# Supplementary material for: A bibliometric analysis of light chain amyloidosis from 2005 to 2024: research trends and hot spots
Source: Front Med (Lausanne). 2024 Jul 30;11:1441032. doi: 10.3389/fmed.2024.1441032 (PMC11320149; doi:10.3389/fmed.2024.1441032)
Supplement: Supplementary file 2 [file Data_Sheet_2.XLS]

## Sheet: Author_impact
Element	h_index	g_index	m_index	TC	NP	PY_start
DISPENZIERI A	65	115	3.25	15018	245	2005
GERTZ MA	59	102	2.95	11685	203	2005
MERLINI G	58	117	2.9	14224	160	2005
HAWKINS PN	54	106	2.7	12775	106	2005
PALLADINI G	50	95	2.5	9310	139	2005
LACY MQ	44	71	2.2	5618	122	2005
GILLMORE JD	43	88	2.263	8164	88	2006
LEUNG N	42	77	2.1	6480	134	2005
KYLE RA	40	81	2	6698	95	2005
RAJKUMAR SV	40	79	2	6420	100	2005
HAYMAN SR	39	68	1.95	4871	99	2005
WECHALEKAR AD	39	85	2.053	7379	89	2006
KUMAR SK	37	62	1.947	4154	98	2006
DINGLI D	36	63	2.25	4232	102	2009
BUADI FK	35	62	2.059	4104	99	2008
SANCHORAWALA V	35	72	1.75	5537	121	2005
HEGENBART U	34	66	1.7	4550	90	2005
LACHMANN HJ	32	60	1.684	5318	60	2006
LUST JA	32	57	1.684	3668	57	2006
SELDIN DC	31	57	1.55	3330	65	2005
FALK RH	30	42	1.5	5981	42	2005
FONTANA M	29	66	2.417	5891	66	2013
ZELDENRUST SR	29	43	1.526	3088	43	2006
GROGAN M	28	45	1.474	4476	45	2006
KAPOOR P	28	45	1.474	2346	84	2006
MILANI P	27	65	1.8	4290	75	2010
COMENZO RL	26	53	1.368	2834	58	2006
RAMIREZ-ALVARADO M	26	40	1.368	1679	48	2006
JACCARD A	25	53	1.389	3106	53	2007
MAURER MS	25	35	1.389	4336	35	2007
GO RS	24	38	2.182	1522	51	2014
KUMAR S	24	53	1.2	2994	53	2005
MOON JC	24	28	1.2	5845	28	2005
MUCHTAR E	24	40	2.667	1713	69	2016
PERLINI S	24	28	1.2	1945	28	2005
SKINNER M	24	34	1.2	2603	34	2005
KRISTEN AV	23	37	1.15	1886	37	2005
LAVATELLI F	23	37	1.15	1803	37	2005
LIN Y	23	38	1.917	1475	39	2013
RAPEZZI C	23	31	1.15	3984	31	2005
WHELAN CJ	23	36	1.533	4746	36	2010
FOLI A	22	38	1.375	2354	38	2009
GOLDSCHMIDT H	22	35	1.1	1472	35	2005
KASTRITIS E	22	56	1.222	3231	66	2007
KOURELIS TV	22	37	1.833	1446	46	2013
SCHÖNLAND SO	22	38	1.375	1743	38	2009
DIMOPOULOS MA	20	48	1.111	2485	48	2007
RUSSELL SJ	20	31	1.053	2252	31	2006
WARSAME R	20	34	1.818	1283	55	2014
ZELDENRUST S	20	25	1.176	1395	25	2008
RUBERG FL	19	30	1.118	3725	30	2008
RÖCKEN C	19	29	0.95	1181	29	2005
SACHCHITHANANTHAM S	19	35	1.583	1272	38	2013
GONSALVES W	18	32	2	1058	35	2016
KATUS HA	18	28	0.9	1308	28	2005
OBICI L	18	23	0.9	1923	23	2005
SCHÖNLAND S	18	35	1.2	1971	35	2010
WECHALEKAR A	18	32	1.125	2259	32	2009
CAPPELLI F	17	29	1.063	922	29	2009
CONNORS LH	17	29	0.85	1474	29	2005
DORBALA S	17	26	1.545	2754	26	2014
MAHMOOD S	17	31	1.545	998	36	2014
NUVOLONE M	17	31	1.063	986	34	2009
RUSSELL S	17	26	1.063	1117	26	2009
BRIDOUX F	16	36	0.889	2397	36	2007
EMDIN M	16	25	1.455	703	25	2014
GILBERTSON JA	16	21	1	1967	21	2009
HAZENBERG BPC	16	23	0.842	1308	23	2006
HO AD	16	24	0.8	1638	24	2005
MARTINEZ-NAHARRO A	16	29	2	1114	29	2017
NASR SH	16	21	0.842	1799	21	2006
PERFETTO F	16	28	1	827	29	2009
QUARTA CC	16	20	1.143	2787	20	2011
THEIS JD	16	20	1.143	1155	20	2011
BASSET M	15	27	1.364	870	27	2014
BUADI F	15	21	0.882	936	21	2008
DAMY T	15	34	1.25	2013	34	2013
DASARI S	15	24	1.364	796	24	2014
FERMAND JP	15	23	0.75	2941	23	2005
HWA YL	15	29	1.5	892	33	2015
ROGNONI P	15	18	1.154	731	18	2012
TERPOS E	15	26	0.833	804	26	2007
VERGARO G	15	24	2.143	678	24	2018
VRANA JA	15	19	1.071	1075	19	2011
BERK JL	14	21	0.7	2478	21	2005
DOGAN A	14	21	0.933	1093	21	2010
DOROS G	14	21	0.778	1044	21	2007
GAVRIATOPOULOU M	14	24	0.933	577	25	2010
GERTZ M	14	23	0.7	1494	23	2005
HOGAN WJ	14	28	0.7	797	28	2005
KIMMICH C	14	17	1.273	936	17	2014
LANDAU H	14	25	0.824	1147	25	2008
LIEDTKE M	14	22	1.077	969	22	2012
PINNEY JH	14	16	0.933	1484	16	2010
ROWCZENIO D	14	15	0.737	1437	15	2006
SCHONLAND SO	14	17	0.7	1334	17	2005
SETHI S	14	20	0.875	1249	20	2009
SLOAN JM	14	28	0.933	813	30	2010
AIMO A	13	19	1.857	515	19	2018
BOCHTLER T	13	15	0.765	928	15	2008
GONSALVES WI	13	22	1.444	565	33	2016
JAUCH A	13	15	0.765	761	15	2008
LANE T	13	16	1	2537	16	2012
QUILLEN K	13	24	0.65	726	24	2005
ROUSSOU M	13	19	0.722	551	19	2007
CIBEIRA MT	12	20	0.632	774	20	2006
FONDER A	12	21	1.5	600	21	2017
FONSECA R	12	15	0.6	942	15	2005
GIBBS SDJ	12	13	0.8	1398	13	2010
GREIPP PR	12	12	0.632	1657	12	2006
HOBBS M	12	19	1.5	591	19	2017
KLERSY C	12	16	0.6	1384	16	2005
PERFETTI V	12	12	0.6	1014	12	2005
PETRIE A	12	15	0.8	1221	15	2010
SIDANA S	12	19	1.5	396	23	2017
WALL JS	12	22	0.632	513	25	2006
ALBERTINI R	11	13	0.688	977	13	2009
ANDO Y	11	18	0.611	852	18	2007
BANYPERSAD SM	11	11	0.846	2729	11	2012
BERGESIO F	11	15	0.611	532	15	2007
DEMBER LM	11	11	0.55	958	11	2005
FINN KT	11	12	0.55	784	12	2005
HARI P	11	20	0.647	457	20	2008
HOSE D	11	12	0.647	622	12	2008
KELLY JW	11	13	0.846	1061	13	2012
KOURELIS T	11	19	1.375	373	23	2017
LI J	11	19	0.786	423	34	2011
MURRAY DL	11	15	0.917	354	15	2013
PELLIKKA PA	11	13	0.55	516	13	2005
RUSSO P	11	12	0.579	785	12	2006
SOLOMON A	11	13	0.55	1635	13	2005
BENNER A	10	12	0.588	697	12	2008
BLADÉ J	10	14	0.526	377	14	2006
DENGLER TJ	10	11	0.5	503	11	2005
DITTRICH T	10	12	1.25	350	12	2017
FOARD D	10	16	0.769	899	16	2012
HASSOUN H	10	13	0.556	623	13	2007
HERRERA GA	10	18	0.5	719	18	2005
KATOH N	10	17	0.588	320	25	2008
KURTIN PJ	10	12	0.909	689	12	2014
MIGKOU M	10	16	0.556	401	16	2007
O'HARA C	10	13	0.5	435	13	2005
SAROSIEK S	10	17	0.833	303	17	2013
SECKINGER A	10	10	0.714	498	10	2011
SIDIQI MH	10	17	1.429	324	20	2018
SONNEVELD P	10	11	0.625	1511	11	2009
WITTELES RM	10	13	0.769	559	13	2012
WITZIG TE	10	10	0.526	775	10	2006
ARAI S	9	10	0.692	534	10	2012
BLANCAS-MEJÍA LM	9	9	0.75	362	9	2013
BOKHARI S	9	9	0.75	2380	9	2013
BUCHNER J	9	10	0.818	173	10	2014
BUSS SJ	9	10	0.6	440	10	2010
CHAKRABORTY R	9	17	1	383	17	2016
FOTIOU D	9	15	1.125	254	18	2017
GLAUDEMANS AWJM	9	9	0.692	1689	9	2012
IKEDA S	9	15	0.45	272	15	2005
KENNEL SJ	9	16	0.474	323	16	2006
KIM K	9	20	0.643	424	21	2011
LARSON DR	9	11	0.45	702	11	2005
LIAO R	9	13	0.6	856	13	2010
MAESTRINI V	9	9	0.692	1961	9	2012
MANWANI R	9	14	1.286	346	14	2018
MOHTY D	9	11	0.75	624	11	2013
MOLLEE P	9	15	0.5	540	15	2007
PASSINO C	9	10	0.818	347	10	2014
PSIMENOU E	9	11	0.5	379	11	2007
REZK T	9	10	1	1685	10	2016
ROUSSEL M	9	12	0.6	738	12	2010
SCHNABEL PA	9	9	0.45	483	9	2005
TANDON N	9	13	1.125	191	13	2017
TOUCHARD G	9	15	0.529	687	15	2008
TREIBEL TA	9	10	0.818	1338	10	2014
VENNER CP	9	10	0.692	1089	10	2012
WHELAN C	9	14	0.692	561	14	2012
ZHOU DB	9	16	0.643	272	17	2011
CAO XX	8	13	0.8	180	17	2015
DEUX JF	8	11	0.667	344	11	2013
DI CARLI MF	8	11	0.727	616	11	2014
ELEUTHERAKIS-PAPAIAKOVOU E	8	12	0.8	213	12	2015
FERVENZA FC	8	9	0.4	586	9	2005
FIDLER ME	8	9	0.571	697	9	2011
FÄNDRICH M	8	9	0.4	486	9	2005
HAYMAN S	8	13	0.4	396	13	2005
HUNDEMER M	8	8	0.4	140	8	2005
JEVREMOVIC D	8	9	1	203	9	2017
JIMENEZ-ZEPEDA VH	8	14	0.615	409	14	2012
KRSNIK I	8	11	0.8	176	11	2015
LEBLOND V	8	11	0.4	775	11	2005
LELEU X	8	10	0.444	763	10	2007
MATEOS MV	8	11	0.5	863	11	2009
MATSUDA M	8	13	0.4	193	16	2005
MERELES D	8	9	0.533	500	9	2010
MIGRINO RQ	8	9	0.471	165	9	2008
MORATTI R	8	8	0.4	1078	8	2005
PAIVA B	8	9	0.571	210	9	2011
REECE DE	8	8	0.421	454	8	2006
ROSENZWEIG M	8	13	0.421	779	13	2006
SHEN KN	8	13	0.889	193	16	2016
SLART RHJA	8	10	0.615	397	10	2012
TIAN Z	8	10	0.571	237	10	2011
VARGA C	8	9	0.889	155	9	2016
WILLIAMS A	8	8	0.615	225	8	2012
WRIGHT DG	8	8	0.4	513	8	2005
YAZAKI M	8	13	0.421	269	13	2006
ZHANG CL	8	11	0.889	142	13	2016
ANDERSON KC	7	7	0.438	902	7	2009
ARNULF B	7	11	0.7	356	11	2015
AUDARD V	7	11	0.412	160	11	2008
BIJZET J	7	9	0.368	343	9	2006
BLANCAS-MEJIA LM	7	7	0.438	154	7	2009
BODEZ D	7	8	0.583	292	8	2013
BRAUNEIS D	7	12	0.7	234	12	2015
CACCIALANZA R	7	8	0.35	416	8	2005
CASARINI S	7	7	0.438	418	7	2009
CASTIGLIONE V	7	10	1.4	257	10	2020
COHEN AD	7	7	0.389	488	7	2007
COMENZO R	7	8	0.35	2644	8	2005
CORNELL LD	7	8	0.5	681	8	2011
D'SOUZA A	7	16	0.583	264	21	2013
DE LARREA CF	7	11	0.412	254	11	2008
DEL POZO-YAUNER L	7	10	0.389	140	10	2007
FENG J	7	11	0.778	131	13	2016
GASTINEAU DA	7	9	0.389	379	9	2007
GIANNITSIS E	7	8	0.438	528	8	2009
GRATEAU G	7	7	0.35	1246	7	2005
GUENDOUZ S	7	12	0.583	262	12	2013
HAJEK R	7	10	0.438	1312	10	2009
HANNA M	7	12	0.636	883	12	2014
HAWKINS P	7	11	0.7	424	11	2015
HILLENGASS J	7	7	0.467	151	7	2010
JAVAUGUE V	7	11	0.7	220	11	2015
KANELLIAS N	7	11	0.7	193	11	2015
KNOP S	7	9	0.412	236	9	2008
KWONG RY	7	9	1.167	514	9	2019
KYLE R	7	10	0.35	910	10	2005
LAIREZ O	7	7	0.778	173	7	2016
LAVERGNE D	7	9	0.538	506	9	2012
LENTZSCH S	7	13	1.167	182	14	2019
LIU H	7	10	0.5	129	10	2011
LONGHI S	7	9	0.5	825	9	2011
LOUSADA I	7	11	0.7	450	11	2015
MCPHAIL ED	7	11	1.167	334	11	2019
MIKHAEL JR	7	7	0.438	654	7	2009
MILLER FA	7	7	0.389	292	7	2007
MORGAN GJ	7	13	0.636	261	13	2014
MUSSINELLI R	7	8	0.583	319	8	2013
MÜLLER-TIDOW C	7	9	1	169	9	2018
NTALIANIS A	7	8	0.7	184	8	2015
OH JK	7	7	0.389	897	7	2007
PEPYS MB	7	7	0.368	1218	7	2006
PICKEN MM	7	9	0.389	669	9	2007
PORCARI A	7	11	1.75	221	11	2021
PROKAEVA T	7	9	0.368	381	9	2006
REIF B	7	8	0.636	115	8	2014
ROY V	7	8	0.368	372	8	2006
ROYER B	7	9	0.389	719	9	2007
RUSSO F	7	8	0.778	250	8	2016
SATTIANAYAGAM PT	7	7	0.438	483	7	2009
SEMIGRAN MJ	7	7	0.467	1353	7	2010
SHELTON AC	7	9	0.583	313	9	2013
SIKKINK LA	7	7	0.368	347	7	2006
SIRAC C	7	14	0.538	515	14	2012
STÖRK S	7	11	0.412	238	11	2008
VALENT J	7	12	0.7	423	12	2015
WEISS BM	7	11	0.583	808	11	2013
WESTERMARK P	7	9	0.389	372	9	2007
ZHANG Q	7	10	0.538	141	10	2012
ZHOU P	7	8	0.368	306	8	2006
ABRAHAM RS	6	7	0.3	300	7	2005
AGIS H	6	10	0.75	102	11	2017
ANSELL SM	6	8	0.316	439	8	2006
BARISON A	6	7	0.545	192	7	2014
BASHIR Q	6	8	0.5	152	8	2013
BELLAVIA D	6	6	0.375	574	6	2009
BENDER S	6	9	0.462	334	9	2012
BHUTANI D	6	10	1	374	10	2019
BIANCHI G	6	9	0.545	145	9	2014
BOCCADORO M	6	7	0.375	1332	7	2009
BOLDRINI M	6	6	0.5	391	6	2013
BONDERMAN D	6	8	0.75	102	8	2017
BOSONI T	6	7	0.375	336	7	2009
CHACKO L	6	8	1	267	8	2019
COHEN OC	6	8	1.2	121	8	2020
CORNELL RF	6	7	0.6	216	7	2015
DESPORT E	6	9	0.429	229	9	2011
DUCA F	6	9	0.75	102	9	2017
EINSELE H	6	8	0.316	1545	8	2006
ERTL G	6	6	0.353	136	6	2008
FONDER AL	6	10	0.75	132	10	2017
GAKIOPOULOU H	6	6	0.667	169	6	2016
GALAT A	6	10	0.667	164	10	2016
GATT ME	6	10	0.5	380	10	2013
GENOVESI D	6	10	1	228	10	2019
GILLMORE J	6	11	0.316	599	11	2006
GIORGETTI A	6	9	1	172	9	2019
GONO T	6	9	0.3	116	9	2005
GRANZOW M	6	6	0.545	343	6	2014
GUAN J	6	6	0.4	612	6	2010
HARDT S	6	6	0.375	314	6	2009
HAVASI A	6	10	0.667	127	10	2016
HEMMINKI K	6	8	0.462	179	8	2012
HITTINGER L	6	9	0.5	282	9	2013
HOBBS MA	6	11	0.75	141	12	2017
HOSHII Y	6	8	0.3	75	8	2005
HUANG XH	6	11	0.545	130	14	2014
HUART A	6	7	0.667	441	7	2016
HUHN S	6	10	0.75	248	10	2017
HUTT DF	6	7	0.545	2061	7	2014
ISHIDA T	6	9	0.545	82	12	2014
JEON ES	6	11	0.5	135	12	2013
KAZMAN P	6	6	0.857	114	6	2018
KELLMAN P	6	9	0.6	900	9	2015
KIM SJ	6	12	0.5	144	14	2013
KYRIAKOU C	6	8	0.545	209	8	2014
LACHMANN H	6	14	0.462	579	14	2012
LACY M	6	10	0.3	476	10	2005
LANDAU HJ	6	12	0.6	246	12	2015
LAW S	6	8	1.2	129	8	2020
LE BRAS F	6	9	0.75	148	9	2017
LEONE O	6	9	0.3	1181	9	2005
LITZOW MR	6	8	0.3	532	8	2005
LIU ZH	6	8	0.375	231	8	2009
LIVNEH A	6	7	0.333	288	7	2007
LORENZINI M	6	6	0.462	505	6	2012
MACY S	6	9	0.462	181	9	2012
MARIN-ARGANY M	6	6	0.6	175	6	2015
MARTIN EB	6	8	0.5	73	10	2013
MARZULLO P	6	6	1	137	6	2019
MERLO M	6	6	0.5	170	6	2013
MILLER EJ	6	6	0.667	1842	6	2016
MINNEMA MC	6	12	0.857	493	12	2018
MISHRA S	6	6	0.462	324	6	2012
MOLINIER-FRENKEL V	6	8	0.75	66	10	2017
ORLOWSKI RZ	6	8	0.5	121	8	2013
PADELETTI L	6	6	0.375	231	6	2009
PERZ JB	6	7	0.3	261	7	2005
PLANTE-BORDENEUVE V	6	7	0.545	351	7	2014
QAZILBASH MH	6	9	0.545	93	9	2014
RAVICHANDRAN S	6	11	1.2	153	11	2020
RICAGNO S	6	9	0.75	219	9	2017
RONCO P	6	8	0.3	1601	8	2005
SACK FU	6	6	0.3	316	6	2005
SAID SM	6	7	0.5	372	7	2013
SALINARO F	6	6	0.462	271	6	2012
SCHRIER SL	6	6	0.462	393	6	2012
SEKIJIMA Y	6	9	0.75	227	9	2017
SHARPLEY F	6	6	1	230	6	2019
SHER T	6	8	0.6	245	8	2015
SIEPEN FAD	6	7	0.6	192	7	2015
SINAGRA G	6	6	0.5	170	6	2013
SPINI V	6	7	0.667	208	7	2016
STAMATELOPOULOS K	6	10	0.667	129	10	2016
STARON A	6	9	1	130	9	2019
SUZUKI K	6	14	0.462	343	14	2012
TENG JM	6	9	0.429	131	9	2011
TRURAN S	6	7	0.353	123	7	2008
TURBAT-HERRERA EA	6	10	0.429	131	10	2011
UEDA M	6	11	0.375	219	11	2009
VALENTINI V	6	6	0.545	258	6	2014
VAXMAN I	6	12	1	154	13	2019
VEELKEN K	6	7	1	139	7	2019
VELLENGA E	6	7	0.316	222	7	2006
WARD JE	6	6	0.333	418	6	2007
ZHANG L	6	8	0.4	90	14	2010
ZHAO L	6	8	0.667	77	10	2016
ABDEL-GADIR A	5	5	0.5	865	5	2015
ABE Y	5	9	0.313	84	9	2009
ABOYANS V	5	5	0.556	361	5	2016
ABRAHAM TP	5	5	0.25	240	5	2005
ADAMS D	5	5	0.278	196	5	2007
AL-ZAHRANI GB	5	5	0.313	223	5	2009
ALEXANDER KM	5	9	0.556	495	9	2016
ALJAMA MA	5	7	0.714	136	7	2018
ANTONI G	5	5	0.455	94	5	2014
BEIMLER J	5	7	0.25	188	7	2005
BENSON MD	5	6	0.25	489	6	2005
BLADE J	5	6	0.313	1390	6	2009
CEREDA E	5	5	0.385	98	5	2012
CHAMPLIN RE	5	5	0.417	122	5	2013
CHEN C	5	8	0.313	104	8	2009
CHEN WC	5	9	0.455	108	9	2014
CHEN YC	5	8	0.714	110	8	2018
CHENG W	5	6	0.714	106	6	2018
CHOI JO	5	9	0.417	93	10	2013
COLOMBAT M	5	8	0.625	101	8	2017
COWAN AJ	5	6	0.357	157	6	2011
DE COCA AG	5	5	0.357	122	5	2011
DI BELLA G	5	5	0.455	155	5	2014
DIALOUPI I	5	8	0.714	115	8	2018
DUBREY SW	5	6	0.333	209	6	2010
EDWARDS WD	5	6	0.25	803	6	2005
FANG Q	5	7	0.556	57	8	2016
FLYNN KE	5	7	0.714	58	8	2018
FOSTER JS	5	8	0.333	105	8	2010
FRANCO DA	5	6	0.357	107	6	2011
FÖRSTI A	5	6	0.385	142	6	2012
GAGLIARDI C	5	6	0.357	593	6	2011
GALINIER M	5	5	0.556	128	5	2016
GIRALT S	5	5	0.385	148	5	2012
GOODMAN HJB	5	5	0.263	317	5	2006
GOODMAN S	5	6	0.625	77	6	2017
GROGG KL	5	5	0.417	277	5	2013
GUELLICH A	5	5	0.417	276	5	2013
GUTHRIE S	5	5	0.5	407	5	2015
GUTHRIE SD	5	5	0.556	285	5	2016
GÓMEZ-BUENO M	5	6	0.313	136	6	2009
HADDAD F	5	5	0.25	104	5	2005
HAN YC	5	6	0.714	106	6	2018
HARDT SE	5	5	0.333	340	5	2010
HOFFMAN J	5	6	0.294	206	6	2008
HORA M	5	5	0.455	91	5	2014
HU K	5	5	0.357	127	5	2011
HUND E	5	5	0.25	176	5	2005
HUTCHISON CA	5	6	0.313	867	6	2009
ISHII W	5	8	0.25	69	8	2005
JAFFE AS	5	6	0.278	421	6	2007
JUDGE DP	5	6	0.385	356	6	2012
KAIN R	5	7	0.625	89	7	2017
KAPLAN B	5	7	0.278	128	7	2007
KATZMANN JA	5	5	0.263	750	5	2006
KHAROUBI M	5	7	0.833	50	11	2019
KIJEWSKI MF	5	9	0.714	197	9	2018
KIM YJ	5	7	0.417	232	7	2013
KLARICH KW	5	6	0.278	423	6	2007
KOH Y	5	5	0.5	174	5	2015
KOTECHA T	5	8	0.625	537	8	2017
KOYAMA J	5	8	0.25	360	8	2005
KUKRETI V	5	6	0.385	189	6	2012
LAFAYETTE R	5	5	0.417	177	5	2013
LAHUERTA JJ	5	7	0.5	114	7	2015
LASA M	5	6	0.556	107	6	2016
LECUMBERRI R	5	5	0.833	93	5	2019
LEE SP	5	5	0.417	188	5	2013
LI X	5	10	0.455	118	13	2014
LIMONGELLI G	5	5	0.5	278	5	2015
LIN G	5	6	0.417	230	6	2013
LINKE RP	5	5	0.25	182	5	2005
LIU D	5	5	0.357	127	5	2011
MALESZEWSKI JJ	5	5	0.417	137	5	2013
MANIOS E	5	5	0.556	126	5	2016
MASCHERBAUER J	5	5	0.625	94	5	2017
MELTON LJ	5	5	0.25	187	5	2005
MENDELSON LM	5	5	0.714	96	5	2018
MISRA P	5	8	0.556	162	8	2016
MOREAU P	5	5	0.25	1650	5	2005
MUSCA F	5	5	0.385	242	5	2012
NEVONE A	5	7	1	86	7	2020
OCIO EM	5	5	0.357	105	5	2011
OFFER M	5	5	0.263	380	5	2006
OGHINA S	5	7	1.25	60	12	2021
ORIOL A	5	6	0.5	111	6	2015
PARMAR S	5	5	0.455	54	5	2014
PETRUCCI MT	5	5	0.714	115	5	2018
POPAT U	5	5	0.455	55	5	2014
POULSEN SH	5	7	0.556	99	7	2016
PUIG N	5	6	0.556	107	6	2016
QUARTA C	5	7	0.833	412	7	2019
RAHEMTULLA A	5	5	0.263	89	5	2006
RAIMONDI A	5	6	0.417	217	6	2013
RAJKUMAR V	5	6	0.25	172	6	2005
RANNIGAN L	5	5	0.385	662	5	2012
REEDER CB	5	6	0.385	499	6	2012
RICHARDSON PG	5	5	0.313	687	5	2009
RICHEY T	5	6	0.263	118	6	2006
ROSIÑOL L	5	9	0.294	123	9	2008
ROSMINI S	5	5	0.5	753	5	2015
SADO DM	5	5	0.385	1327	5	2012
SALVI F	5	5	0.25	1153	5	2005
SCOTT CG	5	6	0.313	255	6	2009
SELDIN D	5	5	0.385	485	5	2012
SELVANAYAGAM JB	5	5	0.278	304	5	2007
SHAH N	5	7	0.455	50	7	2014
SHARPLEY FA	5	6	0.714	56	6	2018
SHIMOJIMA Y	5	7	0.25	64	9	2005
SOHN DW	5	6	0.417	199	6	2013
SPERRY BW	5	6	0.5	254	6	2015
STEEN H	5	5	0.313	224	5	2009
STEINGART RM	5	5	0.294	211	5	2008
SUN FG	5	5	0.455	115	5	2014
SUN J	5	5	0.625	115	5	2017
SUN JY	5	7	0.417	107	7	2013
THEODORAKAKOU F	5	9	1	92	16	2020
THERNEAU TM	5	5	0.25	182	5	2005
TOSKIC D	5	5	0.625	57	5	2017
TOVAR N	5	7	0.385	78	7	2012
VALERI AM	5	6	0.385	617	6	2012
VAN RIJSWIJK MH	5	5	0.263	354	5	2006
VERMEULEN J	5	7	1	390	7	2020
WAN K	5	8	0.714	110	8	2018
WANG J	5	10	0.333	100	10	2010
WANG YN	5	8	0.625	111	8	2017
WEBER B	5	5	0.625	107	5	2017
WEIDEMANN F	5	6	0.313	128	6	2009
WEISS DT	5	7	0.263	166	7	2006
WITTELES R	5	5	0.417	97	5	2013
WONG SW	5	9	0.556	289	9	2016
WOOLIVER C	5	7	0.313	91	7	2009
YAMADA T	5	5	0.25	79	5	2005
YONG K	5	6	0.714	108	6	2018
YOSHIDA T	5	7	0.294	71	7	2008
ZACHARIAS M	5	7	0.25	136	7	2005
ZIOGAS DC	5	6	0.625	140	6	2017
ABRAHAM J	4	5	0.286	230	5	2011
ABSMEIER RM	4	4	1	52	4	2021
AL SALEH AS	4	7	0.667	51	8	2019
ANDERSEN NF	4	5	0.444	120	5	2016
ANDRE F	4	4	0.364	66	4	2014
ANGEL-KORMAN A	4	6	0.667	75	6	2019
ANNAMALAI K	4	4	0.667	136	4	2019
ASCHAUER S	4	4	0.5	86	4	2017
AUCOUTURIER P	4	4	0.211	176	4	2006
AUDUREAU E	4	6	0.444	167	6	2016
AVIVI I	4	4	0.444	38	4	2016
BADEN EM	4	4	0.211	229	4	2006
BAHLIS N	4	6	0.2	40	6	2005
BANDULA S	4	4	0.333	163	4	2013
BARLOGIE B	4	4	0.25	1274	4	2009
BARNIDGE DR	4	4	0.444	158	4	2016
BAUER R	4	4	0.364	177	4	2014
BECERRIL B	4	5	0.222	103	5	2007
BELHADJ K	4	6	0.25	38	7	2009
BENIGNA F	4	5	0.8	58	5	2020
BERG D	4	4	0.4	182	4	2015
BERGSAGEL PL	4	5	0.308	514	5	2012
BINDER C	4	7	0.571	79	7	2018
BONARDI C	4	4	0.308	93	4	2012
BOULOGNE C	4	4	0.444	91	4	2016
BOURQUE JM	4	4	0.667	424	4	2019
BRIASOULIS A	4	10	0.667	304	10	2019
BUDA G	4	6	0.571	152	6	2018
BUMMA N	4	7	0.8	384	7	2020
BURCIU C	4	5	0.308	51	5	2012
BÉZARD M	4	6	1	44	6	2021
CAKANA A	4	4	0.25	340	4	2009
CAMELETTI B	4	4	0.211	105	4	2006
CAMELI M	4	6	1.333	63	6	2022
CARIOU E	4	4	0.667	76	4	2019
CHANAN-KHAN A	4	4	0.25	230	4	2009
CHAUVEAU D	4	5	0.286	131	5	2011
CIKES M	4	4	0.333	349	4	2013
CLEMMENSEN TS	4	6	0.444	93	6	2016
COGNÉ M	4	4	0.4	75	4	2015
COHEN O	4	6	0.667	160	6	2019
COHEN-SOLAL A	4	5	0.8	339	5	2020
COSTELLO CE	4	4	0.222	211	4	2007
DE LA RUBIA J	4	5	0.4	77	5	2015
DI MARIO C	4	8	0.571	113	8	2018
DICK CJ	4	6	0.5	94	6	2017
DIOMEDE L	4	6	0.364	177	6	2014
DUBOIS-RANDÉ JL	4	4	0.333	222	4	2013
DUGGAN P	4	7	0.444	51	9	2016
DYCK PJB	4	6	0.267	141	6	2010
EL-SADY MS	4	4	0.667	206	4	2019
ENGELHARDT M	4	5	0.211	186	5	2006
FANEN P	4	6	0.667	43	9	2019
FENOGLIO R	4	6	0.286	60	6	2011
FERLINI A	4	4	0.286	559	4	2011
FERNÁNDEZ-VELASCO DA	4	4	0.235	99	4	2008
FERRARI VA	4	4	0.667	424	4	2019
FERRARO G	4	4	0.444	107	4	2016
FINK AL	4	4	0.222	375	4	2007
FLEISHER M	4	4	0.211	245	4	2006
FLETT AS	4	4	0.308	839	4	2012
FOURNIER P	4	4	0.667	76	4	2019
GARCÍA-PAVÍA P	4	5	0.286	104	5	2011
GEORGIOPOULOS G	4	6	0.667	95	6	2019
GHEYSENS O	4	4	0.667	424	4	2019
GIANNONI A	4	4	0.8	175	4	2020
GIMSING P	4	5	0.25	103	5	2009
GIRNIUS S	4	4	0.25	78	4	2009
GIRONELLA M	4	6	0.667	62	6	2019
GOTO Y	4	4	0.267	54	4	2010
GUO YK	4	5	0.444	59	5	2016
HANNA MA	4	4	0.667	424	4	2019
HANSEN T	4	4	0.5	329	4	2017
HARMS HJ	4	5	0.571	91	5	2018
HAROUSSEAU JL	4	4	0.235	754	4	2008
HATA H	4	6	0.25	77	6	2009
HAYASHI T	4	4	0.364	33	4	2014
HAZENBERG BP	4	4	0.2	2256	4	2005
HEIDEL RE	4	5	0.5	35	5	2017
HEISS C	4	4	0.235	240	4	2008
HERREY AS	4	4	0.4	837	4	2015
HERRMANN S	4	4	0.286	121	4	2011
HOSING C	4	4	0.4	38	4	2015
HUANG XF	4	4	0.444	49	4	2016
HUFF CA	4	4	0.25	263	4	2009
IKEDA SI	4	6	0.2	46	7	2005
IMAI H	4	5	0.2	35	6	2005
INWARDS DJ	4	4	0.211	342	4	2006
IOANNOU A	4	8	1.333	68	8	2022
ITTI E	4	6	0.667	39	7	2019
JAGANNATH S	4	4	0.222	648	4	2007
JELINEK T	4	4	0.444	91	4	2016
JOHNSTON PB	4	4	0.211	342	4	2006
JOSHI T	4	5	0.8	79	5	2020
KAMETANI F	4	5	0.211	39	5	2006
KAUFMAN GP	4	5	0.4	280	5	2015
KETTERLING RP	4	4	0.235	267	4	2008
KIM HK	4	4	0.4	165	4	2015
KIM JS	4	10	0.333	329	10	2013
KNIGHT D	4	6	0.571	54	6	2018
KNIGHT DS	4	4	0.5	515	4	2017
KOBAYASHI Y	4	5	0.364	68	5	2014
KRÖGER N	4	4	0.211	641	4	2006
KRÜGER S	4	4	0.444	155	4	2016
KUFOVA Z	4	4	0.4	42	4	2015
LAFAYETTE RA	4	4	0.308	321	4	2012
LANDS RH	4	4	0.5	28	4	2017
LAZARUS HM	4	4	0.211	261	4	2006
LEE GY	4	5	0.333	107	5	2013
LEE HC	4	6	0.8	382	6	2020
LEHRKE S	4	4	0.25	250	4	2009
LENIHAN D	4	6	0.5	332	6	2017
LENIHAN DJ	4	6	0.333	132	6	2013
LIAO RL	4	4	0.286	293	4	2011
LIU J	4	8	0.25	141	8	2009
LO S	4	4	0.4	167	4	2015
LUDWIG H	4	4	0.25	1247	4	2009
LUST J	4	6	0.211	103	6	2006
MACRAE CA	4	4	0.333	244	4	2013
MAGEN H	4	8	0.444	157	8	2016
MAGNE J	4	4	0.444	91	4	2016
MANSKE MK	4	5	0.2	88	5	2005
MAZZINI G	4	7	0.8	83	7	2020
MEHR R	4	4	0.211	88	4	2006
METRA M	4	6	0.667	548	6	2019
MIAO HL	4	5	0.667	46	5	2019
MILANDRI A	4	4	0.308	443	4	2012
MOREL P	4	4	0.235	348	4	2008
MOURA B	4	4	0.667	523	4	2019
MURTHY VL	4	4	0.667	424	4	2019
NAHI H	4	4	0.444	47	4	2016
NERI P	4	7	0.444	51	9	2016
NOORDZIJ W	4	4	0.308	111	4	2012
NOUTSIAS M	4	4	0.571	293	4	2018
NTANASIS-STATHOPOULOS I	4	7	0.571	90	7	2018
O'HARA CJ	4	4	0.235	193	4	2008
OBAYASHI K	4	4	0.308	28	4	2012
PAENG JC	4	4	0.4	166	4	2015
PALOMERA L	4	5	0.444	73	5	2016
PALUMBO A	4	4	0.25	1242	4	2009
PAMBOUCAS C	4	5	0.4	120	5	2015
PAPADOPOULOU E	4	5	0.444	115	5	2016
PARK MA	4	5	0.4	182	5	2015
PASTOR N	4	5	0.4	33	5	2015
PATEL AR	4	4	0.308	216	4	2012
PATEL K	4	5	0.4	561	5	2015
PATEL RK	4	6	1	53	6	2021
PICA S	4	5	0.364	691	5	2014
PIECHNIK SK	4	4	0.333	1317	4	2013
PIGNONE AM	4	5	0.308	161	5	2012
PLAISIER E	4	4	0.211	113	4	2006
POPAT R	4	5	0.571	91	5	2018
PORCIANI MC	4	4	0.25	193	4	2009
PORRATA LF	4	4	0.211	342	4	2006
POULLOT E	4	7	1	52	10	2021
PROSPER F	4	4	0.444	70	4	2016
PRUTHI RK	4	4	0.211	47	4	2006
PUCCI A	4	4	1	104	4	2021
QIN X	4	6	0.8	377	6	2020
RABIN N	4	5	0.571	91	5	2018
RADAMAKER L	4	4	0.667	234	4	2019
RAZVI Y	4	7	1	66	7	2021
RIBES D	4	4	0.444	117	4	2016
RIFFEL J	4	5	0.444	133	5	2016
RODRÍGUEZ-LOBATO LG	4	5	0.5	45	5	2017
ROMEO M	4	6	0.364	177	6	2014
ROSSI D	4	6	0.286	78	6	2011
SAKASHITA K	4	4	0.2	45	4	2005
SAM F	4	4	0.235	105	4	2008
SAN MIGUEL JF	4	4	0.444	106	4	2016
SANDERS PW	4	4	0.2	290	4	2005
SANTARELLI MF	4	4	1	77	4	2021
SARAIS G	4	4	0.25	416	4	2009
SCHRIER S	4	4	0.4	145	4	2015
SCIPIONI M	4	4	1	77	4	2021
SHAH JJ	4	4	0.364	35	4	2014
SHAH SJ	4	4	0.667	424	4	2019
SHAHAF G	4	4	0.211	88	4	2006
SIDDIQI OK	4	5	0.571	206	5	2018
SIDDIQUI M	4	7	0.8	81	7	2020
SINGH A	4	4	0.5	228	4	2017
SINGHAL S	4	4	0.25	260	4	2009
STERN L	4	5	0.444	98	5	2016
STEWART AK	4	4	0.308	496	4	2012
STOCKERL-GOLDSTEIN K	4	6	0.25	260	6	2009
STONE JR	4	4	0.25	162	4	2009
STUCKEY A	4	4	0.308	87	4	2012
SUHR OB	4	4	0.235	250	4	2008
TASAKI M	4	5	0.667	162	5	2019
TASIDOU A	4	4	0.4	145	4	2015
TAYLOR SA	4	4	0.333	163	4	2013
TAZAWA K	4	4	0.235	35	4	2008
TEIGER E	4	8	0.444	94	8	2016
THOMAS SK	4	4	0.222	132	4	2007
THOMPSON JR	4	4	0.235	192	4	2008
TREON SP	4	5	0.286	309	5	2011
TSELEGKIDI MI	4	5	0.667	84	5	2019
TUZOVIC M	4	4	0.5	104	4	2017
UEDA T	4	6	0.25	68	6	2009
VERBERNE HJ	4	4	0.667	424	4	2019
VERGA L	4	5	0.25	373	5	2009
VESCIO RA	4	4	0.25	340	4	2009
VOSS A	4	4	0.308	285	4	2012
WADA Y	4	4	0.25	66	4	2009
WAGNER T	4	4	0.2	141	4	2005
WANG M	4	4	0.364	35	4	2014
WANG QW	4	4	0.364	92	4	2014
WARNER M	4	4	0.444	37	4	2016
WARSAME RM	4	4	0.571	108	4	2018
WEBER DM	4	4	0.222	95	4	2007
WEISSIG V	4	5	0.308	51	5	2012
WESTERMARK GT	4	5	0.308	229	5	2012
WHITE SK	4	4	0.308	952	4	2012
WIKSTRÖM G	4	4	0.333	99	4	2013
WILLIAMS AD	4	5	0.5	34	6	2017
WISNIOWSKI B	4	8	0.667	113	8	2019
WOLF RC	4	4	0.2	78	4	2005
XU HY	4	4	0.444	56	4	2016
YAMASHITA T	4	8	0.267	80	11	2010
YOON SS	4	4	0.4	165	4	2015
YOSHINAGA T	4	7	0.571	103	7	2018
ZENG CH	4	6	0.25	200	6	2009
ZENG Z	4	4	0.571	95	4	2018
ZONDER JA	4	5	0.5	369	5	2017
ZUMBO G	4	4	0.5	390	4	2017
ABDALLAH N	3	4	0.6	23	4	2020
ABE M	3	5	0.167	50	5	2007
ABULIZI M	3	4	0.5	26	4	2019
ADAMI F	3	4	0.176	41	4	2008
AILAWADHI S	3	4	0.3	131	4	2015
ALEXANDER MP	3	3	0.5	39	3	2019
ALIGNANI D	3	3	0.333	52	3	2016
ALLINOVI M	3	5	0.75	38	5	2021
ALOGNA A	3	3	0.25	139	3	2013
ALSINA M	3	4	0.188	257	4	2009
ALVAREZ J	3	4	0.273	190	4	2014
AMANO M	3	3	0.375	90	3	2017
AMERO C	3	5	0.3	26	5	2015
ANGELOTTI P	3	4	0.333	101	4	2016
APOSTOLOU T	3	3	0.231	126	3	2012
APPERLEY JF	3	3	0.158	56	3	2006
AQUARO GD	3	3	0.273	74	3	2014
ARAOZ PA	3	3	0.2	426	3	2010
ARGIRÒ A	3	4	1	38	4	2022
ATTANÀ P	3	4	0.231	127	4	2012
AURICH M	3	4	0.3	125	4	2015
BAHLIS NJ	3	5	0.158	113	5	2006
BALDASSERONI S	3	3	0.273	41	3	2014
BALDOVINO S	3	5	0.6	31	5	2020
BANG SM	3	3	0.25	40	3	2013
BARASSI A	3	3	0.2	201	3	2010
BARTON SV	3	3	0.3	352	3	2015
BATUMAN V	3	3	0.231	285	3	2012
BEHRENS HM	3	3	0.333	139	3	2016
BENHAIEM N	3	3	0.25	160	3	2013
BENSON D	3	4	0.25	22	4	2013
BENSON JT	3	3	0.231	131	3	2012
BENVENUTI P	3	4	0.6	42	4	2020
BIJNENS B	3	3	0.25	79	3	2013
BINDER M	3	6	0.375	60	6	2017
BOKEMEYER C	3	3	0.333	85	3	2016
BOLOGNESI M	3	4	0.375	161	4	2017
BOZZOLA M	3	3	0.375	95	3	2017
BRADWELL AR	3	3	0.158	420	3	2006
BRANZI A	3	3	0.15	840	3	2005
BRAVO PE	3	3	0.375	93	3	2017
BRIANI C	3	6	0.176	98	6	2008
BROWN J	3	4	0.75	75	4	2021
BUCCIARELLI-DUCCI C	3	3	0.3	443	3	2015
BUKHARI S	3	4	0.6	33	4	2020
BULLUCK H	3	3	0.3	735	3	2015
BURGOS L	3	4	0.375	95	4	2017
BURNISTON M	3	3	0.273	213	3	2014
CABAÑAS V	3	4	0.5	39	4	2019
CAI H	3	3	0.3	71	3	2015
CAIAZZA M	3	3	1	62	3	2022
CALLANDER NS	3	3	0.3	282	3	2015
CAMINITO S	3	6	0.6	62	6	2020
CAMPOREALE A	3	3	0.375	57	3	2017
CARLSON K	3	3	0.25	72	3	2013
CARPINTEIRO A	3	6	0.6	76	6	2020
CARRIÉ D	3	3	0.333	108	3	2016
CASANOVA M	3	4	0.5	39	4	2019
CASTILLO JJ	3	3	0.333	26	3	2016
CATALANO L	3	3	0.2	66	3	2010
CAVALLARO T	3	4	0.176	97	4	2008
CEDENA MT	3	3	0.5	31	3	2019
CELUTKIENE J	3	3	0.5	480	3	2019
CERCIELLO G	3	3	0.6	28	3	2020
CHA SS	3	3	0.15	113	3	2005
CHAMPLIN R	3	3	0.273	30	3	2014
CHANG E	3	4	0.429	240	4	2018
CHAULAGAIN CP	3	4	0.25	28	4	2013
CHEESMAN S	3	3	0.5	65	3	2019
CHEN J	3	4	0.158	31	4	2006
CHEN M	3	4	0.2	24	4	2010
CHEN X	3	3	0.273	26	3	2014
CINTAS P	3	3	0.5	68	3	2019
CIUTI G	3	3	0.25	66	3	2013
COLLINS AB	3	3	0.188	83	3	2009
CORNELISON AM	3	3	0.3	31	3	2015
COSIO FG	3	4	0.15	135	4	2005
COSTELLO C	3	3	0.375	145	3	2017
COSYNS B	3	3	0.375	389	3	2017
CREA F	3	3	0.375	52	3	2017
CUDDY S	3	3	0.6	139	3	2020
CUDDY SAM	3	6	0.6	68	6	2020
D'AGATI VD	3	3	0.158	307	3	2006
D'ERIL GVM	3	3	0.188	380	3	2009
DAO LN	3	4	0.6	91	4	2020
DAVIDOFF R	3	3	0.15	395	3	2005
DE ARRIBA F	3	4	0.5	39	4	2019
DE BOER RA	3	3	0.5	519	3	2019
DE LA PUERTA JE	3	3	0.5	36	3	2019
DECAUX O	3	3	0.167	139	3	2007
DEL MONTE F	3	3	0.2	273	3	2010
DEVARAKONDA S	3	4	0.6	23	4	2020
DHAKAL B	3	6	0.273	54	6	2014
DI FONZO A	3	3	0.273	168	3	2014
DJULBEGOVIC B	3	3	0.188	157	3	2009
DONNELLY JP	3	3	0.375	156	3	2017
DROSOU ME	3	3	0.429	75	3	2018
DYCK PJ	3	3	0.176	131	3	2008
EBNER C	3	3	0.6	81	3	2020
EDELMAN H	3	3	0.158	46	3	2006
EDWARDS BS	3	3	0.176	144	3	2008
EFEBERA Y	3	4	0.6	19	4	2020
EIRIN A	3	3	0.231	114	3	2012
EISKJÆR H	3	3	0.429	80	3	2018
ELLIOTT PM	3	3	0.231	579	3	2012
EMAMI M	3	3	0.231	265	3	2012
ENDO J	3	4	0.6	91	4	2020
ENDO S	3	3	0.333	11	3	2016
ENNY C	3	3	0.214	217	3	2011
ESCHER F	3	3	0.429	83	3	2018
ESSELTINE DL	3	3	0.214	227	3	2011
ESTRADA S	3	3	0.273	40	3	2014
FABBRI A	3	4	0.273	64	4	2014
FADEL BM	3	3	0.333	66	3	2016
FAGUER S	3	3	0.333	61	3	2016
FAKHOURI F	3	3	0.176	160	3	2008
FALLER DV	3	4	0.375	64	4	2017
FARMAKIS D	3	4	0.333	521	4	2016
FERNANDES F	3	4	0.6	22	4	2020
FERRARI S	3	4	0.176	97	4	2008
FINKEL M	3	5	0.429	76	5	2018
FLAMMER AJ	3	4	0.5	39	4	2019
FOGAREN T	3	4	0.375	34	4	2017
FREIMER M	3	3	0.6	17	3	2020
FRENCH-PACHECO L	3	4	0.3	25	4	2015
FRUSCONI S	3	3	0.333	98	3	2016
FUMAGALLI C	3	4	0.75	57	4	2021
FUSHIMI T	3	4	0.15	40	4	2005
GAHRTON G	3	3	0.158	51	3	2006
GAKIOPOULOU C	3	4	0.75	50	4	2021
GALLO G	3	3	0.167	87	3	2007
GARCIA-PAVIA P	3	5	0.6	165	5	2020
GASPARETTO C	3	3	0.188	256	3	2009
GAUDRON PD	3	3	0.25	79	3	2013
GEORGIN-LAVIALLE S	3	3	0.25	30	3	2013
GHOBRIAL IM	3	3	0.188	191	3	2009
GIANNOULI S	3	3	0.333	100	3	2016
GILBERTSON J	3	4	0.158	202	4	2006
GLAVEY SV	3	3	0.231	57	3	2012
GO R	3	3	0.375	60	3	2017
GODARA A	3	3	0.5	29	3	2019
GOLDERMAN S	3	3	0.188	76	3	2009
GONZALEZ ME	3	4	0.5	39	4	2019
GONZALEZ-LOPEZ E	3	5	0.375	239	5	2017
GOPAL DM	3	4	0.6	24	4	2020
GOUJON JM	3	6	0.231	241	6	2012
GRAN C	3	3	0.429	31	3	2018
GRAZIANI F	3	3	0.375	52	3	2017
GRIFONI E	3	4	0.273	64	4	2014
GROSBOIS B	3	4	0.167	457	4	2007
GUIDALOTTI PL	3	3	0.15	1877	3	2005
GURSKY O	3	4	0.2	75	4	2010
HAAGSMA EB	3	3	0.158	173	3	2006
HABERKORN U	3	3	0.231	185	3	2012
HACHULLA E	3	3	0.15	192	3	2005
HAGENACKER T	3	4	0.75	20	4	2021
HAMDI A	3	3	0.3	31	3	2015
HARADA K	3	3	0.2	22	3	2010
HARI PN	3	3	0.273	64	3	2014
HARMANN L	3	3	0.176	58	3	2008
HASEGAWA E	3	4	0.2	20	5	2010
HAYAMI N	3	4	0.188	21	5	2009
HERMINE O	3	3	0.167	472	3	2007
HIRAMATSU R	3	3	0.2	11	4	2010
HOGAN W	3	3	0.231	16	3	2012
HOSHINO J	3	4	0.188	21	6	2009
HOWARD MT	3	4	0.6	91	4	2020
HÁJEK R	3	3	0.375	98	3	2017
IAKOBISHVILI Z	3	3	0.333	280	3	2016
IIDA S	3	6	0.333	90	6	2016
IKEDA H	3	4	0.273	24	4	2014
INOMATA T	3	3	0.273	92	3	2014
INVERNIZZI R	3	3	0.15	307	3	2005
IRAZABAL MV	3	3	0.231	114	3	2012
JAGER PL	3	3	0.158	173	3	2006
JELINEK DF	3	3	0.176	106	3	2008
JEROSCH-HEROLD M	3	4	0.5	77	4	2019
JIN ZY	3	3	0.429	77	3	2018
JURCUT R	3	4	0.75	299	4	2021
JÖCKEL KH	3	3	0.375	43	3	2017
KAHWASH R	3	3	0.6	17	3	2020
KAMBLE RT	3	3	0.3	161	3	2015
KAMMERLANDER AA	3	5	0.375	56	5	2017
KASSIM A	3	3	0.214	200	3	2011
KATSUNO M	3	3	0.75	44	3	2021
KHAN A	3	4	0.6	19	4	2020
KHANDHERIA BK	3	3	0.15	177	3	2005
KHOR YM	3	3	0.5	58	3	2019
KIM D	3	5	0.5	34	6	2019
KIM HJ	3	4	0.214	63	4	2011
KIM I	3	3	0.3	159	3	2015
KINNEY GG	3	4	0.333	183	4	2016
KITTLESON MM	3	4	0.75	78	4	2021
KLEIN CJ	3	3	0.176	122	3	2008
KLIMTCHUK ES	3	4	0.2	75	4	2010
KOHLHAGEN MC	3	3	0.375	118	3	2017
KOIKE H	3	3	0.75	44	3	2021
KOIKE K	3	3	0.15	34	3	2005
KOMATSUDA A	3	3	0.15	30	3	2005
KORNOWSKI R	3	4	0.333	16	4	2016
KOROSOGLOU G	3	3	0.231	265	3	2012
KOVACSOVICS T	3	4	0.188	169	4	2009
KRYUKOV F	3	4	0.3	23	4	2015
KRYUKOVA E	3	4	0.3	23	4	2015
KUNZ C	3	3	0.273	290	3	2014
KUSHWAHA SS	3	3	0.176	1061	3	2008
KWOK F	3	7	0.6	359	7	2020
LACOMBE C	3	3	0.231	206	3	2012
LANDINI L	3	3	0.75	29	3	2021
LANZA GA	3	3	0.375	52	3	2017
LARSEN JT	3	4	0.25	196	4	2013
LARSON D	3	3	0.188	69	3	2009
LAUBACH JP	3	3	0.188	132	3	2009
LAUMANN K	3	3	0.231	830	3	2012
LAUNAY D	3	4	0.2	158	4	2010
LAVIE-BADIE Y	3	3	0.6	28	3	2020
LEE JH	3	3	0.25	64	3	2013
LEE SY	3	5	0.25	76	5	2013
LEFAUCHEUR JP	3	5	0.25	28	5	2013
LEIBA M	3	4	0.273	34	4	2014
LEMONNIER F	3	5	0.75	33	5	2021
LI GL	3	3	0.5	21	3	2019
LI WH	3	4	0.429	43	4	2018
LI Y	3	5	0.25	33	5	2013
LIBBY EN	3	3	0.333	21	3	2016
LIEPNIEKS JJ	3	4	0.176	158	4	2008
LIEWLUCK T	3	3	0.333	82	3	2016
LILLENESS B	3	3	0.5	137	3	2019
LIM P	3	3	0.333	214	3	2016
LIN HM	3	3	0.3	62	3	2015
LINDENMAIER D	3	3	0.2	105	3	2010
LINDQVIST P	3	3	0.176	106	3	2008
LINHART A	3	4	0.333	493	4	2016
LISENKO K	3	3	0.333	40	3	2016
LIU B	3	4	0.429	18	4	2018
LIU G	3	3	0.2	23	3	2010
LIU JE	3	4	0.231	77	4	2012
LIU X	3	3	0.214	73	3	2011
LIU Y	3	7	0.375	73	7	2017
LOHSE P	3	3	0.2	235	3	2010
LU J	3	10	0.5	248	10	2019
LYON AR	3	3	0.5	519	3	2019
MA X	3	3	0.273	40	3	2014
MACRO M	3	3	0.231	202	3	2012
MAHMOOD SA	3	3	0.3	45	3	2015
MALAVASI F	3	3	0.6	56	3	2020
MALEK K	3	3	0.15	92	3	2005
MANGIACAVALLI S	3	3	0.375	97	3	2017
MANISTY C	3	5	1	292	5	2022
MANNA R	3	3	0.188	55	3	2009
MARCHIONNI N	3	4	0.273	42	4	2014
MARINAKI S	3	3	0.231	140	3	2012
MARTIN DJ	3	3	0.188	73	3	2009
MARTIN T	3	3	0.375	159	3	2017
MARTINEZ-LOPEZ J	3	4	0.333	65	4	2016
MARTONE R	3	3	0.429	86	3	2018
MAUERMANN M	3	3	0.333	173	3	2016
MAURER M	3	3	0.25	102	3	2013
MAYA-MARTINEZ R	3	4	0.3	31	4	2015
MCCAUSLAND KL	3	3	0.375	125	3	2017
MCCURDY A	3	4	0.25	157	4	2013
MEHTA A	3	3	0.231	575	3	2012
MEKINIAN A	3	3	0.2	158	3	2010
MEREUTA OM	3	3	0.273	218	3	2014
MERKLE C	3	3	0.2	105	3	2010
MICHALIS E	3	3	0.2	101	3	2010
MISHIMA T	3	3	0.188	59	3	2009
MIYAZAKI C	3	3	0.188	134	3	2009
MIYAZAKI K	3	5	0.3	30	6	2015
MOKTEFI A	3	3	0.5	24	3	2019
MONJI A	3	3	0.188	59	3	2009
MORBACH C	3	6	0.188	125	6	2009
MORITA H	3	4	0.2	63	4	2010
MUSETTI V	3	3	0.75	41	3	2021
MUSTO P	3	3	0.2	110	3	2010
NADASDY T	3	3	0.167	92	3	2007
NANCI M	3	4	1	24	4	2022
NAST CC	3	3	0.231	112	3	2012
NATIVI-NICOLAU J	3	4	0.429	131	4	2018
NEBEN K	3	3	0.2	168	3	2010
NEUBAUER S	3	3	0.167	1004	3	2007
NICOL M	3	4	0.6	69	4	2020
NIEDERWIESER D	3	3	0.158	308	3	2006
NIENHUIS HLA	3	5	0.333	111	5	2016
OHKURI T	3	3	0.188	59	3	2009
OLIVOTTO I	3	5	0.375	76	5	2017
ORAN B	3	4	0.15	76	4	2005
ORFAO A	3	4	0.333	89	4	2016
ORTIZ E	3	3	0.176	118	3	2008
OUBARI S	3	4	0.75	20	4	2021
PAGE J	3	3	0.273	213	3	2014
PAGURA L	3	3	0.75	114	3	2021
PALMIERO G	3	3	1	62	3	2022
PAMBOUKAS C	3	3	0.167	238	3	2007
PAN S	3	4	0.6	80	4	2020
PANAGIOTIDIS I	3	3	0.375	85	3	2017
PAPANIKOLAOU A	3	5	0.5	66	5	2019
PAPATHANASIOU M	3	4	0.75	20	5	2021
PARIKH SV	3	3	0.6	17	3	2020
PARK JB	3	3	0.6	46	3	2020
PEREIRA NL	3	3	0.25	144	3	2013
PERUGINI E	3	3	0.15	1355	3	2005
PETERSON FC	3	3	0.176	152	3	2008
PETRUZZIELLO F	3	3	0.2	66	3	2010
PHELAN D	3	4	0.273	228	4	2014
PIKA T	3	3	0.375	38	3	2017
PONTONE G	3	3	0.375	257	3	2017
POZNIAKOFF T	3	3	0.25	754	3	2013
PRADHAN T	3	4	0.6	37	4	2020
PUNWANI S	3	3	0.25	154	3	2013
QIU Y	3	3	0.429	19	3	2018
QUARLERI L	3	3	0.25	66	3	2013
QUELLARD N	3	4	0.231	247	4	2012
QUINT PS	3	3	0.25	225	3	2013
QUOCK TP	3	5	0.429	240	5	2018
RADHAKRISHNAN J	3	3	0.167	106	3	2007
RAINER PP	3	4	0.5	311	4	2019
RAJE N	3	3	0.188	256	3	2009
RASSAF T	3	6	0.75	290	6	2021
RAYMAKERS RAP	3	4	0.3	82	4	2015
RECH KL	3	4	0.6	91	4	2020
REDDER E	3	3	0.6	17	3	2020
REDHAGE KR	3	3	0.375	79	3	2017
REECE D	3	3	0.231	292	3	2012
REINHARDT HC	3	4	0.75	20	4	2021
REN GS	3	5	0.333	32	8	2016
RIFFEL JH	3	3	0.231	80	3	2012
ROBSON MD	3	3	0.25	1067	3	2013
ROCCATELLO D	3	5	0.6	31	5	2020
RODIGARI L	3	3	0.6	51	3	2020
ROSENGREN S	3	4	0.25	72	4	2013
ROTTENAICHER GJ	3	3	0.75	33	3	2021
ROVIRA M	3	3	0.176	36	3	2008
RUSSO R	3	4	0.375	87	4	2017
SAITH SE	3	3	0.6	57	3	2020
SALAS C	3	4	0.3	56	4	2015
SALMONA M	3	3	0.231	157	3	2012
SAMARAS C	3	3	0.375	33	3	2017
SANTOSTEFANO M	3	3	0.15	178	3	2005
SATO K	3	3	0.273	32	3	2014
SAWA N	3	4	0.188	21	7	2009
SAWYER DB	3	3	0.176	274	3	2008
SAYED RH	3	3	0.3	484	3	2015
SCHMIDT M	3	3	0.5	191	3	2019
SCHWOTZER R	3	4	0.5	39	4	2019
SCIASCIA S	3	5	0.6	31	5	2020
SEGOVIA J	3	4	0.3	53	4	2015
SEZER O	3	3	0.15	1646	3	2005
SHAH KB	3	3	0.158	206	3	2006
SHAH ND	3	4	0.3	32	4	2015
SHAH R	3	3	0.429	59	3	2018
SHARMA N	3	5	0.25	46	5	2013
SHELTON A	3	4	0.214	97	4	2011
SHI JR	3	4	0.2	347	4	2010
SHIMAZAKI C	3	8	0.333	283	8	2016
SHINOMURA Y	3	3	0.273	27	3	2014
SLOSKY D	3	3	0.375	41	3	2017
SMORTI M	3	4	0.231	30	4	2012
SOERENSEN J	3	4	0.333	42	4	2016
SOMLO G	3	3	0.188	256	3	2009
SPENCER B	3	4	0.167	153	4	2007
SPYROPOULOU-VLACHOU M	3	3	0.429	47	3	2018
STEGALL MD	3	4	0.15	138	4	2005
STUHLMANN-LAEISZ C	3	3	0.429	70	3	2018
SU W	3	3	0.333	48	3	2016
SUMIDA K	3	3	0.2	11	4	2010
SUNDQUIST J	3	3	0.231	96	3	2012
SUNDQUIST K	3	3	0.231	96	3	2012
SUWABE T	3	4	0.188	21	6	2009
SYED IS	3	3	0.188	576	3	2009
SÁNCHEZ-LÓPEZ R	3	3	0.2	74	3	2010
SÖRENSEN J	3	3	0.25	69	3	2013
TADDEI C	3	3	0.6	160	3	2020
TAIOLI F	3	3	0.176	97	3	2008
TAJIK AJ	3	3	0.15	470	3	2005
TAKAHASHI T	3	3	0.15	18	3	2005
TAKAICHI K	3	3	0.2	11	4	2010
TAKAMATSU H	3	3	0.333	18	3	2016
TAKASHIO S	3	4	0.231	121	4	2012
TAKEMOTO F	3	3	0.188	16	3	2009
TAY J	3	6	0.429	36	7	2018
TEDESCHI A	3	3	0.5	14	3	2019
TERNACLE J	3	3	0.333	214	3	2016
TERUYA-FELDSTEIN J	3	3	0.158	211	3	2006
THAVENDIRANATHAN P	3	3	0.333	404	3	2016
THIMM A	3	4	0.75	20	4	2021
TRAN N	3	4	1	18	5	2022
TRUDEL S	3	3	0.231	30	3	2012
TSITSILONIS O	3	3	0.5	61	3	2019
TSUKADA N	3	4	0.333	94	4	2016
UBARA Y	3	4	0.188	21	7	2009
URBANO-ISPIZUA A	3	3	0.158	181	3	2006
VALDÉS-GARCÍA G	3	4	0.375	20	4	2017
VALEYRE D	3	3	0.231	53	3	2012
VALLAKATI A	3	3	0.6	17	3	2020
VAN DE VELDE H	3	3	0.214	217	3	2011
VAN GAMEREN II	3	3	0.158	206	3	2006
VARETTONI M	3	4	0.15	44	4	2005
VASEY SY	3	5	0.6	372	5	2020
VENNERI L	3	6	1	55	6	2022
VERRECCHIA E	3	3	0.188	55	3	2009
VESCIO R	3	3	0.2	611	3	2010
VESOLE DH	3	3	0.158	638	3	2006
VIDRIALES MB	3	3	0.214	104	3	2011
VISRAM A	3	5	0.6	29	5	2020
VITA G	3	3	0.214	83	3	2011
VOLKMAN BF	3	3	0.176	152	3	2008
WANG C	3	3	0.25	40	3	2013
WANG SX	3	5	0.188	35	7	2009
WANG Y	3	7	0.5	142	7	2019
WEBER D	3	3	0.188	203	3	2009
WECHELAKAR A	3	5	1	31	5	2022
WHEELER M	3	3	0.3	77	3	2015
WHITE MK	3	3	0.375	125	3	2017
WINTER A	3	4	0.188	68	4	2009
WISEMAN RL	3	3	0.273	94	3	2014
WORTHINGTON S	3	3	0.5	48	3	2019
XU YW	3	5	0.5	35	5	2019
YAGI H	3	3	0.2	48	3	2010
YAHALOM J	3	3	0.188	256	3	2009
YAMADA M	3	4	0.158	18	4	2006
YAMANOUCHI M	3	4	0.188	19	5	2009
YAN TJ	3	3	0.429	240	3	2018
YANAGITA M	3	3	0.333	42	3	2016
YANG D	3	3	0.429	75	3	2018
YANG ZG	3	3	0.333	50	3	2016
YEE AJ	3	4	0.5	81	4	2019
YOKOI H	3	3	0.273	29	3	2014
YOUNGSTEIN T	3	3	0.375	116	3	2017
ZAMPIERI M	3	7	0.75	63	7	2021
ZANWAR S	3	5	0.5	102	5	2019
ZAROUI A	3	5	0.75	33	8	2021
ZARUBA MM	3	3	0.6	81	3	2020
ZELDIS JB	3	3	0.167	354	3	2007
ZENG C	3	5	0.333	36	5	2016
ZEPPA P	3	3	0.2	66	3	2010
ZHANG KW	3	3	0.5	93	3	2019
ZHANG Y	3	4	0.273	36	4	2014
ZHAO MH	3	3	0.188	15	3	2009
ZHENG LK	3	3	0.6	72	3	2020
ZHOU FD	3	4	0.2	18	6	2010
ZHOU XY	3	5	0.5	40	5	2019
ZONDER J	3	4	0.231	565	4	2012
ZOU WZ	3	3	0.188	21	3	2009
ZUCKERMAN NS	3	3	0.158	46	3	2006
ZWEEGMAN S	3	3	0.3	102	3	2015
ABE R	2	2	0.4	43	2	2020
ABEYKOON JP	2	2	0.333	88	2	2019
ABLASSER K	2	3	0.333	41	3	2019
ABOU EZZEDDINE OF	2	2	0.4	39	2	2020
ABOUEZZEDDINE OF	2	2	0.333	61	2	2019
ACAMPA W	2	2	0.333	8	2	2019
ADAM RD	2	2	0.5	25	2	2021
ADAMO M	2	2	0.667	27	2	2022
ADDETIA K	2	3	0.222	26	3	2016
ADVANI RH	2	2	0.182	311	2	2014
AFROUGH A	2	2	0.2	25	2	2015
AGUIRRE MA	2	4	0.222	29	4	2016
AHMADI T	2	2	0.154	235	2	2012
ALAMEDA D	2	2	0.5	18	2	2021
ALGALARRONDO V	2	2	0.182	82	2	2014
ALICI E	2	2	0.286	22	2	2018
ALKHAWAM H	2	2	0.222	40	2	2016
ALLEN A	2	2	0.111	70	2	2007
ALMAANI S	2	2	0.4	14	2	2020
ALONSO J	2	2	0.143	86	2	2011
ALONSO-PULPÓN L	2	2	0.222	48	2	2016
ALTLAND K	2	2	0.154	137	2	2012
AMI D	2	2	0.222	72	2	2016
AMMANN E	2	2	0.667	4	3	2022
AMOURA Z	2	2	0.1	46	2	2005
AN J	2	3	0.25	20	3	2017
ANAGNOSTOPOULOS A	2	2	0.105	162	2	2006
ANAISSIE E	2	2	0.167	10	2	2013
ANASTASAKIS A	2	2	0.2	26	2	2015
ANDERSON LJ	2	2	0.154	302	2	2012
ANDO K	2	2	0.182	17	2	2014
ANDRULIS M	2	2	0.222	38	2	2016
ANWER F	2	4	0.4	18	6	2020
AOKI Y	2	2	0.182	12	2	2014
ARCAINI L	2	2	0.4	36	2	2020
ARCE-LARA C	2	2	0.182	41	2	2014
ARENDT BK	2	2	0.118	59	2	2008
ARENJA N	2	2	0.25	37	2	2017
AROSIO P	2	2	0.154	28	2	2012
ARZILLI C	2	2	0.5	71	2	2021
ARÓSTEGUI JI	2	2	0.25	7	2	2017
ASTEGGIANO R	2	2	0.667	313	2	2022
ATTAL M	2	2	0.125	572	2	2009
AUGUSTSON B	2	2	0.2	106	2	2015
AUNER HW	2	2	0.222	64	2	2016
AUTON M	2	3	0.182	82	3	2014
AUTORE C	2	2	0.667	64	2	2022
AVNI B	2	3	0.25	76	3	2017
AYALA MV	2	2	0.286	42	2	2018
AZNAR MC	2	2	0.667	313	2	2022
BABILAS P	2	2	0.125	65	2	2009
BACCHI-REGGIANI L	2	2	0.1	690	2	2005
BADAR T	2	4	0.222	17	4	2016
BAGGIANO A	2	2	0.4	235	2	2020
BAL S	2	2	0.4	9	2	2020
BAMPATSIAS D	2	2	1	5	2	2023
BANDERA F	2	3	0.667	13	3	2022
BARAK M	2	2	0.105	29	2	2006
BARBIROLI A	2	3	0.25	66	3	2017
BARON T	2	2	0.4	45	2	2020
BARRECA A	2	4	0.4	26	4	2020
BARRETT CD	2	2	0.333	73	2	2019
BARRIO S	2	2	0.222	42	2	2016
BARTOLINI S	2	2	0.286	75	2	2018
BARTRAM CR	2	2	0.118	140	2	2008
BASS P	2	2	0.25	23	2	2017
BATALLER A	2	2	0.333	25	2	2019
BAUDET M	2	3	0.4	43	3	2020
BAUERSACHS J	2	2	0.333	208	2	2019
BAUMGART JV	2	2	0.286	44	2	2018
BAUR J	2	3	0.5	84	3	2021
BAYES-GENIS A	2	2	0.667	26	2	2022
BAYLISS MS	2	2	0.25	91	2	2017
BECERRIL-LUJÁN B	2	2	0.167	38	2	2013
BECKER N	2	2	0.25	128	2	2017
BEEG M	2	2	0.154	56	2	2012
BEKSAC M	2	3	0.5	234	3	2021
BELANGER A	2	2	0.2	132	2	2015
BELLO C	2	2	0.167	123	2	2013
BELLOTTI V	2	3	0.133	264	3	2010
BEN GAL T	2	2	0.333	210	2	2019
BEN ZADOK OI	2	3	0.4	12	3	2020
BENBOUBKER L	2	3	0.1	465	3	2005
BENSINGER W	2	2	0.125	121	2	2009
BENSON J	2	2	0.125	281	2	2009
BEQUIGNON E	2	4	0.5	20	4	2021
BERGEN HR	2	2	0.143	119	2	2011
BERGHAUS N	2	5	0.5	37	5	2021
BERGLER-KLEIN J	2	3	0.667	313	3	2022
BERGSAGEL L	2	2	0.286	20	2	2018
BERK J	2	2	0.2	26	2	2015
BEVER KM	2	2	0.222	26	2	2016
BHAT A	2	2	0.133	50	2	2010
BIAGINI E	2	3	0.167	258	3	2013
BIERMANN JS	2	2	0.143	194	2	2011
BIETENBECK M	2	2	0.5	36	2	2021
BIOLO A	2	2	0.118	55	2	2008
BITTENGLE J	2	2	0.4	14	2	2020
BLACK-MAIER E	2	2	0.4	27	2	2020
BLANCHARD V	2	2	0.5	16	2	2021
BLANK N	2	4	0.154	33	4	2012
BOLETIS I	2	2	0.154	94	2	2012
BONAUD A	2	2	0.2	30	2	2015
BORDESSOULE D	2	2	0.143	33	2	2011
BORIANI G	2	2	0.667	313	2	2022
BOSSONE E	2	2	0.2	22	2	2015
BOURGAULT S	2	2	0.222	27	2	2016
BRADY PA	2	2	0.167	136	2	2013
BRAGOTTI LZ	2	2	0.125	198	2	2009
BRAZAUSKAS R	2	2	0.286	15	2	2018
BREGNI M	2	2	0.105	154	2	2006
BRIGHT M	2	2	0.118	72	2	2008
BRITO D	2	3	0.118	10	3	2008
BRODER MS	2	4	0.286	234	4	2018
BRODSKY SV	2	2	0.154	13	2	2012
BROIJL A	2	2	0.2	61	2	2015
BROWN R	2	3	0.2	20	3	2015
BRUGNANO R	2	2	0.111	139	2	2007
BRUMSHTEIN B	2	2	0.182	56	2	2014
BRUNO B	2	2	0.222	67	2	2016
BUENO BVK	2	2	0.5	14	2	2021
BUJA LM	2	3	0.167	24	3	2013
BUOB D	2	2	0.286	23	2	2018
BURCHERT W	2	2	0.667	8	2	2022
BUSS S	2	2	0.154	151	2	2012
BUSSANI R	2	2	0.167	29	2	2013
CACOUB P	2	2	0.1	46	2	2005
CAERS J	2	2	0.286	119	2	2018
CAFORIO ALP	2	2	0.25	282	2	2017
CAIMI A	2	2	0.5	13	2	2021
CAMILLONI C	2	2	0.286	117	2	2018
CAMPBELL C	2	2	0.4	14	2	2020
CANEPA M	2	3	0.667	64	3	2022
CAPELLO GL	2	2	0.2	163	2	2015
CAPONETTI AG	2	3	0.4	137	3	2020
CAPPELLO S	2	2	0.2	26	2	2015
CAPTUR G	2	2	0.167	587	2	2013
CARDINALE D	2	3	0.667	313	3	2022
CARRERAS E	2	2	0.105	35	2	2006
CARTIA CS	2	2	0.4	36	2	2020
CASCINO P	2	2	0.5	45	2	2021
CASTANO A	2	2	0.222	1418	2	2016
CASTAÑO A	2	2	0.167	490	2	2013
CASTELLI G	2	2	0.125	73	2	2009
CAUDURO SA	2	2	0.1	119	2	2005
CAVALLI A	2	2	0.4	27	2	2020
CAVO M	2	2	0.125	625	2	2009
CENCI S	2	2	0.154	83	2	2012
CERVASIO M	2	2	0.143	21	2	2011
CHALARD C	2	3	0.5	20	3	2021
CHAN J	2	2	0.5	35	2	2021
CHANDRASEKARAN K	2	2	0.111	179	2	2007
CHANG A	2	2	0.182	67	2	2014
CHAPMAN JR	2	2	0.286	12	2	2018
CHARITAKI E	2	2	0.133	16	2	2010
CHAUDHRY A	2	2	0.1	26	2	2005
CHAUDHRY M	2	3	0.4	16	3	2020
CHAULAGAIN C	2	3	0.182	33	3	2014
CHAUVET S	2	2	0.2	59	2	2015
CHAVES-SANJUAN A	2	2	0.4	28	2	2020
CHEE CE	2	2	0.133	53	2	2010
CHEN CL	2	2	0.286	60	2	2018
CHEN ML	2	2	0.25	8	3	2017
CHEN SL	2	2	0.222	9	2	2016
CHEN W	2	2	0.125	569	2	2009
CHEN WG	2	2	0.154	52	2	2012
CHEN WM	2	3	0.133	586	3	2010
CHEN Y	2	2	0.182	34	2	2014
CHEVRET S	2	2	0.2	156	2	2015
CHHABRA S	2	5	0.333	30	5	2019
CHIU A	2	2	0.667	8	3	2022
CHO GY	2	2	0.5	15	2	2021
CHOU J	2	2	0.111	139	2	2007
CHUBUCHNY V	2	2	0.5	36	2	2021
CIACCHERI M	2	2	0.125	73	2	2009
CIACCIO A	2	2	0.286	75	2	2018
CICIANI AM	2	2	0.111	139	2	2007
CID J	2	2	0.333	25	2	2019
CIPRIANI A	2	6	0.25	46	7	2017
CLARK RJ	2	2	0.125	184	2	2009
COAKLEY T	2	2	0.182	146	2	2014
COCKWELL P	2	2	0.125	401	2	2009
COGNE M	2	2	0.111	392	2	2007
COHEN C	2	3	0.2	83	3	2015
COHEN Y	2	3	0.222	20	3	2016
COHEN YC	2	2	0.5	20	2	2021
COITEUX V	2	2	0.118	104	2	2008
COLOMBO A	2	2	0.286	12	2	2018
CONCEPCION B	2	2	0.25	18	2	2017
CONIGLIO AC	2	2	0.4	27	2	2020
COOKSON LM	2	2	0.2	346	2	2015
COOPER SA	2	3	0.25	70	3	2017
COPIN MC	2	2	0.286	20	2	2018
CORDES S	2	2	0.154	50	2	2012
CORDIER JF	2	2	0.1	39	2	2005
CORDOBA R	2	2	0.667	313	2	2022
COSTA R	2	2	0.167	159	2	2013
COSTANZO EN	2	2	0.286	75	2	2018
COSTEDOAT-CHALUMEAU N	2	2	0.1	46	2	2005
COUCH LS	2	2	0.667	313	2	2022
COUETIL JP	2	2	0.222	199	2	2016
COZZOLINO I	2	2	0.133	49	2	2010
CRESPO-LEIRO MG	2	2	0.125	45	2	2009
CROOCKEWIT S	2	2	0.286	35	2	2018
CRUMP M	2	2	0.125	43	2	2009
CUI D	2	2	0.105	24	2	2006
CUNY JF	2	2	0.1	14	2	2005
CUOCOLO A	2	2	0.333	8	2	2019
CUTTER DJ	2	2	0.667	313	2	2022
D'AURIA F	2	2	0.133	49	2	2010
DANIEL L	2	2	0.25	16	2	2017
DANTAL J	2	2	0.118	57	2	2008
DAVERN S	2	2	0.118	30	2	2008
DAVIS MK	2	4	0.2	97	4	2015
DE ASÚA DR	2	2	0.167	159	2	2013
DE AZAMBUJA E	2	2	0.667	313	2	2022
DE JONGE N	2	2	0.333	63	2	2019
DE MELO MDT	2	2	0.4	42	2	2020
DE SOUZA GA	2	2	0.182	23	2	2014
DE WAAL E	2	2	0.333	29	2	2019
DE WITTE T	2	2	0.133	155	2	2010
DEAN PG	2	3	0.143	78	3	2011
DEBSKI J	2	2	0.182	5	2	2014
DEC GW	2	2	0.167	118	2	2013
DELARUE R	2	2	0.118	61	2	2008
DELBES S	2	2	0.154	182	2	2012
DELFORGE M	2	2	0.125	31	2	2009
DELGADO DH	2	2	0.182	23	2	2014
DELGADO V	2	2	0.667	10	2	2022
DELIMPASI S	2	2	0.133	90	2	2010
DELPY L	2	2	0.2	30	2	2015
DELUCA A	2	2	0.222	118	2	2016
DENT SF	2	2	0.667	313	2	2022
DEVINE S	2	2	0.125	121	2	2009
DEVLIN SM	2	2	0.25	45	2	2017
DI NORA C	2	2	0.4	26	2	2020
DI PALMA AM	2	2	0.111	139	2	2007
DICOSTANZO AC	2	2	0.154	52	2	2012
DIERCKX RAJO	2	2	0.154	80	2	2012
DIETRICH S	2	2	0.133	148	2	2010
DIMOPOULOS M	2	3	0.125	1147	3	2009
DINI G	2	2	0.105	278	2	2006
DINNER S	2	2	0.167	72	2	2013
DOERLER J	2	2	0.4	50	2	2020
DOMINGUEZ F	2	2	0.333	148	2	2019
DONGIGLIO F	2	2	0.667	21	2	2022
DONNELL R	2	2	0.133	85	2	2010
DRAYSON MT	2	2	0.167	213	2	2013
DREGER P	2	2	0.154	89	2	2012
DROBYSKI W	2	2	0.182	22	2	2014
DUAN MH	2	2	0.143	111	2	2011
DUBEY S	2	2	0.2	132	2	2015
DUEK A	2	3	0.286	10	3	2018
DUNGU JN	2	2	0.154	302	2	2012
DUPUIS J	2	2	0.222	69	2	2016
DURAND JB	2	2	0.5	10	2	2021
DURIE BGM	2	2	0.125	1147	2	2009
DZUBAK P	2	2	0.286	33	2	2018
DÍAZ T	2	2	0.25	7	2	2017
DÜHRSEN U	2	2	0.5	14	2	2021
EASTWOOD D	2	2	0.125	50	2	2009
ECKSTEIN J	2	2	0.667	8	2	2022
ECOTIÈRE L	2	2	0.2	47	2	2015
EDERHY S	2	2	0.667	540	2	2022
EDVARDSEN T	2	2	0.25	346	2	2017
EDWARDS CV	2	5	0.5	48	5	2021
EFTHIMIADIS G	2	2	0.5	18	2	2021
EHLERMANN P	2	2	0.154	116	2	2012
EISENBERG DS	2	2	0.182	56	2	2014
EL KAROUI K	2	2	0.2	78	2	2015
ELDER P	2	2	0.4	14	2	2020
ELIE C	2	2	0.118	93	2	2008
ELLIOTT MA	2	2	0.105	200	2	2006
ELLIOTT P	2	2	0.25	339	2	2017
ENQVIST S	2	2	0.111	76	2	2007
ERIKSSON M	2	2	0.125	117	2	2009
ESCALANTE F	2	2	0.222	57	2	2016
ESLAM RB	2	2	0.4	39	2	2020
ESMAILIAN F	2	2	0.5	21	2	2021
ESSWEIN SR	2	2	0.182	56	2	2014
ESTEVE J	2	2	0.118	15	2	2008
EVANGELISTI A	2	2	0.333	6	2	2019
EZAWA N	2	2	0.286	74	2	2018
FABER EA	2	2	0.143	103	2	2011
FABIANI I	2	3	0.667	32	3	2022
FABRIZI GM	2	2	0.143	90	2	2011
FACON T	2	2	0.133	53	2	2010
FAIN O	2	2	0.154	108	2	2012
FALK R	2	2	0.133	503	2	2010
FANG LG	2	2	0.25	9	2	2017
FARR M	2	4	0.133	34	4	2010
FAVILLI B	2	2	0.5	23	2	2021
FAYYAZ AU	2	2	0.222	58	2	2016
FAZIO F	2	2	0.4	34	2	2020
FEHR T	2	2	0.333	30	2	2019
FENG DL	2	2	0.125	515	2	2009
FENNESSEY S	2	2	0.111	311	2	2007
FERRARINI M	2	2	0.143	90	2	2011
FERRO M	2	4	0.4	26	4	2020
FILIPOVA J	2	2	0.2	10	2	2015
FINE N	2	3	0.5	13	3	2021
FINE NM	2	2	0.222	22	2	2016
FIORDALISO F	2	2	0.182	136	2	2014
FLACHSKAMPF FA	2	2	0.167	56	2	2013
FLODR P	2	2	0.286	33	2	2018
FLODROVA P	2	2	0.286	33	2	2018
FOGO AB	2	3	0.1	22	3	2005
FRANCIS R	2	2	0.25	372	2	2017
FRANKE N	2	2	0.125	56	2	2009
FRANZINI M	2	2	0.5	60	2	2021
FREY N	2	2	0.182	45	2	2014
FREYTES CO	2	2	0.2	151	2	2015
FRISHMAN WH	2	2	0.133	94	2	2010
FU WJ	2	2	0.333	28	2	2019
FUCHIDA S	2	3	0.222	10	3	2016
FUJIGAKI Y	2	3	0.1	15	4	2005
FUJII T	2	2	0.222	5	2	2016
FUKUDA K	2	3	0.4	86	3	2020
FUNALOT B	2	4	0.5	22	5	2021
GABRIELE M	2	4	0.5	34	4	2021
GALLELLI I	2	2	0.154	118	2	2012
GALLINI C	2	2	0.286	75	2	2018
GALLO M	2	2	0.111	139	2	2007
GARCÍA-SANZ R	2	3	0.143	163	3	2011
GAROFALO M	2	2	0.4	27	2	2020
GATT M	2	2	0.5	13	2	2021
GAY F	2	2	0.286	119	2	2018
GENSINI GF	2	2	0.182	38	2	2014
GERBER B	2	4	0.333	31	4	2019
GERÇEK M	2	2	0.667	8	2	2022
GEVAERT SA	2	2	0.667	313	2	2022
GEYER SM	2	2	0.111	217	2	2007
GHIBAUDI E	2	2	0.182	136	2	2014
GIBBS S	2	3	0.222	284	3	2016
GIBIER JB	2	2	0.286	20	2	2018
GIESE D	2	2	0.5	13	2	2021
GILL D	2	2	0.111	109	2	2007
GILSTRAP LG	2	2	0.182	171	2	2014
GIOEVA Z	2	3	0.125	37	3	2009
GIORGETTI S	2	2	0.222	61	2	2016
GIRALT SA	2	4	0.182	28	4	2014
GISSEROT O	2	3	0.105	64	3	2006
GLOCKNER JF	2	2	0.133	365	2	2010
GNECCHI M	2	2	0.2	104	2	2015
GNEMMI V	2	2	0.286	20	2	2018
GODBY K	2	2	0.25	142	2	2017
GOICOECHEA I	2	2	0.5	21	2	2021
GOLDSCHMIDT N	2	3	0.133	86	3	2010
GOLDSMITH J	2	2	0.182	394	2	2014
GOLDSMITH Y	2	2	0.118	106	2	2008
GOLINO P	2	2	0.667	21	2	2022
GONZÁLEZ A	2	3	0.111	12	3	2007
GOODMAN HJ	2	2	0.105	137	2	2006
GOPAUL D	2	2	0.105	169	2	2006
GOROG DA	2	2	0.667	313	2	2022
GRANEL B	2	2	0.105	67	2	2006
GRANSTAM SO	2	2	0.167	56	2	2013
GRAPSA J	2	2	0.25	346	2	2017
GRATWOHL A	2	2	0.105	278	2	2006
GRAZIANI MS	2	2	0.125	228	2	2009
GREEN P	2	2	0.167	41	2	2013
GREGOR J	2	2	0.105	48	2	2006
GRIFFIN JM	2	3	0.5	93	3	2021
GRIMBERT P	2	2	0.125	45	2	2009
GRISARIU S	2	2	0.286	74	2	2018
GRODIN JL	2	2	0.222	96	2	2016
GU JL	2	2	0.25	8	2	2017
GUAN HZ	2	2	0.143	99	2	2011
GUARICCI AI	2	2	0.25	63	2	2017
GUARNIERI S	2	2	0.182	18	2	2014
GUIDEZ S	2	2	0.2	18	2	2015
GUO JZ	2	3	0.5	14	6	2021
GUO XL	2	3	0.4	14	3	2020
GUO YB	2	2	0.667	12	2	2022
GUPTA K	2	2	0.133	72	2	2010
GUPTA N	2	2	0.25	127	2	2017
GUPTA R	2	3	0.105	48	3	2006
GURAL A	2	2	0.25	67	2	2017
GUSTAFSSON F	2	2	0.2	11	2	2015
GUTTERMAN DD	2	2	0.143	73	2	2011
GUZMAN-VILLANUEVA D	2	3	0.222	22	3	2016
HACKER M	2	3	0.4	43	3	2020
HAIDER S	2	2	0.167	10	2	2013
HAJDUCH M	2	2	0.286	33	2	2018
HAJJAR LA	2	2	0.5	14	2	2021
HALUSHKA MK	2	2	0.167	57	2	2013
HAMADA D	2	2	0.182	12	2	2014
HAMADANI M	2	3	0.182	24	3	2014
HAMIDOU M	2	2	0.118	80	2	2008
HAMMARSTRÖM P	2	2	0.2	31	2	2015
HAMON D	2	2	0.222	72	2	2016
HANSBERG M	2	2	0.154	170	2	2012
HAREL S	2	3	0.4	43	3	2020
HASHMI H	2	2	0.5	4	3	2021
HASSAN H	2	2	0.5	5	3	2021
HAUFE S	2	2	0.167	82	2	2013
HAUPT C	2	3	0.5	84	3	2021
HAYASHI M	2	2	0.143	13	2	2011
HEBERT LA	2	2	0.111	85	2	2007
HEFFNER L	2	2	0.143	183	2	2011
HEIMGARTNER R	2	2	0.333	30	2	2019
HEIN S	2	2	0.222	112	2	2016
HENGSTENBERG C	2	5	0.333	35	5	2019
HERNANDEZ-PEREZ FJ	2	2	0.333	56	2	2019
HERNÁNDEZ-SANTOYO A	2	2	0.133	48	2	2010
HERRMANN J	2	2	0.667	313	2	2022
HEYBELI C	2	3	0.5	22	3	2021
HINDERHOFER K	2	2	0.182	63	2	2014
HIROAKI H	2	2	0.182	32	2	2014
HISHIDA A	2	2	0.1	8	2	2005
HOFFMANN M	2	3	0.286	18	3	2018
HOFFMANN P	2	2	0.25	32	2	2017
HOGAN JJ	2	3	0.286	37	3	2018
HOLMBERG L	2	2	0.25	142	2	2017
HOLMBERG LA	2	2	0.167	21	2	2013
HOLOJDA J	2	2	0.143	7	4	2011
HOLSTEIN SA	2	3	0.167	31	3	2013
HOLUB D	2	2	0.286	33	2	2018
HOO PTS	2	2	0.118	85	2	2008
HORST S	2	2	0.25	18	2	2017
HOTTA VT	2	2	0.4	10	2	2020
HOULSTON R	2	2	0.25	32	2	2017
HOWELL KG	2	2	0.167	78	2	2013
HSI DH	2	2	0.105	15	2	2006
HU DM	2	2	0.111	116	2	2007
HU HJ	2	2	0.5	4	2	2021
HU WL	2	2	0.25	9	2	2017
HUANG BH	2	2	0.25	8	2	2017
HUANG CY	2	2	0.105	11	2	2006
HUANG JX	2	2	0.2	144	2	2015
HUANG S	2	2	0.222	34	2	2016
HUANG XJ	2	2	0.333	8	4	2019
HUANG Y	2	2	0.143	72	2	2011
HUANG ZX	2	2	0.4	29	2	2020
HUGHES D	2	2	0.167	343	2	2013
HUGHES DA	2	2	0.111	407	2	2007
HUI AM	2	2	0.2	131	2	2015
HUNGRIA V	2	2	0.5	234	2	2021
HWA L	2	3	0.2	81	3	2015
HWANG IC	2	2	0.5	15	2	2021
HYUN H	2	2	0.333	54	2	2019
ICHINOHE T	2	2	0.2	11	2	2015
ICHINOSE A	2	3	0.4	22	3	2020
IDE K	2	3	0.2	17	3	2015
IGARASHI T	2	2	0.182	15	2	2014
IHNE S	2	2	0.333	100	2	2019
IKEDA Y	2	2	0.111	28	2	2007
ILIESCU C	2	2	0.5	10	2	2021
IMAI N	2	2	0.118	47	2	2008
IMAMURA T	2	2	0.105	23	2	2006
IMPERLINI E	2	2	0.2	104	2	2015
INYUSHIN M	2	2	0.4	19	2	2020
ISHIGURO K	2	2	0.2	15	2	2015
ISHIHARA T	2	2	0.105	24	2	2006
ISHIYAMA K	2	2	0.2	11	2	2015
ISOLA I	2	2	0.25	17	2	2017
ITABASHI M	2	3	0.111	22	3	2007
IYER L	2	2	0.154	49	2	2012
IZUMI C	2	2	0.25	87	2	2017
IZUMIYA Y	2	3	0.154	96	3	2012
JAARSMA T	2	2	0.333	476	2	2019
JABER W	2	3	0.222	93	3	2016
JABER WA	2	2	0.182	71	2	2014
JACOB S	2	3	0.333	83	3	2019
JAGASIA M	2	2	0.125	68	2	2009
JAIN A	2	2	0.333	40	2	2019
JAIN M	2	2	0.118	25	2	2008
JAMROZIAK K	2	3	0.5	247	3	2021
JANTUNEN E	2	2	0.105	58	2	2006
JARONIEC CP	2	2	0.125	6	2	2009
JELÍNEK T	2	2	0.25	6	2	2017
JENSEN CE	2	2	0.667	8	2	2022
JIANG BB	2	2	0.133	265	2	2010
JIANG H	2	2	0.133	10	2	2010
JIANG Y	2	2	0.111	61	2	2007
JIMENEZ-ZEPEDA V	2	3	0.4	13	3	2020
JIMÉNEZ-ZEPEDA VH	2	2	0.182	20	2	2014
JOHN RM	2	2	0.4	35	2	2020
JOHNSON GB	2	2	0.222	1157	2	2016
JOLY F	2	3	0.222	15	3	2016
JONGEN JLM	2	2	0.133	65	2	2010
JORDAN TL	2	2	0.286	70	2	2018
JOSHI J	2	2	0.1	753	2	2005
JOSHI S	2	2	0.333	19	2	2019
JOSHUA D	2	2	0.125	584	2	2009
JOURDE-CHICHE N	2	2	0.222	46	2	2016
KAKU M	2	2	0.333	50	2	2019
KALAYOGLU-BESISIK S	2	3	0.111	16	3	2007
KAMBOUCHNER M	2	2	0.25	10	2	2017
KAMIKUBO H	2	2	0.182	12	2	2014
KANEMARU T	2	2	0.125	22	2	2009
KANG Y	2	2	0.333	12	2	2019
KARAMANOVA N	2	3	0.222	22	3	2016
KARCK M	2	2	0.118	86	2	2008
KATAOKA M	2	2	0.182	12	2	2014
KATO A	2	2	0.125	5	2	2009
KAUFMAN JL	2	2	0.286	138	2	2018
KAWADA M	2	2	0.222	5	2	2016
KAWANO H	2	2	0.105	24	2	2006
KAY LE	2	2	0.333	61	2	2019
KEELING J	2	2	0.1	89	2	2005
KERO T	2	3	0.167	56	3	2013
KERSTEN MJ	2	2	0.333	45	2	2019
KESSLER L	2	3	0.5	17	3	2021
KHOURI J	2	3	0.4	16	3	2020
KHOURI MG	2	2	0.4	27	2	2020
KHWAJA J	2	4	0.667	23	4	2022
KIDOH M	2	2	0.4	27	2	2020
KIENINGER B	2	2	0.125	45	2	2009
KIKUKAWA Y	2	2	0.2	10	2	2015
KIM HL	2	2	0.5	15	2	2021
KIM HM	2	2	0.333	42	2	2019
KIM SY	2	2	0.222	13	2	2016
KIM YH	2	2	0.2	207	2	2015
KIMMICH CR	2	2	0.4	66	2	2020
KIMURA T	2	2	0.111	87	2	2007
KING RL	2	2	0.4	45	2	2020
KITAGAWA W	2	2	0.154	14	2	2012
KITTLESON M	2	2	0.5	21	2	2021
KIYAMA M	2	2	0.105	24	2	2006
KLEINSCHNITZ C	2	2	0.667	6	2	2022
KLUVE-BECKERMAN B	2	2	0.118	124	2	2008
KNEBELMANN B	2	2	0.2	81	2	2015
KNOP B	2	2	0.286	72	2	2018
KNUDSON RA	2	2	0.118	134	2	2008
KOBASHIGAWA JA	2	2	0.25	19	2	2017
KOBAYASHI H	2	2	0.286	10	2	2018
KOBAYASHI M	2	2	0.25	28	2	2017
KOBAYASHI T	2	2	0.182	9	2	2014
KOCH A	2	2	0.118	86	2	2008
KOLLMER J	2	2	0.286	35	2	2018
KONGTIM P	2	2	0.182	23	2	2014
KORCZYK D	2	2	0.667	5	2	2022
KOSCHUTNIK M	2	4	0.286	45	4	2018
KOSTOPOULOS I	2	2	0.333	40	2	2019
KRAMER B	2	2	0.182	56	2	2014
KREUSSER MM	2	2	0.286	72	2	2018
KRIEGSMANN K	2	2	0.286	25	2	2018
KRIEGSMANN M	2	2	0.2	45	2	2015
KRISHNAN A	2	2	0.25	24	2	2017
KRISTEN A	2	2	0.118	88	2	2008
KUKUY O	2	4	0.182	41	4	2014
KULICZKOWSKI K	2	2	0.143	7	4	2011
KUMAR A	2	3	0.125	68	3	2009
KUMAR R	2	2	0.25	142	2	2017
KURODA M	2	2	0.2	12	2	2015
KURODA T	2	2	0.154	23	2	2012
KUWAHARA N	2	2	0.286	15	2	2018
KYRTSONIS MC	2	2	0.133	21	2	2010
KÖRPERICH H	2	2	0.667	8	2	2022
LABRADOR J	2	2	0.333	28	2	2019
LACHMANN RH	2	2	0.154	569	2	2012
LAINA A	2	2	0.333	29	2	2019
LAM A	2	4	0.167	29	4	2013
LAMA N	2	2	0.667	10	2	2022
LAN P	2	2	0.333	6	2	2019
LANCELLOTTI P	2	3	0.1	348	3	2005
LANDAU M	2	2	0.182	56	2	2014
LANDGREN O	2	2	0.133	691	2	2010
LANDI S	2	2	0.25	32	2	2017
LANDTHALER M	2	2	0.125	65	2	2009
LANG P	2	2	0.125	45	2	2009
LANG RM	2	2	0.222	26	2	2016
LANGONE A	2	2	0.25	18	2	2017
LAPLANT B	2	2	0.154	137	2	2012
LAROCCA A	2	2	0.286	81	2	2018
LARSEN CP	2	2	0.222	36	2	2016
LATIF F	2	2	0.167	425	2	2013
LAURENTI L	2	2	0.333	10	2	2019
LAVIE D	2	2	0.25	67	2	2017
LEBEL E	2	2	0.667	11	2	2022
LEE C	2	4	0.167	18	4	2013
LEE G	2	2	0.154	40	2	2012
LEE H	2	4	0.4	16	5	2020
LEE HJ	2	2	0.5	8	2	2021
LEE JC	2	2	0.1	39	2	2005
LEE JE	2	5	0.143	61	5	2011
LEE L	2	2	0.25	17	2	2017
LEE MH	2	3	0.167	142	3	2013
LELLOUCHE N	2	2	0.167	69	2	2013
LEMOLI RM	2	2	0.154	19	2	2012
LENG S	2	2	0.333	45	2	2019
LI L	2	4	0.222	29	4	2016
LI R	2	3	0.222	39	3	2016
LI S	2	2	0.4	12	2	2020
LI T	2	2	0.25	24	2	2017
LI XJ	2	2	0.154	90	2	2012
LI ZL	2	2	0.4	17	2	2020
LIAPIS K	2	2	0.133	16	2	2010
LIBBY E	2	2	0.5	234	2	2021
LIBSTER D	2	2	0.25	67	2	2017
LICHTMAN EI	2	2	0.182	7	2	2014
LILLO R	2	2	0.4	22	2	2020
LIN L	2	2	0.286	73	2	2018
LIN YH	2	2	0.333	114	2	2019
LIONCINO M	2	2	0.667	21	2	2022
LIPSKER D	2	2	0.25	59	2	2017
LIU JR	2	2	0.25	8	3	2017
LIVI U	2	2	0.4	26	2	2020
LJUNGMAN P	2	2	0.105	278	2	2006
LOGEART D	2	3	0.4	43	3	2020
LOMBARDI CM	2	3	0.5	62	3	2021
LOMBARDI M	2	3	0.154	14	3	2012
LOMBARDO A	2	2	0.4	22	2	2020
LONIAL S	2	2	0.125	611	2	2009
LOPEZ B	2	2	0.286	20	2	2018
LORENZ EC	2	2	0.222	75	2	2016
LORUSSO S	2	2	0.4	14	2	2020
LOUNGANI RS	2	2	0.4	27	2	2020
LOW PA	2	2	0.118	78	2	2008
LOZANO E	2	2	0.25	7	2	2017
LOZANO M	2	2	0.333	25	2	2019
LU GM	2	2	0.333	14	2	2019
LUB-DE HOOGE MN	2	2	0.105	148	2	2006
LUEDIKE P	2	3	0.5	13	3	2021
LUNA-MARTÍNEZ OD	2	2	0.2	20	2	2015
LUND LH	2	2	0.222	1133	2	2016
LUO M	2	2	0.222	18	2	2016
LÓPEZ-FERNÁNDEZ T	2	2	0.667	313	2	2022
MAAR K	2	2	0.286	70	2	2018
MACGILLIVRAY TE	2	2	0.133	303	2	2010
MADAN S	2	2	0.133	114	2	2010
MADDEN BJ	2	2	0.154	41	2	2012
MADINE J	2	3	0.222	15	3	2016
MADSEN JC	2	2	0.133	135	2	2010
MADY C	2	2	0.4	10	2	2020
MAGNANI B	2	2	0.1	118	2	2005
MALANDRAKIS P	2	2	1	4	3	2023
MALHOTRA R	2	2	0.182	53	2	2014
MALPASSO G	2	2	0.2	104	2	2015
MANGANARO M	2	2	0.111	139	2	2007
MANGANELLI F	2	2	0.667	21	2	2022
MANGATTER A	2	2	0.154	170	2	2012
MANGIONE PP	2	2	0.133	263	2	2010
MANIER S	2	2	0.5	249	2	2021
MANKA R	2	2	0.333	15	2	2019
MANKAD AK	2	2	0.25	53	2	2017
MAO YY	2	3	0.222	76	3	2016
MAPARA MY	2	2	0.5	11	2	2021
MAQUART FX	2	2	0.167	14	2	2013
MARITAN M	2	3	0.25	66	3	2017
MARKOWITZ GS	2	2	0.105	133	2	2006
MARKS DI	2	2	0.105	46	2	2006
MARRA MP	2	3	0.25	45	3	2017
MARSAN NA	2	2	0.111	64	2	2007
MARTINEZ MW	2	2	0.111	526	2	2007
MARTINI N	2	2	0.4	60	2	2020
MARUYAMA Y	2	2	0.182	15	2	2014
MASCI PG	2	2	0.182	44	2	2014
MASOTTI S	2	2	0.5	37	2	2021
MASRI A	2	2	0.4	24	2	2020
MASSA P	2	3	0.667	14	4	2022
MASSZI T	2	5	0.154	27	5	2012
MASUOKA K	2	2	0.125	13	2	2009
MATHIAS W	2	2	0.5	14	2	2021
MATSUMOTO T	2	2	0.111	8	2	2007
MATSUSHITA M	2	2	0.105	17	2	2006
MAUERMANN ML	2	3	0.143	99	3	2011
MAURY P	2	2	0.333	56	2	2019
MAYR A	2	2	0.4	48	2	2020
MAZUR W	2	2	0.222	40	2	2016
MAZZONI C	2	2	0.667	6	3	2022
MCCULLOCH S	2	3	0.5	15	5	2021
MEDEIROS BC	2	2	0.125	121	2	2009
MEDVEDOVA E	2	2	0.4	133	2	2020
MEHRA MR	2	2	0.105	1080	2	2006
MEIER-EWERT HK	2	2	0.118	82	2	2008
MELENDEZ-ZAJGLA J	2	2	0.25	26	2	2017
MENDELSON L	2	3	0.286	15	3	2018
MENG Q	2	2	0.222	40	2	2016
MEREDITH R	2	2	0.125	121	2	2009
MESHITSUKA S	2	2	0.222	29	2	2016
MESQUITA CT	2	2	0.25	14	2	2017
MESQUITA ET	2	2	0.25	34	2	2017
MESSNER M	2	2	0.4	50	2	2020
MICALLEF IN	2	2	0.143	69	2	2011
MICHAEL M	2	2	0.133	21	2	2010
MIKALA G	2	2	0.154	15	2	2012
MIKKELSEN F	2	2	0.286	66	2	2018
MILAN E	2	2	0.25	67	2	2017
MIN JH	2	4	0.167	21	5	2013
MINOGUE S	2	2	0.133	272	2	2010
MIRELIS JG	2	2	0.4	156	2	2020
MISAKA T	2	2	0.333	17	2	2019
MISHRA D	2	2	0.333	34	2	2019
MISUMI Y	2	2	0.154	88	2	2012
MITSIADES CS	2	2	0.125	70	2	2009
MITSUYA H	2	3	0.125	29	3	2009
MIURA T	2	2	0.2	15	2	2015
MIYAMOTO T	2	2	0.222	10	2	2016
MIYAZAKI S	2	2	0.105	17	2	2006
MODESTO KM	2	2	0.1	119	2	2005
MOLGAARD H	2	2	0.222	17	2	2016
MOLLEE PN	2	2	0.143	136	2	2011
MONDA E	2	2	0.667	21	2	2022
MONTAGNA E	2	2	0.154	41	2	2012
MONTI L	2	2	0.222	72	2	2016
MOON J	2	4	1	23	5	2023
MOOS M	2	3	0.118	141	3	2008
MORI M	2	3	0.167	9	3	2013
MORICE WG	2	2	0.286	17	2	2018
MORRA E	2	2	0.1	120	2	2005
MORRIS C	2	2	0.105	41	2	2006
MOSLEHI J	2	2	0.667	313	2	2022
MOUGENOT B	2	2	0.105	160	2	2006
MOÑIVAS V	2	2	0.4	156	2	2020
MUKHERJEE S	2	2	0.125	6	2	2009
MULLENS W	2	2	0.333	210	2	2019
MURANAKA A	2	2	0.2	15	2	2015
MURATA K	2	2	0.2	8	2	2015
MURPHY CL	2	2	0.118	60	2	2008
MURPHY E	2	2	0.154	569	2	2012
MURRAY D	2	3	0.286	31	3	2018
MUSSNER-SEEBER C	2	2	0.4	50	2	2020
MUSUMECI B	2	2	0.667	64	2	2022
MYERS J	2	2	0.4	16	2	2020
MYERSON SG	2	2	0.111	667	2	2007
NADASDY GM	2	2	0.111	86	2	2007
NAGATA M	2	2	0.2	9	2	2015
NAIKI H	2	4	0.133	23	4	2010
NAKAMURA K	2	3	0.5	24	3	2021
NAKAMURA Y	2	2	0.118	10	2	2008
NAKANO M	2	2	0.154	23	2	2012
NAKANO T	2	2	0.105	8	2	2006
NAKASE H	2	2	0.286	51	2	2018
NAKOPOULOU L	2	2	0.133	17	2	2010
NARA M	2	2	0.25	15	2	2017
NARETTO C	2	4	0.4	26	4	2020
NARITA I	2	2	0.154	23	2	2012
NASER E	2	2	0.5	14	2	2021
NATALELLO A	2	2	0.222	72	2	2016
NEBEN-WITTICH MA	2	2	0.1	131	2	2005
NELSON LM	2	2	0.2	8	2	2015
NG ACT	2	2	0.222	119	2	2016
NGUYEN VP	2	2	0.286	21	2	2018
NIEMANN M	2	2	0.143	65	2	2011
NIKITAS N	2	2	0.143	93	2	2011
NILSSON KPR	2	2	0.133	78	2	2010
NITSCHE C	2	4	0.333	58	4	2019
NITTA K	2	3	0.133	11	3	2010
NKOULOU R	2	2	0.333	41	2	2019
NOJIMA M	2	2	0.182	30	2	2014
NOKWE CN	2	2	0.182	33	2	2014
NORDBECK P	2	2	0.2	22	2	2015
NOUVIER M	2	2	0.333	17	2	2019
NUCIFORA EM	2	2	0.667	5	2	2022
NUNES H	2	2	0.25	10	2	2017
NÖTHEN MM	2	2	0.25	32	2	2017
O'NUALLAIN B	2	2	0.111	33	2	2007
OBERTI L	2	3	0.25	66	3	2017
OBLET C	2	2	0.2	30	2	2015
OCHS MM	2	2	0.222	20	2	2016
ODA S	2	3	0.4	109	3	2020
OERLEMANS MIFJ	2	2	0.333	64	2	2019
OGAWA H	2	2	0.133	25	2	2010
OGUCHI K	2	2	0.286	74	2	2018
OHASHI K	2	2	0.182	10	7	2014
OHTANI H	2	2	0.1	25	2	2005
OKUNO Y	2	3	0.2	10	3	2015
OLIMPIERI PP	2	2	0.667	18	2	2022
OLSSON RF	2	2	0.2	151	2	2015
OMEL J	2	2	0.25	142	2	2017
ONO Y	2	2	0.167	16	2	2013
OOHASHI K	2	2	0.125	13	2	2009
ORRÙ S	2	2	0.2	104	2	2015
OSAKI T	2	2	0.667	14	2	2022
OSMAN K	2	2	0.167	39	2	2013
OTEO JF	2	2	0.222	48	2	2016
OWEN BAL	2	2	0.118	128	2	2008
OZGA M	2	2	0.4	14	2	2020
OZONOFF A	2	2	0.111	209	2	2007
PABST T	2	3	0.182	13	3	2014
PACCALIN M	2	2	0.1	58	2	2005
PACILEO G	2	2	0.2	22	2	2015
PADERA RF	2	2	0.2	153	2	2015
PAGLIUCA A	2	2	0.105	48	2	2006
PALASKAS N	2	2	0.5	10	2	2021
PALIONIS D	2	2	0.167	16	2	2013
PALMIERI C	2	2	0.5	34	2	2021
PANE F	2	3	0.133	50	3	2010
PANEPINTO J	2	2	0.5	16	2	2021
PANER A	2	2	0.286	7	2	2018
PANICHELLA G	2	2	0.667	35	2	2022
PAPAMICHAIL A	2	2	1	5	2	2023
PAPASSOTIRIOU I	2	3	0.222	69	3	2016
PAPATHOMA A	2	2	0.5	43	2	2021
PARASKEVAIDIS I	2	2	0.5	11	2	2021
PARDAL E	2	2	0.143	86	2	2011
PARK MH	2	2	0.143	13	2	2011
PARK S	2	2	0.286	40	2	2018
PARK SH	2	2	0.333	18	2	2019
PASQUINI MC	2	2	0.2	44	2	2015
PASSWEG J	2	2	0.105	278	2	2006
PASTORE MC	2	3	0.667	18	3	2022
PATEL J	2	2	0.4	32	2	2020
PATEL JK	2	2	0.333	15	2	2019
PATEL R	2	4	0.667	46	4	2022
PATEL RS	2	2	0.133	104	2	2010
PAUEKSAKON P	2	3	0.182	20	3	2014
PAULLI M	2	2	0.2	153	2	2015
PELAEZ-AGUILAR AE	2	2	0.2	18	2	2015
PENNELL DJ	2	2	0.1	692	2	2005
PEPE A	2	2	0.25	98	2	2017
PEREZ JJ	2	2	0.333	21	2	2019
PEREZ-MONTAÑA A	2	2	0.5	13	2	2021
PERROT A	2	2	0.4	101	2	2020
PERRY R	2	2	0.286	11	2	2018
PESKÓ G	2	2	0.333	11	2	2019
PETERSEN C	2	2	0.5	36	2	2021
PETERSEN SE	2	2	0.25	87	2	2017
PETITALOT V	2	2	0.25	56	2	2017
PETRAKI C	2	2	0.133	17	2	2010
PETROPOULOS I	2	5	0.333	27	5	2019
PETTINATO C	2	2	0.1	723	2	2005
PFUND K	2	2	0.4	14	2	2020
PICK M	2	2	0.286	74	2	2018
PIERONI M	2	2	0.25	47	2	2017
PIETTE JC	2	2	0.1	46	2	2005
PINZANI M	2	2	0.2	271	2	2015
PIRAN M	2	2	0.667	8	2	2022
PIRO E	2	2	0.133	49	2	2010
PIROLINI L	2	2	0.222	44	2	2016
PLANTÉ-BORDENEUVE V	2	2	0.167	23	2	2013
PLATE L	2	2	0.182	79	2	2014
PLOVIE E	2	2	0.167	146	2	2013
[truncated: 8,379 more rows]

## Sheet: Source_impact
Element	h_index	g_index	m_index	TC	NP	PY_start
BLOOD	59	95	2.95	9384	95	2005
AMYLOID-JOURNAL OF PROTEIN FOLDING DISORDERS	27	39	1.35	2567	152	2005
AMERICAN JOURNAL OF HEMATOLOGY	26	51	1.3	2673	57	2005
LEUKEMIA	23	35	1.438	2707	35	2009
BRITISH JOURNAL OF HAEMATOLOGY	21	34	1.105	1207	48	2006
HAEMATOLOGICA	21	31	1.105	1447	31	2006
JACC-CARDIOVASCULAR IMAGING	20	27	1.333	2630	27	2010
BLOOD CANCER JOURNAL	17	26	1.308	721	31	2012
BONE MARROW TRANSPLANTATION	16	33	0.8	1147	37	2005
JOURNAL OF CLINICAL ONCOLOGY	16	20	0.941	3179	20	2008
MAYO CLINIC PROCEEDINGS	16	20	0.842	993	20	2006
KIDNEY INTERNATIONAL	15	19	0.75	1013	19	2005
CLINICAL JOURNAL OF THE AMERICAN SOCIETY OF NEPHROLOGY	14	14	0.737	994	14	2006
JOURNAL OF BIOLOGICAL CHEMISTRY	13	15	0.765	483	15	2008
JOURNAL OF THE AMERICAN COLLEGE OF CARDIOLOGY	13	14	0.65	2599	14	2005
PLOS ONE	13	22	0.722	496	22	2007
ANNALS OF HEMATOLOGY	12	21	0.75	457	21	2009
BIOLOGY OF BLOOD AND MARROW TRANSPLANTATION	12	19	0.706	405	25	2008
CLINICAL LYMPHOMA MYELOMA & LEUKEMIA	12	17	0.8	397	41	2010
EUROPEAN HEART JOURNAL-CARDIOVASCULAR IMAGING	12	16	0.923	661	16	2012
EUROPEAN JOURNAL OF HEART FAILURE	12	14	0.667	727	14	2007
JOURNAL OF MOLECULAR BIOLOGY	12	15	0.706	573	15	2008
NEPHROLOGY DIALYSIS TRANSPLANTATION	12	25	0.6	673	26	2005
BIOCHEMISTRY	11	13	0.611	388	13	2007
CIRCULATION	11	11	0.55	4116	11	2005
EUROPEAN JOURNAL OF HAEMATOLOGY	11	18	0.579	366	29	2006
INTERNATIONAL JOURNAL OF CARDIOLOGY	11	17	0.917	295	17	2013
JOURNAL OF THE AMERICAN SOCIETY OF ECHOCARDIOGRAPHY	11	14	0.688	344	14	2009
AMERICAN JOURNAL OF TRANSPLANTATION	10	14	0.5	438	14	2005
JOURNAL OF HEART AND LUNG TRANSPLANTATION	10	11	0.5	1372	11	2005
LEUKEMIA & LYMPHOMA	10	18	0.526	332	22	2006
MUSCLE & NERVE	10	15	0.5	588	15	2005
SCIENTIFIC REPORTS	10	15	0.833	293	15	2013
ACTA HAEMATOLOGICA	9	18	0.45	456	18	2005
AMERICAN JOURNAL OF CARDIOLOGY	9	16	0.45	443	16	2005
AMERICAN JOURNAL OF KIDNEY DISEASES	9	12	0.45	413	12	2005
BLOOD ADVANCES	9	16	1.286	462	16	2018
CIRCULATION-CARDIOVASCULAR IMAGING	9	10	0.75	1261	10	2013
CLINICAL CHEMISTRY AND LABORATORY MEDICINE	9	13	0.529	227	13	2008
CLINICAL RESEARCH IN CARDIOLOGY	9	11	0.474	389	11	2006
ESC HEART FAILURE	9	15	1.5	244	23	2019
EUROPEAN HEART JOURNAL	9	9	0.45	1112	9	2005
JACC: CARDIOONCOLOGY	9	12	1.5	201	12	2019
JOURNAL OF NUCLEAR CARDIOLOGY	9	17	0.818	623	17	2014
CURRENT CARDIOLOGY REPORTS	8	11	0.615	265	11	2012
EUROPEAN JOURNAL OF NUCLEAR MEDICINE AND MOLECULAR IMAGING	8	10	0.571	589	10	2011
FRONTIERS IN CARDIOVASCULAR MEDICINE	8	9	1.6	116	28	2020
HEART	8	11	0.421	753	11	2006
HEART FAILURE REVIEWS	8	15	0.8	267	15	2015
INTERNAL MEDICINE	8	13	0.4	251	40	2005
INTERNATIONAL JOURNAL OF HEMATOLOGY	8	10	0.471	152	24	2008
HEMATOLOGY-AMERICAN SOCIETY OF HEMATOLOGY EDUCATION PROGRAM	7	7	0.467	355	7	2010
INTERNATIONAL JOURNAL OF CARDIOVASCULAR IMAGING	7	7	0.636	144	7	2014
AMERICAN JOURNAL OF SURGICAL PATHOLOGY	6	8	0.316	319	8	2006
ARCHIVES OF PATHOLOGY & LABORATORY MEDICINE	6	10	0.333	354	10	2007
CLINICAL AND EXPERIMENTAL NEPHROLOGY	6	10	0.353	106	10	2008
CLINICAL LYMPHOMA & MYELOMA	6	7	0.3	167	7	2005
HEMATOLOGY-ONCOLOGY CLINICS OF NORTH AMERICA	6	7	0.545	79	19	2014
HUMAN PATHOLOGY	6	9	0.429	134	9	2011
JOURNAL OF CARDIOVASCULAR MAGNETIC RESONANCE	6	6	0.667	158	6	2016
JOURNAL OF NUCLEAR MEDICINE	6	7	0.316	271	7	2006
JOURNAL OF THE AMERICAN HEART ASSOCIATION	6	6	0.462	507	6	2012
JOURNAL OF THE AMERICAN SOCIETY OF NEPHROLOGY	6	7	0.316	553	7	2006
MEDICINE	6	16	0.316	264	16	2006
NATURE COMMUNICATIONS	6	8	1	330	8	2019
TRANSPLANTATION	6	11	0.3	213	11	2005
AMERICAN JOURNAL OF MEDICINE	5	11	0.25	312	11	2005
BIOPHYSICAL CHEMISTRY	5	5	0.294	118	5	2008
BLOOD REVIEWS	5	7	0.385	164	7	2012
CANADIAN JOURNAL OF CARDIOLOGY	5	5	1	60	5	2020
CARDIOVASCULAR PATHOLOGY	5	8	0.263	185	8	2006
CLINICA CHIMICA ACTA	5	9	0.278	201	9	2007
ECHOCARDIOGRAPHY-A JOURNAL OF CARDIOVASCULAR ULTRASOUND AND ALLIED TECHNIQUES	5	6	0.333	68	6	2010
JOURNAL OF CARDIAC FAILURE	5	5	0.714	178	5	2018
JOURNAL OF CLINICAL MEDICINE	5	6	0.714	57	23	2018
JOURNAL OF INTERNAL MEDICINE	5	5	0.294	275	5	2008
PATHOLOGY INTERNATIONAL	5	6	0.25	68	6	2005
PROCEEDINGS OF THE NATIONAL ACADEMY OF SCIENCES OF THE UNITED STATES OF AMERICA	5	5	0.333	378	5	2010
VIRCHOWS ARCHIV	5	6	0.333	141	6	2010
AMERICAN HEART JOURNAL	4	4	0.25	307	4	2009
AMERICAN JOURNAL OF PATHOLOGY	4	4	0.267	212	4	2010
AMERICAN JOURNAL OF PHYSIOLOGY-HEART AND CIRCULATORY PHYSIOLOGY	4	4	0.286	230	4	2011
BEST PRACTICE & RESEARCH CLINICAL HAEMATOLOGY	4	4	0.2	111	4	2005
BMC NEPHROLOGY	4	7	0.308	54	11	2012
CIRCULATION JOURNAL	4	5	0.4	135	5	2015
CLINICAL NEPHROLOGY	4	6	0.2	49	14	2005
CLINICAL RHEUMATOLOGY	4	5	0.2	48	5	2005
CURRENT HEMATOLOGIC MALIGNANCY REPORTS	4	4	0.333	34	4	2013
CURRENT PROBLEMS IN CANCER	4	6	0.444	47	7	2016
CURRENT PROBLEMS IN CARDIOLOGY	4	6	0.333	103	6	2013
DIAGNOSTICS	4	5	1	36	8	2021
EXPERT REVIEW OF HEMATOLOGY	4	6	0.364	96	6	2014
FEBS JOURNAL	4	6	0.333	67	6	2013
FRONTIERS IN ONCOLOGY	4	4	1	24	12	2021
HAEMATOLOGICA-THE HEMATOLOGY JOURNAL	4	4	0.235	143	4	2008
HEART AND VESSELS	4	6	0.267	72	6	2010
HEART FAILURE CLINICS	4	5	0.286	61	5	2011
INTERNATIONAL JOURNAL OF MOLECULAR SCIENCES	4	8	0.333	79	13	2013
JOINT BONE SPINE	4	5	0.211	50	5	2006
JOURNAL OF MAGNETIC RESONANCE IMAGING	4	6	0.571	39	8	2018
JOURNAL OF ONCOLOGY PHARMACY PRACTICE	4	4	0.5	21	7	2017
JOURNAL OF THE NATIONAL COMPREHENSIVE CANCER NETWORK	4	7	0.25	265	7	2009
KIDNEY INTERNATIONAL REPORTS	4	5	0.5	64	5	2017
LEUKEMIA RESEARCH	4	6	0.4	45	8	2015
MOLECULES	4	5	1	56	5	2021
NATURE REVIEWS NEPHROLOGY	4	4	0.25	335	4	2009
NEW ENGLAND JOURNAL OF MEDICINE	4	6	0.222	1019	6	2007
ORPHANET JOURNAL OF RARE DISEASES	4	5	0.308	241	5	2012
PROTEIN SCIENCE	4	5	0.211	139	5	2006
RADIOLOGY	4	4	0.267	248	4	2010
REVISTA ESPANOLA DE CARDIOLOGIA	4	5	0.286	135	5	2011
REVUE DE MEDECINE INTERNE	4	6	0.2	60	21	2005
ULTRASTRUCTURAL PATHOLOGY	4	6	0.25	39	6	2009
ADVANCES IN CLINICAL AND EXPERIMENTAL MEDICINE	3	5	0.214	26	6	2011
AMERICAN JOURNAL OF THE MEDICAL SCIENCES	3	4	0.176	20	4	2008
ANNALS OF HEPATOLOGY	3	3	0.231	36	3	2012
ANNALS OF NONINVASIVE ELECTROCARDIOLOGY	3	4	0.25	117	4	2013
ARCHIVES OF CARDIOVASCULAR DISEASES	3	4	0.176	206	4	2008
ARQUIVOS BRASILEIROS DE CARDIOLOGIA	3	4	0.375	40	4	2017
ARTHRITIS AND RHEUMATISM	3	3	0.158	289	3	2006
BIOCHEMICAL AND BIOPHYSICAL RESEARCH COMMUNICATIONS	3	4	0.2	33	4	2010
BIOMEDICINES	3	3	0.75	20	9	2021
BIOMOLECULAR NMR ASSIGNMENTS	3	5	0.167	33	5	2007
BMC CARDIOVASCULAR DISORDERS	3	5	0.429	83	5	2018
BMC GASTROENTEROLOGY	3	3	0.25	12	4	2013
CANCERS	3	5	0.75	58	5	2021
CIRCULATION RESEARCH	3	3	0.375	223	3	2017
CIRCULATION-HEART FAILURE	3	3	0.176	171	3	2008
CLINICAL CHEMISTRY	3	3	0.176	480	3	2008
CLINICAL KIDNEY JOURNAL	3	3	0.429	20	3	2018
CLINICAL REVIEWS IN ALLERGY & IMMUNOLOGY	3	3	0.167	68	3	2007
CURRENT OPINION IN CARDIOLOGY	3	4	0.231	88	4	2012
DRUGS	3	4	0.333	141	4	2016
EUROPEAN JOURNAL OF INTERNAL MEDICINE	3	5	0.25	69	5	2013
EUROPEAN JOURNAL OF NEUROLOGY	3	4	0.214	123	4	2011
EXPERT OPINION ON PHARMACOTHERAPY	3	4	0.2	29	4	2010
FRONTIERS IN IMMUNOLOGY	3	6	0.375	45	6	2017
FRONTIERS IN NEUROLOGY	3	3	0.375	11	3	2017
GENE THERAPY	3	3	0.214	40	3	2011
HEART LUNG AND CIRCULATION	3	3	0.25	19	3	2013
HEMATOLOGICAL ONCOLOGY	3	6	0.375	46	6	2017
HISTOPATHOLOGY	3	3	0.167	62	3	2007
INDIAN JOURNAL OF HEMATOLOGY AND BLOOD TRANSFUSION	3	4	0.375	18	6	2017
INTERNAL AND EMERGENCY MEDICINE	3	5	0.25	40	5	2013
INTERNAL MEDICINE JOURNAL	3	6	0.167	47	6	2007
INTERNATIONAL HEART JOURNAL	3	3	0.2	27	3	2010
INTERNATIONAL JOURNAL OF CLINICAL AND EXPERIMENTAL PATHOLOGY	3	5	0.273	29	6	2014
INTERNATIONAL JOURNAL OF SURGICAL PATHOLOGY	3	4	0.231	18	4	2012
INTERNIST	3	3	0.15	14	6	2005
JACC-HEART FAILURE	3	3	0.5	93	3	2019
JAMA CARDIOLOGY	3	4	0.333	328	4	2016
JOURNAL OF CARDIOLOGY	3	4	0.333	55	4	2016
JOURNAL OF CARDIOVASCULAR MEDICINE	3	5	0.333	57	5	2016
JOURNAL OF CLINICAL PATHOLOGY	3	6	0.188	40	6	2009
JOURNAL OF GENERAL INTERNAL MEDICINE	3	3	0.167	18	3	2007
JOURNAL OF NEPHROLOGY	3	6	0.15	74	6	2005
JOURNAL OF THE PERIPHERAL NERVOUS SYSTEM	3	5	0.214	72	5	2011
JOURNAL OF THORACIC DISEASE	3	3	0.333	24	3	2016
KIDNEY IN PLASMA CELL DYSCRASIAS	3	3	0.167	72	3	2007
LANCET HAEMATOLOGY	3	4	0.273	123	4	2014
MODERN PATHOLOGY	3	3	0.15	61	3	2005
NEUROLOGY	3	4	0.158	75	4	2006
ONCOLOGY LETTERS	3	3	0.333	9	4	2016
ONCOLOGY-NEW YORK	3	7	0.214	78	7	2011
PATHOLOGE	3	3	0.158	15	6	2006
PATHOLOGIE BIOLOGIE	3	3	0.15	31	3	2005
POSTGRADUATE MEDICAL JOURNAL	3	3	0.214	40	3	2011
PRESSE MEDICALE	3	3	0.15	22	3	2005
PROTEINS-STRUCTURE FUNCTION AND BIOINFORMATICS	3	4	0.176	128	4	2008
REVIEWS IN CARDIOVASCULAR MEDICINE	3	4	0.167	19	6	2007
REVISTA MEDICA DE CHILE	3	5	0.15	25	7	2005
SEMINARS IN ONCOLOGY	3	3	0.25	13	3	2013
SWISS MEDICAL WEEKLY	3	3	0.158	39	3	2006
TRANSPLANTATION PROCEEDINGS	3	5	0.15	27	7	2005
WIENER KLINISCHE WOCHENSCHRIFT	3	3	0.158	54	3	2006
ZEITSCHRIFT FUR GASTROENTEROLOGIE	3	3	0.188	28	3	2009
ACS OMEGA	2	2	0.4	9	2	2020
ACTA CARDIOLOGICA	2	4	0.167	21	4	2013
ACTA CYTOLOGICA	2	2	0.1	14	2	2005
ADVANCES IN ANATOMIC PATHOLOGY	2	2	0.118	44	2	2008
ADVANCES IN THERAPY	2	3	0.2	163	3	2015
AMERICAN JOURNAL OF CLINICAL PATHOLOGY	2	5	0.118	34	6	2008
ANALYTICAL CHEMISTRY	2	2	0.333	43	2	2019
ANNALES DE BIOLOGIE CLINIQUE	2	4	0.1	18	7	2005
ANNALES DE DERMATOLOGIE ET DE VENEREOLOGIE	2	3	0.1	16	3	2005
ANNALS OF CLINICAL BIOCHEMISTRY	2	4	0.154	101	4	2012
ANNALS OF MEDICINE	2	3	0.25	35	3	2017
ANNALS OF NEUROLOGY	2	2	0.222	66	2	2016
ANNALS OF ONCOLOGY	2	2	0.118	58	2	2008
ARAB JOURNAL OF GASTROENTEROLOGY	2	3	0.25	11	3	2017
ARCHIVES OF INTERNAL MEDICINE	2	2	0.1	408	2	2005
ARCHIVES OF NEUROLOGY	2	2	0.105	153	2	2006
ARTHRITIS CARE & RESEARCH	2	2	0.133	35	2	2010
AUTOIMMUNITY REVIEWS	2	3	0.133	42	3	2010
BIOCHIMICA ET BIOPHYSICA ACTA-MOLECULAR BASIS OF DISEASE	2	2	0.143	12	2	2011
BIOCHIMICA ET BIOPHYSICA ACTA-PROTEINS AND PROTEOMICS	2	3	0.1	219	3	2005
BIOMED RESEARCH INTERNATIONAL	2	2	0.182	26	2	2014
BLOOD COAGULATION & FIBRINOLYSIS	2	3	0.222	13	3	2016
BMC CANCER	2	3	0.25	22	3	2017
BMC OPHTHALMOLOGY	2	3	0.167	21	3	2013
BMC SURGERY	2	2	0.167	26	2	2013
BRAIN PATHOLOGY	2	2	0.105	24	2	2006
BRITISH JOURNAL OF HOSPITAL MEDICINE	2	3	0.133	17	3	2010
BRITISH JOURNAL OF ORAL & MAXILLOFACIAL SURGERY	2	2	0.167	7	2	2013
CANADIAN JOURNAL OF NEUROLOGICAL SCIENCES	2	2	0.143	6	3	2011
CANADIAN JOURNAL OF UROLOGY	2	2	0.25	6	2	2017
CANCER	2	2	0.154	75	2	2012
CANCER MEDICINE	2	5	0.222	37	5	2016
CARDIOLOGY CLINICS	2	3	0.333	12	3	2019
CARDIOLOGY IN REVIEW	2	2	0.133	94	2	2010
CARDIOLOGY RESEARCH AND PRACTICE	2	2	0.5	12	2	2021
CARDIOVASCULAR DIAGNOSIS AND THERAPY	2	2	0.4	25	2	2020
CARDIOVASCULAR ULTRASOUND	2	2	0.118	25	2	2008
CELLS	2	4	0.4	30	4	2020
CHEST	2	2	0.111	67	2	2007
CHINESE MEDICAL JOURNAL	2	2	0.1	29	2	2005
CLEVELAND CLINIC JOURNAL OF MEDICINE	2	2	0.25	99	2	2017
CLINICAL CARDIOLOGY	2	2	0.2	32	2	2015
CLINICAL EPIDEMIOLOGY	2	2	0.182	179	2	2014
CLINICAL LYMPHOMA	2	2	0.1	23	2	2005
CLINICAL MEDICINE	2	2	0.1	129	2	2005
CLINICAL NEUROPATHOLOGY	2	3	0.1	21	3	2005
CLINICAL PHARMACOKINETICS	2	2	0.333	93	2	2019
CLINICAL THERAPEUTICS	2	2	0.167	22	2	2013
CRITICAL REVIEWS IN ONCOLOGY HEMATOLOGY	2	4	0.143	53	4	2011
CURRENT ONCOLOGY REPORTS	2	2	0.25	61	2	2017
CURRENT OPINION IN NEPHROLOGY AND HYPERTENSION	2	3	0.1	84	3	2005
CURRENT OPINION IN NEUROLOGY	2	2	0.111	65	2	2007
CURRENT OPINION IN ONCOLOGY	2	3	0.111	92	3	2007
CURRENT OPINION IN ORGAN TRANSPLANTATION	2	2	0.2	28	2	2015
CURRENT OPINION IN PULMONARY MEDICINE	2	2	0.1	44	2	2005
CURRENT PHARMACEUTICAL DESIGN	2	2	0.2	13	2	2015
CURRENT TREATMENT OPTIONS IN ONCOLOGY	2	2	0.4	34	2	2020
CYTOMETRY PART B-CLINICAL CYTOMETRY	2	2	0.25	22	2	2017
CYTOTHERAPY	2	2	0.25	25	2	2017
DEUTSCHE MEDIZINISCHE WOCHENSCHRIFT	2	5	0.105	32	9	2006
DIAGNOSTIC PATHOLOGY	2	2	0.143	22	2	2011
EUROPEAN JOURNAL OF CANCER	2	2	0.105	68	2	2006
EUROPEAN JOURNAL OF CARDIO-THORACIC SURGERY	2	2	0.105	93	2	2006
EUROPEAN JOURNAL OF CLINICAL INVESTIGATION	2	4	0.111	41	4	2007
EUROPEAN JOURNAL OF GASTROENTEROLOGY & HEPATOLOGY	2	2	0.133	50	2	2010
EUROPEAN JOURNAL OF PREVENTIVE CARDIOLOGY	2	2	0.4	71	2	2020
EXPERIMENTAL & CLINICAL CARDIOLOGY	2	2	0.143	6	3	2011
EXPERIMENTAL AND THERAPEUTIC MEDICINE	2	3	0.222	10	3	2016
EXPERIMENTAL MODELS FOR RENAL DISEASES: PATHOGENESIS AND DIAGNOSIS	2	2	0.143	16	2	2011
FRONTIERS IN PHARMACOLOGY	2	2	0.4	23	2	2020
HAEMOPHILIA	2	3	0.1	49	3	2005
HEART RHYTHM	2	2	0.118	230	2	2008
HELLENIC JOURNAL OF CARDIOLOGY	2	3	0.133	22	3	2010
HEMASPHERE	2	2	0.4	28	2	2020
HERZ	2	3	0.4	18	3	2020
IMMUNOLOGY AND CELL BIOLOGY	2	2	0.111	45	2	2007
INTERNATIONAL JOURNAL OF DERMATOLOGY	2	2	0.118	11	2	2008
INTERNATIONAL UROLOGY AND NEPHROLOGY	2	4	0.1	67	4	2005
JACC-CLINICAL ELECTROPHYSIOLOGY	2	2	0.4	83	2	2020
JCR-JOURNAL OF CLINICAL RHEUMATOLOGY	2	2	0.133	11	2	2010
JOURNAL OF CARDIOVASCULAR DEVELOPMENT AND DISEASE	2	2	1	5	3	2023
JOURNAL OF CARDIOVASCULAR ELECTROPHYSIOLOGY	2	2	0.167	166	2	2013
JOURNAL OF CARDIOVASCULAR TRANSLATIONAL RESEARCH	2	2	0.2	69	2	2015
JOURNAL OF CLINICAL APHERESIS	2	2	0.143	8	2	2011
JOURNAL OF COMPARATIVE EFFECTIVENESS RESEARCH	2	5	0.286	26	5	2018
JOURNAL OF CUTANEOUS PATHOLOGY	2	3	0.182	11	4	2014
JOURNAL OF GASTROINTESTINAL AND LIVER DISEASES	2	3	0.111	9	3	2007
JOURNAL OF GERIATRIC CARDIOLOGY	2	2	0.182	25	2	2014
JOURNAL OF HUAZHONG UNIVERSITY OF SCIENCE AND TECHNOLOGY-MEDICAL SCIENCES	2	2	0.133	6	2	2010
JOURNAL OF LIPOSOME RESEARCH	2	2	0.182	14	2	2014
JOURNAL OF ORAL AND MAXILLOFACIAL SURGERY	2	2	0.286	10	2	2018
JOURNAL OF THE AMERICAN CHEMICAL SOCIETY	2	2	0.167	58	2	2013
KARDIOLOGIYA	2	2	0.167	4	3	2013
KIDNEY DISEASES	2	2	0.222	92	2	2016
KOREAN CIRCULATION JOURNAL	2	2	0.143	27	2	2011
KOREAN JOURNAL OF RADIOLOGY	2	2	0.154	9	2	2012
LIFE-BASEL	2	3	0.4	11	3	2020
MEDICINA-BUENOS AIRES	2	2	0.1	5	5	2005
MEDICINA-LITHUANIA	2	3	0.167	11	4	2013
MEDITERRANEAN JOURNAL OF HEMATOLOGY AND INFECTIOUS DISEASES	2	2	0.25	49	2	2017
MOLECULAR IMAGING AND BIOLOGY	2	2	0.667	7	2	2022
NATURE CLINICAL PRACTICE CARDIOVASCULAR MEDICINE	2	2	0.105	29	2	2006
NATURE REVIEWS CARDIOLOGY	2	2	0.2	166	2	2015
NEFROLOGIA	2	2	0.118	12	2	2008
NEPHROLOGY	2	3	0.133	14	3	2010
NETHERLANDS HEART JOURNAL	2	2	0.2	60	2	2015
NEUROGASTROENTEROLOGY AND MOTILITY	2	2	0.286	22	2	2018
NEUROMUSCULAR DISORDERS	2	3	0.2	17	3	2015
NEUROPATHOLOGY	2	2	0.333	6	2	2019
NUTRITION	2	2	0.167	52	2	2013
ONCOLOGIST	2	2	0.105	30	2	2006
ONCOTARGET	2	2	0.222	20	2	2016
OPHTHALMIC PLASTIC AND RECONSTRUCTIVE SURGERY	2	2	0.25	11	2	2017
ORVOSI HETILAP	2	2	0.2	7	4	2015
PHARMACOLOGY & THERAPEUTICS	2	2	0.25	30	2	2017
PROGRESS IN CARDIOVASCULAR DISEASES	2	2	0.118	186	2	2008
QJM-AN INTERNATIONAL JOURNAL OF MEDICINE	2	2	0.143	47	2	2011
QUALITY OF LIFE RESEARCH	2	2	0.667	10	2	2022
RADIOGRAPHICS	2	2	0.2	92	2	2015
RENAL FAILURE	2	4	0.154	17	4	2012
RESPIRATION	2	2	0.118	12	2	2008
RETINA-THE JOURNAL OF RETINAL AND VITREOUS DISEASES	2	2	0.286	22	2	2018
REVISTA CLINICA ESPANOLA	2	2	0.167	22	2	2013
REVISTA DE INVESTIGACION CLINICA-CLINICAL AND TRANSLATIONAL INVESTIGATION	2	2	0.154	11	2	2012
REVISTA PORTUGUESA DE CARDIOLOGIA	2	2	0.133	5	2	2010
REVUE DES MALADIES RESPIRATOIRES	2	5	0.118	25	5	2008
RHEUMATOLOGY	2	2	0.118	69	2	2008
SCANDINAVIAN JOURNAL OF GASTROENTEROLOGY	2	2	0.118	31	2	2008
SCIENCE TRANSLATIONAL MEDICINE	2	2	0.286	98	2	2018
SEMINARS IN HEMATOLOGY	2	3	0.154	26	3	2012
SEMINARS IN THROMBOSIS AND HEMOSTASIS	2	2	0.182	19	2	2014
TEXAS HEART INSTITUTE JOURNAL	2	3	0.1	82	3	2005
TRANSFUSION	2	3	0.1	19	3	2005
TRANSPLANT INTERNATIONAL	2	2	0.154	41	2	2012
TRANSPLANTATION AND CELLULAR THERAPY	2	4	0.5	23	8	2021
TRENDS IN CARDIOVASCULAR MEDICINE	2	2	0.286	198	2	2018
UPSALA JOURNAL OF MEDICAL SCIENCES	2	3	0.154	86	3	2012
VETERINARY PATHOLOGY	2	2	0.1	33	2	2005
ABDOMINAL IMAGING	1	1	0.067	6	1	2010
ABDOMINAL RADIOLOGY	1	1	0.125	9	1	2017
ACS MEDICINAL CHEMISTRY LETTERS	1	1	0.111	8	1	2016
ACTA CARDIOLOGICA SINICA	1	2	0.333	5	2	2022
ACTA CLINICA BELGICA	1	1	0.05	2	2	2005
ACTA HISTOCHEMICA	1	1	0.053	4	1	2006
ACTA PHARMACOLOGICA SINICA	1	1	0.143	8	1	2018
ACTA RADIOLOGICA	1	1	0.056	6	1	2007
ACTA VETERINARIA SCANDINAVICA	1	1	0.091	3	1	2014
ADVANCES IN CHRONIC KIDNEY DISEASE	1	1	0.091	38	1	2014
ADVANCES IN CLINICAL CHEMISTRY, VOL 47	1	1	0.063	25	1	2009
AGING-US	1	1	0.143	9	1	2018
AMERICAN JOURNAL OF CLINICAL NUTRITION	1	1	0.053	43	1	2006
AMERICAN JOURNAL OF DERMATOPATHOLOGY	1	1	0.067	2	3	2010
AMERICAN JOURNAL OF GASTROENTEROLOGY	1	1	0.059	188	1	2008
AMERICAN JOURNAL OF OPHTHALMOLOGY	1	1	0.143	9	1	2018
AMERICAN JOURNAL OF OTOLARYNGOLOGY	1	1	0.083	8	1	2013
AMERICAN JOURNAL OF ROENTGENOLOGY	1	1	1	3	1	2024
AMERICAN JOURNAL OF THERAPEUTICS	1	1	0.071	4	1	2011
AMYLOID, PRIONS, AND OTHER PROTEIN AGGREGATES, PT B	1	1	0.053	22	1	2006
ANAIS BRASILEIROS DE DERMATOLOGIA	1	1	0.125	1	1	2017
ANALYTICAL AND BIOANALYTICAL CHEMISTRY	1	1	0.1	33	1	2015
ANALYTICAL BIOCHEMISTRY	1	1	0.077	8	1	2012
ANALYTICAL CELLULAR PATHOLOGY	1	1	0.167	2	1	2019
ANESTHESIA AND ANALGESIA	1	1	0.056	12	1	2007
ANNALES DE CHIRURGIE	1	1	0.053	5	1	2006
ANNALES DE PATHOLOGIE	1	1	0.25	4	1	2021
ANNALS OF CLINICAL AND LABORATORY SCIENCE	1	1	0.167	4	1	2019
ANNALS OF CLINICAL AND TRANSLATIONAL NEUROLOGY	1	2	0.333	4	2	2022
ANNALS OF NUCLEAR MEDICINE	1	1	0.167	34	1	2019
ANNALS OF PALLIATIVE MEDICINE	1	1	0.333	1	1	2022
ANNALS OF PHARMACOTHERAPY	1	1	0.067	7	1	2010
ANNALS OF THORACIC MEDICINE	1	1	0.1	9	1	2015
ANNUAL REVIEW OF BIOCHEMISTRY, VOL 82	1	1	0.083	144	1	2013
ANNUAL REVIEW OF MEDICINE	1	1	0.053	472	1	2006
ANNUAL REVIEW OF MEDICINE, VOL 71, 2020	1	1	0.2	74	1	2020
ANNUAL REVIEW OF PATHOLOGY: MECHANISMS OF DISEASE, VOL 10	1	1	0.1	177	1	2015
ANTICANCER RESEARCH	1	1	0.067	22	1	2010
ANTIOXIDANTS & REDOX SIGNALING	1	1	0.125	35	1	2017
ARCHIVES OF DERMATOLOGY	1	1	0.05	45	1	2005
ARCHIVOS ESPANOLES DE UROLOGIA	1	1	0.091	3	1	2014
ARTHRITIS & RHEUMATISM-ARTHRITIS CARE & RESEARCH	1	1	0.063	1	1	2009
ASIAN JOURNAL OF SURGERY	1	1	0.111	7	1	2016
ATHEROSCLEROSIS	1	1	0.077	17	1	2012
AURIS NASUS LARYNX	1	1	0.077	6	1	2012
BASIC RESEARCH IN CARDIOLOGY	1	1	0.083	46	1	2013
BEST PRACTICE & RESEARCH IN CLINICAL RHEUMATOLOGY	1	1	0.077	35	1	2012
BIOCHEMISTRY-MOSCOW	1	1	0.091	20	1	2014
BIOCHIMICA ET BIOPHYSICA ACTA-BIOMEMBRANES	1	1	0.056	240	1	2007
BIOCHIMICA ET BIOPHYSICA ACTA-GENERAL SUBJECTS	1	1	0.143	6	1	2018
BIODRUGS	1	1	0.333	9	1	2022
BIOLOGICAL CHEMISTRY	1	2	0.091	12	2	2014
BIOLOGY-BASEL	1	1	0.333	2	1	2022
BIOMEDICAL PAPERS-OLOMOUC	1	1	0.125	5	1	2017
BIOPOLYMERS	1	1	0.125	8	1	2017
BMC BIOLOGY	1	1	0.5	3	1	2023
BMC INFECTIOUS DISEASES	1	1	0.167	4	1	2019
BMC MEDICAL GENOMICS	1	1	0.333	1	1	2022
BMC MEDICINE	1	1	0.091	58	1	2014
BMC MUSCULOSKELETAL DISORDERS	1	1	0.25	19	1	2021
BMC NEUROLOGY	1	1	0.083	14	1	2013
BMC PUBLIC HEALTH	1	1	0.077	81	1	2012
BMC VETERINARY RESEARCH	1	1	0.143	32	1	2018
BRAZILIAN JOURNAL OF MEDICAL AND BIOLOGICAL RESEARCH	1	1	0.333	2	1	2022
BRITISH MEDICAL BULLETIN	1	1	0.083	36	1	2013
BULLETIN DE L ACADEMIE NATIONALE DE MEDECINE	1	1	0.063	2	4	2009
CANCER CELL INTERNATIONAL	1	1	0.333	2	1	2022
CANCER CYTOPATHOLOGY	1	1	0.5	1	1	2023
CANCER LETTERS	1	1	0.333	5	1	2022
CANCER MANAGEMENT AND RESEARCH	1	1	0.25	5	1	2021
CARDIOLOGY JOURNAL	1	1	0.5	3	1	2023
CARDIOVASCULAR RESEARCH	1	1	0.5	36	1	2023
CATHETERIZATION AND CARDIOVASCULAR INTERVENTIONS	1	1	0.333	1	1	2022
CELL BIOCHEMISTRY AND BIOPHYSICS	1	1	0.053	5	1	2006
CELL CHEMICAL BIOLOGY	1	1	0.167	13	1	2019
CELL CYCLE	1	1	0.067	3	1	2010
CELL DEATH & DISEASE	1	1	0.067	47	1	2010
CELLULAR IMMUNOLOGY	1	1	0.053	17	1	2006
CENTRAL EUROPEAN JOURNAL OF IMMUNOLOGY	1	1	0.091	1	1	2014
CHEMBIOCHEM	1	1	0.167	17	1	2019
CHEMICAL COMMUNICATIONS	1	1	0.143	55	1	2018
CHEMICKE LISTY	1	1	0.111	2	1	2016
CLINICAL & TRANSLATIONAL ONCOLOGY	1	1	0.056	1	1	2007
CLINICAL AND EXPERIMENTAL DERMATOLOGY	1	2	0.111	4	2	2016
CLINICAL AND EXPERIMENTAL IMMUNOLOGY	1	1	0.2	12	1	2020
CLINICAL AND TRANSLATIONAL IMAGING	1	2	0.167	7	2	2019
CLINICAL BIOCHEMISTRY	1	1	0.143	3	2	2018
CLINICAL CANCER RESEARCH	1	1	0.333	9	1	2022
CLINICAL GASTROENTEROLOGY AND HEPATOLOGY	1	1	0.056	45	1	2007
CLINICAL IMMUNOLOGY	1	1	0.053	12	1	2006
CLINICAL INTERVENTIONS IN AGING	1	2	0.1	4	2	2015
CLINICAL NUCLEAR MEDICINE	1	1	0.167	9	1	2019
CLINICAL ORAL INVESTIGATIONS	1	1	0.111	18	1	2016
CLINICAL PHYSIOLOGY AND FUNCTIONAL IMAGING	1	1	0.111	1	1	2016
CLINICAL TRANSPLANTATION	1	1	0.25	10	1	2021
CLINICS IN LABORATORY MEDICINE	1	1	0.25	9	1	2021
COMMUNICATIONS BIOLOGY	1	1	0.5	5	1	2023
CURRENT DRUG METABOLISM	1	1	0.125	9	1	2017
CURRENT MEDICAL RESEARCH AND OPINION	1	1	0.125	20	1	2017
CURRENT MEDICINAL CHEMISTRY	1	1	0.167	9	1	2019
CURRENT ONCOLOGY	1	1	0.333	1	2	2022
CURRENT OPINION IN CHEMICAL BIOLOGY	1	1	0.5	2	1	2023
CURRENT OPINION IN PHARMACOLOGY	1	1	0.053	76	1	2006
CURRENT PROTEIN & PEPTIDE SCIENCE	1	1	0.063	33	1	2009
CURRENT TOPICS IN MEDICINAL CHEMISTRY	1	1	0.077	54	1	2012
DANISH MEDICAL JOURNAL	1	1	0.083	32	1	2013
DERMATOLOGY	1	1	0.091	19	1	2014
DERMATOLOGY PRACTICAL & CONCEPTUAL	1	1	0.143	1	1	2018
DEUTSCHES ARZTEBLATT INTERNATIONAL	1	1	0.2	38	1	2020
DIAGNOSTIC AND INTERVENTIONAL RADIOLOGY	1	1	0.25	2	1	2021
DIAGNOSTIC CYTOPATHOLOGY	1	1	0.063	3	1	2009
DIGESTIVE AND LIVER DISEASE	1	1	0.053	3	1	2006
DIGESTIVE DISEASES AND SCIENCES	1	1	0.2	3	1	2020
DRUGS IN R&D	1	1	0.167	93	1	2019
DYSPHAGIA	1	1	0.167	17	1	2019
ECLINICALMEDICINE	1	1	0.2	23	1	2020
ELIFE	1	1	0.2	30	1	2020
EMBO MOLECULAR MEDICINE	1	1	0.091	81	1	2014
ENDOCRINE JOURNAL	1	1	0.091	1	1	2014
ERJ OPEN RESEARCH	1	2	0.2	6	2	2020
ESMO OPEN	1	1	0.25	7	1	2021
EUROPACE	1	2	0.2	23	2	2020
EUROPEAN ARCHIVES OF OTO-RHINO-LARYNGOLOGY	1	1	0.091	2	1	2014
EUROPEAN HEART JOURNAL SUPPLEMENTS	1	1	0.5	1	1	2023
EUROPEAN JOURNAL OF CARDIOVASCULAR NURSING	1	1	0.111	10	1	2016
EUROPEAN JOURNAL OF DERMATOLOGY	1	1	0.067	62	1	2010
EUROPEAN JOURNAL OF INFLAMMATION	1	1	0.077	1	1	2012
EUROPEAN JOURNAL OF MEDICAL RESEARCH	1	2	0.05	23	2	2005
EUROPEAN JOURNAL OF PHARMACEUTICS AND BIOPHARMACEUTICS	1	1	0.053	48	1	2006
EUROPEAN RADIOLOGY	1	1	0.143	15	1	2018
EUROPEAN REVIEW FOR MEDICAL AND PHARMACOLOGICAL SCIENCES	1	1	0.063	8	1	2009
EXPERIMENTAL AND CLINICAL TRANSPLANTATION	1	1	0.5	1	1	2023
EXPERIMENTAL AND MOLECULAR PATHOLOGY	1	1	0.143	2	1	2018
EXPERIMENTAL HEMATOLOGY	1	3	0.067	18	3	2010
EXPERIMENTAL HEMATOLOGY & ONCOLOGY	1	1	0.25	6	1	2021
EXPERIMENTAL ONCOLOGY	1	1	0.05	16	1	2005
EXPERT OPINION ON DRUG SAFETY	1	1	0.25	2	2	2021
EXPERT OPINION ON EMERGING DRUGS	1	1	0.2	9	1	2020
EXPERT OPINION ON INVESTIGATIONAL DRUGS	1	1	0.167	8	1	2019
EXPERT OPINION ON ORPHAN DRUGS	1	1	0.091	2	4	2014
EXPERT OPINION ON THERAPEUTIC TARGETS	1	1	0.125	18	1	2017
EXPERT REVIEW OF MOLECULAR DIAGNOSTICS	1	1	0.091	34	1	2014
EXPERT REVIEW OF NEUROTHERAPEUTICS	1	1	0.091	21	1	2014
FASEB JOURNAL	1	1	0.1	50	1	2015
FEBS LETTERS	1	1	0.067	15	1	2010
FEBS OPEN BIO	1	1	0.333	7	1	2022
FORENSIC SCIENCE INTERNATIONAL	1	1	0.111	4	1	2016
FRONTIERS IN GENETICS	1	1	0.125	4	1	2017
FRONTIERS IN MEDICINE	1	1	0.25	4	3	2021
FRONTIERS IN MICROBIOLOGY	1	1	0.333	4	1	2022
GASTROENTEROLOGY REPORT	1	1	0.1	8	1	2015
GEMATOLOGIYA I TRANSFUZIOLOGIYA	1	1	0.077	2	3	2012
GENE	1	1	0.111	5	1	2016
HAMOSTASEOLOGIE	1	1	0.091	16	1	2014
HELIYON	1	1	0.5	2	1	2023
HELLENIC JOURNAL OF NUCLEAR MEDICINE	1	2	0.1	26	2	2015
HEMATOLOGY	1	1	0.056	2	3	2007
HEMATOLOGY-AMERICAN SOCIETY HEMATOLOGY EDUCATION PROGRAM	1	1	0.077	7	1	2012
HEMODIALYSIS INTERNATIONAL	1	2	0.083	5	4	2013
HEPATOLOGY RESEARCH	1	1	0.1	7	1	2015
HUMAN MUTATION	1	1	0.167	27	1	2019
IMMUNO-ANALYSE & BIOLOGIE SPECIALISEE	1	1	0.059	3	1	2008
IN VIVO	1	1	0.067	9	1	2010
INDIAN JOURNAL OF PATHOLOGY AND MICROBIOLOGY	1	3	0.059	15	4	2008
INSIGHTS INTO IMAGING	1	1	0.333	7	1	2022
INTERNATIONAL JOURNAL OF BIOLOGICAL MACROMOLECULES	1	1	0.25	2	1	2021
INTERNATIONAL JOURNAL OF CLINICAL AND EXPERIMENTAL MEDICINE	1	1	0.1	4	1	2015
INTERNATIONAL JOURNAL OF CLINICAL PRACTICE	1	1	0.25	8	1	2021
INTERNATIONAL JOURNAL OF ENVIRONMENTAL RESEARCH AND PUBLIC HEALTH	1	1	0.333	2	1	2022
INTERNATIONAL JOURNAL OF INFECTIOUS DISEASES	1	1	0.333	1	1	2022
INTERNATIONAL JOURNAL OF LABORATORY HEMATOLOGY	1	1	0.083	1	1	2013
INTERNATIONAL JOURNAL OF MASS SPECTROMETRY	1	1	0.125	12	1	2017
INTERNATIONAL JOURNAL OF MEDICAL SCIENCES	1	1	0.333	1	1	2022
INTERNATIONAL JOURNAL OF ORAL AND MAXILLOFACIAL SURGERY	1	1	0.083	8	1	2013
INTERNATIONAL JOURNAL OF RHEUMATIC DISEASES	1	1	0.059	2	2	2008
INTERNATIONAL JOURNAL OF STD & AIDS	1	1	0.125	3	1	2017
INTERNATIONAL SURGERY	1	1	0.091	9	1	2014
INVESTIGATIVE OPHTHALMOLOGY & VISUAL SCIENCE	1	1	0.05	48	1	2005
ISRAEL JOURNAL OF CHEMISTRY	1	1	0.5	2	2	2023
ISRAEL MEDICAL ASSOCIATION JOURNAL	1	1	0.059	3	1	2008
JACC-BASIC TO TRANSLATIONAL SCIENCE	1	1	0.167	41	1	2019
JAMA DERMATOLOGY	1	1	0.091	2	1	2014
JAMA-JOURNAL OF THE AMERICAN MEDICAL ASSOCIATION	1	1	0.2	120	1	2020
JAPANESE JOURNAL OF CLINICAL ONCOLOGY	1	1	0.167	8	1	2019
JAPANESE JOURNAL OF RADIOLOGY	1	1	0.5	3	1	2023
JCO ONCOLOGY PRACTICE	1	1	0.5	7	1	2023
JOURNAL DER DEUTSCHEN DERMATOLOGISCHEN GESELLSCHAFT	1	1	0.059	5	1	2008
JOURNAL FOR IMMUNOTHERAPY OF CANCER	1	1	0.25	20	1	2021
JOURNAL FRANCAIS D OPHTALMOLOGIE	1	1	0.143	4	1	2018
JOURNAL OF AAPOS	1	1	0.167	1	1	2019
JOURNAL OF BIOCHEMISTRY	1	1	0.143	24	1	2018
JOURNAL OF BIOMECHANICS	1	1	0.25	3	1	2021
JOURNAL OF BIOMEDICINE AND BIOTECHNOLOGY	1	1	0.071	19	1	2011
JOURNAL OF BUON	1	1	0.077	1	1	2012
JOURNAL OF CANCER	1	1	0.167	4	1	2019
JOURNAL OF CANCER RESEARCH AND CLINICAL ONCOLOGY	1	2	0.333	5	3	2022
JOURNAL OF CANCER RESEARCH AND THERAPEUTICS	1	1	0.077	8	1	2012
JOURNAL OF CARDIAC SURGERY	1	1	0.25	1	2	2021
JOURNAL OF CARDIOTHORACIC SURGERY	1	1	0.053	9	1	2006
JOURNAL OF CARDIOVASCULAR COMPUTED TOMOGRAPHY	1	1	0.1	100	1	2015
JOURNAL OF CELLULAR AND MOLECULAR MEDICINE	1	1	0.167	5	1	2019
JOURNAL OF CEREBRAL BLOOD FLOW AND METABOLISM	1	1	0.111	12	1	2016
JOURNAL OF CLINICAL ANESTHESIA	1	1	1	1	1	2024
JOURNAL OF CLINICAL IMMUNOLOGY	1	2	0.056	18	2	2007
JOURNAL OF CLINICAL NEUROLOGY	1	1	0.056	2	1	2007
JOURNAL OF CLINICAL NEUROSCIENCE	1	1	0.083	3	2	2013
JOURNAL OF CLINICAL PHARMACOLOGY	1	1	0.333	5	1	2022
JOURNAL OF CLINICAL ULTRASOUND	1	1	0.143	1	2	2018
JOURNAL OF ELECTROCARDIOLOGY	1	2	0.2	5	2	2020
JOURNAL OF FORENSIC SCIENCES	1	1	0.083	5	1	2013
JOURNAL OF GASTROENTEROLOGY AND HEPATOLOGY	1	1	0.143	45	1	2018
JOURNAL OF GASTROINTESTINAL SURGERY	1	1	0.125	2	1	2017
JOURNAL OF GLAUCOMA	1	1	0.2	7	1	2020
JOURNAL OF HAND SURGERY-AMERICAN VOLUME	1	1	0.167	54	1	2019
JOURNAL OF HEMATOLOGY & ONCOLOGY	1	1	0.071	50	1	2011
JOURNAL OF HEMATOPATHOLOGY	1	2	0.083	4	2	2013
JOURNAL OF HYPERTENSION	1	1	0.091	17	1	2014
JOURNAL OF IMMUNOASSAY & IMMUNOCHEMISTRY	1	1	0.053	4	1	2006
JOURNAL OF INCLUSION PHENOMENA AND MACROCYCLIC CHEMISTRY	1	1	0.167	3	1	2019
JOURNAL OF INTERNATIONAL MEDICAL RESEARCH	1	3	0.167	15	3	2019
JOURNAL OF KOREAN MEDICAL SCIENCE	1	1	0.05	4	1	2005
JOURNAL OF LABORATORY AND CLINICAL MEDICINE	1	1	0.05	10	1	2005
JOURNAL OF MEDICAL BIOCHEMISTRY	1	1	0.067	3	1	2010
JOURNAL OF NANOPHOTONICS	1	1	0.25	1	1	2021
JOURNAL OF NEURO-ONCOLOGY	1	1	0.1	36	1	2015
JOURNAL OF NEURO-OPHTHALMOLOGY	1	1	0.125	12	1	2017
JOURNAL OF NEUROLOGY	1	2	0.077	131	2	2012
JOURNAL OF NEUROLOGY NEUROSURGERY AND PSYCHIATRY	1	1	0.167	14	1	2019
JOURNAL OF NEUROPATHOLOGY AND EXPERIMENTAL NEUROLOGY	1	1	0.063	16	1	2009
JOURNAL OF NEUROSCIENCE	1	1	0.1	18	1	2015
JOURNAL OF NEUROSURGERY	1	1	0.111	6	1	2016
JOURNAL OF NIPPON MEDICAL SCHOOL	1	1	0.333	1	1	2022
JOURNAL OF ORAL PATHOLOGY & MEDICINE	1	1	0.077	28	1	2012
JOURNAL OF PARENTERAL AND ENTERAL NUTRITION	1	1	0.091	14	1	2014
JOURNAL OF PATHOLOGY	1	1	0.063	48	1	2009
JOURNAL OF PERSONALIZED MEDICINE	1	1	0.333	2	1	2022
JOURNAL OF PHYSICAL CHEMISTRY B	1	1	0.25	1	1	2021
JOURNAL OF PROTEOME RESEARCH	1	1	0.1	47	1	2015
JOURNAL OF PROTEOMICS	1	1	0.125	11	1	2017
JOURNAL OF RESEARCH IN MEDICAL SCIENCES	1	1	0.111	1	1	2016
JOURNAL OF SPINAL CORD MEDICINE	1	1	0.1	3	1	2015
JOURNAL OF THE EUROPEAN ACADEMY OF DERMATOLOGY AND VENEREOLOGY	1	1	0.125	57	1	2017
JOURNAL OF THE FORMOSAN MEDICAL ASSOCIATION	1	1	0.053	7	1	2006
JOURNAL OF THE NEUROLOGICAL SCIENCES	1	1	0.25	2	2	2021
JOURNAL OF THORACIC IMAGING	1	1	0.1	3	1	2015
JOURNAL OF THROMBOSIS AND THROMBOLYSIS	1	1	0.25	19	1	2021
KIDNEY & BLOOD PRESSURE RESEARCH	1	1	0.056	12	1	2007
KOREAN JOURNAL OF INTERNAL MEDICINE	1	1	0.1	42	1	2015
KOREAN JOURNAL OF LABORATORY MEDICINE	1	1	0.071	1	1	2011
LABMEDICINE	1	1	0.063	16	1	2009
LABORATORY INVESTIGATION	1	1	0.5	5	1	2023
LABORATORY MEDICINE	1	1	0.333	4	1	2022
LANCET	1	1	0.111	562	1	2016
LARYNGOSCOPE	1	1	0.143	17	1	2018
MAGNETIC RESONANCE IMAGING CLINICS OF NORTH AMERICA	1	1	0.167	3	1	2019
MATERIALS	1	1	0.167	8	1	2019
MEDICAL SCIENCE MONITOR	1	1	0.05	4	1	2005
MEDICAL ULTRASONOGRAPHY	1	2	0.071	5	2	2011
MEDICINA CLINICA	1	2	0.111	7	3	2016
MEDIZINISCHE KLINIK	1	1	0.059	9	1	2008
METHODS IN ENZYMOLOGY, VOL 491: UNFOLDED PROTEIN RESPONSE AND CELLULAR STRESS, PT C	1	1	0.071	4	1	2011
MICROSCOPY RESEARCH AND TECHNIQUE	1	1	0.059	32	1	2008
MILITARY MEDICINE	1	1	0.125	9	1	2017
MOLECULAR GENETICS AND METABOLISM	1	1	0.083	8	1	2013
MUTATION RESEARCH-GENETIC TOXICOLOGY AND ENVIRONMENTAL MUTAGENESIS	1	1	0.143	14	1	2018
NATURE	1	1	0.067	252	1	2010
NATURE CLINICAL PRACTICE NEPHROLOGY	1	1	0.053	28	1	2006
NATURE REVIEWS DISEASE PRIMERS	1	1	0.143	303	1	2018
NATURE REVIEWS GASTROENTEROLOGY & HEPATOLOGY	1	1	0.063	79	1	2009
NATURE REVIEWS RHEUMATOLOGY	1	1	0.067	66	1	2010
NEPHROLOGIE & THERAPEUTIQUE	1	3	0.071	12	4	2011
NEPHRON	1	2	0.333	5	2	2022
NEPHRON CLINICAL PRACTICE	1	1	0.077	15	1	2012
NETHERLANDS JOURNAL OF MEDICINE	1	1	0.143	2	1	2018
NEUROLOGICAL SCIENCES	1	1	0.25	5	1	2021
ONCOLOGY REPORTS	1	1	0.2	1	1	2020
ONCOTARGETS AND THERAPY	1	1	0.091	42	1	2014
OPHTHALMOLOGY	1	1	0.053	81	1	2006
ORAL DISEASES	1	1	0.143	4	1	2018
ORAL SURGERY ORAL MEDICINE ORAL PATHOLOGY ORAL RADIOLOGY AND ENDODONTOLOGY	1	1	0.063	7	1	2009
ORTHOPEDICS	1	1	0.083	1	1	2013
OSTEOPOROSIS INTERNATIONAL	1	1	0.25	2	1	2021
OTOLOGY & NEUROTOLOGY	1	1	0.143	2	1	2018
PACE-PACING AND CLINICAL ELECTROPHYSIOLOGY	1	1	1	1	1	2024
PAKISTAN JOURNAL OF MEDICAL SCIENCES	1	1	0.083	1	1	2013
PATHOLOGY	1	1	0.143	17	1	2018
PATHOLOGY & ONCOLOGY RESEARCH	1	1	0.5	1	1	2023
PATHOLOGY RESEARCH AND PRACTICE	1	1	0.25	7	1	2021
PATIENT-PATIENT CENTERED OUTCOMES RESEARCH	1	1	0.143	65	1	2018
PEDIATRIC NEPHROLOGY	1	1	0.071	60	1	2011
PEDIATRIC TRANSPLANTATION	1	1	0.167	4	1	2019
PEERJ	1	1	0.167	2	1	2019
PHARMACEUTICALS	1	1	0.5	6	1	2023
PHARMACOGENOMICS & PERSONALIZED MEDICINE	1	1	0.167	3	1	2019
PHYSICAL CHEMISTRY CHEMICAL PHYSICS	1	1	0.25	2	1	2021
PHYSICAL MEDICINE AND REHABILITATION CLINICS OF NORTH AMERICA	1	1	0.059	1	1	2008
PHYSIOLOGY	1	1	0.111	11	1	2016
POLISH ARCHIVES OF INTERNAL MEDICINE-POLSKIE ARCHIWUM MEDYCYNY WEWNETRZNEJ	1	1	0.125	3	1	2017
POLSKIE ARCHIWUM MEDYCYNY WEWNETRZNEJ-POLISH ARCHIVES OF INTERNAL MEDICINE	1	1	0.077	8	1	2012
PRIMARY CARE	1	1	0.111	15	1	2016
PROGRESS IN TRANSPLANTATION	1	1	0.125	3	1	2017
PROTEOMICS	1	1	0.125	38	1	2017
PROTOPLASMA	1	1	0.2	26	1	2020
PRZEGLAD GASTROENTEROLOGICZNY	1	1	0.067	1	1	2010
PSYCHOLOGY HEALTH & MEDICINE	1	1	0.091	8	1	2014
PULMONARY CIRCULATION	1	1	0.111	8	1	2016
RADIOLOGE	1	2	0.071	5	2	2011
RESEARCH IN VETERINARY SCIENCE	1	1	0.083	5	1	2013
RESPIRATORY MEDICINE	1	1	0.5	1	1	2023
RESPIROLOGY	1	1	0.067	49	1	2010
REVISTA BRASILEIRA DE CIRURGIA CARDIOVASCULAR	1	1	0.063	1	1	2009
REVISTA BRASILEIRA DE REUMATOLOGIA	1	1	0.067	1	2	2010
REVISTA DA ASSOCIACAO MEDICA BRASILEIRA	1	1	0.2	7	1	2020
REVISTA ESPANOLA DE ENFERMEDADES DIGESTIVAS	1	1	0.5	1	1	2023
REVUE DE CHIRURGIE ORTHOPEDIQUE ET REPARATRICE DE L APPAREIL MOTEUR	1	1	0.059	1	1	2008
REVUE NEUROLOGIQUE	1	1	0.056	1	2	2007
RHEUMATIC DISEASE CLINICS OF NORTH AMERICA	1	1	0.083	103	1	2013
RHEUMATOLOGY INTERNATIONAL	1	1	0.25	3	2	2021
SAO PAULO MEDICAL JOURNAL	1	1	0.071	2	1	2011
SCANDINAVIAN JOURNAL OF CLINICAL & LABORATORY INVESTIGATION	1	1	0.111	11	1	2016
SCANDINAVIAN JOURNAL OF RHEUMATOLOGY	1	1	0.05	29	1	2005
SEMINARS IN ARTHRITIS AND RHEUMATISM	1	1	0.067	29	1	2010
SEMINARS IN CANCER BIOLOGY	1	1	0.111	42	1	2016
SEMINARS IN NEPHROLOGY	1	2	0.067	7	3	2010
SEMINARS IN NEUROLOGY	1	1	0.167	41	1	2019
SEMINARS IN NUCLEAR MEDICINE	1	1	0.2	4	1	2020
SEMINARS IN OPHTHALMOLOGY	1	1	0.2	17	1	2020
SEMINARS IN RESPIRATORY AND CRITICAL CARE MEDICINE	1	1	0.05	22	1	2005
SKELETAL RADIOLOGY	1	1	0.333	2	1	2022
SLEEP MEDICINE	1	1	0.125	3	1	2017
SOUTHERN MEDICAL JOURNAL	1	1	0.053	4	1	2006
STRAHLENTHERAPIE UND ONKOLOGIE	1	1	0.111	13	1	2016
STRUCTURE	1	1	0.067	34	1	2010
TARGETED ONCOLOGY	1	1	0.5	1	1	2023
TERAPEVTICHESKII ARKHIV	1	1	0.053	5	17	2006
THERAPEUTIC ADVANCES IN HEMATOLOGY	1	1	0.25	2	1	2021
THERAPEUTICS AND CLINICAL RISK MANAGEMENT	1	1	0.5	1	2	2023
THROMBOSIS AND HAEMOSTASIS	1	1	0.333	12	1	2022
THYROID	1	1	0.056	29	1	2007
TRANSFUSION AND APHERESIS SCIENCE	1	2	0.111	4	2	2016
TRANSFUSION MEDICINE AND HEMOTHERAPY	1	1	0.143	12	1	2018
TRANSPLANT INFECTIOUS DISEASE	1	1	0.083	4	1	2013
TURKISH JOURNAL OF GASTROENTEROLOGY	1	1	0.143	4	1	2018
UROLOGY	1	2	0.053	44	2	2006
VOJNOSANITETSKI PREGLED	1	1	0.067	1	1	2010
WEST INDIAN MEDICAL JOURNAL	1	1	0.067	3	3	2010
WORLD JOURNAL OF CLINICAL CASES	1	3	0.167	11	7	2019
WORLD JOURNAL OF GASTROENTEROLOGY	1	1	0.056	10	1	2007
ZEITSCHRIFT FUR KARDIOLOGIE	1	1	0.05	9	1	2005
ZEITSCHRIFT FUR RHEUMATOLOGIE	1	1	0.2	1	1	2020

## Sheet: Author_production_over_time_doc
Author	year	TI	SO	DOI	TC	TCpY
DISPENZIERI A	2024	AMINO ACID SEQUENCE HOMOLOGY OF MONOCLONAL SERUM FREE LIGHT CHAIN DIMERS AND TISSUE DEPOSITED LIGHT CHAINS IN AL AMYLOIDOSIS: A PILOT STUDY	CLINICAL CHEMISTRY AND LABORATORY MEDICINE	10.1515/cclm-2023-0591	0	0
DISPENZIERI A	2024	CARDIAC TROPONIN IN PATIENTS WITH LIGHT CHAIN AND TRANSTHYRETIN CARDIAC AMYLOIDOSIS JACC: CARDIOONCOLOGY STATE-OF-THE-ART REVIEW	JACC: CARDIOONCOLOGY	10.1016/j.jaccao.2023.12.006	0	0
DISPENZIERI A	2024	TREATMENT PATTERNS FOR AL AMYLOIDOSIS AFTER FRONTLINE DARATUMUMAB, BORTEZOMIB, CYCLOPHOSPHAMIDE, AND DEXAMETHASONE TREATMENT FAILURES	LEUKEMIA	10.1038/s41375-024-02243-5	0	0
DISPENZIERI A	2023	IMPACT OF CYTOGENETIC ABNORMALITIES ON TREATMENT OUTCOMES IN PATIENTS WITH AMYLOID LIGHT-CHAIN AMYLOIDOSIS: SUBANALYSES FROM THE ANDROMEDA STUDY	AMYLOID-JOURNAL OF PROTEIN FOLDING DISORDERS	10.1080/13506129.2022.2164488	6	3
DISPENZIERI A	2023	QUALITY OF LIFE AND SYMPTOMS AMONG PATIENTS WITH RELAPSED/REFRACTORY AL AMYLOIDOSIS TREATED WITH IXAZOMIB-DEXAMETHASONE VERSUS PHYSICIAN'S CHOICE	AMERICAN JOURNAL OF HEMATOLOGY	10.1002/ajh.26866	1	0.5
DISPENZIERI A	2023	GRADED CARDIAC RESPONSE CRITERIA FOR PATIENTS WITH SYSTEMIC LIGHT CHAIN AMYLOIDOSIS	JOURNAL OF CLINICAL ONCOLOGY	10.1200/JCO.22.00643	10	5
DISPENZIERI A	2023	THE IMPACT OF POST-TRANSPLANT DOXYCYCLINE IN AL AMYLOIDOSIS - UPDATED RESULTS AFTER LONG-TERM FOLLOW UP	AMYLOID-JOURNAL OF PROTEIN FOLDING DISORDERS	10.1080/13506129.2022.2155809	2	1
DISPENZIERI A	2023	AL AMYLOIDOSIS CLONAL PLASMA CELLS ARE REGULATED BY MICRORNAS AND DEPENDENT ON ANTI-APOPTOTIC BCL2 FAMILY MEMBERS	CANCER MEDICINE	10.1002/cam4.5621	0	0
DISPENZIERI A	2023	REAL-WORLD TREATMENT PATTERNS, COSTS, AND OUTCOMES IN PATIENTS WITH AL AMYLOIDOSIS: ANALYSIS OF THE OPTUM EHR AND COMMERCIAL CLAIMS DATABASES	AMYLOID-JOURNAL OF PROTEIN FOLDING DISORDERS	10.1080/13506129.2022.2137400	0	0
DISPENZIERI A	2023	RISK FACTORS FOR SEVERE INFECTION AND MORTALITY IN PATIENTS WITH COVID-19 IN PATIENTS WITH MULTIPLE MYELOMA AND AL AMYLOIDOSIS	AMERICAN JOURNAL OF HEMATOLOGY	10.1002/ajh.26762	13	6.5
DISPENZIERI A	2023	IDENTIFICATION OF AMYLOIDOSIS OF THE URINARY TRACT AND PROSTATE: OPPORTUNITIES FOR EARLY DIAGNOSIS & INTERVENTION IN SYSTEMIC DISEASE	HUMAN PATHOLOGY	10.1016/j.humpath.2023.11.001	0	0
DISPENZIERI A	2022	THE CHARACTERISTICS OF PATIENTS WITH KIDNEY LIGHT CHAIN DEPOSITION DISEASE CONCURRENT WITH LIGHT CHAIN AMYLOIDOSIS	KIDNEY INTERNATIONAL	10.1016/j.kint.2021.10.019	4	1.333
DISPENZIERI A	2022	DEVELOPMENT OF A CONCEPTUAL MODEL OF PATIENT-REPORTED OUTCOMES IN LIGHT CHAIN AMYLOIDOSIS: A QUALITATIVE STUDY	QUALITY OF LIFE RESEARCH	10.1007/s11136-021-02943-w	7	2.333
DISPENZIERI A	2022	HYPOVITAMINOSIS D IS PREVALENT IN PATIENTS WITH RENAL AL AMYLOIDOSIS AND ASSOCIATED WITH RENAL OUTCOME	FRONTIERS IN ENDOCRINOLOGY	10.3389/fendo.2022.891712	0	0
DISPENZIERI A	2022	PHASE 2 TRIAL OF IXAZOMIB, CYCLOPHOSPHAMIDE, AND DEXAMETHASONE FOR PREVIOUSLY UNTREATED LIGHT CHAIN AMYLOIDOSIS	BLOOD ADVANCES	10.1182/bloodadvances.2022007781	3	1
DISPENZIERI A	2022	OUTCOMES BY CARDIAC STAGE IN PATIENTS WITH NEWLY DIAGNOSED AL AMYLOIDOSIS PHASE 3 ANDROMEDA TRIAL	JACC: CARDIOONCOLOGY	10.1016/j.jaccao.2022.08.011	6	2
DISPENZIERI A	2022	TREATMENT AND OUTCOMES OF PATIENTS WITH LIGHT CHAIN AMYLOIDOSIS WHO RECEIVED A SECOND LINE OF THERAPY POST AUTOLOGOUS STEM CELL TRANSPLANTATION	BLOOD CANCER JOURNAL	10.1038/s41408-022-00655-z	2	0.667
DISPENZIERI A	2022	FAMILY HISTORY OF PLASMA CELL DISORDERS IS ASSOCIATED WITH IMPROVED SURVIVAL IN MGUS, MULTIPLE MYELOMA, AND SYSTEMIC AL AMYLOIDOSIS	LEUKEMIA	10.1038/s41375-021-01454-4	3	1
DISPENZIERI A	2022	A RANDOMIZED PHASE 3 STUDY OF IXAZOMIB-DEXAMETHASONE VERSUS PHYSICIAN'S CHOICE IN RELAPSED OR REFRACTORY AL AMYLOIDOSIS	LEUKEMIA	10.1038/s41375-021-01317-y	31	10.333
DISPENZIERI A	2022	CHOROIDAL AMYLOID DEPOSITION A MULTICENTER STUDY OF AMYLOID LESIONS IDENTIFIED IN LATE INDOCYANINE GREEN ANGIOGRAPHY	RETINA-THE JOURNAL OF RETINAL AND VITREOUS DISEASES	10.1097/IAE.0000000000003551	2	0.667
DISPENZIERI A	2022	CHARACTERIZING M-PROTEIN LIGHT CHAIN GLYCOSYLATION VIA MASS SPECTROMETRY	CLINICAL BIOCHEMISTRY	10.1016/j.clinbiochem.2022.09.004	3	1
DISPENZIERI A	2022	BONE MARROW AMYLOID: A COMPREHENSIVE ANALYSIS OF 1,469 SAMPLES, INCLUDING AMYLOID TYPE, CLINICAL FEATURES, AND MORPHOLOGIC DISTRIBUTION	AMYLOID-JOURNAL OF PROTEIN FOLDING DISORDERS	10.1080/13506129.2022.2031963	5	1.667
DISPENZIERI A	2022	BODY MASS INDEX ASSOCIATED WITH MONOCLONAL GAMMOPATHY OF UNDETERMINED SIGNIFICANCE (MGUS) PROGRESSION IN OLMSTED COUNTY, MINNESOTA	BLOOD CANCER JOURNAL	10.1038/s41408-022-00659-9	9	3
DISPENZIERI A	2021	A STUDY FROM THE MAYO CLINIC EVALUATED LONG-TERM OUTCOMES OF KIDNEY TRANSPLANTATION IN PATIENTS WITH IMMUNOGLOBULIN LIGHT CHAIN AMYLOIDOSIS	KIDNEY INTERNATIONAL	10.1016/j.kint.2020.06.036	11	2.75
DISPENZIERI A	2021	COAGULATION ABNORMALITIES IN LIGHT CHAIN AMYLOIDOSIS	MAYO CLINIC PROCEEDINGS	10.1016/j.mayocp.2020.06.061	11	2.75
DISPENZIERI A	2021	IGVL GENE REGION USAGE CORRELATES WITH DISTINCT CLINICAL PRESENTATION IN IGM VS NON-IGM LIGHT CHAIN AMYLOIDOSIS	BLOOD ADVANCES	10.1182/bloodadvances.2020003671	7	1.75
DISPENZIERI A	2021	RETROPERITONEAL INVOLVEMENT WITH LIGHT CHAIN AMYLOIDOSIS- CASE SERIES AND LITERATURE REVIEW	LEUKEMIA & LYMPHOMA	10.1080/10428194.2020.1832670	2	0.5
DISPENZIERI A	2021	TREATMENT OF AL AMYLOIDOSIS: MAYO STRATIFICATION OF MYELOMA AND RISK-ADAPTED THERAPY (MSMART) CONSENSUS STATEMENT 2020 UPDATE	MAYO CLINIC PROCEEDINGS	10.1016/j.mayocp.2021.03.012	22	5.5
DISPENZIERI A	2021	CHARACTERIZATION AND PROGNOSTIC IMPLICATION OF DELAYED COMPLETE RESPONSE IN AL AMYLOIDOSIS	EUROPEAN JOURNAL OF HAEMATOLOGY	10.1111/ejh.13554	4	1
DISPENZIERI A	2021	DEPTH OF RESPONSE PRIOR TO AUTOLOGOUS STEM CELL TRANSPLANTATION PREDICTS SURVIVAL IN LIGHT CHAIN AMYLOIDOSIS	BONE MARROW TRANSPLANTATION	10.1038/s41409-020-01136-2	3	0.75
DISPENZIERI A	2021	COMPARISON OF THE CURRENT RENAL STAGING, PROGRESSION AND RESPONSE CRITERIA TO PREDICT RENAL SURVIVAL IN AL AMYLOIDOSIS USING A MAYO COHORT	AMERICAN JOURNAL OF HEMATOLOGY	10.1002/ajh.26092	5	1.25
DISPENZIERI A	2021	CHANGES IN PATIENT-REPORTED OUTCOMES IN LIGHT CHAIN AMYLOIDOSIS IN THE FIRST YEAR AFTER DIAGNOSIS AND RELATIONSHIP TO NT-PROBNP CHANGE	BLOOD CANCER JOURNAL	10.1038/s41408-021-00412-8	9	2.25
DISPENZIERI A	2021	THE ROLE OF AUTOLOGOUS STEM CELL TRANSPLANTATION IN AMYLOIDOSIS	ONCOLOGY-NEW YORK	NA	3	0.75
DISPENZIERI A	2021	SYSTEMIC AMYLOIDOSIS FROM A (AA) TO T (ATTR): A REVIEW	JOURNAL OF INTERNAL MEDICINE	10.1111/joim.13169	119	29.75
DISPENZIERI A	2021	SECOND STEM CELL TRANSPLANTATION FOR RELAPSED REFRACTORY LIGHT CHAIN (AL) AMYLOIDOSIS	TRANSPLANTATION AND CELLULAR THERAPY	10.1016/j.jtct.2021.03.031	2	0.5
DISPENZIERI A	2021	PROGNOSTIC RESTAGING AFTER TREATMENT INITIATION IN PATIENTS WITH AL AMYLOIDOSIS	BLOOD ADVANCES	10.1182/bloodadvances.2020003782	7	1.75
DISPENZIERI A	2021	MASS-FIX FOR THE DETECTION OF MONOCLONAL PROTEINS AND LIGHT CHAIN N-GLYCOSYLATION IN ROUTINE CLINICAL PRACTICE: A CROSS-SECTIONAL STUDY OF 6315 PATIENTS	BLOOD CANCER JOURNAL	10.1038/s41408-021-00444-0	24	6
DISPENZIERI A	2021	LONG-TERM OUTCOMES OF SEQUENTIAL HEMATOPOIETIC STEM CELL TRANSPLANTATION AND KIDNEY TRANSPLANTATION: SINGLE-CENTER EXPERIENCE	TRANSPLANTATION	10.1097/TP.0000000000003477	0	0
DISPENZIERI A	2021	ARTIFICIAL INTELLIGENCE-ENHANCED ELECTROCARDIOGRAM FOR THE EARLY DETECTION OF CARDIAC	MAYO CLINIC PROCEEDINGS	10.1016/j.mayocp.2021.04.023	31	7.75
DISPENZIERI A	2021	ASNC/AHA/ASE/EANM/HFSA/ISA/SCMR/SNMMI EXPERT CONSENSUS RECOMMENDATIONS FOR MULTIMODALITY IMAGING IN CARDIAC AMYLOIDOSIS: PART 1 OF 2-EVIDENCE BASE AND STANDARDIZED METHODS OF IMAGING	CIRCULATION-CARDIOVASCULAR IMAGING	10.1161/HCI.0000000000000029	70	17.5
DISPENZIERI A	2021	ASNC/AHA/ASE/EANM/HFSA/ISA/SCMR/SNMMI EXPERT CONSENSUS RECOMMENDATIONS FOR MULTIMODALITY IMAGING IN CARDIAC AMYLOIDOSIS: PART 2 OF 2-DIAGNOSTIC CRITERIA AND APPROPRIATE UTILIZATION	CIRCULATION-CARDIOVASCULAR IMAGING	10.1161/HCI.0000000000000030	23	5.75
DISPENZIERI A	2020	NEW DEVELOPMENTS IN DIAGNOSIS, RISK ASSESSMENT AND MANAGEMENT IN SYSTEMIC AMYLOIDOSIS	BLOOD REVIEWS	10.1016/j.blre.2019.100636	27	5.4
DISPENZIERI A	2020	FUTURE PERSPECTIVES	HEMATOLOGY-ONCOLOGY CLINICS OF NORTH AMERICA	10.1016/j.hoc.2020.08.009	3	0.6
DISPENZIERI A	2020	LONG-TERM OUTCOMES OF IMID-BASED TRIALS IN PATIENTS WITH IMMUNOGLOBULIN LIGHT-CHAIN AMYLOIDOSIS: A POOLED ANALYSIS	BLOOD CANCER JOURNAL	10.1038/s41408-019-0266-9	18	3.6
DISPENZIERI A	2020	OUTCOMES WITH EARLY VS. DEFERRED STEM CELL TRANSPLANTATION IN LIGHT CHAIN AMYLOIDOSIS	BONE MARROW TRANSPLANTATION	10.1038/s41409-020-0964-8	3	0.6
DISPENZIERI A	2020	SURVIVAL IMPACT OF ACHIEVING MINIMAL RESIDUAL NEGATIVITY BY MULTI-PARAMETRIC FLOW CYTOMETRY IN AL AMYLOIDOSIS	AMYLOID-JOURNAL OF PROTEIN FOLDING DISORDERS	10.1080/13506129.2019.1666709	25	5
DISPENZIERI A	2020	BLOOD MASS SPECTROMETRY DETECTS RESIDUAL DISEASE BETTER THAN STANDARD TECHNIQUES IN LIGHT-CHAIN AMYLOIDOSIS	BLOOD CANCER JOURNAL	10.1038/s41408-020-0291-8	28	5.6
DISPENZIERI A	2020	IMPACT OF MINIMAL RESIDUAL NEGATIVITY USING NEXT GENERATION FLOW CYTOMETRY ON OUTCOMES IN LIGHT CHAIN AMYLOIDOSIS	AMERICAN JOURNAL OF HEMATOLOGY	10.1002/ajh.25746	31	6.2
DISPENZIERI A	2020	A PROTEOMIC ATLAS OF CARDIAC AMYLOID PLAQUES	JACC: CARDIOONCOLOGY	10.1016/j.jaccao.2020.08.013	17	3.4
DISPENZIERI A	2020	IGM AL AMYLOIDOSIS: DELINEATING DISEASE BIOLOGY AND OUTCOMES WITH CLINICAL, GENOMIC AND BONE MARROW MORPHOLOGICAL FEATURES	LEUKEMIA	10.1038/s41375-019-0667-6	38	7.6
DISPENZIERI A	2020	SYSTEMIC AMYLOIDOSIS RECOGNITION, PROGNOSIS, AND THERAPY: A SYSTEMATIC REVIEW	JAMA-JOURNAL OF THE AMERICAN MEDICAL ASSOCIATION	10.1001/jama.2020.5493	120	24
DISPENZIERI A	2020	BONE MARROW PLASMA CELLS 20% OR GREATER DISCRIMINATE PRESENTATION, RESPONSE, AND SURVIVAL IN AL AMYLOIDOSIS	LEUKEMIA	10.1038/s41375-019-0655-x	24	4.8
DISPENZIERI A	2020	A VALIDATED COMPOSITE ORGAN AND HEMATOLOGIC RESPONSE MODEL FOR EARLY ASSESSMENT OF TREATMENT OUTCOMES IN LIGHT CHAIN AMYLOIDOSIS	BLOOD CANCER JOURNAL	10.1038/s41408-020-0306-5	19	3.8
DISPENZIERI A	2020	THE USE OF PROMIS PATIENT-REPORTED OUTCOMES (PROS) TO INFORM LIGHT CHAIN (AL) AMYLOID DISEASE SEVERITY AT DIAGNOSIS	AMYLOID-JOURNAL OF PROTEIN FOLDING DISORDERS	10.1080/13506129.2020.1713743	9	1.8
DISPENZIERI A	2020	PROGNOSTIC ROLE OF BETA-2 MICROGLOBULIN IN PATIENTS WITH LIGHT CHAIN AMYLOIDOSIS TREATED WITH AUTOLOGOUS STEM CELL TRANSPLANTATION	BIOLOGY OF BLOOD AND MARROW TRANSPLANTATION	10.1016/j.bbmt.2020.04.024	3	0.6
DISPENZIERI A	2020	CORRELATION BETWEEN URINE ACR AND 24-H PROTEINURIA IN A REAL-WORLD COHORT OF SYSTEMIC AL AMYLOIDOSIS PATIENTS	BLOOD CANCER JOURNAL	10.1038/s41408-020-00391-2	13	2.6
DISPENZIERI A	2020	REFINING AMYLOID COMPLETE HEMATOLOGICAL RESPONSE: QUANTITATIVE SERUM FREE LIGHT CHAINS SUPERIOR TO RATIO	AMERICAN JOURNAL OF HEMATOLOGY	10.1002/ajh.25940	13	2.6
DISPENZIERI A	2020	AMYLOID TYPING BY MASS SPECTROMETRY IN CLINICAL PRACTICE: A COMPREHENSIVE REVIEW OF 16, 175 SAMPLES	MAYO CLINIC PROCEEDINGS	10.1016/j.mayocp.2020.06.029	83	16.6
DISPENZIERI A	2020	COLON PERFORATION IN MULTIPLE MYELOMA PATIENTS - A COMPLICATION OF HIGH-DOSE STEROID TREATMENT	CANCER MEDICINE	10.1002/cam4.3507	2	0.4
DISPENZIERI A	2019	INCIDENCE OF AL AMYLOIDOSIS IN OLMSTED COUNTY, MINNESOTA, 1990 THROUGH 2015	MAYO CLINIC PROCEEDINGS	10.1016/j.mayocp.2018.08.041	74	12.333
DISPENZIERI A	2019	TEN-YEAR SURVIVORS IN AL AMYLOIDOSIS: CHARACTERISTICS AND TREATMENT PATTERN	BRITISH JOURNAL OF HAEMATOLOGY	10.1111/bjh.16096	39	6.5
DISPENZIERI A	2019	CLINICAL FEATURES, LABORATORY CHARACTERISTICS AND OUTCOMES OF PATIENTS WITH RENAL VERSUS CARDIAC LIGHT CHAIN AMYLOIDOSIS	BRITISH JOURNAL OF HAEMATOLOGY	10.1111/bjh.15832	11	1.833
DISPENZIERI A	2019	OUTCOMES OF PATIENTS WITH LIGHT CHAIN AMYLOIDOSIS WHO HAD AUTOLOGOUS STEM CELL TRANSPLANTATION WITH 3 OR MORE ORGANS INVOLVED	BIOLOGY OF BLOOD AND MARROW TRANSPLANTATION	10.1016/j.bbmt.2019.04.024	8	1.333
DISPENZIERI A	2019	IMPACT OF CONSOLIDATION THERAPY POST AUTOLOGOUS STEM CELL TRANSPLANT IN PATIENTS WITH LIGHT CHAIN AMYLOIDOSIS	AMERICAN JOURNAL OF HEMATOLOGY	10.1002/ajh.25572	12	2
DISPENZIERI A	2019	COMPARISON OF DIFFERENT TECHNIQUES TO IDENTIFY CARDIAC INVOLVEMENT IN IMMUNOGLOBULIN LIGHT CHAIN (AL) AMYLOIDOSIS	BLOOD ADVANCES	10.1182/bloodadvances.2019032458	5	0.833
DISPENZIERI A	2019	FIFTEEN YEAR OVERALL SURVIVAL RATES AFTER AUTOLOGOUS STEM CELL TRANSPLANTATION FOR AL AMYLOIDOSIS	AMERICAN JOURNAL OF HEMATOLOGY	10.1002/ajh.25566	33	5.5
DISPENZIERI A	2019	AUTOLOGOUS STEM CELL TRANSPLANTATION IN PATIENTS WITH AL AMYLOIDOSIS WITH IMPAIRED RENAL FUNCTION	BONE MARROW TRANSPLANTATION	10.1038/s41409-019-0524-2	8	1.333
DISPENZIERI A	2019	A MODERN PRIMER ON LIGHT CHAIN AMYLOIDOSIS IN 592 PATIENTS WITH MASS SPECTROMETRY-VERIFIED TYPING	MAYO CLINIC PROCEEDINGS	10.1016/j.mayocp.2018.08.006	73	12.167
DISPENZIERI A	2019	PROGNOSTIC SIGNIFICANCE OF HOLTER MONITOR FINDINGS IN PATIENTS WITH LIGHT CHAIN AMYLOIDOSIS	MAYO CLINIC PROCEEDINGS	10.1016/j.mayocp.2018.08.039	17	2.833
DISPENZIERI A	2019	THE SENSITIVITY AND SPECIFICITY OF THE ROUTINE KIDNEY BIOPSY IMMUNOFLUORESCENCE PANEL ARE INFERIOR TO DIAGNOSING RENAL IMMUNOGLOBULIN-DERIVED AMYLOIDOSIS BY MASS SPECTROMETRY	KIDNEY INTERNATIONAL	10.1016/j.kint.2019.05.027	24	4
DISPENZIERI A	2019	SAFETY AND EFFICACY OF PROPYLENE GLYCOL-FREE MELPHALAN AS CONDITIONING IN PATIENTS WITH AL AMYLOIDOSIS UNDERGOING STEM CELL TRANSPLANTATION	BONE MARROW TRANSPLANTATION	10.1038/s41409-018-0388-x	6	1
DISPENZIERI A	2019	UTILITY OF THE SERUM FREE LIGHT CHAIN ASSAY IN THE DIAGNOSIS OF LIGHT CHAIN AMYLOIDOSIS IN PATIENTS WITH HEART FAILURE	MAYO CLINIC PROCEEDINGS	10.1016/j.mayocp.2018.07.025	5	0.833
DISPENZIERI A	2019	PROGNOSTIC RESTAGING AT THE TIME OF SECOND-LINE THERAPY IN PATIENTS WITH AL AMYLOIDOSIS	LEUKEMIA	10.1038/s41375-019-0400-5	6	1
DISPENZIERI A	2019	TWO TYPES OF AMYLOIDOSIS PRESENTING IN A SINGLE PATIENT: A CASE SERIES	BLOOD CANCER JOURNAL	10.1038/s41408-019-0193-9	36	6
DISPENZIERI A	2019	MASS CYTOMETRY DISSECTS T CELL HETEROGENEITY IN THE IMMUNE TUMOR MICROENVIRONMENT OF COMMON DYSPROTEINEMIAS AT DIAGNOSIS AND AFTER FIRST LINE THERAPIES	BLOOD CANCER JOURNAL	10.1038/s41408-019-0234-4	26	4.333
DISPENZIERI A	2019	CLASSIFICATION OF PLASMA CELL DISORDERS BY 21 TESLA FOURIER TRANSFORM ION CYCLOTRON RESONANCE TOP-DOWN AND MIDDLE-DOWN MS/MS ANALYSIS OF MONOCLONAL IMMUNOGLOBULIN LIGHT CHAINS IN HUMAN SERUM	ANALYTICAL CHEMISTRY	10.1021/acs.analchem.8b03294	21	3.5
DISPENZIERI A	2019	ASNC/AHA/ASE/EANM/HFSA/ISA/SCMR/SNMMI EXPERT CONSENSUS RECOMMENDATIONS FOR MULTIMODALITY IMAGING IN CARDIAC AMYLOIDOSIS: PART 2 OF 2-DIAGNOSTIC CRITERIA AND APPROPRIATE UTILIZATION	JOURNAL OF CARDIAC FAILURE	10.1016/j.cardfail.2019.08.002	113	18.833
DISPENZIERI A	2019	MAGNETIC RESONANCE ELASTOGRAPHY OF LIVER IN LIGHT CHAIN AMYLOIDOSIS	JOURNAL OF CLINICAL MEDICINE	10.3390/jcm8050739	10	1.667
DISPENZIERI A	2019	MYOCARDIAL STIFFNESS BY INTRINSIC CARDIAC ELASTOGRAPHY IN PATIENTS WITH AMYLOIDOSIS: COMPARISON WITH CHAMBER STIFFNESS AND GLOBAL LONGITUDINAL STRAIN	JOURNAL OF THE AMERICAN SOCIETY OF ECHOCARDIOGRAPHY	10.1016/j.echo.2019.04.418	18	3
DISPENZIERI A	2019	STAGING SYSTEMS USE FOR RISK STRATIFICATION OF SYSTEMIC AMYLOIDOSIS IN THE ERA OF HIGH-SENSITIVITY TROPONIN T ASSAY	BLOOD	10.1182/blood-2018-10-875252	22	3.667
DISPENZIERI A	2019	ASNC/AHA/ASE/EANM/HFSA/ISA/SCMR/SNMMI EXPERT CONSENSUS RECOMMENDATIONS FOR MULTIMODALITY IMAGING IN CARDIAC AMYLOIDOSIS: PART 1 OF 2-EVIDENCE BASE AND STANDARDIZED METHODS OF IMAGING	JOURNAL OF NUCLEAR CARDIOLOGY	10.1007/s12350-019-01760-6	218	36.333
DISPENZIERI A	2019	OPTIMIZING DEEP RESPONSE ASSESSMENT FOR AL AMYLOIDOSIS USING INVOLVED FREE LIGHT CHAIN LEVEL AT END OF THERAPY: FAILURE OF THE SERUM FREE LIGHT CHAIN RATIO	LEUKEMIA	10.1038/s41375-018-0258-y	37	6.167
DISPENZIERI A	2019	DARATUMUMAB-BASED THERAPY IN PATIENTS WITH HEAVILY-PRETREATED AL AMYLOIDOSIS	LEUKEMIA	10.1038/s41375-018-0262-2	65	10.833
DISPENZIERI A	2019	PRIMARY SYSTEMIC AMYLOIDOSIS IN PATIENTS WITH WALDENSTROM MACROGLOBULINEMIA	LEUKEMIA	10.1038/s41375-018-0286-7	23	3.833
DISPENZIERI A	2018	SYSTEMIC IMMUNOGLOBULIN LIGHT CHAIN AMYLOIDOSIS	NATURE REVIEWS DISEASE PRIMERS	10.1038/s41572-018-0034-3	303	43.286
DISPENZIERI A	2018	AUTOLOGOUS STEM CELL TRANSPLANT FOR IMMUNOGLOBULIN LIGHT CHAIN AMYLOIDOSIS PATIENTS AGED 70 TO 75	BIOLOGY OF BLOOD AND MARROW TRANSPLANTATION	10.1016/j.bbmt.2018.06.017	3	0.429
DISPENZIERI A	2018	INDEPENDENT PROGNOSTIC VALUE OF STROKE VOLUME INDEX IN PATIENTS WITH IMMUNOGLOBULIN LIGHT CHAIN AMYLOIDOSIS	CIRCULATION-CARDIOVASCULAR IMAGING	10.1161/CIRCIMAGING.117.006588	45	6.429
DISPENZIERI A	2018	PROGNOSTIC SIGNIFICANCE OF STRINGENT COMPLETE RESPONSE AFTER STEM CELL TRANSPLANTATION IN IMMUNOGLOBULIN LIGHT CHAIN AMYLOIDOSIS	BIOLOGY OF BLOOD AND MARROW TRANSPLANTATION	10.1016/j.bbmt.2018.06.027	12	1.714
DISPENZIERI A	2018	PLASMA CELL PROLIFERATIVE INDEX PREDICTS OUTCOME IN IMMUNOGLOBULIN LIGHT CHAIN AMYLOIDOSIS TREATED WITH STEM CELL TRANSPLANTATION	HAEMATOLOGICA	10.3324/haematol.2018.189985	10	1.429
DISPENZIERI A	2018	MRI FEATURE TRACKING STRAIN IS PROGNOSTIC FOR ALL-CAUSE MORTALITY IN AL AMYLOIDOSIS	AMYLOID-JOURNAL OF PROTEIN FOLDING DISORDERS	10.1080/13506129.2018.1465406	14	2
DISPENZIERI A	2018	OUTCOME OF PATIENTS WITH NEWLY DIAGNOSED SYSTEMIC LIGHT-CHAIN AMYLOIDOSIS ASSOCIATED WITH DELETION OF 17P	CLINICAL LYMPHOMA MYELOMA & LEUKEMIA	10.1016/j.clml.2018.07.292	15	2.143
DISPENZIERI A	2018	DEPTH OF ORGAN RESPONSE IN AL AMYLOIDOSIS IS ASSOCIATED WITH IMPROVED SURVIVAL: GRADING THE ORGAN RESPONSE CRITERIA	LEUKEMIA	10.1038/s41375-018-0060-x	68	9.714
DISPENZIERI A	2018	LIGHT CHAIN TYPE PREDICTS ORGAN INVOLVEMENT AND SURVIVAL IN AL AMYLOIDOSIS PATIENTS RECEIVING STEM CELL TRANSPLANTATION	BLOOD ADVANCES	10.1182/bloodadvances.2018016782	17	2.429
DISPENZIERI A	2018	OCULAR MANIFESTATIONS OF SYSTEMIC AMYLOIDOSIS	RETINA-THE JOURNAL OF RETINAL AND VITREOUS DISEASES	10.1097/IAE.0000000000001901	20	2.857
DISPENZIERI A	2018	IMPACT OF PRIOR MELPHALAN EXPOSURE ON STEM CELL COLLECTION IN LIGHT CHAIN AMYLOIDOSIS	BONE MARROW TRANSPLANTATION	10.1038/s41409-017-0020-5	2	0.286
DISPENZIERI A	2018	STEM CELL TRANSPLANTATION FOR LIGHT CHAIN AMYLOIDOSIS: DECREASED EARLY MORTALITY OVER TIME	JOURNAL OF CLINICAL ONCOLOGY	10.1200/JCO.2017.76.9554	83	11.857
DISPENZIERI A	2018	DIGOXIN USE IN SYSTEMIC LIGHT-CHAIN (AL) AMYLOIDOSIS: CONTRA-INDICATED OR CAUTIOUS USE?	AMYLOID-JOURNAL OF PROTEIN FOLDING DISORDERS	10.1080/13506129.2018.1449744	51	7.286
DISPENZIERI A	2018	CLINICAL PRESENTATION AND OUTCOMES IN LIGHT CHAIN AMYLOIDOSIS PATIENTS WITH NON-EVALUABLE SERUM FREE LIGHT CHAINS	LEUKEMIA	10.1038/leu.2017.286	39	5.571
DISPENZIERI A	2018	PROGNOSTIC SIGNIFICANCE OF CIRCULATING PLASMA CELLS BY MULTI-PARAMETRIC FLOW CYTOMETRY IN LIGHT CHAIN AMYLOIDOSIS	LEUKEMIA	10.1038/s41375-018-0063-7	7	1
DISPENZIERI A	2018	IMPACT OF INVOLVED FREE LIGHT CHAIN (FLC) LEVELS IN PATIENTS ACHIEVING NORMAL FLC RATIO AFTER INITIAL THERAPY IN LIGHT CHAIN AMYLOIDOSIS (AL)	AMERICAN JOURNAL OF HEMATOLOGY	10.1002/ajh.24919	10	1.429
DISPENZIERI A	2018	MONOCLONAL GAMMOPATHY OF CLINICAL SIGNIFICANCE: A NOVEL CONCEPT WITH THERAPEUTIC IMPLICATIONS	BLOOD	10.1182/blood-2018-04-839480	145	20.714
DISPENZIERI A	2018	THE IMPORTANCE OF BONE MARROW EXAMINATION IN PATIENTS WITH LIGHT CHAIN AMYLOIDOSIS ACHIEVING A COMPLETE RESPONSE	LEUKEMIA	10.1038/s41375-018-0022-3	11	1.571
DISPENZIERI A	2017	PREVALENCE AND PREDICTORS OF THYROID FUNCTIONAL ABNORMALITIES IN NEWLY DIAGNOSED AL AMYLOIDOSIS	JOURNAL OF INTERNAL MEDICINE	10.1111/joim.12617	13	1.625
DISPENZIERI A	2017	PREDICTORS OF EARLY TREATMENT FAILURE FOLLOWING INITIAL THERAPY FOR SYSTEMIC IMMUNOGLOBULIN LIGHT-CHAIN AMYLOIDOSIS	AMYLOID-JOURNAL OF PROTEIN FOLDING DISORDERS	10.1080/13506129.2017.1351354	4	0.5
DISPENZIERI A	2017	ELEVATION OF SERUM LACTATE DEHYDROGENASE IN AL AMYLOIDOSIS REFLECTS TISSUE DAMAGE AND IS AN ADVERSE PROGNOSTIC MARKER IN PATIENTS NOT ELIGIBLE FOR STEM CELL TRANSPLANTATION	BRITISH JOURNAL OF HAEMATOLOGY	10.1111/bjh.14830	15	1.875
DISPENZIERI A	2017	OVERUSE OF ORGAN BIOPSIES IN IMMUNOGLOBULIN LIGHT CHAIN AMYLOIDOSIS (AL): THE CONSEQUENCE OF FAILURE OF EARLY RECOGNITION	ANNALS OF MEDICINE	10.1080/07853890.2017.1304649	33	4.125
DISPENZIERI A	2017	LIGHT-CHAIN CARDIAC AMYLOIDOSIS: STRATEGIES TO PROMOTE EARLY DIAGNOSIS AND CARDIAC RESPONSE	HEART	10.1136/heartjnl-2016-310704	120	15
DISPENZIERI A	2017	PRESENTATION AND OUTCOMES OF LOCALIZED IMMUNOGLOBULIN LIGHT CHAIN AMYLOIDOSIS: THE MAYO CLINIC EXPERIENCE	MAYO CLINIC PROCEEDINGS	10.1016/j.mayocp.2017.02.016	59	7.375
DISPENZIERI A	2017	ASSESSMENT OF RENAL RESPONSE WITH URINARY EXOSOMES IN PATIENTS WITH AL AMYLOIDOSIS: A PROOF OF CONCEPT	AMERICAN JOURNAL OF HEMATOLOGY	10.1002/ajh.24717	15	1.875
DISPENZIERI A	2017	IMMUNOPARESIS IN NEWLY DIAGNOSED AL AMYLOIDOSIS IS A MARKER FOR RESPONSE AND SURVIVAL	LEUKEMIA	10.1038/leu.2016.140	34	4.25
DISPENZIERI A	2017	CLARIFYING IMMUNOGLOBULIN GENE USAGE IN SYSTEMIC AND LOCALIZED IMMUNOGLOBULIN LIGHT-CHAIN AMYLOIDOSIS BY MASS SPECTROMETRY	BLOOD	10.1182/blood-2016-10-743997	84	10.5
DISPENZIERI A	2017	THE PROGNOSTIC VALUE OF MULTIPARAMETRIC FLOW CYTOMETRY IN AL AMYLOIDOSIS AT DIAGNOSIS AND AT THE END OF FIRST-LINE TREATMENT	BLOOD	10.1182/blood-2016-06-721878	42	5.25
DISPENZIERI A	2017	PROGNOSIS OF LIGHT CHAIN AMYLOIDOSIS WITH PRESERVED LVEF ADDED VALUE OF 2D SPECKLE-TRACKING ECHOCARDIOGRAPHY TO THE CURRENT PROGNOSTIC STAGING SYSTEM	JACC-CARDIOVASCULAR IMAGING	10.1016/j.jcmg.2016.04.008	73	9.125
DISPENZIERI A	2017	A PHASE 1/2 STUDY OF THE ORAL PROTEASOME INHIBITOR IXAZOMIB IN RELAPSED OR REFRACTORY AL AMYLOIDOSIS	BLOOD	10.1182/blood-2017-03-771220	101	12.625
DISPENZIERI A	2017	REVISITING CONDITIONING DOSE IN NEWLY DIAGNOSED LIGHT CHAIN AMYLOIDOSIS UNDERGOING FRONTLINE AUTOLOGOUS STEM CELL TRANSPLANT: IMPACT ON RESPONSE AND SURVIVAL	BONE MARROW TRANSPLANTATION	10.1038/bmt.2017.68	27	3.375
DISPENZIERI A	2017	IMPROVED OUTCOMES FOR NEWLY DIAGNOSED AL AMYLOIDOSIS BETWEEN 2000 AND 2014: CRACKING THE GLASS CEILING OF EARLY DEATH	BLOOD	10.1182/blood-2016-11-751628	223	27.875
DISPENZIERI A	2017	INTERPHASE FLUORESCENCE IN SITU HYBRIDIZATION IN UNTREATED AL AMYLOIDOSIS HAS AN INDEPENDENT PROGNOSTIC IMPACT BY ABNORMALITY TYPE AND TREATMENT CATEGORY	LEUKEMIA	10.1038/leu.2016.369	81	10.125
DISPENZIERI A	2017	ATTITUDES ABOUT WHEN AND HOW TO TREAT PATIENTS WITH AL AMYLOIDOSIS: AN INTERNATIONAL SURVEY	AMYLOID-JOURNAL OF PROTEIN FOLDING DISORDERS	10.1080/13506129.2017.1370421	28	3.5
DISPENZIERI A	2017	TREATMENT PATTERNS AND OUTCOME FOLLOWING INITIAL RELAPSE OR REFRACTORY DISEASE IN PATIENTS WITH SYSTEMIC LIGHT CHAIN AMYLOIDOSIS	AMERICAN JOURNAL OF HEMATOLOGY	10.1002/ajh.24723	19	2.375
DISPENZIERI A	2017	HEMATOLOGY PATIENT REPORTED SYMPTOM SCREEN TO ASSESS QUALITY OF LIFE FOR AL AMYLOIDOSIS	AMERICAN JOURNAL OF HEMATOLOGY	10.1002/ajh.24676	15	1.875
DISPENZIERI A	2017	DELINEATION OF THE TIMING OF SECOND-LINE THERAPY POST-AUTOLOGOUS STEM CELL TRANSPLANT IN PATIENTS WITH AL AMYLOIDOSIS	BLOOD	10.1182/blood-2017-05-783415	20	2.5
DISPENZIERI A	2017	THE UTILITY OF MASS-FIX TO DETECT AND MONITOR MONOCLONAL PROTEINS IN THE CLINIC	AMERICAN JOURNAL OF HEMATOLOGY	10.1002/ajh.24772	91	11.375
DISPENZIERI A	2016	EVOLUTION OF HEMATOPOIETIC CELL TRANSPLANTATION FOR IMMUNOGLOBULIN LIGHT CHAIN AMYLOIDOSIS	BIOLOGY OF BLOOD AND MARROW TRANSPLANTATION	10.1016/j.bbmt.2015.10.010	9	1
DISPENZIERI A	2016	IMMUNOGLOBULIN LIGHT-CHAIN AMYLOIDOSIS: FROM BASICS TO NEW DEVELOPMENTS IN DIAGNOSIS, PROGNOSIS AND THERAPY	ACTA HAEMATOLOGICA	10.1159/000443200	45	5
DISPENZIERI A	2016	STEM CELL TRANSPLANTATION COMPARED WITH MELPHALAN PLUS DEXAMETHASONE IN THE TREATMENT OF IMMUNOGLOBULIN LIGHT-CHAIN AMYLOIDOSIS	CANCER	10.1002/cncr.30051	31	3.444
DISPENZIERI A	2016	AUTOLOGOUS STEM CELL TRANSPLANTATION IN IMMUNOGLOBULIN LIGHT CHAIN AMYLOIDOSIS WITH FACTOR X DEFICIENCY	BLOOD COAGULATION & FIBRINOLYSIS	10.1097/MBC.0000000000000367	6	0.667
DISPENZIERI A	2016	SYSTEMIC IMMUNOGLOBULIN LIGHT CHAIN AMYLOIDOSISE-ASSOCIATED MYOPATHY: PRESENTATION, DIAGNOSTIC PITFALLS, AND OUTCOME	MAYO CLINIC PROCEEDINGS	10.1016/j.mayocp.2016.06.027	32	3.556
DISPENZIERI A	2016	INDUCTION THERAPY PRE-AUTOLOGOUS STEM CELL TRANSPLANTATION IN IMMUNOGLOBULIN LIGHT CHAIN AMYLOIDOSIS: A RETROSPECTIVE EVALUATION	AMERICAN JOURNAL OF HEMATOLOGY	10.1002/ajh.24453	42	4.667
DISPENZIERI A	2016	RATIONALE, APPLICATION AND CLINICAL QUALIFICATION FOR NT-PROBNP AS A SURROGATE END POINT IN PIVOTAL CLINICAL TRIALS IN PATIENTS WITH AL AMYLOIDOSIS	LEUKEMIA	10.1038/leu.2016.191	65	7.222
DISPENZIERI A	2016	OUTCOMES OF PATIENTS WITH RENAL MONOCLONAL IMMUNOGLOBULIN DEPOSITION DISEASE	AMERICAN JOURNAL OF HEMATOLOGY	10.1002/ajh.24528	64	7.111
DISPENZIERI A	2016	IMMUNOPARESIS STATUS IN IMMUNOGLOBULIN LIGHT CHAIN AMYLOIDOSIS AT DIAGNOSIS AFFECTS RESPONSE AND SURVIVAL BY REGIMEN TYPE	HAEMATOLOGICA	10.3324/haematol.2016.147041	8	0.889
DISPENZIERI A	2016	CORRELATION OF HISTOMORPHOLOGICAL PATTERN OF CARDIAC AMYLOID DEPOSITION WITH AMYLOID TYPE: A HISTOLOGICAL AND PROTEOMIC ANALYSIS OF 108 CASES	HISTOPATHOLOGY	10.1111/his.12793	41	4.556
DISPENZIERI A	2016	ABNORMAL STRESS ECHOCARDIOGRAPHY FINDINGS IN CARDIAC AMYLOIDOSIS	AMYLOID-JOURNAL OF PROTEIN FOLDING DISORDERS	10.1080/13506129.2016.1176020	7	0.778
DISPENZIERI A	2016	LGE PROVIDES INCREMENTAL PROGNOSTIC INFORMATION OVER SERUM BIOMARKERS IN AL CARDIAC AMYLOIDOSIS	JACC-CARDIOVASCULAR IMAGING	10.1016/j.jcmg.2015.10.027	61	6.778
DISPENZIERI A	2016	THE IMPACT OF DIALYSIS ON THE SURVIVAL OF PATIENTS WITH IMMUNOGLOBULIN LIGHT CHAIN (AL) AMYLOIDOSIS UNDERGOING AUTOLOGOUS STEM CELL TRANSPLANTATION	NEPHROLOGY DIALYSIS TRANSPLANTATION	10.1093/ndt/gfv328	5	0.556
DISPENZIERI A	2016	NONBIOPSY DIAGNOSIS OF CARDIAC TRANSTHYRETIN AMYLOIDOSIS	CIRCULATION	10.1161/CIRCULATIONAHA.116.021612	1154	128.222
DISPENZIERI A	2016	MONITORING FREE LIGHT CHAINS IN SERUM USING MASS SPECTROMETRY	CLINICAL CHEMISTRY AND LABORATORY MEDICINE	10.1515/cclm-2015-0917	31	3.444
DISPENZIERI A	2016	MULTICENTER STUDY OF PLANAR TECHNETIUM 99M PYROPHOSPHATE CARDIAC IMAGING PREDICTING SURVIVAL FOR PATIENTS WITH ATTR CARDIAC AMYLOIDOSIS	JAMA CARDIOLOGY	10.1001/jamacardio.2016.2839	264	29.333
DISPENZIERI A	2016	CATHETER ABLATION FOR ATRIAL ARRHYTHMIAS IN PATIENTS WITH CARDIAC AMYLOIDOSIS	JOURNAL OF CARDIOVASCULAR ELECTROPHYSIOLOGY	10.1111/jce.13046	47	5.222
DISPENZIERI A	2015	TREATMENT OF IMMUNOGLOBULIN LIGHT CHAIN AMYLOIDOSIS: MAYO STRATIFICATION OF MYELOMA AND RISK-ADAPTED THERAPY (MSMART) CONSENSUS STATEMENT	MAYO CLINIC PROCEEDINGS	10.1016/j.mayocp.2015.06.009	96	9.6
DISPENZIERI A	2015	ABNORMAL FISH IN PATIENTS WITH IMMUNOGLOBULIN LIGHT CHAIN AMYLOIDOSIS IS A RISK FACTOR FOR CARDIAC INVOLVEMENT AND FOR DEATH	BLOOD CANCER JOURNAL	10.1038/bcj.2015.34	52	5.2
DISPENZIERI A	2015	SOLUBLE SUPPRESSION OF TUMORIGENICITY 2 (SST2), BUT NOT GALACTIN-3, ADDS TO PROGNOSTICATION IN PATIENTS WITH SYSTEMIC AL AMYLOIDOSIS INDEPENDENT OF NT-PROBNP AND TROPONIN T	AMERICAN JOURNAL OF HEMATOLOGY	10.1002/ajh.24001	27	2.7
DISPENZIERI A	2015	IMPROVED OUTCOMES AFTER AUTOLOGOUS HEMATOPOIETIC CELL TRANSPLANTATION FOR LIGHT CHAIN AMYLOIDOSIS: A CENTER FOR INTERNATIONAL BLOOD AND MARROW TRANSPLANT RESEARCH STUDY	JOURNAL OF CLINICAL ONCOLOGY	10.1200/JCO.2015.62.4015	140	14
DISPENZIERI A	2015	KINETICS OF ORGAN RESPONSE AND SURVIVAL FOLLOWING NORMALIZATION OF THE SERUM FREE LIGHT CHAIN RATIO IN AL AMYLOIDOSIS	AMERICAN JOURNAL OF HEMATOLOGY	10.1002/ajh.23898	66	6.6
DISPENZIERI A	2015	NATURAL HISTORY AND THERAPY OF AL CARDIAC AMYLOIDOSIS	HEART FAILURE REVIEWS	10.1007/s10741-014-9464-5	83	8.3
DISPENZIERI A	2015	DIAGNOSIS OF MONOCLONAL GAMMOPATHY OF RENAL SIGNIFICANCE	KIDNEY INTERNATIONAL	10.1038/ki.2014.408	264	26.4
DISPENZIERI A	2015	PATHOPHYSIOLOGY AND TREATMENT OF CARDIAC AMYLOIDOSIS	NATURE REVIEWS CARDIOLOGY	10.1038/nrcardio.2014.165	95	9.5
DISPENZIERI A	2014	IMMUNOGLOBULIN LIGHT CHAIN AMYLOIDOSIS IS DIAGNOSED LATE IN PATIENTS WITH PREEXISTING PLASMA CELL DYSCRASIAS	AMERICAN JOURNAL OF HEMATOLOGY	10.1002/ajh.23827	28	2.545
DISPENZIERI A	2014	HIGH SENSITIVITY CARDIAC TROPONIN T IN PATIENTS WITH IMMUNOGLOBULIN LIGHT CHAIN AMYLOIDOSIS	HEART	10.1136/heartjnl-2013-304957	55	5
DISPENZIERI A	2014	OUTCOMES AND TREATMENTS OF PATIENTS WITH IMMUNOGLOBULIN LIGHT CHAIN AMYLOIDOSIS WHO PROGRESS OR RELAPSE POSTAUTOLOGOUS STEM CELL TRANSPLANT	EUROPEAN JOURNAL OF HAEMATOLOGY	10.1111/ejh.12282	20	1.818
DISPENZIERI A	2014	LEUKOCYTE CELL-DERIVED CHEMOTAXIN 2 (LECT2)-ASSOCIATED AMYLOIDOSIS IS A FREQUENT CAUSE OF HEPATIC AMYLOIDOSIS IN THE UNITED STATES	BLOOD	10.1182/blood-2013-07-517938	54	4.909
DISPENZIERI A	2014	ADVANCED CARDIAC AMYLOIDOSIS ASSOCIATED WITH NORMAL INTERVENTRICULAR SEPTAL THICKNESS: AN UNCOMMON PRESENTATION OF INFILTRATIVE CARDIOMYOPATHY	JOURNAL OF THE AMERICAN SOCIETY OF ECHOCARDIOGRAPHY	10.1016/j.echo.2013.12.010	27	2.455
DISPENZIERI A	2014	CLINICAL DIAGNOSIS AND TYPING OF SYSTEMIC AMYLOIDOSIS IN SUBCUTANEOUS FAT ASPIRATES BY MASS SPECTROMETRY-BASED PROTEOMICS	HAEMATOLOGICA	10.3324/haematol.2013.102764	123	11.182
DISPENZIERI A	2014	CLINICAL COURSE OF LIGHT-CHAIN SMOULDERING MULTIPLE MYELOMA (IDIOPATHIC BENCE JONES PROTEINURIA): A RETROSPECTIVE COHORT STUDY	LANCET HAEMATOLOGY	10.1016/S2352-3026(14)70001-8	31	2.818
DISPENZIERI A	2013	A DETAILED EVALUATION OF THE CURRENT RENAL RESPONSE CRITERIA IN AL AMYLOIDOSIS: IS IT TIME FOR A REVISION?	HAEMATOLOGICA	10.3324/haematol.2012.079210	35	2.917
DISPENZIERI A	2013	COEXISTENT MULTIPLE MYELOMA OR INCREASED BONE MARROW PLASMA CELLS DEFINE EQUALLY HIGH-RISK POPULATIONS IN PATIENTS WITH IMMUNOGLOBULIN LIGHT CHAIN AMYLOIDOSIS	JOURNAL OF CLINICAL ONCOLOGY	10.1200/JCO.2013.50.8499	147	12.25
DISPENZIERI A	2013	SYSTEMIC AMYLOIDOSIS ASSOCIATED WITH CHRONIC LYMPHOCYTIC LEUKEMIA/SMALL LYMPHOCYTIC LYMPHOMA	AMERICAN JOURNAL OF HEMATOLOGY	10.1002/ajh.23413	27	2.25
DISPENZIERI A	2013	THERMAL STABILITY THRESHOLD FOR AMYLOID FORMATION IN LIGHT CHAIN AMYLOIDOSIS	INTERNATIONAL JOURNAL OF MOLECULAR SCIENCES	10.3390/ijms141122604	23	1.917
DISPENZIERI A	2013	HOW I TREAT MONOCLONAL GAMMOPATHY OF RENAL SIGNIFICANCE (MGRS)	BLOOD	10.1182/blood-2013-05-495929	208	17.333
DISPENZIERI A	2013	PATIENTS WITH IMMUNOGLOBULIN LIGHT CHAIN AMYLOIDOSIS UNDERGOING AUTOLOGOUS STEM CELL TRANSPLANTATION HAVE SUPERIOR OUTCOMES COMPARED WITH PATIENTS WITH MULTIPLE MYELOMA: A RETROSPECTIVE REVIEW FROM A TERTIARY REFERRAL CENTER.	BONE MARROW TRANSPLANTATION	10.1038/bmt.2013.53	64	5.333
DISPENZIERI A	2013	CHRONIC MYOPATHY DUE TO IMMUNOGLOBULIN LIGHT CHAIN AMYLOIDOSIS	MOLECULAR GENETICS AND METABOLISM	10.1016/j.ymgme.2013.01.015	8	0.667
DISPENZIERI A	2013	REFINEMENT IN PATIENT SELECTION TO REDUCE TREATMENT-RELATED MORTALITY FROM AUTOLOGOUS STEM CELL TRANSPLANTATION IN AMYLOIDOSIS	BONE MARROW TRANSPLANTATION	10.1038/bmt.2012.170	135	11.25
DISPENZIERI A	2013	LEFT VENTRICULAR DEVICE IMPLANTATION FOR ADVANCED CARDIAC AMYLOIDOSIS	JOURNAL OF HEART AND LUNG TRANSPLANTATION	10.1016/j.healun.2013.01.987	49	4.083
DISPENZIERI A	2013	THE DIAGNOSIS AND CHARACTERISTICS OF RENAL HEAVY-CHAIN AND HEAVY/LIGHT-CHAIN AMYLOIDOSIS AND THEIR COMPARISON WITH RENAL LIGHT-CHAIN AMYLOIDOSIS	KIDNEY INTERNATIONAL	10.1038/ki.2012.414	78	6.5
DISPENZIERI A	2013	IMMUNOGLOBULIN M MONOCLONAL GAMMOPATHY OF UNDETERMINED SIGNIFICANCE AND SMOLDERING WALDENSTROM MACROGLOBULINEMIA	CLINICAL LYMPHOMA MYELOMA & LEUKEMIA	10.1016/j.clml.2013.02.005	9	0.75
DISPENZIERI A	2013	IMPLANTABLE CARDIOVERTER DEFIBRILLATORS IN PATIENTS WITH CARDIAC AMYLOIDOSIS	JOURNAL OF CARDIOVASCULAR ELECTROPHYSIOLOGY	10.1111/jce.12123	119	9.917
DISPENZIERI A	2013	EXPLORING THE AMYLOID PROTEOME IN IMMUNOGLOBULIN-DERIVED LYMPH NODE AMYLOIDOSIS USING LASER MICRODISSECTION/TANDEM MASS SPECTROMETRY	AMERICAN JOURNAL OF HEMATOLOGY	10.1002/ajh.23456	14	1.167
DISPENZIERI A	2013	GENOTYPE, ECHOCARDIOGRAPHY, AND SURVIVAL IN FAMILIAL TRANSTHYRETIN AMYLOIDOSIS	AMYLOID-JOURNAL OF PROTEIN FOLDING DISORDERS	10.3109/13506129.2013.845745	27	2.25
DISPENZIERI A	2013	SERUM FREE LIGHT CHAIN RATIO AS A BIOMARKER FOR HIGH-RISK SMOLDERING MULTIPLE MYELOMA	LEUKEMIA	10.1038/leu.2012.296	164	13.667
DISPENZIERI A	2013	RELATIONSHIP BETWEEN MONOCLONAL GAMMOPATHY AND CARDIAC AMYLOID TYPE	CARDIOVASCULAR PATHOLOGY	10.1016/j.carpath.2012.09.001	45	3.75
DISPENZIERI A	2012	CONSENSUS GUIDELINES FOR THE CONDUCT AND REPORTING OF CLINICAL TRIALS IN SYSTEMIC LIGHT-CHAIN AMYLOIDOSIS	LEUKEMIA	10.1038/leu.2012.100	284	21.846
DISPENZIERI A	2012	IMMUNOGLOBULIN LIGHT-CHAIN AMYLOIDOSIS: GROWING RECOGNITION, NEW APPROACHES TO THERAPY, ACTIVE CLINICAL TRIALS	ONCOLOGY-NEW YORK	NA	16	1.231
DISPENZIERI A	2012	ACTIVITY OF POMALIDOMIDE IN PATIENTS WITH IMMUNOGLOBULIN LIGHT-CHAIN AMYLOIDOSIS	BLOOD	10.1182/blood-2012-02-413161	119	9.154
DISPENZIERI A	2012	TEN-YEAR SURVIVAL AFTER AUTOLOGOUS STEM CELL TRANSPLANTATION FOR IMMUNOGLOBULIN LIGHT CHAIN AMYLOIDOSIS	CANCER	10.1002/cncr.27660	44	3.385
DISPENZIERI A	2012	NEW CRITERIA FOR RESPONSE TO TREATMENT IN IMMUNOGLOBULIN LIGHT CHAIN AMYLOIDOSIS BASED ON FREE LIGHT CHAIN MEASUREMENT AND CARDIAC BIOMARKERS: IMPACT ON SURVIVAL OUTCOMES	JOURNAL OF CLINICAL ONCOLOGY	10.1200/JCO.2011.37.7614	662	50.923
DISPENZIERI A	2012	REVISED PROGNOSTIC STAGING SYSTEM FOR LIGHT CHAIN AMYLOIDOSIS INCORPORATING CARDIAC BIOMARKERS AND SERUM FREE LIGHT CHAIN MEASUREMENTS	JOURNAL OF CLINICAL ONCOLOGY	10.1200/JCO.2011.38.5724	693	53.308
DISPENZIERI A	2012	ACUTE KIDNEY INJURY DURING LEUKOCYTE ENGRAFTMENT AFTER AUTOLOGOUS STEM CELL TRANSPLANTATION IN PATIENTS WITH LIGHT-CHAIN AMYLOIDOSIS	AMERICAN JOURNAL OF HEMATOLOGY	10.1002/ajh.22202	17	1.308
DISPENZIERI A	2012	IMMUNOGLOBULIN D AMYLOIDOSIS: A DISTINCT ENTITY	BLOOD	10.1182/blood-2011-06-358895	13	1
DISPENZIERI A	2012	CLINICAL FEATURES OF PATIENTS WITH IMMUNOGLOBULIN LIGHT CHAIN AMYLOIDOSIS (AL) WITH VASCULAR-LIMITED DEPOSITION IN THE KIDNEY	NEPHROLOGY DIALYSIS TRANSPLANTATION	10.1093/ndt/gfr381	40	3.077
DISPENZIERI A	2012	LENALIDOMIDE, CYCLOPHOSPHAMIDE, AND DEXAMETHASONE (CRD) FOR LIGHT-CHAIN AMYLOIDOSIS: LONG-TERM RESULTS FROM A PHASE 2 TRIAL	BLOOD	10.1182/blood-2012-01-407791	96	7.385
DISPENZIERI A	2012	HIGH-DOSE MELPHALAN AND PERIPHERAL BLOOD STEM CELL TRANSPLANTATION FOR LIGHT-CHAIN AMYLOIDOSIS WITH CARDIAC INVOLVEMENT	BLOOD	10.1182/blood-2011-07-370031	65	5
DISPENZIERI A	2012	THE PATHOGENESIS AND DIAGNOSIS OF ACUTE KIDNEY INJURY IN MULTIPLE MYELOMA	NATURE REVIEWS NEPHROLOGY	10.1038/nrneph.2011.168	192	14.769
DISPENZIERI A	2012	WHAT DO I NEED TO KNOW ABOUT IMMUNOGLOBULIN LIGHT CHAIN (AL) AMYLOIDOSIS?	BLOOD REVIEWS	10.1016/j.blre.2012.03.001	92	7.077
DISPENZIERI A	2012	COMPARISON OF RIGHT VENTRICULAR LONGITUDINAL STRAIN IMAGING, TRICUSPID ANNULAR PLANE SYSTOLIC EXCURSION, AND CARDIAC BIOMARKERS FOR EARLY DIAGNOSIS OF CARDIAC INVOLVEMENT AND RISK STRATIFICATION IN PRIMARY SYSTEMATIC (AL) AMYLOIDOSIS: A 5-YEAR COHORT STUDY	EUROPEAN HEART JOURNAL-CARDIOVASCULAR IMAGING	10.1093/ehjci/jes009	73	5.615
DISPENZIERI A	2012	EVALUATION OF PRETRANSPLANT FACTORS PREDICTING CARDIAC DYSFUNCTION FOLLOWING HIGH-DOSE MELPHALAN CONDITIONING AND AUTOLOGOUS PERIPHERAL BLOOD STEM CELL TRANSPLANTATION	EUROPEAN JOURNAL OF HAEMATOLOGY	10.1111/j.1600-0609.2012.01815.x	10	0.769
DISPENZIERI A	2012	MONOCLONAL GAMMOPATHY OF RENAL SIGNIFICANCE: WHEN MGUS IS NO LONGER UNDETERMINED OR INSIGNIFICANT	BLOOD	10.1182/blood-2012-07-445304	359	27.615
DISPENZIERI A	2012	PROGRESSION IN SMOLDERING WALDENSTROM MACROGLOBULINEMIA: LONG-TERM RESULTS	BLOOD	10.1182/blood-2011-10-384768	91	7
DISPENZIERI A	2012	URINARY ALBUMIN EXCRETION PATTERNS OF PATIENTS WITH CAST NEPHROPATHY AND OTHER MONOCLONAL GAMMOPATHY-RELATED KIDNEY DISEASES	CLINICAL JOURNAL OF THE AMERICAN SOCIETY OF NEPHROLOGY	10.2215/CJN.11161111	57	4.385
DISPENZIERI A	2012	CLINICOPATHOLOGIC CORRELATIONS IN MULTIPLE MYELOMA: A CASE SERIES OF 190 PATIENTS WITH KIDNEY BIOPSIES	AMERICAN JOURNAL OF KIDNEY DISEASES	10.1053/j.ajkd.2011.12.028	131	10.077
DISPENZIERI A	2011	LONG-TERM OUTCOMES OF PATIENTS WITH LIGHT CHAIN AMYLOIDOSIS (AL) AFTER RENAL TRANSPLANTATION WITH OR WITHOUT STEM CELL TRANSPLANTATION	NEPHROLOGY DIALYSIS TRANSPLANTATION	10.1093/ndt/gfr067	67	4.786
DISPENZIERI A	2011	A REAPPRAISAL OF IMMUNOGLOBULIN VARIABLE GENE PRIMERS AND ITS IMPACT ON ASSESSING CLONAL RELATIONSHIPS BETWEEN PB B CELLS AND BM PLASMA CELLS IN AL AMYLOIDOSIS	JOURNAL OF CLINICAL IMMUNOLOGY	10.1007/s10875-011-9582-y	1	0.071
DISPENZIERI A	2011	ASYMPTOMATIC IMMUNOGLOBULIN LIGHT CHAIN AMYLOIDOSIS (AL) AT THE TIME OF DIAGNOSTIC BONE MARROW BIOPSY IN NEWLY DIAGNOSED PATIENTS WITH MULTIPLE MYELOMA AND SMOLDERING MYELOMA. A SERIES OF 144 CASES AND A REVIEW OF THE LITERATURE	ANNALS OF HEMATOLOGY	10.1007/s00277-010-1028-8	38	2.714
DISPENZIERI A	2011	TRENDS IN DAY 100 AND 2-YEAR SURVIVAL AFTER AUTO-SCT FOR AL AMYLOIDOSIS: OUTCOMES BEFORE AND AFTER 2006	BONE MARROW TRANSPLANTATION	10.1038/bmt.2010.234	54	3.857
DISPENZIERI A	2011	CHANGES IN SERUM-FREE LIGHT CHAIN RATHER THAN INTACT MONOCLONAL IMMUNOGLOBULIN LEVELS PREDICTS OUTCOME FOLLOWING THERAPY IN PRIMARY AMYLOIDOSIS	AMERICAN JOURNAL OF HEMATOLOGY	10.1002/ajh.21948	62	4.429
DISPENZIERI A	2011	RECENT IMPROVEMENTS IN SURVIVAL IN PRIMARY SYSTEMIC AMYLOIDOSIS AND THE IMPORTANCE OF AN EARLY MORTALITY RISK SCORE	MAYO CLINIC PROCEEDINGS	10.4065/mcp.2010.0480	125	8.929
DISPENZIERI A	2011	IGM MONOCLONAL GAMMOPATHY OF UNDETERMINED SIGNIFICANCE (MGUS) AND SMOLDERING WALDENSTROM'S MACROGLOBULINEMIA (SWM)	CLINICAL LYMPHOMA MYELOMA & LEUKEMIA	10.3816/CLML.2011.n.011	24	1.714
DISPENZIERI A	2011	LOW RISK OF SYMPTOMATIC VENOUS THROMBOEMBOLIC EVENTS DURING GROWTH FACTOR ADMINISTRATION FOR PBSC MOBILIZATION	BONE MARROW TRANSPLANTATION	10.1038/bmt.2010.106	5	0.357
DISPENZIERI A	2011	UTILITY OF DOPPLER MYOCARDIAL IMAGING, CARDIAC BIOMARKERS, AND CLONAL IMMUNOGLOBULIN GENES TO ASSESS LEFT VENTRICULAR PERFORMANCE AND STRATIFY RISK FOLLOWING PERIPHERAL BLOOD STEM CELL TRANSPLANTATION IN PATIENTS WITH SYSTEMIC LIGHT CHAIN AMYLOIDOSIS (AL)	JOURNAL OF THE AMERICAN SOCIETY OF ECHOCARDIOGRAPHY	10.1016/j.echo.2011.01.003	16	1.143
DISPENZIERI A	2010	AUTOLOGOUS STEM CELL TRANSPLANT FOR IMMUNOGLOBULIN LIGHT CHAIN AMYLOIDOSIS: A STATUS REPORT	LEUKEMIA & LYMPHOMA	10.3109/10428194.2010.524329	78	5.2
DISPENZIERI A	2010	INDEPENDENT PREDICTORS OF SURVIVAL IN PRIMARY SYSTEMIC (AL) AMYLOIDOSIS, INCLUDING CARDIAC BIOMARKERS AND LEFT VENTRICULAR STRAIN IMAGING: AN OBSERVATIONAL COHORT STUDY	JOURNAL OF THE AMERICAN SOCIETY OF ECHOCARDIOGRAPHY	10.1016/j.echo.2010.03.027	86	5.733
DISPENZIERI A	2010	STEM CELL TRANSPLANTATION IN PATIENTS WITH AUTONOMIC NEUROPATHY DUE TO PRIMARY (AL) AMYLOIDOSIS	NEUROLOGY	10.1212/WNL.0b013e3181d55f4d	25	1.667
DISPENZIERI A	2010	SERUM IMMUNOGLOBULIN FREE LIGHT-CHAIN MEASUREMENT IN PRIMARY AMYLOIDOSIS: PROGNOSTIC VALUE AND CORRELATIONS WITH CLINICAL FEATURES	BLOOD	10.1182/blood-2010-06-290668	121	8.067
DISPENZIERI A	2010	DISCORDANCE BETWEEN SERUM CARDIAC BIOMARKER AND IMMUNOGLOBULIN-FREE LIGHT-CHAIN RESPONSE IN PATIENTS WITH IMMUNOGLOBULIN LIGHT-CHAIN AMYLOIDOSIS TREATED WITH IMMUNE MODULATORY DRUGS	AMERICAN JOURNAL OF HEMATOLOGY	10.1002/ajh.21822	96	6.4
DISPENZIERI A	2010	AMYLOIDOSIS AND POEMS SYNDROME	EXPERT OPINION ON PHARMACOTHERAPY	10.1517/14656561003769874	7	0.467
DISPENZIERI A	2010	CLINICAL FEATURES AND TREATMENT RESPONSE OF LIGHT CHAIN (AL) AMYLOIDOSIS DIAGNOSED IN PATIENTS WITH PREVIOUS DIAGNOSIS OF MULTIPLE MYELOMA	MAYO CLINIC PROCEEDINGS	10.4065/mcp.2009.0547	49	3.267
DISPENZIERI A	2010	ROLE OF CARDIAC MAGNETIC RESONANCE IMAGING IN THE DETECTION OF CARDIAC AMYLOIDOSIS	JACC-CARDIOVASCULAR IMAGING	10.1016/j.jcmg.2009.09.023	351	23.4
DISPENZIERI A	2009	FREE LIGHT CHAINS IN PLASMA OF PATIENTS WITH LIGHT CHAIN AMYLOIDOSIS AND NON-AMYLOID LIGHT CHAIN DEPOSITION DISEASE. HIGH PROPORTION AND HETEROGENEITY OF DISULFIDE-LINKED MONOCLONAL FREE LIGHT CHAINS AS PATHOGENIC FEATURES OF AMYLOID DISEASE	BRITISH JOURNAL OF HAEMATOLOGY	10.1111/j.1365-2141.2008.07522.x	36	2.25
DISPENZIERI A	2009	CLINICAL OUTCOME OF IMMUNOGLOBULIN LIGHT CHAIN AMYLOIDOSIS AFFECTING THE KIDNEY	NEPHROLOGY DIALYSIS TRANSPLANTATION	10.1093/ndt/gfp201	75	4.688
DISPENZIERI A	2009	TRANSLOCATION T(11;14) AND SURVIVAL OF PATIENTS WITH LIGHT CHAIN (AL) AMYLOIDOSIS	HAEMATOLOGICA-THE HEMATOLOGY JOURNAL	10.3324/haematol.13369	78	4.875
DISPENZIERI A	2009	MUTATIONS IN SPECIFIC STRUCTURAL REGIONS OF IMMUNOGLOBULIN LIGHT CHAINS ARE ASSOCIATED WITH FREE LIGHT CHAIN LEVELS IN PATIENTS WITH AL AMYLOIDOSIS	PLOS ONE	10.1371/journal.pone.0005169	63	3.938
DISPENZIERI A	2009	DOPPLER MYOCARDIAL IMAGING COMPARED TO STANDARD TWO-DIMENSIONAL AND DOPPLER ECHOCARDIOGRAPHY FOR ASSESSMENT OF DIASTOLIC FUNCTION IN PATIENTS WITH SYSTEMIC AMYLOIDOSIS	JOURNAL OF THE AMERICAN SOCIETY OF ECHOCARDIOGRAPHY	10.1016/j.echo.2008.11.013	29	1.813
DISPENZIERI A	2009	IGM MONOCLONAL GAMMOPATHY OF UNDETERMINED SIGNIFICANCE AND SMOLDERING WALDENSTROM'S MACROGLOBULINEMIA	CLINICAL LYMPHOMA & MYELOMA	10.3816/CLM.2009.n.002	42	2.625
DISPENZIERI A	2009	INTERNATIONAL MYELOMA WORKING GROUP GUIDELINES FOR SERUM-FREE LIGHT CHAIN ANALYSIS IN MULTIPLE MYELOMA AND RELATED DISORDERS	LEUKEMIA	10.1038/leu.2008.307	567	35.438
DISPENZIERI A	2009	SCREENING PANELS FOR DETECTION OF MONOCLONAL GAMMOPATHIES	CLINICAL CHEMISTRY	10.1373/clinchem.2009.126664	239	14.938
DISPENZIERI A	2009	"HYPERSYNCHRONISATION" BY TISSUE VELOCITY IMAGING IN PATIENTS WITH CARDIAC AMYLOIDOSIS	HEART	10.1136/hrt.2007.140343	19	1.188
DISPENZIERI A	2008	TROPONIN T LEVEL AS AN EXCLUSION CRITERION FOR STEM CELL TRANSPLANTATION IN LIGHT-CHAIN AMYLOIDOSIS	LEUKEMIA & LYMPHOMA	10.1080/10428190701684518	67	3.941
DISPENZIERI A	2008	SERUM URIC ACID: NOVEL PROGNOSTIC FACTOR IN PRIMARY SYSTEMIC AMYLOIDOSIS	MAYO CLINIC PROCEEDINGS	10.4065/83.3.297	33	1.941
DISPENZIERI A	2008	AUTOLOGOUS STEM CELL TRANSPLANT AFTER HEART TRANSPLANT FOR LIGHT CHAIN (AL) AMYLOID CARDIOMYOPATHY	JOURNAL OF HEART AND LUNG TRANSPLANTATION	10.1016/j.healun.2008.05.016	85	5
DISPENZIERI A	2008	ISOLATION AND BIOCHEMICAL CHARACTERIZATION OF PLASMA MONOCLONAL FREE LIGHT CHAINS IN AMYLOIDOSIS AND MULTIPLE MYELOMA: A PILOT STUDY OF INTACT AND TRUNCATED FORMS OF LIGHT CHAINS AND THEIR CHARGE PROPERTIES	CLINICAL CHEMISTRY AND LABORATORY MEDICINE	10.1515/CCLM.2008.068	23	1.353
DISPENZIERI A	2008	BIOLOGIC AND GENETIC CHARACTERIZATION OF THE NOVEL AMYLOIDOGENIC LAMBDA LIGHT CHAIN-SECRETING HUMAN CELL LINES, ALMC-1 AND ALMC-2	BLOOD	10.1182/blood-2008-03-143040	56	3.294
DISPENZIERI A	2008	DIEGO)	BIOLOGY OF BLOOD AND MARROW TRANSPLANTATION	10.1016/j.bbmt.2007.10.026	20	1.176
DISPENZIERI A	2007	NOVEL ANALYSIS OF CLONAL DIVERSIFICATION IN BLOOD B CELL AND BONE MARROW PLASMA CELL CLONES IN IMMUNOGLOBULIN LIGHT CHAIN AMYLOIDOSIS	JOURNAL OF CLINICAL IMMUNOLOGY	10.1007/s10875-006-9056-9	17	0.944
DISPENZIERI A	2007	TRANSPLANTATION FOR AMYLOIDOSIS	CURRENT OPINION IN ONCOLOGY	10.1097/CCO.0b013e32801494c6	62	3.444
DISPENZIERI A	2007	TRANSPLANTATION WITHOUT GROWTH FACTOR: ENGRAFTMENT KINETICS AFTER STEM CELL TRANSPLANTATION FOR PRIMARY SYSTEMIC AMYLOIDOSIS (AL)	BONE MARROW TRANSPLANTATION	10.1038/sj.bmt.1705848	10	0.556
DISPENZIERI A	2007	PRIMARY SYSTEMIC AMYLOIDOSIS WITH ISCHEMIC STROKE AS A PRESENTING COMPLICATION	NEUROLOGY	10.1212/01.wnl.0000276951.39112.2b	24	1.333
DISPENZIERI A	2007	THE ACTIVITY OF LENALIDOMIDE WITH OR WITHOUT DEXAMETHASONE IN PATIENTS WITH PRIMARY SYSTEMIC AMYLOIDOSIS	BLOOD	10.1182/blood-2006-07-032987	207	11.5
DISPENZIERI A	2007	SEVERITY OF BASELINE PROTEINURIA PREDICTS RENAL RESPONSE IN IMMUNOGLOBULIN LIGHT CHAIN-ASSOCIATED AMYLOIDOSIS AFTER AUTOLOGOUS STEM CELL TRANSPLANTATION	CLINICAL JOURNAL OF THE AMERICAN SOCIETY OF NEPHROLOGY	10.2215/CJN.02450706	26	1.444
DISPENZIERI A	2007	VASCULAR ABNORMALITIES IN PRIMARY AMYLOIDOSIS	EUROPEAN HEART JOURNAL	10.1093/eurheartj/ehm066	42	2.333
DISPENZIERI A	2007	EFFECT OF HEMATOLOGIC RESPONSE ON OUTCOME OF PATIENTS UNDERGOING TRANSPLANTATION FOR PRIMARY AMYLOIDOSIS: IMPORTANCE OF ACHIEVING A COMPLETE RESPONSE	HAEMATOLOGICA	10.3324/haematol.11413	90	5
DISPENZIERI A	2006	MONOCLONAL GAMMOPATHY OF UNDETERMINED SIGNIFICANCE, WALDENSTROM MACROGLOBULINEMIA, AL AMYLOIDOSIS, AND RELATED PLASMA CELL DISORDERS: DIAGNOSIS AND TREATMENT	MAYO CLINIC PROCEEDINGS	10.4065/81.5.693	133	7
DISPENZIERI A	2006	AUTOLOGOUS STEM CELL TRANSPLANTATION AND IGM AMYLOIDOSIS	LEUKEMIA & LYMPHOMA	10.1080/10428190600572624	13	0.684
DISPENZIERI A	2006	QUANTITATIVE ANALYSIS OF CLONAL BONE MARROW CD19+B CELLS: USE OF B CELL LINEAGE TREES TO DELINEATE THEIR ROLE IN THE PATHOGENESIS OF LIGHT CHAIN AMYLOIDOSIS	CLINICAL IMMUNOLOGY	10.1016/j.clim.2006.01.008	12	0.632
DISPENZIERI A	2006	NATURAL HISTORY OF THROMBOEMBOLISM IN AL AMYLOIDOSIS	AMYLOID-JOURNAL OF PROTEIN FOLDING DISORDERS	10.1080/13506120500537285	25	1.316
DISPENZIERI A	2006	PRIMARY CARDIAC AMYLOIDOSIS WITH 20-YEAR SURVIVAL	CARDIOVASCULAR PATHOLOGY	10.1016/j.carpath.2006.06.002	5	0.263
DISPENZIERI A	2006	ABSOLUTE VALUES OF IMMUNOGLOBULIN FREE LIGHT CHAINS ARE PROGNOSTIC IN PATIENTS WITH PRIMARY SYSTEMIC AMYLOIDOSIS UNDERGOING PERIPHERAL BLOOD STEM CELL TRANSPLANTATION	BLOOD	10.1182/blood-2005-07-2922	195	10.263
DISPENZIERI A	2005	EXCESSIVE FLUID ACCUMULATION DURING STEM CELL MOBILIZATION: A NOVEL PROGNOSTIC FACTOR OF FIRST-YEAR SURVIVAL AFTER STEM CELL TRANSPLANTATION IN AL AMYLOIDOSIS PATIENTS	BLOOD	10.1182/blood-2005-03-1206	30	1.5
DISPENZIERI A	2005	FUNCTIONAL GENE EXPRESSION ANALYSIS OF CLONAL PLASMA CELLS IDENTIFIES A UNIQUE MOLECULAR PROFILE FOR LIGHT CHAIN AMYLOIDOSIS	BLOOD	10.1182/blood-2004-04-1424	42	2.1
DISPENZIERI A	2005	MYELOABLATIVE CHEMOTHERAPY AND STEM CELL TRANSPLANTATION IN MYELOMA OR PRIMARY AMYLOIDOSIS WITH RENAL INVOLVEMENT	KIDNEY INTERNATIONAL	10.1111/j.1523-1755.2005.00559.x	6	0.3
DISPENZIERI A	2005	AMYLOIDOSIS: DIAGNOSIS AND MANAGEMENT	CLINICAL LYMPHOMA & MYELOMA	10.3816/CLM.2005.n.048	48	2.4
DISPENZIERI A	2005	AMYLOIDOSIS	BEST PRACTICE & RESEARCH CLINICAL HAEMATOLOGY	10.1016/j.beha.2005.01.030	56	2.8
DISPENZIERI A	2005	ACUTE RENAL INSUFFICIENCY AFTER HIGH-DOSE MELPHALAN IN PATIENTS WITH PRIMARY SYSTEMIC AMYLOIDOSIS DURING STEM CELL TRANSPLANTATION	AMERICAN JOURNAL OF KIDNEY DISEASES	10.1053/j.ajkd.2004.09.015	27	1.35
DISPENZIERI A	2005	RENAL RESPONSE AFTER HIGH-DOSE MELPHALAN AND STEM CELL TRANSPLANTATION IS A FAVORABLE MARKER IN PATIENTS WITH PRIMARY SYSTEMIC AMYLOIDOSIS	AMERICAN JOURNAL OF KIDNEY DISEASES	10.1053/j.ajkd.2005.05.010	52	2.6
DISPENZIERI A	2005	SUCCESSFUL TREATMENT OF SCLEROMYXEDEMA WITH AUTOLOGOUS PERIPHERAL BLOOD STEM CELL TRANSPLANTATION	ARCHIVES OF DERMATOLOGY	10.1001/archderm.141.10.1277	45	2.25
DISPENZIERI A	2005	LIVING DONOR KIDNEY AND AUTOLOGOUS STEM CELL TRANSPLANTATION FOR PRIMARY SYSTEMIC AMYLOIDOSIS (AL) WITH PREDOMINANT RENAL INVOLVEMENT	AMERICAN JOURNAL OF TRANSPLANTATION	10.1111/j.1600-6143.2005.00920.x	60	3
DISPENZIERI A	2005	LEFT ATRIAL MYOPATHY IN CARDIAC AMYLOIDOSIS: IMPLICATIONS OF NOVEL ECHOCARDIOGRAPHIC TECHNIQUES	EUROPEAN HEART JOURNAL	10.1093/eurheartj/ehi040	77	3.85
GERTZ MA	2024	IMMUNOGLOBULIN LIGHT CHAIN AMYLOIDOSIS: 2024 UPDATE ON DIAGNOSIS, PROGNOSIS, AND TREATMENT	AMERICAN JOURNAL OF HEMATOLOGY	10.1002/ajh.27177	2	2
GERTZ MA	2024	THE MECHANISM OF ACTION, PHARMACOLOGICAL CHARACTERISTICS, AND CLINICAL UTILITY OF THE AMYLOID DEPLETER BIRTAMIMAB FOR THE POTENTIAL TREATMENT OF AL AMYLOIDOSIS	LEUKEMIA & LYMPHOMA	10.1080/10428194.2024.2337803	0	0
GERTZ MA	2024	AMINO ACID SEQUENCE HOMOLOGY OF MONOCLONAL SERUM FREE LIGHT CHAIN DIMERS AND TISSUE DEPOSITED LIGHT CHAINS IN AL AMYLOIDOSIS: A PILOT STUDY	CLINICAL CHEMISTRY AND LABORATORY MEDICINE	10.1515/cclm-2023-0591	0	0
GERTZ MA	2024	TREATMENT PATTERNS FOR AL AMYLOIDOSIS AFTER FRONTLINE DARATUMUMAB, BORTEZOMIB, CYCLOPHOSPHAMIDE, AND DEXAMETHASONE TREATMENT FAILURES	LEUKEMIA	10.1038/s41375-024-02243-5	0	0
GERTZ MA	2023	IMMUNOGLOBULIN LIGHT CHAIN AMYLOIDOSIS: DIAGNOSIS AND RISK ASSESSMENT	JOURNAL OF THE NATIONAL COMPREHENSIVE CANCER NETWORK	10.6004/jnccn.2022.7077	1	0.5
GERTZ MA	2023	PERIPHERAL NERVOUS, HEPATIC, AND GASTROINTESTINAL ENDPOINTS FOR AL AMYLOIDOSIS CLINICAL TRIALS: REPORT FROM THE AMYLOIDOSIS FORUM MULTI-ORGAN SYSTEM WORKING GROUP	ADVANCES IN THERAPY	10.1007/s12325-023-02637-4	1	0.5
GERTZ MA	2023	BIRTAMIMAB PLUS STANDARD OF CARE IN LIGHT-CHAIN AMYLOIDOSIS: THE PHASE 3 RANDOMIZED PLACEBO-CONTROLLED VITAL TRIAL	BLOOD	10.1182/blood.2022019406	9	4.5
GERTZ MA	2023	BAD PLAYERS IN AL AMYLOIDOSIS IN THE CURRENT ERA OF TREATMENT	EXPERT REVIEW OF HEMATOLOGY	10.1080/17474086.2023.2166924	0	0
GERTZ MA	2023	GRADED CARDIAC RESPONSE CRITERIA FOR PATIENTS WITH SYSTEMIC LIGHT CHAIN AMYLOIDOSIS	JOURNAL OF CLINICAL ONCOLOGY	10.1200/JCO.22.00643	10	5
GERTZ MA	2023	THE IMPACT OF POST-TRANSPLANT DOXYCYCLINE IN AL AMYLOIDOSIS - UPDATED RESULTS AFTER LONG-TERM FOLLOW UP	AMYLOID-JOURNAL OF PROTEIN FOLDING DISORDERS	10.1080/13506129.2022.2155809	2	1
GERTZ MA	2023	RISK FACTORS FOR SEVERE INFECTION AND MORTALITY IN PATIENTS WITH COVID-19 IN PATIENTS WITH MULTIPLE MYELOMA AND AL AMYLOIDOSIS	AMERICAN JOURNAL OF HEMATOLOGY	10.1002/ajh.26762	13	6.5
GERTZ MA	2022	IMMUNOGLOBULIN LIGHT CHAIN AMYLOIDOSIS: 2022 UPDATE ON DIAGNOSIS, PROGNOSIS, AND TREATMENT	AMERICAN JOURNAL OF HEMATOLOGY	10.1002/ajh.26569	33	11
GERTZ MA	2022	HYPOVITAMINOSIS D IS PREVALENT IN PATIENTS WITH RENAL AL AMYLOIDOSIS AND ASSOCIATED WITH RENAL OUTCOME	FRONTIERS IN ENDOCRINOLOGY	10.3389/fendo.2022.891712	0	0
GERTZ MA	2022	PHASE 2 TRIAL OF IXAZOMIB, CYCLOPHOSPHAMIDE, AND DEXAMETHASONE FOR PREVIOUSLY UNTREATED LIGHT CHAIN AMYLOIDOSIS	BLOOD ADVANCES	10.1182/bloodadvances.2022007781	3	1
GERTZ MA	2022	TREATMENT AND OUTCOMES OF PATIENTS WITH LIGHT CHAIN AMYLOIDOSIS WHO RECEIVED A SECOND LINE OF THERAPY POST AUTOLOGOUS STEM CELL TRANSPLANTATION	BLOOD CANCER JOURNAL	10.1038/s41408-022-00655-z	2	0.667
GERTZ MA	2022	FAMILY HISTORY OF PLASMA CELL DISORDERS IS ASSOCIATED WITH IMPROVED SURVIVAL IN MGUS, MULTIPLE MYELOMA, AND SYSTEMIC AL AMYLOIDOSIS	LEUKEMIA	10.1038/s41375-021-01454-4	3	1
GERTZ MA	2022	CARDIAC AMYLOIDOSIS	HEART FAILURE CLINICS	10.1016/j.hfc.2022.02.005	4	1.333
GERTZ MA	2021	IMMUNOGLOBULIN LIGHT CHAIN AMYLOIDOSIS DIAGNOSIS AND TREATMENT ALGORITHM 2021	BLOOD CANCER JOURNAL	10.1038/s41408-021-00483-7	22	5.5
GERTZ MA	2021	A STUDY FROM THE MAYO CLINIC EVALUATED LONG-TERM OUTCOMES OF KIDNEY TRANSPLANTATION IN PATIENTS WITH IMMUNOGLOBULIN LIGHT CHAIN AMYLOIDOSIS	KIDNEY INTERNATIONAL	10.1016/j.kint.2020.06.036	11	2.75
GERTZ MA	2021	COAGULATION ABNORMALITIES IN LIGHT CHAIN AMYLOIDOSIS	MAYO CLINIC PROCEEDINGS	10.1016/j.mayocp.2020.06.061	11	2.75
GERTZ MA	2021	IGVL GENE REGION USAGE CORRELATES WITH DISTINCT CLINICAL PRESENTATION IN IGM VS NON-IGM LIGHT CHAIN AMYLOIDOSIS	BLOOD ADVANCES	10.1182/bloodadvances.2020003671	7	1.75
GERTZ MA	2021	TREATMENT OF AL AMYLOIDOSIS: MAYO STRATIFICATION OF MYELOMA AND RISK-ADAPTED THERAPY (MSMART) CONSENSUS STATEMENT 2020 UPDATE	MAYO CLINIC PROCEEDINGS	10.1016/j.mayocp.2021.03.012	22	5.5
GERTZ MA	2021	CHARACTERIZATION AND PROGNOSTIC IMPLICATION OF DELAYED COMPLETE RESPONSE IN AL AMYLOIDOSIS	EUROPEAN JOURNAL OF HAEMATOLOGY	10.1111/ejh.13554	4	1
GERTZ MA	2021	COMPARISON OF THE CURRENT RENAL STAGING, PROGRESSION AND RESPONSE CRITERIA TO PREDICT RENAL SURVIVAL IN AL AMYLOIDOSIS USING A MAYO COHORT	AMERICAN JOURNAL OF HEMATOLOGY	10.1002/ajh.26092	5	1.25
GERTZ MA	2021	MEASURABLE RESIDUAL DISEASE IN MULTIPLE MYELOMA AND LIGHT CHAIN AMYLOIDOSIS: MORE THAN MEETS THE EYE	LEUKEMIA & LYMPHOMA	10.1080/10428194.2021.1873320	4	1
GERTZ MA	2021	SYSTEMIC AMYLOIDOSIS FROM A (AA) TO T (ATTR): A REVIEW	JOURNAL OF INTERNAL MEDICINE	10.1111/joim.13169	119	29.75
GERTZ MA	2021	SECOND STEM CELL TRANSPLANTATION FOR RELAPSED REFRACTORY LIGHT CHAIN (AL) AMYLOIDOSIS	TRANSPLANTATION AND CELLULAR THERAPY	10.1016/j.jtct.2021.03.031	2	0.5
GERTZ MA	2021	PROGNOSTIC RESTAGING AFTER TREATMENT INITIATION IN PATIENTS WITH AL AMYLOIDOSIS	BLOOD ADVANCES	10.1182/bloodadvances.2020003782	7	1.75
GERTZ MA	2021	MASS-FIX FOR THE DETECTION OF MONOCLONAL PROTEINS AND LIGHT CHAIN N-GLYCOSYLATION IN ROUTINE CLINICAL PRACTICE: A CROSS-SECTIONAL STUDY OF 6315 PATIENTS	BLOOD CANCER JOURNAL	10.1038/s41408-021-00444-0	24	6
GERTZ MA	2021	LONG-TERM OUTCOMES OF SEQUENTIAL HEMATOPOIETIC STEM CELL TRANSPLANTATION AND KIDNEY TRANSPLANTATION: SINGLE-CENTER EXPERIENCE	TRANSPLANTATION	10.1097/TP.0000000000003477	0	0
GERTZ MA	2021	EXPERT CONSENSUS RECOMMENDATIONS TO IMPROVE DIAGNOSIS OF ATTR AMYLOIDOSIS WITH POLYNEUROPATHY	JOURNAL OF NEUROLOGY	10.1007/s00415-019-09688-0	130	32.5
GERTZ MA	2020	STEM CELL MOBILIZATION AND AUTOLOGOUS TRANSPLANT FOR IMMUNOGLOBULIN LIGHT-CHAIN AMYLOIDOSIS	HEMATOLOGY-ONCOLOGY CLINICS OF NORTH AMERICA	10.1016/j.hoc.2020.07.007	5	1
GERTZ MA	2020	IMMUNOGLOBULIN LIGHT CHAIN AMYLOIDOSIS: 2020 UPDATE ON DIAGNOSIS, PROGNOSIS, AND TREATMENT	AMERICAN JOURNAL OF HEMATOLOGY	10.1002/ajh.25819	79	15.8
GERTZ MA	2020	LONG-TERM OUTCOMES OF IMID-BASED TRIALS IN PATIENTS WITH IMMUNOGLOBULIN LIGHT-CHAIN AMYLOIDOSIS: A POOLED ANALYSIS	BLOOD CANCER JOURNAL	10.1038/s41408-019-0266-9	18	3.6
GERTZ MA	2020	SURVIVAL IMPACT OF ACHIEVING MINIMAL RESIDUAL NEGATIVITY BY MULTI-PARAMETRIC FLOW CYTOMETRY IN AL AMYLOIDOSIS	AMYLOID-JOURNAL OF PROTEIN FOLDING DISORDERS	10.1080/13506129.2019.1666709	25	5
GERTZ MA	2020	BLOOD MASS SPECTROMETRY DETECTS RESIDUAL DISEASE BETTER THAN STANDARD TECHNIQUES IN LIGHT-CHAIN AMYLOIDOSIS	BLOOD CANCER JOURNAL	10.1038/s41408-020-0291-8	28	5.6
GERTZ MA	2020	IMPACT OF MINIMAL RESIDUAL NEGATIVITY USING NEXT GENERATION FLOW CYTOMETRY ON OUTCOMES IN LIGHT CHAIN AMYLOIDOSIS	AMERICAN JOURNAL OF HEMATOLOGY	10.1002/ajh.25746	31	6.2
GERTZ MA	2020	IGM AL AMYLOIDOSIS: DELINEATING DISEASE BIOLOGY AND OUTCOMES WITH CLINICAL, GENOMIC AND BONE MARROW MORPHOLOGICAL FEATURES	LEUKEMIA	10.1038/s41375-019-0667-6	38	7.6
GERTZ MA	2020	SYSTEMIC AMYLOIDOSIS RECOGNITION, PROGNOSIS, AND THERAPY: A SYSTEMATIC REVIEW	JAMA-JOURNAL OF THE AMERICAN MEDICAL ASSOCIATION	10.1001/jama.2020.5493	120	24
GERTZ MA	2020	BONE MARROW PLASMA CELLS 20% OR GREATER DISCRIMINATE PRESENTATION, RESPONSE, AND SURVIVAL IN AL AMYLOIDOSIS	LEUKEMIA	10.1038/s41375-019-0655-x	24	4.8
GERTZ MA	2020	A VALIDATED COMPOSITE ORGAN AND HEMATOLOGIC RESPONSE MODEL FOR EARLY ASSESSMENT OF TREATMENT OUTCOMES IN LIGHT CHAIN AMYLOIDOSIS	BLOOD CANCER JOURNAL	10.1038/s41408-020-0306-5	19	3.8
GERTZ MA	2020	PROGNOSTIC ROLE OF BETA-2 MICROGLOBULIN IN PATIENTS WITH LIGHT CHAIN AMYLOIDOSIS TREATED WITH AUTOLOGOUS STEM CELL TRANSPLANTATION	BIOLOGY OF BLOOD AND MARROW TRANSPLANTATION	10.1016/j.bbmt.2020.04.024	3	0.6
GERTZ MA	2020	CORRELATION BETWEEN URINE ACR AND 24-H PROTEINURIA IN A REAL-WORLD COHORT OF SYSTEMIC AL AMYLOIDOSIS PATIENTS	BLOOD CANCER JOURNAL	10.1038/s41408-020-00391-2	13	2.6
GERTZ MA	2020	REFINING AMYLOID COMPLETE HEMATOLOGICAL RESPONSE: QUANTITATIVE SERUM FREE LIGHT CHAINS SUPERIOR TO RATIO	AMERICAN JOURNAL OF HEMATOLOGY	10.1002/ajh.25940	13	2.6
GERTZ MA	2020	AMYLOID TYPING BY MASS SPECTROMETRY IN CLINICAL PRACTICE: A COMPREHENSIVE REVIEW OF 16, 175 SAMPLES	MAYO CLINIC PROCEEDINGS	10.1016/j.mayocp.2020.06.029	83	16.6
GERTZ MA	2020	COLON PERFORATION IN MULTIPLE MYELOMA PATIENTS - A COMPLICATION OF HIGH-DOSE STEROID TREATMENT	CANCER MEDICINE	10.1002/cam4.3507	2	0.4
GERTZ MA	2019	TEN-YEAR SURVIVORS IN AL AMYLOIDOSIS: CHARACTERISTICS AND TREATMENT PATTERN	BRITISH JOURNAL OF HAEMATOLOGY	10.1111/bjh.16096	39	6.5
GERTZ MA	2019	CLINICAL FEATURES, LABORATORY CHARACTERISTICS AND OUTCOMES OF PATIENTS WITH RENAL VERSUS CARDIAC LIGHT CHAIN AMYLOIDOSIS	BRITISH JOURNAL OF HAEMATOLOGY	10.1111/bjh.15832	11	1.833
GERTZ MA	2019	DARATUMUMAB FOR THE TREATMENT OF AL AMYLOIDOSIS	LEUKEMIA & LYMPHOMA	10.1080/10428194.2018.1485914	25	4.167
GERTZ MA	2019	OUTCOMES OF PATIENTS WITH LIGHT CHAIN AMYLOIDOSIS WHO HAD AUTOLOGOUS STEM CELL TRANSPLANTATION WITH 3 OR MORE ORGANS INVOLVED	BIOLOGY OF BLOOD AND MARROW TRANSPLANTATION	10.1016/j.bbmt.2019.04.024	8	1.333
GERTZ MA	2019	IMPACT OF CONSOLIDATION THERAPY POST AUTOLOGOUS STEM CELL TRANSPLANT IN PATIENTS WITH LIGHT CHAIN AMYLOIDOSIS	AMERICAN JOURNAL OF HEMATOLOGY	10.1002/ajh.25572	12	2
GERTZ MA	2019	COMPARISON OF DIFFERENT TECHNIQUES TO IDENTIFY CARDIAC INVOLVEMENT IN IMMUNOGLOBULIN LIGHT CHAIN (AL) AMYLOIDOSIS	BLOOD ADVANCES	10.1182/bloodadvances.2019032458	5	0.833
GERTZ MA	2019	FIFTEEN YEAR OVERALL SURVIVAL RATES AFTER AUTOLOGOUS STEM CELL TRANSPLANTATION FOR AL AMYLOIDOSIS	AMERICAN JOURNAL OF HEMATOLOGY	10.1002/ajh.25566	33	5.5
GERTZ MA	2019	AUTOLOGOUS STEM CELL TRANSPLANTATION IN PATIENTS WITH AL AMYLOIDOSIS WITH IMPAIRED RENAL FUNCTION	BONE MARROW TRANSPLANTATION	10.1038/s41409-019-0524-2	8	1.333
GERTZ MA	2019	A MODERN PRIMER ON LIGHT CHAIN AMYLOIDOSIS IN 592 PATIENTS WITH MASS SPECTROMETRY-VERIFIED TYPING	MAYO CLINIC PROCEEDINGS	10.1016/j.mayocp.2018.08.006	73	12.167
GERTZ MA	2019	THE CLINICAL IMPLICATION OF MONOCLONAL GAMMOPATHIES: MONOCLONAL GAMMOPATHY OF UNDETERMINED SIGNIFICANCE AND OF RENAL SIGNIFICANCE	NEPHROLOGY DIALYSIS TRANSPLANTATION	10.1093/ndt/gfy259	9	1.5
GERTZ MA	2019	PROGNOSTIC SIGNIFICANCE OF HOLTER MONITOR FINDINGS IN PATIENTS WITH LIGHT CHAIN AMYLOIDOSIS	MAYO CLINIC PROCEEDINGS	10.1016/j.mayocp.2018.08.039	17	2.833
GERTZ MA	2019	THE SENSITIVITY AND SPECIFICITY OF THE ROUTINE KIDNEY BIOPSY IMMUNOFLUORESCENCE PANEL ARE INFERIOR TO DIAGNOSING RENAL IMMUNOGLOBULIN-DERIVED AMYLOIDOSIS BY MASS SPECTROMETRY	KIDNEY INTERNATIONAL	10.1016/j.kint.2019.05.027	24	4
GERTZ MA	2019	SAFETY AND EFFICACY OF PROPYLENE GLYCOL-FREE MELPHALAN AS CONDITIONING IN PATIENTS WITH AL AMYLOIDOSIS UNDERGOING STEM CELL TRANSPLANTATION	BONE MARROW TRANSPLANTATION	10.1038/s41409-018-0388-x	6	1
GERTZ MA	2019	PROGNOSTIC RESTAGING AT THE TIME OF SECOND-LINE THERAPY IN PATIENTS WITH AL AMYLOIDOSIS	LEUKEMIA	10.1038/s41375-019-0400-5	6	1
GERTZ MA	2019	TWO TYPES OF AMYLOIDOSIS PRESENTING IN A SINGLE PATIENT: A CASE SERIES	BLOOD CANCER JOURNAL	10.1038/s41408-019-0193-9	36	6
GERTZ MA	2019	MAGNETIC RESONANCE ELASTOGRAPHY OF LIVER IN LIGHT CHAIN AMYLOIDOSIS	JOURNAL OF CLINICAL MEDICINE	10.3390/jcm8050739	10	1.667
GERTZ MA	2019	STAGING SYSTEMS USE FOR RISK STRATIFICATION OF SYSTEMIC AMYLOIDOSIS IN THE ERA OF HIGH-SENSITIVITY TROPONIN T ASSAY	BLOOD	10.1182/blood-2018-10-875252	22	3.667
GERTZ MA	2019	OPTIMIZING DEEP RESPONSE ASSESSMENT FOR AL AMYLOIDOSIS USING INVOLVED FREE LIGHT CHAIN LEVEL AT END OF THERAPY: FAILURE OF THE SERUM FREE LIGHT CHAIN RATIO	LEUKEMIA	10.1038/s41375-018-0258-y	37	6.167
GERTZ MA	2019	DARATUMUMAB-BASED THERAPY IN PATIENTS WITH HEAVILY-PRETREATED AL AMYLOIDOSIS	LEUKEMIA	10.1038/s41375-018-0262-2	65	10.833
GERTZ MA	2019	PRIMARY SYSTEMIC AMYLOIDOSIS IN PATIENTS WITH WALDENSTROM MACROGLOBULINEMIA	LEUKEMIA	10.1038/s41375-018-0286-7	23	3.833
GERTZ MA	2018	IMMUNOGLOBULIN LIGHT CHAIN AMYLOIDOSIS DIAGNOSIS AND TREATMENT ALGORITHM 2018	BLOOD CANCER JOURNAL	10.1038/s41408-018-0080-9	65	9.286
GERTZ MA	2018	SYSTEMIC IMMUNOGLOBULIN LIGHT CHAIN AMYLOIDOSIS	NATURE REVIEWS DISEASE PRIMERS	10.1038/s41572-018-0034-3	303	43.286
GERTZ MA	2018	AUTOLOGOUS STEM CELL TRANSPLANT FOR IMMUNOGLOBULIN LIGHT CHAIN AMYLOIDOSIS PATIENTS AGED 70 TO 75	BIOLOGY OF BLOOD AND MARROW TRANSPLANTATION	10.1016/j.bbmt.2018.06.017	3	0.429
GERTZ MA	2018	IMMUNOGLOBULIN LIGHT CHAIN AMYLOIDOSIS: 2018 UPDATE ON DIAGNOSIS, PROGNOSIS, AND TREATMENT	AMERICAN JOURNAL OF HEMATOLOGY	10.1002/ajh.25149	83	11.857
GERTZ MA	2018	INDEPENDENT PROGNOSTIC VALUE OF STROKE VOLUME INDEX IN PATIENTS WITH IMMUNOGLOBULIN LIGHT CHAIN AMYLOIDOSIS	CIRCULATION-CARDIOVASCULAR IMAGING	10.1161/CIRCIMAGING.117.006588	45	6.429
GERTZ MA	2018	PROGNOSTIC SIGNIFICANCE OF STRINGENT COMPLETE RESPONSE AFTER STEM CELL TRANSPLANTATION IN IMMUNOGLOBULIN LIGHT CHAIN AMYLOIDOSIS	BIOLOGY OF BLOOD AND MARROW TRANSPLANTATION	10.1016/j.bbmt.2018.06.027	12	1.714
GERTZ MA	2018	DEPTH OF ORGAN RESPONSE IN AL AMYLOIDOSIS IS ASSOCIATED WITH IMPROVED SURVIVAL: GRADING THE ORGAN RESPONSE CRITERIA	LEUKEMIA	10.1038/s41375-018-0060-x	68	9.714
GERTZ MA	2018	LIGHT CHAIN TYPE PREDICTS ORGAN INVOLVEMENT AND SURVIVAL IN AL AMYLOIDOSIS PATIENTS RECEIVING STEM CELL TRANSPLANTATION	BLOOD ADVANCES	10.1182/bloodadvances.2018016782	17	2.429
GERTZ MA	2018	OCULAR MANIFESTATIONS OF SYSTEMIC AMYLOIDOSIS	RETINA-THE JOURNAL OF RETINAL AND VITREOUS DISEASES	10.1097/IAE.0000000000001901	20	2.857
GERTZ MA	2018	IMPACT OF PRIOR MELPHALAN EXPOSURE ON STEM CELL COLLECTION IN LIGHT CHAIN AMYLOIDOSIS	BONE MARROW TRANSPLANTATION	10.1038/s41409-017-0020-5	2	0.286
GERTZ MA	2018	STEM CELL TRANSPLANTATION FOR LIGHT CHAIN AMYLOIDOSIS: DECREASED EARLY MORTALITY OVER TIME	JOURNAL OF CLINICAL ONCOLOGY	10.1200/JCO.2017.76.9554	83	11.857
GERTZ MA	2018	DIGOXIN USE IN SYSTEMIC LIGHT-CHAIN (AL) AMYLOIDOSIS: CONTRA-INDICATED OR CAUTIOUS USE?	AMYLOID-JOURNAL OF PROTEIN FOLDING DISORDERS	10.1080/13506129.2018.1449744	51	7.286
GERTZ MA	2018	CLINICAL PRESENTATION AND OUTCOMES IN LIGHT CHAIN AMYLOIDOSIS PATIENTS WITH NON-EVALUABLE SERUM FREE LIGHT CHAINS	LEUKEMIA	10.1038/leu.2017.286	39	5.571
GERTZ MA	2018	PROGNOSTIC SIGNIFICANCE OF CIRCULATING PLASMA CELLS BY MULTI-PARAMETRIC FLOW CYTOMETRY IN LIGHT CHAIN AMYLOIDOSIS	LEUKEMIA	10.1038/s41375-018-0063-7	7	1
GERTZ MA	2018	IMPACT OF INVOLVED FREE LIGHT CHAIN (FLC) LEVELS IN PATIENTS ACHIEVING NORMAL FLC RATIO AFTER INITIAL THERAPY IN LIGHT CHAIN AMYLOIDOSIS (AL)	AMERICAN JOURNAL OF HEMATOLOGY	10.1002/ajh.24919	10	1.429
GERTZ MA	2018	DIAGNOSIS AND MANAGEMENT OF SMOLDERING MULTIPLE MYELOMA: THE RAZOR'S EDGE BETWEEN CLONALITY AND CANCER	LEUKEMIA & LYMPHOMA	10.1080/10428194.2017.1334124	8	1.143
GERTZ MA	2018	THE IMPORTANCE OF BONE MARROW EXAMINATION IN PATIENTS WITH LIGHT CHAIN AMYLOIDOSIS ACHIEVING A COMPLETE RESPONSE	LEUKEMIA	10.1038/s41375-018-0022-3	11	1.571
GERTZ MA	2017	STEM CELL TRANSPLANTATION FOR IMMUNOGLOBULIN LIGHT CHAIN AMYLOIDOSIS	CURRENT PROBLEMS IN CANCER	10.1016/j.currproblcancer.2017.03.001	7	0.875
GERTZ MA	2017	PREVALENCE AND PREDICTORS OF THYROID FUNCTIONAL ABNORMALITIES IN NEWLY DIAGNOSED AL AMYLOIDOSIS	JOURNAL OF INTERNAL MEDICINE	10.1111/joim.12617	13	1.625
GERTZ MA	2017	PREDICTORS OF EARLY TREATMENT FAILURE FOLLOWING INITIAL THERAPY FOR SYSTEMIC IMMUNOGLOBULIN LIGHT-CHAIN AMYLOIDOSIS	AMYLOID-JOURNAL OF PROTEIN FOLDING DISORDERS	10.1080/13506129.2017.1351354	4	0.5
GERTZ MA	2017	ELEVATION OF SERUM LACTATE DEHYDROGENASE IN AL AMYLOIDOSIS REFLECTS TISSUE DAMAGE AND IS AN ADVERSE PROGNOSTIC MARKER IN PATIENTS NOT ELIGIBLE FOR STEM CELL TRANSPLANTATION	BRITISH JOURNAL OF HAEMATOLOGY	10.1111/bjh.14830	15	1.875
GERTZ MA	2017	OVERUSE OF ORGAN BIOPSIES IN IMMUNOGLOBULIN LIGHT CHAIN AMYLOIDOSIS (AL): THE CONSEQUENCE OF FAILURE OF EARLY RECOGNITION	ANNALS OF MEDICINE	10.1080/07853890.2017.1304649	33	4.125
GERTZ MA	2017	LIGHT-CHAIN CARDIAC AMYLOIDOSIS: STRATEGIES TO PROMOTE EARLY DIAGNOSIS AND CARDIAC RESPONSE	HEART	10.1136/heartjnl-2016-310704	120	15
GERTZ MA	2017	PRESENTATION AND OUTCOMES OF LOCALIZED IMMUNOGLOBULIN LIGHT CHAIN AMYLOIDOSIS: THE MAYO CLINIC EXPERIENCE	MAYO CLINIC PROCEEDINGS	10.1016/j.mayocp.2017.02.016	59	7.375
GERTZ MA	2017	IMMUNOPARESIS IN NEWLY DIAGNOSED AL AMYLOIDOSIS IS A MARKER FOR RESPONSE AND SURVIVAL	LEUKEMIA	10.1038/leu.2016.140	34	4.25
GERTZ MA	2017	CLARIFYING IMMUNOGLOBULIN GENE USAGE IN SYSTEMIC AND LOCALIZED IMMUNOGLOBULIN LIGHT-CHAIN AMYLOIDOSIS BY MASS SPECTROMETRY	BLOOD	10.1182/blood-2016-10-743997	84	10.5
GERTZ MA	2017	THE PROGNOSTIC VALUE OF MULTIPARAMETRIC FLOW CYTOMETRY IN AL AMYLOIDOSIS AT DIAGNOSIS AND AT THE END OF FIRST-LINE TREATMENT	BLOOD	10.1182/blood-2016-06-721878	42	5.25
GERTZ MA	2017	REVISITING CONDITIONING DOSE IN NEWLY DIAGNOSED LIGHT CHAIN AMYLOIDOSIS UNDERGOING FRONTLINE AUTOLOGOUS STEM CELL TRANSPLANT: IMPACT ON RESPONSE AND SURVIVAL	BONE MARROW TRANSPLANTATION	10.1038/bmt.2017.68	27	3.375
GERTZ MA	2017	IMPROVED OUTCOMES FOR NEWLY DIAGNOSED AL AMYLOIDOSIS BETWEEN 2000 AND 2014: CRACKING THE GLASS CEILING OF EARLY DEATH	BLOOD	10.1182/blood-2016-11-751628	223	27.875
GERTZ MA	2017	INTERPHASE FLUORESCENCE IN SITU HYBRIDIZATION IN UNTREATED AL AMYLOIDOSIS HAS AN INDEPENDENT PROGNOSTIC IMPACT BY ABNORMALITY TYPE AND TREATMENT CATEGORY	LEUKEMIA	10.1038/leu.2016.369	81	10.125
GERTZ MA	2017	ATTITUDES ABOUT WHEN AND HOW TO TREAT PATIENTS WITH AL AMYLOIDOSIS: AN INTERNATIONAL SURVEY	AMYLOID-JOURNAL OF PROTEIN FOLDING DISORDERS	10.1080/13506129.2017.1370421	28	3.5
GERTZ MA	2017	RESTRICTIVE CARDIOMYOPATHY GENETICS, PATHOGENESIS, CLINICAL MANIFESTATIONS, DIAGNOSIS, AND THERAPY	CIRCULATION RESEARCH	10.1161/CIRCRESAHA.117.310982	158	19.75
GERTZ MA	2017	TREATMENT PATTERNS AND OUTCOME FOLLOWING INITIAL RELAPSE OR REFRACTORY DISEASE IN PATIENTS WITH SYSTEMIC LIGHT CHAIN AMYLOIDOSIS	AMERICAN JOURNAL OF HEMATOLOGY	10.1002/ajh.24723	19	2.375
GERTZ MA	2017	HEMATOLOGY PATIENT REPORTED SYMPTOM SCREEN TO ASSESS QUALITY OF LIFE FOR AL AMYLOIDOSIS	AMERICAN JOURNAL OF HEMATOLOGY	10.1002/ajh.24676	15	1.875
GERTZ MA	2017	DELINEATION OF THE TIMING OF SECOND-LINE THERAPY POST-AUTOLOGOUS STEM CELL TRANSPLANT IN PATIENTS WITH AL AMYLOIDOSIS	BLOOD	10.1182/blood-2017-05-783415	20	2.5
GERTZ MA	2017	CLINICAL TRIALS EVALUATING POTENTIAL THERAPIES FOR LIGHT CHAIN (AL) AMYLOIDOSIS	EXPERT OPINION ON ORPHAN DRUGS	10.1080/21678707.2017.1341834	1	0.125
GERTZ MA	2016	EVOLUTION OF HEMATOPOIETIC CELL TRANSPLANTATION FOR IMMUNOGLOBULIN LIGHT CHAIN AMYLOIDOSIS	BIOLOGY OF BLOOD AND MARROW TRANSPLANTATION	10.1016/j.bbmt.2015.10.010	9	1
GERTZ MA	2016	IMMUNOGLOBULIN LIGHT-CHAIN AMYLOIDOSIS: FROM BASICS TO NEW DEVELOPMENTS IN DIAGNOSIS, PROGNOSIS AND THERAPY	ACTA HAEMATOLOGICA	10.1159/000443200	45	5
GERTZ MA	2016	STEM CELL TRANSPLANTATION COMPARED WITH MELPHALAN PLUS DEXAMETHASONE IN THE TREATMENT OF IMMUNOGLOBULIN LIGHT-CHAIN AMYLOIDOSIS	CANCER	10.1002/cncr.30051	31	3.444
GERTZ MA	2016	AUTOLOGOUS STEM CELL TRANSPLANTATION IN IMMUNOGLOBULIN LIGHT CHAIN AMYLOIDOSIS WITH FACTOR X DEFICIENCY	BLOOD COAGULATION & FIBRINOLYSIS	10.1097/MBC.0000000000000367	6	0.667
GERTZ MA	2016	SYSTEMIC IMMUNOGLOBULIN LIGHT CHAIN AMYLOIDOSISE-ASSOCIATED MYOPATHY: PRESENTATION, DIAGNOSTIC PITFALLS, AND OUTCOME	MAYO CLINIC PROCEEDINGS	10.1016/j.mayocp.2016.06.027	32	3.556
GERTZ MA	2016	INDUCTION THERAPY PRE-AUTOLOGOUS STEM CELL TRANSPLANTATION IN IMMUNOGLOBULIN LIGHT CHAIN AMYLOIDOSIS: A RETROSPECTIVE EVALUATION	AMERICAN JOURNAL OF HEMATOLOGY	10.1002/ajh.24453	42	4.667
GERTZ MA	2016	RATIONALE, APPLICATION AND CLINICAL QUALIFICATION FOR NT-PROBNP AS A SURROGATE END POINT IN PIVOTAL CLINICAL TRIALS IN PATIENTS WITH AL AMYLOIDOSIS	LEUKEMIA	10.1038/leu.2016.191	65	7.222
GERTZ MA	2016	OUTCOMES OF PATIENTS WITH RENAL MONOCLONAL IMMUNOGLOBULIN DEPOSITION DISEASE	AMERICAN JOURNAL OF HEMATOLOGY	10.1002/ajh.24528	64	7.111
GERTZ MA	2016	IMMUNOPARESIS STATUS IN IMMUNOGLOBULIN LIGHT CHAIN AMYLOIDOSIS AT DIAGNOSIS AFFECTS RESPONSE AND SURVIVAL BY REGIMEN TYPE	HAEMATOLOGICA	10.3324/haematol.2016.147041	8	0.889
GERTZ MA	2016	FIRST-IN-HUMAN PHASE I/II STUDY OF NEOD001 IN PATIENTS WITH LIGHT CHAIN AMYLOIDOSIS AND PERSISTENT ORGAN DYSFUNCTION	JOURNAL OF CLINICAL ONCOLOGY	10.1200/JCO.2015.63.6530	150	16.667
GERTZ MA	2016	THE IMPACT OF DIALYSIS ON THE SURVIVAL OF PATIENTS WITH IMMUNOGLOBULIN LIGHT CHAIN (AL) AMYLOIDOSIS UNDERGOING AUTOLOGOUS STEM CELL TRANSPLANTATION	NEPHROLOGY DIALYSIS TRANSPLANTATION	10.1093/ndt/gfv328	5	0.556
GERTZ MA	2015	TREATMENT OF IMMUNOGLOBULIN LIGHT CHAIN AMYLOIDOSIS: MAYO STRATIFICATION OF MYELOMA AND RISK-ADAPTED THERAPY (MSMART) CONSENSUS STATEMENT	MAYO CLINIC PROCEEDINGS	10.1016/j.mayocp.2015.06.009	96	9.6
GERTZ MA	2015	ABNORMAL FISH IN PATIENTS WITH IMMUNOGLOBULIN LIGHT CHAIN AMYLOIDOSIS IS A RISK FACTOR FOR CARDIAC INVOLVEMENT AND FOR DEATH	BLOOD CANCER JOURNAL	10.1038/bcj.2015.34	52	5.2
GERTZ MA	2015	SOLUBLE SUPPRESSION OF TUMORIGENICITY 2 (SST2), BUT NOT GALACTIN-3, ADDS TO PROGNOSTICATION IN PATIENTS WITH SYSTEMIC AL AMYLOIDOSIS INDEPENDENT OF NT-PROBNP AND TROPONIN T	AMERICAN JOURNAL OF HEMATOLOGY	10.1002/ajh.24001	27	2.7
GERTZ MA	2015	IMPROVED OUTCOMES AFTER AUTOLOGOUS HEMATOPOIETIC CELL TRANSPLANTATION FOR LIGHT CHAIN AMYLOIDOSIS: A CENTER FOR INTERNATIONAL BLOOD AND MARROW TRANSPLANT RESEARCH STUDY	JOURNAL OF CLINICAL ONCOLOGY	10.1200/JCO.2015.62.4015	140	14
GERTZ MA	2015	KINETICS OF ORGAN RESPONSE AND SURVIVAL FOLLOWING NORMALIZATION OF THE SERUM FREE LIGHT CHAIN RATIO IN AL AMYLOIDOSIS	AMERICAN JOURNAL OF HEMATOLOGY	10.1002/ajh.23898	66	6.6
GERTZ MA	2015	PATHOPHYSIOLOGY AND TREATMENT OF CARDIAC AMYLOIDOSIS	NATURE REVIEWS CARDIOLOGY	10.1038/nrcardio.2014.165	95	9.5
GERTZ MA	2014	IMMUNOGLOBULIN LIGHT CHAIN AMYLOIDOSIS IS DIAGNOSED LATE IN PATIENTS WITH PREEXISTING PLASMA CELL DYSCRASIAS	AMERICAN JOURNAL OF HEMATOLOGY	10.1002/ajh.23827	28	2.545
GERTZ MA	2014	HIGH SENSITIVITY CARDIAC TROPONIN T IN PATIENTS WITH IMMUNOGLOBULIN LIGHT CHAIN AMYLOIDOSIS	HEART	10.1136/heartjnl-2013-304957	55	5
GERTZ MA	2014	IMMUNOGLOBULIN LIGHT CHAIN AMYLOIDOSIS	EXPERT REVIEW OF HEMATOLOGY	10.1586/17474086.2014.858594	74	6.727
GERTZ MA	2014	OUTCOMES AND TREATMENTS OF PATIENTS WITH IMMUNOGLOBULIN LIGHT CHAIN AMYLOIDOSIS WHO PROGRESS OR RELAPSE POSTAUTOLOGOUS STEM CELL TRANSPLANT	EUROPEAN JOURNAL OF HAEMATOLOGY	10.1111/ejh.12282	20	1.818
GERTZ MA	2014	IMMUNOGLOBULIN LIGHT CHAIN AMYLOIDOSIS: 2014 UPDATE ON DIAGNOSIS, PROGNOSIS, AND TREATMENT	AMERICAN JOURNAL OF HEMATOLOGY	10.1002/ajh.23828	53	4.818
GERTZ MA	2014	CLINICAL DIAGNOSIS AND TYPING OF SYSTEMIC AMYLOIDOSIS IN SUBCUTANEOUS FAT ASPIRATES BY MASS SPECTROMETRY-BASED PROTEOMICS	HAEMATOLOGICA	10.3324/haematol.2013.102764	123	11.182
GERTZ MA	2014	TREATMENT RECOMMENDATIONS FOR PATIENTS WITH WALDENSTROM MACROGLOBULINEMIA (WM) AND RELATED DISORDERS: IWWM-7 CONSENSUS	BLOOD	10.1182/blood-2014-03-565135	111	10.091
GERTZ MA	2013	A DETAILED EVALUATION OF THE CURRENT RENAL RESPONSE CRITERIA IN AL AMYLOIDOSIS: IS IT TIME FOR A REVISION?	HAEMATOLOGICA	10.3324/haematol.2012.079210	35	2.917
GERTZ MA	2013	COEXISTENT MULTIPLE MYELOMA OR INCREASED BONE MARROW PLASMA CELLS DEFINE EQUALLY HIGH-RISK POPULATIONS IN PATIENTS WITH IMMUNOGLOBULIN LIGHT CHAIN AMYLOIDOSIS	JOURNAL OF CLINICAL ONCOLOGY	10.1200/JCO.2013.50.8499	147	12.25
GERTZ MA	2013	THERMAL STABILITY THRESHOLD FOR AMYLOID FORMATION IN LIGHT CHAIN AMYLOIDOSIS	INTERNATIONAL JOURNAL OF MOLECULAR SCIENCES	10.3390/ijms141122604	23	1.917
GERTZ MA	2013	IMMUNOGLOBULIN LIGHT CHAIN AMYLOIDOSIS: 2013 UPDATE ON DIAGNOSIS, PROGNOSIS, AND TREATMENT	AMERICAN JOURNAL OF HEMATOLOGY	10.1002/ajh.23400	52	4.333
GERTZ MA	2013	REFINEMENT IN PATIENT SELECTION TO REDUCE TREATMENT-RELATED MORTALITY FROM AUTOLOGOUS STEM CELL TRANSPLANTATION IN AMYLOIDOSIS	BONE MARROW TRANSPLANTATION	10.1038/bmt.2012.170	135	11.25
GERTZ MA	2013	CURRENT TRENDS IN DIAGNOSIS AND MANAGEMENT OF CARDIAC AMYLOIDOSIS	CURRENT PROBLEMS IN CARDIOLOGY	10.1016/j.cpcardiol.2012.11.002	36	3
GERTZ MA	2013	LEFT VENTRICULAR DEVICE IMPLANTATION FOR ADVANCED CARDIAC AMYLOIDOSIS	JOURNAL OF HEART AND LUNG TRANSPLANTATION	10.1016/j.healun.2013.01.987	49	4.083
GERTZ MA	2013	THE DIAGNOSIS AND CHARACTERISTICS OF RENAL HEAVY-CHAIN AND HEAVY/LIGHT-CHAIN AMYLOIDOSIS AND THEIR COMPARISON WITH RENAL LIGHT-CHAIN AMYLOIDOSIS	KIDNEY INTERNATIONAL	10.1038/ki.2012.414	78	6.5
GERTZ MA	2013	WALDENSTROM MACROGLOBULINAEMIA: THE KEY QUESTIONS	BRITISH JOURNAL OF HAEMATOLOGY	10.1111/bjh.12367	5	0.417
GERTZ MA	2013	GENOTYPE, ECHOCARDIOGRAPHY, AND SURVIVAL IN FAMILIAL TRANSTHYRETIN AMYLOIDOSIS	AMYLOID-JOURNAL OF PROTEIN FOLDING DISORDERS	10.3109/13506129.2013.845745	27	2.25
GERTZ MA	2012	IMMUNOGLOBULIN LIGHT-CHAIN AMYLOIDOSIS: GROWING RECOGNITION, NEW APPROACHES TO THERAPY, ACTIVE CLINICAL TRIALS	ONCOLOGY-NEW YORK	NA	16	1.231
GERTZ MA	2012	ACTIVITY OF POMALIDOMIDE IN PATIENTS WITH IMMUNOGLOBULIN LIGHT-CHAIN AMYLOIDOSIS	BLOOD	10.1182/blood-2012-02-413161	119	9.154
GERTZ MA	2012	HOW TO MANAGE PRIMARY AMYLOIDOSIS	LEUKEMIA	10.1038/leu.2011.219	38	2.923
GERTZ MA	2012	TEN-YEAR SURVIVAL AFTER AUTOLOGOUS STEM CELL TRANSPLANTATION FOR IMMUNOGLOBULIN LIGHT CHAIN AMYLOIDOSIS	CANCER	10.1002/cncr.27660	44	3.385
GERTZ MA	2012	NEW CRITERIA FOR RESPONSE TO TREATMENT IN IMMUNOGLOBULIN LIGHT CHAIN AMYLOIDOSIS BASED ON FREE LIGHT CHAIN MEASUREMENT AND CARDIAC BIOMARKERS: IMPACT ON SURVIVAL OUTCOMES	JOURNAL OF CLINICAL ONCOLOGY	10.1200/JCO.2011.37.7614	662	50.923
GERTZ MA	2012	REVISED PROGNOSTIC STAGING SYSTEM FOR LIGHT CHAIN AMYLOIDOSIS INCORPORATING CARDIAC BIOMARKERS AND SERUM FREE LIGHT CHAIN MEASUREMENTS	JOURNAL OF CLINICAL ONCOLOGY	10.1200/JCO.2011.38.5724	693	53.308
GERTZ MA	2012	ACUTE KIDNEY INJURY DURING LEUKOCYTE ENGRAFTMENT AFTER AUTOLOGOUS STEM CELL TRANSPLANTATION IN PATIENTS WITH LIGHT-CHAIN AMYLOIDOSIS	AMERICAN JOURNAL OF HEMATOLOGY	10.1002/ajh.22202	17	1.308
GERTZ MA	2012	IMMUNOGLOBULIN D AMYLOIDOSIS: A DISTINCT ENTITY	BLOOD	10.1182/blood-2011-06-358895	13	1
GERTZ MA	2012	IMMUNOGLOBULIN LIGHT CHAIN AMYLOIDOSIS: 2012 UPDATE ON DIAGNOSIS, PROGNOSIS, AND TREATMENT	AMERICAN JOURNAL OF HEMATOLOGY	10.1002/ajh.22248	3	0.231
GERTZ MA	2012	CLINICAL FEATURES OF PATIENTS WITH IMMUNOGLOBULIN LIGHT CHAIN AMYLOIDOSIS (AL) WITH VASCULAR-LIMITED DEPOSITION IN THE KIDNEY	NEPHROLOGY DIALYSIS TRANSPLANTATION	10.1093/ndt/gfr381	40	3.077
GERTZ MA	2012	LENALIDOMIDE, CYCLOPHOSPHAMIDE, AND DEXAMETHASONE (CRD) FOR LIGHT-CHAIN AMYLOIDOSIS: LONG-TERM RESULTS FROM A PHASE 2 TRIAL	BLOOD	10.1182/blood-2012-01-407791	96	7.385
GERTZ MA	2012	HIGH-DOSE MELPHALAN AND PERIPHERAL BLOOD STEM CELL TRANSPLANTATION FOR LIGHT-CHAIN AMYLOIDOSIS WITH CARDIAC INVOLVEMENT	BLOOD	10.1182/blood-2011-07-370031	65	5
GERTZ MA	2012	WHAT DO I NEED TO KNOW ABOUT IMMUNOGLOBULIN LIGHT CHAIN (AL) AMYLOIDOSIS?	BLOOD REVIEWS	10.1016/j.blre.2012.03.001	92	7.077
GERTZ MA	2012	EVALUATION OF PRETRANSPLANT FACTORS PREDICTING CARDIAC DYSFUNCTION FOLLOWING HIGH-DOSE MELPHALAN CONDITIONING AND AUTOLOGOUS PERIPHERAL BLOOD STEM CELL TRANSPLANTATION	EUROPEAN JOURNAL OF HAEMATOLOGY	10.1111/j.1600-0609.2012.01815.x	10	0.769
GERTZ MA	2012	CLINICOPATHOLOGIC CORRELATIONS IN MULTIPLE MYELOMA: A CASE SERIES OF 190 PATIENTS WITH KIDNEY BIOPSIES	AMERICAN JOURNAL OF KIDNEY DISEASES	10.1053/j.ajkd.2011.12.028	131	10.077
GERTZ MA	2011	AMYLOIDOSIS: PATHOGENESIS AND NEW THERAPEUTIC OPTIONS	JOURNAL OF CLINICAL ONCOLOGY	10.1200/JCO.2010.32.2271	355	25.357
GERTZ MA	2011	LONG-TERM OUTCOMES OF PATIENTS WITH LIGHT CHAIN AMYLOIDOSIS (AL) AFTER RENAL TRANSPLANTATION WITH OR WITHOUT STEM CELL TRANSPLANTATION	NEPHROLOGY DIALYSIS TRANSPLANTATION	10.1093/ndt/gfr067	67	4.786
GERTZ MA	2011	IMMUNOGLOBULIN LIGHT CHAIN AMYLOIDOSIS: 2011 UPDATE ON DIAGNOSIS, RISK-STRATIFICATION, AND MANAGEMENT	AMERICAN JOURNAL OF HEMATOLOGY	10.1002/ajh.21934	66	4.714
GERTZ MA	2011	A REAPPRAISAL OF IMMUNOGLOBULIN VARIABLE GENE PRIMERS AND ITS IMPACT ON ASSESSING CLONAL RELATIONSHIPS BETWEEN PB B CELLS AND BM PLASMA CELLS IN AL AMYLOIDOSIS	JOURNAL OF CLINICAL IMMUNOLOGY	10.1007/s10875-011-9582-y	1	0.071
GERTZ MA	2011	ASYMPTOMATIC IMMUNOGLOBULIN LIGHT CHAIN AMYLOIDOSIS (AL) AT THE TIME OF DIAGNOSTIC BONE MARROW BIOPSY IN NEWLY DIAGNOSED PATIENTS WITH MULTIPLE MYELOMA AND SMOLDERING MYELOMA. A SERIES OF 144 CASES AND A REVIEW OF THE LITERATURE	ANNALS OF HEMATOLOGY	10.1007/s00277-010-1028-8	38	2.714
GERTZ MA	2011	TRENDS IN DAY 100 AND 2-YEAR SURVIVAL AFTER AUTO-SCT FOR AL AMYLOIDOSIS: OUTCOMES BEFORE AND AFTER 2006	BONE MARROW TRANSPLANTATION	10.1038/bmt.2010.234	54	3.857
GERTZ MA	2011	CHANGES IN SERUM-FREE LIGHT CHAIN RATHER THAN INTACT MONOCLONAL IMMUNOGLOBULIN LEVELS PREDICTS OUTCOME FOLLOWING THERAPY IN PRIMARY AMYLOIDOSIS	AMERICAN JOURNAL OF HEMATOLOGY	10.1002/ajh.21948	62	4.429
GERTZ MA	2011	RECENT IMPROVEMENTS IN SURVIVAL IN PRIMARY SYSTEMIC AMYLOIDOSIS AND THE IMPORTANCE OF AN EARLY MORTALITY RISK SCORE	MAYO CLINIC PROCEEDINGS	10.4065/mcp.2010.0480	125	8.929
GERTZ MA	2011	TREATMENT OF IMMUNOGLOBULIN LIGHT CHAIN (PRIMARY OR AL) AMYLOIDOSIS	ONCOLOGY-NEW YORK	NA	8	0.571
GERTZ MA	2011	LOW RISK OF SYMPTOMATIC VENOUS THROMBOEMBOLIC EVENTS DURING GROWTH FACTOR ADMINISTRATION FOR PBSC MOBILIZATION	BONE MARROW TRANSPLANTATION	10.1038/bmt.2010.106	5	0.357
GERTZ MA	2011	UTILITY OF DOPPLER MYOCARDIAL IMAGING, CARDIAC BIOMARKERS, AND CLONAL IMMUNOGLOBULIN GENES TO ASSESS LEFT VENTRICULAR PERFORMANCE AND STRATIFY RISK FOLLOWING PERIPHERAL BLOOD STEM CELL TRANSPLANTATION IN PATIENTS WITH SYSTEMIC LIGHT CHAIN AMYLOIDOSIS (AL)	JOURNAL OF THE AMERICAN SOCIETY OF ECHOCARDIOGRAPHY	10.1016/j.echo.2011.01.003	16	1.143
GERTZ MA	2010	AUTOLOGOUS STEM CELL TRANSPLANT FOR IMMUNOGLOBULIN LIGHT CHAIN AMYLOIDOSIS: A STATUS REPORT	LEUKEMIA & LYMPHOMA	10.3109/10428194.2010.524329	78	5.2
GERTZ MA	2010	PITFALLS IN THE DIAGNOSIS OF PRIMARY AMYLOIDOSIS	CLINICAL LYMPHOMA MYELOMA & LEUKEMIA	10.3816/CLML.2010.n.027	46	3.067
GERTZ MA	2010	STEM CELL TRANSPLANTATION IN PATIENTS WITH AUTONOMIC NEUROPATHY DUE TO PRIMARY (AL) AMYLOIDOSIS	NEUROLOGY	10.1212/WNL.0b013e3181d55f4d	25	1.667
GERTZ MA	2010	SERUM IMMUNOGLOBULIN FREE LIGHT-CHAIN MEASUREMENT IN PRIMARY AMYLOIDOSIS: PROGNOSTIC VALUE AND CORRELATIONS WITH CLINICAL FEATURES	BLOOD	10.1182/blood-2010-06-290668	121	8.067
GERTZ MA	2010	DISCORDANCE BETWEEN SERUM CARDIAC BIOMARKER AND IMMUNOGLOBULIN-FREE LIGHT-CHAIN RESPONSE IN PATIENTS WITH IMMUNOGLOBULIN LIGHT-CHAIN AMYLOIDOSIS TREATED WITH IMMUNE MODULATORY DRUGS	AMERICAN JOURNAL OF HEMATOLOGY	10.1002/ajh.21822	96	6.4
GERTZ MA	2010	AMYLOIDOSIS AND POEMS SYNDROME	EXPERT OPINION ON PHARMACOTHERAPY	10.1517/14656561003769874	7	0.467
GERTZ MA	2010	CLINICAL FEATURES AND TREATMENT RESPONSE OF LIGHT CHAIN (AL) AMYLOIDOSIS DIAGNOSED IN PATIENTS WITH PREVIOUS DIAGNOSIS OF MULTIPLE MYELOMA	MAYO CLINIC PROCEEDINGS	10.4065/mcp.2009.0547	49	3.267
GERTZ MA	2010	ROLE OF CARDIAC MAGNETIC RESONANCE IMAGING IN THE DETECTION OF CARDIAC AMYLOIDOSIS	JACC-CARDIOVASCULAR IMAGING	10.1016/j.jcmg.2009.09.023	351	23.4
GERTZ MA	2009	CLINICAL OUTCOME OF IMMUNOGLOBULIN LIGHT CHAIN AMYLOIDOSIS AFFECTING THE KIDNEY	NEPHROLOGY DIALYSIS TRANSPLANTATION	10.1093/ndt/gfp201	75	4.688
GERTZ MA	2009	TRANSLOCATION T(11;14) AND SURVIVAL OF PATIENTS WITH LIGHT CHAIN (AL) AMYLOIDOSIS	HAEMATOLOGICA-THE HEMATOLOGY JOURNAL	10.3324/haematol.13369	78	4.875
GERTZ MA	2009	TRANSPLANTATION FOR IGM AMYLOIDOSIS AND IGM MYELOMA	CLINICAL LYMPHOMA & MYELOMA	10.3816/CLM.2009.n.020	9	0.563
GERTZ MA	2009	INTRACARDIAC THROMBOSIS AND ANTICOAGULATION THERAPY IN CARDIAC AMYLOIDOSIS	CIRCULATION	10.1161/CIRCULATIONAHA.108.785014	164	10.25
GERTZ MA	2009	AMYLOIDOSIS	ADVANCES IN CLINICAL CHEMISTRY, VOL 47	10.1016/S0065-2423(09)47001-X	25	1.563
GERTZ MA	2008	LONG-TERM RISK OF MYELODYSPLASIA IN MELPHALAN-TREATED PATIENTS WITH IMMUNOGLOBULIN LIGHT-CHAIN AMYLOIDOSIS	HAEMATOLOGICA-THE HEMATOLOGY JOURNAL	10.3324/haematol.12982	16	0.941
GERTZ MA	2008	TROPONIN IN HEMATOLOGIC ONCOLOGY	LEUKEMIA & LYMPHOMA	10.1080/10428190701813026	7	0.412
GERTZ MA	2008	SERUM URIC ACID: NOVEL PROGNOSTIC FACTOR IN PRIMARY SYSTEMIC AMYLOIDOSIS	MAYO CLINIC PROCEEDINGS	10.4065/83.3.297	33	1.941
GERTZ MA	2008	AUTOLOGOUS STEM CELL TRANSPLANT AFTER HEART TRANSPLANT FOR LIGHT CHAIN (AL) AMYLOID CARDIOMYOPATHY	JOURNAL OF HEART AND LUNG TRANSPLANTATION	10.1016/j.healun.2008.05.016	85	5
GERTZ MA	2007	NOVEL ANALYSIS OF CLONAL DIVERSIFICATION IN BLOOD B CELL AND BONE MARROW PLASMA CELL CLONES IN IMMUNOGLOBULIN LIGHT CHAIN AMYLOIDOSIS	JOURNAL OF CLINICAL IMMUNOLOGY	10.1007/s10875-006-9056-9	17	0.944
GERTZ MA	2007	TRANSPLANTATION FOR AMYLOIDOSIS	CURRENT OPINION IN ONCOLOGY	10.1097/CCO.0b013e32801494c6	62	3.444
GERTZ MA	2007	TRANSPLANTATION WITHOUT GROWTH FACTOR: ENGRAFTMENT KINETICS AFTER STEM CELL TRANSPLANTATION FOR PRIMARY SYSTEMIC AMYLOIDOSIS (AL)	BONE MARROW TRANSPLANTATION	10.1038/sj.bmt.1705848	10	0.556
GERTZ MA	2007	THE ACTIVITY OF LENALIDOMIDE WITH OR WITHOUT DEXAMETHASONE IN PATIENTS WITH PRIMARY SYSTEMIC AMYLOIDOSIS	BLOOD	10.1182/blood-2006-07-032987	207	11.5
GERTZ MA	2007	SEVERITY OF BASELINE PROTEINURIA PREDICTS RENAL RESPONSE IN IMMUNOGLOBULIN LIGHT CHAIN-ASSOCIATED AMYLOIDOSIS AFTER AUTOLOGOUS STEM CELL TRANSPLANTATION	CLINICAL JOURNAL OF THE AMERICAN SOCIETY OF NEPHROLOGY	10.2215/CJN.02450706	26	1.444
GERTZ MA	2007	GLOBULAR AMYLOID DEPOSITS ISOLATED TO THE SMALL BOWEL - A RARE ASSOCIATION WITH AL AMYLOIDOSIS	AMERICAN JOURNAL OF SURGICAL PATHOLOGY	10.1097/01.pas.0000213336.47981.22	15	0.833
GERTZ MA	2007	INTRACARDIAC THROMBOSIS AND EMBOLISM IN PATIENTS WITH CARDIAC AMYLOIDOSIS	CIRCULATION	10.1161/CIRCULATIONAHA.107.697763	175	9.722
GERTZ MA	2007	EFFECT OF HEMATOLOGIC RESPONSE ON OUTCOME OF PATIENTS UNDERGOING TRANSPLANTATION FOR PRIMARY AMYLOIDOSIS: IMPORTANCE OF ACHIEVING A COMPLETE RESPONSE	HAEMATOLOGICA	10.3324/haematol.11413	90	5
GERTZ MA	2006	AUTOLOGOUS STEM CELL TRANSPLANTATION AND IGM AMYLOIDOSIS	LEUKEMIA & LYMPHOMA	10.1080/10428190600572624	13	0.684
GERTZ MA	2006	QUANTITATIVE ANALYSIS OF CLONAL BONE MARROW CD19+B CELLS: USE OF B CELL LINEAGE TREES TO DELINEATE THEIR ROLE IN THE PATHOGENESIS OF LIGHT CHAIN AMYLOIDOSIS	CLINICAL IMMUNOLOGY	10.1016/j.clim.2006.01.008	12	0.632
GERTZ MA	2006	NATURAL HISTORY OF THROMBOEMBOLISM IN AL AMYLOIDOSIS	AMYLOID-JOURNAL OF PROTEIN FOLDING DISORDERS	10.1080/13506120500537285	25	1.316
GERTZ MA	2006	ABSOLUTE VALUES OF IMMUNOGLOBULIN FREE LIGHT CHAINS ARE PROGNOSTIC IN PATIENTS WITH PRIMARY SYSTEMIC AMYLOIDOSIS UNDERGOING PERIPHERAL BLOOD STEM CELL TRANSPLANTATION	BLOOD	10.1182/blood-2005-07-2922	195	10.263
GERTZ MA	2005	EXCESSIVE FLUID ACCUMULATION DURING STEM CELL MOBILIZATION: A NOVEL PROGNOSTIC FACTOR OF FIRST-YEAR SURVIVAL AFTER STEM CELL TRANSPLANTATION IN AL AMYLOIDOSIS PATIENTS	BLOOD	10.1182/blood-2005-03-1206	30	1.5
GERTZ MA	2005	DEFINITION OF ORGAN INVOLVEMENT AND TREATMENT RESPONSE IN IMMUNOGLOBULIN LIGHT CHAIN AMYLOIDOSIS (AL): A CONSENSUS OPINION FROM THE 10TH INTERNATIONAL SYMPOSIUM ON AMYLOID AND AMYLOIDOSIS	AMERICAN JOURNAL OF HEMATOLOGY	10.1002/ajh.20381	1052	52.6
GERTZ MA	2005	FUNCTIONAL GENE EXPRESSION ANALYSIS OF CLONAL PLASMA CELLS IDENTIFIES A UNIQUE MOLECULAR PROFILE FOR LIGHT CHAIN AMYLOIDOSIS	BLOOD	10.1182/blood-2004-04-1424	42	2.1
GERTZ MA	2005	MYELOABLATIVE CHEMOTHERAPY AND STEM CELL TRANSPLANTATION IN MYELOMA OR PRIMARY AMYLOIDOSIS WITH RENAL INVOLVEMENT	KIDNEY INTERNATIONAL	10.1111/j.1523-1755.2005.00559.x	6	0.3
GERTZ MA	2005	MULTICENTRE VERSUS SINGLE CENTRE APPROACH TO RARE DISEASES: THE MODEL OF SYSTEMIC LIGHT CHAIN AMYLOIDOSIS	AMYLOID-JOURNAL OF PROTEIN FOLDING DISORDERS	10.1080/13506120500107055	37	1.85
GERTZ MA	2005	AMYLOIDOSIS: DIAGNOSIS AND MANAGEMENT	CLINICAL LYMPHOMA & MYELOMA	10.3816/CLM.2005.n.048	48	2.4
GERTZ MA	2005	AMYLOIDOSIS	BEST PRACTICE & RESEARCH CLINICAL HAEMATOLOGY	10.1016/j.beha.2005.01.030	56	2.8
GERTZ MA	2005	ACUTE RENAL INSUFFICIENCY AFTER HIGH-DOSE MELPHALAN IN PATIENTS WITH PRIMARY SYSTEMIC AMYLOIDOSIS DURING STEM CELL TRANSPLANTATION	AMERICAN JOURNAL OF KIDNEY DISEASES	10.1053/j.ajkd.2004.09.015	27	1.35
GERTZ MA	2005	RENAL RESPONSE AFTER HIGH-DOSE MELPHALAN AND STEM CELL TRANSPLANTATION IS A FAVORABLE MARKER IN PATIENTS WITH PRIMARY SYSTEMIC AMYLOIDOSIS	AMERICAN JOURNAL OF KIDNEY DISEASES	10.1053/j.ajkd.2005.05.010	52	2.6
GERTZ MA	2005	OBSTRUCTIVE INTRAMURAL CORONARY AMYLOIDOSIS AND MYOCARDIAL ISCHEMIA ARE COMMON IN PRIMARY AMYLOIDOSIS	AMERICAN JOURNAL OF MEDICINE	10.1016/j.amjmed.2005.06.017	67	3.35
GERTZ MA	2005	SUCCESSFUL TREATMENT OF SCLEROMYXEDEMA WITH AUTOLOGOUS PERIPHERAL BLOOD STEM CELL TRANSPLANTATION	ARCHIVES OF DERMATOLOGY	10.1001/archderm.141.10.1277	45	2.25
GERTZ MA	2005	LIVING DONOR KIDNEY AND AUTOLOGOUS STEM CELL TRANSPLANTATION FOR PRIMARY SYSTEMIC AMYLOIDOSIS (AL) WITH PREDOMINANT RENAL INVOLVEMENT	AMERICAN JOURNAL OF TRANSPLANTATION	10.1111/j.1600-6143.2005.00920.x	60	3
MERLINI G	2024	DEVELOPMENT AND VALIDATION OF STAGING SYSTEMS FOR AA AMYLOIDOSIS	JOURNAL OF THE AMERICAN SOCIETY OF NEPHROLOGY	10.1681/ASN.0000000000000339	0	0
MERLINI G	2023	IMPACT OF CYTOGENETIC ABNORMALITIES ON TREATMENT OUTCOMES IN PATIENTS WITH AMYLOID LIGHT-CHAIN AMYLOIDOSIS: SUBANALYSES FROM THE ANDROMEDA STUDY	AMYLOID-JOURNAL OF PROTEIN FOLDING DISORDERS	10.1080/13506129.2022.2164488	6	3
MERLINI G	2023	THE CRYO-EM STRUCTURE OF RENAL AMYLOID FIBRIL SUGGESTS STRUCTURALLY HOMOGENEOUS MULTIORGAN AGGREGATION IN AL AMYLOIDOSIS	JOURNAL OF MOLECULAR BIOLOGY	10.1016/j.jmb.2023.168215	2	1
MERLINI G	2023	NANOBODIES COUNTERACT THE TOXICITY OF AN AMYLOIDOGENIC LIGHT CHAIN BY STABILIZING A PARTIALLY OPEN DIMERIC CONFORMATION	JOURNAL OF MOLECULAR BIOLOGY	10.1016/j.jmb.2023.168320	0	0
MERLINI G	2023	BIRTAMIMAB PLUS STANDARD OF CARE IN LIGHT-CHAIN AMYLOIDOSIS: THE PHASE 3 RANDOMIZED PLACEBO-CONTROLLED VITAL TRIAL	BLOOD	10.1182/blood.2022019406	9	4.5
MERLINI G	2023	GUIDELINES FOR NON-TRANSPLANT CHEMOTHERAPY FOR TREATMENT OF SYSTEMIC AL AMYLOIDOSIS: EHA-ISA WORKING GROUP	AMYLOID-JOURNAL OF PROTEIN FOLDING DISORDERS	10.1080/13506129.2022.2093635	22	11
MERLINI G	2023	QUALITY OF LIFE AND SYMPTOMS AMONG PATIENTS WITH RELAPSED/REFRACTORY AL AMYLOIDOSIS TREATED WITH IXAZOMIB-DEXAMETHASONE VERSUS PHYSICIAN'S CHOICE	AMERICAN JOURNAL OF HEMATOLOGY	10.1002/ajh.26866	1	0.5
MERLINI G	2023	GRADED CARDIAC RESPONSE CRITERIA FOR PATIENTS WITH SYSTEMIC LIGHT CHAIN AMYLOIDOSIS	JOURNAL OF CLINICAL ONCOLOGY	10.1200/JCO.22.00643	10	5
MERLINI G	2023	DEFINITION AND CLINICAL SIGNIFICANCE OF THE MONOCLONAL GAMMOPATHY OF UNDETERMINED SIGNIFICANCE-LIKE PHENOTYPE IN PATIENTS WITH MONOCLONAL GAMMOPATHIES	JOURNAL OF CLINICAL ONCOLOGY	10.1200/JCO.22.01916	3	1.5
MERLINI G	2023	REPORT OF CONSENSUS PANEL 6 FROM THE 11 TH INTERNATIONAL WORKSHOP ON WALDENSTROM'S MACROGLOBULINEMIA ON MANAGEMENT OF WALDENSTROM'S MACROGLOBULINEMIA RELATED AMYLOIDOSIS	SEMINARS IN HEMATOLOGY	10.1053/j.seminhematol.2023.03.002	0	0
MERLINI G	2023	THE MANAGEMENT OF LIGHT CHAIN (AL) AMYLOIDOSIS IN EUROPE: CLINICAL CHARACTERISTICS, TREATMENT PATTERNS, AND EFFICACY OUTCOMES BETWEEN 2004 AND 2018	BLOOD CANCER JOURNAL	10.1038/s41408-023-00789-8	6	3
MERLINI G	2023	A STRATEGY FOR THE SELECTION OF RT-QPCR REFERENCE GENES BASED ON PUBLICLY AVAILABLE TRANSCRIPTOMIC DATASETS	BIOMEDICINES	10.3390/biomedicines11041079	2	1
MERLINI G	2022	PROPOSED CARDIAC END POINTS FOR CLINICAL TRIALS IN IMMUNOGLOBULIN LIGHT CHAIN AMYLOIDOSIS: REPORT FROM THE AMYLOIDOSIS FORUM CARDIAC WORKING GROUP	CIRCULATION-HEART FAILURE	10.1161/CIRCHEARTFAILURE.121.009038	7	2.333
MERLINI G	2022	HOW I TREAT AL AMYLOIDOSIS	BLOOD	10.1182/blood.2020008737	25	8.333
MERLINI G	2022	FUTURE DEVELOPMENTS IN LIGHT CHAIN AMYLOIDOSIS MANAGEMENT	AMERICAN JOURNAL OF MEDICINE	10.1016/j.amjmed.2022.01.007	1	0.333
MERLINI G	2022	POPULATION PHARMACOKINETICS AND EXPOSURE-RESPONSE MODELING OF DARATUMUMAB SUBCUTANEOUS ADMINISTRATION IN PATIENTS WITH LIGHT-CHAIN AMYLOIDOSIS	JOURNAL OF CLINICAL PHARMACOLOGY	10.1002/jcph.1994	5	1.667
MERLINI G	2022	OUTCOMES OF RENAL TRANSPLANTATION IN PATIENTS WITH AL AMYLOIDOSIS: AN INTERNATIONAL COLLABORATION THROUGH THE INTERNATIONAL KIDNEY AND MONOCLONAL GAMMOPATHY RESEARCH GROUP	BLOOD CANCER JOURNAL	10.1038/s41408-022-00714-5	10	3.333
MERLINI G	2022	EARLY CARDIAC RESPONSE IS POSSIBLE IN STAGE IIIB CARDIAC AL AMYLOIDOSIS AND IS ASSOCIATED WITH PROLONGED SURVIVAL	BLOOD	10.1182/blood.2022016348	6	2
MERLINI G	2022	OUTCOMES BY CARDIAC STAGE IN PATIENTS WITH NEWLY DIAGNOSED AL AMYLOIDOSIS PHASE 3 ANDROMEDA TRIAL	JACC: CARDIOONCOLOGY	10.1016/j.jaccao.2022.08.011	6	2
MERLINI G	2022	HEALTH-RELATED QUALITY OF LIFE IN PATIENTS WITH LIGHT CHAIN AMYLOIDOSIS TREATED WITH BORTEZOMIB, CYCLOPHOSPHAMIDE, AND DEXAMETHASONE +/ -DARATUMUMAB: RESULTS FROM THE ANDROMEDA STUDY	AMERICAN JOURNAL OF HEMATOLOGY	10.1002/ajh.26536	2	0.667
MERLINI G	2022	PROSPECTIVE URINARY ALBUMIN/CREATININE RATIO FOR DIAGNOSIS, STAGING, AND ORGAN RESPONSE ASSESSMENT IN RENAL AL AMYLOIDOSIS: RESULTS FROM A LARGE COHORT OF PATIENTS	CLINICAL CHEMISTRY AND LABORATORY MEDICINE	10.1515/cclm-2021-0912	7	2.333
MERLINI G	2022	AN N-GLYCOSYLATION HOTSPOT IN IMMUNOGLOBULIN Κ LIGHT CHAINS IS ASSOCIATED WITH AL AMYLOIDOSIS	LEUKEMIA	10.1038/s41375-022-01599-w	11	3.667
MERLINI G	2022	A NATIONWIDE PROSPECTIVE REGISTRY OF BORTEZOMIB-BASED THERAPY IN LIGHT CHAIN (AL) AMYLOIDOSIS	LEUKEMIA & LYMPHOMA	10.1080/10428194.2021.1971215	7	2.333
MERLINI G	2022	TARGETING AMYLOID FIBRILS BY PASSIVE IMMUNOTHERAPY IN SYSTEMIC AMYLOIDOSIS	BIODRUGS	10.1007/s40259-022-00550-w	9	3
MERLINI G	2022	A RANDOMIZED PHASE 3 STUDY OF IXAZOMIB-DEXAMETHASONE VERSUS PHYSICIAN'S CHOICE IN RELAPSED OR REFRACTORY AL AMYLOIDOSIS	LEUKEMIA	10.1038/s41375-021-01317-y	31	10.333
MERLINI G	2022	PROTEASE-SENSITIVE REGIONS IN AMYLOID LIGHT CHAINS: WHAT A COMMON PATTERN OF FRAGMENTATION ACROSS ORGANS SUGGESTS ABOUT AGGREGATION	FEBS JOURNAL	10.1111/febs.16182	21	7
MERLINI G	2021	DARATUMUMAB-BASED TREATMENT FOR IMMUNOGLOBULIN LIGHT-CHAIN AMYLOIDOSIS	NEW ENGLAND JOURNAL OF MEDICINE	10.1056/NEJMoa2028631	232	58
MERLINI G	2021	SEARCH FOR AL AMYLOIDOSIS RISK FACTORS USING MENDELIAN RANDOMIZATION	BLOOD ADVANCES	10.1182/bloodadvances.2021004423	5	1.25
MERLINI G	2021	DARATUMUMAB IN THE TREATMENT OF LIGHT-CHAIN (AL) AMYLOIDOSIS	CELLS	10.3390/cells10030545	20	5
MERLINI G	2021	MINIMAL RESIDUAL DISEASE NEGATIVITY BY NEXT-GENERATION FLOW CYTOMETRY IS ASSOCIATED WITH IMPROVED ORGAN RESPONSE IN AL AMYLOIDOSIS	BLOOD CANCER JOURNAL	10.1038/s41408-021-00428-0	34	8.5
MERLINI G	2021	EXPERT CONSENSUS RECOMMENDATIONS TO IMPROVE DIAGNOSIS OF ATTR AMYLOIDOSIS WITH POLYNEUROPATHY	JOURNAL OF NEUROLOGY	10.1007/s00415-019-09688-0	130	32.5
MERLINI G	2021	ASNC/AHA/ASE/EANM/HFSA/ISA/SCMR/SNMMI EXPERT CONSENSUS RECOMMENDATIONS FOR MULTIMODALITY IMAGING IN CARDIAC AMYLOIDOSIS: PART 1 OF 2-EVIDENCE BASE AND STANDARDIZED METHODS OF IMAGING	CIRCULATION-CARDIOVASCULAR IMAGING	10.1161/HCI.0000000000000029	70	17.5
MERLINI G	2021	ASNC/AHA/ASE/EANM/HFSA/ISA/SCMR/SNMMI EXPERT CONSENSUS RECOMMENDATIONS FOR MULTIMODALITY IMAGING IN CARDIAC AMYLOIDOSIS: PART 2 OF 2-DIAGNOSTIC CRITERIA AND APPROPRIATE UTILIZATION	CIRCULATION-CARDIOVASCULAR IMAGING	10.1161/HCI.0000000000000030	23	5.75
MERLINI G	2020	NOVEL CHALLENGES IN THE MANAGEMENT OF IMMUNOGLOBULIN LIGHT CHAIN AMYLOIDOSIS: FROM THE BENCH TO THE BEDSIDE	EXPERT REVIEW OF HEMATOLOGY	10.1080/17474086.2020.1803060	5	1
MERLINI G	2020	BIOELECTRICAL IMPEDANCE VECTOR ANALYSIS-DERIVED PHASE ANGLE PREDICTS SURVIVAL IN PATIENTS WITH SYSTEMIC IMMUNOGLOBULIN LIGHT-CHAIN AMYLOIDOSIS	AMYLOID-JOURNAL OF PROTEIN FOLDING DISORDERS	10.1080/13506129.2020.1737004	5	1
MERLINI G	2020	FUTURE PERSPECTIVES	HEMATOLOGY-ONCOLOGY CLINICS OF NORTH AMERICA	10.1016/j.hoc.2020.08.009	3	0.6
MERLINI G	2020	TREATING PROTEIN MISFOLDING DISEASES: THERAPEUTIC SUCCESSES AGAINST SYSTEMIC AMYLOIDOSES	FRONTIERS IN PHARMACOLOGY	10.3389/fphar.2020.01024	20	4
MERLINI G	2020	MANAGEMENT OF AL AMYLOIDOSIS IN 2020	HEMATOLOGY-AMERICAN SOCIETY OF HEMATOLOGY EDUCATION PROGRAM	10.1182/hematology.2020006913	26	5.2
MERLINI G	2020	MANAGEMENT OF AL AMYLOIDOSIS IN 2020	BLOOD	10.1182/blood.2020006913	118	23.6
MERLINI G	2020	POMALIDOMIDE AND DEXAMETHASONE GRANT RAPID HAEMATOLOGIC RESPONSES IN PATIENTS WITH RELAPSED AND REFRACTORY AL AMYLOIDOSIS: A EUROPEAN RETROSPECTIVE SERIES OF 153 PATIENTS	AMYLOID-JOURNAL OF PROTEIN FOLDING DISORDERS	10.1080/13506129.2020.1767566	22	4.4
MERLINI G	2020	INDICATORS OF PROFOUND HEMATOLOGIC RESPONSE IN AL AMYLOIDOSIS: COMPLETE RESPONSE REMAINS THE GOAL OF THERAPY	BLOOD CANCER JOURNAL	10.1038/s41408-020-00355-6	11	2.2
MERLINI G	2020	SEQUENTIAL RESPONSE-DRIVEN BORTEZOMIB-BASED THERAPY FOLLOWED BY AUTOLOGOUS STEM CELL TRANSPLANT IN AL AMYLOIDOSIS	BLOOD ADVANCES	10.1182/bloodadvances.2020002219	17	3.4
MERLINI G	2020	BORTEZOMIB, MELPHALAN, AND DEXAMETHASONE FOR LIGHT-CHAIN AMYLOIDOSIS	JOURNAL OF CLINICAL ONCOLOGY	10.1200/JCO.20.01285	89	17.8
MERLINI G	2020	DARATUMUMAB PLUS CYBORD FOR PATIENTS WITH NEWLY DIAGNOSED AL AMYLOIDOSIS: SAFETY RUN-IN RESULTS OF ANDROMEDA	BLOOD	10.1182/blood.2019004460	131	26.2
MERLINI G	2020	INHERENT BIOPHYSICAL PROPERTIES MODULATE THE TOXICITY OF SOLUBLE AMYLOIDOGENIC LIGHT CHAINS	JOURNAL OF MOLECULAR BIOLOGY	10.1016/j.jmb.2019.12.015	21	4.2
MERLINI G	2020	CHALLENGES IN THE MANAGEMENT OF PATIENTS WITH SYSTEMIC LIGHT CHAIN (AL) AMYLOIDOSIS DURING THE COVID-19 PANDEMIC	BRITISH JOURNAL OF HAEMATOLOGY	10.1111/bjh.16898	14	2.8
MERLINI G	2020	HIGH RATE OF PROFOUND CLONAL AND RENAL RESPONSES WITH DARATUMUMAB TREATMENT IN HEAVILY PRE-TREATED PATIENTS WITH LIGHT CHAIN (AL) AMYLOIDOSIS AND HIGH BONE MARROW PLASMA CELL INFILTRATE	AMERICAN JOURNAL OF HEMATOLOGY	10.1002/ajh.25828	23	4.6
MERLINI G	2020	A VALIDATED COMPOSITE ORGAN AND HEMATOLOGIC RESPONSE MODEL FOR EARLY ASSESSMENT OF TREATMENT OUTCOMES IN LIGHT CHAIN AMYLOIDOSIS	BLOOD CANCER JOURNAL	10.1038/s41408-020-0306-5	19	3.8
MERLINI G	2020	A PROSPECTIVE PHASE 2 TRIAL OF DARATUMUMAB IN PATIENTS WITH PREVIOUSLY TREATED SYSTEMIC LIGHT-CHAIN AMYLOIDOSIS	BLOOD	10.1182/blood.2019004369	84	16.8
MERLINI G	2020	MASS SPECTROMETRY CHARACTERIZATION OF LIGHT CHAIN FRAGMENTATION SITES IN CARDIAC AL AMYLOIDOSIS: INSIGHTS INTO THE TIMING OF PROTEOLYSIS	JOURNAL OF BIOLOGICAL CHEMISTRY	10.1074/jbc.RA120.013461	26	5.2
MERLINI G	2020	AMYLOIDOSIS AND OCULAR INVOLVEMENT: AN OVERVIEW	SEMINARS IN OPHTHALMOLOGY	10.1080/08820538.2019.1687738	17	3.4
MERLINI G	2020	NONLYMPHOPLASMACYTIC LYMPHOMAS ASSOCIATED WITH LIGHT-CHAIN AMYLOIDOSIS	BLOOD	10.1182/blood.2019002762	25	5
MERLINI G	2019	CRYO-EM STRUCTURE OF CARDIAC AMYLOID FIBRILS FROM AN IMMUNOGLOBULIN LIGHT CHAIN AL AMYLOIDOSIS PATIENT	NATURE COMMUNICATIONS	10.1038/s41467-019-09133-w	93	15.5
MERLINI G	2019	ZEBRAFISH MODEL OF AMYLOID LIGHT CHAIN CARDIOTOXICITY: REGENERATION VERSUS DEGENERATION	AMERICAN JOURNAL OF PHYSIOLOGY-HEART AND CIRCULATORY PHYSIOLOGY	10.1152/ajpheart.00788.2018	17	2.833
MERLINI G	2019	ASNC/AHA/ASE/EANM/HFSA/ISA/SCMR/SNMMI EXPERT CONSENSUS RECOMMENDATIONS FOR MULTIMODALITY IMAGING IN CARDIAC AMYLOIDOSIS: PART 2 OF 2-DIAGNOSTIC CRITERIA AND APPROPRIATE UTILIZATION	JOURNAL OF CARDIAC FAILURE	10.1016/j.cardfail.2019.08.002	113	18.833
MERLINI G	2019	ATR-FTIR SPECTROSCOPY SUPPORTED BY MULTIVARIATE ANALYSIS FOR THE CHARACTERIZATION OF ADIPOSE TISSUE ASPIRATES FROM PATIENTS AFFECTED BY SYSTEMIC AMYLOIDOSIS	ANALYTICAL CHEMISTRY	10.1021/acs.analchem.8b05008	22	3.667
MERLINI G	2019	ASNC/AHA/ASE/EANM/HFSA/ISA/SCMR/SNMMI EXPERT CONSENSUS RECOMMENDATIONS FOR MULTIMODALITY IMAGING IN CARDIAC AMYLOIDOSIS: PART 1 OF 2-EVIDENCE BASE AND STANDARDIZED METHODS OF IMAGING	JOURNAL OF NUCLEAR CARDIOLOGY	10.1007/s12350-019-01760-6	218	36.333
MERLINI G	2018	SYSTEMIC IMMUNOGLOBULIN LIGHT CHAIN AMYLOIDOSIS	NATURE REVIEWS DISEASE PRIMERS	10.1038/s41572-018-0034-3	303	43.286
MERLINI G	2018	THERAPIES FOR CARDIAC LIGHT CHAIN AMYLOIDOSIS: AN UPDATE	INTERNATIONAL JOURNAL OF CARDIOLOGY	10.1016/j.ijcard.2018.05.018	24	3.429
MERLINI G	2018	GROWTH DIFFERENTIATION FACTOR-15 IS A NEW BIOMARKER FOR SURVIVAL AND RENAL OUTCOMES IN LIGHT CHAIN AMYLOIDOSIS	BLOOD	10.1182/blood-2017-12-819904	0	0
MERLINI G	2018	INDEPENDENT PROGNOSTIC VALUE OF STROKE VOLUME INDEX IN PATIENTS WITH IMMUNOGLOBULIN LIGHT CHAIN AMYLOIDOSIS	CIRCULATION-CARDIOVASCULAR IMAGING	10.1161/CIRCIMAGING.117.006588	45	6.429
MERLINI G	2018	MANAGEMENT OF THE ELDERLY PATIENT WITH AL AMYLOIDOSIS	EUROPEAN JOURNAL OF INTERNAL MEDICINE	10.1016/j.ejim.2018.05.004	16	2.286
MERLINI G	2018	LIGHT CHAIN AMYLOIDOSIS	MEDITERRANEAN JOURNAL OF HEMATOLOGY AND INFECTIOUS DISEASES	10.4084/MJHID.2018.022	46	6.571
MERLINI G	2018	NEW CONCEPTS IN THE TREATMENT AND DIAGNOSIS OF AMYLOIDOSIS	EXPERT REVIEW OF HEMATOLOGY	10.1080/17474086.2018.1424534	10	1.429
MERLINI G	2018	NOVEL THERAPIES IN LIGHT CHAIN AMYLOIDOSIS	KIDNEY INTERNATIONAL REPORTS	10.1016/j.ekir.2017.11.017	17	2.429
MERLINI G	2018	PRESENTATION AND OUTCOME WITH SECOND-LINE TREATMENT IN AL AMYLOIDOSIS PREVIOUSLY SENSITIVE TO NONTRANSPLANT THERAPIES	BLOOD	10.1182/blood-2017-04-780544	44	6.286
MERLINI G	2018	EUROPEAN MYELOMA NETWORK RECOMMENDATIONS ON DIAGNOSIS AND MANAGEMENT OF PATIENTS WITH RARE PLASMA CELL DYSCRASIAS	LEUKEMIA	10.1038/s41375-018-0209-7	61	8.714
MERLINI G	2018	MONOCLONAL GAMMOPATHY OF CLINICAL SIGNIFICANCE: A NOVEL CONCEPT WITH THERAPEUTIC IMPLICATIONS	BLOOD	10.1182/blood-2018-04-839480	145	20.714
MERLINI G	2017	GENOME-WIDE ASSOCIATION STUDY OF IMMUNOGLOBULIN LIGHT CHAIN AMYLOIDOSIS IN THREE PATIENT COHORTS: COMPARISON WITH MYELOMA	LEUKEMIA	10.1038/leu.2016.387	27	3.375
MERLINI G	2017	A PHASE 2 TRIAL OF POMALIDOMIDE AND DEXAMETHASONE RESCUE TREATMENT IN PATIENTS WITH AL AMYLOIDOSIS	BLOOD	10.1182/blood-2016-12-756528	66	8.25
MERLINI G	2017	AL AMYLOIDOSIS: FROM MOLECULAR MECHANISMS TO TARGETED THERAPIES	HEMATOLOGY-AMERICAN SOCIETY OF HEMATOLOGY EDUCATION PROGRAM	10.1182/asheducation-2017.1.1	120	15
MERLINI G	2017	A PHASE 1/2 STUDY OF THE ORAL PROTEASOME INHIBITOR IXAZOMIB IN RELAPSED OR REFRACTORY AL AMYLOIDOSIS	BLOOD	10.1182/blood-2017-03-771220	101	12.625
MERLINI G	2017	PATIENTS WITH LIGHT-CHAIN AMYLOIDOSIS AND LOW FREE LIGHT-CHAIN BURDEN HAVE DISTINCT CLINICAL FEATURES AND OUTCOME	BLOOD	10.1182/blood-2017-02-767467	80	10
MERLINI G	2017	ATTITUDES ABOUT WHEN AND HOW TO TREAT PATIENTS WITH AL AMYLOIDOSIS: AN INTERNATIONAL SURVEY	AMYLOID-JOURNAL OF PROTEIN FOLDING DISORDERS	10.1080/13506129.2017.1370421	28	3.5
MERLINI G	2017	SYSTEMIC AMYLOIDOSIS: NOVEL THERAPIES AND ROLE OF BIOMARKERS	NEPHROLOGY DIALYSIS TRANSPLANTATION	10.1093/ndt/gfw305	54	6.75
MERLINI G	2017	THE AMYLOIDOGENIC LIGHT CHAIN IS A STRESSOR THAT SENSITIZES PLASMA CELLS TO PROTEASOME INHIBITOR TOXICITY	BLOOD	10.1182/blood-2016-08-730978	61	7.625
MERLINI G	2017	CONCURRENT STRUCTURAL AND BIOPHYSICAL TRAITS LINK WITH IMMUNOGLOBULIN LIGHT CHAINS AMYLOID PROPENSITY	SCIENTIFIC REPORTS	10.1038/s41598-017-16953-7	45	5.625
MERLINI G	2017	CIRCULATING FREE LIGHT CHAIN MEASUREMENT IN THE DIAGNOSIS, PROGNOSTIC ASSESSMENT AND EVALUATION OF RESPONSE OF AL AMYLOIDOSIS: COMPARISON OF FREELITE AND N LATEX FLC ASSAYS	CLINICAL CHEMISTRY AND LABORATORY MEDICINE	10.1515/cclm-2016-1024	29	3.625
MERLINI G	2017	EMERGING THERAPEUTIC TARGETS CURRENTLY UNDER INVESTIGATION FOR THE TREATMENT OF SYSTEMIC AMYLOIDOSIS	EXPERT OPINION ON THERAPEUTIC TARGETS	10.1080/14728222.2017.1398235	18	2.25
MERLINI G	2017	THE UTILITY OF MASS-FIX TO DETECT AND MONITOR MONOCLONAL PROTEINS IN THE CLINIC	AMERICAN JOURNAL OF HEMATOLOGY	10.1002/ajh.24772	91	11.375
MERLINI G	2017	PROTEOTOXICITY IN CARDIAC AMYLOIDOSIS: AMYLOIDOGENIC LIGHT CHAINS AFFECT THE LEVELS OF INTRACELLULAR PROTEINS IN HUMAN HEART CELLS	SCIENTIFIC REPORTS	10.1038/s41598-017-15424-3	54	6.75
MERLINI G	2017	CARDIAC LIGHT CHAIN AMYLOIDOSIS: THE ROLE OF METAL IONS IN OXIDATIVE STRESS AND MITOCHONDRIAL DAMAGE	ANTIOXIDANTS & REDOX SIGNALING	10.1089/ars.2016.6848	35	4.375
MERLINI G	2016	RATIONALE, APPLICATION AND CLINICAL QUALIFICATION FOR NT-PROBNP AS A SURROGATE END POINT IN PIVOTAL CLINICAL TRIALS IN PATIENTS WITH AL AMYLOIDOSIS	LEUKEMIA	10.1038/leu.2016.191	65	7.222
MERLINI G	2016	MONOCLONAL IGM-RELATED AL AMYLOIDOSIS	BEST PRACTICE & RESEARCH CLINICAL HAEMATOLOGY	10.1016/j.beha.2016.08.013	27	3
MERLINI G	2016	FREE LIGHT CHAIN TESTING FOR THE DIAGNOSIS, MONITORING AND PROGNOSTICATION OF AL AMYLOIDOSIS	CLINICAL CHEMISTRY AND LABORATORY MEDICINE	10.1515/cclm-2015-0938	10	1.111
MERLINI G	2016	EUROPEAN COLLABORATIVE STUDY DEFINING CLINICAL PROFILE OUTCOMES AND NOVEL PROGNOSTIC CRITERIA IN MONOCLONAL IMMUNOGLOBULIN M-RELATED LIGHT CHAIN AMYLOIDOSIS	JOURNAL OF CLINICAL ONCOLOGY	10.1200/JCO.2015.63.3123	50	5.556
MERLINI G	2016	WHAT IS NEW IN DIAGNOSIS AND MANAGEMENT OF LIGHT CHAIN AMYLOIDOSIS?	BLOOD	10.1182/blood-2016-01-629790	161	17.889
MERLINI G	2016	FIRST-IN-HUMAN PHASE I/II STUDY OF NEOD001 IN PATIENTS WITH LIGHT CHAIN AMYLOIDOSIS AND PERSISTENT ORGAN DYSFUNCTION	JOURNAL OF CLINICAL ONCOLOGY	10.1200/JCO.2015.63.6530	150	16.667
MERLINI G	2016	THE IMPACT OF RENAL FUNCTION ON THE CLINICAL PERFORMANCE OF FLC MEASUREMENT IN AL AMYLOIDOSIS	CLINICAL CHEMISTRY AND LABORATORY MEDICINE	10.1515/cclm-2015-0985	15	1.667
MERLINI G	2016	IN SITU CHARACTERIZATION OF PROTEIN AGGREGATES IN HUMAN TISSUES AFFECTED BY LIGHT CHAIN AMYLOIDOSIS: A FTIR MICROSPECTROSCOPY STUDY	SCIENTIFIC REPORTS	10.1038/srep29096	50	5.556
MERLINI G	2016	SERUM-FREE LIGHT-CHAIN ANALYSIS IN DIAGNOSIS AND MANAGEMENT OF MULTIPLE MYELOMA AND RELATED CONDITIONS	SCANDINAVIAN JOURNAL OF CLINICAL & LABORATORY INVESTIGATION	10.1080/00365513.2016.1210337	11	1.222
MERLINI G	2016	A PATIENT WITH AL AMYLOIDOSIS WITH NEGATIVE FREE LIGHT CHAIN RESULTS	CLINICAL CHEMISTRY AND LABORATORY MEDICINE	10.1515/cclm-2015-0847	9	1
MERLINI G	2016	NONBIOPSY DIAGNOSIS OF CARDIAC TRANSTHYRETIN AMYLOIDOSIS	CIRCULATION	10.1161/CIRCULATIONAHA.116.021612	1154	128.222
MERLINI G	2016	MONITORING FREE LIGHT CHAINS IN SERUM USING MASS SPECTROMETRY	CLINICAL CHEMISTRY AND LABORATORY MEDICINE	10.1515/cclm-2015-0917	31	3.444
MERLINI G	2015	A EUROPEAN COLLABORATIVE STUDY OF CYCLOPHOSPHAMIDE, BORTEZOMIB, AND DEXAMETHASONE IN UPFRONT TREATMENT OF SYSTEMIC AL AMYLOIDOSIS	BLOOD	10.1182/blood-2015-01-620302	285	28.5
MERLINI G	2015	LIGHT CHAIN AMYLOIDOSIS: PATIENT EXPERIENCE SURVEY FROM THE AMYLOIDOSIS RESEARCH CONSORTIUM	ADVANCES IN THERAPY	10.1007/s12325-015-0250-0	158	15.8
MERLINI G	2015	A PRACTICAL APPROACH TO THE DIAGNOSIS OF SYSTEMIC AMYLOIDOSES	BLOOD	10.1182/blood-2014-11-609883	128	12.8
MERLINI G	2015	NOVEL MITOCHONDRIAL PROTEIN INTERACTORS OF IMMUNOGLOBULIN LIGHT CHAINS CAUSING HEART AMYLOIDOSIS	FASEB JOURNAL	10.1096/fj.15-272179	50	5
MERLINI G	2015	NUTRITIONAL COUNSELING IMPROVES QUALITY OF LIFE AND PRESERVES BODY WEIGHT IN SYSTEMIC IMMUNOGLOBULIN LIGHT-CHAIN (AL) AMYLOIDOSIS	NUTRITION	10.1016/j.nut.2015.04.011	21	2.1
MERLINI G	2015	DIAGNOSIS OF MONOCLONAL GAMMOPATHY OF RENAL SIGNIFICANCE	KIDNEY INTERNATIONAL	10.1038/ki.2014.408	264	26.4
MERLINI G	2014	LONG-TERM FOLLOW-UP FROM A PHASE 1/2 STUDY OF SINGLE-AGENT BORTEZOMIB IN RELAPSED SYSTEMIC AL AMYLOIDOSIS	BLOOD	10.1182/blood-2014-04-568329	53	4.818
MERLINI G	2014	IMMUNOGLOBULIN LIGHT CHAIN AMYLOIDOSIS	EXPERT REVIEW OF HEMATOLOGY	10.1586/17474086.2014.858594	74	6.727
MERLINI G	2014	MALNUTRITION AT DIAGNOSIS PREDICTS MORTALITY IN PATIENTS WITH SYSTEMIC IMMUNOGLOBULIN LIGHT-CHAIN AMYLOIDOSIS INDEPENDENTLY OF CARDIAC STAGE AND RESPONSE TO TREATMENT	JOURNAL OF PARENTERAL AND ENTERAL NUTRITION	10.1177/0148607113501328	14	1.273
MERLINI G	2014	PROGNOSTIC VALUE OF DEPRESSED MIDWALL SYSTOLIC FUNCTION IN CARDIAC LIGHT-CHAIN AMYLOIDOSIS	JOURNAL OF HYPERTENSION	10.1097/HJH.0000000000000120	17	1.545
MERLINI G	2014	ORAL MELPHALAN AND DEXAMETHASONE GRANTS EXTENDED SURVIVAL WITH MINIMAL TOXICITY IN AL AMYLOIDOSIS: LONG-TERM RESULTS OF A RISK-ADAPTED APPROACH	HAEMATOLOGICA	10.3324/haematol.2013.095463	113	10.273
MERLINI G	2014	A STAGING SYSTEM FOR RENAL OUTCOME AND EARLY MARKERS OF RENAL RESPONSE TO CHEMOTHERAPY IN AL AMYLOIDOSIS	BLOOD	10.1182/blood-2014-04-570010	321	29.182
MERLINI G	2014	BIOCHEMICAL MARKERS IN EARLY DIAGNOSIS AND MANAGEMENT OF SYSTEMIC AMYLOIDOSES	CLINICAL CHEMISTRY AND LABORATORY MEDICINE	10.1515/cclm-2014-0235	17	1.545
MERLINI G	2014	MELPHALAN AND DEXAMETHASONE WITH OR WITHOUT BORTEZOMIB IN NEWLY DIAGNOSED AL AMYLOIDOSIS: A MATCHED CASE-CONTROL STUDY ON 174 PATIENTS	LEUKEMIA	10.1038/leu.2014.227	96	8.727
MERLINI G	2014	A CAENORHABDITIS ELEGANS-BASED ASSAY RECOGNIZES IMMUNOGLOBULIN LIGHT CHAINS CAUSING HEART AMYLOIDOSIS	BLOOD	10.1182/blood-2013-10-525634	101	9.182
MERLINI G	2014	SERUM FREE LIGHT CHAIN ANALYSIS IN THE DIAGNOSIS AND MANAGEMENT OF MULTIPLE MYELOMA AND RELATED CONDITIONS	EXPERT REVIEW OF MOLECULAR DIAGNOSTICS	10.1586/14737159.2014.864557	34	3.091
MERLINI G	2014	PATHOGENESIS OF RENAL FAILURE IN MULTIPLE MYELOMA: ANY ROLE OF CONTRAST MEDIA?	BIOMED RESEARCH INTERNATIONAL	10.1155/2014/167125	10	0.909
MERLINI G	2014	TREATMENT RECOMMENDATIONS FOR PATIENTS WITH WALDENSTROM MACROGLOBULINEMIA (WM) AND RELATED DISORDERS: IWWM-7 CONSENSUS	BLOOD	10.1182/blood-2014-03-565135	111	10.091
MERLINI G	2013	A PHASE II TRIAL OF CYCLOPHOSPHAMIDE, LENALIDOMIDE AND DEXAMETHASONE IN PREVIOUSLY TREATED PATIENTS WITH AL AMYLOIDOSIS	HAEMATOLOGICA	10.3324/haematol.2012.073593	57	4.75
MERLINI G	2013	SYSTEMIC LIGHT CHAIN AMYLOIDOSIS: AN UPDATE FOR TREATING PHYSICIANS	BLOOD	10.1182/blood-2013-01-453001	179	14.917
MERLINI G	2013	A EUROPEAN COLLABORATIVE STUDY OF TREATMENT OUTCOMES IN 346 PATIENTS WITH CARDIAC STAGE III AL AMYLOIDOSIS	BLOOD	10.1182/blood-2012-12-473066	338	28.167
MERLINI G	2013	SERUM PREALBUMIN: AN INDEPENDENT MARKER OF SHORT-TERM ENERGY INTAKE IN THE PRESENCE OF MULTIPLE-ORGAN DISEASE INVOLVEMENT	NUTRITION	10.1016/j.nut.2012.08.007	31	2.583
MERLINI G	2013	DIAGNOSTIC AND PROGNOSTIC VALUE OF LOW QRS VOLTAGES IN CARDIAC AL AMYLOIDOSIS	ANNALS OF NONINVASIVE ELECTROCARDIOLOGY	10.1111/anec.12036	68	5.667
MERLINI G	2013	STANNIOCALCIN1 IS A KEY MEDIATOR OF AMYLOIDOGENIC LIGHT CHAIN INDUCED CARDIOTOXICITY	BASIC RESEARCH IN CARDIOLOGY	10.1007/s00395-013-0378-5	46	3.833
MERLINI G	2013	HUMAN AMYLOIDOGENIC LIGHT CHAIN PROTEINS RESULT IN CARDIAC DYSFUNCTION, CELL DEATH, AND EARLY MORTALITY IN ZEBRAFISH	AMERICAN JOURNAL OF PHYSIOLOGY-HEART AND CIRCULATORY PHYSIOLOGY	10.1152/ajpheart.00186.2013	100	8.333
MERLINI G	2013	PREVALENCE AND PROGNOSTIC VALUE OF CONDUCTION DISTURBANCES AT THE TIME OF DIAGNOSIS OF CARDIAC AL AMYLOIDOSIS	ANNALS OF NONINVASIVE ELECTROCARDIOLOGY	10.1111/anec.12032	37	3.083
MERLINI G	2013	PROGNOSTIC VALUE OF FRAGMENTED QRS IN CARDIAC AL AMYLOIDOSIS	INTERNATIONAL JOURNAL OF CARDIOLOGY	10.1016/j.ijcard.2012.05.097	34	2.833
MERLINI G	2013	DIAGNOSTIC CHALLENGES OF AMYLOIDOSIS IN WALDENSTROM MACROGLOBULINEMIA	CLINICAL LYMPHOMA MYELOMA & LEUKEMIA	10.1016/j.clml.2013.02.001	8	0.667
MERLINI G	2013	A STRATEGY FOR SYNTHESIS OF PATHOGENIC HUMAN IMMUNOGLOBULIN FREE LIGHT CHAINS IN E-COLI	PLOS ONE	10.1371/journal.pone.0076022	16	1.333
MERLINI G	2013	SYSTEMIC AMYLOIDOSES: WHAT AN INTERNIST SHOULD KNOW	EUROPEAN JOURNAL OF INTERNAL MEDICINE	10.1016/j.ejim.2013.10.007	22	1.833
MERLINI G	2013	DISEASE PROFILE AND DIFFERENTIAL DIAGNOSIS OF HEREDITARY TRANSTHYRETIN-RELATED AMYLOIDOSIS WITH EXCLUSIVELY CARDIAC PHENOTYPE: AN ITALIAN PERSPECTIVE	EUROPEAN HEART JOURNAL	10.1093/eurheartj/ehs123	217	18.083
MERLINI G	2012	CONSENSUS GUIDELINES FOR THE CONDUCT AND REPORTING OF CLINICAL TRIALS IN SYSTEMIC LIGHT-CHAIN AMYLOIDOSIS	LEUKEMIA	10.1038/leu.2012.100	284	21.846
MERLINI G	2012	NEW CRITERIA FOR RESPONSE TO TREATMENT IN IMMUNOGLOBULIN LIGHT CHAIN AMYLOIDOSIS BASED ON FREE LIGHT CHAIN MEASUREMENT AND CARDIAC BIOMARKERS: IMPACT ON SURVIVAL OUTCOMES	JOURNAL OF CLINICAL ONCOLOGY	10.1200/JCO.2011.37.7614	662	50.923
MERLINI G	2012	BEST USE OF CARDIAC BIOMARKERS IN PATIENTS WITH AL AMYLOIDOSIS AND RENAL FAILURE	AMERICAN JOURNAL OF HEMATOLOGY	10.1002/ajh.23141	86	6.615
MERLINI G	2012	SALVAGE THERAPY WITH LENALIDOMIDE AND DEXAMETHASONE IN PATIENTS WITH ADVANCED AL AMYLOIDOSIS REFRACTORY TO MELPHALAN, BORTEZOMIB, AND THALIDOMIDE	ANNALS OF HEMATOLOGY	10.1007/s00277-011-1244-x	67	5.154
MERLINI G	2012	DIFFERENTIAL DIAGNOSIS OF MONOCLONAL GAMMOPATHY OF UNDETERMINED SIGNIFICANCE	HEMATOLOGY-AMERICAN SOCIETY OF HEMATOLOGY EDUCATION PROGRAM	10.1182/asheducation-2012.1.595	85	6.538
MERLINI G	2012	NUTRITIONAL STATUS INDEPENDENTLY AFFECTS QUALITY OF LIFE OF PATIENTS WITH SYSTEMIC IMMUNOGLOBULIN LIGHT-CHAIN (AL) AMYLOIDOSIS	ANNALS OF HEMATOLOGY	10.1007/s00277-011-1309-x	27	2.077
MERLINI G	2012	THE REPERTOIRE OF Λ LIGHT CHAINS CAUSING PREDOMINANT AMYLOID HEART INVOLVEMENT AND IDENTIFICATION OF A PREFERENTIALLY INVOLVED GERMLINE GENE, IGLV1-44	BLOOD	10.1182/blood-2011-05-355784	78	6
MERLINI G	2011	AMYLOIDOSIS: PATHOGENESIS AND NEW THERAPEUTIC OPTIONS	JOURNAL OF CLINICAL ONCOLOGY	10.1200/JCO.2010.32.2271	355	25.357
MERLINI G	2011	TREATMENT OF IGM-ASSOCIATED AL AMYLOIDOSIS WITH THE COMBINATION OF RITUXIMAB, BORTEZOMIB, AND DEXAMETHASONE	CLINICAL LYMPHOMA MYELOMA & LEUKEMIA	10.3816/CLML.2011.n.033	27	1.929
MERLINI G	2011	EFFICACY AND SAFETY OF ONCE-WEEKLY AND TWICE-WEEKLY BORTEZOMIB IN PATIENTS WITH RELAPSED SYSTEMIC AL AMYLOIDOSIS: RESULTS OF A PHASE 1/2 STUDY	BLOOD	10.1182/blood-2011-02-334227	130	9.286
MERLINI G	2011	TRANSPLANTATION VS. CONVENTIONAL-DOSE THERAPY FOR AMYLOIDOSIS	CURRENT OPINION IN ONCOLOGY	10.1097/CCO.0b013e328342b840	29	2.071
MERLINI G	2011	MIDREGIONAL PROADRENOMEDULLIN (MR-PROADM) IS A POWERFUL PREDICTOR OF EARLY DEATH IN AL AMYLOIDOSIS	AMYLOID-JOURNAL OF PROTEIN FOLDING DISORDERS	10.3109/13506129.2011.627069	24	1.714
MERLINI G	2011	BORTEZOMIB IN A PHASE 1 TRIAL FOR PATIENTS WITH RELAPSED AL AMYLOIDOSIS: CARDIAC RESPONSES AND OVERALL EFFECTS	QJM-AN INTERNATIONAL JOURNAL OF MEDICINE	10.1093/qjmed/hcr105	34	2.429
MERLINI G	2011	VARIABLE PRESENTATIONS OF TTR-RELATED FAMILIAL AMYLOID POLYNEUROPATHY IN SEVENTEEN PATIENTS	JOURNAL OF THE PERIPHERAL NERVOUS SYSTEM	10.1111/j.1529-8027.2011.00331.x	59	4.214
MERLINI G	2010	BORTEZOMIB WITH OR WITHOUT DEXAMETHASONE IN PRIMARY SYSTEMIC (LIGHT CHAIN) AMYLOIDOSIS	JOURNAL OF CLINICAL ONCOLOGY	10.1200/JCO.2009.23.8220	225	15
MERLINI G	2010	THE COMBINATION OF HIGH-SENSITIVITY CARDIAC TROPONIN T (HS-CTNT) AT PRESENTATION AND CHANGES IN N-TERMINAL NATRIURETIC PEPTIDE TYPE B (NT-PROBNP) AFTER CHEMOTHERAPY BEST PREDICTS SURVIVAL IN AL AMYLOIDOSIS	BLOOD	10.1182/blood-2010-05-286567	162	10.8
MERLINI G	2010	MONOCLONAL GAMMOPATHY OF UNDETERMINED SIGNIFICANCE (MGUS) AND SMOLDERING (ASYMPTOMATIC) MULTIPLE MYELOMA: IMWG CONSENSUS PERSPECTIVES RISK FACTORS FOR PROGRESSION AND GUIDELINES FOR MONITORING AND MANAGEMENT	LEUKEMIA	10.1038/leu.2010.60	580	38.667
MERLINI G	2009	IDENTIFICATION OF AMYLOIDOGENIC LIGHT CHAINS REQUIRES THE COMBINATION OF SERUM-FREE LIGHT CHAIN ASSAY WITH IMMUNOFIXATION OF SERUM AND URINE	CLINICAL CHEMISTRY	10.1373/clinchem.2008.117143	194	12.125
MERLINI G	2009	TREATMENT OF PATIENTS WITH ADVANCED CARDIAC AL AMYLOIDOSIS WITH ORAL MELPHALAN, DEXAMETHASONE, AND THALIDOMIDE	ANNALS OF HEMATOLOGY	10.1007/s00277-008-0600-y	55	3.438
MERLINI G	2009	AL AMYLOIDOSIS ASSOCIATED WITH IGM MONOCLONAL PROTEIN: A DISTINCT CLINICAL ENTITY	CLINICAL LYMPHOMA & MYELOMA	10.3816/CLM.2009.n.021	36	2.25
MERLINI G	2009	WEEKLY AND TWICE-WEEKLY BORTEZOMIB IN PATIENTS WITH SYSTEMIC AL AMYLOIDOSIS: RESULTS OF A PHASE 1 DOSE-ESCALATION STUDY	BLOOD	10.1182/blood-2009-02-203398	123	7.688
MERLINI G	2009	INTERNATIONAL MYELOMA WORKING GROUP GUIDELINES FOR SERUM-FREE LIGHT CHAIN ANALYSIS IN MULTIPLE MYELOMA AND RELATED DISORDERS	LEUKEMIA	10.1038/leu.2008.307	567	35.438
MERLINI G	2008	SJOGREN'S SYNDROME AND LOCALIZED NODULAR CUTANEOUS AMYLOIDOSIS -COINCIDENCE OR A DISTINCT CLINICAL ENTITY?	ARTHRITIS AND RHEUMATISM	10.1002/art.23617	47	2.765
MERLINI G	2008	DIEGO)	BIOLOGY OF BLOOD AND MARROW TRANSPLANTATION	10.1016/j.bbmt.2007.10.026	20	1.176
MERLINI G	2008	AMYLOIDOSIS: IS A CURE POSSIBLE?	ANNALS OF ONCOLOGY	10.1093/annonc/mdn200	52	3.059
MERLINI G	2007	IMPORTANCE OF THE ECHOCARDIOGRAPHIC EVALUATION OF RIGHT VENTRICULAR FUNCTION IN PATIENTS WITH AL AMYLOIDOSIS	EUROPEAN JOURNAL OF HEART FAILURE	10.1016/j.ejheart.2007.05.006	58	3.222
MERLINI G	2007	EPRODISATE FOR THE TREATMENT OF RENAL DISEASE IN AA AMYLOIDOSIS	NEW ENGLAND JOURNAL OF MEDICINE	10.1056/NEJMoa065644	160	8.889
MERLINI G	2006	THERAPY AND MANAGEMENT OF SYSTEMIC AL (PRIMARY) AMYLOIDOSIS	SWISS MEDICAL WEEKLY	NA	27	1.421
MERLINI G	2006	NUTRITIONAL STATUS OF OUTPATIENTS WITH SYSTEMIC IMMUNOGLOBULIN LIGHT-CHAIN AMYLOIDOSIS	AMERICAN JOURNAL OF CLINICAL NUTRITION	NA	43	2.263
MERLINI G	2006	LONG-TERM RESULTS OF A RISK-ADAPTED APPROACH TO MELPHALAN CONDITIONING IN AUTOLOGOUS PERIPHERAL BLOOD STEM CELL TRANSPLANTATION FOR PRIMARY (AL) AMYLOIDOSIS	HAEMATOLOGICA	NA	32	1.684
MERLINI G	2006	DANGEROUS SMALL B-CELL CLONES	BLOOD	10.1182/blood-2006-03-001164	310	16.316
MERLINI G	2005	DEFINITION OF ORGAN INVOLVEMENT AND TREATMENT RESPONSE IN IMMUNOGLOBULIN LIGHT CHAIN AMYLOIDOSIS (AL): A CONSENSUS OPINION FROM THE 10TH INTERNATIONAL SYMPOSIUM ON AMYLOID AND AMYLOIDOSIS	AMERICAN JOURNAL OF HEMATOLOGY	10.1002/ajh.20381	1052	52.6
MERLINI G	2005	MULTICENTRE VERSUS SINGLE CENTRE APPROACH TO RARE DISEASES: THE MODEL OF SYSTEMIC LIGHT CHAIN AMYLOIDOSIS	AMYLOID-JOURNAL OF PROTEIN FOLDING DISORDERS	10.1080/13506120500107055	37	1.85
MERLINI G	2005	CLINICAL ASPECTS OF SYSTEMIC AMYLOID DISEASES	BIOCHIMICA ET BIOPHYSICA ACTA-PROTEINS AND PROTEOMICS	10.1016/j.bbapap.2005.08.014	200	10
MERLINI G	2005	THE COMBINATION OF THALIDOMIDE AND INTERMEDIATE-DOSE DEXAMETHASONE IS AN EFFECTIVE BUT TOXIC TREATMENT FOR PATIENTS WITH PRIMARY AMYLOIDOSIS (AL)	BLOOD	10.1182/blood-2004-08-3231	162	8.1
PALLADINI G	2024	THE MECHANISM OF ACTION, PHARMACOLOGICAL CHARACTERISTICS, AND CLINICAL UTILITY OF THE AMYLOID DEPLETER BIRTAMIMAB FOR THE POTENTIAL TREATMENT OF AL AMYLOIDOSIS	LEUKEMIA & LYMPHOMA	10.1080/10428194.2024.2337803	0	0
PALLADINI G	2024	DEVELOPMENT AND VALIDATION OF STAGING SYSTEMS FOR AA AMYLOIDOSIS	JOURNAL OF THE AMERICAN SOCIETY OF NEPHROLOGY	10.1681/ASN.0000000000000339	0	0
PALLADINI G	2023	STATE-OF-THE-ART REVIEW ON AL AMYLOIDOSIS IN WESTERN COUNTRIES: EPIDEMIOLOGY, HEALTH ECONOMICS, RISK ASSESSMENT AND THERAPEUTIC MANAGEMENT OF A RARE DISEASE	BLOOD REVIEWS	10.1016/j.blre.2023.101040	3	1.5
PALLADINI G	2023	ROLE OF AUTOLOGOUS HAEMATOPOIETIC CELL TRANSPLANTATION IN THE TREATMENT OF SYSTEMIC LIGHT CHAIN AMYLOIDOSIS IN THE ERA OF ANTI-CD38 MONOCLONAL ANTIBODIES	LANCET HAEMATOLOGY	10.1016/S2352-3026(23)00175-8	0	0
PALLADINI G	2023	IMPACT OF CYTOGENETIC ABNORMALITIES ON TREATMENT OUTCOMES IN PATIENTS WITH AMYLOID LIGHT-CHAIN AMYLOIDOSIS: SUBANALYSES FROM THE ANDROMEDA STUDY	AMYLOID-JOURNAL OF PROTEIN FOLDING DISORDERS	10.1080/13506129.2022.2164488	6	3
PALLADINI G	2023	THE CRYO-EM STRUCTURE OF RENAL AMYLOID FIBRIL SUGGESTS STRUCTURALLY HOMOGENEOUS MULTIORGAN AGGREGATION IN AL AMYLOIDOSIS	JOURNAL OF MOLECULAR BIOLOGY	10.1016/j.jmb.2023.168215	2	1
PALLADINI G	2023	NANOBODIES COUNTERACT THE TOXICITY OF AN AMYLOIDOGENIC LIGHT CHAIN BY STABILIZING A PARTIALLY OPEN DIMERIC CONFORMATION	JOURNAL OF MOLECULAR BIOLOGY	10.1016/j.jmb.2023.168320	0	0
PALLADINI G	2023	VENETOCLAX IN RELAPSE/REFRACTORY AL AMYLOIDOSIS-A MULTICENTER INTERNATIONAL RETROSPECTIVE REAL-WORLD STUDY	CANCERS	10.3390/cancers15061710	2	1
PALLADINI G	2023	BIRTAMIMAB PLUS STANDARD OF CARE IN LIGHT-CHAIN AMYLOIDOSIS: THE PHASE 3 RANDOMIZED PLACEBO-CONTROLLED VITAL TRIAL	BLOOD	10.1182/blood.2022019406	9	4.5
PALLADINI G	2023	GUIDELINES FOR NON-TRANSPLANT CHEMOTHERAPY FOR TREATMENT OF SYSTEMIC AL AMYLOIDOSIS: EHA-ISA WORKING GROUP	AMYLOID-JOURNAL OF PROTEIN FOLDING DISORDERS	10.1080/13506129.2022.2093635	22	11
PALLADINI G	2023	INDIVIDUALIZED APPROACH TO MANAGEMENT OF LIGHT CHAIN AMYLOIDOSIS	JOURNAL OF THE NATIONAL COMPREHENSIVE CANCER NETWORK	10.6004/jnccn.2022.7092	1	0.5
PALLADINI G	2023	DIAGNOSIS AND TREATMENT OF AL AMYLOIDOSIS	DRUGS	10.1007/s40265-022-01830-z	3	1.5
PALLADINI G	2023	GRADED CARDIAC RESPONSE CRITERIA FOR PATIENTS WITH SYSTEMIC LIGHT CHAIN AMYLOIDOSIS	JOURNAL OF CLINICAL ONCOLOGY	10.1200/JCO.22.00643	10	5
PALLADINI G	2023	DEFINITION AND CLINICAL SIGNIFICANCE OF THE MONOCLONAL GAMMOPATHY OF UNDETERMINED SIGNIFICANCE-LIKE PHENOTYPE IN PATIENTS WITH MONOCLONAL GAMMOPATHIES	JOURNAL OF CLINICAL ONCOLOGY	10.1200/JCO.22.01916	3	1.5
PALLADINI G	2023	THE MANAGEMENT OF LIGHT CHAIN (AL) AMYLOIDOSIS IN EUROPE: CLINICAL CHARACTERISTICS, TREATMENT PATTERNS, AND EFFICACY OUTCOMES BETWEEN 2004 AND 2018	BLOOD CANCER JOURNAL	10.1038/s41408-023-00789-8	6	3
PALLADINI G	2023	A STRATEGY FOR THE SELECTION OF RT-QPCR REFERENCE GENES BASED ON PUBLICLY AVAILABLE TRANSCRIPTOMIC DATASETS	BIOMEDICINES	10.3390/biomedicines11041079	2	1
PALLADINI G	2022	HOW I TREAT AL AMYLOIDOSIS	BLOOD	10.1182/blood.2020008737	25	8.333
PALLADINI G	2022	CHANGING PARADIGM IN THE TREATMENT OF AMYLOIDOSIS: FROM DISEASE-MODIFYING DRUGS TO ANTI-FIBRIL THERAPY	FRONTIERS IN CARDIOVASCULAR MEDICINE	10.3389/fcvm.2022.1073503	5	1.667
PALLADINI G	2022	GUIDELINES FOR HIGH DOSE CHEMOTHERAPY AND STEM CELL TRANSPLANTATION FOR SYSTEMIC AL AMYLOIDOSIS: EHA-ISA WORKING GROUP GUIDELINES	AMYLOID-JOURNAL OF PROTEIN FOLDING DISORDERS	10.1080/13506129.2021.2002841	38	12.667
PALLADINI G	2022	ADVANCES IN THE TREATMENT OF LIGHT CHAIN AMYLOIDOSIS	CURRENT OPINION IN ONCOLOGY	10.1097/CCO.0000000000000881	1	0.333
PALLADINI G	2022	OUTCOMES OF RENAL TRANSPLANTATION IN PATIENTS WITH AL AMYLOIDOSIS: AN INTERNATIONAL COLLABORATION THROUGH THE INTERNATIONAL KIDNEY AND MONOCLONAL GAMMOPATHY RESEARCH GROUP	BLOOD CANCER JOURNAL	10.1038/s41408-022-00714-5	10	3.333
PALLADINI G	2022	EARLY CARDIAC RESPONSE IS POSSIBLE IN STAGE IIIB CARDIAC AL AMYLOIDOSIS AND IS ASSOCIATED WITH PROLONGED SURVIVAL	BLOOD	10.1182/blood.2022016348	6	2
PALLADINI G	2022	HEALTH-RELATED QUALITY OF LIFE IN PATIENTS WITH LIGHT CHAIN AMYLOIDOSIS TREATED WITH BORTEZOMIB, CYCLOPHOSPHAMIDE, AND DEXAMETHASONE +/ -DARATUMUMAB: RESULTS FROM THE ANDROMEDA STUDY	AMERICAN JOURNAL OF HEMATOLOGY	10.1002/ajh.26536	2	0.667
PALLADINI G	2022	PROSPECTIVE URINARY ALBUMIN/CREATININE RATIO FOR DIAGNOSIS, STAGING, AND ORGAN RESPONSE ASSESSMENT IN RENAL AL AMYLOIDOSIS: RESULTS FROM A LARGE COHORT OF PATIENTS	CLINICAL CHEMISTRY AND LABORATORY MEDICINE	10.1515/cclm-2021-0912	7	2.333
PALLADINI G	2022	AN N-GLYCOSYLATION HOTSPOT IN IMMUNOGLOBULIN Κ LIGHT CHAINS IS ASSOCIATED WITH AL AMYLOIDOSIS	LEUKEMIA	10.1038/s41375-022-01599-w	11	3.667
PALLADINI G	2022	A NATIONWIDE PROSPECTIVE REGISTRY OF BORTEZOMIB-BASED THERAPY IN LIGHT CHAIN (AL) AMYLOIDOSIS	LEUKEMIA & LYMPHOMA	10.1080/10428194.2021.1971215	7	2.333
PALLADINI G	2022	CU(II) BINDING INCREASES THE SOLUBLE TOXICITY OF AMYLOIDOGENIC LIGHT CHAINS	INTERNATIONAL JOURNAL OF MOLECULAR SCIENCES	10.3390/ijms23020950	0	0
PALLADINI G	2022	PROTEASE-SENSITIVE REGIONS IN AMYLOID LIGHT CHAINS: WHAT A COMMON PATTERN OF FRAGMENTATION ACROSS ORGANS SUGGESTS ABOUT AGGREGATION	FEBS JOURNAL	10.1111/febs.16182	21	7
PALLADINI G	2022	COMPARISON OF FOUR-DIMENSIONAL MAGNETIC RESONANCE IMAGING ANALYSIS OF LEFT VENTRICULAR FLUID DYNAMICS AND ENERGETICS IN ISCHEMIC AND RESTRICTIVE CARDIOMYOPATHIES	JOURNAL OF MAGNETIC RESONANCE IMAGING	10.1002/jmri.28076	10	3.333
PALLADINI G	2021	DARATUMUMAB-BASED TREATMENT FOR IMMUNOGLOBULIN LIGHT-CHAIN AMYLOIDOSIS	NEW ENGLAND JOURNAL OF MEDICINE	10.1056/NEJMoa2028631	232	58
PALLADINI G	2021	SEARCH FOR AL AMYLOIDOSIS RISK FACTORS USING MENDELIAN RANDOMIZATION	BLOOD ADVANCES	10.1182/bloodadvances.2021004423	5	1.25
PALLADINI G	2021	DISSECTING THE MOLECULAR FEATURES OF SYSTEMIC LIGHT CHAIN (AL) AMYLOIDOSIS: CONTRIBUTIONS FROM PROTEOMICS	MEDICINA-LITHUANIA	10.3390/medicina57090916	2	0.5
PALLADINI G	2021	DARATUMUMAB IN THE TREATMENT OF LIGHT-CHAIN (AL) AMYLOIDOSIS	CELLS	10.3390/cells10030545	20	5
PALLADINI G	2021	BONE MARROW MICROENVIRONMENT IN LIGHT-CHAIN AMYLOIDOSIS: IN VITRO EXPANSION AND CHARACTERIZATION OF MESENCHYMAL STROMAL CELLS	BIOMEDICINES	10.3390/biomedicines9111523	0	0
PALLADINI G	2021	MINIMAL RESIDUAL DISEASE NEGATIVITY BY NEXT-GENERATION FLOW CYTOMETRY IS ASSOCIATED WITH IMPROVED ORGAN RESPONSE IN AL AMYLOIDOSIS	BLOOD CANCER JOURNAL	10.1038/s41408-021-00428-0	34	8.5
PALLADINI G	2021	A SAFETY REVIEW OF DRUG TREATMENTS FOR PATIENTS WITH SYSTEMIC IMMUNOGLOBULIN LIGHT CHAIN (AL) AMYLOIDOSIS	EXPERT OPINION ON DRUG SAFETY	10.1080/14740338.2021.1890023	2	0.5
PALLADINI G	2021	4D FLOW EVALUATION OF BLOOD NON-NEWTONIAN BEHAVIOR IN LEFT VENTRICLE FLOW ANALYSIS	JOURNAL OF BIOMECHANICS	10.1016/j.jbiomech.2021.110308	3	0.75
PALLADINI G	2020	NOVEL CHALLENGES IN THE MANAGEMENT OF IMMUNOGLOBULIN LIGHT CHAIN AMYLOIDOSIS: FROM THE BENCH TO THE BEDSIDE	EXPERT REVIEW OF HEMATOLOGY	10.1080/17474086.2020.1803060	5	1
PALLADINI G	2020	BIOELECTRICAL IMPEDANCE VECTOR ANALYSIS-DERIVED PHASE ANGLE PREDICTS SURVIVAL IN PATIENTS WITH SYSTEMIC IMMUNOGLOBULIN LIGHT-CHAIN AMYLOIDOSIS	AMYLOID-JOURNAL OF PROTEIN FOLDING DISORDERS	10.1080/13506129.2020.1737004	5	1
PALLADINI G	2020	MONOCLONAL ANTIBODY THERAPIES IN SYSTEMIC LIGHT-CHAIN AMYLOIDOSIS	HEMATOLOGY-ONCOLOGY CLINICS OF NORTH AMERICA	10.1016/j.hoc.2020.08.005	8	1.6
PALLADINI G	2020	MANAGEMENT OF AL AMYLOIDOSIS IN 2020	HEMATOLOGY-AMERICAN SOCIETY OF HEMATOLOGY EDUCATION PROGRAM	10.1182/hematology.2020006913	26	5.2
PALLADINI G	2020	MANAGEMENT OF AL AMYLOIDOSIS IN 2020	BLOOD	10.1182/blood.2020006913	118	23.6
PALLADINI G	2020	POMALIDOMIDE AND DEXAMETHASONE GRANT RAPID HAEMATOLOGIC RESPONSES IN PATIENTS WITH RELAPSED AND REFRACTORY AL AMYLOIDOSIS: A EUROPEAN RETROSPECTIVE SERIES OF 153 PATIENTS	AMYLOID-JOURNAL OF PROTEIN FOLDING DISORDERS	10.1080/13506129.2020.1767566	22	4.4
PALLADINI G	2020	INDICATORS OF PROFOUND HEMATOLOGIC RESPONSE IN AL AMYLOIDOSIS: COMPLETE RESPONSE REMAINS THE GOAL OF THERAPY	BLOOD CANCER JOURNAL	10.1038/s41408-020-00355-6	11	2.2
PALLADINI G	2020	CONVENTIONAL THERAPY FOR AMYLOID LIGHT-CHAIN AMYLOIDOSIS	ACTA HAEMATOLOGICA	10.1159/000507072	8	1.6
PALLADINI G	2020	SEQUENTIAL RESPONSE-DRIVEN BORTEZOMIB-BASED THERAPY FOLLOWED BY AUTOLOGOUS STEM CELL TRANSPLANT IN AL AMYLOIDOSIS	BLOOD ADVANCES	10.1182/bloodadvances.2020002219	17	3.4
PALLADINI G	2020	BORTEZOMIB, MELPHALAN, AND DEXAMETHASONE FOR LIGHT-CHAIN AMYLOIDOSIS	JOURNAL OF CLINICAL ONCOLOGY	10.1200/JCO.20.01285	89	17.8
PALLADINI G	2020	DARATUMUMAB PLUS CYBORD FOR PATIENTS WITH NEWLY DIAGNOSED AL AMYLOIDOSIS: SAFETY RUN-IN RESULTS OF ANDROMEDA	BLOOD	10.1182/blood.2019004460	131	26.2
PALLADINI G	2020	INHERENT BIOPHYSICAL PROPERTIES MODULATE THE TOXICITY OF SOLUBLE AMYLOIDOGENIC LIGHT CHAINS	JOURNAL OF MOLECULAR BIOLOGY	10.1016/j.jmb.2019.12.015	21	4.2
PALLADINI G	2020	CHALLENGES IN THE MANAGEMENT OF PATIENTS WITH SYSTEMIC LIGHT CHAIN (AL) AMYLOIDOSIS DURING THE COVID-19 PANDEMIC	BRITISH JOURNAL OF HAEMATOLOGY	10.1111/bjh.16898	14	2.8
PALLADINI G	2020	HIGH RATE OF PROFOUND CLONAL AND RENAL RESPONSES WITH DARATUMUMAB TREATMENT IN HEAVILY PRE-TREATED PATIENTS WITH LIGHT CHAIN (AL) AMYLOIDOSIS AND HIGH BONE MARROW PLASMA CELL INFILTRATE	AMERICAN JOURNAL OF HEMATOLOGY	10.1002/ajh.25828	23	4.6
PALLADINI G	2020	A VALIDATED COMPOSITE ORGAN AND HEMATOLOGIC RESPONSE MODEL FOR EARLY ASSESSMENT OF TREATMENT OUTCOMES IN LIGHT CHAIN AMYLOIDOSIS	BLOOD CANCER JOURNAL	10.1038/s41408-020-0306-5	19	3.8
PALLADINI G	2020	A PROSPECTIVE PHASE 2 TRIAL OF DARATUMUMAB IN PATIENTS WITH PREVIOUSLY TREATED SYSTEMIC LIGHT-CHAIN AMYLOIDOSIS	BLOOD	10.1182/blood.2019004369	84	16.8
PALLADINI G	2020	MASS SPECTROMETRY CHARACTERIZATION OF LIGHT CHAIN FRAGMENTATION SITES IN CARDIAC AL AMYLOIDOSIS: INSIGHTS INTO THE TIMING OF PROTEOLYSIS	JOURNAL OF BIOLOGICAL CHEMISTRY	10.1074/jbc.RA120.013461	26	5.2
PALLADINI G	2020	NONLYMPHOPLASMACYTIC LYMPHOMAS ASSOCIATED WITH LIGHT-CHAIN AMYLOIDOSIS	BLOOD	10.1182/blood.2019002762	25	5
PALLADINI G	2019	CRYO-EM STRUCTURE OF CARDIAC AMYLOID FIBRILS FROM AN IMMUNOGLOBULIN LIGHT CHAIN AL AMYLOIDOSIS PATIENT	NATURE COMMUNICATIONS	10.1038/s41467-019-09133-w	93	15.5
PALLADINI G	2019	ATR-FTIR SPECTROSCOPY SUPPORTED BY MULTIVARIATE ANALYSIS FOR THE CHARACTERIZATION OF ADIPOSE TISSUE ASPIRATES FROM PATIENTS AFFECTED BY SYSTEMIC AMYLOIDOSIS	ANALYTICAL CHEMISTRY	10.1021/acs.analchem.8b05008	22	3.667
PALLADINI G	2019	AN EVALUATION OF PATISIRAN: A VIABLE TREATMENT OPTION FOR TRANSTHYRETIN-RELATED HEREDITARY AMYLOIDOSIS	EXPERT OPINION ON PHARMACOTHERAPY	10.1080/14656566.2019.1671352	9	1.5
PALLADINI G	2018	SYSTEMIC IMMUNOGLOBULIN LIGHT CHAIN AMYLOIDOSIS	NATURE REVIEWS DISEASE PRIMERS	10.1038/s41572-018-0034-3	303	43.286
PALLADINI G	2018	GROWTH DIFFERENTIATION FACTOR-15 IS A NEW BIOMARKER FOR SURVIVAL AND RENAL OUTCOMES IN LIGHT CHAIN AMYLOIDOSIS	BLOOD	10.1182/blood-2017-12-819904	0	0
PALLADINI G	2018	MANAGEMENT OF THE ELDERLY PATIENT WITH AL AMYLOIDOSIS	EUROPEAN JOURNAL OF INTERNAL MEDICINE	10.1016/j.ejim.2018.05.004	16	2.286
PALLADINI G	2018	LIGHT CHAIN AMYLOIDOSIS	MEDITERRANEAN JOURNAL OF HEMATOLOGY AND INFECTIOUS DISEASES	10.4084/MJHID.2018.022	46	6.571
PALLADINI G	2018	OUTCOME OF PATIENTS WITH NEWLY DIAGNOSED SYSTEMIC LIGHT-CHAIN AMYLOIDOSIS ASSOCIATED WITH DELETION OF 17P	CLINICAL LYMPHOMA MYELOMA & LEUKEMIA	10.1016/j.clml.2018.07.292	15	2.143
PALLADINI G	2018	NEW CONCEPTS IN THE TREATMENT AND DIAGNOSIS OF AMYLOIDOSIS	EXPERT REVIEW OF HEMATOLOGY	10.1080/17474086.2018.1424534	10	1.429
PALLADINI G	2018	NOVEL THERAPIES IN LIGHT CHAIN AMYLOIDOSIS	KIDNEY INTERNATIONAL REPORTS	10.1016/j.ekir.2017.11.017	17	2.429
PALLADINI G	2018	PRESENTATION AND OUTCOME WITH SECOND-LINE TREATMENT IN AL AMYLOIDOSIS PREVIOUSLY SENSITIVE TO NONTRANSPLANT THERAPIES	BLOOD	10.1182/blood-2017-04-780544	44	6.286
PALLADINI G	2017	GENOME-WIDE ASSOCIATION STUDY OF IMMUNOGLOBULIN LIGHT CHAIN AMYLOIDOSIS IN THREE PATIENT COHORTS: COMPARISON WITH MYELOMA	LEUKEMIA	10.1038/leu.2016.387	27	3.375
PALLADINI G	2017	A PHASE 2 TRIAL OF POMALIDOMIDE AND DEXAMETHASONE RESCUE TREATMENT IN PATIENTS WITH AL AMYLOIDOSIS	BLOOD	10.1182/blood-2016-12-756528	66	8.25
PALLADINI G	2017	A PHASE 1/2 STUDY OF THE ORAL PROTEASOME INHIBITOR IXAZOMIB IN RELAPSED OR REFRACTORY AL AMYLOIDOSIS	BLOOD	10.1182/blood-2017-03-771220	101	12.625
PALLADINI G	2017	PATIENTS WITH LIGHT-CHAIN AMYLOIDOSIS AND LOW FREE LIGHT-CHAIN BURDEN HAVE DISTINCT CLINICAL FEATURES AND OUTCOME	BLOOD	10.1182/blood-2017-02-767467	80	10
PALLADINI G	2017	THE AMYLOIDOGENIC LIGHT CHAIN IS A STRESSOR THAT SENSITIZES PLASMA CELLS TO PROTEASOME INHIBITOR TOXICITY	BLOOD	10.1182/blood-2016-08-730978	61	7.625
PALLADINI G	2017	CONCURRENT STRUCTURAL AND BIOPHYSICAL TRAITS LINK WITH IMMUNOGLOBULIN LIGHT CHAINS AMYLOID PROPENSITY	SCIENTIFIC REPORTS	10.1038/s41598-017-16953-7	45	5.625
PALLADINI G	2017	CIRCULATING FREE LIGHT CHAIN MEASUREMENT IN THE DIAGNOSIS, PROGNOSTIC ASSESSMENT AND EVALUATION OF RESPONSE OF AL AMYLOIDOSIS: COMPARISON OF FREELITE AND N LATEX FLC ASSAYS	CLINICAL CHEMISTRY AND LABORATORY MEDICINE	10.1515/cclm-2016-1024	29	3.625
PALLADINI G	2017	PROTEOTOXICITY IN CARDIAC AMYLOIDOSIS: AMYLOIDOGENIC LIGHT CHAINS AFFECT THE LEVELS OF INTRACELLULAR PROTEINS IN HUMAN HEART CELLS	SCIENTIFIC REPORTS	10.1038/s41598-017-15424-3	54	6.75
PALLADINI G	2017	PROTEOTOXICITY IN CARDIAC AMYLOIDOSIS: AMYLOIDOGENIC LIGHT CHAINS AFFECT THE LEVELS OF INTRACELLULAR PROTEINS IN HUMAN HEART CELLS	SCIENTIFIC REPORTS	10.1038/s41598-017-15424-3	54	6.75
PALLADINI G	2017	CARDIAC LIGHT CHAIN AMYLOIDOSIS: THE ROLE OF METAL IONS IN OXIDATIVE STRESS AND MITOCHONDRIAL DAMAGE	ANTIOXIDANTS & REDOX SIGNALING	10.1089/ars.2016.6848	35	4.375
PALLADINI G	2016	RATIONALE, APPLICATION AND CLINICAL QUALIFICATION FOR NT-PROBNP AS A SURROGATE END POINT IN PIVOTAL CLINICAL TRIALS IN PATIENTS WITH AL AMYLOIDOSIS	LEUKEMIA	10.1038/leu.2016.191	65	7.222
PALLADINI G	2016	EUROPEAN COLLABORATIVE STUDY DEFINING CLINICAL PROFILE OUTCOMES AND NOVEL PROGNOSTIC CRITERIA IN MONOCLONAL IMMUNOGLOBULIN M-RELATED LIGHT CHAIN AMYLOIDOSIS	JOURNAL OF CLINICAL ONCOLOGY	10.1200/JCO.2015.63.3123	50	5.556
PALLADINI G	2016	WHAT IS NEW IN DIAGNOSIS AND MANAGEMENT OF LIGHT CHAIN AMYLOIDOSIS?	BLOOD	10.1182/blood-2016-01-629790	161	17.889
PALLADINI G	2016	THE IMPACT OF RENAL FUNCTION ON THE CLINICAL PERFORMANCE OF FLC MEASUREMENT IN AL AMYLOIDOSIS	CLINICAL CHEMISTRY AND LABORATORY MEDICINE	10.1515/cclm-2015-0985	15	1.667
PALLADINI G	2016	IN SITU CHARACTERIZATION OF PROTEIN AGGREGATES IN HUMAN TISSUES AFFECTED BY LIGHT CHAIN AMYLOIDOSIS: A FTIR MICROSPECTROSCOPY STUDY	SCIENTIFIC REPORTS	10.1038/srep29096	50	5.556
PALLADINI G	2016	SERUM-FREE LIGHT-CHAIN ANALYSIS IN DIAGNOSIS AND MANAGEMENT OF MULTIPLE MYELOMA AND RELATED CONDITIONS	SCANDINAVIAN JOURNAL OF CLINICAL & LABORATORY INVESTIGATION	10.1080/00365513.2016.1210337	11	1.222
PALLADINI G	2016	A PATIENT WITH AL AMYLOIDOSIS WITH NEGATIVE FREE LIGHT CHAIN RESULTS	CLINICAL CHEMISTRY AND LABORATORY MEDICINE	10.1515/cclm-2015-0847	9	1
PALLADINI G	2016	NONBIOPSY DIAGNOSIS OF CARDIAC TRANSTHYRETIN AMYLOIDOSIS	CIRCULATION	10.1161/CIRCULATIONAHA.116.021612	1154	128.222
PALLADINI G	2015	A EUROPEAN COLLABORATIVE STUDY OF CYCLOPHOSPHAMIDE, BORTEZOMIB, AND DEXAMETHASONE IN UPFRONT TREATMENT OF SYSTEMIC AL AMYLOIDOSIS	BLOOD	10.1182/blood-2015-01-620302	285	28.5
PALLADINI G	2015	A PRACTICAL APPROACH TO THE DIAGNOSIS OF SYSTEMIC AMYLOIDOSES	BLOOD	10.1182/blood-2014-11-609883	128	12.8
PALLADINI G	2015	NOVEL MITOCHONDRIAL PROTEIN INTERACTORS OF IMMUNOGLOBULIN LIGHT CHAINS CAUSING HEART AMYLOIDOSIS	FASEB JOURNAL	10.1096/fj.15-272179	50	5
PALLADINI G	2015	NUTRITIONAL COUNSELING IMPROVES QUALITY OF LIFE AND PRESERVES BODY WEIGHT IN SYSTEMIC IMMUNOGLOBULIN LIGHT-CHAIN (AL) AMYLOIDOSIS	NUTRITION	10.1016/j.nut.2015.04.011	21	2.1
PALLADINI G	2014	LONG-TERM FOLLOW-UP FROM A PHASE 1/2 STUDY OF SINGLE-AGENT BORTEZOMIB IN RELAPSED SYSTEMIC AL AMYLOIDOSIS	BLOOD	10.1182/blood-2014-04-568329	53	4.818
PALLADINI G	2014	MALNUTRITION AT DIAGNOSIS PREDICTS MORTALITY IN PATIENTS WITH SYSTEMIC IMMUNOGLOBULIN LIGHT-CHAIN AMYLOIDOSIS INDEPENDENTLY OF CARDIAC STAGE AND RESPONSE TO TREATMENT	JOURNAL OF PARENTERAL AND ENTERAL NUTRITION	10.1177/0148607113501328	14	1.273
PALLADINI G	2014	PROGNOSTIC VALUE OF DEPRESSED MIDWALL SYSTOLIC FUNCTION IN CARDIAC LIGHT-CHAIN AMYLOIDOSIS	JOURNAL OF HYPERTENSION	10.1097/HJH.0000000000000120	17	1.545
PALLADINI G	2014	UPDATE ON TREATMENT OF LIGHT CHAIN AMYLOIDOSIS	HAEMATOLOGICA	10.3324/haematol.2013.087619	76	6.909
PALLADINI G	2014	ORAL MELPHALAN AND DEXAMETHASONE GRANTS EXTENDED SURVIVAL WITH MINIMAL TOXICITY IN AL AMYLOIDOSIS: LONG-TERM RESULTS OF A RISK-ADAPTED APPROACH	HAEMATOLOGICA	10.3324/haematol.2013.095463	113	10.273
PALLADINI G	2014	A STAGING SYSTEM FOR RENAL OUTCOME AND EARLY MARKERS OF RENAL RESPONSE TO CHEMOTHERAPY IN AL AMYLOIDOSIS	BLOOD	10.1182/blood-2014-04-570010	321	29.182
PALLADINI G	2014	BIOCHEMICAL MARKERS IN EARLY DIAGNOSIS AND MANAGEMENT OF SYSTEMIC AMYLOIDOSES	CLINICAL CHEMISTRY AND LABORATORY MEDICINE	10.1515/cclm-2014-0235	17	1.545
PALLADINI G	2014	MELPHALAN AND DEXAMETHASONE WITH OR WITHOUT BORTEZOMIB IN NEWLY DIAGNOSED AL AMYLOIDOSIS: A MATCHED CASE-CONTROL STUDY ON 174 PATIENTS	LEUKEMIA	10.1038/leu.2014.227	96	8.727
PALLADINI G	2014	A CAENORHABDITIS ELEGANS-BASED ASSAY RECOGNIZES IMMUNOGLOBULIN LIGHT CHAINS CAUSING HEART AMYLOIDOSIS	BLOOD	10.1182/blood-2013-10-525634	101	9.182
PALLADINI G	2013	A PHASE II TRIAL OF CYCLOPHOSPHAMIDE, LENALIDOMIDE AND DEXAMETHASONE IN PREVIOUSLY TREATED PATIENTS WITH AL AMYLOIDOSIS	HAEMATOLOGICA	10.3324/haematol.2012.073593	57	4.75
PALLADINI G	2013	SYSTEMIC LIGHT CHAIN AMYLOIDOSIS: AN UPDATE FOR TREATING PHYSICIANS	BLOOD	10.1182/blood-2013-01-453001	179	14.917
PALLADINI G	2013	A EUROPEAN COLLABORATIVE STUDY OF TREATMENT OUTCOMES IN 346 PATIENTS WITH CARDIAC STAGE III AL AMYLOIDOSIS	BLOOD	10.1182/blood-2012-12-473066	338	28.167
PALLADINI G	2013	SERUM PREALBUMIN: AN INDEPENDENT MARKER OF SHORT-TERM ENERGY INTAKE IN THE PRESENCE OF MULTIPLE-ORGAN DISEASE INVOLVEMENT	NUTRITION	10.1016/j.nut.2012.08.007	31	2.583
PALLADINI G	2013	LIGHT CHAIN AMYLOIDOSIS 2012: A NEW ERA	BRITISH JOURNAL OF HAEMATOLOGY	10.1111/bjh.12191	36	3
PALLADINI G	2013	DIAGNOSTIC AND PROGNOSTIC VALUE OF LOW QRS VOLTAGES IN CARDIAC AL AMYLOIDOSIS	ANNALS OF NONINVASIVE ELECTROCARDIOLOGY	10.1111/anec.12036	68	5.667
PALLADINI G	2013	STANNIOCALCIN1 IS A KEY MEDIATOR OF AMYLOIDOGENIC LIGHT CHAIN INDUCED CARDIOTOXICITY	BASIC RESEARCH IN CARDIOLOGY	10.1007/s00395-013-0378-5	46	3.833
PALLADINI G	2013	PREVALENCE AND PROGNOSTIC VALUE OF CONDUCTION DISTURBANCES AT THE TIME OF DIAGNOSIS OF CARDIAC AL AMYLOIDOSIS	ANNALS OF NONINVASIVE ELECTROCARDIOLOGY	10.1111/anec.12032	37	3.083
PALLADINI G	2013	PROGNOSTIC VALUE OF FRAGMENTED QRS IN CARDIAC AL AMYLOIDOSIS	INTERNATIONAL JOURNAL OF CARDIOLOGY	10.1016/j.ijcard.2012.05.097	34	2.833
PALLADINI G	2013	DIAGNOSTIC CHALLENGES OF AMYLOIDOSIS IN WALDENSTROM MACROGLOBULINEMIA	CLINICAL LYMPHOMA MYELOMA & LEUKEMIA	10.1016/j.clml.2013.02.001	8	0.667
PALLADINI G	2013	A STRATEGY FOR SYNTHESIS OF PATHOGENIC HUMAN IMMUNOGLOBULIN FREE LIGHT CHAINS IN E-COLI	PLOS ONE	10.1371/journal.pone.0076022	16	1.333
PALLADINI G	2013	SYSTEMIC AMYLOIDOSES: WHAT AN INTERNIST SHOULD KNOW	EUROPEAN JOURNAL OF INTERNAL MEDICINE	10.1016/j.ejim.2013.10.007	22	1.833
PALLADINI G	2013	DISEASE PROFILE AND DIFFERENTIAL DIAGNOSIS OF HEREDITARY TRANSTHYRETIN-RELATED AMYLOIDOSIS WITH EXCLUSIVELY CARDIAC PHENOTYPE: AN ITALIAN PERSPECTIVE	EUROPEAN HEART JOURNAL	10.1093/eurheartj/ehs123	217	18.083
PALLADINI G	2012	CONSENSUS GUIDELINES FOR THE CONDUCT AND REPORTING OF CLINICAL TRIALS IN SYSTEMIC LIGHT-CHAIN AMYLOIDOSIS	LEUKEMIA	10.1038/leu.2012.100	284	21.846
PALLADINI G	2012	NEW CRITERIA FOR RESPONSE TO TREATMENT IN IMMUNOGLOBULIN LIGHT CHAIN AMYLOIDOSIS BASED ON FREE LIGHT CHAIN MEASUREMENT AND CARDIAC BIOMARKERS: IMPACT ON SURVIVAL OUTCOMES	JOURNAL OF CLINICAL ONCOLOGY	10.1200/JCO.2011.37.7614	662	50.923
PALLADINI G	2012	BEST USE OF CARDIAC BIOMARKERS IN PATIENTS WITH AL AMYLOIDOSIS AND RENAL FAILURE	AMERICAN JOURNAL OF HEMATOLOGY	10.1002/ajh.23141	86	6.615
PALLADINI G	2012	SALVAGE THERAPY WITH LENALIDOMIDE AND DEXAMETHASONE IN PATIENTS WITH ADVANCED AL AMYLOIDOSIS REFRACTORY TO MELPHALAN, BORTEZOMIB, AND THALIDOMIDE	ANNALS OF HEMATOLOGY	10.1007/s00277-011-1244-x	67	5.154
PALLADINI G	2012	DIFFERENTIAL DIAGNOSIS OF MONOCLONAL GAMMOPATHY OF UNDETERMINED SIGNIFICANCE	HEMATOLOGY-AMERICAN SOCIETY OF HEMATOLOGY EDUCATION PROGRAM	10.1182/asheducation-2012.1.595	85	6.538
PALLADINI G	2012	NUTRITIONAL STATUS INDEPENDENTLY AFFECTS QUALITY OF LIFE OF PATIENTS WITH SYSTEMIC IMMUNOGLOBULIN LIGHT-CHAIN (AL) AMYLOIDOSIS	ANNALS OF HEMATOLOGY	10.1007/s00277-011-1309-x	27	2.077
PALLADINI G	2012	THE REPERTOIRE OF Λ LIGHT CHAINS CAUSING PREDOMINANT AMYLOID HEART INVOLVEMENT AND IDENTIFICATION OF A PREFERENTIALLY INVOLVED GERMLINE GENE, IGLV1-44	BLOOD	10.1182/blood-2011-05-355784	78	6
PALLADINI G	2011	TREATMENT OF IGM-ASSOCIATED AL AMYLOIDOSIS WITH THE COMBINATION OF RITUXIMAB, BORTEZOMIB, AND DEXAMETHASONE	CLINICAL LYMPHOMA MYELOMA & LEUKEMIA	10.3816/CLML.2011.n.033	27	1.929
PALLADINI G	2011	EFFICACY AND SAFETY OF ONCE-WEEKLY AND TWICE-WEEKLY BORTEZOMIB IN PATIENTS WITH RELAPSED SYSTEMIC AL AMYLOIDOSIS: RESULTS OF A PHASE 1/2 STUDY	BLOOD	10.1182/blood-2011-02-334227	130	9.286
PALLADINI G	2011	TRANSPLANTATION VS. CONVENTIONAL-DOSE THERAPY FOR AMYLOIDOSIS	CURRENT OPINION IN ONCOLOGY	10.1097/CCO.0b013e328342b840	29	2.071
PALLADINI G	2011	MIDREGIONAL PROADRENOMEDULLIN (MR-PROADM) IS A POWERFUL PREDICTOR OF EARLY DEATH IN AL AMYLOIDOSIS	AMYLOID-JOURNAL OF PROTEIN FOLDING DISORDERS	10.3109/13506129.2011.627069	24	1.714
PALLADINI G	2011	BORTEZOMIB IN A PHASE 1 TRIAL FOR PATIENTS WITH RELAPSED AL AMYLOIDOSIS: CARDIAC RESPONSES AND OVERALL EFFECTS	QJM-AN INTERNATIONAL JOURNAL OF MEDICINE	10.1093/qjmed/hcr105	34	2.429
PALLADINI G	2010	BORTEZOMIB WITH OR WITHOUT DEXAMETHASONE IN PRIMARY SYSTEMIC (LIGHT CHAIN) AMYLOIDOSIS	JOURNAL OF CLINICAL ONCOLOGY	10.1200/JCO.2009.23.8220	225	15
PALLADINI G	2010	THE COMBINATION OF HIGH-SENSITIVITY CARDIAC TROPONIN T (HS-CTNT) AT PRESENTATION AND CHANGES IN N-TERMINAL NATRIURETIC PEPTIDE TYPE B (NT-PROBNP) AFTER CHEMOTHERAPY BEST PREDICTS SURVIVAL IN AL AMYLOIDOSIS	BLOOD	10.1182/blood-2010-05-286567	162	10.8
PALLADINI G	2009	IDENTIFICATION OF AMYLOIDOGENIC LIGHT CHAINS REQUIRES THE COMBINATION OF SERUM-FREE LIGHT CHAIN ASSAY WITH IMMUNOFIXATION OF SERUM AND URINE	CLINICAL CHEMISTRY	10.1373/clinchem.2008.117143	194	12.125
PALLADINI G	2009	TREATMENT OF PATIENTS WITH ADVANCED CARDIAC AL AMYLOIDOSIS WITH ORAL MELPHALAN, DEXAMETHASONE, AND THALIDOMIDE	ANNALS OF HEMATOLOGY	10.1007/s00277-008-0600-y	55	3.438
PALLADINI G	2009	AL AMYLOIDOSIS ASSOCIATED WITH IGM MONOCLONAL PROTEIN: A DISTINCT CLINICAL ENTITY	CLINICAL LYMPHOMA & MYELOMA	10.3816/CLM.2009.n.021	36	2.25
PALLADINI G	2009	WEEKLY AND TWICE-WEEKLY BORTEZOMIB IN PATIENTS WITH SYSTEMIC AL AMYLOIDOSIS: RESULTS OF A PHASE 1 DOSE-ESCALATION STUDY	BLOOD	10.1182/blood-2009-02-203398	123	7.688
PALLADINI G	2008	RENAL INVOLVEMENT IN SYSTEMIC AMYLOIDOSIS	NEPHROLOGY DIALYSIS TRANSPLANTATION	10.1093/ndt/gfm684	87	5.118
PALLADINI G	2008	SJOGREN'S SYNDROME AND LOCALIZED NODULAR CUTANEOUS AMYLOIDOSIS -COINCIDENCE OR A DISTINCT CLINICAL ENTITY?	ARTHRITIS AND RHEUMATISM	10.1002/art.23617	47	2.765
PALLADINI G	2008	AMYLOIDOSIS: IS A CURE POSSIBLE?	ANNALS OF ONCOLOGY	10.1093/annonc/mdn200	52	3.059
PALLADINI G	2007	IMPORTANCE OF THE ECHOCARDIOGRAPHIC EVALUATION OF RIGHT VENTRICULAR FUNCTION IN PATIENTS WITH AL AMYLOIDOSIS	EUROPEAN JOURNAL OF HEART FAILURE	10.1016/j.ejheart.2007.05.006	58	3.222
PALLADINI G	2007	RENAL INVOLVEMENT IN SYSTEMIC AMYLOIDOSIS - AN ITALIAN RETROSPECTIVE STUDY ON EPIDEMIOLOGICAL AND CLINICAL DATA AT DIAGNOSIS	NEPHROLOGY DIALYSIS TRANSPLANTATION	10.1093/ndt/gfm041	52	2.889
PALLADINI G	2006	THERAPY AND MANAGEMENT OF SYSTEMIC AL (PRIMARY) AMYLOIDOSIS	SWISS MEDICAL WEEKLY	NA	27	1.421
PALLADINI G	2006	NUTRITIONAL STATUS OF OUTPATIENTS WITH SYSTEMIC IMMUNOGLOBULIN LIGHT-CHAIN AMYLOIDOSIS	AMERICAN JOURNAL OF CLINICAL NUTRITION	NA	43	2.263
PALLADINI G	2006	LONG-TERM RESULTS OF A RISK-ADAPTED APPROACH TO MELPHALAN CONDITIONING IN AUTOLOGOUS PERIPHERAL BLOOD STEM CELL TRANSPLANTATION FOR PRIMARY (AL) AMYLOIDOSIS	HAEMATOLOGICA	NA	32	1.684
PALLADINI G	2005	MULTICENTRE VERSUS SINGLE CENTRE APPROACH TO RARE DISEASES: THE MODEL OF SYSTEMIC LIGHT CHAIN AMYLOIDOSIS	AMYLOID-JOURNAL OF PROTEIN FOLDING DISORDERS	10.1080/13506120500107055	37	1.85
PALLADINI G	2005	CLINICAL ASPECTS OF SYSTEMIC AMYLOID DISEASES	BIOCHIMICA ET BIOPHYSICA ACTA-PROTEINS AND PROTEOMICS	10.1016/j.bbapap.2005.08.014	200	10
PALLADINI G	2005	THE COMBINATION OF THALIDOMIDE AND INTERMEDIATE-DOSE DEXAMETHASONE IS AN EFFECTIVE BUT TOXIC TREATMENT FOR PATIENTS WITH PRIMARY AMYLOIDOSIS (AL)	BLOOD	10.1182/blood-2004-08-3231	162	8.1
LEUNG N	2024	TREATMENT PATTERNS FOR AL AMYLOIDOSIS AFTER FRONTLINE DARATUMUMAB, BORTEZOMIB, CYCLOPHOSPHAMIDE, AND DEXAMETHASONE TREATMENT FAILURES	LEUKEMIA	10.1038/s41375-024-02243-5	0	0
LEUNG N	2023	THE IMPACT OF POST-TRANSPLANT DOXYCYCLINE IN AL AMYLOIDOSIS - UPDATED RESULTS AFTER LONG-TERM FOLLOW UP	AMYLOID-JOURNAL OF PROTEIN FOLDING DISORDERS	10.1080/13506129.2022.2155809	2	1
LEUNG N	2023	RISK FACTORS FOR SEVERE INFECTION AND MORTALITY IN PATIENTS WITH COVID-19 IN PATIENTS WITH MULTIPLE MYELOMA AND AL AMYLOIDOSIS	AMERICAN JOURNAL OF HEMATOLOGY	10.1002/ajh.26762	13	6.5
LEUNG N	2022	THE CHARACTERISTICS OF PATIENTS WITH KIDNEY LIGHT CHAIN DEPOSITION DISEASE CONCURRENT WITH LIGHT CHAIN AMYLOIDOSIS	KIDNEY INTERNATIONAL	10.1016/j.kint.2021.10.019	4	1.333
LEUNG N	2022	PATHOLOGIC LIGHT CHAIN AMYLOIDOSIS OLIGOMER DETECTION IN URINARY EXTRACELLULAR VESICLES AS A DIAGNOSTIC TOOL FOR RESPONSE AND PROGRESSION OF DISEASE	FRONTIERS IN ONCOLOGY	10.3389/fonc.2022.978198	0	0
LEUNG N	2022	OUTCOMES OF RENAL TRANSPLANTATION IN PATIENTS WITH AL AMYLOIDOSIS: AN INTERNATIONAL COLLABORATION THROUGH THE INTERNATIONAL KIDNEY AND MONOCLONAL GAMMOPATHY RESEARCH GROUP	BLOOD CANCER JOURNAL	10.1038/s41408-022-00714-5	10	3.333
LEUNG N	2022	HYPOVITAMINOSIS D IS PREVALENT IN PATIENTS WITH RENAL AL AMYLOIDOSIS AND ASSOCIATED WITH RENAL OUTCOME	FRONTIERS IN ENDOCRINOLOGY	10.3389/fendo.2022.891712	0	0
LEUNG N	2022	PHASE 2 TRIAL OF IXAZOMIB, CYCLOPHOSPHAMIDE, AND DEXAMETHASONE FOR PREVIOUSLY UNTREATED LIGHT CHAIN AMYLOIDOSIS	BLOOD ADVANCES	10.1182/bloodadvances.2022007781	3	1
LEUNG N	2022	FAMILY HISTORY OF PLASMA CELL DISORDERS IS ASSOCIATED WITH IMPROVED SURVIVAL IN MGUS, MULTIPLE MYELOMA, AND SYSTEMIC AL AMYLOIDOSIS	LEUKEMIA	10.1038/s41375-021-01454-4	3	1
LEUNG N	2021	A STUDY FROM THE MAYO CLINIC EVALUATED LONG-TERM OUTCOMES OF KIDNEY TRANSPLANTATION IN PATIENTS WITH IMMUNOGLOBULIN LIGHT CHAIN AMYLOIDOSIS	KIDNEY INTERNATIONAL	10.1016/j.kint.2020.06.036	11	2.75
LEUNG N	2021	COAGULATION ABNORMALITIES IN LIGHT CHAIN AMYLOIDOSIS	MAYO CLINIC PROCEEDINGS	10.1016/j.mayocp.2020.06.061	11	2.75
LEUNG N	2021	RETROPERITONEAL INVOLVEMENT WITH LIGHT CHAIN AMYLOIDOSIS- CASE SERIES AND LITERATURE REVIEW	LEUKEMIA & LYMPHOMA	10.1080/10428194.2020.1832670	2	0.5
LEUNG N	2021	TREATMENT OF AL AMYLOIDOSIS: MAYO STRATIFICATION OF MYELOMA AND RISK-ADAPTED THERAPY (MSMART) CONSENSUS STATEMENT 2020 UPDATE	MAYO CLINIC PROCEEDINGS	10.1016/j.mayocp.2021.03.012	22	5.5
LEUNG N	2021	CHARACTERIZATION AND PROGNOSTIC IMPLICATION OF DELAYED COMPLETE RESPONSE IN AL AMYLOIDOSIS	EUROPEAN JOURNAL OF HAEMATOLOGY	10.1111/ejh.13554	4	1
LEUNG N	2021	DEPTH OF RESPONSE PRIOR TO AUTOLOGOUS STEM CELL TRANSPLANTATION PREDICTS SURVIVAL IN LIGHT CHAIN AMYLOIDOSIS	BONE MARROW TRANSPLANTATION	10.1038/s41409-020-01136-2	3	0.75
LEUNG N	2021	COMPARISON OF THE CURRENT RENAL STAGING, PROGRESSION AND RESPONSE CRITERIA TO PREDICT RENAL SURVIVAL IN AL AMYLOIDOSIS USING A MAYO COHORT	AMERICAN JOURNAL OF HEMATOLOGY	10.1002/ajh.26092	5	1.25
LEUNG N	2021	SYSTEMIC AMYLOIDOSIS FROM A (AA) TO T (ATTR): A REVIEW	JOURNAL OF INTERNAL MEDICINE	10.1111/joim.13169	119	29.75
LEUNG N	2021	SECOND STEM CELL TRANSPLANTATION FOR RELAPSED REFRACTORY LIGHT CHAIN (AL) AMYLOIDOSIS	TRANSPLANTATION AND CELLULAR THERAPY	10.1016/j.jtct.2021.03.031	2	0.5
LEUNG N	2021	PROGNOSTIC RESTAGING AFTER TREATMENT INITIATION IN PATIENTS WITH AL AMYLOIDOSIS	BLOOD ADVANCES	10.1182/bloodadvances.2020003782	7	1.75
LEUNG N	2021	LONG-TERM OUTCOMES OF SEQUENTIAL HEMATOPOIETIC STEM CELL TRANSPLANTATION AND KIDNEY TRANSPLANTATION: SINGLE-CENTER EXPERIENCE	TRANSPLANTATION	10.1097/TP.0000000000003477	0	0
LEUNG N	2021	RENAL EXPRESSION OF LIGHT CHAIN BINDING PROTEINS	FRONTIERS IN MEDICINE	10.3389/fmed.2020.609582	2	0.5
LEUNG N	2021	IMMUNOFLUORESCENCE STAINING FOR IMMUNOGLOBULIN HEAVY CHAIN/LIGHT CHAIN ON KIDNEY BIOPSIES IS A VALUABLE ANCILLARY TECHNIQUE FOR THE DIAGNOSIS OF MONOCLONAL GAMMOPATHY-ASSOCIATED KIDNEY DISEASES	KIDNEY INTERNATIONAL	10.1016/j.kint.2021.02.038	16	4
LEUNG N	2020	RENAL INVOLVEMENT IN SYSTEMIC AMYLOIDOSIS CAUSED BY MONOCLONAL IMMUNOGLOBULINS	HEMATOLOGY-ONCOLOGY CLINICS OF NORTH AMERICA	10.1016/j.hoc.2020.08.002	2	0.4
LEUNG N	2020	LONG-TERM OUTCOMES OF IMID-BASED TRIALS IN PATIENTS WITH IMMUNOGLOBULIN LIGHT-CHAIN AMYLOIDOSIS: A POOLED ANALYSIS	BLOOD CANCER JOURNAL	10.1038/s41408-019-0266-9	18	3.6
LEUNG N	2020	OUTCOMES WITH EARLY VS. DEFERRED STEM CELL TRANSPLANTATION IN LIGHT CHAIN AMYLOIDOSIS	BONE MARROW TRANSPLANTATION	10.1038/s41409-020-0964-8	3	0.6
LEUNG N	2020	SURVIVAL IMPACT OF ACHIEVING MINIMAL RESIDUAL NEGATIVITY BY MULTI-PARAMETRIC FLOW CYTOMETRY IN AL AMYLOIDOSIS	AMYLOID-JOURNAL OF PROTEIN FOLDING DISORDERS	10.1080/13506129.2019.1666709	25	5
LEUNG N	2020	BLOOD MASS SPECTROMETRY DETECTS RESIDUAL DISEASE BETTER THAN STANDARD TECHNIQUES IN LIGHT-CHAIN AMYLOIDOSIS	BLOOD CANCER JOURNAL	10.1038/s41408-020-0291-8	28	5.6
LEUNG N	2020	IMPACT OF MINIMAL RESIDUAL NEGATIVITY USING NEXT GENERATION FLOW CYTOMETRY ON OUTCOMES IN LIGHT CHAIN AMYLOIDOSIS	AMERICAN JOURNAL OF HEMATOLOGY	10.1002/ajh.25746	31	6.2
LEUNG N	2020	IGM AL AMYLOIDOSIS: DELINEATING DISEASE BIOLOGY AND OUTCOMES WITH CLINICAL, GENOMIC AND BONE MARROW MORPHOLOGICAL FEATURES	LEUKEMIA	10.1038/s41375-019-0667-6	38	7.6
LEUNG N	2020	BONE MARROW PLASMA CELLS 20% OR GREATER DISCRIMINATE PRESENTATION, RESPONSE, AND SURVIVAL IN AL AMYLOIDOSIS	LEUKEMIA	10.1038/s41375-019-0655-x	24	4.8
LEUNG N	2020	A VALIDATED COMPOSITE ORGAN AND HEMATOLOGIC RESPONSE MODEL FOR EARLY ASSESSMENT OF TREATMENT OUTCOMES IN LIGHT CHAIN AMYLOIDOSIS	BLOOD CANCER JOURNAL	10.1038/s41408-020-0306-5	19	3.8
LEUNG N	2020	CORRELATION BETWEEN URINE ACR AND 24-H PROTEINURIA IN A REAL-WORLD COHORT OF SYSTEMIC AL AMYLOIDOSIS PATIENTS	BLOOD CANCER JOURNAL	10.1038/s41408-020-00391-2	13	2.6
LEUNG N	2020	REFINING AMYLOID COMPLETE HEMATOLOGICAL RESPONSE: QUANTITATIVE SERUM FREE LIGHT CHAINS SUPERIOR TO RATIO	AMERICAN JOURNAL OF HEMATOLOGY	10.1002/ajh.25940	13	2.6
LEUNG N	2020	RATE AND PREDICTORS OF FINDING MONOCLONAL GAMMOPATHY OF RENAL SIGNIFICANCE (MGRS) LESIONS ON KIDNEY BIOPSY IN PATIENTS WITH MONOCLONAL GAMMOPATHY	JOURNAL OF THE AMERICAN SOCIETY OF NEPHROLOGY	10.1681/ASN.2020010054	31	6.2
LEUNG N	2020	COLON PERFORATION IN MULTIPLE MYELOMA PATIENTS - A COMPLICATION OF HIGH-DOSE STEROID TREATMENT	CANCER MEDICINE	10.1002/cam4.3507	2	0.4
LEUNG N	2019	TEN-YEAR SURVIVORS IN AL AMYLOIDOSIS: CHARACTERISTICS AND TREATMENT PATTERN	BRITISH JOURNAL OF HAEMATOLOGY	10.1111/bjh.16096	39	6.5
LEUNG N	2019	CLINICAL FEATURES, LABORATORY CHARACTERISTICS AND OUTCOMES OF PATIENTS WITH RENAL VERSUS CARDIAC LIGHT CHAIN AMYLOIDOSIS	BRITISH JOURNAL OF HAEMATOLOGY	10.1111/bjh.15832	11	1.833
LEUNG N	2019	COMPARISON OF DIFFERENT TECHNIQUES TO IDENTIFY CARDIAC INVOLVEMENT IN IMMUNOGLOBULIN LIGHT CHAIN (AL) AMYLOIDOSIS	BLOOD ADVANCES	10.1182/bloodadvances.2019032458	5	0.833
LEUNG N	2019	FIFTEEN YEAR OVERALL SURVIVAL RATES AFTER AUTOLOGOUS STEM CELL TRANSPLANTATION FOR AL AMYLOIDOSIS	AMERICAN JOURNAL OF HEMATOLOGY	10.1002/ajh.25566	33	5.5
LEUNG N	2019	AUTOLOGOUS STEM CELL TRANSPLANTATION IN PATIENTS WITH AL AMYLOIDOSIS WITH IMPAIRED RENAL FUNCTION	BONE MARROW TRANSPLANTATION	10.1038/s41409-019-0524-2	8	1.333
LEUNG N	2019	A MODERN PRIMER ON LIGHT CHAIN AMYLOIDOSIS IN 592 PATIENTS WITH MASS SPECTROMETRY-VERIFIED TYPING	MAYO CLINIC PROCEEDINGS	10.1016/j.mayocp.2018.08.006	73	12.167
LEUNG N	2019	THE SENSITIVITY AND SPECIFICITY OF THE ROUTINE KIDNEY BIOPSY IMMUNOFLUORESCENCE PANEL ARE INFERIOR TO DIAGNOSING RENAL IMMUNOGLOBULIN-DERIVED AMYLOIDOSIS BY MASS SPECTROMETRY	KIDNEY INTERNATIONAL	10.1016/j.kint.2019.05.027	24	4
LEUNG N	2019	SAFETY AND EFFICACY OF PROPYLENE GLYCOL-FREE MELPHALAN AS CONDITIONING IN PATIENTS WITH AL AMYLOIDOSIS UNDERGOING STEM CELL TRANSPLANTATION	BONE MARROW TRANSPLANTATION	10.1038/s41409-018-0388-x	6	1
LEUNG N	2019	PROGNOSTIC RESTAGING AT THE TIME OF SECOND-LINE THERAPY IN PATIENTS WITH AL AMYLOIDOSIS	LEUKEMIA	10.1038/s41375-019-0400-5	6	1
LEUNG N	2019	TWO TYPES OF AMYLOIDOSIS PRESENTING IN A SINGLE PATIENT: A CASE SERIES	BLOOD CANCER JOURNAL	10.1038/s41408-019-0193-9	36	6
LEUNG N	2019	OPTIMIZING DEEP RESPONSE ASSESSMENT FOR AL AMYLOIDOSIS USING INVOLVED FREE LIGHT CHAIN LEVEL AT END OF THERAPY: FAILURE OF THE SERUM FREE LIGHT CHAIN RATIO	LEUKEMIA	10.1038/s41375-018-0258-y	37	6.167
LEUNG N	2019	DARATUMUMAB-BASED THERAPY IN PATIENTS WITH HEAVILY-PRETREATED AL AMYLOIDOSIS	LEUKEMIA	10.1038/s41375-018-0262-2	65	10.833
LEUNG N	2018	AUTOLOGOUS STEM CELL TRANSPLANT FOR IMMUNOGLOBULIN LIGHT CHAIN AMYLOIDOSIS PATIENTS AGED 70 TO 75	BIOLOGY OF BLOOD AND MARROW TRANSPLANTATION	10.1016/j.bbmt.2018.06.017	3	0.429
LEUNG N	2018	INDEPENDENT PROGNOSTIC VALUE OF STROKE VOLUME INDEX IN PATIENTS WITH IMMUNOGLOBULIN LIGHT CHAIN AMYLOIDOSIS	CIRCULATION-CARDIOVASCULAR IMAGING	10.1161/CIRCIMAGING.117.006588	45	6.429
LEUNG N	2018	PROGNOSTIC SIGNIFICANCE OF STRINGENT COMPLETE RESPONSE AFTER STEM CELL TRANSPLANTATION IN IMMUNOGLOBULIN LIGHT CHAIN AMYLOIDOSIS	BIOLOGY OF BLOOD AND MARROW TRANSPLANTATION	10.1016/j.bbmt.2018.06.027	12	1.714
LEUNG N	2018	PLASMA CELL PROLIFERATIVE INDEX PREDICTS OUTCOME IN IMMUNOGLOBULIN LIGHT CHAIN AMYLOIDOSIS TREATED WITH STEM CELL TRANSPLANTATION	HAEMATOLOGICA	10.3324/haematol.2018.189985	10	1.429
LEUNG N	2018	DEPTH OF ORGAN RESPONSE IN AL AMYLOIDOSIS IS ASSOCIATED WITH IMPROVED SURVIVAL: GRADING THE ORGAN RESPONSE CRITERIA	LEUKEMIA	10.1038/s41375-018-0060-x	68	9.714
LEUNG N	2018	LIGHT CHAIN TYPE PREDICTS ORGAN INVOLVEMENT AND SURVIVAL IN AL AMYLOIDOSIS PATIENTS RECEIVING STEM CELL TRANSPLANTATION	BLOOD ADVANCES	10.1182/bloodadvances.2018016782	17	2.429
LEUNG N	2018	OCULAR MANIFESTATIONS OF SYSTEMIC AMYLOIDOSIS	RETINA-THE JOURNAL OF RETINAL AND VITREOUS DISEASES	10.1097/IAE.0000000000001901	20	2.857
LEUNG N	2018	IMPACT OF PRIOR MELPHALAN EXPOSURE ON STEM CELL COLLECTION IN LIGHT CHAIN AMYLOIDOSIS	BONE MARROW TRANSPLANTATION	10.1038/s41409-017-0020-5	2	0.286
LEUNG N	2018	CLINICAL PRESENTATION AND OUTCOMES IN LIGHT CHAIN AMYLOIDOSIS PATIENTS WITH NON-EVALUABLE SERUM FREE LIGHT CHAINS	LEUKEMIA	10.1038/leu.2017.286	39	5.571
LEUNG N	2018	PROGNOSTIC SIGNIFICANCE OF CIRCULATING PLASMA CELLS BY MULTI-PARAMETRIC FLOW CYTOMETRY IN LIGHT CHAIN AMYLOIDOSIS	LEUKEMIA	10.1038/s41375-018-0063-7	7	1
LEUNG N	2018	DYSPROTEINEMIAS AND GLOMERULAR DISEASE	CLINICAL JOURNAL OF THE AMERICAN SOCIETY OF NEPHROLOGY	10.2215/CJN.00560117	34	4.857
LEUNG N	2018	ANIMAL MODELS OF MONOCLONAL IMMUNOGLOBULIN-RELATED RENAL DISEASES	NATURE REVIEWS NEPHROLOGY	10.1038/nrneph.2018.8	36	5.143
LEUNG N	2018	IMPACT OF INVOLVED FREE LIGHT CHAIN (FLC) LEVELS IN PATIENTS ACHIEVING NORMAL FLC RATIO AFTER INITIAL THERAPY IN LIGHT CHAIN AMYLOIDOSIS (AL)	AMERICAN JOURNAL OF HEMATOLOGY	10.1002/ajh.24919	10	1.429
LEUNG N	2018	HIGH-DOSE MELPHALAN AND AUTOLOGOUS HEMATOPOIETIC STEM CELL TRANSPLANT IN PATIENT WITH C3 GLOMERULONEPHRITIS ASSOCIATED WITH MONOCLONAL GAMMOPATHY	CLINICAL NEPHROLOGY	10.5414/CN109300	3	0.429
LEUNG N	2018	MONOCLONAL GAMMOPATHY OF CLINICAL SIGNIFICANCE: A NOVEL CONCEPT WITH THERAPEUTIC IMPLICATIONS	BLOOD	10.1182/blood-2018-04-839480	145	20.714
LEUNG N	2017	PREVALENCE AND PREDICTORS OF THYROID FUNCTIONAL ABNORMALITIES IN NEWLY DIAGNOSED AL AMYLOIDOSIS	JOURNAL OF INTERNAL MEDICINE	10.1111/joim.12617	13	1.625
LEUNG N	2017	PREDICTORS OF EARLY TREATMENT FAILURE FOLLOWING INITIAL THERAPY FOR SYSTEMIC IMMUNOGLOBULIN LIGHT-CHAIN AMYLOIDOSIS	AMYLOID-JOURNAL OF PROTEIN FOLDING DISORDERS	10.1080/13506129.2017.1351354	4	0.5
LEUNG N	2017	ELEVATION OF SERUM LACTATE DEHYDROGENASE IN AL AMYLOIDOSIS REFLECTS TISSUE DAMAGE AND IS AN ADVERSE PROGNOSTIC MARKER IN PATIENTS NOT ELIGIBLE FOR STEM CELL TRANSPLANTATION	BRITISH JOURNAL OF HAEMATOLOGY	10.1111/bjh.14830	15	1.875
LEUNG N	2017	OVERUSE OF ORGAN BIOPSIES IN IMMUNOGLOBULIN LIGHT CHAIN AMYLOIDOSIS (AL): THE CONSEQUENCE OF FAILURE OF EARLY RECOGNITION	ANNALS OF MEDICINE	10.1080/07853890.2017.1304649	33	4.125
LEUNG N	2017	PRESENTATION AND OUTCOMES OF LOCALIZED IMMUNOGLOBULIN LIGHT CHAIN AMYLOIDOSIS: THE MAYO CLINIC EXPERIENCE	MAYO CLINIC PROCEEDINGS	10.1016/j.mayocp.2017.02.016	59	7.375
LEUNG N	2017	ASSESSMENT OF RENAL RESPONSE WITH URINARY EXOSOMES IN PATIENTS WITH AL AMYLOIDOSIS: A PROOF OF CONCEPT	AMERICAN JOURNAL OF HEMATOLOGY	10.1002/ajh.24717	15	1.875
LEUNG N	2017	IMMUNOPARESIS IN NEWLY DIAGNOSED AL AMYLOIDOSIS IS A MARKER FOR RESPONSE AND SURVIVAL	LEUKEMIA	10.1038/leu.2016.140	34	4.25
LEUNG N	2017	THE PROGNOSTIC VALUE OF MULTIPARAMETRIC FLOW CYTOMETRY IN AL AMYLOIDOSIS AT DIAGNOSIS AND AT THE END OF FIRST-LINE TREATMENT	BLOOD	10.1182/blood-2016-06-721878	42	5.25
LEUNG N	2017	REVISITING CONDITIONING DOSE IN NEWLY DIAGNOSED LIGHT CHAIN AMYLOIDOSIS UNDERGOING FRONTLINE AUTOLOGOUS STEM CELL TRANSPLANT: IMPACT ON RESPONSE AND SURVIVAL	BONE MARROW TRANSPLANTATION	10.1038/bmt.2017.68	27	3.375
LEUNG N	2017	IMPROVED OUTCOMES FOR NEWLY DIAGNOSED AL AMYLOIDOSIS BETWEEN 2000 AND 2014: CRACKING THE GLASS CEILING OF EARLY DEATH	BLOOD	10.1182/blood-2016-11-751628	223	27.875
LEUNG N	2017	INTERPHASE FLUORESCENCE IN SITU HYBRIDIZATION IN UNTREATED AL AMYLOIDOSIS HAS AN INDEPENDENT PROGNOSTIC IMPACT BY ABNORMALITY TYPE AND TREATMENT CATEGORY	LEUKEMIA	10.1038/leu.2016.369	81	10.125
LEUNG N	2017	TREATMENT PATTERNS AND OUTCOME FOLLOWING INITIAL RELAPSE OR REFRACTORY DISEASE IN PATIENTS WITH SYSTEMIC LIGHT CHAIN AMYLOIDOSIS	AMERICAN JOURNAL OF HEMATOLOGY	10.1002/ajh.24723	19	2.375
LEUNG N	2017	HEMATOLOGY PATIENT REPORTED SYMPTOM SCREEN TO ASSESS QUALITY OF LIFE FOR AL AMYLOIDOSIS	AMERICAN JOURNAL OF HEMATOLOGY	10.1002/ajh.24676	15	1.875
LEUNG N	2017	DELINEATION OF THE TIMING OF SECOND-LINE THERAPY POST-AUTOLOGOUS STEM CELL TRANSPLANT IN PATIENTS WITH AL AMYLOIDOSIS	BLOOD	10.1182/blood-2017-05-783415	20	2.5
LEUNG N	2016	STEM CELL TRANSPLANTATION COMPARED WITH MELPHALAN PLUS DEXAMETHASONE IN THE TREATMENT OF IMMUNOGLOBULIN LIGHT-CHAIN AMYLOIDOSIS	CANCER	10.1002/cncr.30051	31	3.444
LEUNG N	2016	SYSTEMIC IMMUNOGLOBULIN LIGHT CHAIN AMYLOIDOSISE-ASSOCIATED MYOPATHY: PRESENTATION, DIAGNOSTIC PITFALLS, AND OUTCOME	MAYO CLINIC PROCEEDINGS	10.1016/j.mayocp.2016.06.027	32	3.556
LEUNG N	2016	INDUCTION THERAPY PRE-AUTOLOGOUS STEM CELL TRANSPLANTATION IN IMMUNOGLOBULIN LIGHT CHAIN AMYLOIDOSIS: A RETROSPECTIVE EVALUATION	AMERICAN JOURNAL OF HEMATOLOGY	10.1002/ajh.24453	42	4.667
LEUNG N	2016	OUTCOMES OF PATIENTS WITH RENAL MONOCLONAL IMMUNOGLOBULIN DEPOSITION DISEASE	AMERICAN JOURNAL OF HEMATOLOGY	10.1002/ajh.24528	64	7.111
LEUNG N	2016	IMMUNOPARESIS STATUS IN IMMUNOGLOBULIN LIGHT CHAIN AMYLOIDOSIS AT DIAGNOSIS AFFECTS RESPONSE AND SURVIVAL BY REGIMEN TYPE	HAEMATOLOGICA	10.3324/haematol.2016.147041	8	0.889
LEUNG N	2016	PARAPROTEIN-RELATED KIDNEY DISEASE: DIAGNOSING AND TREATING MONOCLONAL GAMMOPATHY OF RENAL SIGNIFICANCE	CLINICAL JOURNAL OF THE AMERICAN SOCIETY OF NEPHROLOGY	10.2215/CJN.02920316	26	2.889
LEUNG N	2016	THE IMPACT OF DIALYSIS ON THE SURVIVAL OF PATIENTS WITH IMMUNOGLOBULIN LIGHT CHAIN (AL) AMYLOIDOSIS UNDERGOING AUTOLOGOUS STEM CELL TRANSPLANTATION	NEPHROLOGY DIALYSIS TRANSPLANTATION	10.1093/ndt/gfv328	5	0.556
LEUNG N	2015	TREATMENT OF IMMUNOGLOBULIN LIGHT CHAIN AMYLOIDOSIS: MAYO STRATIFICATION OF MYELOMA AND RISK-ADAPTED THERAPY (MSMART) CONSENSUS STATEMENT	MAYO CLINIC PROCEEDINGS	10.1016/j.mayocp.2015.06.009	96	9.6
LEUNG N	2015	ABNORMAL FISH IN PATIENTS WITH IMMUNOGLOBULIN LIGHT CHAIN AMYLOIDOSIS IS A RISK FACTOR FOR CARDIAC INVOLVEMENT AND FOR DEATH	BLOOD CANCER JOURNAL	10.1038/bcj.2015.34	52	5.2
LEUNG N	2015	SOLUBLE SUPPRESSION OF TUMORIGENICITY 2 (SST2), BUT NOT GALACTIN-3, ADDS TO PROGNOSTICATION IN PATIENTS WITH SYSTEMIC AL AMYLOIDOSIS INDEPENDENT OF NT-PROBNP AND TROPONIN T	AMERICAN JOURNAL OF HEMATOLOGY	10.1002/ajh.24001	27	2.7
LEUNG N	2015	DISAPPEARANCE OF IMMUNOGLOBULINS FROM PERSISTENT RENAL AMYLOID DEPOSITS FOLLOWING STEM CELL TRANSPLANTATION FOR HEAVY-AND LIGHT-CHAIN AMYLOIDOSIS	NEPHROLOGY DIALYSIS TRANSPLANTATION	10.1093/ndt/gfv018	12	1.2
LEUNG N	2015	KINETICS OF ORGAN RESPONSE AND SURVIVAL FOLLOWING NORMALIZATION OF THE SERUM FREE LIGHT CHAIN RATIO IN AL AMYLOIDOSIS	AMERICAN JOURNAL OF HEMATOLOGY	10.1002/ajh.23898	66	6.6
LEUNG N	2015	DIAGNOSIS OF MONOCLONAL GAMMOPATHY OF RENAL SIGNIFICANCE	KIDNEY INTERNATIONAL	10.1038/ki.2014.408	264	26.4
LEUNG N	2014	IMMUNOGLOBULIN LIGHT CHAIN AMYLOIDOSIS IS DIAGNOSED LATE IN PATIENTS WITH PREEXISTING PLASMA CELL DYSCRASIAS	AMERICAN JOURNAL OF HEMATOLOGY	10.1002/ajh.23827	28	2.545
LEUNG N	2014	HIGH SENSITIVITY CARDIAC TROPONIN T IN PATIENTS WITH IMMUNOGLOBULIN LIGHT CHAIN AMYLOIDOSIS	HEART	10.1136/heartjnl-2013-304957	55	5
LEUNG N	2014	OUTCOMES AND TREATMENTS OF PATIENTS WITH IMMUNOGLOBULIN LIGHT CHAIN AMYLOIDOSIS WHO PROGRESS OR RELAPSE POSTAUTOLOGOUS STEM CELL TRANSPLANT	EUROPEAN JOURNAL OF HAEMATOLOGY	10.1111/ejh.12282	20	1.818
LEUNG N	2014	MYELOMA-RELATED KIDNEY DISEASE	ADVANCES IN CHRONIC KIDNEY DISEASE	10.1053/j.ackd.2013.08.009	38	3.455
LEUNG N	2014	ALECT2 AMYLOIDOSIS: A NEW TYPE OF SYSTEMIC AMYLOID HIGHLY PREVALENT IN THE HISPANIC POPULATION	REVISTA DE INVESTIGACION CLINICA-CLINICAL AND TRANSLATIONAL INVESTIGATION	NA	5	0.455
LEUNG N	2014	CHARACTERIZATION AND OUTCOMES OF RENAL LEUKOCYTE CHEMOTACTIC FACTOR 2-ASSOCIATED AMYLOIDOSIS	KIDNEY INTERNATIONAL	10.1038/ki.2013.558	64	5.818
LEUNG N	2013	A DETAILED EVALUATION OF THE CURRENT RENAL RESPONSE CRITERIA IN AL AMYLOIDOSIS: IS IT TIME FOR A REVISION?	HAEMATOLOGICA	10.3324/haematol.2012.079210	35	2.917
LEUNG N	2013	COEXISTENT MULTIPLE MYELOMA OR INCREASED BONE MARROW PLASMA CELLS DEFINE EQUALLY HIGH-RISK POPULATIONS IN PATIENTS WITH IMMUNOGLOBULIN LIGHT CHAIN AMYLOIDOSIS	JOURNAL OF CLINICAL ONCOLOGY	10.1200/JCO.2013.50.8499	147	12.25
LEUNG N	2013	SYSTEMIC AMYLOIDOSIS ASSOCIATED WITH CHRONIC LYMPHOCYTIC LEUKEMIA/SMALL LYMPHOCYTIC LYMPHOMA	AMERICAN JOURNAL OF HEMATOLOGY	10.1002/ajh.23413	27	2.25
LEUNG N	2013	HOW I TREAT MONOCLONAL GAMMOPATHY OF RENAL SIGNIFICANCE (MGRS)	BLOOD	10.1182/blood-2013-05-495929	208	17.333
LEUNG N	2013	REFINEMENT IN PATIENT SELECTION TO REDUCE TREATMENT-RELATED MORTALITY FROM AUTOLOGOUS STEM CELL TRANSPLANTATION IN AMYLOIDOSIS	BONE MARROW TRANSPLANTATION	10.1038/bmt.2012.170	135	11.25
LEUNG N	2013	THE DIAGNOSIS AND CHARACTERISTICS OF RENAL HEAVY-CHAIN AND HEAVY/LIGHT-CHAIN AMYLOIDOSIS AND THEIR COMPARISON WITH RENAL LIGHT-CHAIN AMYLOIDOSIS	KIDNEY INTERNATIONAL	10.1038/ki.2012.414	78	6.5
LEUNG N	2013	RENAL AMYLOIDOSIS: ORIGIN AND CLINICOPATHOLOGIC CORRELATIONS OF 474 RECENT CASES	CLINICAL JOURNAL OF THE AMERICAN SOCIETY OF NEPHROLOGY	10.2215/CJN.10491012	166	13.833
LEUNG N	2012	REVISED PROGNOSTIC STAGING SYSTEM FOR LIGHT CHAIN AMYLOIDOSIS INCORPORATING CARDIAC BIOMARKERS AND SERUM FREE LIGHT CHAIN MEASUREMENTS	JOURNAL OF CLINICAL ONCOLOGY	10.1200/JCO.2011.38.5724	693	53.308
LEUNG N	2012	ACUTE KIDNEY INJURY DURING LEUKOCYTE ENGRAFTMENT AFTER AUTOLOGOUS STEM CELL TRANSPLANTATION IN PATIENTS WITH LIGHT-CHAIN AMYLOIDOSIS	AMERICAN JOURNAL OF HEMATOLOGY	10.1002/ajh.22202	17	1.308
LEUNG N	2012	IMMUNOGLOBULIN D AMYLOIDOSIS: A DISTINCT ENTITY	BLOOD	10.1182/blood-2011-06-358895	13	1
LEUNG N	2012	CLINICAL FEATURES OF PATIENTS WITH IMMUNOGLOBULIN LIGHT CHAIN AMYLOIDOSIS (AL) WITH VASCULAR-LIMITED DEPOSITION IN THE KIDNEY	NEPHROLOGY DIALYSIS TRANSPLANTATION	10.1093/ndt/gfr381	40	3.077
LEUNG N	2012	HIGH-DOSE MELPHALAN AND PERIPHERAL BLOOD STEM CELL TRANSPLANTATION FOR LIGHT-CHAIN AMYLOIDOSIS WITH CARDIAC INVOLVEMENT	BLOOD	10.1182/blood-2011-07-370031	65	5
LEUNG N	2012	DIFFERENCES IN IMMUNOGLOBULIN LIGHT CHAIN SPECIES FOUND IN URINARY EXOSOMES IN LIGHT CHAIN AMYLOIDOSIS (AL)	PLOS ONE	10.1371/journal.pone.0038061	32	2.462
LEUNG N	2012	HOW I TREAT AMYLOIDOSIS: THE IMPORTANCE OF ACCURATE DIAGNOSIS AND AMYLOID TYPING	BLOOD	10.1182/blood-2012-03-413682	97	7.462
LEUNG N	2012	MONOCLONAL GAMMOPATHY OF RENAL SIGNIFICANCE: WHEN MGUS IS NO LONGER UNDETERMINED OR INSIGNIFICANT	BLOOD	10.1182/blood-2012-07-445304	359	27.615
LEUNG N	2012	RENAL MONOCLONAL IMMUNOGLOBULIN DEPOSITION DISEASE: A REPORT OF 64 PATIENTS FROM A SINGLE INSTITUTION	CLINICAL JOURNAL OF THE AMERICAN SOCIETY OF NEPHROLOGY	10.2215/CJN.08640811	174	13.385
LEUNG N	2012	URINARY ALBUMIN EXCRETION PATTERNS OF PATIENTS WITH CAST NEPHROPATHY AND OTHER MONOCLONAL GAMMOPATHY-RELATED KIDNEY DISEASES	CLINICAL JOURNAL OF THE AMERICAN SOCIETY OF NEPHROLOGY	10.2215/CJN.11161111	57	4.385
LEUNG N	2012	CLINICOPATHOLOGIC CORRELATIONS IN MULTIPLE MYELOMA: A CASE SERIES OF 190 PATIENTS WITH KIDNEY BIOPSIES	AMERICAN JOURNAL OF KIDNEY DISEASES	10.1053/j.ajkd.2011.12.028	131	10.077
LEUNG N	2011	LONG-TERM OUTCOMES OF PATIENTS WITH LIGHT CHAIN AMYLOIDOSIS (AL) AFTER RENAL TRANSPLANTATION WITH OR WITHOUT STEM CELL TRANSPLANTATION	NEPHROLOGY DIALYSIS TRANSPLANTATION	10.1093/ndt/gfr067	67	4.786
LEUNG N	2011	TRENDS IN DAY 100 AND 2-YEAR SURVIVAL AFTER AUTO-SCT FOR AL AMYLOIDOSIS: OUTCOMES BEFORE AND AFTER 2006	BONE MARROW TRANSPLANTATION	10.1038/bmt.2010.234	54	3.857
LEUNG N	2011	CHANGES IN SERUM-FREE LIGHT CHAIN RATHER THAN INTACT MONOCLONAL IMMUNOGLOBULIN LEVELS PREDICTS OUTCOME FOLLOWING THERAPY IN PRIMARY AMYLOIDOSIS	AMERICAN JOURNAL OF HEMATOLOGY	10.1002/ajh.21948	62	4.429
LEUNG N	2011	RECENT IMPROVEMENTS IN SURVIVAL IN PRIMARY SYSTEMIC AMYLOIDOSIS AND THE IMPORTANCE OF AN EARLY MORTALITY RISK SCORE	MAYO CLINIC PROCEEDINGS	10.4065/mcp.2010.0480	125	8.929
LEUNG N	2010	AUTOLOGOUS STEM CELL TRANSPLANT FOR IMMUNOGLOBULIN LIGHT CHAIN AMYLOIDOSIS: A STATUS REPORT	LEUKEMIA & LYMPHOMA	10.3109/10428194.2010.524329	78	5.2
LEUNG N	2010	SERUM IMMUNOGLOBULIN FREE LIGHT-CHAIN MEASUREMENT IN PRIMARY AMYLOIDOSIS: PROGNOSTIC VALUE AND CORRELATIONS WITH CLINICAL FEATURES	BLOOD	10.1182/blood-2010-06-290668	121	8.067
LEUNG N	2010	DISCORDANCE BETWEEN SERUM CARDIAC BIOMARKER AND IMMUNOGLOBULIN-FREE LIGHT-CHAIN RESPONSE IN PATIENTS WITH IMMUNOGLOBULIN LIGHT-CHAIN AMYLOIDOSIS TREATED WITH IMMUNE MODULATORY DRUGS	AMERICAN JOURNAL OF HEMATOLOGY	10.1002/ajh.21822	96	6.4
LEUNG N	2009	CLINICAL OUTCOME OF IMMUNOGLOBULIN LIGHT CHAIN AMYLOIDOSIS AFFECTING THE KIDNEY	NEPHROLOGY DIALYSIS TRANSPLANTATION	10.1093/ndt/gfp201	75	4.688
LEUNG N	2009	MUTATIONS IN SPECIFIC STRUCTURAL REGIONS OF IMMUNOGLOBULIN LIGHT CHAINS ARE ASSOCIATED WITH FREE LIGHT CHAIN LEVELS IN PATIENTS WITH AL AMYLOIDOSIS	PLOS ONE	10.1371/journal.pone.0005169	63	3.938
LEUNG N	2008	TROPONIN T LEVEL AS AN EXCLUSION CRITERION FOR STEM CELL TRANSPLANTATION IN LIGHT-CHAIN AMYLOIDOSIS	LEUKEMIA & LYMPHOMA	10.1080/10428190701684518	67	3.941
LEUNG N	2008	SERUM URIC ACID: NOVEL PROGNOSTIC FACTOR IN PRIMARY SYSTEMIC AMYLOIDOSIS	MAYO CLINIC PROCEEDINGS	10.4065/83.3.297	33	1.941
LEUNG N	2008	ISOLATION AND BIOCHEMICAL CHARACTERIZATION OF PLASMA MONOCLONAL FREE LIGHT CHAINS IN AMYLOIDOSIS AND MULTIPLE MYELOMA: A PILOT STUDY OF INTACT AND TRUNCATED FORMS OF LIGHT CHAINS AND THEIR CHARGE PROPERTIES	CLINICAL CHEMISTRY AND LABORATORY MEDICINE	10.1515/CCLM.2008.068	23	1.353
LEUNG N	2007	TRANSPLANTATION WITHOUT GROWTH FACTOR: ENGRAFTMENT KINETICS AFTER STEM CELL TRANSPLANTATION FOR PRIMARY SYSTEMIC AMYLOIDOSIS (AL)	BONE MARROW TRANSPLANTATION	10.1038/sj.bmt.1705848	10	0.556
LEUNG N	2007	SEVERITY OF BASELINE PROTEINURIA PREDICTS RENAL RESPONSE IN IMMUNOGLOBULIN LIGHT CHAIN-ASSOCIATED AMYLOIDOSIS AFTER AUTOLOGOUS STEM CELL TRANSPLANTATION	CLINICAL JOURNAL OF THE AMERICAN SOCIETY OF NEPHROLOGY	10.2215/CJN.02450706	26	1.444
LEUNG N	2007	EFFECT OF HEMATOLOGIC RESPONSE ON OUTCOME OF PATIENTS UNDERGOING TRANSPLANTATION FOR PRIMARY AMYLOIDOSIS: IMPORTANCE OF ACHIEVING A COMPLETE RESPONSE	HAEMATOLOGICA	10.3324/haematol.11413	90	5
LEUNG N	2007	RENAL MANIFESTATIONS OF PLASMA CELL DISORDERS	AMERICAN JOURNAL OF KIDNEY DISEASES	10.1053/j.ajkd.2007.05.007	26	1.444
LEUNG N	2005	EXCESSIVE FLUID ACCUMULATION DURING STEM CELL MOBILIZATION: A NOVEL PROGNOSTIC FACTOR OF FIRST-YEAR SURVIVAL AFTER STEM CELL TRANSPLANTATION IN AL AMYLOIDOSIS PATIENTS	BLOOD	10.1182/blood-2005-03-1206	30	1.5
LEUNG N	2005	MYELOABLATIVE CHEMOTHERAPY AND STEM CELL TRANSPLANTATION IN MYELOMA OR PRIMARY AMYLOIDOSIS WITH RENAL INVOLVEMENT	KIDNEY INTERNATIONAL	10.1111/j.1523-1755.2005.00559.x	6	0.3
LEUNG N	2005	ACUTE RENAL INSUFFICIENCY AFTER HIGH-DOSE MELPHALAN IN PATIENTS WITH PRIMARY SYSTEMIC AMYLOIDOSIS DURING STEM CELL TRANSPLANTATION	AMERICAN JOURNAL OF KIDNEY DISEASES	10.1053/j.ajkd.2004.09.015	27	1.35
LEUNG N	2005	RENAL RESPONSE AFTER HIGH-DOSE MELPHALAN AND STEM CELL TRANSPLANTATION IS A FAVORABLE MARKER IN PATIENTS WITH PRIMARY SYSTEMIC AMYLOIDOSIS	AMERICAN JOURNAL OF KIDNEY DISEASES	10.1053/j.ajkd.2005.05.010	52	2.6
LEUNG N	2005	LIVING DONOR KIDNEY AND AUTOLOGOUS STEM CELL TRANSPLANTATION FOR PRIMARY SYSTEMIC AMYLOIDOSIS (AL) WITH PREDOMINANT RENAL INVOLVEMENT	AMERICAN JOURNAL OF TRANSPLANTATION	10.1111/j.1600-6143.2005.00920.x	60	3
LACY MQ	2023	THE IMPACT OF POST-TRANSPLANT DOXYCYCLINE IN AL AMYLOIDOSIS - UPDATED RESULTS AFTER LONG-TERM FOLLOW UP	AMYLOID-JOURNAL OF PROTEIN FOLDING DISORDERS	10.1080/13506129.2022.2155809	2	1
LACY MQ	2023	RISK FACTORS FOR SEVERE INFECTION AND MORTALITY IN PATIENTS WITH COVID-19 IN PATIENTS WITH MULTIPLE MYELOMA AND AL AMYLOIDOSIS	AMERICAN JOURNAL OF HEMATOLOGY	10.1002/ajh.26762	13	6.5
LACY MQ	2022	HYPOVITAMINOSIS D IS PREVALENT IN PATIENTS WITH RENAL AL AMYLOIDOSIS AND ASSOCIATED WITH RENAL OUTCOME	FRONTIERS IN ENDOCRINOLOGY	10.3389/fendo.2022.891712	0	0
LACY MQ	2022	PHASE 2 TRIAL OF IXAZOMIB, CYCLOPHOSPHAMIDE, AND DEXAMETHASONE FOR PREVIOUSLY UNTREATED LIGHT CHAIN AMYLOIDOSIS	BLOOD ADVANCES	10.1182/bloodadvances.2022007781	3	1
LACY MQ	2022	TREATMENT AND OUTCOMES OF PATIENTS WITH LIGHT CHAIN AMYLOIDOSIS WHO RECEIVED A SECOND LINE OF THERAPY POST AUTOLOGOUS STEM CELL TRANSPLANTATION	BLOOD CANCER JOURNAL	10.1038/s41408-022-00655-z	2	0.667
LACY MQ	2022	FAMILY HISTORY OF PLASMA CELL DISORDERS IS ASSOCIATED WITH IMPROVED SURVIVAL IN MGUS, MULTIPLE MYELOMA, AND SYSTEMIC AL AMYLOIDOSIS	LEUKEMIA	10.1038/s41375-021-01454-4	3	1
LACY MQ	2021	COAGULATION ABNORMALITIES IN LIGHT CHAIN AMYLOIDOSIS	MAYO CLINIC PROCEEDINGS	10.1016/j.mayocp.2020.06.061	11	2.75
LACY MQ	2021	TREATMENT OF AL AMYLOIDOSIS: MAYO STRATIFICATION OF MYELOMA AND RISK-ADAPTED THERAPY (MSMART) CONSENSUS STATEMENT 2020 UPDATE	MAYO CLINIC PROCEEDINGS	10.1016/j.mayocp.2021.03.012	22	5.5
LACY MQ	2021	CHARACTERIZATION AND PROGNOSTIC IMPLICATION OF DELAYED COMPLETE RESPONSE IN AL AMYLOIDOSIS	EUROPEAN JOURNAL OF HAEMATOLOGY	10.1111/ejh.13554	4	1
LACY MQ	2021	COMPARISON OF THE CURRENT RENAL STAGING, PROGRESSION AND RESPONSE CRITERIA TO PREDICT RENAL SURVIVAL IN AL AMYLOIDOSIS USING A MAYO COHORT	AMERICAN JOURNAL OF HEMATOLOGY	10.1002/ajh.26092	5	1.25
LACY MQ	2021	SECOND STEM CELL TRANSPLANTATION FOR RELAPSED REFRACTORY LIGHT CHAIN (AL) AMYLOIDOSIS	TRANSPLANTATION AND CELLULAR THERAPY	10.1016/j.jtct.2021.03.031	2	0.5
LACY MQ	2021	PROGNOSTIC RESTAGING AFTER TREATMENT INITIATION IN PATIENTS WITH AL AMYLOIDOSIS	BLOOD ADVANCES	10.1182/bloodadvances.2020003782	7	1.75
LACY MQ	2021	MASS-FIX FOR THE DETECTION OF MONOCLONAL PROTEINS AND LIGHT CHAIN N-GLYCOSYLATION IN ROUTINE CLINICAL PRACTICE: A CROSS-SECTIONAL STUDY OF 6315 PATIENTS	BLOOD CANCER JOURNAL	10.1038/s41408-021-00444-0	24	6
LACY MQ	2020	LONG-TERM OUTCOMES OF IMID-BASED TRIALS IN PATIENTS WITH IMMUNOGLOBULIN LIGHT-CHAIN AMYLOIDOSIS: A POOLED ANALYSIS	BLOOD CANCER JOURNAL	10.1038/s41408-019-0266-9	18	3.6
LACY MQ	2020	SURVIVAL IMPACT OF ACHIEVING MINIMAL RESIDUAL NEGATIVITY BY MULTI-PARAMETRIC FLOW CYTOMETRY IN AL AMYLOIDOSIS	AMYLOID-JOURNAL OF PROTEIN FOLDING DISORDERS	10.1080/13506129.2019.1666709	25	5
LACY MQ	2020	BLOOD MASS SPECTROMETRY DETECTS RESIDUAL DISEASE BETTER THAN STANDARD TECHNIQUES IN LIGHT-CHAIN AMYLOIDOSIS	BLOOD CANCER JOURNAL	10.1038/s41408-020-0291-8	28	5.6
LACY MQ	2020	IMPACT OF MINIMAL RESIDUAL NEGATIVITY USING NEXT GENERATION FLOW CYTOMETRY ON OUTCOMES IN LIGHT CHAIN AMYLOIDOSIS	AMERICAN JOURNAL OF HEMATOLOGY	10.1002/ajh.25746	31	6.2
LACY MQ	2020	IGM AL AMYLOIDOSIS: DELINEATING DISEASE BIOLOGY AND OUTCOMES WITH CLINICAL, GENOMIC AND BONE MARROW MORPHOLOGICAL FEATURES	LEUKEMIA	10.1038/s41375-019-0667-6	38	7.6
LACY MQ	2020	BONE MARROW PLASMA CELLS 20% OR GREATER DISCRIMINATE PRESENTATION, RESPONSE, AND SURVIVAL IN AL AMYLOIDOSIS	LEUKEMIA	10.1038/s41375-019-0655-x	24	4.8
LACY MQ	2020	A VALIDATED COMPOSITE ORGAN AND HEMATOLOGIC RESPONSE MODEL FOR EARLY ASSESSMENT OF TREATMENT OUTCOMES IN LIGHT CHAIN AMYLOIDOSIS	BLOOD CANCER JOURNAL	10.1038/s41408-020-0306-5	19	3.8
LACY MQ	2020	PROGNOSTIC ROLE OF BETA-2 MICROGLOBULIN IN PATIENTS WITH LIGHT CHAIN AMYLOIDOSIS TREATED WITH AUTOLOGOUS STEM CELL TRANSPLANTATION	BIOLOGY OF BLOOD AND MARROW TRANSPLANTATION	10.1016/j.bbmt.2020.04.024	3	0.6
LACY MQ	2020	CORRELATION BETWEEN URINE ACR AND 24-H PROTEINURIA IN A REAL-WORLD COHORT OF SYSTEMIC AL AMYLOIDOSIS PATIENTS	BLOOD CANCER JOURNAL	10.1038/s41408-020-00391-2	13	2.6
LACY MQ	2020	REFINING AMYLOID COMPLETE HEMATOLOGICAL RESPONSE: QUANTITATIVE SERUM FREE LIGHT CHAINS SUPERIOR TO RATIO	AMERICAN JOURNAL OF HEMATOLOGY	10.1002/ajh.25940	13	2.6
LACY MQ	2019	TEN-YEAR SURVIVORS IN AL AMYLOIDOSIS: CHARACTERISTICS AND TREATMENT PATTERN	BRITISH JOURNAL OF HAEMATOLOGY	10.1111/bjh.16096	39	6.5
LACY MQ	2019	CLINICAL FEATURES, LABORATORY CHARACTERISTICS AND OUTCOMES OF PATIENTS WITH RENAL VERSUS CARDIAC LIGHT CHAIN AMYLOIDOSIS	BRITISH JOURNAL OF HAEMATOLOGY	10.1111/bjh.15832	11	1.833
LACY MQ	2019	IMPACT OF CONSOLIDATION THERAPY POST AUTOLOGOUS STEM CELL TRANSPLANT IN PATIENTS WITH LIGHT CHAIN AMYLOIDOSIS	AMERICAN JOURNAL OF HEMATOLOGY	10.1002/ajh.25572	12	2
LACY MQ	2019	COMPARISON OF DIFFERENT TECHNIQUES TO IDENTIFY CARDIAC INVOLVEMENT IN IMMUNOGLOBULIN LIGHT CHAIN (AL) AMYLOIDOSIS	BLOOD ADVANCES	10.1182/bloodadvances.2019032458	5	0.833
LACY MQ	2019	FIFTEEN YEAR OVERALL SURVIVAL RATES AFTER AUTOLOGOUS STEM CELL TRANSPLANTATION FOR AL AMYLOIDOSIS	AMERICAN JOURNAL OF HEMATOLOGY	10.1002/ajh.25566	33	5.5
LACY MQ	2019	AUTOLOGOUS STEM CELL TRANSPLANTATION IN PATIENTS WITH AL AMYLOIDOSIS WITH IMPAIRED RENAL FUNCTION	BONE MARROW TRANSPLANTATION	10.1038/s41409-019-0524-2	8	1.333
LACY MQ	2019	A MODERN PRIMER ON LIGHT CHAIN AMYLOIDOSIS IN 592 PATIENTS WITH MASS SPECTROMETRY-VERIFIED TYPING	MAYO CLINIC PROCEEDINGS	10.1016/j.mayocp.2018.08.006	73	12.167
LACY MQ	2019	PROGNOSTIC SIGNIFICANCE OF HOLTER MONITOR FINDINGS IN PATIENTS WITH LIGHT CHAIN AMYLOIDOSIS	MAYO CLINIC PROCEEDINGS	10.1016/j.mayocp.2018.08.039	17	2.833
LACY MQ	2019	SAFETY AND EFFICACY OF PROPYLENE GLYCOL-FREE MELPHALAN AS CONDITIONING IN PATIENTS WITH AL AMYLOIDOSIS UNDERGOING STEM CELL TRANSPLANTATION	BONE MARROW TRANSPLANTATION	10.1038/s41409-018-0388-x	6	1
LACY MQ	2019	PROGNOSTIC RESTAGING AT THE TIME OF SECOND-LINE THERAPY IN PATIENTS WITH AL AMYLOIDOSIS	LEUKEMIA	10.1038/s41375-019-0400-5	6	1
LACY MQ	2019	OPTIMIZING DEEP RESPONSE ASSESSMENT FOR AL AMYLOIDOSIS USING INVOLVED FREE LIGHT CHAIN LEVEL AT END OF THERAPY: FAILURE OF THE SERUM FREE LIGHT CHAIN RATIO	LEUKEMIA	10.1038/s41375-018-0258-y	37	6.167
LACY MQ	2019	DARATUMUMAB-BASED THERAPY IN PATIENTS WITH HEAVILY-PRETREATED AL AMYLOIDOSIS	LEUKEMIA	10.1038/s41375-018-0262-2	65	10.833
LACY MQ	2019	PRIMARY SYSTEMIC AMYLOIDOSIS IN PATIENTS WITH WALDENSTROM MACROGLOBULINEMIA	LEUKEMIA	10.1038/s41375-018-0286-7	23	3.833
LACY MQ	2018	AUTOLOGOUS STEM CELL TRANSPLANT FOR IMMUNOGLOBULIN LIGHT CHAIN AMYLOIDOSIS PATIENTS AGED 70 TO 75	BIOLOGY OF BLOOD AND MARROW TRANSPLANTATION	10.1016/j.bbmt.2018.06.017	3	0.429
LACY MQ	2018	INDEPENDENT PROGNOSTIC VALUE OF STROKE VOLUME INDEX IN PATIENTS WITH IMMUNOGLOBULIN LIGHT CHAIN AMYLOIDOSIS	CIRCULATION-CARDIOVASCULAR IMAGING	10.1161/CIRCIMAGING.117.006588	45	6.429
LACY MQ	2018	PROGNOSTIC SIGNIFICANCE OF STRINGENT COMPLETE RESPONSE AFTER STEM CELL TRANSPLANTATION IN IMMUNOGLOBULIN LIGHT CHAIN AMYLOIDOSIS	BIOLOGY OF BLOOD AND MARROW TRANSPLANTATION	10.1016/j.bbmt.2018.06.027	12	1.714
LACY MQ	2018	PLASMA CELL PROLIFERATIVE INDEX PREDICTS OUTCOME IN IMMUNOGLOBULIN LIGHT CHAIN AMYLOIDOSIS TREATED WITH STEM CELL TRANSPLANTATION	HAEMATOLOGICA	10.3324/haematol.2018.189985	10	1.429
LACY MQ	2018	DEPTH OF ORGAN RESPONSE IN AL AMYLOIDOSIS IS ASSOCIATED WITH IMPROVED SURVIVAL: GRADING THE ORGAN RESPONSE CRITERIA	LEUKEMIA	10.1038/s41375-018-0060-x	68	9.714
LACY MQ	2018	LIGHT CHAIN TYPE PREDICTS ORGAN INVOLVEMENT AND SURVIVAL IN AL AMYLOIDOSIS PATIENTS RECEIVING STEM CELL TRANSPLANTATION	BLOOD ADVANCES	10.1182/bloodadvances.2018016782	17	2.429
LACY MQ	2018	IMPACT OF PRIOR MELPHALAN EXPOSURE ON STEM CELL COLLECTION IN LIGHT CHAIN AMYLOIDOSIS	BONE MARROW TRANSPLANTATION	10.1038/s41409-017-0020-5	2	0.286
LACY MQ	2018	STEM CELL TRANSPLANTATION FOR LIGHT CHAIN AMYLOIDOSIS: DECREASED EARLY MORTALITY OVER TIME	JOURNAL OF CLINICAL ONCOLOGY	10.1200/JCO.2017.76.9554	83	11.857
LACY MQ	2018	DIGOXIN USE IN SYSTEMIC LIGHT-CHAIN (AL) AMYLOIDOSIS: CONTRA-INDICATED OR CAUTIOUS USE?	AMYLOID-JOURNAL OF PROTEIN FOLDING DISORDERS	10.1080/13506129.2018.1449744	51	7.286
LACY MQ	2018	CLINICAL PRESENTATION AND OUTCOMES IN LIGHT CHAIN AMYLOIDOSIS PATIENTS WITH NON-EVALUABLE SERUM FREE LIGHT CHAINS	LEUKEMIA	10.1038/leu.2017.286	39	5.571
LACY MQ	2018	PROGNOSTIC SIGNIFICANCE OF CIRCULATING PLASMA CELLS BY MULTI-PARAMETRIC FLOW CYTOMETRY IN LIGHT CHAIN AMYLOIDOSIS	LEUKEMIA	10.1038/s41375-018-0063-7	7	1
LACY MQ	2018	IMPACT OF INVOLVED FREE LIGHT CHAIN (FLC) LEVELS IN PATIENTS ACHIEVING NORMAL FLC RATIO AFTER INITIAL THERAPY IN LIGHT CHAIN AMYLOIDOSIS (AL)	AMERICAN JOURNAL OF HEMATOLOGY	10.1002/ajh.24919	10	1.429
LACY MQ	2017	PREVALENCE AND PREDICTORS OF THYROID FUNCTIONAL ABNORMALITIES IN NEWLY DIAGNOSED AL AMYLOIDOSIS	JOURNAL OF INTERNAL MEDICINE	10.1111/joim.12617	13	1.625
LACY MQ	2017	PREDICTORS OF EARLY TREATMENT FAILURE FOLLOWING INITIAL THERAPY FOR SYSTEMIC IMMUNOGLOBULIN LIGHT-CHAIN AMYLOIDOSIS	AMYLOID-JOURNAL OF PROTEIN FOLDING DISORDERS	10.1080/13506129.2017.1351354	4	0.5
LACY MQ	2017	ELEVATION OF SERUM LACTATE DEHYDROGENASE IN AL AMYLOIDOSIS REFLECTS TISSUE DAMAGE AND IS AN ADVERSE PROGNOSTIC MARKER IN PATIENTS NOT ELIGIBLE FOR STEM CELL TRANSPLANTATION	BRITISH JOURNAL OF HAEMATOLOGY	10.1111/bjh.14830	15	1.875
LACY MQ	2017	OVERUSE OF ORGAN BIOPSIES IN IMMUNOGLOBULIN LIGHT CHAIN AMYLOIDOSIS (AL): THE CONSEQUENCE OF FAILURE OF EARLY RECOGNITION	ANNALS OF MEDICINE	10.1080/07853890.2017.1304649	33	4.125
LACY MQ	2017	PRESENTATION AND OUTCOMES OF LOCALIZED IMMUNOGLOBULIN LIGHT CHAIN AMYLOIDOSIS: THE MAYO CLINIC EXPERIENCE	MAYO CLINIC PROCEEDINGS	10.1016/j.mayocp.2017.02.016	59	7.375
LACY MQ	2017	IMMUNOPARESIS IN NEWLY DIAGNOSED AL AMYLOIDOSIS IS A MARKER FOR RESPONSE AND SURVIVAL	LEUKEMIA	10.1038/leu.2016.140	34	4.25
LACY MQ	2017	THE PROGNOSTIC VALUE OF MULTIPARAMETRIC FLOW CYTOMETRY IN AL AMYLOIDOSIS AT DIAGNOSIS AND AT THE END OF FIRST-LINE TREATMENT	BLOOD	10.1182/blood-2016-06-721878	42	5.25
LACY MQ	2017	REVISITING CONDITIONING DOSE IN NEWLY DIAGNOSED LIGHT CHAIN AMYLOIDOSIS UNDERGOING FRONTLINE AUTOLOGOUS STEM CELL TRANSPLANT: IMPACT ON RESPONSE AND SURVIVAL	BONE MARROW TRANSPLANTATION	10.1038/bmt.2017.68	27	3.375
LACY MQ	2017	IMPROVED OUTCOMES FOR NEWLY DIAGNOSED AL AMYLOIDOSIS BETWEEN 2000 AND 2014: CRACKING THE GLASS CEILING OF EARLY DEATH	BLOOD	10.1182/blood-2016-11-751628	223	27.875
LACY MQ	2017	INTERPHASE FLUORESCENCE IN SITU HYBRIDIZATION IN UNTREATED AL AMYLOIDOSIS HAS AN INDEPENDENT PROGNOSTIC IMPACT BY ABNORMALITY TYPE AND TREATMENT CATEGORY	LEUKEMIA	10.1038/leu.2016.369	81	10.125
LACY MQ	2017	TREATMENT PATTERNS AND OUTCOME FOLLOWING INITIAL RELAPSE OR REFRACTORY DISEASE IN PATIENTS WITH SYSTEMIC LIGHT CHAIN AMYLOIDOSIS	AMERICAN JOURNAL OF HEMATOLOGY	10.1002/ajh.24723	19	2.375
LACY MQ	2017	HEMATOLOGY PATIENT REPORTED SYMPTOM SCREEN TO ASSESS QUALITY OF LIFE FOR AL AMYLOIDOSIS	AMERICAN JOURNAL OF HEMATOLOGY	10.1002/ajh.24676	15	1.875
LACY MQ	2017	DELINEATION OF THE TIMING OF SECOND-LINE THERAPY POST-AUTOLOGOUS STEM CELL TRANSPLANT IN PATIENTS WITH AL AMYLOIDOSIS	BLOOD	10.1182/blood-2017-05-783415	20	2.5
LACY MQ	2016	STEM CELL TRANSPLANTATION COMPARED WITH MELPHALAN PLUS DEXAMETHASONE IN THE TREATMENT OF IMMUNOGLOBULIN LIGHT-CHAIN AMYLOIDOSIS	CANCER	10.1002/cncr.30051	31	3.444
LACY MQ	2016	AUTOLOGOUS STEM CELL TRANSPLANTATION IN IMMUNOGLOBULIN LIGHT CHAIN AMYLOIDOSIS WITH FACTOR X DEFICIENCY	BLOOD COAGULATION & FIBRINOLYSIS	10.1097/MBC.0000000000000367	6	0.667
LACY MQ	2016	SYSTEMIC IMMUNOGLOBULIN LIGHT CHAIN AMYLOIDOSISE-ASSOCIATED MYOPATHY: PRESENTATION, DIAGNOSTIC PITFALLS, AND OUTCOME	MAYO CLINIC PROCEEDINGS	10.1016/j.mayocp.2016.06.027	32	3.556
LACY MQ	2016	INDUCTION THERAPY PRE-AUTOLOGOUS STEM CELL TRANSPLANTATION IN IMMUNOGLOBULIN LIGHT CHAIN AMYLOIDOSIS: A RETROSPECTIVE EVALUATION	AMERICAN JOURNAL OF HEMATOLOGY	10.1002/ajh.24453	42	4.667
LACY MQ	2016	OUTCOMES OF PATIENTS WITH RENAL MONOCLONAL IMMUNOGLOBULIN DEPOSITION DISEASE	AMERICAN JOURNAL OF HEMATOLOGY	10.1002/ajh.24528	64	7.111
LACY MQ	2016	IMMUNOPARESIS STATUS IN IMMUNOGLOBULIN LIGHT CHAIN AMYLOIDOSIS AT DIAGNOSIS AFFECTS RESPONSE AND SURVIVAL BY REGIMEN TYPE	HAEMATOLOGICA	10.3324/haematol.2016.147041	8	0.889
LACY MQ	2016	THE IMPACT OF DIALYSIS ON THE SURVIVAL OF PATIENTS WITH IMMUNOGLOBULIN LIGHT CHAIN (AL) AMYLOIDOSIS UNDERGOING AUTOLOGOUS STEM CELL TRANSPLANTATION	NEPHROLOGY DIALYSIS TRANSPLANTATION	10.1093/ndt/gfv328	5	0.556
LACY MQ	2016	CATHETER ABLATION FOR ATRIAL ARRHYTHMIAS IN PATIENTS WITH CARDIAC AMYLOIDOSIS	JOURNAL OF CARDIOVASCULAR ELECTROPHYSIOLOGY	10.1111/jce.13046	47	5.222
LACY MQ	2015	TREATMENT OF IMMUNOGLOBULIN LIGHT CHAIN AMYLOIDOSIS: MAYO STRATIFICATION OF MYELOMA AND RISK-ADAPTED THERAPY (MSMART) CONSENSUS STATEMENT	MAYO CLINIC PROCEEDINGS	10.1016/j.mayocp.2015.06.009	96	9.6
LACY MQ	2015	ABNORMAL FISH IN PATIENTS WITH IMMUNOGLOBULIN LIGHT CHAIN AMYLOIDOSIS IS A RISK FACTOR FOR CARDIAC INVOLVEMENT AND FOR DEATH	BLOOD CANCER JOURNAL	10.1038/bcj.2015.34	52	5.2
LACY MQ	2015	SOLUBLE SUPPRESSION OF TUMORIGENICITY 2 (SST2), BUT NOT GALACTIN-3, ADDS TO PROGNOSTICATION IN PATIENTS WITH SYSTEMIC AL AMYLOIDOSIS INDEPENDENT OF NT-PROBNP AND TROPONIN T	AMERICAN JOURNAL OF HEMATOLOGY	10.1002/ajh.24001	27	2.7
LACY MQ	2015	KINETICS OF ORGAN RESPONSE AND SURVIVAL FOLLOWING NORMALIZATION OF THE SERUM FREE LIGHT CHAIN RATIO IN AL AMYLOIDOSIS	AMERICAN JOURNAL OF HEMATOLOGY	10.1002/ajh.23898	66	6.6
LACY MQ	2014	IMMUNOGLOBULIN LIGHT CHAIN AMYLOIDOSIS IS DIAGNOSED LATE IN PATIENTS WITH PREEXISTING PLASMA CELL DYSCRASIAS	AMERICAN JOURNAL OF HEMATOLOGY	10.1002/ajh.23827	28	2.545
LACY MQ	2014	HIGH SENSITIVITY CARDIAC TROPONIN T IN PATIENTS WITH IMMUNOGLOBULIN LIGHT CHAIN AMYLOIDOSIS	HEART	10.1136/heartjnl-2013-304957	55	5
LACY MQ	2014	OUTCOMES AND TREATMENTS OF PATIENTS WITH IMMUNOGLOBULIN LIGHT CHAIN AMYLOIDOSIS WHO PROGRESS OR RELAPSE POSTAUTOLOGOUS STEM CELL TRANSPLANT	EUROPEAN JOURNAL OF HAEMATOLOGY	10.1111/ejh.12282	20	1.818
LACY MQ	2013	A DETAILED EVALUATION OF THE CURRENT RENAL RESPONSE CRITERIA IN AL AMYLOIDOSIS: IS IT TIME FOR A REVISION?	HAEMATOLOGICA	10.3324/haematol.2012.079210	35	2.917
LACY MQ	2013	COEXISTENT MULTIPLE MYELOMA OR INCREASED BONE MARROW PLASMA CELLS DEFINE EQUALLY HIGH-RISK POPULATIONS IN PATIENTS WITH IMMUNOGLOBULIN LIGHT CHAIN AMYLOIDOSIS	JOURNAL OF CLINICAL ONCOLOGY	10.1200/JCO.2013.50.8499	147	12.25
LACY MQ	2013	PATIENTS WITH IMMUNOGLOBULIN LIGHT CHAIN AMYLOIDOSIS UNDERGOING AUTOLOGOUS STEM CELL TRANSPLANTATION HAVE SUPERIOR OUTCOMES COMPARED WITH PATIENTS WITH MULTIPLE MYELOMA: A RETROSPECTIVE REVIEW FROM A TERTIARY REFERRAL CENTER.	BONE MARROW TRANSPLANTATION	10.1038/bmt.2013.53	64	5.333
LACY MQ	2013	REFINEMENT IN PATIENT SELECTION TO REDUCE TREATMENT-RELATED MORTALITY FROM AUTOLOGOUS STEM CELL TRANSPLANTATION IN AMYLOIDOSIS	BONE MARROW TRANSPLANTATION	10.1038/bmt.2012.170	135	11.25
LACY MQ	2012	ACTIVITY OF POMALIDOMIDE IN PATIENTS WITH IMMUNOGLOBULIN LIGHT-CHAIN AMYLOIDOSIS	BLOOD	10.1182/blood-2012-02-413161	119	9.154
LACY MQ	2012	TEN-YEAR SURVIVAL AFTER AUTOLOGOUS STEM CELL TRANSPLANTATION FOR IMMUNOGLOBULIN LIGHT CHAIN AMYLOIDOSIS	CANCER	10.1002/cncr.27660	44	3.385
LACY MQ	2012	REVISED PROGNOSTIC STAGING SYSTEM FOR LIGHT CHAIN AMYLOIDOSIS INCORPORATING CARDIAC BIOMARKERS AND SERUM FREE LIGHT CHAIN MEASUREMENTS	JOURNAL OF CLINICAL ONCOLOGY	10.1200/JCO.2011.38.5724	693	53.308
LACY MQ	2012	ACUTE KIDNEY INJURY DURING LEUKOCYTE ENGRAFTMENT AFTER AUTOLOGOUS STEM CELL TRANSPLANTATION IN PATIENTS WITH LIGHT-CHAIN AMYLOIDOSIS	AMERICAN JOURNAL OF HEMATOLOGY	10.1002/ajh.22202	17	1.308
LACY MQ	2012	IMMUNOGLOBULIN D AMYLOIDOSIS: A DISTINCT ENTITY	BLOOD	10.1182/blood-2011-06-358895	13	1
LACY MQ	2012	CLINICAL FEATURES OF PATIENTS WITH IMMUNOGLOBULIN LIGHT CHAIN AMYLOIDOSIS (AL) WITH VASCULAR-LIMITED DEPOSITION IN THE KIDNEY	NEPHROLOGY DIALYSIS TRANSPLANTATION	10.1093/ndt/gfr381	40	3.077
LACY MQ	2012	LENALIDOMIDE, CYCLOPHOSPHAMIDE, AND DEXAMETHASONE (CRD) FOR LIGHT-CHAIN AMYLOIDOSIS: LONG-TERM RESULTS FROM A PHASE 2 TRIAL	BLOOD	10.1182/blood-2012-01-407791	96	7.385
LACY MQ	2012	HIGH-DOSE MELPHALAN AND PERIPHERAL BLOOD STEM CELL TRANSPLANTATION FOR LIGHT-CHAIN AMYLOIDOSIS WITH CARDIAC INVOLVEMENT	BLOOD	10.1182/blood-2011-07-370031	65	5
LACY MQ	2012	EVALUATION OF PRETRANSPLANT FACTORS PREDICTING CARDIAC DYSFUNCTION FOLLOWING HIGH-DOSE MELPHALAN CONDITIONING AND AUTOLOGOUS PERIPHERAL BLOOD STEM CELL TRANSPLANTATION	EUROPEAN JOURNAL OF HAEMATOLOGY	10.1111/j.1600-0609.2012.01815.x	10	0.769
LACY MQ	2012	URINARY ALBUMIN EXCRETION PATTERNS OF PATIENTS WITH CAST NEPHROPATHY AND OTHER MONOCLONAL GAMMOPATHY-RELATED KIDNEY DISEASES	CLINICAL JOURNAL OF THE AMERICAN SOCIETY OF NEPHROLOGY	10.2215/CJN.11161111	57	4.385
LACY MQ	2011	LONG-TERM OUTCOMES OF PATIENTS WITH LIGHT CHAIN AMYLOIDOSIS (AL) AFTER RENAL TRANSPLANTATION WITH OR WITHOUT STEM CELL TRANSPLANTATION	NEPHROLOGY DIALYSIS TRANSPLANTATION	10.1093/ndt/gfr067	67	4.786
LACY MQ	2011	ASYMPTOMATIC IMMUNOGLOBULIN LIGHT CHAIN AMYLOIDOSIS (AL) AT THE TIME OF DIAGNOSTIC BONE MARROW BIOPSY IN NEWLY DIAGNOSED PATIENTS WITH MULTIPLE MYELOMA AND SMOLDERING MYELOMA. A SERIES OF 144 CASES AND A REVIEW OF THE LITERATURE	ANNALS OF HEMATOLOGY	10.1007/s00277-010-1028-8	38	2.714
LACY MQ	2011	TRENDS IN DAY 100 AND 2-YEAR SURVIVAL AFTER AUTO-SCT FOR AL AMYLOIDOSIS: OUTCOMES BEFORE AND AFTER 2006	BONE MARROW TRANSPLANTATION	10.1038/bmt.2010.234	54	3.857
LACY MQ	2011	CHANGES IN SERUM-FREE LIGHT CHAIN RATHER THAN INTACT MONOCLONAL IMMUNOGLOBULIN LEVELS PREDICTS OUTCOME FOLLOWING THERAPY IN PRIMARY AMYLOIDOSIS	AMERICAN JOURNAL OF HEMATOLOGY	10.1002/ajh.21948	62	4.429
LACY MQ	2011	RECENT IMPROVEMENTS IN SURVIVAL IN PRIMARY SYSTEMIC AMYLOIDOSIS AND THE IMPORTANCE OF AN EARLY MORTALITY RISK SCORE	MAYO CLINIC PROCEEDINGS	10.4065/mcp.2010.0480	125	8.929
LACY MQ	2011	LOW RISK OF SYMPTOMATIC VENOUS THROMBOEMBOLIC EVENTS DURING GROWTH FACTOR ADMINISTRATION FOR PBSC MOBILIZATION	BONE MARROW TRANSPLANTATION	10.1038/bmt.2010.106	5	0.357
LACY MQ	2010	AUTOLOGOUS STEM CELL TRANSPLANT FOR IMMUNOGLOBULIN LIGHT CHAIN AMYLOIDOSIS: A STATUS REPORT	LEUKEMIA & LYMPHOMA	10.3109/10428194.2010.524329	78	5.2
LACY MQ	2010	PITFALLS IN THE DIAGNOSIS OF PRIMARY AMYLOIDOSIS	CLINICAL LYMPHOMA MYELOMA & LEUKEMIA	10.3816/CLML.2010.n.027	46	3.067
LACY MQ	2010	STEM CELL TRANSPLANTATION IN PATIENTS WITH AUTONOMIC NEUROPATHY DUE TO PRIMARY (AL) AMYLOIDOSIS	NEUROLOGY	10.1212/WNL.0b013e3181d55f4d	25	1.667
LACY MQ	2010	SERUM IMMUNOGLOBULIN FREE LIGHT-CHAIN MEASUREMENT IN PRIMARY AMYLOIDOSIS: PROGNOSTIC VALUE AND CORRELATIONS WITH CLINICAL FEATURES	BLOOD	10.1182/blood-2010-06-290668	121	8.067
LACY MQ	2010	DISCORDANCE BETWEEN SERUM CARDIAC BIOMARKER AND IMMUNOGLOBULIN-FREE LIGHT-CHAIN RESPONSE IN PATIENTS WITH IMMUNOGLOBULIN LIGHT-CHAIN AMYLOIDOSIS TREATED WITH IMMUNE MODULATORY DRUGS	AMERICAN JOURNAL OF HEMATOLOGY	10.1002/ajh.21822	96	6.4
LACY MQ	2010	CLINICAL FEATURES AND TREATMENT RESPONSE OF LIGHT CHAIN (AL) AMYLOIDOSIS DIAGNOSED IN PATIENTS WITH PREVIOUS DIAGNOSIS OF MULTIPLE MYELOMA	MAYO CLINIC PROCEEDINGS	10.4065/mcp.2009.0547	49	3.267
LACY MQ	2009	CLINICAL OUTCOME OF IMMUNOGLOBULIN LIGHT CHAIN AMYLOIDOSIS AFFECTING THE KIDNEY	NEPHROLOGY DIALYSIS TRANSPLANTATION	10.1093/ndt/gfp201	75	4.688
LACY MQ	2008	LONG-TERM RISK OF MYELODYSPLASIA IN MELPHALAN-TREATED PATIENTS WITH IMMUNOGLOBULIN LIGHT-CHAIN AMYLOIDOSIS	HAEMATOLOGICA-THE HEMATOLOGY JOURNAL	10.3324/haematol.12982	16	0.941
LACY MQ	2008	SERUM URIC ACID: NOVEL PROGNOSTIC FACTOR IN PRIMARY SYSTEMIC AMYLOIDOSIS	MAYO CLINIC PROCEEDINGS	10.4065/83.3.297	33	1.941
LACY MQ	2008	AUTOLOGOUS STEM CELL TRANSPLANT AFTER HEART TRANSPLANT FOR LIGHT CHAIN (AL) AMYLOID CARDIOMYOPATHY	JOURNAL OF HEART AND LUNG TRANSPLANTATION	10.1016/j.healun.2008.05.016	85	5
LACY MQ	2007	TRANSPLANTATION FOR AMYLOIDOSIS	CURRENT OPINION IN ONCOLOGY	10.1097/CCO.0b013e32801494c6	62	3.444
LACY MQ	2007	TRANSPLANTATION WITHOUT GROWTH FACTOR: ENGRAFTMENT KINETICS AFTER STEM CELL TRANSPLANTATION FOR PRIMARY SYSTEMIC AMYLOIDOSIS (AL)	BONE MARROW TRANSPLANTATION	10.1038/sj.bmt.1705848	10	0.556
LACY MQ	2007	THE ACTIVITY OF LENALIDOMIDE WITH OR WITHOUT DEXAMETHASONE IN PATIENTS WITH PRIMARY SYSTEMIC AMYLOIDOSIS	BLOOD	10.1182/blood-2006-07-032987	207	11.5
LACY MQ	2007	SEVERITY OF BASELINE PROTEINURIA PREDICTS RENAL RESPONSE IN IMMUNOGLOBULIN LIGHT CHAIN-ASSOCIATED AMYLOIDOSIS AFTER AUTOLOGOUS STEM CELL TRANSPLANTATION	CLINICAL JOURNAL OF THE AMERICAN SOCIETY OF NEPHROLOGY	10.2215/CJN.02450706	26	1.444
LACY MQ	2007	EFFECT OF HEMATOLOGIC RESPONSE ON OUTCOME OF PATIENTS UNDERGOING TRANSPLANTATION FOR PRIMARY AMYLOIDOSIS: IMPORTANCE OF ACHIEVING A COMPLETE RESPONSE	HAEMATOLOGICA	10.3324/haematol.11413	90	5
LACY MQ	2006	AUTOLOGOUS STEM CELL TRANSPLANTATION AND IGM AMYLOIDOSIS	LEUKEMIA & LYMPHOMA	10.1080/10428190600572624	13	0.684
LACY MQ	2006	NATURAL HISTORY OF THROMBOEMBOLISM IN AL AMYLOIDOSIS	AMYLOID-JOURNAL OF PROTEIN FOLDING DISORDERS	10.1080/13506120500537285	25	1.316
LACY MQ	2006	ABSOLUTE VALUES OF IMMUNOGLOBULIN FREE LIGHT CHAINS ARE PROGNOSTIC IN PATIENTS WITH PRIMARY SYSTEMIC AMYLOIDOSIS UNDERGOING PERIPHERAL BLOOD STEM CELL TRANSPLANTATION	BLOOD	10.1182/blood-2005-07-2922	195	10.263
LACY MQ	2005	EXCESSIVE FLUID ACCUMULATION DURING STEM CELL MOBILIZATION: A NOVEL PROGNOSTIC FACTOR OF FIRST-YEAR SURVIVAL AFTER STEM CELL TRANSPLANTATION IN AL AMYLOIDOSIS PATIENTS	BLOOD	10.1182/blood-2005-03-1206	30	1.5
LACY MQ	2005	MYELOABLATIVE CHEMOTHERAPY AND STEM CELL TRANSPLANTATION IN MYELOMA OR PRIMARY AMYLOIDOSIS WITH RENAL INVOLVEMENT	KIDNEY INTERNATIONAL	10.1111/j.1523-1755.2005.00559.x	6	0.3
LACY MQ	2005	AMYLOIDOSIS: DIAGNOSIS AND MANAGEMENT	CLINICAL LYMPHOMA & MYELOMA	10.3816/CLM.2005.n.048	48	2.4
LACY MQ	2005	AMYLOIDOSIS	BEST PRACTICE & RESEARCH CLINICAL HAEMATOLOGY	10.1016/j.beha.2005.01.030	56	2.8
LACY MQ	2005	ACUTE RENAL INSUFFICIENCY AFTER HIGH-DOSE MELPHALAN IN PATIENTS WITH PRIMARY SYSTEMIC AMYLOIDOSIS DURING STEM CELL TRANSPLANTATION	AMERICAN JOURNAL OF KIDNEY DISEASES	10.1053/j.ajkd.2004.09.015	27	1.35
LACY MQ	2005	RENAL RESPONSE AFTER HIGH-DOSE MELPHALAN AND STEM CELL TRANSPLANTATION IS A FAVORABLE MARKER IN PATIENTS WITH PRIMARY SYSTEMIC AMYLOIDOSIS	AMERICAN JOURNAL OF KIDNEY DISEASES	10.1053/j.ajkd.2005.05.010	52	2.6
LACY MQ	2005	SUCCESSFUL TREATMENT OF SCLEROMYXEDEMA WITH AUTOLOGOUS PERIPHERAL BLOOD STEM CELL TRANSPLANTATION	ARCHIVES OF DERMATOLOGY	10.1001/archderm.141.10.1277	45	2.25
LACY MQ	2005	LIVING DONOR KIDNEY AND AUTOLOGOUS STEM CELL TRANSPLANTATION FOR PRIMARY SYSTEMIC AMYLOIDOSIS (AL) WITH PREDOMINANT RENAL INVOLVEMENT	AMERICAN JOURNAL OF TRANSPLANTATION	10.1111/j.1600-6143.2005.00920.x	60	3
SANCHORAWALA V	2024	QUANTIFICATION OF RIGHT VENTRICULAR AMYLOID BURDEN WITH 18F-FLORBETAPIR POSITRON EMISSION TOMOGRAPHY/COMPUTED TOMOGRAPHY AND ITS ASSOCIATION WITH RIGHT VENTRICULAR DYSFUNCTION AND OUTCOMES IN LIGHT-CHAIN AMYLOIDOSIS	EUROPEAN HEART JOURNAL-CARDIOVASCULAR IMAGING	10.1093/ehjci/jead350	0	0
SANCHORAWALA V	2023	BIRTAMIMAB PLUS STANDARD OF CARE IN LIGHT-CHAIN AMYLOIDOSIS: THE PHASE 3 RANDOMIZED PLACEBO-CONTROLLED VITAL TRIAL	BLOOD	10.1182/blood.2022019406	9	4.5
SANCHORAWALA V	2023	GUIDELINES FOR NON-TRANSPLANT CHEMOTHERAPY FOR TREATMENT OF SYSTEMIC AL AMYLOIDOSIS: EHA-ISA WORKING GROUP	AMYLOID-JOURNAL OF PROTEIN FOLDING DISORDERS	10.1080/13506129.2022.2093635	22	11
SANCHORAWALA V	2023	PREDICTORS OF TREATMENT RESPONSE AND SURVIVAL OUTCOMES IN PATIENTS WITH ADVANCED CARDIAC AL AMYLOIDOSIS	BLOOD ADVANCES	10.1182/bloodadvances.2023010324	0	0
SANCHORAWALA V	2023	SAFETY AND EFFICACY OF PROPYLENE GLYCOL-FREE MELPHALAN IN PATIENTS WITH AL AMYLOIDOSIS UNDERGOING AUTOLOGOUS STEM CELL TRANSPLANTATION: RESULTS OF A PHASE II STUDY	TRANSPLANTATION AND CELLULAR THERAPY	10.1016/j.jtct.2023.08.018	0	0
SANCHORAWALA V	2023	QUALITY OF LIFE AND SYMPTOMS AMONG PATIENTS WITH RELAPSED/REFRACTORY AL AMYLOIDOSIS TREATED WITH IXAZOMIB-DEXAMETHASONE VERSUS PHYSICIAN'S CHOICE	AMERICAN JOURNAL OF HEMATOLOGY	10.1002/ajh.26866	1	0.5
SANCHORAWALA V	2023	GRADED CARDIAC RESPONSE CRITERIA FOR PATIENTS WITH SYSTEMIC LIGHT CHAIN AMYLOIDOSIS	JOURNAL OF CLINICAL ONCOLOGY	10.1200/JCO.22.00643	10	5
SANCHORAWALA V	2023	COMPLETE VARIABLE DOMAIN SEQUENCES OF MONOCLONAL ANTIBODY LIGHT CHAINS IDENTIFIED FROM UNTARGETED RNA SEQUENCING DATA	FRONTIERS IN IMMUNOLOGY	10.3389/fimmu.2023.1167235	3	1.5
SANCHORAWALA V	2023	MAPPING CELLULAR RESPONSE TO DESTABILIZED TRANSTHYRETIN REVEALS CELL -AND AMYLOIDOGENIC PROTEIN-SPECIFIC SIGNATURES	AMYLOID-JOURNAL OF PROTEIN FOLDING DISORDERS	10.1080/13506129.2023.2224494	0	0
SANCHORAWALA V	2023	2023 ACC EXPERT CONSENSUS DECISION PATHWAY ON COMPREHENSIVE MULTIDISCIPLINARY CARE FOR THE PATIENT WITH CARDIAC AMYLOIDOSIS A REPORT OF THE AMERICAN COLLEGE OF CARDIOLOGY SOLUTION SET OVERSIGHT COMMITTEE	JOURNAL OF THE AMERICAN COLLEGE OF CARDIOLOGY	10.1016/j.jacc.2022.11.022	62	31
SANCHORAWALA V	2022	EXPLOITING ENDOGENOUS AND THERAPY-INDUCED APOPTOTIC VULNERABILITIES IN IMMUNOGLOBULIN LIGHT CHAIN AMYLOIDOSIS WITH BH3 MIMETICS	NATURE COMMUNICATIONS	10.1038/s41467-022-33461-z	6	2
SANCHORAWALA V	2022	MODIFIED HIGH-DOSE VERSUS HIGH-DOSE MELPHALAN CONDITIONING IN OLDER PATIENTS UNDERGOING AUTOLOGOUS STEM CELL TRANSPLANTATION FOR IMMUNOGLOBULIN LIGHT CHAIN AMYLOIDOSIS	TRANSPLANTATION AND CELLULAR THERAPY	10.1016/j.jtct.2022.08.007	2	0.667
SANCHORAWALA V	2022	PREVALENCE OF PLASMA CELL AND LYMPHOPROLIFERATIVE DISORDERS AMONG BLOOD RELATIVES OF PATIENTS WITH LIGHT CHAIN AMYLOIDOSIS	BRITISH JOURNAL OF HAEMATOLOGY	10.1111/bjh.18225	0	0
SANCHORAWALA V	2022	UPDATE ON THE CONTEMPORARY TREATMENT OF LIGHT CHAIN AMYLOIDOSIS INCLUDING STEM CELL TRANSPLANTATION	AMERICAN JOURNAL OF MEDICINE	10.1016/j.amjmed.2022.01.011	1	0.333
SANCHORAWALA V	2022	GUIDELINES FOR HIGH DOSE CHEMOTHERAPY AND STEM CELL TRANSPLANTATION FOR SYSTEMIC AL AMYLOIDOSIS: EHA-ISA WORKING GROUP GUIDELINES	AMYLOID-JOURNAL OF PROTEIN FOLDING DISORDERS	10.1080/13506129.2021.2002841	38	12.667
SANCHORAWALA V	2022	PREDICTIVE FACTORS OF OUTCOMES IN PATIENTS WITH AL AMYLOIDOSIS TREATED WITH DARATUMUMAB	AMERICAN JOURNAL OF HEMATOLOGY	10.1002/ajh.26399	8	2.667
SANCHORAWALA V	2022	MYOCARDIAL COMPOSITION IN LIGHT-CHAIN CARDIAC AMYLOIDOSIS MORE THAN 1 YEAR AFTER SUCCESSFUL THERAPY	JACC-CARDIOVASCULAR IMAGING	10.1016/j.jcmg.2021.09.032	3	1
SANCHORAWALA V	2022	OUTCOMES OF RENAL TRANSPLANTATION IN PATIENTS WITH AL AMYLOIDOSIS: AN INTERNATIONAL COLLABORATION THROUGH THE INTERNATIONAL KIDNEY AND MONOCLONAL GAMMOPATHY RESEARCH GROUP	BLOOD CANCER JOURNAL	10.1038/s41408-022-00714-5	10	3.333
SANCHORAWALA V	2022	PREDICTORS OF HEMATOLOGIC RESPONSE AND SURVIVAL WITH STEM CELL TRANSPLANTATION IN AL AMYLOIDOSIS: A 25-YEAR LONGITUDINAL STUDY	AMERICAN JOURNAL OF HEMATOLOGY	10.1002/ajh.26641	9	3
SANCHORAWALA V	2022	PREDICTORS AND OUTCOMES OF ACUTE KIDNEY INJURY DURING AUTOLOGOUS STEM CELL TRANSPLANTATION IN AL AMYLOIDOSIS	NEPHROLOGY DIALYSIS TRANSPLANTATION	10.1093/ndt/gfab189	6	2
SANCHORAWALA V	2022	HEALTH-RELATED QUALITY OF LIFE IN PATIENTS WITH LIGHT CHAIN AMYLOIDOSIS TREATED WITH BORTEZOMIB, CYCLOPHOSPHAMIDE, AND DEXAMETHASONE +/ -DARATUMUMAB: RESULTS FROM THE ANDROMEDA STUDY	AMERICAN JOURNAL OF HEMATOLOGY	10.1002/ajh.26536	2	0.667
SANCHORAWALA V	2022	LIGHT CHAIN TESTING ABNORMALITIES AMONG PATIENTS WITH TRANSTHYRETIN AMYLOID CARDIOMYOPATHY REFERRED FOR TECHNETIUM-99M PYROPHOSPHATE IMAGING	AMERICAN JOURNAL OF CARDIOLOGY	10.1016/j.amjcard.2022.06.064	4	1.333
SANCHORAWALA V	2022	A RANDOMIZED PHASE 3 STUDY OF IXAZOMIB-DEXAMETHASONE VERSUS PHYSICIAN'S CHOICE IN RELAPSED OR REFRACTORY AL AMYLOIDOSIS	LEUKEMIA	10.1038/s41375-021-01317-y	31	10.333
SANCHORAWALA V	2021	DARATUMUMAB-BASED TREATMENT FOR IMMUNOGLOBULIN LIGHT-CHAIN AMYLOIDOSIS	NEW ENGLAND JOURNAL OF MEDICINE	10.1056/NEJMoa2028631	232	58
SANCHORAWALA V	2021	A PHARMACIST'S REVIEW OF THE TREATMENT OF SYSTEMIC LIGHT CHAIN AMYLOIDOSIS	JOURNAL OF ONCOLOGY PHARMACY PRACTICE	10.1177/1078155220963534	4	1
SANCHORAWALA V	2021	MARKED PROGRESS IN AL AMYLOIDOSIS SURVIVAL: A 40-YEAR LONGITUDINAL NATURAL HISTORY STUDY	BLOOD CANCER JOURNAL	10.1038/s41408-021-00529-w	43	10.75
SANCHORAWALA V	2021	VENETOCLAX INDUCES DEEP HEMATOLOGIC REMISSIONS IN T(11;14) RELAPSED/REFRACTORY AL AMYLOIDOSIS	BLOOD CANCER JOURNAL	10.1038/s41408-020-00397-w	48	12
SANCHORAWALA V	2021	SAFETY, TOLERABILITY, AND EFFICACY OF SELINEXOR IN A PATIENT WITH RELAPSED LIGHT CHAIN (AL) AMYLOIDOSIS	CLINICAL LYMPHOMA MYELOMA & LEUKEMIA	10.1016/j.clml.2021.01.001	1	0.25
SANCHORAWALA V	2020	THE UTILITY OF REPEAT KIDNEY BIOPSY IN SYSTEMIC IMMUNOGLOBULIN LIGHT CHAIN AMYLOIDOSIS	AMYLOID-JOURNAL OF PROTEIN FOLDING DISORDERS	10.1080/13506129.2019.1672650	9	1.8
SANCHORAWALA V	2020	LEFT ATRIAL MECHANICS ASSOCIATES WITH PAROXYSMAL ATRIAL FIBRILLATION IN LIGHT-CHAIN AMYLOIDOSIS FOLLOWING STEM CELL TRANSPLANTATION	JACC: CARDIOONCOLOGY	10.1016/j.jaccao.2020.10.010	11	2.2
SANCHORAWALA V	2020	HIGH-DOSE MELPHALAN AND AUTOLOGOUS PERIPHERAL BLOOD STEM CELL TRANSPLANTATION IN AL AMYLOIDOSIS	ACTA HAEMATOLOGICA	10.1159/000506498	16	3.2
SANCHORAWALA V	2020	IMPROVED QUANTIFICATION OF CARDIAC AMYLOID BURDEN IN SYSTEMIC LIGHT CHAIN AMYLOIDOSIS	JACC-CARDIOVASCULAR IMAGING	10.1016/j.jcmg.2020.02.025	35	7
SANCHORAWALA V	2020	ESTABLISHMENT OF BRAIN NATRIURETIC PEPTIDE - BASED CRITERIA FOR EVALUATING CARDIAC RESPONSE TO TREATMENT IN LIGHT CHAIN (AL) AMYLOIDOSIS	BRITISH JOURNAL OF HAEMATOLOGY	10.1111/bjh.16198	24	4.8
SANCHORAWALA V	2020	PRESENCE OF T(11;14) IN AL AMYLOIDOSIS AS A MARKER OF RESPONSE WHEN TREATED WITH A BORTEZOMIB-BASED REGIMEN	AMYLOID-JOURNAL OF PROTEIN FOLDING DISORDERS	10.1080/13506129.2020.1778461	25	5
SANCHORAWALA V	2020	RACE/ETHNICITY IN SYSTEMIC AL AMYLOIDOSIS: PERSPECTIVES ON DISEASE AND OUTCOME DISPARITIES	BLOOD CANCER JOURNAL	10.1038/s41408-020-00385-0	15	3
SANCHORAWALA V	2020	QUANTITATIVE [18F]FLORBETAPIR PET/CT MAY IDENTIFY LUNG INVOLVEMENT IN PATIENTS WITH SYSTEMIC AL AMYLOIDOSIS	EUROPEAN JOURNAL OF NUCLEAR MEDICINE AND MOLECULAR IMAGING	10.1007/s00259-019-04627-7	11	2.2
SANCHORAWALA V	2020	DARATUMUMAB PLUS CYBORD FOR PATIENTS WITH NEWLY DIAGNOSED AL AMYLOIDOSIS: SAFETY RUN-IN RESULTS OF ANDROMEDA	BLOOD	10.1182/blood.2019004460	131	26.2
SANCHORAWALA V	2020	BENDAMUSTINE WITH DEXAMETHASONE IN RELAPSED/REFRACTORY SYSTEMIC LIGHT-CHAIN AMYLOIDOSIS: RESULTS OF A PHASE II STUDY	JOURNAL OF CLINICAL ONCOLOGY	10.1200/JCO.19.01721	27	5.4
SANCHORAWALA V	2020	SYSTEMIC AMYLOIDOSIS CAUSED BY MONOCLONAL IMMUNOGLOBULINS SOFT TISSUE AND VASCULAR INVOLVEMENT	HEMATOLOGY-ONCOLOGY CLINICS OF NORTH AMERICA	10.1016/j.hoc.2020.08.004	6	1.2
SANCHORAWALA V	2020	COMPARING MEASURES OF HEMATOLOGIC RESPONSE AFTER HIGH-DOSE MELPHALAN AND STEM CELL TRANSPLANTATION IN AL AMYLOIDOSIS	BLOOD CANCER JOURNAL	10.1038/s41408-020-00354-7	14	2.8
SANCHORAWALA V	2020	CHALLENGES IN THE MANAGEMENT OF PATIENTS WITH SYSTEMIC LIGHT CHAIN (AL) AMYLOIDOSIS DURING THE COVID-19 PANDEMIC	BRITISH JOURNAL OF HAEMATOLOGY	10.1111/bjh.16898	14	2.8
SANCHORAWALA V	2020	PATIENT OUTCOMES IN LIGHT CHAIN (AL) AMYLOIDOSIS: THE CLOCK IS TICKING FROM SYMPTOMS TO DIAGNOSIS	EUROPEAN JOURNAL OF HAEMATOLOGY	10.1111/ejh.13472	23	4.6
SANCHORAWALA V	2020	SAFETY, TOLERABILITY, AND RESPONSE RATES OF DARATUMUMAB IN RELAPSED AL AMYLOIDOSIS: RESULTS OF A PHASE 2 STUDY	BLOOD	10.1182/blood.2019004436	96	19.2
SANCHORAWALA V	2020	ASSESSMENT OF MINIMAL RESIDUAL DISEASE USING MULTIPARAMETRIC FLOW CYTOMETRY IN PATIENTS WITH AL AMYLOIDOSIS	BLOOD ADVANCES	10.1182/bloodadvances.2019001331	35	7
SANCHORAWALA V	2020	COMPARISON OF ULTRASOUND FEATURES OF MAJOR SALIVARY GLANDS IN SARCOIDOSIS, AMYLOIDOSIS, AND SJOGREN'S SYNDROME	ARTHRITIS CARE & RESEARCH	10.1002/acr.24029	10	2
SANCHORAWALA V	2019	INDUCTION THERAPY WITH BORTEZOMIB AND DEXAMETHASONE AND CONDITIONING WITH HIGH-DOSE MELPHALAN AND BORTEZOMIB FOLLOWED BY AUTOLOGOUS STEM CELL TRANSPLANTATION FOR IMMUNOGLOBULIN LIGHT CHAIN AMYLOIDOSIS: LONG-TERM FOLLOW-UP ANALYSIS	BIOLOGY OF BLOOD AND MARROW TRANSPLANTATION	10.1016/j.bbmt.2019.01.007	14	2.333
SANCHORAWALA V	2019	DEVELOPMENT AND VALIDATION OF A SURVIVAL STAGING SYSTEM INCORPORATING BNP IN PATIENTS WITH LIGHT CHAIN AMYLOIDOSIS	BLOOD	10.1182/blood-2018-06-858951	109	18.167
SANCHORAWALA V	2019	LONG-TERM OUTCOME OF KIDNEY TRANSPLANTATION IN AL AMYLOIDOSIS	KIDNEY INTERNATIONAL	10.1016/j.kint.2018.09.021	46	7.667
SANCHORAWALA V	2019	PREVALENCE AND PROGNOSTIC VALUE OF D-DIMER ELEVATION IN PATIENTS WITH AL AMYLOIDOSIS	AMERICAN JOURNAL OF HEMATOLOGY	10.1002/ajh.25576	10	1.667
SANCHORAWALA V	2019	EARLY DETECTION OF MULTIORGAN LIGHT-CHAIN AMYLOIDOSIS BY WHOLE-BODY 18F-FLORBETAPIR PET/CT	JOURNAL OF NUCLEAR MEDICINE	10.2967/jnumed.118.221770	43	7.167
SANCHORAWALA V	2019	HIGH-DOSE MELPHALAN AND AUTOLOGOUS PERIPHERAL BLOOD STEM CELL TRANSPLANTATION IN PATIENTS WITH AL AMYLOIDOSIS AND CARDIAC DEFIBRILLATORS	BONE MARROW TRANSPLANTATION	10.1038/s41409-019-0440-5	4	0.667
SANCHORAWALA V	2019	A NEW ERA OF AMYLOIDOSIS: THE TRENDS AT A MAJOR US REFERRAL CENTRE	AMYLOID-JOURNAL OF PROTEIN FOLDING DISORDERS	10.1080/13506129.2019.1640672	11	1.833
SANCHORAWALA V	2019	ORTHOTOPIC HEART TRANSPLANT REJECTION IN ASSOCIATION WITH IMMUNOMODULATORY THERAPY FOR AL AMYLOIDOSIS: A CASE SERIES AND REVIEW OF THE LITERATURE	AMERICAN JOURNAL OF TRANSPLANTATION	10.1111/ajt.15499	13	2.167
SANCHORAWALA V	2018	TREATMENT PATTERNS AND HEALTH CARE RESOURCE UTILIZATION AMONG PATIENTS WITH RELAPSED/REFRACTORY SYSTEMIC LIGHT CHAIN AMYLOIDOSIS	AMYLOID-JOURNAL OF PROTEIN FOLDING DISORDERS	10.1080/13506129.2017.1411796	12	1.714
SANCHORAWALA V	2018	SYSTEMIC IMMUNOGLOBULIN LIGHT CHAIN AMYLOIDOSIS	NATURE REVIEWS DISEASE PRIMERS	10.1038/s41572-018-0034-3	303	43.286
SANCHORAWALA V	2018	MODIFIED HIGH-DOSE MELPHALAN AND AUTOLOGOUS STEM CELL TRANSPLANTATION FOR IMMUNOGLOBULIN LIGHT CHAIN AMYLOIDOSIS	BIOLOGY OF BLOOD AND MARROW TRANSPLANTATION	10.1016/j.bbmt.2018.06.018	11	1.571
SANCHORAWALA V	2018	HIGH-DOSE MELPHALAN AND STEM CELL TRANSPLANTATION IN PATIENTS ON DIALYSIS DUE TO IMMUNOGLOBULIN LIGHT-CHAIN AMYLOIDOSIS AND MONOCLONAL IMMUNOGLOBULIN DEPOSITION DISEASE	BIOLOGY OF BLOOD AND MARROW TRANSPLANTATION	10.1016/j.bbmt.2017.08.031	26	3.714
SANCHORAWALA V	2018	OUTCOMES OF PATIENTS WITH AL AMYLOIDOSIS AND LOW SERUM FREE LIGHT CHAIN LEVELS AT DIAGNOSIS	AMYLOID-JOURNAL OF PROTEIN FOLDING DISORDERS	10.1080/13506129.2018.1490261	10	1.429
SANCHORAWALA V	2018	EVALUATION OF A NEW CONTINUOUS MONONUCLEAR CELL COLLECTION PROCEDURE IN A SINGLE TRANSPLANT CENTER COHORT ENRICHED FOR AL AMYLOIDOSIS PATIENTS	TRANSFUSION AND APHERESIS SCIENCE	10.1016/j.transci.2018.04.025	1	0.143
SANCHORAWALA V	2017	BENDAMUSTINE-INDUCED NEPHROGENIC DIABETES INSIPIDUS IN A PATIENT WITH AL AMYLOIDOSIS	AMERICAN JOURNAL OF KIDNEY DISEASES	10.1053/j.ajkd.2016.07.037	4	0.5
SANCHORAWALA V	2017	THE SIX-MINUTE WALK TEST IN PATIENTS WITH AL AMYLOIDOSIS: A SINGLE CENTRE CASE SERIES	BRITISH JOURNAL OF HAEMATOLOGY	10.1111/bjh.14586	11	1.375
SANCHORAWALA V	2017	A PHASE 1/2 STUDY OF THE ORAL PROTEASOME INHIBITOR IXAZOMIB IN RELAPSED OR REFRACTORY AL AMYLOIDOSIS	BLOOD	10.1182/blood-2017-03-771220	101	12.625
SANCHORAWALA V	2017	A LONGITUDINAL EVALUATION OF HEALTH-RELATED QUALITY OF LIFE IN PATIENTS WITH AL AMYLOIDOSIS: ASSOCIATIONS WITH HEALTH OUTCOMES OVER TIME	BRITISH JOURNAL OF HAEMATOLOGY	10.1111/bjh.14889	26	3.25
SANCHORAWALA V	2016	RISK FACTORS FOR VENOUS THROMBOEMBOLISM IN IMMUNOGLOBULIN LIGHT CHAIN AMYLOIDOSIS	HAEMATOLOGICA	10.3324/haematol.2015.133900	16	1.778
SANCHORAWALA V	2016	DEPRESSION AND ANXIETY IN PATIENTS WITH AL AMYLOIDOSIS AS ASSESSED BY THE SF-36 QUESTIONNAIRE: EXPERIENCE IN 1226 PATIENTS	AMYLOID-JOURNAL OF PROTEIN FOLDING DISORDERS	10.1080/13506129.2016.1208081	19	2.111
SANCHORAWALA V	2016	RATIONALE, APPLICATION AND CLINICAL QUALIFICATION FOR NT-PROBNP AS A SURROGATE END POINT IN PIVOTAL CLINICAL TRIALS IN PATIENTS WITH AL AMYLOIDOSIS	LEUKEMIA	10.1038/leu.2016.191	65	7.222
SANCHORAWALA V	2016	POMALIDOMIDE AND DEXAMETHASONE IN THE TREATMENT OF AL AMYLOIDOSIS: RESULTS OF A PHASE 1 AND 2 TRIAL	BLOOD	10.1182/blood-2016-04-710822	70	7.778
SANCHORAWALA V	2016	EFFECT OF SEVERE HYPOALBUMINEMIA ON TOXICITY OF HIGH-DOSE MELPHALAN AND AUTOLOGOUS STEM CELL TRANSPLANTATION IN PATIENTS WITH AL AMYLOIDOSIS	BONE MARROW TRANSPLANTATION	10.1038/bmt.2016.132	3	0.333
SANCHORAWALA V	2016	THE EFFECT OF BONE MARROW PLASMA CELL BURDEN ON SURVIVAL IN PATIENTS WITH LIGHT CHAIN AMYLOIDOSIS UNDERGOING HIGH-DOSE MELPHALAN AND AUTOLOGOUS STEM CELL TRANSPLANTATION	BIOLOGY OF BLOOD AND MARROW TRANSPLANTATION	10.1016/j.bbmt.2016.05.027	9	1
SANCHORAWALA V	2016	IMMUNOGLOBULIN HEAVY LIGHT CHAIN TEST QUANTIFIES CLONAL DISEASE IN PATIENTS WITH AL AMYLOIDOSIS AND NORMAL SERUM FREE LIGHT CHAIN RATIO	AMYLOID-JOURNAL OF PROTEIN FOLDING DISORDERS	10.1080/13506129.2016.1219715	8	0.889
SANCHORAWALA V	2015	CLINICAL PRESENTATION AND TREATMENT RESPONSES IN IGM-RELATED AL AMYLOIDOSIS	AMYLOID-JOURNAL OF PROTEIN FOLDING DISORDERS	10.3109/13506129.2015.1092433	15	1.5
SANCHORAWALA V	2015	INDUCTION THERAPY WITH BORTEZOMIB FOLLOWED BY BORTEZOMIB-HIGH DOSE MELPHALAN AND STEM CELL TRANSPLANTATION FOR LIGHT CHAIN ANNYLOIDOSIS: RESULTS OF A PROSPECTIVE CLINICAL TRIAL	BIOLOGY OF BLOOD AND MARROW TRANSPLANTATION	10.1016/j.bbmt.2015.04.001	52	5.2
SANCHORAWALA V	2015	VERTEBRAL COMPRESSION FRACTURES AS THE INITIAL PRESENTATION OF AL AMYLOIDOSIS: CASE SERIES AND REVIEW OF LITERATURE	AMYLOID-JOURNAL OF PROTEIN FOLDING DISORDERS	10.3109/13506129.2015.1036983	1	0.1
SANCHORAWALA V	2014	LONG-TERM FOLLOW-UP FROM A PHASE 1/2 STUDY OF SINGLE-AGENT BORTEZOMIB IN RELAPSED SYSTEMIC AL AMYLOIDOSIS	BLOOD	10.1182/blood-2014-04-568329	53	4.818
SANCHORAWALA V	2014	HIGH DOSE MELPHALAN AND AUTOLOGOUS PERIPHERAL BLOOD STEM CELL TRANSPLANTATION IN AL AMYLOIDOSIS	HEMATOLOGY-ONCOLOGY CLINICS OF NORTH AMERICA	10.1016/j.hoc.2014.08.013	13	1.182
SANCHORAWALA V	2014	SIMULTANEOUS PRESENTATION OF KAPPA-RESTRICTED CHRONIC LYMPHOCYTIC LEUKEMIA AND LAMBDA LIGHT CHAIN AL AMYLOIDOSIS	AMYLOID-JOURNAL OF PROTEIN FOLDING DISORDERS	10.3109/13506129.2013.854205	5	0.455
SANCHORAWALA V	2014	SINGLE AGENT LENALIDOMIDE THREE TIMES A WEEK INDUCES HEMATOLOGIC RESPONSES IN AL AMYLOIDOSIS PATIENTS ON DIALYSIS	AMERICAN JOURNAL OF HEMATOLOGY	10.1002/ajh.23722	3	0.273
SANCHORAWALA V	2014	PLERIXAFOR-AUGMENTED PERIPHERAL BLOOD STEM CELL MOBILIZATION IN AL AMYLOIDOSIS WITH CARDIAC INVOLVEMENT: A CASE SERIES	AMYLOID-JOURNAL OF PROTEIN FOLDING DISORDERS	10.3109/13506129.2014.900486	11	1
SANCHORAWALA V	2014	SAFETY AND EFFICACY OF HIGH-DOSE MELPHALAN AND AUTO-SCT IN PATIENTS WITH AL AMYLOIDOSIS AND CARDIAC INVOLVEMENT	BONE MARROW TRANSPLANTATION	10.1038/bmt.2013.192	38	3.455
SANCHORAWALA V	2014	UPDATE ON TREATMENT OF LIGHT CHAIN AMYLOIDOSIS	HAEMATOLOGICA	10.3324/haematol.2013.087619	76	6.909
SANCHORAWALA V	2014	LYMPHADENOPATHY AS A MANIFESTATION OF AMYLOIDOSIS: A CASE SERIES	AMYLOID-JOURNAL OF PROTEIN FOLDING DISORDERS	10.3109/13506129.2014.958610	19	1.727
SANCHORAWALA V	2013	MELPHALAN, LENALIDOMIDE AND DEXAMETHASONE FOR THE TREATMENT OF IMMUNOGLOBULIN LIGHT CHAIN AMYLOIDOSIS: RESULTS OF A PHASE II TRIAL	HAEMATOLOGICA	10.3324/haematol.2012.075192	43	3.583
SANCHORAWALA V	2013	AMYLOIDOSIS OF THE GASTROINTESTINAL TRACT: A 13-YEAR, SINGLE-CENTER, REFERRAL EXPERIENCE	HAEMATOLOGICA	10.3324/haematol.2012.068155	113	9.417
SANCHORAWALA V	2013	MICROBIOLOGICALLY DOCUMENTED INFECTIONS IN PATIENTS UNDERGOING HIGH-DOSE MELPHALAN AND AUTOLOGOUS STEM CELL TRANSPLANTATION FOR THE TREATMENT OF LIGHT CHAIN AMYLOIDOSIS	TRANSPLANT INFECTIOUS DISEASE	10.1111/tid.12037	4	0.333
SANCHORAWALA V	2013	MODIFIED HIGH-DOSE MELPHALAN AND AUTOLOGOUS SCT FOR AL AMYLOIDOSIS OR HIGH-RISK MYELOMA: ANALYSIS OF SWOG TRIAL S0115	BONE MARROW TRANSPLANTATION	10.1038/bmt.2013.98	16	1.333
SANCHORAWALA V	2013	A SOLITARY MEDIASTINAL MASS DUE TO LOCALIZED AL AMYLOIDOSIS: CASE REPORT AND REVIEW OF THE LITERATURE	AMYLOID-JOURNAL OF PROTEIN FOLDING DISORDERS	10.3109/13506129.2013.775644	3	0.25
SANCHORAWALA V	2012	CONSENSUS GUIDELINES FOR THE CONDUCT AND REPORTING OF CLINICAL TRIALS IN SYSTEMIC LIGHT-CHAIN AMYLOIDOSIS	LEUKEMIA	10.1038/leu.2012.100	284	21.846
SANCHORAWALA V	2012	AMYLOID DEPOSITS IN THE BONE MARROW OF PATIENTS WITH IMMUNOGLOBULIN LIGHT CHAIN AMYLOIDOSIS DO NOT IMPACT STEM CELL MOBILIZATION OR ENGRAFTMENT	BIOLOGY OF BLOOD AND MARROW TRANSPLANTATION	10.1016/j.bbmt.2012.07.016	13	1
SANCHORAWALA V	2012	MULTIPLE ARTERIAL AND VENOUS THROMBOEMBOLIC COMPLICATIONS IN AL AMYLOIDOSIS AND CARDIAC INVOLVEMENT: A CASE REPORT AND LITERATURE REVIEW	AMYLOID-JOURNAL OF PROTEIN FOLDING DISORDERS	10.3109/13506129.2012.694825	6	0.462
SANCHORAWALA V	2012	AL AMYLOIDOSIS: WHO, WHAT, WHEN, WHY, AND WHERE	ONCOLOGY-NEW YORK	NA	0	0
SANCHORAWALA V	2011	KIDNEY DYSFUNCTION DURING LENALIDOMIDE TREATMENT FOR AL AMYLOIDOSIS	NEPHROLOGY DIALYSIS TRANSPLANTATION	10.1093/ndt/gfq482	90	6.429
SANCHORAWALA V	2011	MYOCARDIAL INFARCTION WITH "CLEAN CORONARIES" CAUSED BY AMYLOID LIGHT-CHAIN AL AMYLOIDOSIS: A CASE REPORT AND LITERATURE REVIEW	AMYLOID-JOURNAL OF PROTEIN FOLDING DISORDERS	10.3109/13506129.2011.571319	31	2.214
SANCHORAWALA V	2011	EFFICACY AND SAFETY OF ONCE-WEEKLY AND TWICE-WEEKLY BORTEZOMIB IN PATIENTS WITH RELAPSED SYSTEMIC AL AMYLOIDOSIS: RESULTS OF A PHASE 1/2 STUDY	BLOOD	10.1182/blood-2011-02-334227	130	9.286
SANCHORAWALA V	2011	A SECOND COURSE OF HIGH-DOSE MELPHALAN AND AUTO-SCT FOR THE TREATMENT OF RELAPSED AL AMYLOIDOSIS	BONE MARROW TRANSPLANTATION	10.1038/bmt.2010.239	13	0.929
SANCHORAWALA V	2011	AMYLOIDOTIC CARDIOMYOPATHY: MULTIDISCIPLINARY APPROACH TO DIAGNOSIS AND TREATMENT	HEART FAILURE CLINICS	10.1016/j.hfc.2011.03.009	12	0.857
SANCHORAWALA V	2011	OUTCOME OF AL AMYLOIDOSIS AFTER HIGH-DOSE MELPHALAN AND AUTOLOGOUS STEM CELL TRANSPLANTATION: LONG-TERM RESULTS IN A SERIES OF 421 PATIENTS	BLOOD	10.1182/blood-2011-01-330738	216	15.429
SANCHORAWALA V	2011	BORTEZOMIB IN A PHASE 1 TRIAL FOR PATIENTS WITH RELAPSED AL AMYLOIDOSIS: CARDIAC RESPONSES AND OVERALL EFFECTS	QJM-AN INTERNATIONAL JOURNAL OF MEDICINE	10.1093/qjmed/hcr105	34	2.429
SANCHORAWALA V	2011	MACROGLOSSIA - NOT ALWAYS AL AMYLOIDOSIS	AMYLOID-JOURNAL OF PROTEIN FOLDING DISORDERS	10.3109/13506129.2011.560217	13	0.929
SANCHORAWALA V	2011	LOCALIZED AMYLOIDOSIS OF THE BREAST: A CASE SERIES	AMYLOID-JOURNAL OF PROTEIN FOLDING DISORDERS	10.3109/13506129.2011.570817	26	1.857
SANCHORAWALA V	2010	SHORT AND LONG-TERM OUTCOME OF TREATMENT WITH HIGH-DOSE MELPHALAN AND STEM CELL TRANSPLANTATION FOR MULTIPLE MYELOMA-ASSOCIATED AL AMYLOIDOSIS	ANNALS OF HEMATOLOGY	10.1007/s00277-009-0874-8	12	0.8
SANCHORAWALA V	2010	CARDIAC TRANSPLANTATION FOLLOWED BY DOSE-INTENSIVE MELPHALAN AND AUTOLOGOUS STEM-CELL TRANSPLANTATION FOR LIGHT CHAIN AMYLOIDOSIS AND HEART FAILURE	TRANSPLANTATION	10.1097/TP.0b013e3181f10edb	84	5.6
SANCHORAWALA V	2010	ORAL CYCLIC MELPHALAN AND DEXAMETHASONE FOR PATIENTS WITH AL AMYLOIDOSIS	CLINICAL LYMPHOMA MYELOMA & LEUKEMIA	10.3816/CLML.2010.n.081	14	0.933
SANCHORAWALA V	2010	FEBRILE REACTIONS OCCURRING WITH SECOND CYCLE OF HIGH-DOSE MELPHALAN AND SCT IN PATIENTS WITH AL AMYLOIDOSIS: A 'MELPHALAN RECALL' REACTION	BONE MARROW TRANSPLANTATION	10.1038/bmt.2009.94	2	0.133
SANCHORAWALA V	2009	HEPATIC RESPONSE AFTER HIGH-DOSE MELPHALAN AND STEM CELL TRANSPLANTATION IN PATIENTS WITH AL AMYLOIDOSIS ASSOCIATED LIVER DISEASE	HAEMATOLOGICA-THE HEMATOLOGY JOURNAL	10.3324/haematol.2008.001925	22	1.375
SANCHORAWALA V	2009	SPONTANEOUS RUPTURE OF THE LIVER IN A PATIENT WITH SYSTEMIC AL AMYLOIDOSIS UNDERGOING TREATMENT WITH HIGH-DOSE MELPHALAN AND AUTOLOGOUS STEM CELL TRANSPLANTATION: A CASE REPORT WITH LITERATURE REVIEW	AMYLOID-JOURNAL OF PROTEIN FOLDING DISORDERS	10.1080/13506120902879574	13	0.813
SANCHORAWALA V	2009	WEEKLY AND TWICE-WEEKLY BORTEZOMIB IN PATIENTS WITH SYSTEMIC AL AMYLOIDOSIS: RESULTS OF A PHASE 1 DOSE-ESCALATION STUDY	BLOOD	10.1182/blood-2009-02-203398	123	7.688
SANCHORAWALA V	2008	AZOTEMIA ASSOCIATED WITH USE OF LENALIDOMIDE IN PLASMA CELL DYSCRASIAS	LEUKEMIA & LYMPHOMA	10.1080/10428190802023707	22	1.294
SANCHORAWALA V	2007	AN OVERVIEW OF HIGH-DOSE MELPHALAN AND STEM CELL TRANSPLANTATION IN THE TREATMENT OF AL AMYLOIDOSIS	AMYLOID-JOURNAL OF PROTEIN FOLDING DISORDERS	10.1080/13506120701613984	26	1.444
SANCHORAWALA V	2007	LENALIDOMIDE AND DEXAMETHASONE IN THE TREATMENT OF AL AMYLOIDOSIS: RESULTS OF A PHASE 2 TRIAL	BLOOD	10.1182/blood-2006-07-030544	221	12.278
SANCHORAWALA V	2007	ASSOCIATION OF ACQUIRED VON WILLEBRAND SYNDROME WITH AL AMYLOIDOSIS	AMERICAN JOURNAL OF HEMATOLOGY	10.1002/ajh.20829	31	1.722
SANCHORAWALA V	2007	TANDEM CYCLES OF HIGH-DOSE MELPHALAN AND AUTOLOGOUS STEM CELL TRANSPLANTATION INCREASES THE RESPONSE RATE IN AL AMYLOIDOSIS	BONE MARROW TRANSPLANTATION	10.1038/sj.bmt.1705746	21	1.167
SANCHORAWALA V	2007	LONG-TERM OUTCOME-OF PATIENTS WITH AL AMYLOIDOSIS TREATED WITH HIGH-DOSE MELPHALAN AND STEM-CELL TRANSPLANTATION	BLOOD	10.1182/blood-2007-07-099481	124	6.889
SANCHORAWALA V	2006	AL AMYLOIDOSIS ASSOCIATED WITH B-CELL LYMPHOPROLIFERATIVE DISORDERS: FREQUENCY AND TREATMENT OUTCOMES	AMERICAN JOURNAL OF HEMATOLOGY	10.1002/ajh.20635	40	2.105
SANCHORAWALA V	2006	LIGHT-CHAIN (AL) AMYLOIDOSIS: DIAGNOSIS AND TREATMENT	CLINICAL JOURNAL OF THE AMERICAN SOCIETY OF NEPHROLOGY	10.2215/CJN.02740806	156	8.211
SANCHORAWALA V	2006	SUCCESSFUL TREATMENT OF AL AMYLOIDOSIS WITH HIGH-DOSE MELPHALAN AND AUTOLOGOUS STEM CELL TRANSPLANTATION IN PATIENTS OVER AGE 65	BLOOD	10.1182/blood-2006-06-029728	27	1.421
SANCHORAWALA V	2006	CLINICAL AND MOLECULAR CHARACTERISTICS OF PATIENTS WITH NON-AMYLOID LIGHT CHAIN DEPOSITION DISORDERS, AND OUTCOME FOLLOWING TREATMENT WITH HIGH-DOSE MELPHALAN AND AUTOLOGOUS STEM CELL TRANSPLANTATION	BONE MARROW TRANSPLANTATION	10.1038/sj.bmt.1705447	53	2.789
SANCHORAWALA V	2005	DEFINITION OF ORGAN INVOLVEMENT AND TREATMENT RESPONSE IN IMMUNOGLOBULIN LIGHT CHAIN AMYLOIDOSIS (AL): A CONSENSUS OPINION FROM THE 10TH INTERNATIONAL SYMPOSIUM ON AMYLOID AND AMYLOIDOSIS	AMERICAN JOURNAL OF HEMATOLOGY	10.1002/ajh.20381	1052	52.6
SANCHORAWALA V	2005	QUANTITATIVE SERUM FREE LIGHT CHAIN ASSAY IN THE DIAGNOSTIC EVALUATION OF AL AMYLOIDOSIS	AMYLOID-JOURNAL OF PROTEIN FOLDING DISORDERS	10.1080/13506120500352339	32	1.6
SANCHORAWALA V	2005	SERUM FREE LIGHT-CHAIN RESPONSES AFTER HIGH-DOSE INTRAVENOUS MELPHALAN AND AUTOLOGOUS STEM CELL TRANSPLANTATION FOR AL (PRIMARY) AMYLOIDOSIS	BONE MARROW TRANSPLANTATION	10.1038/sj.bmt.1705106	86	4.3
SANCHORAWALA V	2005	PREDICTIVE FACTORS FOR HEMATOPOIETIC ENGRAFTMENT AFTER AUTOLOGOUS PERIPHERAL BLOOD STEM CELL TRANSPLANTATION FOR AL AMYLOIDOSIS	BONE MARROW TRANSPLANTATION	10.1038/sj.bmt.1704826	34	1.7
SANCHORAWALA V	2005	DIAPHRAGM PARALYSIS IN PRIMARY SYSTEMIC AMYLOIDOSIS	AMYLOID-JOURNAL OF PROTEIN FOLDING DISORDERS	10.1080/13506120500221799	7	0.35
HAWKINS PN	2023	TRACKING MULTIORGAN TREATMENT RESPONSE IN SYSTEMIC AL-AMYLOIDOSIS WITH CARDIAC MAGNETIC RESONANCE DERIVED EXTRACELLULAR VOLUME MAPPING	JACC-CARDIOVASCULAR IMAGING	10.1016/j.jcmg.2023.02.019	4	2
HAWKINS PN	2023	LINKING CHANGES IN QUALITY OF LIFE TO HAEMATOLOGIC RESPONSE AND SURVIVAL IN SYSTEMIC IMMUNOGLOBULIN LIGHT-CHAIN AMYLOIDOSIS	BRITISH JOURNAL OF HAEMATOLOGY	10.1111/bjh.18645	3	1.5
HAWKINS PN	2023	RARE FORMS OF CARDIAC AMYLOIDOSIS: DIAGNOSTIC CLUES AND PHENOTYPE IN APO AI AND AIV AMYLOIDOSIS	CIRCULATION-CARDIOVASCULAR IMAGING	10.1161/CIRCIMAGING.123.015259	1	0.5
HAWKINS PN	2023	MULTI-IMAGING CHARACTERIZATION OF CARDIAC PHENOTYPE IN DIFFERENT TYPES OF AMYLOIDOSIS	JACC-CARDIOVASCULAR IMAGING	10.1016/j.jcmg.2022.07.008	16	8
HAWKINS PN	2023	TRACKING TREATMENT RESPONSE IN CARDIAC LIGHT-CHAIN AMYLOIDOSIS WITH NATIVE T1 MAPPING	JAMA CARDIOLOGY	10.1001/jamacardio.2023.2010	1	0.5
HAWKINS PN	2022	CARDIOVASCULAR MAGNETIC RESONANCE IN LIGHT-CHAIN AMYLOIDOSIS TO GUIDE TREATMENT	EUROPEAN HEART JOURNAL	10.1093/eurheartj/ehac363	32	10.667
HAWKINS PN	2022	LONGITUDINAL STRAIN IS AN INDEPENDENT PREDICTOR OF SURVIVAL AND RESPONSE TO THERAPY IN PATIENTS WITH SYSTEMIC AL AMYLOIDOSIS	EUROPEAN HEART JOURNAL	10.1093/eurheartj/ehab507	37	12.333
HAWKINS PN	2022	PROGNOSTIC IMPORTANCE OF THE 6 MIN WALK TEST IN LIGHT CHAIN (AL) AMYLOIDOSIS	HEART	10.1136/heartjnl-2021-320703	6	2
HAWKINS PN	2022	EXTRACELLULAR VOLUME FRACTION BY COMPUTED TOMOGRAPHY PREDICTS LONG-TERM PROGNOSIS AMONG PATIENTS WITH CARDIAC AMYLOIDOSIS	JACC-CARDIOVASCULAR IMAGING	10.1016/j.jcmg.2022.08.006	9	3
HAWKINS PN	2021	HAEMATOLOGIC RESPONSES AND SURVIVAL DO NOT SIGNIFICANTLY DECREASE WITH SUBSEQUENT LINES OF THERAPY IN SYSTEMIC IMMUNOGLOBULIN LIGHT CHAIN AMYLOIDOSIS: RESULTS FROM AN ANALYSIS OF REAL-WORLD LONGITUDINAL DATA	BRITISH JOURNAL OF HAEMATOLOGY	10.1111/bjh.17636	4	1
HAWKINS PN	2021	RENAL TRANSPLANT OUTCOMES IN AMYLOIDOSIS	NEPHROLOGY DIALYSIS TRANSPLANTATION	10.1093/ndt/gfaa293	16	4
HAWKINS PN	2021	AUTOLOGOUS STEM CELL TRANSPLANTATION VS BORTEZOMIB BASED CHEMOTHERAPHY FOR THE FIRST-LINE TREATMENT OF SYSTEMIC LIGHT CHAIN AMYLOIDOSIS IN THE UK	EUROPEAN JOURNAL OF HAEMATOLOGY	10.1111/ejh.13582	4	1
HAWKINS PN	2021	IMPACT OF EARLY RESPONSE ON OUTCOMES IN AL AMYLOIDOSIS FOLLOWING TREATMENT WITH FRONTLINE BORTEZOMIB	BLOOD CANCER JOURNAL	10.1038/s41408-021-00510-7	16	4
HAWKINS PN	2021	URINARY RETINOL BINDING PROTEIN PREDICTS RENAL OUTCOME IN SYSTEMIC IMMUNOGLOBULIN LIGHT-CHAIN (AL) AMYLOIDOSIS	BRITISH JOURNAL OF HAEMATOLOGY	10.1111/bjh.17706	3	0.75
HAWKINS PN	2021	EXPERT CONSENSUS RECOMMENDATIONS TO IMPROVE DIAGNOSIS OF ATTR AMYLOIDOSIS WITH POLYNEUROPATHY	JOURNAL OF NEUROLOGY	10.1007/s00415-019-09688-0	130	32.5
HAWKINS PN	2021	99MTC-DPD SCINTIGRAPHY IN IMMUNOGLOBULIN LIGHT CHAIN (AL) CARDIAC AMYLOIDOSIS	EUROPEAN HEART JOURNAL-CARDIOVASCULAR IMAGING	10.1093/ehjci/jeab095	20	5
HAWKINS PN	2020	USE OF IXAZOMIB, LENALIDOMIDE AND DEXAMETHASONE IN PATIENTS WITH RELAPSED AMYLOID LIGHT-CHAIN AMYLOIDOSIS	BRITISH JOURNAL OF HAEMATOLOGY	10.1111/bjh.16401	23	4.6
HAWKINS PN	2020	CARDIAC BIOMARKERS ARE PROGNOSTIC IN SYSTEMIC LIGHT CHAIN AMYLOIDOSIS WITH NO CARDIAC INVOLVEMENT BY STANDARD CRITERIA	HAEMATOLOGICA	10.3324/haematol.2019.217695	9	1.8
HAWKINS PN	2020	MULTIPARAMETRIC ECHOCARDIOGRAPHY SCORES FOR THE DIAGNOSIS OF CARDIAC AMYLOIDOSIS	JACC-CARDIOVASCULAR IMAGING	10.1016/j.jcmg.2019.10.011	124	24.8
HAWKINS PN	2020	AMYLOIDOSIS DIAGNOSED IN SOLID ORGAN TRANSPLANT RECIPIENTS	TRANSPLANTATION	10.1097/TP.0000000000002813	5	1
HAWKINS PN	2020	DIAGNOSTIC IMAGING OF CARDIAC AMYLOIDOSIS	NATURE REVIEWS CARDIOLOGY	10.1038/s41569-020-0334-7	71	14.2
HAWKINS PN	2020	THE VALUE OF SCREENING BIOPSIES IN LIGHT-CHAIN (AL) AND TRANSTHYRETIN (ATTR) AMYLOIDOSIS	EUROPEAN JOURNAL OF HAEMATOLOGY	10.1111/ejh.13458	10	2
HAWKINS PN	2020	NONCONTRAST MAGNETIC RESONANCE FOR THE DIAGNOSIS OF CARDIAC AMYLOIDOSIS	JACC-CARDIOVASCULAR IMAGING	10.1016/j.jcmg.2019.03.026	111	22.2
HAWKINS PN	2019	A 24-YEAR EXPERIENCE OF AUTOLOGOUS STEM CELL TRANSPLANTATION FOR LIGHT CHAIN AMYLOIDOSIS PATIENTS IN THE UNITED KINGDOM	BRITISH JOURNAL OF HAEMATOLOGY	10.1111/bjh.16143	19	3.167
HAWKINS PN	2019	CARDIORENAL AL AMYLOIDOSIS: RISK STRATIFICATION AND OUTCOMES BASED UPON CARDIAC AND RENAL BIOMARKERS	BRITISH JOURNAL OF HAEMATOLOGY	10.1111/bjh.15955	14	2.333
HAWKINS PN	2019	A PROSPECTIVE OBSERVATIONAL STUDY OF 915 PATIENTS WITH SYSTEMIC AL AMYLOIDOSIS TREATED WITH UPFRONT BORTEZOMIB	BLOOD	10.1182/blood.2019000834	117	19.5
HAWKINS PN	2019	NONINVASIVE MAPPING OF THE ELECTROPHYSIOLOGICAL SUBSTRATE IN CARDIAC AMYLOIDOSIS AND ITS RELATIONSHIP TO STRUCTURAL ABNORMALITIES	JOURNAL OF THE AMERICAN HEART ASSOCIATION	10.1161/JAHA.119.012097	21	3.5
HAWKINS PN	2019	CARFILZOMIB IS AN EFFECTIVE UPFRONT TREATMENT IN AL AMYLOIDOSIS PATIENTS WITH PERIPHERAL AND AUTONOMIC NEUROPATHY	BRITISH JOURNAL OF HAEMATOLOGY	10.1111/bjh.16122	31	5.167
HAWKINS PN	2019	ANALYSIS OF THE TTR GENE IN THE INVESTIGATION OF AMYLOIDOSIS: A 25-YEAR SINGLE UK CENTER EXPERIENCE	HUMAN MUTATION	10.1002/humu.23669	27	4.5
HAWKINS PN	2018	SYSTEMIC IMMUNOGLOBULIN LIGHT CHAIN AMYLOIDOSIS	NATURE REVIEWS DISEASE PRIMERS	10.1038/s41572-018-0034-3	303	43.286
HAWKINS PN	2018	MYOCARDIAL EDEMA AND PROGNOSIS IN AMYLOIDOSIS	JOURNAL OF THE AMERICAN COLLEGE OF CARDIOLOGY	10.1016/j.jacc.2018.03.536	125	17.857
HAWKINS PN	2018	CARDIAC AMYLOIDOSIS	CLINICAL MEDICINE	10.7861/clinmedicine.18-2-s30	122	17.429
HAWKINS PN	2018	A PILOT STUDY DEMONSTRATING CARDIAC UPTAKE WITH 18F-FLORBETAPIR PET IN AL AMYLOIDOSIS PATIENTS WITH CARDIAC INVOLVEMENT	AMYLOID-JOURNAL OF PROTEIN FOLDING DISORDERS	10.1080/13506129.2018.1552852	23	3.286
HAWKINS PN	2018	EXTRACELLULAR VOLUME WITH BOLUS-ONLY TECHNIQUE IN AMYLOIDOSIS PATIENTS: DIAGNOSTIC ACCURACY, CORRELATION WITH OTHER CLINICAL CARDIAC MEASURES, AND ABILITY TO TRACK CHANGES IN AMYLOID LOAD OVER TIME	JOURNAL OF MAGNETIC RESONANCE IMAGING	10.1002/jmri.25907	6	0.857
HAWKINS PN	2018	REPEAT DOSES OF ANTIBODY TO SERUM AMYLOID P COMPONENT CLEAR AMYLOID DEPOSITS IN PATIENTS WITH SYSTEMIC AMYLOIDOSIS	SCIENCE TRANSLATIONAL MEDICINE	10.1126/scitranslmed.aan3128	86	12.286
HAWKINS PN	2017	NEW AND DEVELOPING THERAPIES FOR AL AMYLOIDOSIS	EXPERT OPINION ON PHARMACOTHERAPY	10.1080/14656566.2016.1274971	12	1.5
HAWKINS PN	2017	MEASUREMENT OF LIVER AND SPLEEN INTERSTITIAL VOLUME IN PATIENTS WITH SYSTEMIC AMYLOID LIGHT-CHAIN AMYLOIDOSIS USING EQUILIBRIUM CONTRAST CT	ABDOMINAL RADIOLOGY	10.1007/s00261-017-1194-4	9	1.125
HAWKINS PN	2017	PROLONGED RENAL SURVIVAL IN LIGHT CHAIN AMYLOIDOSIS: SPEED AND MAGNITUDE OF LIGHT CHAIN REDUCTION IS THE CRUCIAL FACTOR	KIDNEY INTERNATIONAL	10.1016/j.kint.2017.05.004	20	2.5
HAWKINS PN	2017	INCREASING THE ACCURACY OF PROTEOMIC TYPING BY DECELLULARISATION OF AMYLOID TISSUE BIOPSIES	JOURNAL OF PROTEOMICS	10.1016/j.jprot.2017.06.016	11	1.375
HAWKINS PN	2017	MAGNETIC RESONANCE IN TRANSTHYRETIN CARDIAC AMYLOIDOSIS	JOURNAL OF THE AMERICAN COLLEGE OF CARDIOLOGY	10.1016/j.jacc.2017.05.053	247	30.875
HAWKINS PN	2017	IMMUNOPARESIS DEFINED BY HEAVY PLUS LIGHT CHAIN SUPPRESSION IS A NOVEL MARKER OF LONG-TERM OUTCOMES IN CARDIAC AL AMYLOIDOSIS	BRITISH JOURNAL OF HAEMATOLOGY	10.1111/bjh.14908	14	1.75
HAWKINS PN	2017	HIGH PREVALENCE OF RECURRENT NOCTURNAL DESATURATIONS IN SYSTEMIC AL AMYLOIDOSIS: A CROSS-SECTIONAL PILOT STUDY	SLEEP MEDICINE	10.1016/j.sleep.2016.11.021	3	0.375
HAWKINS PN	2017	DIAGNOSTIC SENSITIVITY OF ABDOMINAL FAT ASPIRATION IN CARDIAC AMYLOIDOSIS	EUROPEAN HEART JOURNAL	10.1093/eurheartj/ehx047	82	10.25
HAWKINS PN	2017	RENAL AMYLOIDOSIS ASSOCIATED WITH 5 NOVEL VARIANTS IN THE FIBRINOGEN A ALPHA CHAIN PROTEIN	KIDNEY INTERNATIONAL REPORTS	10.1016/j.ekir.2016.11.005	20	2.5
HAWKINS PN	2016	SYSTEMIC AMYLOIDOSIS	LANCET	10.1016/S0140-6736(15)01274-X	562	62.444
HAWKINS PN	2016	EUROPEAN COLLABORATIVE STUDY DEFINING CLINICAL PROFILE OUTCOMES AND NOVEL PROGNOSTIC CRITERIA IN MONOCLONAL IMMUNOGLOBULIN M-RELATED LIGHT CHAIN AMYLOIDOSIS	JOURNAL OF CLINICAL ONCOLOGY	10.1200/JCO.2015.63.3123	50	5.556
HAWKINS PN	2016	COMPARISON OF FREE LIGHT CHAIN ASSAYS FREELITE AND N LATEX IN DIAGNOSIS, MONITORING, AND PREDICTING SURVIVAL IN LIGHT CHAIN AMYLOIDOSIS	AMERICAN JOURNAL OF CLINICAL PATHOLOGY	10.1093/ajcp/aqw079	7	0.778
HAWKINS PN	2016	NONBIOPSY DIAGNOSIS OF CARDIAC TRANSTHYRETIN AMYLOIDOSIS	CIRCULATION	10.1161/CIRCULATIONAHA.116.021612	1154	128.222
HAWKINS PN	2015	NATURAL HISTORY AND OUTCOMES IN LOCALISED IMMUNOGLOBULIN LIGHT-CHAIN AMYLOIDOSIS: A LONG-TERM OBSERVATIONAL STUDY	LANCET HAEMATOLOGY	10.1016/S2352-3026(15)00068-X	87	8.7
HAWKINS PN	2015	CARDIAC AMYLOIDOSIS: WHERE ARE WE TODAY?	JOURNAL OF INTERNAL MEDICINE	10.1111/joim.12383	53	5.3
HAWKINS PN	2015	A STUDY OF IMPLANTED CARDIAC RHYTHM RECORDERS IN ADVANCED CARDIAC AL AMYLOIDOSIS	EUROPEAN HEART JOURNAL	10.1093/eurheartj/ehu506	105	10.5
HAWKINS PN	2015	EMERGING TREATMENTS FOR AMYLOIDOSIS	KIDNEY INTERNATIONAL	10.1038/ki.2014.368	16	1.6
HAWKINS PN	2015	CLINICAL PROFILE AND TREATMENT OUTCOME OF OLDER (>75 YEARS) PATIENTS WITH SYSTEMIC AL AMYLOIDOSIS	HAEMATOLOGICA	10.3324/haematol.2015.128025	11	1.1
HAWKINS PN	2015	DIFFERENTIAL MYOCYTE RESPONSES IN PATIENTS WITH CARDIAC TRANSTHYRETIN AMYLOIDOSIS AND LIGHT-CHAIN AMYLOIDOSIS: A CARDIAC MR IMAGING STUDY	RADIOLOGY	10.1148/radiol.2015141744	124	12.4
HAWKINS PN	2015	T1 MAPPING AND SURVIVAL IN SYSTEMIC LIGHT-CHAIN AMYLOIDOSIS	EUROPEAN HEART JOURNAL	10.1093/eurheartj/ehu444	250	25
HAWKINS PN	2015	PROGNOSTIC VALUE OF LATE GADOLINIUM ENHANCEMENT CARDIOVASCULAR MAGNETIC RESONANCE IN CARDIAC AMYLOIDOSIS	CIRCULATION	10.1161/CIRCULATIONAHA.115.016567	363	36.3
HAWKINS PN	2015	EXTRACELLULAR VOLUME QUANTIFICATION BY DYNAMIC EQUILIBRIUM CARDIAC COMPUTED TOMOGRAPHY IN CARDIAC AMYLOIDOSIS	JOURNAL OF CARDIOVASCULAR COMPUTED TOMOGRAPHY	10.1016/j.jcct.2015.07.001	100	10
HAWKINS PN	2015	THERAPEUTIC CLEARANCE OF AMYLOID BY ANTIBODIES TO SERUM AMYLOID P COMPONENT	NEW ENGLAND JOURNAL OF MEDICINE	10.1056/NEJMoa1504942	260	26
HAWKINS PN	2014	AN EVALUATION OF CURRENT TREATMENT OPTIONS FOR IMMUNOGLOBULIN LIGHT-CHAIN AMYLOIDOSIS	EXPERT OPINION ON ORPHAN DRUGS	10.1517/21678707.2014.881285	0	0
HAWKINS PN	2014	EFFICACY OF BORTEZOMIB, CYCLOPHOSPHAMIDE AND DEXAMETHASONE IN TREATMENT-NAIVE PATIENTS WITH HIGH-RISK CARDIAC AL AMYLOIDOSIS (MAYO CLINIC STAGE III)	HAEMATOLOGICA	10.3324/haematol.2014.104109	99	9
HAWKINS PN	2014	A MATCHED COMPARISON OF CYCLOPHOSPHAMIDE, BORTEZOMIB AND DEXAMETHASONE (CVD) VERSUS RISK-ADAPTED CYCLOPHOSPHAMIDE, THALIDOMIDE AND DEXAMETHASONE (CTD) IN AL AMYLOIDOSIS	LEUKEMIA	10.1038/leu.2014.218	76	6.909
HAWKINS PN	2014	LENALIDOMIDE AND DEXAMETHASONE FOR SYSTEMIC AL AMYLOIDOSIS FOLLOWING PRIOR TREATMENT WITH THALIDOMIDE OR BORTEZOMIB REGIMENS	BRITISH JOURNAL OF HAEMATOLOGY	10.1111/bjh.12973	40	3.636
HAWKINS PN	2014	NATIVE T1 MAPPING IN TRANSTHYRETIN AMYLOIDOSIS	JACC-CARDIOVASCULAR IMAGING	10.1016/j.jcmg.2013.10.008	283	25.727
HAWKINS PN	2014	CMR-BASED DIFFERENTIATION OF AL AND ATTR CARDIAC AMYLOIDOSIS	JACC-CARDIOVASCULAR IMAGING	10.1016/j.jcmg.2013.08.015	207	18.818
HAWKINS PN	2014	UTILITY AND LIMITATIONS OF 3,3-DIPHOSPHONO-1,2-PROPANODICARBOXYLIC ACID SCINTIGRAPHY IN SYSTEMIC AMYLOIDOSIS	EUROPEAN HEART JOURNAL-CARDIOVASCULAR IMAGING	10.1093/ehjci/jeu107	163	14.818
HAWKINS PN	2013	A PROSPECTIVE STUDY OF NUTRITIONAL STATUS IN IMMUNOGLOBULIN LIGHT CHAIN AMYLOIDOSIS	HAEMATOLOGICA	10.3324/haematol.2012.070359	21	1.75
HAWKINS PN	2013	A EUROPEAN COLLABORATIVE STUDY OF TREATMENT OUTCOMES IN 346 PATIENTS WITH CARDIAC STAGE III AL AMYLOIDOSIS	BLOOD	10.1182/blood-2012-12-473066	338	28.167
HAWKINS PN	2013	NONCONTRAST T1 MAPPING FOR THE DIAGNOSIS OF CARDIAC AMYLOIDOSIS	JACC-CARDIOVASCULAR IMAGING	10.1016/j.jcmg.2012.11.013	447	37.25
HAWKINS PN	2013	PATHOPHYSIOLOGY AND TREATMENT OF SYSTEMIC AMYLOIDOSIS	NATURE REVIEWS NEPHROLOGY	10.1038/nrneph.2013.171	65	5.417
HAWKINS PN	2013	QUANTIFICATION OF MYOCARDIAL EXTRACELLULAR VOLUME FRACTION IN SYSTEMIC AL AMYLOIDOSIS AN EQUILIBRIUM CONTRAST CARDIOVASCULAR MAGNETIC RESONANCE STUDY	CIRCULATION-CARDIOVASCULAR IMAGING	10.1161/CIRCIMAGING.112.978627	225	18.75
HAWKINS PN	2013	MEASUREMENT OF TISSUE INTERSTITIAL VOLUME IN HEALTHY PATIENTS AND THOSE WITH AMYLOIDOSIS WITH EQUILIBRIUM CONTRAST-ENHANCED MR IMAGING	RADIOLOGY	10.1148/radiol.13121889	45	3.75
HAWKINS PN	2013	SENILE SYSTEMIC AMYLOIDOSIS: CLINICAL FEATURES AT PRESENTATION AND OUTCOME	JOURNAL OF THE AMERICAN HEART ASSOCIATION	10.1161/JAHA.113.000098	246	20.5
HAWKINS PN	2013	RENAL TRANSPLANTATION IN SYSTEMIC AMYLOIDOSIS - IMPORTANCE OF AMYLOID FIBRIL TYPE AND PRECURSOR PROTEIN ABUNDANCE	AMERICAN JOURNAL OF TRANSPLANTATION	10.1111/j.1600-6143.2012.04326.x	57	4.75
HAWKINS PN	2012	NEW CRITERIA FOR RESPONSE TO TREATMENT IN IMMUNOGLOBULIN LIGHT CHAIN AMYLOIDOSIS BASED ON FREE LIGHT CHAIN MEASUREMENT AND CARDIAC BIOMARKERS: IMPACT ON SURVIVAL OUTCOMES	JOURNAL OF CLINICAL ONCOLOGY	10.1200/JCO.2011.37.7614	662	50.923
HAWKINS PN	2012	CYCLOPHOSPHAMIDE, BORTEZOMIB, AND DEXAMETHASONE THERAPY IN AL AMYLOIDOSIS IS ASSOCIATED WITH HIGH CLONAL RESPONSE RATES AND PROLONGED PROGRESSION-FREE SURVIVAL	BLOOD	10.1182/blood-2011-10-388462	197	15.154
HAWKINS PN	2012	CARDIAC TRANSTHYRETIN AMYLOIDOSIS	HEART	10.1136/heartjnl-2012-301924	95	7.308
HAWKINS PN	2012	AMYLOIDOSIS	ANNALS OF CLINICAL BIOCHEMISTRY	10.1258/acb.2011.011225	52	4
HAWKINS PN	2012	CARDIOVASCULAR MAGNETIC RESONANCE MEASUREMENT OF MYOCARDIAL EXTRACELLULAR VOLUME IN HEALTH AND DISEASE	HEART	10.1136/heartjnl-2012-302346	232	17.846
HAWKINS PN	2012	HEREDITARY LYSOZYME AMYLOIDOSIS - PHENOTYPIC HETEROGENEITY AND THE ROLE OF SOLID ORGAN TRANSPLANTATION	JOURNAL OF INTERNAL MEDICINE	10.1111/j.1365-2796.2011.02470.x	48	3.692
HAWKINS PN	2012	UPDATES IN CARDIAC AMYLOIDOSIS: A REVIEW	JOURNAL OF THE AMERICAN HEART ASSOCIATION	10.1161/JAHA.111.000364	177	13.615
HAWKINS PN	2012	AL AMYLOIDOSIS: NEW DRUGS AND TESTS, BUT OLD CHALLENGES	ONCOLOGY-NEW YORK	NA	2	0.154
HAWKINS PN	2011	OUTCOME IN RENAL AL AMYLOIDOSIS AFTER CHEMOTHERAPY	JOURNAL OF CLINICAL ONCOLOGY	10.1200/JCO.2010.30.5235	105	7.5
HAWKINS PN	2011	AMYLOIDOGENICITY AND CLINICAL PHENOTYPE ASSOCIATED WITH FIVE NOVEL MUTATIONS IN APOLIPOPROTEIN A-I	AMERICAN JOURNAL OF PATHOLOGY	10.1016/j.ajpath.2011.06.024	93	6.643
HAWKINS PN	2010	SOLID ORGAN TRANSPLANTATION IN AL AMYLOIDOSIS	AMERICAN JOURNAL OF TRANSPLANTATION	10.1111/j.1600-6143.2010.03227.x	80	5.333
HAWKINS PN	2010	BORTEZOMIB WITH OR WITHOUT DEXAMETHASONE IN PRIMARY SYSTEMIC (LIGHT CHAIN) AMYLOIDOSIS	JOURNAL OF CLINICAL ONCOLOGY	10.1200/JCO.2009.23.8220	225	15
HAWKINS PN	2010	ANTIBODIES TO HUMAN SERUM AMYLOID P COMPONENT ELIMINATE VISCERAL AMYLOID DEPOSITS	NATURE	10.1038/nature09494	252	16.8
HAWKINS PN	2009	CARDIAC AMYLOIDOSIS, A MONOCLONAL GAMMOPATHY AND A POTENTIALLY MISLEADING MUTATION	NATURE CLINICAL PRACTICE CARDIOVASCULAR MEDICINE	10.1038/ncpcardio1423	15	0.938
HAWKINS PN	2009	SYSTEMIC AMYLOIDOSIS AND THE GASTROINTESTINAL TRACT	NATURE REVIEWS GASTROENTEROLOGY & HEPATOLOGY	10.1038/nrgastro.2009.147	79	4.938
HAWKINS PN	2009	DIAGNOSIS, PATHOGENESIS, TREATMENT, AND PROGNOSIS OF HEREDITARY FIBRINOGEN AΑ-CHAIN AMYLOIDOSIS	JOURNAL OF THE AMERICAN SOCIETY OF NEPHROLOGY	10.1681/ASN.2008060614	112	7
HAWKINS PN	2008	PERSPECTIVES IN TREATMENT OF AL AMYLOIDOSIS	BRITISH JOURNAL OF HAEMATOLOGY	10.1111/j.1365-2141.2007.06936.x	61	3.588
HAWKINS PN	2008	EFFICACY OF BORTEZOMIB IN SYSTEMIC AL AMYLOIDOSIS WITH RELAPSED/REFRACTORY CLONAL DISEASE	HAEMATOLOGICA	10.3324/haematol.11627	95	5.588
HAWKINS PN	2008	AL AMYLOIDOSIS ASSOCIATED WITH IGM PARAPROTEINEMIA: CLINICAL PROFILE AND TREATMENT OUTCOME	BLOOD	10.1182/blood-2008-02-138156	52	3.059
HAWKINS PN	2007	BONE MARROW FINDINGS CORRELATE WITH CLINICAL OUTCOME IN SYSTEMIC AL AMYLOIDOSIS PATIENTS	HISTOPATHOLOGY	10.1111/j.1365-2559.2007.02658.x	17	0.944
HAWKINS PN	2007	SAFETY AND EFFICACY OF RISK-ADAPTED CYCLOPHOSPHAMIDE, THALIDOMIDE, AND DEXAMETHASONE IN SYSTEMIC AL AMYLOIDOSIS	BLOOD	10.1182/blood-2006-07-035352	171	9.5
HAWKINS PN	2007	EVALUATION AND MANAGEMENT OF THE CARDIAC AMYLOIDOSIS	JOURNAL OF THE AMERICAN COLLEGE OF CARDIOLOGY	10.1016/j.jacc.2007.08.028	220	12.222
HAWKINS PN	2007	EPRODISATE FOR THE TREATMENT OF RENAL DISEASE IN AA AMYLOIDOSIS	NEW ENGLAND JOURNAL OF MEDICINE	10.1056/NEJMoa065644	160	8.889
HAWKINS PN	2006	LONG-TERM OUTCOME OF HIGH-DOSE MELPHALAN AND AUTOLOGOUS STEM CELL TRANSPLANTATION FOR AL AMYLOIDOSIS	BONE MARROW TRANSPLANTATION	10.1038/sj.bmt.1705354	6	0.316
HAWKINS PN	2006	OUTCOME OF AUTOLOGOUS STEM CELL TRANSPLANTATION FOR AL AMYLOIDOSIS IN THE UK	BRITISH JOURNAL OF HAEMATOLOGY	10.1111/j.1365-2141.2006.06204.x	63	3.316
HAWKINS PN	2006	SEQUENTIAL HEART AND AUTOLOGOUS STEM CELL TRANSPLANTATION FOR SYSTEMIC AL AMYLOIDOSIS	BLOOD	10.1182/blood-2005-08-3253	88	4.632
HAWKINS PN	2006	FROM SCLEREDEMA TO AL AMYLOIDOSIS: DISEASE PROGRESSION OR COINCIDENCE? REVIEW OF THE LITERATURE	CLINICAL RHEUMATOLOGY	10.1007/s10067-004-1076-3	17	0.895
HAWKINS PN	2006	ORGAN TRANSPLANTATION IN HEREDITARY APOLIPOPROTEIN AL AMYLOIDOSIS	AMERICAN JOURNAL OF TRANSPLANTATION	10.1111/j.1600-6143.2006.01507.x	49	2.579
HAWKINS PN	2006	SYSTEMIC AMYLOIDOSIS	CURRENT OPINION IN PHARMACOLOGY	10.1016/j.coph.2005.10.005	76	4
HAWKINS PN	2006	DRUG INSIGHT: EMERGING THERAPIES FOR AMYLOIDOSIS	NATURE CLINICAL PRACTICE NEPHROLOGY	10.1038/ncpneph0169	28	1.474
HAWKINS PN	2006	DIAGNOSTIC PERFORMANCE OF 123I-LABELED SERUM AMYLOID P COMPONENT SCINTIGRAPHY IN PATIENTS WITH AMYLOIDOSIS	AMERICAN JOURNAL OF MEDICINE	10.1016/j.amjmed.2005.08.043	108	5.684
HAWKINS PN	2005	DEFINITION OF ORGAN INVOLVEMENT AND TREATMENT RESPONSE IN IMMUNOGLOBULIN LIGHT CHAIN AMYLOIDOSIS (AL): A CONSENSUS OPINION FROM THE 10TH INTERNATIONAL SYMPOSIUM ON AMYLOID AND AMYLOIDOSIS	AMERICAN JOURNAL OF HEMATOLOGY	10.1002/ajh.20381	1052	52.6
HAWKINS PN	2005	CARDIOVASCULAR MAGNETIC RESONANCE IN CARDIAC AMYLOIDOSIS	CIRCULATION	10.1161/01.CIR.0000152819.97857.9D	665	33.25
DINGLI D	2024	TREATMENT PATTERNS FOR AL AMYLOIDOSIS AFTER FRONTLINE DARATUMUMAB, BORTEZOMIB, CYCLOPHOSPHAMIDE, AND DEXAMETHASONE TREATMENT FAILURES	LEUKEMIA	10.1038/s41375-024-02243-5	0	0
DINGLI D	2023	THE IMPACT OF POST-TRANSPLANT DOXYCYCLINE IN AL AMYLOIDOSIS - UPDATED RESULTS AFTER LONG-TERM FOLLOW UP	AMYLOID-JOURNAL OF PROTEIN FOLDING DISORDERS	10.1080/13506129.2022.2155809	2	1
DINGLI D	2023	RISK FACTORS FOR SEVERE INFECTION AND MORTALITY IN PATIENTS WITH COVID-19 IN PATIENTS WITH MULTIPLE MYELOMA AND AL AMYLOIDOSIS	AMERICAN JOURNAL OF HEMATOLOGY	10.1002/ajh.26762	13	6.5
DINGLI D	2022	HYPOVITAMINOSIS D IS PREVALENT IN PATIENTS WITH RENAL AL AMYLOIDOSIS AND ASSOCIATED WITH RENAL OUTCOME	FRONTIERS IN ENDOCRINOLOGY	10.3389/fendo.2022.891712	0	0
DINGLI D	2022	PHASE 2 TRIAL OF IXAZOMIB, CYCLOPHOSPHAMIDE, AND DEXAMETHASONE FOR PREVIOUSLY UNTREATED LIGHT CHAIN AMYLOIDOSIS	BLOOD ADVANCES	10.1182/bloodadvances.2022007781	3	1
DINGLI D	2022	TREATMENT AND OUTCOMES OF PATIENTS WITH LIGHT CHAIN AMYLOIDOSIS WHO RECEIVED A SECOND LINE OF THERAPY POST AUTOLOGOUS STEM CELL TRANSPLANTATION	BLOOD CANCER JOURNAL	10.1038/s41408-022-00655-z	2	0.667
DINGLI D	2022	FAMILY HISTORY OF PLASMA CELL DISORDERS IS ASSOCIATED WITH IMPROVED SURVIVAL IN MGUS, MULTIPLE MYELOMA, AND SYSTEMIC AL AMYLOIDOSIS	LEUKEMIA	10.1038/s41375-021-01454-4	3	1
DINGLI D	2021	A STUDY FROM THE MAYO CLINIC EVALUATED LONG-TERM OUTCOMES OF KIDNEY TRANSPLANTATION IN PATIENTS WITH IMMUNOGLOBULIN LIGHT CHAIN AMYLOIDOSIS	KIDNEY INTERNATIONAL	10.1016/j.kint.2020.06.036	11	2.75
DINGLI D	2021	RETROPERITONEAL INVOLVEMENT WITH LIGHT CHAIN AMYLOIDOSIS- CASE SERIES AND LITERATURE REVIEW	LEUKEMIA & LYMPHOMA	10.1080/10428194.2020.1832670	2	0.5
DINGLI D	2021	TREATMENT OF AL AMYLOIDOSIS: MAYO STRATIFICATION OF MYELOMA AND RISK-ADAPTED THERAPY (MSMART) CONSENSUS STATEMENT 2020 UPDATE	MAYO CLINIC PROCEEDINGS	10.1016/j.mayocp.2021.03.012	22	5.5
DINGLI D	2021	CHARACTERIZATION AND PROGNOSTIC IMPLICATION OF DELAYED COMPLETE RESPONSE IN AL AMYLOIDOSIS	EUROPEAN JOURNAL OF HAEMATOLOGY	10.1111/ejh.13554	4	1
DINGLI D	2021	DEPTH OF RESPONSE PRIOR TO AUTOLOGOUS STEM CELL TRANSPLANTATION PREDICTS SURVIVAL IN LIGHT CHAIN AMYLOIDOSIS	BONE MARROW TRANSPLANTATION	10.1038/s41409-020-01136-2	3	0.75
DINGLI D	2021	COMPARISON OF THE CURRENT RENAL STAGING, PROGRESSION AND RESPONSE CRITERIA TO PREDICT RENAL SURVIVAL IN AL AMYLOIDOSIS USING A MAYO COHORT	AMERICAN JOURNAL OF HEMATOLOGY	10.1002/ajh.26092	5	1.25
DINGLI D	2021	SYSTEMIC AMYLOIDOSIS FROM A (AA) TO T (ATTR): A REVIEW	JOURNAL OF INTERNAL MEDICINE	10.1111/joim.13169	119	29.75
DINGLI D	2021	SECOND STEM CELL TRANSPLANTATION FOR RELAPSED REFRACTORY LIGHT CHAIN (AL) AMYLOIDOSIS	TRANSPLANTATION AND CELLULAR THERAPY	10.1016/j.jtct.2021.03.031	2	0.5
DINGLI D	2021	PROGNOSTIC RESTAGING AFTER TREATMENT INITIATION IN PATIENTS WITH AL AMYLOIDOSIS	BLOOD ADVANCES	10.1182/bloodadvances.2020003782	7	1.75
DINGLI D	2021	MASS-FIX FOR THE DETECTION OF MONOCLONAL PROTEINS AND LIGHT CHAIN N-GLYCOSYLATION IN ROUTINE CLINICAL PRACTICE: A CROSS-SECTIONAL STUDY OF 6315 PATIENTS	BLOOD CANCER JOURNAL	10.1038/s41408-021-00444-0	24	6
DINGLI D	2020	LONG-TERM OUTCOMES OF IMID-BASED TRIALS IN PATIENTS WITH IMMUNOGLOBULIN LIGHT-CHAIN AMYLOIDOSIS: A POOLED ANALYSIS	BLOOD CANCER JOURNAL	10.1038/s41408-019-0266-9	18	3.6
DINGLI D	2020	OUTCOMES WITH EARLY VS. DEFERRED STEM CELL TRANSPLANTATION IN LIGHT CHAIN AMYLOIDOSIS	BONE MARROW TRANSPLANTATION	10.1038/s41409-020-0964-8	3	0.6
DINGLI D	2020	SURVIVAL IMPACT OF ACHIEVING MINIMAL RESIDUAL NEGATIVITY BY MULTI-PARAMETRIC FLOW CYTOMETRY IN AL AMYLOIDOSIS	AMYLOID-JOURNAL OF PROTEIN FOLDING DISORDERS	10.1080/13506129.2019.1666709	25	5
DINGLI D	2020	BLOOD MASS SPECTROMETRY DETECTS RESIDUAL DISEASE BETTER THAN STANDARD TECHNIQUES IN LIGHT-CHAIN AMYLOIDOSIS	BLOOD CANCER JOURNAL	10.1038/s41408-020-0291-8	28	5.6
DINGLI D	2020	BONE MARROW PLASMA CELLS 20% OR GREATER DISCRIMINATE PRESENTATION, RESPONSE, AND SURVIVAL IN AL AMYLOIDOSIS	LEUKEMIA	10.1038/s41375-019-0655-x	24	4.8
DINGLI D	2020	PROGNOSTIC ROLE OF BETA-2 MICROGLOBULIN IN PATIENTS WITH LIGHT CHAIN AMYLOIDOSIS TREATED WITH AUTOLOGOUS STEM CELL TRANSPLANTATION	BIOLOGY OF BLOOD AND MARROW TRANSPLANTATION	10.1016/j.bbmt.2020.04.024	3	0.6
DINGLI D	2020	CORRELATION BETWEEN URINE ACR AND 24-H PROTEINURIA IN A REAL-WORLD COHORT OF SYSTEMIC AL AMYLOIDOSIS PATIENTS	BLOOD CANCER JOURNAL	10.1038/s41408-020-00391-2	13	2.6
DINGLI D	2020	REFINING AMYLOID COMPLETE HEMATOLOGICAL RESPONSE: QUANTITATIVE SERUM FREE LIGHT CHAINS SUPERIOR TO RATIO	AMERICAN JOURNAL OF HEMATOLOGY	10.1002/ajh.25940	13	2.6
DINGLI D	2020	COLON PERFORATION IN MULTIPLE MYELOMA PATIENTS - A COMPLICATION OF HIGH-DOSE STEROID TREATMENT	CANCER MEDICINE	10.1002/cam4.3507	2	0.4
DINGLI D	2019	TEN-YEAR SURVIVORS IN AL AMYLOIDOSIS: CHARACTERISTICS AND TREATMENT PATTERN	BRITISH JOURNAL OF HAEMATOLOGY	10.1111/bjh.16096	39	6.5
DINGLI D	2019	OUTCOMES OF PATIENTS WITH LIGHT CHAIN AMYLOIDOSIS WHO HAD AUTOLOGOUS STEM CELL TRANSPLANTATION WITH 3 OR MORE ORGANS INVOLVED	BIOLOGY OF BLOOD AND MARROW TRANSPLANTATION	10.1016/j.bbmt.2019.04.024	8	1.333
DINGLI D	2019	IMPACT OF CONSOLIDATION THERAPY POST AUTOLOGOUS STEM CELL TRANSPLANT IN PATIENTS WITH LIGHT CHAIN AMYLOIDOSIS	AMERICAN JOURNAL OF HEMATOLOGY	10.1002/ajh.25572	12	2
DINGLI D	2019	COMPARISON OF DIFFERENT TECHNIQUES TO IDENTIFY CARDIAC INVOLVEMENT IN IMMUNOGLOBULIN LIGHT CHAIN (AL) AMYLOIDOSIS	BLOOD ADVANCES	10.1182/bloodadvances.2019032458	5	0.833
DINGLI D	2019	FIFTEEN YEAR OVERALL SURVIVAL RATES AFTER AUTOLOGOUS STEM CELL TRANSPLANTATION FOR AL AMYLOIDOSIS	AMERICAN JOURNAL OF HEMATOLOGY	10.1002/ajh.25566	33	5.5
DINGLI D	2019	AUTOLOGOUS STEM CELL TRANSPLANTATION IN PATIENTS WITH AL AMYLOIDOSIS WITH IMPAIRED RENAL FUNCTION	BONE MARROW TRANSPLANTATION	10.1038/s41409-019-0524-2	8	1.333
DINGLI D	2019	A MODERN PRIMER ON LIGHT CHAIN AMYLOIDOSIS IN 592 PATIENTS WITH MASS SPECTROMETRY-VERIFIED TYPING	MAYO CLINIC PROCEEDINGS	10.1016/j.mayocp.2018.08.006	73	12.167
DINGLI D	2019	PROGNOSTIC SIGNIFICANCE OF HOLTER MONITOR FINDINGS IN PATIENTS WITH LIGHT CHAIN AMYLOIDOSIS	MAYO CLINIC PROCEEDINGS	10.1016/j.mayocp.2018.08.039	17	2.833
DINGLI D	2019	SAFETY AND EFFICACY OF PROPYLENE GLYCOL-FREE MELPHALAN AS CONDITIONING IN PATIENTS WITH AL AMYLOIDOSIS UNDERGOING STEM CELL TRANSPLANTATION	BONE MARROW TRANSPLANTATION	10.1038/s41409-018-0388-x	6	1
DINGLI D	2019	PROGNOSTIC RESTAGING AT THE TIME OF SECOND-LINE THERAPY IN PATIENTS WITH AL AMYLOIDOSIS	LEUKEMIA	10.1038/s41375-019-0400-5	6	1
DINGLI D	2019	METFORMIN INHIBITS IL-6 SIGNALING BY DECREASING IL-6R EXPRESSION ON MULTIPLE MYELOMA CELLS	LEUKEMIA	10.1038/s41375-019-0470-4	54	9
DINGLI D	2019	OPTIMIZING DEEP RESPONSE ASSESSMENT FOR AL AMYLOIDOSIS USING INVOLVED FREE LIGHT CHAIN LEVEL AT END OF THERAPY: FAILURE OF THE SERUM FREE LIGHT CHAIN RATIO	LEUKEMIA	10.1038/s41375-018-0258-y	37	6.167
DINGLI D	2019	DARATUMUMAB-BASED THERAPY IN PATIENTS WITH HEAVILY-PRETREATED AL AMYLOIDOSIS	LEUKEMIA	10.1038/s41375-018-0262-2	65	10.833
DINGLI D	2019	PRIMARY SYSTEMIC AMYLOIDOSIS IN PATIENTS WITH WALDENSTROM MACROGLOBULINEMIA	LEUKEMIA	10.1038/s41375-018-0286-7	23	3.833
DINGLI D	2018	AUTOLOGOUS STEM CELL TRANSPLANT FOR IMMUNOGLOBULIN LIGHT CHAIN AMYLOIDOSIS PATIENTS AGED 70 TO 75	BIOLOGY OF BLOOD AND MARROW TRANSPLANTATION	10.1016/j.bbmt.2018.06.017	3	0.429
DINGLI D	2018	INDEPENDENT PROGNOSTIC VALUE OF STROKE VOLUME INDEX IN PATIENTS WITH IMMUNOGLOBULIN LIGHT CHAIN AMYLOIDOSIS	CIRCULATION-CARDIOVASCULAR IMAGING	10.1161/CIRCIMAGING.117.006588	45	6.429
DINGLI D	2018	PROGNOSTIC SIGNIFICANCE OF STRINGENT COMPLETE RESPONSE AFTER STEM CELL TRANSPLANTATION IN IMMUNOGLOBULIN LIGHT CHAIN AMYLOIDOSIS	BIOLOGY OF BLOOD AND MARROW TRANSPLANTATION	10.1016/j.bbmt.2018.06.027	12	1.714
DINGLI D	2018	PLASMA CELL PROLIFERATIVE INDEX PREDICTS OUTCOME IN IMMUNOGLOBULIN LIGHT CHAIN AMYLOIDOSIS TREATED WITH STEM CELL TRANSPLANTATION	HAEMATOLOGICA	10.3324/haematol.2018.189985	10	1.429
DINGLI D	2018	DEPTH OF ORGAN RESPONSE IN AL AMYLOIDOSIS IS ASSOCIATED WITH IMPROVED SURVIVAL: GRADING THE ORGAN RESPONSE CRITERIA	LEUKEMIA	10.1038/s41375-018-0060-x	68	9.714
DINGLI D	2018	LIGHT CHAIN TYPE PREDICTS ORGAN INVOLVEMENT AND SURVIVAL IN AL AMYLOIDOSIS PATIENTS RECEIVING STEM CELL TRANSPLANTATION	BLOOD ADVANCES	10.1182/bloodadvances.2018016782	17	2.429
DINGLI D	2018	IMPACT OF PRIOR MELPHALAN EXPOSURE ON STEM CELL COLLECTION IN LIGHT CHAIN AMYLOIDOSIS	BONE MARROW TRANSPLANTATION	10.1038/s41409-017-0020-5	2	0.286
DINGLI D	2018	STEM CELL TRANSPLANTATION FOR LIGHT CHAIN AMYLOIDOSIS: DECREASED EARLY MORTALITY OVER TIME	JOURNAL OF CLINICAL ONCOLOGY	10.1200/JCO.2017.76.9554	83	11.857
DINGLI D	2018	DIGOXIN USE IN SYSTEMIC LIGHT-CHAIN (AL) AMYLOIDOSIS: CONTRA-INDICATED OR CAUTIOUS USE?	AMYLOID-JOURNAL OF PROTEIN FOLDING DISORDERS	10.1080/13506129.2018.1449744	51	7.286
DINGLI D	2018	CLINICAL PRESENTATION AND OUTCOMES IN LIGHT CHAIN AMYLOIDOSIS PATIENTS WITH NON-EVALUABLE SERUM FREE LIGHT CHAINS	LEUKEMIA	10.1038/leu.2017.286	39	5.571
DINGLI D	2018	PROGNOSTIC SIGNIFICANCE OF CIRCULATING PLASMA CELLS BY MULTI-PARAMETRIC FLOW CYTOMETRY IN LIGHT CHAIN AMYLOIDOSIS	LEUKEMIA	10.1038/s41375-018-0063-7	7	1
DINGLI D	2018	IMPACT OF INVOLVED FREE LIGHT CHAIN (FLC) LEVELS IN PATIENTS ACHIEVING NORMAL FLC RATIO AFTER INITIAL THERAPY IN LIGHT CHAIN AMYLOIDOSIS (AL)	AMERICAN JOURNAL OF HEMATOLOGY	10.1002/ajh.24919	10	1.429
DINGLI D	2017	PREVALENCE AND PREDICTORS OF THYROID FUNCTIONAL ABNORMALITIES IN NEWLY DIAGNOSED AL AMYLOIDOSIS	JOURNAL OF INTERNAL MEDICINE	10.1111/joim.12617	13	1.625
DINGLI D	2017	PREDICTORS OF EARLY TREATMENT FAILURE FOLLOWING INITIAL THERAPY FOR SYSTEMIC IMMUNOGLOBULIN LIGHT-CHAIN AMYLOIDOSIS	AMYLOID-JOURNAL OF PROTEIN FOLDING DISORDERS	10.1080/13506129.2017.1351354	4	0.5
DINGLI D	2017	ELEVATION OF SERUM LACTATE DEHYDROGENASE IN AL AMYLOIDOSIS REFLECTS TISSUE DAMAGE AND IS AN ADVERSE PROGNOSTIC MARKER IN PATIENTS NOT ELIGIBLE FOR STEM CELL TRANSPLANTATION	BRITISH JOURNAL OF HAEMATOLOGY	10.1111/bjh.14830	15	1.875
DINGLI D	2017	OVERUSE OF ORGAN BIOPSIES IN IMMUNOGLOBULIN LIGHT CHAIN AMYLOIDOSIS (AL): THE CONSEQUENCE OF FAILURE OF EARLY RECOGNITION	ANNALS OF MEDICINE	10.1080/07853890.2017.1304649	33	4.125
DINGLI D	2017	PRESENTATION AND OUTCOMES OF LOCALIZED IMMUNOGLOBULIN LIGHT CHAIN AMYLOIDOSIS: THE MAYO CLINIC EXPERIENCE	MAYO CLINIC PROCEEDINGS	10.1016/j.mayocp.2017.02.016	59	7.375
DINGLI D	2017	IMMUNOPARESIS IN NEWLY DIAGNOSED AL AMYLOIDOSIS IS A MARKER FOR RESPONSE AND SURVIVAL	LEUKEMIA	10.1038/leu.2016.140	34	4.25
DINGLI D	2017	THE PROGNOSTIC VALUE OF MULTIPARAMETRIC FLOW CYTOMETRY IN AL AMYLOIDOSIS AT DIAGNOSIS AND AT THE END OF FIRST-LINE TREATMENT	BLOOD	10.1182/blood-2016-06-721878	42	5.25
DINGLI D	2017	REVISITING CONDITIONING DOSE IN NEWLY DIAGNOSED LIGHT CHAIN AMYLOIDOSIS UNDERGOING FRONTLINE AUTOLOGOUS STEM CELL TRANSPLANT: IMPACT ON RESPONSE AND SURVIVAL	BONE MARROW TRANSPLANTATION	10.1038/bmt.2017.68	27	3.375
DINGLI D	2017	IMPROVED OUTCOMES FOR NEWLY DIAGNOSED AL AMYLOIDOSIS BETWEEN 2000 AND 2014: CRACKING THE GLASS CEILING OF EARLY DEATH	BLOOD	10.1182/blood-2016-11-751628	223	27.875
DINGLI D	2017	INTERPHASE FLUORESCENCE IN SITU HYBRIDIZATION IN UNTREATED AL AMYLOIDOSIS HAS AN INDEPENDENT PROGNOSTIC IMPACT BY ABNORMALITY TYPE AND TREATMENT CATEGORY	LEUKEMIA	10.1038/leu.2016.369	81	10.125
DINGLI D	2017	TREATMENT PATTERNS AND OUTCOME FOLLOWING INITIAL RELAPSE OR REFRACTORY DISEASE IN PATIENTS WITH SYSTEMIC LIGHT CHAIN AMYLOIDOSIS	AMERICAN JOURNAL OF HEMATOLOGY	10.1002/ajh.24723	19	2.375
DINGLI D	2017	HEMATOLOGY PATIENT REPORTED SYMPTOM SCREEN TO ASSESS QUALITY OF LIFE FOR AL AMYLOIDOSIS	AMERICAN JOURNAL OF HEMATOLOGY	10.1002/ajh.24676	15	1.875
DINGLI D	2017	DELINEATION OF THE TIMING OF SECOND-LINE THERAPY POST-AUTOLOGOUS STEM CELL TRANSPLANT IN PATIENTS WITH AL AMYLOIDOSIS	BLOOD	10.1182/blood-2017-05-783415	20	2.5
DINGLI D	2016	STEM CELL TRANSPLANTATION COMPARED WITH MELPHALAN PLUS DEXAMETHASONE IN THE TREATMENT OF IMMUNOGLOBULIN LIGHT-CHAIN AMYLOIDOSIS	CANCER	10.1002/cncr.30051	31	3.444
DINGLI D	2016	AUTOLOGOUS STEM CELL TRANSPLANTATION IN IMMUNOGLOBULIN LIGHT CHAIN AMYLOIDOSIS WITH FACTOR X DEFICIENCY	BLOOD COAGULATION & FIBRINOLYSIS	10.1097/MBC.0000000000000367	6	0.667
DINGLI D	2016	SYSTEMIC IMMUNOGLOBULIN LIGHT CHAIN AMYLOIDOSISE-ASSOCIATED MYOPATHY: PRESENTATION, DIAGNOSTIC PITFALLS, AND OUTCOME	MAYO CLINIC PROCEEDINGS	10.1016/j.mayocp.2016.06.027	32	3.556
DINGLI D	2016	INDUCTION THERAPY PRE-AUTOLOGOUS STEM CELL TRANSPLANTATION IN IMMUNOGLOBULIN LIGHT CHAIN AMYLOIDOSIS: A RETROSPECTIVE EVALUATION	AMERICAN JOURNAL OF HEMATOLOGY	10.1002/ajh.24453	42	4.667
DINGLI D	2016	OUTCOMES OF PATIENTS WITH RENAL MONOCLONAL IMMUNOGLOBULIN DEPOSITION DISEASE	AMERICAN JOURNAL OF HEMATOLOGY	10.1002/ajh.24528	64	7.111
DINGLI D	2016	IMMUNOPARESIS STATUS IN IMMUNOGLOBULIN LIGHT CHAIN AMYLOIDOSIS AT DIAGNOSIS AFFECTS RESPONSE AND SURVIVAL BY REGIMEN TYPE	HAEMATOLOGICA	10.3324/haematol.2016.147041	8	0.889
DINGLI D	2016	THE IMPACT OF DIALYSIS ON THE SURVIVAL OF PATIENTS WITH IMMUNOGLOBULIN LIGHT CHAIN (AL) AMYLOIDOSIS UNDERGOING AUTOLOGOUS STEM CELL TRANSPLANTATION	NEPHROLOGY DIALYSIS TRANSPLANTATION	10.1093/ndt/gfv328	5	0.556
DINGLI D	2015	TREATMENT OF IMMUNOGLOBULIN LIGHT CHAIN AMYLOIDOSIS: MAYO STRATIFICATION OF MYELOMA AND RISK-ADAPTED THERAPY (MSMART) CONSENSUS STATEMENT	MAYO CLINIC PROCEEDINGS	10.1016/j.mayocp.2015.06.009	96	9.6
DINGLI D	2015	ABNORMAL FISH IN PATIENTS WITH IMMUNOGLOBULIN LIGHT CHAIN AMYLOIDOSIS IS A RISK FACTOR FOR CARDIAC INVOLVEMENT AND FOR DEATH	BLOOD CANCER JOURNAL	10.1038/bcj.2015.34	52	5.2
DINGLI D	2015	SOLUBLE SUPPRESSION OF TUMORIGENICITY 2 (SST2), BUT NOT GALACTIN-3, ADDS TO PROGNOSTICATION IN PATIENTS WITH SYSTEMIC AL AMYLOIDOSIS INDEPENDENT OF NT-PROBNP AND TROPONIN T	AMERICAN JOURNAL OF HEMATOLOGY	10.1002/ajh.24001	27	2.7
DINGLI D	2015	KINETICS OF ORGAN RESPONSE AND SURVIVAL FOLLOWING NORMALIZATION OF THE SERUM FREE LIGHT CHAIN RATIO IN AL AMYLOIDOSIS	AMERICAN JOURNAL OF HEMATOLOGY	10.1002/ajh.23898	66	6.6
DINGLI D	2014	IMMUNOGLOBULIN LIGHT CHAIN AMYLOIDOSIS IS DIAGNOSED LATE IN PATIENTS WITH PREEXISTING PLASMA CELL DYSCRASIAS	AMERICAN JOURNAL OF HEMATOLOGY	10.1002/ajh.23827	28	2.545
DINGLI D	2014	HIGH SENSITIVITY CARDIAC TROPONIN T IN PATIENTS WITH IMMUNOGLOBULIN LIGHT CHAIN AMYLOIDOSIS	HEART	10.1136/heartjnl-2013-304957	55	5
DINGLI D	2014	OUTCOMES AND TREATMENTS OF PATIENTS WITH IMMUNOGLOBULIN LIGHT CHAIN AMYLOIDOSIS WHO PROGRESS OR RELAPSE POSTAUTOLOGOUS STEM CELL TRANSPLANT	EUROPEAN JOURNAL OF HAEMATOLOGY	10.1111/ejh.12282	20	1.818
DINGLI D	2013	A DETAILED EVALUATION OF THE CURRENT RENAL RESPONSE CRITERIA IN AL AMYLOIDOSIS: IS IT TIME FOR A REVISION?	HAEMATOLOGICA	10.3324/haematol.2012.079210	35	2.917
DINGLI D	2013	COEXISTENT MULTIPLE MYELOMA OR INCREASED BONE MARROW PLASMA CELLS DEFINE EQUALLY HIGH-RISK POPULATIONS IN PATIENTS WITH IMMUNOGLOBULIN LIGHT CHAIN AMYLOIDOSIS	JOURNAL OF CLINICAL ONCOLOGY	10.1200/JCO.2013.50.8499	147	12.25
DINGLI D	2013	SYSTEMIC AMYLOIDOSIS ASSOCIATED WITH CHRONIC LYMPHOCYTIC LEUKEMIA/SMALL LYMPHOCYTIC LYMPHOMA	AMERICAN JOURNAL OF HEMATOLOGY	10.1002/ajh.23413	27	2.25
DINGLI D	2013	PATIENTS WITH IMMUNOGLOBULIN LIGHT CHAIN AMYLOIDOSIS UNDERGOING AUTOLOGOUS STEM CELL TRANSPLANTATION HAVE SUPERIOR OUTCOMES COMPARED WITH PATIENTS WITH MULTIPLE MYELOMA: A RETROSPECTIVE REVIEW FROM A TERTIARY REFERRAL CENTER.	BONE MARROW TRANSPLANTATION	10.1038/bmt.2013.53	64	5.333
DINGLI D	2013	REFINEMENT IN PATIENT SELECTION TO REDUCE TREATMENT-RELATED MORTALITY FROM AUTOLOGOUS STEM CELL TRANSPLANTATION IN AMYLOIDOSIS	BONE MARROW TRANSPLANTATION	10.1038/bmt.2012.170	135	11.25
DINGLI D	2012	ACTIVITY OF POMALIDOMIDE IN PATIENTS WITH IMMUNOGLOBULIN LIGHT-CHAIN AMYLOIDOSIS	BLOOD	10.1182/blood-2012-02-413161	119	9.154
DINGLI D	2012	TEN-YEAR SURVIVAL AFTER AUTOLOGOUS STEM CELL TRANSPLANTATION FOR IMMUNOGLOBULIN LIGHT CHAIN AMYLOIDOSIS	CANCER	10.1002/cncr.27660	44	3.385
DINGLI D	2012	REVISED PROGNOSTIC STAGING SYSTEM FOR LIGHT CHAIN AMYLOIDOSIS INCORPORATING CARDIAC BIOMARKERS AND SERUM FREE LIGHT CHAIN MEASUREMENTS	JOURNAL OF CLINICAL ONCOLOGY	10.1200/JCO.2011.38.5724	693	53.308
DINGLI D	2012	ACUTE KIDNEY INJURY DURING LEUKOCYTE ENGRAFTMENT AFTER AUTOLOGOUS STEM CELL TRANSPLANTATION IN PATIENTS WITH LIGHT-CHAIN AMYLOIDOSIS	AMERICAN JOURNAL OF HEMATOLOGY	10.1002/ajh.22202	17	1.308
DINGLI D	2012	IMMUNOGLOBULIN D AMYLOIDOSIS: A DISTINCT ENTITY	BLOOD	10.1182/blood-2011-06-358895	13	1
DINGLI D	2012	LENALIDOMIDE, CYCLOPHOSPHAMIDE, AND DEXAMETHASONE (CRD) FOR LIGHT-CHAIN AMYLOIDOSIS: LONG-TERM RESULTS FROM A PHASE 2 TRIAL	BLOOD	10.1182/blood-2012-01-407791	96	7.385
DINGLI D	2012	HIGH-DOSE MELPHALAN AND PERIPHERAL BLOOD STEM CELL TRANSPLANTATION FOR LIGHT-CHAIN AMYLOIDOSIS WITH CARDIAC INVOLVEMENT	BLOOD	10.1182/blood-2011-07-370031	65	5
DINGLI D	2012	EVALUATION OF PRETRANSPLANT FACTORS PREDICTING CARDIAC DYSFUNCTION FOLLOWING HIGH-DOSE MELPHALAN CONDITIONING AND AUTOLOGOUS PERIPHERAL BLOOD STEM CELL TRANSPLANTATION	EUROPEAN JOURNAL OF HAEMATOLOGY	10.1111/j.1600-0609.2012.01815.x	10	0.769
DINGLI D	2011	LONG-TERM OUTCOMES OF PATIENTS WITH LIGHT CHAIN AMYLOIDOSIS (AL) AFTER RENAL TRANSPLANTATION WITH OR WITHOUT STEM CELL TRANSPLANTATION	NEPHROLOGY DIALYSIS TRANSPLANTATION	10.1093/ndt/gfr067	67	4.786
DINGLI D	2011	ASYMPTOMATIC IMMUNOGLOBULIN LIGHT CHAIN AMYLOIDOSIS (AL) AT THE TIME OF DIAGNOSTIC BONE MARROW BIOPSY IN NEWLY DIAGNOSED PATIENTS WITH MULTIPLE MYELOMA AND SMOLDERING MYELOMA. A SERIES OF 144 CASES AND A REVIEW OF THE LITERATURE	ANNALS OF HEMATOLOGY	10.1007/s00277-010-1028-8	38	2.714
DINGLI D	2011	TRENDS IN DAY 100 AND 2-YEAR SURVIVAL AFTER AUTO-SCT FOR AL AMYLOIDOSIS: OUTCOMES BEFORE AND AFTER 2006	BONE MARROW TRANSPLANTATION	10.1038/bmt.2010.234	54	3.857
DINGLI D	2011	RECENT IMPROVEMENTS IN SURVIVAL IN PRIMARY SYSTEMIC AMYLOIDOSIS AND THE IMPORTANCE OF AN EARLY MORTALITY RISK SCORE	MAYO CLINIC PROCEEDINGS	10.4065/mcp.2010.0480	125	8.929
DINGLI D	2011	LOW RISK OF SYMPTOMATIC VENOUS THROMBOEMBOLIC EVENTS DURING GROWTH FACTOR ADMINISTRATION FOR PBSC MOBILIZATION	BONE MARROW TRANSPLANTATION	10.1038/bmt.2010.106	5	0.357
DINGLI D	2010	AUTOLOGOUS STEM CELL TRANSPLANT FOR IMMUNOGLOBULIN LIGHT CHAIN AMYLOIDOSIS: A STATUS REPORT	LEUKEMIA & LYMPHOMA	10.3109/10428194.2010.524329	78	5.2
DINGLI D	2010	STEM CELL TRANSPLANTATION IN PATIENTS WITH AUTONOMIC NEUROPATHY DUE TO PRIMARY (AL) AMYLOIDOSIS	NEUROLOGY	10.1212/WNL.0b013e3181d55f4d	25	1.667
DINGLI D	2010	DISCORDANCE BETWEEN SERUM CARDIAC BIOMARKER AND IMMUNOGLOBULIN-FREE LIGHT-CHAIN RESPONSE IN PATIENTS WITH IMMUNOGLOBULIN LIGHT-CHAIN AMYLOIDOSIS TREATED WITH IMMUNE MODULATORY DRUGS	AMERICAN JOURNAL OF HEMATOLOGY	10.1002/ajh.21822	96	6.4
DINGLI D	2010	EVOLUTIONARY DYNAMICS OF TWO RELATED MALIGNANT PLASMA CELL LINES	CELL CYCLE	10.4161/cc.9.18.13047	3	0.2
DINGLI D	2009	CLINICAL OUTCOME OF IMMUNOGLOBULIN LIGHT CHAIN AMYLOIDOSIS AFFECTING THE KIDNEY	NEPHROLOGY DIALYSIS TRANSPLANTATION	10.1093/ndt/gfp201	75	4.688
RAJKUMAR SV	2024	TREATMENT PATTERNS FOR AL AMYLOIDOSIS AFTER FRONTLINE DARATUMUMAB, BORTEZOMIB, CYCLOPHOSPHAMIDE, AND DEXAMETHASONE TREATMENT FAILURES	LEUKEMIA	10.1038/s41375-024-02243-5	0	0
RAJKUMAR SV	2023	THE IMPACT OF POST-TRANSPLANT DOXYCYCLINE IN AL AMYLOIDOSIS - UPDATED RESULTS AFTER LONG-TERM FOLLOW UP	AMYLOID-JOURNAL OF PROTEIN FOLDING DISORDERS	10.1080/13506129.2022.2155809	2	1
RAJKUMAR SV	2023	RISK FACTORS FOR SEVERE INFECTION AND MORTALITY IN PATIENTS WITH COVID-19 IN PATIENTS WITH MULTIPLE MYELOMA AND AL AMYLOIDOSIS	AMERICAN JOURNAL OF HEMATOLOGY	10.1002/ajh.26762	13	6.5
RAJKUMAR SV	2022	HYPOVITAMINOSIS D IS PREVALENT IN PATIENTS WITH RENAL AL AMYLOIDOSIS AND ASSOCIATED WITH RENAL OUTCOME	FRONTIERS IN ENDOCRINOLOGY	10.3389/fendo.2022.891712	0	0
RAJKUMAR SV	2022	PHASE 2 TRIAL OF IXAZOMIB, CYCLOPHOSPHAMIDE, AND DEXAMETHASONE FOR PREVIOUSLY UNTREATED LIGHT CHAIN AMYLOIDOSIS	BLOOD ADVANCES	10.1182/bloodadvances.2022007781	3	1
RAJKUMAR SV	2022	FAMILY HISTORY OF PLASMA CELL DISORDERS IS ASSOCIATED WITH IMPROVED SURVIVAL IN MGUS, MULTIPLE MYELOMA, AND SYSTEMIC AL AMYLOIDOSIS	LEUKEMIA	10.1038/s41375-021-01454-4	3	1
RAJKUMAR SV	2021	COAGULATION ABNORMALITIES IN LIGHT CHAIN AMYLOIDOSIS	MAYO CLINIC PROCEEDINGS	10.1016/j.mayocp.2020.06.061	11	2.75
RAJKUMAR SV	2021	TREATMENT OF AL AMYLOIDOSIS: MAYO STRATIFICATION OF MYELOMA AND RISK-ADAPTED THERAPY (MSMART) CONSENSUS STATEMENT 2020 UPDATE	MAYO CLINIC PROCEEDINGS	10.1016/j.mayocp.2021.03.012	22	5.5
RAJKUMAR SV	2021	CHARACTERIZATION AND PROGNOSTIC IMPLICATION OF DELAYED COMPLETE RESPONSE IN AL AMYLOIDOSIS	EUROPEAN JOURNAL OF HAEMATOLOGY	10.1111/ejh.13554	4	1
RAJKUMAR SV	2021	COMPARISON OF THE CURRENT RENAL STAGING, PROGRESSION AND RESPONSE CRITERIA TO PREDICT RENAL SURVIVAL IN AL AMYLOIDOSIS USING A MAYO COHORT	AMERICAN JOURNAL OF HEMATOLOGY	10.1002/ajh.26092	5	1.25
RAJKUMAR SV	2021	SECOND STEM CELL TRANSPLANTATION FOR RELAPSED REFRACTORY LIGHT CHAIN (AL) AMYLOIDOSIS	TRANSPLANTATION AND CELLULAR THERAPY	10.1016/j.jtct.2021.03.031	2	0.5
RAJKUMAR SV	2021	PROGNOSTIC RESTAGING AFTER TREATMENT INITIATION IN PATIENTS WITH AL AMYLOIDOSIS	BLOOD ADVANCES	10.1182/bloodadvances.2020003782	7	1.75
RAJKUMAR SV	2021	MASS-FIX FOR THE DETECTION OF MONOCLONAL PROTEINS AND LIGHT CHAIN N-GLYCOSYLATION IN ROUTINE CLINICAL PRACTICE: A CROSS-SECTIONAL STUDY OF 6315 PATIENTS	BLOOD CANCER JOURNAL	10.1038/s41408-021-00444-0	24	6
RAJKUMAR SV	2020	OUTCOMES WITH EARLY VS. DEFERRED STEM CELL TRANSPLANTATION IN LIGHT CHAIN AMYLOIDOSIS	BONE MARROW TRANSPLANTATION	10.1038/s41409-020-0964-8	3	0.6
RAJKUMAR SV	2020	SURVIVAL IMPACT OF ACHIEVING MINIMAL RESIDUAL NEGATIVITY BY MULTI-PARAMETRIC FLOW CYTOMETRY IN AL AMYLOIDOSIS	AMYLOID-JOURNAL OF PROTEIN FOLDING DISORDERS	10.1080/13506129.2019.1666709	25	5
RAJKUMAR SV	2020	BLOOD MASS SPECTROMETRY DETECTS RESIDUAL DISEASE BETTER THAN STANDARD TECHNIQUES IN LIGHT-CHAIN AMYLOIDOSIS	BLOOD CANCER JOURNAL	10.1038/s41408-020-0291-8	28	5.6
RAJKUMAR SV	2020	IMPACT OF MINIMAL RESIDUAL NEGATIVITY USING NEXT GENERATION FLOW CYTOMETRY ON OUTCOMES IN LIGHT CHAIN AMYLOIDOSIS	AMERICAN JOURNAL OF HEMATOLOGY	10.1002/ajh.25746	31	6.2
RAJKUMAR SV	2020	IGM AL AMYLOIDOSIS: DELINEATING DISEASE BIOLOGY AND OUTCOMES WITH CLINICAL, GENOMIC AND BONE MARROW MORPHOLOGICAL FEATURES	LEUKEMIA	10.1038/s41375-019-0667-6	38	7.6
RAJKUMAR SV	2020	BONE MARROW PLASMA CELLS 20% OR GREATER DISCRIMINATE PRESENTATION, RESPONSE, AND SURVIVAL IN AL AMYLOIDOSIS	LEUKEMIA	10.1038/s41375-019-0655-x	24	4.8
RAJKUMAR SV	2020	A VALIDATED COMPOSITE ORGAN AND HEMATOLOGIC RESPONSE MODEL FOR EARLY ASSESSMENT OF TREATMENT OUTCOMES IN LIGHT CHAIN AMYLOIDOSIS	BLOOD CANCER JOURNAL	10.1038/s41408-020-0306-5	19	3.8
RAJKUMAR SV	2020	CORRELATION BETWEEN URINE ACR AND 24-H PROTEINURIA IN A REAL-WORLD COHORT OF SYSTEMIC AL AMYLOIDOSIS PATIENTS	BLOOD CANCER JOURNAL	10.1038/s41408-020-00391-2	13	2.6
RAJKUMAR SV	2020	REFINING AMYLOID COMPLETE HEMATOLOGICAL RESPONSE: QUANTITATIVE SERUM FREE LIGHT CHAINS SUPERIOR TO RATIO	AMERICAN JOURNAL OF HEMATOLOGY	10.1002/ajh.25940	13	2.6
RAJKUMAR SV	2019	INCIDENCE OF AL AMYLOIDOSIS IN OLMSTED COUNTY, MINNESOTA, 1990 THROUGH 2015	MAYO CLINIC PROCEEDINGS	10.1016/j.mayocp.2018.08.041	74	12.333
RAJKUMAR SV	2019	TEN-YEAR SURVIVORS IN AL AMYLOIDOSIS: CHARACTERISTICS AND TREATMENT PATTERN	BRITISH JOURNAL OF HAEMATOLOGY	10.1111/bjh.16096	39	6.5
RAJKUMAR SV	2019	CLINICAL FEATURES, LABORATORY CHARACTERISTICS AND OUTCOMES OF PATIENTS WITH RENAL VERSUS CARDIAC LIGHT CHAIN AMYLOIDOSIS	BRITISH JOURNAL OF HAEMATOLOGY	10.1111/bjh.15832	11	1.833
RAJKUMAR SV	2019	COMPARISON OF DIFFERENT TECHNIQUES TO IDENTIFY CARDIAC INVOLVEMENT IN IMMUNOGLOBULIN LIGHT CHAIN (AL) AMYLOIDOSIS	BLOOD ADVANCES	10.1182/bloodadvances.2019032458	5	0.833
RAJKUMAR SV	2019	A MODERN PRIMER ON LIGHT CHAIN AMYLOIDOSIS IN 592 PATIENTS WITH MASS SPECTROMETRY-VERIFIED TYPING	MAYO CLINIC PROCEEDINGS	10.1016/j.mayocp.2018.08.006	73	12.167
RAJKUMAR SV	2019	PROGNOSTIC RESTAGING AT THE TIME OF SECOND-LINE THERAPY IN PATIENTS WITH AL AMYLOIDOSIS	LEUKEMIA	10.1038/s41375-019-0400-5	6	1
RAJKUMAR SV	2019	TWO TYPES OF AMYLOIDOSIS PRESENTING IN A SINGLE PATIENT: A CASE SERIES	BLOOD CANCER JOURNAL	10.1038/s41408-019-0193-9	36	6
RAJKUMAR SV	2019	OPTIMIZING DEEP RESPONSE ASSESSMENT FOR AL AMYLOIDOSIS USING INVOLVED FREE LIGHT CHAIN LEVEL AT END OF THERAPY: FAILURE OF THE SERUM FREE LIGHT CHAIN RATIO	LEUKEMIA	10.1038/s41375-018-0258-y	37	6.167
RAJKUMAR SV	2019	PRIMARY SYSTEMIC AMYLOIDOSIS IN PATIENTS WITH WALDENSTROM MACROGLOBULINEMIA	LEUKEMIA	10.1038/s41375-018-0286-7	23	3.833
RAJKUMAR SV	2018	INDEPENDENT PROGNOSTIC VALUE OF STROKE VOLUME INDEX IN PATIENTS WITH IMMUNOGLOBULIN LIGHT CHAIN AMYLOIDOSIS	CIRCULATION-CARDIOVASCULAR IMAGING	10.1161/CIRCIMAGING.117.006588	45	6.429
RAJKUMAR SV	2018	DEPTH OF ORGAN RESPONSE IN AL AMYLOIDOSIS IS ASSOCIATED WITH IMPROVED SURVIVAL: GRADING THE ORGAN RESPONSE CRITERIA	LEUKEMIA	10.1038/s41375-018-0060-x	68	9.714
RAJKUMAR SV	2018	IMPACT OF PRIOR MELPHALAN EXPOSURE ON STEM CELL COLLECTION IN LIGHT CHAIN AMYLOIDOSIS	BONE MARROW TRANSPLANTATION	10.1038/s41409-017-0020-5	2	0.286
RAJKUMAR SV	2018	DIGOXIN USE IN SYSTEMIC LIGHT-CHAIN (AL) AMYLOIDOSIS: CONTRA-INDICATED OR CAUTIOUS USE?	AMYLOID-JOURNAL OF PROTEIN FOLDING DISORDERS	10.1080/13506129.2018.1449744	51	7.286
RAJKUMAR SV	2018	HOW I MANAGE MONOCLONAL GAMMOPATHY OF UNDETERMINED SIGNIFICANCE	BLOOD	10.1182/blood-2017-09-807560	74	10.571
RAJKUMAR SV	2018	CLINICAL PRESENTATION AND OUTCOMES IN LIGHT CHAIN AMYLOIDOSIS PATIENTS WITH NON-EVALUABLE SERUM FREE LIGHT CHAINS	LEUKEMIA	10.1038/leu.2017.286	39	5.571
RAJKUMAR SV	2018	PROGNOSTIC SIGNIFICANCE OF CIRCULATING PLASMA CELLS BY MULTI-PARAMETRIC FLOW CYTOMETRY IN LIGHT CHAIN AMYLOIDOSIS	LEUKEMIA	10.1038/s41375-018-0063-7	7	1
RAJKUMAR SV	2018	IMPACT OF INVOLVED FREE LIGHT CHAIN (FLC) LEVELS IN PATIENTS ACHIEVING NORMAL FLC RATIO AFTER INITIAL THERAPY IN LIGHT CHAIN AMYLOIDOSIS (AL)	AMERICAN JOURNAL OF HEMATOLOGY	10.1002/ajh.24919	10	1.429
RAJKUMAR SV	2018	THE IMPORTANCE OF BONE MARROW EXAMINATION IN PATIENTS WITH LIGHT CHAIN AMYLOIDOSIS ACHIEVING A COMPLETE RESPONSE	LEUKEMIA	10.1038/s41375-018-0022-3	11	1.571
RAJKUMAR SV	2017	PREVALENCE AND PREDICTORS OF THYROID FUNCTIONAL ABNORMALITIES IN NEWLY DIAGNOSED AL AMYLOIDOSIS	JOURNAL OF INTERNAL MEDICINE	10.1111/joim.12617	13	1.625
RAJKUMAR SV	2017	PREDICTORS OF EARLY TREATMENT FAILURE FOLLOWING INITIAL THERAPY FOR SYSTEMIC IMMUNOGLOBULIN LIGHT-CHAIN AMYLOIDOSIS	AMYLOID-JOURNAL OF PROTEIN FOLDING DISORDERS	10.1080/13506129.2017.1351354	4	0.5
RAJKUMAR SV	2017	ELEVATION OF SERUM LACTATE DEHYDROGENASE IN AL AMYLOIDOSIS REFLECTS TISSUE DAMAGE AND IS AN ADVERSE PROGNOSTIC MARKER IN PATIENTS NOT ELIGIBLE FOR STEM CELL TRANSPLANTATION	BRITISH JOURNAL OF HAEMATOLOGY	10.1111/bjh.14830	15	1.875
RAJKUMAR SV	2017	OVERUSE OF ORGAN BIOPSIES IN IMMUNOGLOBULIN LIGHT CHAIN AMYLOIDOSIS (AL): THE CONSEQUENCE OF FAILURE OF EARLY RECOGNITION	ANNALS OF MEDICINE	10.1080/07853890.2017.1304649	33	4.125
RAJKUMAR SV	2017	PRESENTATION AND OUTCOMES OF LOCALIZED IMMUNOGLOBULIN LIGHT CHAIN AMYLOIDOSIS: THE MAYO CLINIC EXPERIENCE	MAYO CLINIC PROCEEDINGS	10.1016/j.mayocp.2017.02.016	59	7.375
RAJKUMAR SV	2017	IMMUNOPARESIS IN NEWLY DIAGNOSED AL AMYLOIDOSIS IS A MARKER FOR RESPONSE AND SURVIVAL	LEUKEMIA	10.1038/leu.2016.140	34	4.25
RAJKUMAR SV	2017	THE PROGNOSTIC VALUE OF MULTIPARAMETRIC FLOW CYTOMETRY IN AL AMYLOIDOSIS AT DIAGNOSIS AND AT THE END OF FIRST-LINE TREATMENT	BLOOD	10.1182/blood-2016-06-721878	42	5.25
RAJKUMAR SV	2017	IMPROVED OUTCOMES FOR NEWLY DIAGNOSED AL AMYLOIDOSIS BETWEEN 2000 AND 2014: CRACKING THE GLASS CEILING OF EARLY DEATH	BLOOD	10.1182/blood-2016-11-751628	223	27.875
RAJKUMAR SV	2017	INTERPHASE FLUORESCENCE IN SITU HYBRIDIZATION IN UNTREATED AL AMYLOIDOSIS HAS AN INDEPENDENT PROGNOSTIC IMPACT BY ABNORMALITY TYPE AND TREATMENT CATEGORY	LEUKEMIA	10.1038/leu.2016.369	81	10.125
RAJKUMAR SV	2017	TREATMENT PATTERNS AND OUTCOME FOLLOWING INITIAL RELAPSE OR REFRACTORY DISEASE IN PATIENTS WITH SYSTEMIC LIGHT CHAIN AMYLOIDOSIS	AMERICAN JOURNAL OF HEMATOLOGY	10.1002/ajh.24723	19	2.375
RAJKUMAR SV	2017	HEMATOLOGY PATIENT REPORTED SYMPTOM SCREEN TO ASSESS QUALITY OF LIFE FOR AL AMYLOIDOSIS	AMERICAN JOURNAL OF HEMATOLOGY	10.1002/ajh.24676	15	1.875
RAJKUMAR SV	2017	DELINEATION OF THE TIMING OF SECOND-LINE THERAPY POST-AUTOLOGOUS STEM CELL TRANSPLANT IN PATIENTS WITH AL AMYLOIDOSIS	BLOOD	10.1182/blood-2017-05-783415	20	2.5
RAJKUMAR SV	2016	STEM CELL TRANSPLANTATION COMPARED WITH MELPHALAN PLUS DEXAMETHASONE IN THE TREATMENT OF IMMUNOGLOBULIN LIGHT-CHAIN AMYLOIDOSIS	CANCER	10.1002/cncr.30051	31	3.444
RAJKUMAR SV	2016	SYSTEMIC IMMUNOGLOBULIN LIGHT CHAIN AMYLOIDOSISE-ASSOCIATED MYOPATHY: PRESENTATION, DIAGNOSTIC PITFALLS, AND OUTCOME	MAYO CLINIC PROCEEDINGS	10.1016/j.mayocp.2016.06.027	32	3.556
RAJKUMAR SV	2016	INDUCTION THERAPY PRE-AUTOLOGOUS STEM CELL TRANSPLANTATION IN IMMUNOGLOBULIN LIGHT CHAIN AMYLOIDOSIS: A RETROSPECTIVE EVALUATION	AMERICAN JOURNAL OF HEMATOLOGY	10.1002/ajh.24453	42	4.667
RAJKUMAR SV	2016	IMMUNOPARESIS STATUS IN IMMUNOGLOBULIN LIGHT CHAIN AMYLOIDOSIS AT DIAGNOSIS AFFECTS RESPONSE AND SURVIVAL BY REGIMEN TYPE	HAEMATOLOGICA	10.3324/haematol.2016.147041	8	0.889
RAJKUMAR SV	2016	THE IMPACT OF DIALYSIS ON THE SURVIVAL OF PATIENTS WITH IMMUNOGLOBULIN LIGHT CHAIN (AL) AMYLOIDOSIS UNDERGOING AUTOLOGOUS STEM CELL TRANSPLANTATION	NEPHROLOGY DIALYSIS TRANSPLANTATION	10.1093/ndt/gfv328	5	0.556
RAJKUMAR SV	2015	TREATMENT OF IMMUNOGLOBULIN LIGHT CHAIN AMYLOIDOSIS: MAYO STRATIFICATION OF MYELOMA AND RISK-ADAPTED THERAPY (MSMART) CONSENSUS STATEMENT	MAYO CLINIC PROCEEDINGS	10.1016/j.mayocp.2015.06.009	96	9.6
RAJKUMAR SV	2015	ABNORMAL FISH IN PATIENTS WITH IMMUNOGLOBULIN LIGHT CHAIN AMYLOIDOSIS IS A RISK FACTOR FOR CARDIAC INVOLVEMENT AND FOR DEATH	BLOOD CANCER JOURNAL	10.1038/bcj.2015.34	52	5.2
RAJKUMAR SV	2015	SOLUBLE SUPPRESSION OF TUMORIGENICITY 2 (SST2), BUT NOT GALACTIN-3, ADDS TO PROGNOSTICATION IN PATIENTS WITH SYSTEMIC AL AMYLOIDOSIS INDEPENDENT OF NT-PROBNP AND TROPONIN T	AMERICAN JOURNAL OF HEMATOLOGY	10.1002/ajh.24001	27	2.7
RAJKUMAR SV	2015	KINETICS OF ORGAN RESPONSE AND SURVIVAL FOLLOWING NORMALIZATION OF THE SERUM FREE LIGHT CHAIN RATIO IN AL AMYLOIDOSIS	AMERICAN JOURNAL OF HEMATOLOGY	10.1002/ajh.23898	66	6.6
RAJKUMAR SV	2014	IMMUNOGLOBULIN LIGHT CHAIN AMYLOIDOSIS IS DIAGNOSED LATE IN PATIENTS WITH PREEXISTING PLASMA CELL DYSCRASIAS	AMERICAN JOURNAL OF HEMATOLOGY	10.1002/ajh.23827	28	2.545
RAJKUMAR SV	2014	HIGH SENSITIVITY CARDIAC TROPONIN T IN PATIENTS WITH IMMUNOGLOBULIN LIGHT CHAIN AMYLOIDOSIS	HEART	10.1136/heartjnl-2013-304957	55	5
RAJKUMAR SV	2014	OUTCOMES AND TREATMENTS OF PATIENTS WITH IMMUNOGLOBULIN LIGHT CHAIN AMYLOIDOSIS WHO PROGRESS OR RELAPSE POSTAUTOLOGOUS STEM CELL TRANSPLANT	EUROPEAN JOURNAL OF HAEMATOLOGY	10.1111/ejh.12282	20	1.818
RAJKUMAR SV	2014	CLINICAL COURSE OF LIGHT-CHAIN SMOULDERING MULTIPLE MYELOMA (IDIOPATHIC BENCE JONES PROTEINURIA): A RETROSPECTIVE COHORT STUDY	LANCET HAEMATOLOGY	10.1016/S2352-3026(14)70001-8	31	2.818
RAJKUMAR SV	2013	A DETAILED EVALUATION OF THE CURRENT RENAL RESPONSE CRITERIA IN AL AMYLOIDOSIS: IS IT TIME FOR A REVISION?	HAEMATOLOGICA	10.3324/haematol.2012.079210	35	2.917
RAJKUMAR SV	2013	COEXISTENT MULTIPLE MYELOMA OR INCREASED BONE MARROW PLASMA CELLS DEFINE EQUALLY HIGH-RISK POPULATIONS IN PATIENTS WITH IMMUNOGLOBULIN LIGHT CHAIN AMYLOIDOSIS	JOURNAL OF CLINICAL ONCOLOGY	10.1200/JCO.2013.50.8499	147	12.25
RAJKUMAR SV	2013	IMMUNOGLOBULIN M MONOCLONAL GAMMOPATHY OF UNDETERMINED SIGNIFICANCE AND SMOLDERING WALDENSTROM MACROGLOBULINEMIA	CLINICAL LYMPHOMA MYELOMA & LEUKEMIA	10.1016/j.clml.2013.02.005	9	0.75
RAJKUMAR SV	2013	SERUM FREE LIGHT CHAIN RATIO AS A BIOMARKER FOR HIGH-RISK SMOLDERING MULTIPLE MYELOMA	LEUKEMIA	10.1038/leu.2012.296	164	13.667
RAJKUMAR SV	2012	ACTIVITY OF POMALIDOMIDE IN PATIENTS WITH IMMUNOGLOBULIN LIGHT-CHAIN AMYLOIDOSIS	BLOOD	10.1182/blood-2012-02-413161	119	9.154
RAJKUMAR SV	2012	REVISED PROGNOSTIC STAGING SYSTEM FOR LIGHT CHAIN AMYLOIDOSIS INCORPORATING CARDIAC BIOMARKERS AND SERUM FREE LIGHT CHAIN MEASUREMENTS	JOURNAL OF CLINICAL ONCOLOGY	10.1200/JCO.2011.38.5724	693	53.308
RAJKUMAR SV	2012	IMMUNOGLOBULIN D AMYLOIDOSIS: A DISTINCT ENTITY	BLOOD	10.1182/blood-2011-06-358895	13	1
RAJKUMAR SV	2012	LENALIDOMIDE, CYCLOPHOSPHAMIDE, AND DEXAMETHASONE (CRD) FOR LIGHT-CHAIN AMYLOIDOSIS: LONG-TERM RESULTS FROM A PHASE 2 TRIAL	BLOOD	10.1182/blood-2012-01-407791	96	7.385
RAJKUMAR SV	2012	HIGH-DOSE MELPHALAN AND PERIPHERAL BLOOD STEM CELL TRANSPLANTATION FOR LIGHT-CHAIN AMYLOIDOSIS WITH CARDIAC INVOLVEMENT	BLOOD	10.1182/blood-2011-07-370031	65	5
RAJKUMAR SV	2012	EVALUATION OF PRETRANSPLANT FACTORS PREDICTING CARDIAC DYSFUNCTION FOLLOWING HIGH-DOSE MELPHALAN CONDITIONING AND AUTOLOGOUS PERIPHERAL BLOOD STEM CELL TRANSPLANTATION	EUROPEAN JOURNAL OF HAEMATOLOGY	10.1111/j.1600-0609.2012.01815.x	10	0.769
RAJKUMAR SV	2012	PROGRESSION IN SMOLDERING WALDENSTROM MACROGLOBULINEMIA: LONG-TERM RESULTS	BLOOD	10.1182/blood-2011-10-384768	91	7
RAJKUMAR SV	2012	URINARY ALBUMIN EXCRETION PATTERNS OF PATIENTS WITH CAST NEPHROPATHY AND OTHER MONOCLONAL GAMMOPATHY-RELATED KIDNEY DISEASES	CLINICAL JOURNAL OF THE AMERICAN SOCIETY OF NEPHROLOGY	10.2215/CJN.11161111	57	4.385
RAJKUMAR SV	2012	CLINICOPATHOLOGIC CORRELATIONS IN MULTIPLE MYELOMA: A CASE SERIES OF 190 PATIENTS WITH KIDNEY BIOPSIES	AMERICAN JOURNAL OF KIDNEY DISEASES	10.1053/j.ajkd.2011.12.028	131	10.077
RAJKUMAR SV	2011	ASYMPTOMATIC IMMUNOGLOBULIN LIGHT CHAIN AMYLOIDOSIS (AL) AT THE TIME OF DIAGNOSTIC BONE MARROW BIOPSY IN NEWLY DIAGNOSED PATIENTS WITH MULTIPLE MYELOMA AND SMOLDERING MYELOMA. A SERIES OF 144 CASES AND A REVIEW OF THE LITERATURE	ANNALS OF HEMATOLOGY	10.1007/s00277-010-1028-8	38	2.714
RAJKUMAR SV	2011	CHANGES IN SERUM-FREE LIGHT CHAIN RATHER THAN INTACT MONOCLONAL IMMUNOGLOBULIN LEVELS PREDICTS OUTCOME FOLLOWING THERAPY IN PRIMARY AMYLOIDOSIS	AMERICAN JOURNAL OF HEMATOLOGY	10.1002/ajh.21948	62	4.429
RAJKUMAR SV	2011	RECENT IMPROVEMENTS IN SURVIVAL IN PRIMARY SYSTEMIC AMYLOIDOSIS AND THE IMPORTANCE OF AN EARLY MORTALITY RISK SCORE	MAYO CLINIC PROCEEDINGS	10.4065/mcp.2010.0480	125	8.929
RAJKUMAR SV	2011	IGM MONOCLONAL GAMMOPATHY OF UNDETERMINED SIGNIFICANCE (MGUS) AND SMOLDERING WALDENSTROM'S MACROGLOBULINEMIA (SWM)	CLINICAL LYMPHOMA MYELOMA & LEUKEMIA	10.3816/CLML.2011.n.011	24	1.714
RAJKUMAR SV	2011	MANAGEMENT OF MONOCLONAL GAMMOPATHY OF UNDETERMINED SIGNIFICANCE (MGUS) AND SMOLDERING MULTIPLE MYELOMA (SMM)	ONCOLOGY-NEW YORK	NA	49	3.5
RAJKUMAR SV	2010	SERUM IMMUNOGLOBULIN FREE LIGHT-CHAIN MEASUREMENT IN PRIMARY AMYLOIDOSIS: PROGNOSTIC VALUE AND CORRELATIONS WITH CLINICAL FEATURES	BLOOD	10.1182/blood-2010-06-290668	121	8.067
RAJKUMAR SV	2010	DISCORDANCE BETWEEN SERUM CARDIAC BIOMARKER AND IMMUNOGLOBULIN-FREE LIGHT-CHAIN RESPONSE IN PATIENTS WITH IMMUNOGLOBULIN LIGHT-CHAIN AMYLOIDOSIS TREATED WITH IMMUNE MODULATORY DRUGS	AMERICAN JOURNAL OF HEMATOLOGY	10.1002/ajh.21822	96	6.4
RAJKUMAR SV	2010	CLINICAL FEATURES AND TREATMENT RESPONSE OF LIGHT CHAIN (AL) AMYLOIDOSIS DIAGNOSED IN PATIENTS WITH PREVIOUS DIAGNOSIS OF MULTIPLE MYELOMA	MAYO CLINIC PROCEEDINGS	10.4065/mcp.2009.0547	49	3.267
RAJKUMAR SV	2010	MONOCLONAL GAMMOPATHY OF UNDETERMINED SIGNIFICANCE (MGUS) AND SMOLDERING (ASYMPTOMATIC) MULTIPLE MYELOMA: IMWG CONSENSUS PERSPECTIVES RISK FACTORS FOR PROGRESSION AND GUIDELINES FOR MONITORING AND MANAGEMENT	LEUKEMIA	10.1038/leu.2010.60	580	38.667
RAJKUMAR SV	2009	CLINICAL OUTCOME OF IMMUNOGLOBULIN LIGHT CHAIN AMYLOIDOSIS AFFECTING THE KIDNEY	NEPHROLOGY DIALYSIS TRANSPLANTATION	10.1093/ndt/gfp201	75	4.688
RAJKUMAR SV	2009	IGM MONOCLONAL GAMMOPATHY OF UNDETERMINED SIGNIFICANCE AND SMOLDERING WALDENSTROM'S MACROGLOBULINEMIA	CLINICAL LYMPHOMA & MYELOMA	10.3816/CLM.2009.n.002	42	2.625
RAJKUMAR SV	2009	INTERNATIONAL MYELOMA WORKING GROUP GUIDELINES FOR SERUM-FREE LIGHT CHAIN ANALYSIS IN MULTIPLE MYELOMA AND RELATED DISORDERS	LEUKEMIA	10.1038/leu.2008.307	567	35.438
RAJKUMAR SV	2009	SCREENING PANELS FOR DETECTION OF MONOCLONAL GAMMOPATHIES	CLINICAL CHEMISTRY	10.1373/clinchem.2009.126664	239	14.938
RAJKUMAR SV	2008	SERUM URIC ACID: NOVEL PROGNOSTIC FACTOR IN PRIMARY SYSTEMIC AMYLOIDOSIS	MAYO CLINIC PROCEEDINGS	10.4065/83.3.297	33	1.941
RAJKUMAR SV	2008	AUTOLOGOUS STEM CELL TRANSPLANT AFTER HEART TRANSPLANT FOR LIGHT CHAIN (AL) AMYLOID CARDIOMYOPATHY	JOURNAL OF HEART AND LUNG TRANSPLANTATION	10.1016/j.healun.2008.05.016	85	5
RAJKUMAR SV	2007	THE ACTIVITY OF LENALIDOMIDE WITH OR WITHOUT DEXAMETHASONE IN PATIENTS WITH PRIMARY SYSTEMIC AMYLOIDOSIS	BLOOD	10.1182/blood-2006-07-032987	207	11.5
RAJKUMAR SV	2007	RENAL MANIFESTATIONS OF PLASMA CELL DISORDERS	AMERICAN JOURNAL OF KIDNEY DISEASES	10.1053/j.ajkd.2007.05.007	26	1.444
RAJKUMAR SV	2006	MONOCLONAL GAMMOPATHY OF UNDETERMINED SIGNIFICANCE, WALDENSTROM MACROGLOBULINEMIA, AL AMYLOIDOSIS, AND RELATED PLASMA CELL DISORDERS: DIAGNOSIS AND TREATMENT	MAYO CLINIC PROCEEDINGS	10.4065/81.5.693	133	7
RAJKUMAR SV	2006	NATURAL HISTORY OF THROMBOEMBOLISM IN AL AMYLOIDOSIS	AMYLOID-JOURNAL OF PROTEIN FOLDING DISORDERS	10.1080/13506120500537285	25	1.316
RAJKUMAR SV	2006	ABSOLUTE VALUES OF IMMUNOGLOBULIN FREE LIGHT CHAINS ARE PROGNOSTIC IN PATIENTS WITH PRIMARY SYSTEMIC AMYLOIDOSIS UNDERGOING PERIPHERAL BLOOD STEM CELL TRANSPLANTATION	BLOOD	10.1182/blood-2005-07-2922	195	10.263
RAJKUMAR SV	2006	DIFFERENTIAL EXPRESSION OF VASCULAR ENDOTHELIAL GROWTH FACTORS AND THEIR RECEPTORS IN MULTIPLE MYELOMA	HAEMATOLOGICA	NA	22	1.158
RAJKUMAR SV	2005	SUCCESSFUL TREATMENT OF SCLEROMYXEDEMA WITH AUTOLOGOUS PERIPHERAL BLOOD STEM CELL TRANSPLANTATION	ARCHIVES OF DERMATOLOGY	10.1001/archderm.141.10.1277	45	2.25
BUADI FK	2024	TREATMENT PATTERNS FOR AL AMYLOIDOSIS AFTER FRONTLINE DARATUMUMAB, BORTEZOMIB, CYCLOPHOSPHAMIDE, AND DEXAMETHASONE TREATMENT FAILURES	LEUKEMIA	10.1038/s41375-024-02243-5	0	0
BUADI FK	2023	THE IMPACT OF POST-TRANSPLANT DOXYCYCLINE IN AL AMYLOIDOSIS - UPDATED RESULTS AFTER LONG-TERM FOLLOW UP	AMYLOID-JOURNAL OF PROTEIN FOLDING DISORDERS	10.1080/13506129.2022.2155809	2	1
HAYMAN SR	2023	THE IMPACT OF POST-TRANSPLANT DOXYCYCLINE IN AL AMYLOIDOSIS - UPDATED RESULTS AFTER LONG-TERM FOLLOW UP	AMYLOID-JOURNAL OF PROTEIN FOLDING DISORDERS	10.1080/13506129.2022.2155809	2	1
BUADI FK	2023	RISK FACTORS FOR SEVERE INFECTION AND MORTALITY IN PATIENTS WITH COVID-19 IN PATIENTS WITH MULTIPLE MYELOMA AND AL AMYLOIDOSIS	AMERICAN JOURNAL OF HEMATOLOGY	10.1002/ajh.26762	13	6.5
BUADI FK	2022	HYPOVITAMINOSIS D IS PREVALENT IN PATIENTS WITH RENAL AL AMYLOIDOSIS AND ASSOCIATED WITH RENAL OUTCOME	FRONTIERS IN ENDOCRINOLOGY	10.3389/fendo.2022.891712	0	0
HAYMAN SR	2022	HYPOVITAMINOSIS D IS PREVALENT IN PATIENTS WITH RENAL AL AMYLOIDOSIS AND ASSOCIATED WITH RENAL OUTCOME	FRONTIERS IN ENDOCRINOLOGY	10.3389/fendo.2022.891712	0	0
BUADI FK	2022	PHASE 2 TRIAL OF IXAZOMIB, CYCLOPHOSPHAMIDE, AND DEXAMETHASONE FOR PREVIOUSLY UNTREATED LIGHT CHAIN AMYLOIDOSIS	BLOOD ADVANCES	10.1182/bloodadvances.2022007781	3	1
HAYMAN SR	2022	PHASE 2 TRIAL OF IXAZOMIB, CYCLOPHOSPHAMIDE, AND DEXAMETHASONE FOR PREVIOUSLY UNTREATED LIGHT CHAIN AMYLOIDOSIS	BLOOD ADVANCES	10.1182/bloodadvances.2022007781	3	1
BUADI FK	2022	TREATMENT AND OUTCOMES OF PATIENTS WITH LIGHT CHAIN AMYLOIDOSIS WHO RECEIVED A SECOND LINE OF THERAPY POST AUTOLOGOUS STEM CELL TRANSPLANTATION	BLOOD CANCER JOURNAL	10.1038/s41408-022-00655-z	2	0.667
HAYMAN SR	2022	TREATMENT AND OUTCOMES OF PATIENTS WITH LIGHT CHAIN AMYLOIDOSIS WHO RECEIVED A SECOND LINE OF THERAPY POST AUTOLOGOUS STEM CELL TRANSPLANTATION	BLOOD CANCER JOURNAL	10.1038/s41408-022-00655-z	2	0.667
BUADI FK	2022	FAMILY HISTORY OF PLASMA CELL DISORDERS IS ASSOCIATED WITH IMPROVED SURVIVAL IN MGUS, MULTIPLE MYELOMA, AND SYSTEMIC AL AMYLOIDOSIS	LEUKEMIA	10.1038/s41375-021-01454-4	3	1
HAYMAN SR	2022	FAMILY HISTORY OF PLASMA CELL DISORDERS IS ASSOCIATED WITH IMPROVED SURVIVAL IN MGUS, MULTIPLE MYELOMA, AND SYSTEMIC AL AMYLOIDOSIS	LEUKEMIA	10.1038/s41375-021-01454-4	3	1
BUADI FK	2021	A STUDY FROM THE MAYO CLINIC EVALUATED LONG-TERM OUTCOMES OF KIDNEY TRANSPLANTATION IN PATIENTS WITH IMMUNOGLOBULIN LIGHT CHAIN AMYLOIDOSIS	KIDNEY INTERNATIONAL	10.1016/j.kint.2020.06.036	11	2.75
HAYMAN SR	2021	COAGULATION ABNORMALITIES IN LIGHT CHAIN AMYLOIDOSIS	MAYO CLINIC PROCEEDINGS	10.1016/j.mayocp.2020.06.061	11	2.75
BUADI FK	2021	TREATMENT OF AL AMYLOIDOSIS: MAYO STRATIFICATION OF MYELOMA AND RISK-ADAPTED THERAPY (MSMART) CONSENSUS STATEMENT 2020 UPDATE	MAYO CLINIC PROCEEDINGS	10.1016/j.mayocp.2021.03.012	22	5.5
HAYMAN SR	2021	TREATMENT OF AL AMYLOIDOSIS: MAYO STRATIFICATION OF MYELOMA AND RISK-ADAPTED THERAPY (MSMART) CONSENSUS STATEMENT 2020 UPDATE	MAYO CLINIC PROCEEDINGS	10.1016/j.mayocp.2021.03.012	22	5.5
BUADI FK	2021	CHARACTERIZATION AND PROGNOSTIC IMPLICATION OF DELAYED COMPLETE RESPONSE IN AL AMYLOIDOSIS	EUROPEAN JOURNAL OF HAEMATOLOGY	10.1111/ejh.13554	4	1
HAYMAN SR	2021	CHARACTERIZATION AND PROGNOSTIC IMPLICATION OF DELAYED COMPLETE RESPONSE IN AL AMYLOIDOSIS	EUROPEAN JOURNAL OF HAEMATOLOGY	10.1111/ejh.13554	4	1
BUADI FK	2021	COMPARISON OF THE CURRENT RENAL STAGING, PROGRESSION AND RESPONSE CRITERIA TO PREDICT RENAL SURVIVAL IN AL AMYLOIDOSIS USING A MAYO COHORT	AMERICAN JOURNAL OF HEMATOLOGY	10.1002/ajh.26092	5	1.25
HAYMAN SR	2021	COMPARISON OF THE CURRENT RENAL STAGING, PROGRESSION AND RESPONSE CRITERIA TO PREDICT RENAL SURVIVAL IN AL AMYLOIDOSIS USING A MAYO COHORT	AMERICAN JOURNAL OF HEMATOLOGY	10.1002/ajh.26092	5	1.25
BUADI FK	2021	SYSTEMIC AMYLOIDOSIS FROM A (AA) TO T (ATTR): A REVIEW	JOURNAL OF INTERNAL MEDICINE	10.1111/joim.13169	119	29.75
BUADI FK	2021	SECOND STEM CELL TRANSPLANTATION FOR RELAPSED REFRACTORY LIGHT CHAIN (AL) AMYLOIDOSIS	TRANSPLANTATION AND CELLULAR THERAPY	10.1016/j.jtct.2021.03.031	2	0.5
HAYMAN SR	2021	SECOND STEM CELL TRANSPLANTATION FOR RELAPSED REFRACTORY LIGHT CHAIN (AL) AMYLOIDOSIS	TRANSPLANTATION AND CELLULAR THERAPY	10.1016/j.jtct.2021.03.031	2	0.5
BUADI FK	2021	PROGNOSTIC RESTAGING AFTER TREATMENT INITIATION IN PATIENTS WITH AL AMYLOIDOSIS	BLOOD ADVANCES	10.1182/bloodadvances.2020003782	7	1.75
HAYMAN SR	2021	PROGNOSTIC RESTAGING AFTER TREATMENT INITIATION IN PATIENTS WITH AL AMYLOIDOSIS	BLOOD ADVANCES	10.1182/bloodadvances.2020003782	7	1.75
BUADI FK	2021	MASS-FIX FOR THE DETECTION OF MONOCLONAL PROTEINS AND LIGHT CHAIN N-GLYCOSYLATION IN ROUTINE CLINICAL PRACTICE: A CROSS-SECTIONAL STUDY OF 6315 PATIENTS	BLOOD CANCER JOURNAL	10.1038/s41408-021-00444-0	24	6
BUADI FK	2021	LONG-TERM OUTCOMES OF SEQUENTIAL HEMATOPOIETIC STEM CELL TRANSPLANTATION AND KIDNEY TRANSPLANTATION: SINGLE-CENTER EXPERIENCE	TRANSPLANTATION	10.1097/TP.0000000000003477	0	0
BUADI FK	2020	LONG-TERM OUTCOMES OF IMID-BASED TRIALS IN PATIENTS WITH IMMUNOGLOBULIN LIGHT-CHAIN AMYLOIDOSIS: A POOLED ANALYSIS	BLOOD CANCER JOURNAL	10.1038/s41408-019-0266-9	18	3.6
HAYMAN SR	2020	LONG-TERM OUTCOMES OF IMID-BASED TRIALS IN PATIENTS WITH IMMUNOGLOBULIN LIGHT-CHAIN AMYLOIDOSIS: A POOLED ANALYSIS	BLOOD CANCER JOURNAL	10.1038/s41408-019-0266-9	18	3.6
BUADI FK	2020	SURVIVAL IMPACT OF ACHIEVING MINIMAL RESIDUAL NEGATIVITY BY MULTI-PARAMETRIC FLOW CYTOMETRY IN AL AMYLOIDOSIS	AMYLOID-JOURNAL OF PROTEIN FOLDING DISORDERS	10.1080/13506129.2019.1666709	25	5
HAYMAN SR	2020	SURVIVAL IMPACT OF ACHIEVING MINIMAL RESIDUAL NEGATIVITY BY MULTI-PARAMETRIC FLOW CYTOMETRY IN AL AMYLOIDOSIS	AMYLOID-JOURNAL OF PROTEIN FOLDING DISORDERS	10.1080/13506129.2019.1666709	25	5
BUADI FK	2020	BLOOD MASS SPECTROMETRY DETECTS RESIDUAL DISEASE BETTER THAN STANDARD TECHNIQUES IN LIGHT-CHAIN AMYLOIDOSIS	BLOOD CANCER JOURNAL	10.1038/s41408-020-0291-8	28	5.6
HAYMAN SR	2020	BLOOD MASS SPECTROMETRY DETECTS RESIDUAL DISEASE BETTER THAN STANDARD TECHNIQUES IN LIGHT-CHAIN AMYLOIDOSIS	BLOOD CANCER JOURNAL	10.1038/s41408-020-0291-8	28	5.6
HAYMAN SR	2020	IMPACT OF MINIMAL RESIDUAL NEGATIVITY USING NEXT GENERATION FLOW CYTOMETRY ON OUTCOMES IN LIGHT CHAIN AMYLOIDOSIS	AMERICAN JOURNAL OF HEMATOLOGY	10.1002/ajh.25746	31	6.2
BUADI FK	2020	IGM AL AMYLOIDOSIS: DELINEATING DISEASE BIOLOGY AND OUTCOMES WITH CLINICAL, GENOMIC AND BONE MARROW MORPHOLOGICAL FEATURES	LEUKEMIA	10.1038/s41375-019-0667-6	38	7.6
BUADI FK	2020	BONE MARROW PLASMA CELLS 20% OR GREATER DISCRIMINATE PRESENTATION, RESPONSE, AND SURVIVAL IN AL AMYLOIDOSIS	LEUKEMIA	10.1038/s41375-019-0655-x	24	4.8
HAYMAN SR	2020	BONE MARROW PLASMA CELLS 20% OR GREATER DISCRIMINATE PRESENTATION, RESPONSE, AND SURVIVAL IN AL AMYLOIDOSIS	LEUKEMIA	10.1038/s41375-019-0655-x	24	4.8
HAYMAN SR	2020	A VALIDATED COMPOSITE ORGAN AND HEMATOLOGIC RESPONSE MODEL FOR EARLY ASSESSMENT OF TREATMENT OUTCOMES IN LIGHT CHAIN AMYLOIDOSIS	BLOOD CANCER JOURNAL	10.1038/s41408-020-0306-5	19	3.8
BUADI FK	2020	A VALIDATED COMPOSITE ORGAN AND HEMATOLOGIC RESPONSE MODEL FOR EARLY ASSESSMENT OF TREATMENT OUTCOMES IN LIGHT CHAIN AMYLOIDOSIS	BLOOD CANCER JOURNAL	10.1038/s41408-020-0306-5	19	3.8
BUADI FK	2020	PROGNOSTIC ROLE OF BETA-2 MICROGLOBULIN IN PATIENTS WITH LIGHT CHAIN AMYLOIDOSIS TREATED WITH AUTOLOGOUS STEM CELL TRANSPLANTATION	BIOLOGY OF BLOOD AND MARROW TRANSPLANTATION	10.1016/j.bbmt.2020.04.024	3	0.6
HAYMAN SR	2020	PROGNOSTIC ROLE OF BETA-2 MICROGLOBULIN IN PATIENTS WITH LIGHT CHAIN AMYLOIDOSIS TREATED WITH AUTOLOGOUS STEM CELL TRANSPLANTATION	BIOLOGY OF BLOOD AND MARROW TRANSPLANTATION	10.1016/j.bbmt.2020.04.024	3	0.6
BUADI FK	2020	CORRELATION BETWEEN URINE ACR AND 24-H PROTEINURIA IN A REAL-WORLD COHORT OF SYSTEMIC AL AMYLOIDOSIS PATIENTS	BLOOD CANCER JOURNAL	10.1038/s41408-020-00391-2	13	2.6
HAYMAN SR	2020	CORRELATION BETWEEN URINE ACR AND 24-H PROTEINURIA IN A REAL-WORLD COHORT OF SYSTEMIC AL AMYLOIDOSIS PATIENTS	BLOOD CANCER JOURNAL	10.1038/s41408-020-00391-2	13	2.6
BUADI FK	2020	REFINING AMYLOID COMPLETE HEMATOLOGICAL RESPONSE: QUANTITATIVE SERUM FREE LIGHT CHAINS SUPERIOR TO RATIO	AMERICAN JOURNAL OF HEMATOLOGY	10.1002/ajh.25940	13	2.6
HAYMAN SR	2020	REFINING AMYLOID COMPLETE HEMATOLOGICAL RESPONSE: QUANTITATIVE SERUM FREE LIGHT CHAINS SUPERIOR TO RATIO	AMERICAN JOURNAL OF HEMATOLOGY	10.1002/ajh.25940	13	2.6
BUADI FK	2019	TEN-YEAR SURVIVORS IN AL AMYLOIDOSIS: CHARACTERISTICS AND TREATMENT PATTERN	BRITISH JOURNAL OF HAEMATOLOGY	10.1111/bjh.16096	39	6.5
HAYMAN SR	2019	TEN-YEAR SURVIVORS IN AL AMYLOIDOSIS: CHARACTERISTICS AND TREATMENT PATTERN	BRITISH JOURNAL OF HAEMATOLOGY	10.1111/bjh.16096	39	6.5
BUADI FK	2019	CLINICAL FEATURES, LABORATORY CHARACTERISTICS AND OUTCOMES OF PATIENTS WITH RENAL VERSUS CARDIAC LIGHT CHAIN AMYLOIDOSIS	BRITISH JOURNAL OF HAEMATOLOGY	10.1111/bjh.15832	11	1.833
BUADI FK	2019	OUTCOMES OF PATIENTS WITH LIGHT CHAIN AMYLOIDOSIS WHO HAD AUTOLOGOUS STEM CELL TRANSPLANTATION WITH 3 OR MORE ORGANS INVOLVED	BIOLOGY OF BLOOD AND MARROW TRANSPLANTATION	10.1016/j.bbmt.2019.04.024	8	1.333
HAYMAN SR	2019	OUTCOMES OF PATIENTS WITH LIGHT CHAIN AMYLOIDOSIS WHO HAD AUTOLOGOUS STEM CELL TRANSPLANTATION WITH 3 OR MORE ORGANS INVOLVED	BIOLOGY OF BLOOD AND MARROW TRANSPLANTATION	10.1016/j.bbmt.2019.04.024	8	1.333
HAYMAN SR	2019	IMPACT OF CONSOLIDATION THERAPY POST AUTOLOGOUS STEM CELL TRANSPLANT IN PATIENTS WITH LIGHT CHAIN AMYLOIDOSIS	AMERICAN JOURNAL OF HEMATOLOGY	10.1002/ajh.25572	12	2
BUADI FK	2019	IMPACT OF CONSOLIDATION THERAPY POST AUTOLOGOUS STEM CELL TRANSPLANT IN PATIENTS WITH LIGHT CHAIN AMYLOIDOSIS	AMERICAN JOURNAL OF HEMATOLOGY	10.1002/ajh.25572	12	2
BUADI FK	2019	COMPARISON OF DIFFERENT TECHNIQUES TO IDENTIFY CARDIAC INVOLVEMENT IN IMMUNOGLOBULIN LIGHT CHAIN (AL) AMYLOIDOSIS	BLOOD ADVANCES	10.1182/bloodadvances.2019032458	5	0.833
HAYMAN SR	2019	COMPARISON OF DIFFERENT TECHNIQUES TO IDENTIFY CARDIAC INVOLVEMENT IN IMMUNOGLOBULIN LIGHT CHAIN (AL) AMYLOIDOSIS	BLOOD ADVANCES	10.1182/bloodadvances.2019032458	5	0.833
BUADI FK	2019	FIFTEEN YEAR OVERALL SURVIVAL RATES AFTER AUTOLOGOUS STEM CELL TRANSPLANTATION FOR AL AMYLOIDOSIS	AMERICAN JOURNAL OF HEMATOLOGY	10.1002/ajh.25566	33	5.5
BUADI FK	2019	AUTOLOGOUS STEM CELL TRANSPLANTATION IN PATIENTS WITH AL AMYLOIDOSIS WITH IMPAIRED RENAL FUNCTION	BONE MARROW TRANSPLANTATION	10.1038/s41409-019-0524-2	8	1.333
BUADI FK	2019	A MODERN PRIMER ON LIGHT CHAIN AMYLOIDOSIS IN 592 PATIENTS WITH MASS SPECTROMETRY-VERIFIED TYPING	MAYO CLINIC PROCEEDINGS	10.1016/j.mayocp.2018.08.006	73	12.167
HAYMAN SR	2019	A MODERN PRIMER ON LIGHT CHAIN AMYLOIDOSIS IN 592 PATIENTS WITH MASS SPECTROMETRY-VERIFIED TYPING	MAYO CLINIC PROCEEDINGS	10.1016/j.mayocp.2018.08.006	73	12.167
BUADI FK	2019	PROGNOSTIC SIGNIFICANCE OF HOLTER MONITOR FINDINGS IN PATIENTS WITH LIGHT CHAIN AMYLOIDOSIS	MAYO CLINIC PROCEEDINGS	10.1016/j.mayocp.2018.08.039	17	2.833
BUADI FK	2019	SAFETY AND EFFICACY OF PROPYLENE GLYCOL-FREE MELPHALAN AS CONDITIONING IN PATIENTS WITH AL AMYLOIDOSIS UNDERGOING STEM CELL TRANSPLANTATION	BONE MARROW TRANSPLANTATION	10.1038/s41409-018-0388-x	6	1
BUADI FK	2019	PROGNOSTIC RESTAGING AT THE TIME OF SECOND-LINE THERAPY IN PATIENTS WITH AL AMYLOIDOSIS	LEUKEMIA	10.1038/s41375-019-0400-5	6	1
HAYMAN SR	2019	PROGNOSTIC RESTAGING AT THE TIME OF SECOND-LINE THERAPY IN PATIENTS WITH AL AMYLOIDOSIS	LEUKEMIA	10.1038/s41375-019-0400-5	6	1
BUADI FK	2019	OPTIMIZING DEEP RESPONSE ASSESSMENT FOR AL AMYLOIDOSIS USING INVOLVED FREE LIGHT CHAIN LEVEL AT END OF THERAPY: FAILURE OF THE SERUM FREE LIGHT CHAIN RATIO	LEUKEMIA	10.1038/s41375-018-0258-y	37	6.167
HAYMAN SR	2019	OPTIMIZING DEEP RESPONSE ASSESSMENT FOR AL AMYLOIDOSIS USING INVOLVED FREE LIGHT CHAIN LEVEL AT END OF THERAPY: FAILURE OF THE SERUM FREE LIGHT CHAIN RATIO	LEUKEMIA	10.1038/s41375-018-0258-y	37	6.167
HAYMAN SR	2019	DARATUMUMAB-BASED THERAPY IN PATIENTS WITH HEAVILY-PRETREATED AL AMYLOIDOSIS	LEUKEMIA	10.1038/s41375-018-0262-2	65	10.833
BUADI FK	2018	AUTOLOGOUS STEM CELL TRANSPLANT FOR IMMUNOGLOBULIN LIGHT CHAIN AMYLOIDOSIS PATIENTS AGED 70 TO 75	BIOLOGY OF BLOOD AND MARROW TRANSPLANTATION	10.1016/j.bbmt.2018.06.017	3	0.429
BUADI FK	2018	INDEPENDENT PROGNOSTIC VALUE OF STROKE VOLUME INDEX IN PATIENTS WITH IMMUNOGLOBULIN LIGHT CHAIN AMYLOIDOSIS	CIRCULATION-CARDIOVASCULAR IMAGING	10.1161/CIRCIMAGING.117.006588	45	6.429
HAYMAN SR	2018	INDEPENDENT PROGNOSTIC VALUE OF STROKE VOLUME INDEX IN PATIENTS WITH IMMUNOGLOBULIN LIGHT CHAIN AMYLOIDOSIS	CIRCULATION-CARDIOVASCULAR IMAGING	10.1161/CIRCIMAGING.117.006588	45	6.429
BUADI FK	2018	PROGNOSTIC SIGNIFICANCE OF STRINGENT COMPLETE RESPONSE AFTER STEM CELL TRANSPLANTATION IN IMMUNOGLOBULIN LIGHT CHAIN AMYLOIDOSIS	BIOLOGY OF BLOOD AND MARROW TRANSPLANTATION	10.1016/j.bbmt.2018.06.027	12	1.714
BUADI FK	2018	PLASMA CELL PROLIFERATIVE INDEX PREDICTS OUTCOME IN IMMUNOGLOBULIN LIGHT CHAIN AMYLOIDOSIS TREATED WITH STEM CELL TRANSPLANTATION	HAEMATOLOGICA	10.3324/haematol.2018.189985	10	1.429
BUADI FK	2018	DEPTH OF ORGAN RESPONSE IN AL AMYLOIDOSIS IS ASSOCIATED WITH IMPROVED SURVIVAL: GRADING THE ORGAN RESPONSE CRITERIA	LEUKEMIA	10.1038/s41375-018-0060-x	68	9.714
HAYMAN SR	2018	DEPTH OF ORGAN RESPONSE IN AL AMYLOIDOSIS IS ASSOCIATED WITH IMPROVED SURVIVAL: GRADING THE ORGAN RESPONSE CRITERIA	LEUKEMIA	10.1038/s41375-018-0060-x	68	9.714
BUADI FK	2018	LIGHT CHAIN TYPE PREDICTS ORGAN INVOLVEMENT AND SURVIVAL IN AL AMYLOIDOSIS PATIENTS RECEIVING STEM CELL TRANSPLANTATION	BLOOD ADVANCES	10.1182/bloodadvances.2018016782	17	2.429
BUADI FK	2018	IMPACT OF PRIOR MELPHALAN EXPOSURE ON STEM CELL COLLECTION IN LIGHT CHAIN AMYLOIDOSIS	BONE MARROW TRANSPLANTATION	10.1038/s41409-017-0020-5	2	0.286
HAYMAN SR	2018	IMPACT OF PRIOR MELPHALAN EXPOSURE ON STEM CELL COLLECTION IN LIGHT CHAIN AMYLOIDOSIS	BONE MARROW TRANSPLANTATION	10.1038/s41409-017-0020-5	2	0.286
BUADI FK	2018	STEM CELL TRANSPLANTATION FOR LIGHT CHAIN AMYLOIDOSIS: DECREASED EARLY MORTALITY OVER TIME	JOURNAL OF CLINICAL ONCOLOGY	10.1200/JCO.2017.76.9554	83	11.857
BUADI FK	2018	DIGOXIN USE IN SYSTEMIC LIGHT-CHAIN (AL) AMYLOIDOSIS: CONTRA-INDICATED OR CAUTIOUS USE?	AMYLOID-JOURNAL OF PROTEIN FOLDING DISORDERS	10.1080/13506129.2018.1449744	51	7.286
HAYMAN SR	2018	DIGOXIN USE IN SYSTEMIC LIGHT-CHAIN (AL) AMYLOIDOSIS: CONTRA-INDICATED OR CAUTIOUS USE?	AMYLOID-JOURNAL OF PROTEIN FOLDING DISORDERS	10.1080/13506129.2018.1449744	51	7.286
BUADI FK	2018	CLINICAL PRESENTATION AND OUTCOMES IN LIGHT CHAIN AMYLOIDOSIS PATIENTS WITH NON-EVALUABLE SERUM FREE LIGHT CHAINS	LEUKEMIA	10.1038/leu.2017.286	39	5.571
HAYMAN SR	2018	CLINICAL PRESENTATION AND OUTCOMES IN LIGHT CHAIN AMYLOIDOSIS PATIENTS WITH NON-EVALUABLE SERUM FREE LIGHT CHAINS	LEUKEMIA	10.1038/leu.2017.286	39	5.571
HAYMAN SR	2018	PROGNOSTIC SIGNIFICANCE OF CIRCULATING PLASMA CELLS BY MULTI-PARAMETRIC FLOW CYTOMETRY IN LIGHT CHAIN AMYLOIDOSIS	LEUKEMIA	10.1038/s41375-018-0063-7	7	1
BUADI FK	2018	PROGNOSTIC SIGNIFICANCE OF CIRCULATING PLASMA CELLS BY MULTI-PARAMETRIC FLOW CYTOMETRY IN LIGHT CHAIN AMYLOIDOSIS	LEUKEMIA	10.1038/s41375-018-0063-7	7	1
BUADI FK	2018	IMPACT OF INVOLVED FREE LIGHT CHAIN (FLC) LEVELS IN PATIENTS ACHIEVING NORMAL FLC RATIO AFTER INITIAL THERAPY IN LIGHT CHAIN AMYLOIDOSIS (AL)	AMERICAN JOURNAL OF HEMATOLOGY	10.1002/ajh.24919	10	1.429
HAYMAN SR	2018	IMPACT OF INVOLVED FREE LIGHT CHAIN (FLC) LEVELS IN PATIENTS ACHIEVING NORMAL FLC RATIO AFTER INITIAL THERAPY IN LIGHT CHAIN AMYLOIDOSIS (AL)	AMERICAN JOURNAL OF HEMATOLOGY	10.1002/ajh.24919	10	1.429
BUADI FK	2017	PREVALENCE AND PREDICTORS OF THYROID FUNCTIONAL ABNORMALITIES IN NEWLY DIAGNOSED AL AMYLOIDOSIS	JOURNAL OF INTERNAL MEDICINE	10.1111/joim.12617	13	1.625
HAYMAN SR	2017	PREVALENCE AND PREDICTORS OF THYROID FUNCTIONAL ABNORMALITIES IN NEWLY DIAGNOSED AL AMYLOIDOSIS	JOURNAL OF INTERNAL MEDICINE	10.1111/joim.12617	13	1.625
BUADI FK	2017	PREDICTORS OF EARLY TREATMENT FAILURE FOLLOWING INITIAL THERAPY FOR SYSTEMIC IMMUNOGLOBULIN LIGHT-CHAIN AMYLOIDOSIS	AMYLOID-JOURNAL OF PROTEIN FOLDING DISORDERS	10.1080/13506129.2017.1351354	4	0.5
HAYMAN SR	2017	PREDICTORS OF EARLY TREATMENT FAILURE FOLLOWING INITIAL THERAPY FOR SYSTEMIC IMMUNOGLOBULIN LIGHT-CHAIN AMYLOIDOSIS	AMYLOID-JOURNAL OF PROTEIN FOLDING DISORDERS	10.1080/13506129.2017.1351354	4	0.5
BUADI FK	2017	ELEVATION OF SERUM LACTATE DEHYDROGENASE IN AL AMYLOIDOSIS REFLECTS TISSUE DAMAGE AND IS AN ADVERSE PROGNOSTIC MARKER IN PATIENTS NOT ELIGIBLE FOR STEM CELL TRANSPLANTATION	BRITISH JOURNAL OF HAEMATOLOGY	10.1111/bjh.14830	15	1.875
HAYMAN SR	2017	ELEVATION OF SERUM LACTATE DEHYDROGENASE IN AL AMYLOIDOSIS REFLECTS TISSUE DAMAGE AND IS AN ADVERSE PROGNOSTIC MARKER IN PATIENTS NOT ELIGIBLE FOR STEM CELL TRANSPLANTATION	BRITISH JOURNAL OF HAEMATOLOGY	10.1111/bjh.14830	15	1.875
BUADI FK	2017	OVERUSE OF ORGAN BIOPSIES IN IMMUNOGLOBULIN LIGHT CHAIN AMYLOIDOSIS (AL): THE CONSEQUENCE OF FAILURE OF EARLY RECOGNITION	ANNALS OF MEDICINE	10.1080/07853890.2017.1304649	33	4.125
HAYMAN SR	2017	OVERUSE OF ORGAN BIOPSIES IN IMMUNOGLOBULIN LIGHT CHAIN AMYLOIDOSIS (AL): THE CONSEQUENCE OF FAILURE OF EARLY RECOGNITION	ANNALS OF MEDICINE	10.1080/07853890.2017.1304649	33	4.125
BUADI FK	2017	PRESENTATION AND OUTCOMES OF LOCALIZED IMMUNOGLOBULIN LIGHT CHAIN AMYLOIDOSIS: THE MAYO CLINIC EXPERIENCE	MAYO CLINIC PROCEEDINGS	10.1016/j.mayocp.2017.02.016	59	7.375
HAYMAN SR	2017	PRESENTATION AND OUTCOMES OF LOCALIZED IMMUNOGLOBULIN LIGHT CHAIN AMYLOIDOSIS: THE MAYO CLINIC EXPERIENCE	MAYO CLINIC PROCEEDINGS	10.1016/j.mayocp.2017.02.016	59	7.375
BUADI FK	2017	IMMUNOPARESIS IN NEWLY DIAGNOSED AL AMYLOIDOSIS IS A MARKER FOR RESPONSE AND SURVIVAL	LEUKEMIA	10.1038/leu.2016.140	34	4.25
HAYMAN SR	2017	IMMUNOPARESIS IN NEWLY DIAGNOSED AL AMYLOIDOSIS IS A MARKER FOR RESPONSE AND SURVIVAL	LEUKEMIA	10.1038/leu.2016.140	34	4.25
BUADI FK	2017	THE PROGNOSTIC VALUE OF MULTIPARAMETRIC FLOW CYTOMETRY IN AL AMYLOIDOSIS AT DIAGNOSIS AND AT THE END OF FIRST-LINE TREATMENT	BLOOD	10.1182/blood-2016-06-721878	42	5.25
HAYMAN SR	2017	THE PROGNOSTIC VALUE OF MULTIPARAMETRIC FLOW CYTOMETRY IN AL AMYLOIDOSIS AT DIAGNOSIS AND AT THE END OF FIRST-LINE TREATMENT	BLOOD	10.1182/blood-2016-06-721878	42	5.25
BUADI FK	2017	REVISITING CONDITIONING DOSE IN NEWLY DIAGNOSED LIGHT CHAIN AMYLOIDOSIS UNDERGOING FRONTLINE AUTOLOGOUS STEM CELL TRANSPLANT: IMPACT ON RESPONSE AND SURVIVAL	BONE MARROW TRANSPLANTATION	10.1038/bmt.2017.68	27	3.375
HAYMAN SR	2017	REVISITING CONDITIONING DOSE IN NEWLY DIAGNOSED LIGHT CHAIN AMYLOIDOSIS UNDERGOING FRONTLINE AUTOLOGOUS STEM CELL TRANSPLANT: IMPACT ON RESPONSE AND SURVIVAL	BONE MARROW TRANSPLANTATION	10.1038/bmt.2017.68	27	3.375
BUADI FK	2017	IMPROVED OUTCOMES FOR NEWLY DIAGNOSED AL AMYLOIDOSIS BETWEEN 2000 AND 2014: CRACKING THE GLASS CEILING OF EARLY DEATH	BLOOD	10.1182/blood-2016-11-751628	223	27.875
HAYMAN SR	2017	IMPROVED OUTCOMES FOR NEWLY DIAGNOSED AL AMYLOIDOSIS BETWEEN 2000 AND 2014: CRACKING THE GLASS CEILING OF EARLY DEATH	BLOOD	10.1182/blood-2016-11-751628	223	27.875
BUADI FK	2017	INTERPHASE FLUORESCENCE IN SITU HYBRIDIZATION IN UNTREATED AL AMYLOIDOSIS HAS AN INDEPENDENT PROGNOSTIC IMPACT BY ABNORMALITY TYPE AND TREATMENT CATEGORY	LEUKEMIA	10.1038/leu.2016.369	81	10.125
HAYMAN SR	2017	INTERPHASE FLUORESCENCE IN SITU HYBRIDIZATION IN UNTREATED AL AMYLOIDOSIS HAS AN INDEPENDENT PROGNOSTIC IMPACT BY ABNORMALITY TYPE AND TREATMENT CATEGORY	LEUKEMIA	10.1038/leu.2016.369	81	10.125
BUADI FK	2017	TREATMENT PATTERNS AND OUTCOME FOLLOWING INITIAL RELAPSE OR REFRACTORY DISEASE IN PATIENTS WITH SYSTEMIC LIGHT CHAIN AMYLOIDOSIS	AMERICAN JOURNAL OF HEMATOLOGY	10.1002/ajh.24723	19	2.375
HAYMAN SR	2017	TREATMENT PATTERNS AND OUTCOME FOLLOWING INITIAL RELAPSE OR REFRACTORY DISEASE IN PATIENTS WITH SYSTEMIC LIGHT CHAIN AMYLOIDOSIS	AMERICAN JOURNAL OF HEMATOLOGY	10.1002/ajh.24723	19	2.375
BUADI FK	2017	HEMATOLOGY PATIENT REPORTED SYMPTOM SCREEN TO ASSESS QUALITY OF LIFE FOR AL AMYLOIDOSIS	AMERICAN JOURNAL OF HEMATOLOGY	10.1002/ajh.24676	15	1.875
HAYMAN SR	2017	HEMATOLOGY PATIENT REPORTED SYMPTOM SCREEN TO ASSESS QUALITY OF LIFE FOR AL AMYLOIDOSIS	AMERICAN JOURNAL OF HEMATOLOGY	10.1002/ajh.24676	15	1.875
BUADI FK	2017	DELINEATION OF THE TIMING OF SECOND-LINE THERAPY POST-AUTOLOGOUS STEM CELL TRANSPLANT IN PATIENTS WITH AL AMYLOIDOSIS	BLOOD	10.1182/blood-2017-05-783415	20	2.5
HAYMAN SR	2017	DELINEATION OF THE TIMING OF SECOND-LINE THERAPY POST-AUTOLOGOUS STEM CELL TRANSPLANT IN PATIENTS WITH AL AMYLOIDOSIS	BLOOD	10.1182/blood-2017-05-783415	20	2.5
BUADI FK	2016	IMMUNOGLOBULIN LIGHT-CHAIN AMYLOIDOSIS: FROM BASICS TO NEW DEVELOPMENTS IN DIAGNOSIS, PROGNOSIS AND THERAPY	ACTA HAEMATOLOGICA	10.1159/000443200	45	5
BUADI FK	2016	STEM CELL TRANSPLANTATION COMPARED WITH MELPHALAN PLUS DEXAMETHASONE IN THE TREATMENT OF IMMUNOGLOBULIN LIGHT-CHAIN AMYLOIDOSIS	CANCER	10.1002/cncr.30051	31	3.444
HAYMAN SR	2016	STEM CELL TRANSPLANTATION COMPARED WITH MELPHALAN PLUS DEXAMETHASONE IN THE TREATMENT OF IMMUNOGLOBULIN LIGHT-CHAIN AMYLOIDOSIS	CANCER	10.1002/cncr.30051	31	3.444
BUADI FK	2016	AUTOLOGOUS STEM CELL TRANSPLANTATION IN IMMUNOGLOBULIN LIGHT CHAIN AMYLOIDOSIS WITH FACTOR X DEFICIENCY	BLOOD COAGULATION & FIBRINOLYSIS	10.1097/MBC.0000000000000367	6	0.667
HAYMAN SR	2016	AUTOLOGOUS STEM CELL TRANSPLANTATION IN IMMUNOGLOBULIN LIGHT CHAIN AMYLOIDOSIS WITH FACTOR X DEFICIENCY	BLOOD COAGULATION & FIBRINOLYSIS	10.1097/MBC.0000000000000367	6	0.667
BUADI FK	2016	SYSTEMIC IMMUNOGLOBULIN LIGHT CHAIN AMYLOIDOSISE-ASSOCIATED MYOPATHY: PRESENTATION, DIAGNOSTIC PITFALLS, AND OUTCOME	MAYO CLINIC PROCEEDINGS	10.1016/j.mayocp.2016.06.027	32	3.556
HAYMAN SR	2016	SYSTEMIC IMMUNOGLOBULIN LIGHT CHAIN AMYLOIDOSISE-ASSOCIATED MYOPATHY: PRESENTATION, DIAGNOSTIC PITFALLS, AND OUTCOME	MAYO CLINIC PROCEEDINGS	10.1016/j.mayocp.2016.06.027	32	3.556
BUADI FK	2016	INDUCTION THERAPY PRE-AUTOLOGOUS STEM CELL TRANSPLANTATION IN IMMUNOGLOBULIN LIGHT CHAIN AMYLOIDOSIS: A RETROSPECTIVE EVALUATION	AMERICAN JOURNAL OF HEMATOLOGY	10.1002/ajh.24453	42	4.667
HAYMAN SR	2016	INDUCTION THERAPY PRE-AUTOLOGOUS STEM CELL TRANSPLANTATION IN IMMUNOGLOBULIN LIGHT CHAIN AMYLOIDOSIS: A RETROSPECTIVE EVALUATION	AMERICAN JOURNAL OF HEMATOLOGY	10.1002/ajh.24453	42	4.667
BUADI FK	2016	OUTCOMES OF PATIENTS WITH RENAL MONOCLONAL IMMUNOGLOBULIN DEPOSITION DISEASE	AMERICAN JOURNAL OF HEMATOLOGY	10.1002/ajh.24528	64	7.111
HAYMAN SR	2016	OUTCOMES OF PATIENTS WITH RENAL MONOCLONAL IMMUNOGLOBULIN DEPOSITION DISEASE	AMERICAN JOURNAL OF HEMATOLOGY	10.1002/ajh.24528	64	7.111
BUADI FK	2016	IMMUNOPARESIS STATUS IN IMMUNOGLOBULIN LIGHT CHAIN AMYLOIDOSIS AT DIAGNOSIS AFFECTS RESPONSE AND SURVIVAL BY REGIMEN TYPE	HAEMATOLOGICA	10.3324/haematol.2016.147041	8	0.889
HAYMAN SR	2016	IMMUNOPARESIS STATUS IN IMMUNOGLOBULIN LIGHT CHAIN AMYLOIDOSIS AT DIAGNOSIS AFFECTS RESPONSE AND SURVIVAL BY REGIMEN TYPE	HAEMATOLOGICA	10.3324/haematol.2016.147041	8	0.889
BUADI FK	2016	THE IMPACT OF DIALYSIS ON THE SURVIVAL OF PATIENTS WITH IMMUNOGLOBULIN LIGHT CHAIN (AL) AMYLOIDOSIS UNDERGOING AUTOLOGOUS STEM CELL TRANSPLANTATION	NEPHROLOGY DIALYSIS TRANSPLANTATION	10.1093/ndt/gfv328	5	0.556
HAYMAN SR	2016	THE IMPACT OF DIALYSIS ON THE SURVIVAL OF PATIENTS WITH IMMUNOGLOBULIN LIGHT CHAIN (AL) AMYLOIDOSIS UNDERGOING AUTOLOGOUS STEM CELL TRANSPLANTATION	NEPHROLOGY DIALYSIS TRANSPLANTATION	10.1093/ndt/gfv328	5	0.556
HAYMAN SR	2015	TREATMENT OF IMMUNOGLOBULIN LIGHT CHAIN AMYLOIDOSIS: MAYO STRATIFICATION OF MYELOMA AND RISK-ADAPTED THERAPY (MSMART) CONSENSUS STATEMENT	MAYO CLINIC PROCEEDINGS	10.1016/j.mayocp.2015.06.009	96	9.6
BUADI FK	2015	ABNORMAL FISH IN PATIENTS WITH IMMUNOGLOBULIN LIGHT CHAIN AMYLOIDOSIS IS A RISK FACTOR FOR CARDIAC INVOLVEMENT AND FOR DEATH	BLOOD CANCER JOURNAL	10.1038/bcj.2015.34	52	5.2
HAYMAN SR	2015	ABNORMAL FISH IN PATIENTS WITH IMMUNOGLOBULIN LIGHT CHAIN AMYLOIDOSIS IS A RISK FACTOR FOR CARDIAC INVOLVEMENT AND FOR DEATH	BLOOD CANCER JOURNAL	10.1038/bcj.2015.34	52	5.2
BUADI FK	2015	SOLUBLE SUPPRESSION OF TUMORIGENICITY 2 (SST2), BUT NOT GALACTIN-3, ADDS TO PROGNOSTICATION IN PATIENTS WITH SYSTEMIC AL AMYLOIDOSIS INDEPENDENT OF NT-PROBNP AND TROPONIN T	AMERICAN JOURNAL OF HEMATOLOGY	10.1002/ajh.24001	27	2.7
HAYMAN SR	2015	SOLUBLE SUPPRESSION OF TUMORIGENICITY 2 (SST2), BUT NOT GALACTIN-3, ADDS TO PROGNOSTICATION IN PATIENTS WITH SYSTEMIC AL AMYLOIDOSIS INDEPENDENT OF NT-PROBNP AND TROPONIN T	AMERICAN JOURNAL OF HEMATOLOGY	10.1002/ajh.24001	27	2.7
BUADI FK	2015	KINETICS OF ORGAN RESPONSE AND SURVIVAL FOLLOWING NORMALIZATION OF THE SERUM FREE LIGHT CHAIN RATIO IN AL AMYLOIDOSIS	AMERICAN JOURNAL OF HEMATOLOGY	10.1002/ajh.23898	66	6.6
HAYMAN SR	2015	KINETICS OF ORGAN RESPONSE AND SURVIVAL FOLLOWING NORMALIZATION OF THE SERUM FREE LIGHT CHAIN RATIO IN AL AMYLOIDOSIS	AMERICAN JOURNAL OF HEMATOLOGY	10.1002/ajh.23898	66	6.6
BUADI FK	2014	IMMUNOGLOBULIN LIGHT CHAIN AMYLOIDOSIS IS DIAGNOSED LATE IN PATIENTS WITH PREEXISTING PLASMA CELL DYSCRASIAS	AMERICAN JOURNAL OF HEMATOLOGY	10.1002/ajh.23827	28	2.545
HAYMAN SR	2014	IMMUNOGLOBULIN LIGHT CHAIN AMYLOIDOSIS IS DIAGNOSED LATE IN PATIENTS WITH PREEXISTING PLASMA CELL DYSCRASIAS	AMERICAN JOURNAL OF HEMATOLOGY	10.1002/ajh.23827	28	2.545
HAYMAN SR	2014	HIGH SENSITIVITY CARDIAC TROPONIN T IN PATIENTS WITH IMMUNOGLOBULIN LIGHT CHAIN AMYLOIDOSIS	HEART	10.1136/heartjnl-2013-304957	55	5
HAYMAN SR	2014	OUTCOMES AND TREATMENTS OF PATIENTS WITH IMMUNOGLOBULIN LIGHT CHAIN AMYLOIDOSIS WHO PROGRESS OR RELAPSE POSTAUTOLOGOUS STEM CELL TRANSPLANT	EUROPEAN JOURNAL OF HAEMATOLOGY	10.1111/ejh.12282	20	1.818
BUADI FK	2013	A DETAILED EVALUATION OF THE CURRENT RENAL RESPONSE CRITERIA IN AL AMYLOIDOSIS: IS IT TIME FOR A REVISION?	HAEMATOLOGICA	10.3324/haematol.2012.079210	35	2.917
HAYMAN SR	2013	A DETAILED EVALUATION OF THE CURRENT RENAL RESPONSE CRITERIA IN AL AMYLOIDOSIS: IS IT TIME FOR A REVISION?	HAEMATOLOGICA	10.3324/haematol.2012.079210	35	2.917
BUADI FK	2013	COEXISTENT MULTIPLE MYELOMA OR INCREASED BONE MARROW PLASMA CELLS DEFINE EQUALLY HIGH-RISK POPULATIONS IN PATIENTS WITH IMMUNOGLOBULIN LIGHT CHAIN AMYLOIDOSIS	JOURNAL OF CLINICAL ONCOLOGY	10.1200/JCO.2013.50.8499	147	12.25
HAYMAN SR	2013	COEXISTENT MULTIPLE MYELOMA OR INCREASED BONE MARROW PLASMA CELLS DEFINE EQUALLY HIGH-RISK POPULATIONS IN PATIENTS WITH IMMUNOGLOBULIN LIGHT CHAIN AMYLOIDOSIS	JOURNAL OF CLINICAL ONCOLOGY	10.1200/JCO.2013.50.8499	147	12.25
BUADI FK	2013	PATIENTS WITH IMMUNOGLOBULIN LIGHT CHAIN AMYLOIDOSIS UNDERGOING AUTOLOGOUS STEM CELL TRANSPLANTATION HAVE SUPERIOR OUTCOMES COMPARED WITH PATIENTS WITH MULTIPLE MYELOMA: A RETROSPECTIVE REVIEW FROM A TERTIARY REFERRAL CENTER.	BONE MARROW TRANSPLANTATION	10.1038/bmt.2013.53	64	5.333
HAYMAN SR	2013	PATIENTS WITH IMMUNOGLOBULIN LIGHT CHAIN AMYLOIDOSIS UNDERGOING AUTOLOGOUS STEM CELL TRANSPLANTATION HAVE SUPERIOR OUTCOMES COMPARED WITH PATIENTS WITH MULTIPLE MYELOMA: A RETROSPECTIVE REVIEW FROM A TERTIARY REFERRAL CENTER.	BONE MARROW TRANSPLANTATION	10.1038/bmt.2013.53	64	5.333
BUADI FK	2013	REFINEMENT IN PATIENT SELECTION TO REDUCE TREATMENT-RELATED MORTALITY FROM AUTOLOGOUS STEM CELL TRANSPLANTATION IN AMYLOIDOSIS	BONE MARROW TRANSPLANTATION	10.1038/bmt.2012.170	135	11.25
HAYMAN SR	2013	REFINEMENT IN PATIENT SELECTION TO REDUCE TREATMENT-RELATED MORTALITY FROM AUTOLOGOUS STEM CELL TRANSPLANTATION IN AMYLOIDOSIS	BONE MARROW TRANSPLANTATION	10.1038/bmt.2012.170	135	11.25
BUADI FK	2013	THE DIAGNOSIS AND CHARACTERISTICS OF RENAL HEAVY-CHAIN AND HEAVY/LIGHT-CHAIN AMYLOIDOSIS AND THEIR COMPARISON WITH RENAL LIGHT-CHAIN AMYLOIDOSIS	KIDNEY INTERNATIONAL	10.1038/ki.2012.414	78	6.5
HAYMAN SR	2012	ACTIVITY OF POMALIDOMIDE IN PATIENTS WITH IMMUNOGLOBULIN LIGHT-CHAIN AMYLOIDOSIS	BLOOD	10.1182/blood-2012-02-413161	119	9.154
HAYMAN SR	2012	TEN-YEAR SURVIVAL AFTER AUTOLOGOUS STEM CELL TRANSPLANTATION FOR IMMUNOGLOBULIN LIGHT CHAIN AMYLOIDOSIS	CANCER	10.1002/cncr.27660	44	3.385
BUADI FK	2012	TEN-YEAR SURVIVAL AFTER AUTOLOGOUS STEM CELL TRANSPLANTATION FOR IMMUNOGLOBULIN LIGHT CHAIN AMYLOIDOSIS	CANCER	10.1002/cncr.27660	44	3.385
HAYMAN SR	2012	REVISED PROGNOSTIC STAGING SYSTEM FOR LIGHT CHAIN AMYLOIDOSIS INCORPORATING CARDIAC BIOMARKERS AND SERUM FREE LIGHT CHAIN MEASUREMENTS	JOURNAL OF CLINICAL ONCOLOGY	10.1200/JCO.2011.38.5724	693	53.308
BUADI FK	2012	REVISED PROGNOSTIC STAGING SYSTEM FOR LIGHT CHAIN AMYLOIDOSIS INCORPORATING CARDIAC BIOMARKERS AND SERUM FREE LIGHT CHAIN MEASUREMENTS	JOURNAL OF CLINICAL ONCOLOGY	10.1200/JCO.2011.38.5724	693	53.308
BUADI FK	2012	ACUTE KIDNEY INJURY DURING LEUKOCYTE ENGRAFTMENT AFTER AUTOLOGOUS STEM CELL TRANSPLANTATION IN PATIENTS WITH LIGHT-CHAIN AMYLOIDOSIS	AMERICAN JOURNAL OF HEMATOLOGY	10.1002/ajh.22202	17	1.308
HAYMAN SR	2012	ACUTE KIDNEY INJURY DURING LEUKOCYTE ENGRAFTMENT AFTER AUTOLOGOUS STEM CELL TRANSPLANTATION IN PATIENTS WITH LIGHT-CHAIN AMYLOIDOSIS	AMERICAN JOURNAL OF HEMATOLOGY	10.1002/ajh.22202	17	1.308
BUADI FK	2012	IMMUNOGLOBULIN D AMYLOIDOSIS: A DISTINCT ENTITY	BLOOD	10.1182/blood-2011-06-358895	13	1
HAYMAN SR	2012	IMMUNOGLOBULIN D AMYLOIDOSIS: A DISTINCT ENTITY	BLOOD	10.1182/blood-2011-06-358895	13	1
HAYMAN SR	2012	LENALIDOMIDE, CYCLOPHOSPHAMIDE, AND DEXAMETHASONE (CRD) FOR LIGHT-CHAIN AMYLOIDOSIS: LONG-TERM RESULTS FROM A PHASE 2 TRIAL	BLOOD	10.1182/blood-2012-01-407791	96	7.385
BUADI FK	2012	LENALIDOMIDE, CYCLOPHOSPHAMIDE, AND DEXAMETHASONE (CRD) FOR LIGHT-CHAIN AMYLOIDOSIS: LONG-TERM RESULTS FROM A PHASE 2 TRIAL	BLOOD	10.1182/blood-2012-01-407791	96	7.385
HAYMAN SR	2012	HIGH-DOSE MELPHALAN AND PERIPHERAL BLOOD STEM CELL TRANSPLANTATION FOR LIGHT-CHAIN AMYLOIDOSIS WITH CARDIAC INVOLVEMENT	BLOOD	10.1182/blood-2011-07-370031	65	5
BUADI FK	2012	HIGH-DOSE MELPHALAN AND PERIPHERAL BLOOD STEM CELL TRANSPLANTATION FOR LIGHT-CHAIN AMYLOIDOSIS WITH CARDIAC INVOLVEMENT	BLOOD	10.1182/blood-2011-07-370031	65	5
BUADI FK	2012	CASE VIGNETTES AND OTHER BRAIN TEASERS OF MONOCLONAL GAMMOPATHIES	HEMATOLOGY-AMERICAN SOCIETY HEMATOLOGY EDUCATION PROGRAM	10.1182/asheducation-2012.1.582	7	0.538
HAYMAN SR	2012	EVALUATION OF PRETRANSPLANT FACTORS PREDICTING CARDIAC DYSFUNCTION FOLLOWING HIGH-DOSE MELPHALAN CONDITIONING AND AUTOLOGOUS PERIPHERAL BLOOD STEM CELL TRANSPLANTATION	EUROPEAN JOURNAL OF HAEMATOLOGY	10.1111/j.1600-0609.2012.01815.x	10	0.769
BUADI FK	2012	URINARY ALBUMIN EXCRETION PATTERNS OF PATIENTS WITH CAST NEPHROPATHY AND OTHER MONOCLONAL GAMMOPATHY-RELATED KIDNEY DISEASES	CLINICAL JOURNAL OF THE AMERICAN SOCIETY OF NEPHROLOGY	10.2215/CJN.11161111	57	4.385
HAYMAN SR	2012	URINARY ALBUMIN EXCRETION PATTERNS OF PATIENTS WITH CAST NEPHROPATHY AND OTHER MONOCLONAL GAMMOPATHY-RELATED KIDNEY DISEASES	CLINICAL JOURNAL OF THE AMERICAN SOCIETY OF NEPHROLOGY	10.2215/CJN.11161111	57	4.385
BUADI FK	2011	LONG-TERM OUTCOMES OF PATIENTS WITH LIGHT CHAIN AMYLOIDOSIS (AL) AFTER RENAL TRANSPLANTATION WITH OR WITHOUT STEM CELL TRANSPLANTATION	NEPHROLOGY DIALYSIS TRANSPLANTATION	10.1093/ndt/gfr067	67	4.786
HAYMAN SR	2011	LONG-TERM OUTCOMES OF PATIENTS WITH LIGHT CHAIN AMYLOIDOSIS (AL) AFTER RENAL TRANSPLANTATION WITH OR WITHOUT STEM CELL TRANSPLANTATION	NEPHROLOGY DIALYSIS TRANSPLANTATION	10.1093/ndt/gfr067	67	4.786
HAYMAN SR	2011	ASYMPTOMATIC IMMUNOGLOBULIN LIGHT CHAIN AMYLOIDOSIS (AL) AT THE TIME OF DIAGNOSTIC BONE MARROW BIOPSY IN NEWLY DIAGNOSED PATIENTS WITH MULTIPLE MYELOMA AND SMOLDERING MYELOMA. A SERIES OF 144 CASES AND A REVIEW OF THE LITERATURE	ANNALS OF HEMATOLOGY	10.1007/s00277-010-1028-8	38	2.714
BUADI FK	2011	TRENDS IN DAY 100 AND 2-YEAR SURVIVAL AFTER AUTO-SCT FOR AL AMYLOIDOSIS: OUTCOMES BEFORE AND AFTER 2006	BONE MARROW TRANSPLANTATION	10.1038/bmt.2010.234	54	3.857
HAYMAN SR	2011	TRENDS IN DAY 100 AND 2-YEAR SURVIVAL AFTER AUTO-SCT FOR AL AMYLOIDOSIS: OUTCOMES BEFORE AND AFTER 2006	BONE MARROW TRANSPLANTATION	10.1038/bmt.2010.234	54	3.857
HAYMAN SR	2011	CHANGES IN SERUM-FREE LIGHT CHAIN RATHER THAN INTACT MONOCLONAL IMMUNOGLOBULIN LEVELS PREDICTS OUTCOME FOLLOWING THERAPY IN PRIMARY AMYLOIDOSIS	AMERICAN JOURNAL OF HEMATOLOGY	10.1002/ajh.21948	62	4.429
BUADI FK	2011	CHANGES IN SERUM-FREE LIGHT CHAIN RATHER THAN INTACT MONOCLONAL IMMUNOGLOBULIN LEVELS PREDICTS OUTCOME FOLLOWING THERAPY IN PRIMARY AMYLOIDOSIS	AMERICAN JOURNAL OF HEMATOLOGY	10.1002/ajh.21948	62	4.429
HAYMAN SR	2011	RECENT IMPROVEMENTS IN SURVIVAL IN PRIMARY SYSTEMIC AMYLOIDOSIS AND THE IMPORTANCE OF AN EARLY MORTALITY RISK SCORE	MAYO CLINIC PROCEEDINGS	10.4065/mcp.2010.0480	125	8.929
BUADI FK	2011	RECENT IMPROVEMENTS IN SURVIVAL IN PRIMARY SYSTEMIC AMYLOIDOSIS AND THE IMPORTANCE OF AN EARLY MORTALITY RISK SCORE	MAYO CLINIC PROCEEDINGS	10.4065/mcp.2010.0480	125	8.929
BUADI FK	2011	TREATMENT OF IMMUNOGLOBULIN LIGHT CHAIN (PRIMARY OR AL) AMYLOIDOSIS	ONCOLOGY-NEW YORK	NA	8	0.571
HAYMAN SR	2011	TREATMENT OF IMMUNOGLOBULIN LIGHT CHAIN (PRIMARY OR AL) AMYLOIDOSIS	ONCOLOGY-NEW YORK	NA	8	0.571
BUADI FK	2011	LOW RISK OF SYMPTOMATIC VENOUS THROMBOEMBOLIC EVENTS DURING GROWTH FACTOR ADMINISTRATION FOR PBSC MOBILIZATION	BONE MARROW TRANSPLANTATION	10.1038/bmt.2010.106	5	0.357
HAYMAN SR	2011	LOW RISK OF SYMPTOMATIC VENOUS THROMBOEMBOLIC EVENTS DURING GROWTH FACTOR ADMINISTRATION FOR PBSC MOBILIZATION	BONE MARROW TRANSPLANTATION	10.1038/bmt.2010.106	5	0.357
HAYMAN SR	2010	AUTOLOGOUS STEM CELL TRANSPLANT FOR IMMUNOGLOBULIN LIGHT CHAIN AMYLOIDOSIS: A STATUS REPORT	LEUKEMIA & LYMPHOMA	10.3109/10428194.2010.524329	78	5.2
BUADI FK	2010	AUTOLOGOUS STEM CELL TRANSPLANT FOR IMMUNOGLOBULIN LIGHT CHAIN AMYLOIDOSIS: A STATUS REPORT	LEUKEMIA & LYMPHOMA	10.3109/10428194.2010.524329	78	5.2
BUADI FK	2010	STEM CELL TRANSPLANTATION IN PATIENTS WITH AUTONOMIC NEUROPATHY DUE TO PRIMARY (AL) AMYLOIDOSIS	NEUROLOGY	10.1212/WNL.0b013e3181d55f4d	25	1.667
HAYMAN SR	2010	STEM CELL TRANSPLANTATION IN PATIENTS WITH AUTONOMIC NEUROPATHY DUE TO PRIMARY (AL) AMYLOIDOSIS	NEUROLOGY	10.1212/WNL.0b013e3181d55f4d	25	1.667
HAYMAN SR	2010	SERUM IMMUNOGLOBULIN FREE LIGHT-CHAIN MEASUREMENT IN PRIMARY AMYLOIDOSIS: PROGNOSTIC VALUE AND CORRELATIONS WITH CLINICAL FEATURES	BLOOD	10.1182/blood-2010-06-290668	121	8.067
BUADI FK	2010	SERUM IMMUNOGLOBULIN FREE LIGHT-CHAIN MEASUREMENT IN PRIMARY AMYLOIDOSIS: PROGNOSTIC VALUE AND CORRELATIONS WITH CLINICAL FEATURES	BLOOD	10.1182/blood-2010-06-290668	121	8.067
HAYMAN SR	2010	CLINICAL FEATURES AND TREATMENT RESPONSE OF LIGHT CHAIN (AL) AMYLOIDOSIS DIAGNOSED IN PATIENTS WITH PREVIOUS DIAGNOSIS OF MULTIPLE MYELOMA	MAYO CLINIC PROCEEDINGS	10.4065/mcp.2009.0547	49	3.267
HAYMAN SR	2009	CLINICAL OUTCOME OF IMMUNOGLOBULIN LIGHT CHAIN AMYLOIDOSIS AFFECTING THE KIDNEY	NEPHROLOGY DIALYSIS TRANSPLANTATION	10.1093/ndt/gfp201	75	4.688
BUADI FK	2009	CLINICAL OUTCOME OF IMMUNOGLOBULIN LIGHT CHAIN AMYLOIDOSIS AFFECTING THE KIDNEY	NEPHROLOGY DIALYSIS TRANSPLANTATION	10.1093/ndt/gfp201	75	4.688
HAYMAN SR	2009	TRANSPLANTATION FOR IGM AMYLOIDOSIS AND IGM MYELOMA	CLINICAL LYMPHOMA & MYELOMA	10.3816/CLM.2009.n.020	9	0.563
BUADI FK	2009	TRANSPLANTATION FOR IGM AMYLOIDOSIS AND IGM MYELOMA	CLINICAL LYMPHOMA & MYELOMA	10.3816/CLM.2009.n.020	9	0.563
HAYMAN SR	2009	DOPPLER MYOCARDIAL IMAGING COMPARED TO STANDARD TWO-DIMENSIONAL AND DOPPLER ECHOCARDIOGRAPHY FOR ASSESSMENT OF DIASTOLIC FUNCTION IN PATIENTS WITH SYSTEMIC AMYLOIDOSIS	JOURNAL OF THE AMERICAN SOCIETY OF ECHOCARDIOGRAPHY	10.1016/j.echo.2008.11.013	29	1.813
HAYMAN SR	2008	SERUM URIC ACID: NOVEL PROGNOSTIC FACTOR IN PRIMARY SYSTEMIC AMYLOIDOSIS	MAYO CLINIC PROCEEDINGS	10.4065/83.3.297	33	1.941
BUADI FK	2008	SERUM URIC ACID: NOVEL PROGNOSTIC FACTOR IN PRIMARY SYSTEMIC AMYLOIDOSIS	MAYO CLINIC PROCEEDINGS	10.4065/83.3.297	33	1.941
HAYMAN SR	2008	AUTOLOGOUS STEM CELL TRANSPLANT AFTER HEART TRANSPLANT FOR LIGHT CHAIN (AL) AMYLOID CARDIOMYOPATHY	JOURNAL OF HEART AND LUNG TRANSPLANTATION	10.1016/j.healun.2008.05.016	85	5
HAYMAN SR	2007	TRANSPLANTATION FOR AMYLOIDOSIS	CURRENT OPINION IN ONCOLOGY	10.1097/CCO.0b013e32801494c6	62	3.444
HAYMAN SR	2007	TRANSPLANTATION WITHOUT GROWTH FACTOR: ENGRAFTMENT KINETICS AFTER STEM CELL TRANSPLANTATION FOR PRIMARY SYSTEMIC AMYLOIDOSIS (AL)	BONE MARROW TRANSPLANTATION	10.1038/sj.bmt.1705848	10	0.556
HAYMAN SR	2007	THE ACTIVITY OF LENALIDOMIDE WITH OR WITHOUT DEXAMETHASONE IN PATIENTS WITH PRIMARY SYSTEMIC AMYLOIDOSIS	BLOOD	10.1182/blood-2006-07-032987	207	11.5
HAYMAN SR	2007	SEVERITY OF BASELINE PROTEINURIA PREDICTS RENAL RESPONSE IN IMMUNOGLOBULIN LIGHT CHAIN-ASSOCIATED AMYLOIDOSIS AFTER AUTOLOGOUS STEM CELL TRANSPLANTATION	CLINICAL JOURNAL OF THE AMERICAN SOCIETY OF NEPHROLOGY	10.2215/CJN.02450706	26	1.444
HAYMAN SR	2007	EFFECT OF HEMATOLOGIC RESPONSE ON OUTCOME OF PATIENTS UNDERGOING TRANSPLANTATION FOR PRIMARY AMYLOIDOSIS: IMPORTANCE OF ACHIEVING A COMPLETE RESPONSE	HAEMATOLOGICA	10.3324/haematol.11413	90	5
HAYMAN SR	2006	ABSOLUTE VALUES OF IMMUNOGLOBULIN FREE LIGHT CHAINS ARE PROGNOSTIC IN PATIENTS WITH PRIMARY SYSTEMIC AMYLOIDOSIS UNDERGOING PERIPHERAL BLOOD STEM CELL TRANSPLANTATION	BLOOD	10.1182/blood-2005-07-2922	195	10.263
HAYMAN SR	2005	AMYLOIDOSIS: DIAGNOSIS AND MANAGEMENT	CLINICAL LYMPHOMA & MYELOMA	10.3816/CLM.2005.n.048	48	2.4
HAYMAN SR	2005	AMYLOIDOSIS	BEST PRACTICE & RESEARCH CLINICAL HAEMATOLOGY	10.1016/j.beha.2005.01.030	56	2.8
KUMAR SK	2023	SYSTEMIC LIGHT CHAIN AMYLOIDOSIS, VERSION 2.2023	JOURNAL OF THE NATIONAL COMPREHENSIVE CANCER NETWORK	10.6004/jnccn.2022.0001	7	3.5
KUMAR SK	2023	GRADED CARDIAC RESPONSE CRITERIA FOR PATIENTS WITH SYSTEMIC LIGHT CHAIN AMYLOIDOSIS	JOURNAL OF CLINICAL ONCOLOGY	10.1200/JCO.22.00643	10	5
KUMAR SK	2023	THE IMPACT OF POST-TRANSPLANT DOXYCYCLINE IN AL AMYLOIDOSIS - UPDATED RESULTS AFTER LONG-TERM FOLLOW UP	AMYLOID-JOURNAL OF PROTEIN FOLDING DISORDERS	10.1080/13506129.2022.2155809	2	1
KUMAR SK	2022	HYPOVITAMINOSIS D IS PREVALENT IN PATIENTS WITH RENAL AL AMYLOIDOSIS AND ASSOCIATED WITH RENAL OUTCOME	FRONTIERS IN ENDOCRINOLOGY	10.3389/fendo.2022.891712	0	0
KUMAR SK	2022	PHASE 2 TRIAL OF IXAZOMIB, CYCLOPHOSPHAMIDE, AND DEXAMETHASONE FOR PREVIOUSLY UNTREATED LIGHT CHAIN AMYLOIDOSIS	BLOOD ADVANCES	10.1182/bloodadvances.2022007781	3	1
KUMAR SK	2022	TREATMENT AND OUTCOMES OF PATIENTS WITH LIGHT CHAIN AMYLOIDOSIS WHO RECEIVED A SECOND LINE OF THERAPY POST AUTOLOGOUS STEM CELL TRANSPLANTATION	BLOOD CANCER JOURNAL	10.1038/s41408-022-00655-z	2	0.667
KUMAR SK	2021	COAGULATION ABNORMALITIES IN LIGHT CHAIN AMYLOIDOSIS	MAYO CLINIC PROCEEDINGS	10.1016/j.mayocp.2020.06.061	11	2.75
KUMAR SK	2021	IGVL GENE REGION USAGE CORRELATES WITH DISTINCT CLINICAL PRESENTATION IN IGM VS NON-IGM LIGHT CHAIN AMYLOIDOSIS	BLOOD ADVANCES	10.1182/bloodadvances.2020003671	7	1.75
KUMAR SK	2021	TREATMENT OF AL AMYLOIDOSIS: MAYO STRATIFICATION OF MYELOMA AND RISK-ADAPTED THERAPY (MSMART) CONSENSUS STATEMENT 2020 UPDATE	MAYO CLINIC PROCEEDINGS	10.1016/j.mayocp.2021.03.012	22	5.5
KUMAR SK	2021	CHARACTERIZATION AND PROGNOSTIC IMPLICATION OF DELAYED COMPLETE RESPONSE IN AL AMYLOIDOSIS	EUROPEAN JOURNAL OF HAEMATOLOGY	10.1111/ejh.13554	4	1
KUMAR SK	2021	SYSTEMIC AMYLOIDOSIS FROM A (AA) TO T (ATTR): A REVIEW	JOURNAL OF INTERNAL MEDICINE	10.1111/joim.13169	119	29.75
KUMAR SK	2021	SECOND STEM CELL TRANSPLANTATION FOR RELAPSED REFRACTORY LIGHT CHAIN (AL) AMYLOIDOSIS	TRANSPLANTATION AND CELLULAR THERAPY	10.1016/j.jtct.2021.03.031	2	0.5
KUMAR SK	2021	PROGNOSTIC RESTAGING AFTER TREATMENT INITIATION IN PATIENTS WITH AL AMYLOIDOSIS	BLOOD ADVANCES	10.1182/bloodadvances.2020003782	7	1.75
KUMAR SK	2021	MASS-FIX FOR THE DETECTION OF MONOCLONAL PROTEINS AND LIGHT CHAIN N-GLYCOSYLATION IN ROUTINE CLINICAL PRACTICE: A CROSS-SECTIONAL STUDY OF 6315 PATIENTS	BLOOD CANCER JOURNAL	10.1038/s41408-021-00444-0	24	6
[truncated: 674 more rows]

## Sheet: Most_cited_sources
Sources	Articles
BLOOD	12738
AMYLOID	4286
NEW ENGL J MED	4226
J CLIN ONCOL	3821
[truncated: 5,537 more rows]

## Sheet: Most_Global_cited_documents
Paper	DOI	Total Citations	TC per Year	Normalized TC
[truncated: 2,864 more rows]

[truncated: 2 more sheets: Most_local_cited_authors, Most_relevant_countries]
