# Supplementary material for: A bibliometric analysis of light chain amyloidosis from 2005 to 2024: research trends and hot spots
Source: Front Med (Lausanne). 2024 Jul 30;11:1441032. doi: 10.3389/fmed.2024.1441032 (PMC11320149; doi:10.3389/fmed.2024.1441032)
Supplement: Supplementary file 3 [file Data_Sheet_3.ZIP]

Archive with 18 entries (18 files):
- raw_data/download_01.txt
- raw_data/download_02.txt
- raw_data/download_03.txt
- raw_data/download_04.txt
- raw_data/download_05.txt
- raw_data/download_06.txt
- raw_data/map-cited references.txt
- raw_data/map-coutries.txt
- raw_data/map-keywords.txt
- raw_data/map-leading authors.txt
- raw_data/map-organization.txt
- raw_data/map-sources.txt
- raw_data/network-cited references.txt
- raw_data/network-countries.txt
- raw_data/network-keywords.txt
- raw_data/network-leading authors.txt
- raw_data/network-organization.txt
- raw_data/network-sources.txt
