# Supplementary material for: A bibliometric analysis of light chain amyloidosis from 2005 to 2024: research trends and hot spots
Source: Front Med (Lausanne). 2024 Jul 30;11:1441032. doi: 10.3389/fmed.2024.1441032 (PMC11320149; doi:10.3389/fmed.2024.1441032)
Supplement: Supplementary file 3 [file Data_Sheet_3.ZIP › raw_data/download_01.txt]

FN Clarivate Analytics Web of Science
VR 1.0
PT J
AU Sher, T
   Dispenzieri, A
   Gertz, MA
AF Sher, Taimur
   Dispenzieri, Angela
   Gertz, Morie A.
TI Evolution of Hematopoietic Cell Transplantation for Immunoglobulin Light
   Chain Amyloidosis
SO BIOLOGY OF BLOOD AND MARROW TRANSPLANTATION
LA English
DT Review
DE Immunoglobulin light chain amyloidosis; AL amyloidosis; Stem cell
   transplantation; Hematopoeitic stem cell transplantation
ID PRIMARY SYSTEMIC AMYLOIDOSIS; HIGH-DOSE MELPHALAN; AL AMYLOIDOSIS;
   HEMATOLOGIC RESPONSE; INTENSIVE MELPHALAN; STAGING SYSTEM; SURVIVAL;
   DEXAMETHASONE; CYCLOPHOSPHAMIDE; MOBILIZATION
AB Immunoglobulin light chain amyloidosis is the most common type of systemic amyloidosis. Hematopoietic stem cell transplantation (HCT) is an effective treatment option for AL however due to multi-organ involvement in this disease HCT is feasible in a minority of patients. To maximize the benefit and minimize toxicity it is of paramount importance to optimize the selection of patients for HCT. In this review we discuss evolution of HCT and its typical application to a case of AL amyloidosis. (C) 2016 American Society for Blood and Marrow Transplantation.
C1 [Sher, Taimur; Dispenzieri, Angela; Gertz, Morie A.] Mayo Clin, Dept Med, Jacksonville, FL 32224 USA.
C3 Mayo Clinic
RP Sher, T (corresponding author), Mayo Clin, Div Hematol & Med Oncol, 4500 San Pablo Rd, Jacksonville, FL 32224 USA.
EM Sher.taimur@mayo.edu
RI Gertz, Morie/K-2873-2019
OI Dispenzieri, Angela/0000-0001-8780-9512
CR Choufani EB, 2001, BLOOD, V97, P1885, DOI 10.1182/blood.V97.6.1885
   Comenzo RL, 1996, BLOOD, V88, P2801, DOI 10.1182/blood.V88.7.2801.bloodjournal8872801
   Comenzo RL, 1998, BLOOD, V91, P3662
   Dispenzieri A, 2006, BLOOD, V107, P3378, DOI 10.1182/blood-2005-07-2922
   Dispenzieri A, 2004, J CLIN ONCOL, V22, P3751, DOI 10.1200/JCO.2004.03.029
   Dispenzieri A, 2004, BLOOD, V103, P3960, DOI 10.1182/blood-2003-12-4192
   Dubrey SW, 2004, J HEART LUNG TRANSPL, V23, P1142, DOI 10.1016/j.healun.2003.08.027
   FALK RH, 1984, J AM COLL CARDIOL, V3, P107, DOI 10.1016/S0735-1097(84)80436-2
   Gertz MA, 2011, BONE MARROW TRANSPL, V46, P970, DOI 10.1038/bmt.2010.234
   Gertz MA, 2002, AM J MED, V113, P549, DOI 10.1016/S0002-9343(02)01208-1
   GERTZ MA, 1990, ARCH INTERN MED, V150, P629, DOI 10.1001/archinte.150.3.629
   Gertz MA, 2007, HAEMATOLOGICA, V92, P1415, DOI 10.3324/haematol.11413
   Gertz MA, 2010, LEUKEMIA LYMPHOMA, V51, P2181, DOI 10.3109/10428194.2010.524329
   Gillmore JD, 2006, BLOOD, V107, P1227, DOI 10.1182/blood-2005-08-3253
   Girnius S, 2010, ANN HEMATOL, V89, P579, DOI 10.1007/s00277-009-0874-8
   HOSHINO Y, 1993, INTERNAL MED, V32, P879, DOI 10.2169/internalmedicine.32.879
   Jaccard A, 2007, NEW ENGL J MED, V357, P1083, DOI 10.1056/NEJMoa070484
   Johnston PB, 2000, BLOOD, V96, p182A
   Kumar S, 2001, BONE MARROW TRANSPL, V28, P381, DOI 10.1038/sj.bmt.1703155
   Kumar S, 2010, BLOOD, V19, P116
   Kumar S, 2012, J CLIN ONCOL, V30, P989, DOI 10.1200/JCO.2011.38.5724
   KYLE RA, 1995, SEMIN HEMATOL, V32, P45
   Landau H, 2011, AMYLOID, V18, P135, DOI 10.3109/13506129.2011.574354050
   Leung N, 2005, BLOOD, V106, P3353, DOI 10.1182/blood-2005-03-1206
   Migrino RQ, 2009, J AM SOC ECHOCARDIOG, V22, P1396, DOI 10.1016/j.echo.2009.09.012
   Mikhael JR, 2012, BLOOD, V119, P4391, DOI 10.1182/blood-2011-11-390930
   Moreau P, 1998, BRIT J HAEMATOL, V101, P766, DOI 10.1046/j.1365-2141.1998.00772.x
   Palladini G, 2004, BLOOD, V103, P2936, DOI 10.1182/blood-2003-08-2788
   Sanchorawala V, 2011, HAEMATOL-HEMATOL J, V96, P1890, DOI 10.3324/haematol.2011.049858
   Tsai SB, 2012, BLOOD, V120, P4445, DOI 10.1182/blood-2012-09-457341
   Warsame R, 2014, EUR J HAEMATOL, V92, P485, DOI 10.1111/ejh.12282
NR 31
TC 9
Z9 9
U1 0
U2 5
PU ELSEVIER SCIENCE INC
PI NEW YORK
PA STE 800, 230 PARK AVE, NEW YORK, NY 10169 USA
SN 1083-8791
EI 1523-6536
J9 BIOL BLOOD MARROW TR
JI Biol. Blood Marrow Transplant.
PD MAY
PY 2016
VL 22
IS 5
BP 796
EP 801
DI 10.1016/j.bbmt.2015.10.010
PG 6
WC Hematology; Immunology; Transplantation
WE Science Citation Index Expanded (SCI-EXPANDED)
SC Hematology; Immunology; Transplantation
GA DJ5VF
UT WOS:000374277500005
PM 26475727
OA hybrid
DA 2024-04-28
ER

PT J
AU Dispenzieri, A
   Buadi, F
   Kumar, SK
   Reeder, CB
   Sher, T
   Lacy, MQ
   Kyle, RA
   Mikhael, JR
   Roy, V
   Leung, N
   Grogan, M
   Kapoor, P
   Lust, JA
   Dingli, D
   Go, RS
   Hwa, YL
   Hayman, SR
   Fonseca, R
   Ailawadhi, S
   Bergsagel, PL
   Chanan-Khan, A
   Rajkumar, SV
   Russell, SJ
   Stewart, K
   Zeldenrust, SR
   Gertz, MA
AF Dispenzieri, Angela
   Buadi, Francis
   Kumar, Shaji K.
   Reeder, Craig B.
   Sher, Tamur
   Lacy, Martha Q.
   Kyle, Robert A.
   Mikhael, Joseph R.
   Roy, Vivek
   Leung, Nelson
   Grogan, Martha
   Kapoor, Prashant
   Lust, John A.
   Dingli, David
   Go, Ronald S.
   Hwa, Yi Lisa
   Hayman, Suzanne R.
   Fonseca, Rafael
   Ailawadhi, Sikander
   Bergsagel, P. Leif
   Chanan-Khan, Ascher
   Rajkumar, S. Vincent
   Russell, Stephen J.
   Stewart, Keith
   Zeldenrust, Steven R.
   Gertz, Morie A.
TI Treatment of Immunoglobulin Light Chain Amyloidosis: Mayo Stratification
   of Myeloma and Risk-Adapted Therapy (mSMART) Consensus Statement
SO MAYO CLINIC PROCEEDINGS
LA English
DT Article
ID STEM-CELL TRANSPLANTATION; PRIMARY SYSTEMIC AMYLOIDOSIS; HIGH-DOSE
   MELPHALAN; BONE-MARROW-TRANSPLANTATION; BRAIN NATRIURETIC PEPTIDE;
   PHASE-II TRIAL; DIAGNOSED AL AMYLOIDOSIS; TWICE-WEEKLY BORTEZOMIB;
   CARDIAC TROPONIN-T; INTRAVENOUS MELPHALAN
AB Immunoglobulin light chain amyloidosis (AL amyloidosis) has an incidence of approximately 1 case per 100,000 person-years in Western countries. The rarity of the condition not only poses a challenge for making a prompt diagnosis but also makes evidenced decision making about treatment even more challenging. Physicians caring for patients with AL amyloidosis have been borrowing and customizing the therapies used for patients with multiple myeloma with varying degrees of success. One of the biggest failings in the science of the treatment of AL amyloidosis is the paucity of prospective trials, especially phase 3 trials. Herein, we present an extensive review of the literature with an aim of making recommendations in the context of the best evidence and expert opinion. (C) 2015 Mayo Foundation for Medical Education and Research
C1 [Dispenzieri, Angela; Buadi, Francis; Kumar, Shaji K.; Lacy, Martha Q.; Kyle, Robert A.; Leung, Nelson; Kapoor, Prashant; Lust, John A.; Dingli, David; Go, Ronald S.; Hwa, Yi Lisa; Hayman, Suzanne R.; Rajkumar, S. Vincent; Russell, Stephen J.; Zeldenrust, Steven R.; Gertz, Morie A.] Mayo Clin, Div Hematol, Rochester, MN 55905 USA.
   [Reeder, Craig B.; Mikhael, Joseph R.; Fonseca, Rafael; Bergsagel, P. Leif; Stewart, Keith] Mayo Clin, Div Hematol Oncol, Scottsdale, AZ USA.
   [Sher, Tamur; Roy, Vivek; Ailawadhi, Sikander; Chanan-Khan, Ascher] Mayo Clin, Div Hematol Oncol, Jacksonville, FL 32224 USA.
   [Gertz, Morie A.] Mayo Clin, Div Cardiovasc Dis, Rochester, MN 55905 USA.
C3 Mayo Clinic; Mayo Clinic; Mayo Clinic Phoenix; Mayo Clinic; Mayo Clinic
RP Dispenzieri, A (corresponding author), Mayo Clin, Div Hematol, 200 First St, Rochester, MN 55905 USA.
EM dispenzieri.angela@mayo.edu
RI Bergsagel, Peter Leif/A-7842-2011; Kumar, Shaji K/A-9853-2008; Rajkumar,
   S. Vincent/AAV-1834-2021; Gertz, Morie/K-2873-2019
OI Rajkumar, S. Vincent/0000-0002-5862-1833; Russell,
   Stephen/0000-0002-0799-6432; Dispenzieri, Angela/0000-0001-8780-9512
FU Robert A. Kyle Hematologic Malignancies Program; Jabbs Foundation;
   Predolin Foundation
FX This work was supported in part by the Robert A. Kyle Hematologic
   Malignancies Program, the Jabbs Foundation, and the Predolin Foundation.
CR Ansell SM, 2010, MAYO CLIN PROC, V85, P824, DOI 10.4065/mcp.2010.0304
   Asl KH, 1999, J IMMUNOL, V162, P5556
   Bellavia D, 2011, J AM SOC ECHOCARDIOG, V24, P444, DOI 10.1016/j.echo.2011.01.003
   Berk JL, 2003, CHEST, V124, P969, DOI 10.1378/chest.124.3.969
   Biewend ML, 2006, AMYLOID, V13, P135, DOI 10.1080/13506120600876773
   Bochtler T, 2008, BLOOD, V111, P4700, DOI 10.1182/blood-2007-11-122101
   Bochtler T, 2014, AMYLOID, V21, P9, DOI 10.3109/13506129.2013.854766
   Bodin K, 2010, NATURE, V468, P93, DOI 10.1038/nature09494
   Brambilla F, 2012, BLOOD, V119, P1844, DOI 10.1182/blood-2011-07-365510
   Bryce AH, 2009, HAEMATOL-HEMATOL J, V94, P380, DOI 10.3324/haematol.13369
   Cardoso I, 2006, FASEB J, V20, P234, DOI 10.1096/fj.05-4509com
   Casserly LF, 2003, KIDNEY INT, V63, P1051, DOI 10.1046/j.1523-1755.2003.00813.x
   Cohen AD, 2007, BRIT J HAEMATOL, V139, P224, DOI 10.1111/j.1365-2141.2007.06783.x
   Comenzo RL, 2006, BLOOD, V107, P3489, DOI 10.1182/blood-2005-10-4148
   Comenzo RL, 2002, BLOOD, V99, P4276, DOI 10.1182/blood.V99.12.4276
   Comenzo RL, 1998, BLOOD, V91, P3662
   Connors LH, 2007, BIOCHEMISTRY-US, V46, P14259, DOI 10.1021/bi7013773
   D'Souza A, J CLIN ONCOL UNPUB
   D'Souza A, 2014, BLOOD, V124, DOI 10.1182/blood.V124.21.193.193
   Dhoble A, 2009, CLIN CARDIOL, V32, P429, DOI [10.1002/clc.20389, 10.1002/clc.20583]
   Dhodapkar MV, 2004, BLOOD, V104, P3520, DOI 10.1182/blood-2004-05-1924
   Dietrich S, 2010, BLOOD, V116, P522, DOI 10.1182/blood-2009-11-253237
   Dingli D, 2010, NEUROLOGY, V74, P913, DOI 10.1212/WNL.0b013e3181d55f4d
   Dingli D, 2001, CHEST, V120, P1735, DOI 10.1378/chest.120.5.1735
   Dinner S, 2013, HAEMATOLOGICA, V98, P1593, DOI 10.3324/haematol.2013.084574
   Dispenzieri A, 2003, AMYLOID, V10, P257, DOI 10.3109/13506120309041743
   Dispenzieri A, 2006, BLOOD, V107, P3378, DOI 10.1182/blood-2005-07-2922
   Dispenzieri A, 2001, J CLIN ONCOL, V19, P3350, DOI 10.1200/JCO.2001.19.14.3350
   Dispenzieri A, 2004, BLOOD, V104, P1881, DOI 10.1182/blood-2004-01-0390
   Dispenzieri A, 2004, J CLIN ONCOL, V22, P3751, DOI 10.1200/JCO.2004.03.029
   Dispenzieri A, 2004, BLOOD, V103, P3960, DOI 10.1182/blood-2003-12-4192
   Dispenzieri A, 2014, HEART, V100, P383, DOI 10.1136/heartjnl-2013-304957
   Dispenzieri A, 2013, BONE MARROW TRANSPL, V48, P1302, DOI 10.1038/bmt.2013.53
   Dispenzieri A, 2004, BLOOD, V104
   Dispenzieri A, 2007, BLOOD, V109, P465, DOI 10.1182/blood-2006-07-032987
   Dispenzieri A, 2012, BLOOD, V119, P5397, DOI 10.1182/blood-2012-02-413161
   Dispenzieri A, 2012, BLOOD REV, V26, P137, DOI 10.1016/j.blre.2012.03.001
   Dispenzieri A, 2010, AM J HEMATOL, V85, P757, DOI 10.1002/ajh.21822
   DUBREY S, 1995, BRIT HEART J, V74, P541
   DUNDORE PA, 1993, DIAGN CYTOPATHOL, V9, P562, DOI 10.1002/dc.2840090519
   Fadia A, 2003, KIDNEY INT, V63, P1868, DOI 10.1046/j.1523-1755.2003.00936.x
   Feng DL, 2009, CIRCULATION, V119, P2490, DOI 10.1161/CIRCULATIONAHA.108.785014
   Gasparetto C, 2010, J CLIN ONCOL, V28
   Gertz MA, 2013, BONE MARROW TRANSPL, V48, P557, DOI 10.1038/bmt.2012.170
   Gertz MA, 2004, BONE MARROW TRANSPL, V34, P149, DOI 10.1038/sj.bmt.1704539
   Gertz MA, 2004, BONE MARROW TRANSPL, V34, P1025, DOI 10.1038/sj.bmt.1704691
   GERTZ MA, 1991, BLOOD, V77, P257
   GERTZ MA, 1985, AM J CARDIOL, V55, P1645, DOI 10.1016/0002-9149(85)90995-6
   Gertz MA, 2003, SEMIN ONCOL, V30, P325, DOI 10.1053/sonc.2003.50060
   Gertz MA, 1997, HEPATOLOGY, V25, P118, DOI 10.1002/hep.510250122
   Gertz MA, 1999, J CLIN ONCOL, V17, P262, DOI 10.1200/JCO.1999.17.1.262
   Gertz MA, 1999, MED ONCOL, V16, P104, DOI 10.1007/BF02785843
   Gertz MA, 1999, AM J HEMATOL, V61, P115, DOI 10.1002/(SICI)1096-8652(199906)61:2<115::AID-AJH7>3.0.CO;2-I
   Gertz MA, 1999, MAYO CLIN PROC, V74, P490
   GERTZ MA, 1994, SEMIN ARTHRITIS RHEU, V24, P124, DOI 10.1016/S0049-0172(05)80006-X
   GERTZ MA, 1990, ARCH INTERN MED, V150, P629, DOI 10.1001/archinte.150.3.629
   Gertz M, 2008, LEUKEMIA LYMPHOMA, V49, P36, DOI 10.1080/10428190701684518
   Gertz MA, 2008, HAEMATOL-HEMATOL J, V93, P1402, DOI 10.3324/haematol.12982
   Gertz MA, 2007, HAEMATOLOGICA, V92, P1415, DOI 10.3324/haematol.11413
   Gertz MA, 2007, CURR OPIN ONCOL, V19, P136, DOI 10.1097/CCO.0b013e32801494c6
   Gertz MA, 2011, CL LYMPH MYELOM LEUK, V11, P146, DOI 10.3816/CLML.2011.n.034
   Gibbs SDJ, 2009, BLOOD, V114
   Gillmore JD, 1998, BRIT J HAEMATOL, V100, P226, DOI 10.1046/j.1365-2141.1998.00527.x
   Gillmore J, 2009, BLOOD, V114, P1120
   Gono T, 2004, AMYLOID, V11, P245, DOI 10.1080/13506120412331336907
   Gono T, 2004, AMYLOID, V11, P130, DOI 10.1080/13506120410001725994
   Goodman HJB, 2006, BRIT J HAEMATOL, V134, P417, DOI 10.1111/j.1365-2141.2006.06204.x
   Guillaume B, 1997, BONE MARROW TRANSPL, V20, P907, DOI 10.1038/sj.bmt.1700983
   Hayman SR, 2001, AM J MED, V111, P535, DOI 10.1016/S0002-9343(01)00919-6
   Huang XH, 2015, CLIN KIDNEY J, V8, P120, DOI 10.1093/ckj/sfu117
   Huang XH, 2014, BMC MED, V12, DOI 10.1186/1741-7015-12-2
   HURLE MR, 1994, P NATL ACAD SCI USA, V91, P5446, DOI 10.1073/pnas.91.12.5446
   Ichida M, 2000, INT J HEMATOL, V72, P491
   Jaccard A, 2007, NEW ENGL J MED, V357, P1083, DOI 10.1056/NEJMoa070484
   Jaccard A, 2014, HAEMATOLOGICA, V99, P1479, DOI 10.3324/haematol.2014.104109
   Jaffe AS, 2011, HEART, V97, P940, DOI 10.1136/hrt.2009.185751
   Kastritis E, 2014, BLOOD, V124, DOI 10.1182/blood.V124.21.35.35
   Kastritis E, 2012, BLOOD, V119, P5384, DOI 10.1182/blood-2011-12-396903
   Kastritis E, 2010, J CLIN ONCOL, V28, P1031, DOI 10.1200/JCO.2009.23.8220
   Katzmann JA, 2009, CLIN CHEM, V55, P1517, DOI 10.1373/clinchem.2009.126664
   Kaufman GP, 2015, AM J HEMATOL, V90, P181, DOI 10.1002/ajh.23898
   Kikukawa Y, 2015, INT J HEMATOL, V101, P133, DOI 10.1007/s12185-014-1705-9
   Kim SJ, 2013, AMYLOID, V20, P204, DOI 10.3109/13506129.2013.824417
   Kourelis TV, 2013, J CLIN ONCOL, V31, P4319, DOI 10.1200/JCO.2013.50.8499
   Kristen AV, 2008, HEART RHYTHM, V5, P235, DOI 10.1016/j.hrthm.2007.10.016
   Kristen AV, 2010, BLOOD, V116, P2455, DOI 10.1182/blood-2010-02-267708
   Kumar S, 2012, J CLIN ONCOL, V30, P989, DOI 10.1200/JCO.2011.38.5724
   Kumar S, 2010, BLOOD, V116, P5126, DOI 10.1182/blood-2010-06-290668
   Kumar SK, 2012, BLOOD, V119, P4860, DOI 10.1182/blood-2012-01-407791
   Kumar SK, 2011, MAYO CLIN PROC, V86, P12, DOI 10.4065/mcp.2010.0480
   Kumar SK, 2012, ASH ANN M
   KYLE RA, 1975, MEDICINE, V54, P271
   Kyle RA, 1997, NEW ENGL J MED, V336, P1202, DOI 10.1056/NEJM199704243361702
   KYLE RA, 1995, SEMIN HEMATOL, V32, P45
   KYLE RA, 1986, BLOOD, V68, P220
   KYLE RA, 1985, AM J MED, V79, P708, DOI 10.1016/0002-9343(85)90521-2
   KYLE RA, 1978, BLOOD, V52, P818
   KYLE RA, 1992, BLOOD, V79, P1817
   Lachmann HJ, 2002, NEW ENGL J MED, V346, P1786, DOI 10.1056/NEJMoa013354
   Lachmann HJ, 2003, BRIT J HAEMATOL, V122, P78, DOI 10.1046/j.1365-2141.2003.04433.x
   Lamm W, 2011, ANN HEMATOL, V90, P201, DOI 10.1007/s00277-010-1062-6
   Landau H, 2013, LEUKEMIA, V27, P823, DOI 10.1038/leu.2012.274
   Lebovic D, 2008, BRIT J HAEMATOL, V143, P369, DOI 10.1111/j.1365-2141.2008.07327.x
   Lee JY, 2014, AMYLOID, V21, P261, DOI 10.3109/13506129.2014.960560
   LEVY Y, 1988, ANN MED INTERNE, V139, P190
   Lin G, 2013, J CARDIOVASC ELECTR, V24, P793, DOI 10.1111/jce.12123
   Lin G, 2010, EUR HEART J, V31, P1538, DOI 10.1093/eurheartj/ehp592
   Malek RS, 2002, J UROLOGY, V168, P1018, DOI 10.1016/S0022-5347(05)64564-8
   MARIANI AJ, 1978, J UROLOGY, V120, P757, DOI 10.1016/S0022-5347(17)57352-8
   Merlini G, 2014, EXPERT REV HEMATOL, V7, P143, DOI 10.1586/17474086.2014.858594
   Mikhael JR, 2013, MAYO CLIN PROC, V88, P360, DOI 10.1016/j.mayocp.2013.01.019
   Mikhael JR, 2012, BLOOD, V119, P4391, DOI 10.1182/blood-2011-11-390930
   Mishra S, 2013, AM J PHYSIOL-HEART C, V305, pH95, DOI 10.1152/ajpheart.00186.2013
   Mollee PN, 2004, BONE MARROW TRANSPL, V33, P271, DOI 10.1038/sj.bmt.1704344
   Moreau P, 1998, BRIT J HAEMATOL, V101, P766, DOI 10.1046/j.1365-2141.1998.00772.x
   Moreau P, 1996, BLOOD, V87, P3063, DOI 10.1182/blood.V87.7.3063.bloodjournal8773063
   Moreau P, 2010, BLOOD, V116, P4777, DOI 10.1182/blood-2010-07-294405
   Neben-Wittich MA, 2007, CHEST, V132, P262, DOI 10.1378/chest.06-3118
   Nowak G, 2000, TRANSPLANT INT, V13, P92, DOI 10.1111/j.1432-2277.2000.tb01047.x
   Obici L, 2012, AMYLOID, V19, P34, DOI 10.3109/13506129.2012.678508
   Paccalin M, 2005, AMYLOID, V12, P239, DOI 10.1080/13506120500351174
   Palladini G, 2005, BLOOD, V105, P2949, DOI 10.1182/blood-2004-08-3231
   Palladini G, 2004, BLOOD, V103, P2936, DOI 10.1182/blood-2003-08-2788
   Palladini G, 2014, LEUKEMIA, V28, P2311, DOI 10.1038/leu.2014.227
   Palladini G, 2001, PACE, V24, P1228, DOI 10.1046/j.1460-9592.2001.01228.x
   Palladini G, 2001, BRIT J HAEMATOL, V113, P1044, DOI 10.1046/j.1365-2141.2001.02859.x
   Palladini G, 2015, BLOOD
   Palladini G, 2007, BLOOD, V110, P787, DOI 10.1182/blood-2007-02-076034
   Palladini G, 2006, BLOOD, V107, P3854, DOI 10.1182/blood-2005-11-4385
   Palladini G, 2014, HAEMATOLOGICA, V99, P743, DOI 10.3324/haematol.2013.095463
   Palladini G, 2013, HAEMATOLOGICA, V98, P433, DOI 10.3324/haematol.2012.073593
   Palladini G, 2012, J CLIN ONCOL, V30, P4541, DOI 10.1200/JCO.2011.37.7614
   Palladini G, 2012, AM J HEMATOL, V87, P465, DOI 10.1002/ajh.23141
   Palladini G, 2012, ANN HEMATOL, V91, P89, DOI 10.1007/s00277-011-1244-x
   Palladini G, 2011, CL LYMPH MYELOM LEUK, V11, P143, DOI 10.3816/CLML.2011.n.033
   Palladini G, 2010, BLOOD, V116, P3426, DOI 10.1182/blood-2010-05-286567
   Palladini G, 2009, ANN HEMATOL, V88, P347, DOI 10.1007/s00277-008-0600-y
   Parikh SA, 2012, BLOOD, V120, DOI 10.1182/blood.V120.21.1040.1040
   Park HJ, 2010, INT J CARDIOL, V140, P336, DOI 10.1016/j.ijcard.2008.11.107
   Park MA, 2003, MEDICINE, V82, P291, DOI 10.1097/01.md.0000091183.93122.c7
   Pepys MB, 2002, NATURE, V417, P254, DOI 10.1038/417254a
   Perfetti V, 2002, BLOOD, V100, P948, DOI 10.1182/blood-2002-01-0114
   Perfetti V, 2006, HAEMATOLOGICA, V91, P1635
   Perz JB, 2004, BRIT J HAEMATOL, V127, P543, DOI 10.1111/j.1365-2141.2004.05232.x
   Pinney JH, 2011, J CLIN ONCOL, V29, P674, DOI 10.1200/JCO.2010.30.5235
   Pitz MW, 2006, AM J HEMATOL, V81, P212, DOI 10.1002/ajh.20518
   Poshusta TL, 2009, PLOS ONE, V4, DOI 10.1371/journal.pone.0005169
   Randles EG, 2009, J MOL BIOL, V389, P199, DOI 10.1016/j.jmb.2009.04.010
   Reece DE, 2014, BLOOD, V124, P2498, DOI 10.1182/blood-2014-04-568329
   Reece DE, 2011, BLOOD, V118, P865, DOI 10.1182/blood-2011-02-334227
   Reece DE, 2009, BLOOD, V114, P1489, DOI 10.1182/blood-2009-02-203398
   Ruberg FL, 2009, AM J CARDIOL, V103, P544, DOI 10.1016/j.amjcard.2008.09.105
   RUBINOW A, 1981, CIRCULATION, V63, P1285, DOI 10.1161/01.CIR.63.6.1285
   Sakata N, 2005, J HISTOCHEM CYTOCHEM, V53, P237, DOI 10.1369/jhc.4A6387.2005
   Sanchorawala V, 2007, BONE MARROW TRANSPL, V40, P557, DOI 10.1038/sj.bmt.1705746
   Sanchorawala V, 2006, AM J HEMATOL, V81, P692, DOI 10.1002/ajh.20635
   Sanchorawala V, 2005, BONE MARROW TRANSPL, V36, P597, DOI 10.1038/sj.bmt.1705106
   Sanchorawala V, 2013, BONE MARROW TRANSPL, V48, P1537, DOI 10.1038/bmt.2013.98
   Sanchorawala V, 2004, BONE MARROW TRANSPL, V33, P381, DOI 10.1038/sj.bmt.1704346
   Sanchorawala V., 2015, Biol Blood Marrow Transplant
   Sanchorawala V, 2007, BLOOD, V110, P3561, DOI 10.1182/blood-2007-07-099481
   Sanchorawala V, 2007, BLOOD, V109, P492, DOI 10.1182/blood-2006-07-030544
   Sanchorawala V, 2013, HAEMATOLOGICA, V98, P789, DOI 10.3324/haematol.2012.075192
   Sanchorawala V, 2010, CL LYMPH MYELOM LEUK, V10, P469, DOI 10.3816/CLML.2010.n.081
   Sattianayagam PT, 2010, AM J TRANSPLANT, V10, P2124, DOI 10.1111/j.1600-6143.2010.03227.x
   Sayed RH, 2015, EUR HEART J, V36, P1098, DOI 10.1093/eurheartj/ehu506
   Schönland SP, 2006, BLOOD, V107, P2578, DOI 10.1182/blood-2005-06-2462
   Seldin DC, 2003, CLIN LYMPHOMA, V3, P241, DOI 10.3816/CLM.2003.n.005
   Shittu O B, 1994, West Afr J Med, V13, P252
   Singer W, 2006, ARCH NEUROL-CHICAGO, V63, P513, DOI 10.1001/archneur.63.4.noc50340
   Sipe JD, 2014, AMYLOID, V21, P221, DOI 10.3109/13506129.2014.964858
   Sipe JD, 2010, AMYLOID, V17, P101, DOI 10.3109/13506129.2010.526812
   Skinner M, 1996, AM J MED, V100, P290, DOI 10.1016/S0002-9343(97)89487-9
   Skinner M, 2004, ANN INTERN MED, V140, P85, DOI 10.7326/0003-4819-140-2-200401200-00008
   Specter R, 2011, NEPHROL DIAL TRANSPL, V26, P881, DOI 10.1093/ndt/gfq482
   Stevens FJ, 1999, ANTIBODIES, V5, P175
   STEVENS PW, 1995, PROTEIN SCI, V4, P421
   Tagore R, 2008, CLIN J AM SOC NEPHRO, V3, P1644, DOI 10.2215/CJN.00850208
   Tapan U, 2010, BLOOD, V116, P5071, DOI 10.1182/blood-2010-09-305136
   Cibeira MT, 2011, BLOOD, V118, P4346, DOI 10.1182/blood-2011-01-330738
   Trinkaus-Randall V, 2005, AM J PATHOL, V166, P197, DOI 10.1016/S0002-9440(10)62244-4
   van Gameren II, 2002, AMYLOID, V9, P165, DOI 10.3109/13506120209114818
   Venner CP, 2014, LEUKEMIA, V28, P2304, DOI 10.1038/leu.2014.218
   Venner CP, 2012, BLOOD, V119, P4387, DOI 10.1182/blood-2011-10-388462
   Vesole DH, 2006, MAYO CLIN PROC, V81, P880, DOI 10.4065/81.7.880
   Vrana JA, 2007, BLOOD, V110, p443A
   Vrana JA, 2009, BLOOD, V114, P4957, DOI 10.1182/blood-2009-07-230722
   Wall JS, 2010, BLOOD, V116, P2241, DOI 10.1182/blood-2010-03-273797
   Ward JE, 2011, BLOOD, V118, P6610, DOI 10.1182/blood-2011-04-351643
   Wardley AM, 1998, BRIT J CANCER, V78, P774, DOI 10.1038/bjc.1998.577
   Warsame R, 2015, BLOOD CANCER J, V5, DOI 10.1038/bcj.2015.34
   Warsame R, 2014, EUR J HAEMATOL, V92, P485, DOI 10.1111/ejh.12282
   Wechalekar A., 2014, BLOOD, V124, P3485
   Wechalekar A, 2014, BLOOD, V124
   Wechalekar AD, 2008, BLOOD, V112, P4009, DOI 10.1182/blood-2008-02-138156
   Wechalekar AD, 2007, BLOOD, V109, P457, DOI 10.1182/blood-2006-07-035352
   Wechalekar AD, 2013, BLOOD, V121, P3420, DOI 10.1182/blood-2012-12-473066
   Wechalekar AD, 2011, HAEMATOL-HEMATOL J, V96, P1079, DOI 10.3324/haematol.2011.040493
   Wechalekar AD, 2009, BLOOD, V114, P1093
   Yaoita H, 2008, CIRC J, V72, P331, DOI 10.1253/circj.72.331
NR 200
TC 96
Z9 118
U1 0
U2 10
PU ELSEVIER SCIENCE INC
PI NEW YORK
PA STE 800, 230 PARK AVE, NEW YORK, NY 10169 USA
SN 0025-6196
EI 1942-5546
J9 MAYO CLIN PROC
JI Mayo Clin. Proc.
PD AUG
PY 2015
VL 90
IS 8
BP 1054
EP 1081
DI 10.1016/j.mayocp.2015.06.009
PG 28
WC Medicine, General & Internal
WE Science Citation Index Expanded (SCI-EXPANDED)
SC General & Internal Medicine
GA CO4NQ
UT WOS:000359138000012
PM 26250727
OA Bronze
DA 2024-04-28
ER

PT J
AU Van Doren, L
   Lentzsch, S
AF Van Doren, Layla
   Lentzsch, Suzanne
TI Nonchemotherapy Treatment of Immunoglobulin Light Chain Amyloidosis
SO ACTA HAEMATOLOGICA
LA English
DT Review
DE Immunoglobulin light chain amyloidosis; Monoclonal antibody;
   Daratumumab; Venetoclax; CAEL-101; NEOD001
ID DIAGNOSED AL AMYLOIDOSIS; P-COMPONENT; PHASE 1/2; DEXAMETHASONE;
   LENALIDOMIDE; BORTEZOMIB; CYCLOPHOSPHAMIDE; THERAPY; DYSFUNCTION;
   RESPONSES
AB Immunoglobulin light chain amyloidosis (AL amyloidosis) is a rare, life-threatening disease characterized by the deposition of misfolded proteins in vital organs such as the heart, the lungs, the kidneys, the peripheral nervous system, and the gastrointestinal tract. This causes a direct toxic effect, eventually leading to organ failure. The underlying B-cell lymphoproliferative disorder is almost always a clonal plasma cell disorder, most often a small plasma cell clone of <10%. Current therapy is directed toward elimination of the plasma cell clone with the goal of preventing further organ damage and reversal of the existing organ damage. Autologous stem cell transplantation has been shown to be a very effective treatment in patients with AL amyloidosis, although it cannot be widely applied as patients are often frail at presentation, making them ineligible for transplantation. Treatment with cyclophosphamide, bortezomib, and dexamethasone has emerged as the standard of care for the treatment of AL amyloidosis. Novel anti-plasma cell therapies, such as second generation proteasome inhibitors, immunomodulators, monoclonal antibodies targeting a surface protein on the plasma cell (daratumumab, elotuzumab), and the small molecular inhibitor venetoclax, have continued to emerge and are being evaluated in combination with the standard of care. However, there is still a need for therapies that directly target the amyloid fibrils and reverse organ damage. In this review, we will discuss current and emerging nonchemotherapy treatments of AL amyloidosis, including antifibril directed therapies under current investigation.
C1 [Van Doren, Layla; Lentzsch, Suzanne] Columbia Univ, Med Ctr, 161 Ft Washington Ave, New York, NY 10032 USA.
C3 Columbia University
RP Lentzsch, S (corresponding author), Columbia Univ, Med Ctr, 161 Ft Washington Ave, New York, NY 10032 USA.
EM sl3440@columbia.edu
CR Bahlis NJ, 2006, BONE MARROW TRANSPL, V38, P7, DOI 10.1038/sj.bmt.1705395
   Bhutani D, 2018, IMPROVEMENT GLOBAL L
   Biolo A, 2008, CIRC-HEART FAIL, V1, P249, DOI 10.1161/CIRCHEARTFAILURE.108.788687
   Bochtler T, 2015, J CLIN ONCOL, V33, P1371, DOI 10.1200/JCO.2014.57.4947
   Bodin K, 2010, NATURE, V468, P93, DOI 10.1038/nature09494
   Chung A, 2020, BLOOD ADV, V4, P458, DOI 10.1182/bloodadvances.2019000776
   Cohen AD, 2016, BLOOD, V128, DOI 10.1182/blood.V128.22.645.645
   Cohen Oliver C., 2020, BRIT J HAEMATOL, DOI DOI 10.1111/BJH.1640
   Comenzo Raymond L., 2019, 24 ANN EUR ASS HEAM
   D'Souza A, 2018, BLOOD S1, V132
   de Weers M, 2011, J IMMUNOL, V186, P1840, DOI 10.4049/jimmunol.1003032
   Dispenzieri A, 2003, AMYLOID, V10, P257, DOI 10.3109/13506120309041743
   Dispenzieri A, 2003, LANCET, V361, P1787, DOI 10.1016/S0140-6736(03)13396-X
   Dispenzieri A, 2007, BLOOD, V109, P465, DOI 10.1182/blood-2006-07-032987
   Edwards CV, 2017, BLOOD, V130
   Gertz MA, 2016, BLOOD, V128, DOI 10.1182/blood.V128.22.644.644
   Gertz MA, 2016, J CLIN ONCOL, V34, P1097, DOI 10.1200/JCO.2015.63.6530
   Gillmore JD, 2010, BRIT J HAEMATOL, V148, P760, DOI 10.1111/j.1365-2141.2009.08036.x
   Godara A, 2020, CL LYMPH MYELOM LEUK, V20, P184, DOI 10.1016/j.clml.2019.10.019
   Hazenberg BPC, 2006, AM J MED, V119, DOI 10.1016/j.amjmed.2005.08.043
   Hegenbart U, 2017, HAEMATOLOGICA, V102, P1424, DOI 10.3324/haematol.2016.163246
   Hrncic R, 2000, AM J PATHOL, V157, P1239, DOI 10.1016/S0002-9440(10)64639-1
   Iqbal SM, 2019, CL LYMPH MYELOM LEUK, V19, pE33, DOI 10.1016/j.clml.2018.08.021
   Kastritis E, 2019, BLOOD ADV, V3, P3002, DOI 10.1182/bloodadvances.2019000147
   Kastritis E, 2012, BLOOD, V119, P5384, DOI 10.1182/blood-2011-12-396903
   Kaufman GP, 2017, BLOOD, V130, P900, DOI 10.1182/blood-2017-01-763599
   Krönke J, 2014, SCIENCE, V343, P301, DOI 10.1126/science.1244851
   Kumar S, 2017, BLOOD, V130, P2401, DOI 10.1182/blood-2017-06-788786
   Kumar SK, 2019, J CLIN ONCOL, V37, P171, DOI 10.1200/JCO.18.01398
   Kumar SK, 2012, BLOOD, V119, P4860, DOI 10.1182/blood-2012-01-407791
   Landau H, 2013, LEUKEMIA, V27, P823, DOI 10.1038/leu.2012.274
   Le Bras F, 2019, J CLIN ONCOL, V37
   Leung N, 2018, HAEMATOLOGICA, V103, pE135, DOI 10.3324/haematol.2017.183749
   Lonial S, 2015, NEW ENGL J MED, V373, P621, DOI 10.1056/NEJMoa1505654
   Lu G, 2014, SCIENCE, V343, P305, DOI 10.1126/science.1244917
   Manwani R, 2019, BRIT J HAEMATOL, V187, P638, DOI 10.1111/bjh.16122
   Merlini G, 2003, NEW ENGL J MED, V349, P583, DOI 10.1056/NEJMra023144
   Merlini G, 2013, HAEMATOLOGICA, V98, P1492, DOI 10.3324/haematol.2013.094482
   Mikhael JR, 2012, BLOOD, V119, P4391, DOI 10.1182/blood-2011-11-390930
   Moreau P, 2017, BLOOD, V130, P2392, DOI 10.1182/blood-2017-06-788323
   Moreau P, 2010, BLOOD, V116, P4777, DOI 10.1182/blood-2010-07-294405
   Palladini G, 2003, CIRCULATION, V107, P2440, DOI 10.1161/01.CIR.0000068314.02595.B2
   Palladini G, 2015, BLOOD, V126, P612, DOI 10.1182/blood-2015-01-620302
   Premkumar V, 2020, 17 INT S AMYL
   Premkumar V, 2019, CL LYMPH MYELOM LEUK, V19, P686, DOI 10.1016/j.clml.2019.07.003
   Prothena, 2018, PROTHENA DISCONTINUE
   Prothena, PROTH REP RES PHAS 3
   Renz M, 2016, AMYLOID, V23, P168, DOI 10.1080/13506129.2016.1205974
   Richards DB, 2015, NEW ENGL J MED, V373, P1106, DOI 10.1056/NEJMoa1504942
   ROUSSEL M, 2017, BLOOD S1, V130
   Sanchorawala V, 2007, BLOOD, V109, P492, DOI 10.1182/blood-2006-07-030544
   Sanchorawala V, 2020, BLOOD, V135, P1541, DOI 10.1182/blood.2019004436
   Sanchorawala V, 2017, BLOOD, V130, P597, DOI 10.1182/blood-2017-03-771220
   Sipe JD, 2016, AMYLOID, V23, P209, DOI 10.1080/13506129.2016.1257986
   Solomon A, 2003, CLIN CANCER RES, V9, p3831S
   Specter R, 2011, NEPHROL DIAL TRANSPL, V26, P881, DOI 10.1093/ndt/gfq482
   TENNENT GA, 1995, P NATL ACAD SCI USA, V92, P4299, DOI 10.1073/pnas.92.10.4299
   Varga C, 2018, BLOOD, V132, P1992, DOI 10.1182/blood-2018-07-865857
   Venner CP, 2012, BLOOD, V119, P4387, DOI 10.1182/blood-2011-10-388462
   Wall JS, 2012, PLOS ONE, V7, DOI 10.1371/journal.pone.0052686
   Wall JS, 2011, FRONT IMMUNOL, V2, DOI 10.3389/fimmu.2011.00032
   Ward JE, 2011, BLOOD, V118, P6610, DOI 10.1182/blood-2011-04-351643
   Wechalekar AD, 2017, BLOOD CANCER J, V7, DOI 10.1038/bcj.2017.26
NR 63
TC 5
Z9 7
U1 0
U2 1
PU KARGER
PI BASEL
PA ALLSCHWILERSTRASSE 10, CH-4009 BASEL, SWITZERLAND
SN 0001-5792
EI 1421-9662
J9 ACTA HAEMATOL-BASEL
JI Acta Haematol.
PD JUL
PY 2020
VL 143
IS 4
BP 373
EP 380
DI 10.1159/000507724
PG 8
WC Hematology
WE Science Citation Index Expanded (SCI-EXPANDED)
SC Hematology
GA MV5QK
UT WOS:000556412100009
PM 32526750
OA Bronze
DA 2024-04-28
ER

PT J
AU Iqbal, SM
   Stecklein, K
   Sarow, J
   Krabak, M
   Hillengass, J
   McCarthy, P
AF Iqbal, Shumaila Muhammad
   Stecklein, Kathryn
   Sarow, Joseph
   Krabak, Michael
   Hillengass, Jens
   McCarthy, Philip
TI Elotuzumab in Combination with Lenalidomide and Dexamethasone for
   Treatment-resistant Immunoglobulin Light Chain Amyloidosis With Multiple
   Myeloma
SO CLINICAL LYMPHOMA MYELOMA & LEUKEMIA
LA English
DT Article
DE AL amyloidosis; Antibody targeting signaling lymphocytic activation
   molecule F7 (SLAMF7); Autologous peripheral blood stem cell collection
   and transplant; Hematological and organ response; Nephrotic range
   proteinuria
ID PRIMARY SYSTEMIC AMYLOIDOSIS; RANDOMIZED-TRIAL; MELPHALAN;
   CYCLOPHOSPHAMIDE; DIAGNOSIS; BORTEZOMIB; PREDNISONE
AB Elotuzumab, an immunostimulatory monoclonal antibody targeting a signaling lymphocytic activation molecule F7 (SLAMF7), has been approved for patients with relapsed or refractory multiple myeloma (MM) in combination with lenalidomide, and dexamethasone. However, little is known regarding the use of elotuzumab for the treatment of immunoglobulin light chain amyloidosis with MM.
   We report the treatment of a patient with multiple relapsed MM and immunoglobulin light chain amyloidosis with ERD. This patient had a dramatic decrease in kappa free light chain and nephrotic range proteinuria after previous progressions on multiple lines of therapy. (C) 2018 Elsevier Inc. All rights reserved.
C1 [Iqbal, Shumaila Muhammad] Univ Buffalo, Sisters Char Hosp, Dept Internal Med, Buffalo, NY 14215 USA.
   [Stecklein, Kathryn] Dept Oncol Pharm, Buffalo, NY USA.
   [Sarow, Joseph] Univ Buffalo, Buffalo, NY 14215 USA.
   [Krabak, Michael] Roswell Pk Hematol Oncol Northtowns, Buffalo, NY USA.
   [Hillengass, Jens] Dept Med, Buffalo, NY USA.
   [McCarthy, Philip] Roswell Pk Comprehens Canc Ctr, Dept Blood, Buffalo, NY USA.
   [McCarthy, Philip] Roswell Pk Comprehens Canc Ctr, Marrow Transplant Program, Buffalo, NY USA.
C3 State University of New York (SUNY) System; State University of New York
   (SUNY) Buffalo; State University of New York (SUNY) System; State
   University of New York (SUNY) Buffalo; Roswell Park Comprehensive Cancer
   Center; Roswell Park Comprehensive Cancer Center
RP Iqbal, SM (corresponding author), Univ Buffalo, Sisters Char Hosp, 22 Affin Lane, Buffalo, NY 14215 USA.
EM s.m.iqbal@hotmail.com
RI McCarthy, Philip/ABA-5329-2020
CR Bellotti V, 2000, J STRUCT BIOL, V130, P280, DOI 10.1006/jsbi.2000.4248
   Cohen AD, 2010, HEMATOL-AM SOC HEMAT, P287, DOI 10.1182/asheducation-2010.1.287
   Comenzo RL, 1996, BLOOD, V88, P2801, DOI 10.1182/blood.V88.7.2801.bloodjournal8872801
   Desport E, 2012, ORPHANET J RARE DIS, V7, DOI 10.1186/1750-1172-7-54
   Gertz MA, 2000, BONE MARROW TRANSPL, V25, P465, DOI 10.1038/sj.bmt.1702178
   Gertz MA, 1999, J CLIN ONCOL, V17, P262, DOI 10.1200/JCO.1999.17.1.262
   Gertz MA, 2016, CANCER-AM CANCER SOC, V122, P2197, DOI 10.1002/cncr.30051
   Gran C, 2018, EUR J HAEMATOL, V100, P386, DOI 10.1111/ejh.13008
   JONES NF, 1972, LANCET, V2, P616
   Kaufman GP, 2017, BLOOD, V130, P900, DOI 10.1182/blood-2017-01-763599
   KLUNK WE, 1989, J HISTOCHEM CYTOCHEM, V37, P1273, DOI 10.1177/37.8.2666510
   Kourelis TV, 2013, J CLIN ONCOL, V31, P4319, DOI 10.1200/JCO.2013.50.8499
   KYLE RA, 1992, BLOOD, V79, P1817
   Lonial S, 2015, NEW ENGL J MED, V373, P621, DOI 10.1056/NEJMoa1505654
   Merlini G, 2011, J CLIN ONCOL, V29, P1924, DOI 10.1200/JCO.2010.32.2271
   Mikhael JR, 2012, BLOOD, V119, P4391, DOI 10.1182/blood-2011-11-390930
   Milani P, 2018, EXPERT REV HEMATOL, V11, P117, DOI 10.1080/17474086.2018.1424534
   Palladini G, 2016, BLOOD, V128, P159, DOI 10.1182/blood-2016-01-629790
   Palladini G, 2015, BLOOD, V126, P612, DOI 10.1182/blood-2015-01-620302
   Rajkumar SV, 1998, CANCER-AM CANCER SOC, V82, P1501, DOI 10.1002/(SICI)1097-0142(19980415)82:8<1501::AID-CNCR11>3.3.CO;2-M
   Sher T, 2016, BLOOD, V128, P1987, DOI 10.1182/blood-2016-06-722496
   Skinner M, 1996, AM J MED, V100, P290, DOI 10.1016/S0002-9343(97)89487-9
   Wechalekar AD, 2008, BRIT J HAEMATOL, V140, P365, DOI 10.1111/j.1365-2141.2007.06936.x
NR 23
TC 16
Z9 16
U1 0
U2 2
PU CIG MEDIA GROUP, LP
PI DALLAS
PA 3500 MAPLE AVENUE, STE 750, DALLAS, TX 75219-3931 USA
SN 2152-2650
EI 2152-2669
J9 CL LYMPH MYELOM LEUK
JI Clin. Lymphoma Myeloma Leuk.
PD JAN
PY 2019
VL 19
IS 1
BP E33
EP E36
DI 10.1016/j.clml.2018.08.021
PG 4
WC Oncology; Hematology
WE Science Citation Index Expanded (SCI-EXPANDED)
SC Oncology; Hematology
GA HH7NX
UT WOS:000455918700005
PM 30337238
DA 2024-04-28
ER

PT J
AU Sher, T
   Gertz, MA
AF Sher, Taimur
   Gertz, Morie A.
TI Stem cell transplantation for immunoglobulin light chain amyloidosis
SO CURRENT PROBLEMS IN CANCER
LA English
DT Article
DE Immunoglobulin light chain amyloidosis; AL; Stem cell transplantation;
   Stem cell transplantation for AL
ID PRIMARY SYSTEMIC AMYLOIDOSIS; HIGH-DOSE MELPHALAN; AL AMYLOIDOSIS;
   HEMATOLOGIC RESPONSE; INTENSIVE MELPHALAN; STAGING SYSTEM; SURVIVAL;
   DEXAMETHASONE; CYCLOPHOSPHAMIDE; MOBILIZATION
AB Systemic chemotherapy, aimed at eradicating transformed plasma cells is the mainstay of treatment for immunoglobulin light chain amyloidosis (AL). Autologous stem cell transplantation (SCT) is a highly effective treatment for AL and can lead to long term survival in excess of 10 years in patients who achieve complete remission. Since AL is a unique disease characterized by multiple organ dysfunction, SCT poses unique challenges in this disease. Morbidity and mortality of SCT has remarkably improved over time primarily due to careful selection of patients and evolution of predictive and prognostic models based on serum immunoglobulin light chains and cardiac biomarkers. In this review we focus on the historical evolution of SCT as a treatment for AL and unique challenges it poses in the management of this rare disease and provide guidelines for managing these challenges. (C) 2017 Elsevier Inc. All rights reserved.
C1 [Sher, Taimur] Mayo Clin, Dept Med, Jacksonville, FL 32224 USA.
   [Gertz, Morie A.] Mayo Clin, Dept Med, Rochester, MN USA.
C3 Mayo Clinic; Mayo Clinic
RP Sher, T (corresponding author), Mayo Clin, Jacksonville, FL 32224 USA.
EM sher.taimur@mayo.edu
RI Gertz, Morie/K-2873-2019
CR Choufani EB, 2001, BLOOD, V97, P1885, DOI 10.1182/blood.V97.6.1885
   Comenzo RL, 2002, BLOOD, V99, P4276, DOI 10.1182/blood.V99.12.4276
   Comenzo RL, 1996, BLOOD, V88, P2801, DOI 10.1182/blood.V88.7.2801.bloodjournal8872801
   Comenzo RL, 1998, BLOOD, V91, P3662
   Dispenzieri A, 2006, BLOOD, V107, P3378, DOI 10.1182/blood-2005-07-2922
   Dispenzieri A, 2004, J CLIN ONCOL, V22, P3751, DOI 10.1200/JCO.2004.03.029
   Dubrey SW, 2004, J HEART LUNG TRANSPL, V23, P1142, DOI 10.1016/j.healun.2003.08.027
   FALK RH, 1984, J AM COLL CARDIOL, V3, P107, DOI 10.1016/S0735-1097(84)80436-2
   Gertz MA, 2011, BONE MARROW TRANSPL, V46, P970, DOI 10.1038/bmt.2010.234
   Gertz MA, 2002, AM J MED, V113, P549, DOI 10.1016/S0002-9343(02)01208-1
   GERTZ MA, 1990, ARCH INTERN MED, V150, P629, DOI 10.1001/archinte.150.3.629
   Gertz MA, 2007, HAEMATOLOGICA, V92, P1415, DOI 10.3324/haematol.11413
   Gertz MA, 2010, LEUKEMIA LYMPHOMA, V51, P2181, DOI 10.3109/10428194.2010.524329
   Gillmore JD, 2006, BLOOD, V107, P1227, DOI 10.1182/blood-2005-08-3253
   Girnius S, 2010, ANN HEMATOL, V89, P579, DOI 10.1007/s00277-009-0874-8
   HOSHINO Y, 1993, INTERNAL MED, V32, P879, DOI 10.2169/internalmedicine.32.879
   Jaccard A, 2007, NEW ENGL J MED, V357, P1083, DOI 10.1056/NEJMoa070484
   Johnston PB, 2000, BLOOD, V96, p182A
   Kumar S, 2001, BONE MARROW TRANSPL, V28, P381, DOI 10.1038/sj.bmt.1703155
   Kumar S, 2012, J CLIN ONCOL, V30, P989, DOI 10.1200/JCO.2011.38.5724
   Kumar S, 2010, BLOOD, V116, P789, DOI 10.1182/blood.V116.21.1892.1892
   KYLE RA, 1995, SEMIN HEMATOL, V32, P45
   Landau H, 2011, AMYLOID, V18, P135, DOI 10.3109/13506129.2011.574354050
   Leung N, 2005, BLOOD, V106, P3353, DOI 10.1182/blood-2005-03-1206
   Migrino RQ, 2009, J AM SOC ECHOCARDIOG, V22, P1396, DOI 10.1016/j.echo.2009.09.012
   Mikhael JR, 2012, BLOOD, V119, P4391, DOI 10.1182/blood-2011-11-390930
   Moreau P, 1998, BRIT J HAEMATOL, V101, P766, DOI 10.1046/j.1365-2141.1998.00772.x
   Palladini G, 2004, BLOOD, V103, P2936, DOI 10.1182/blood-2003-08-2788
   Sanchorawala V, 2011, HAEMATOL-HEMATOL J, V96, P1890, DOI 10.3324/haematol.2011.049858
   Tsai SB, 2012, BLOOD, V120, P4445, DOI 10.1182/blood-2012-09-457341
   Warsame R, 2014, EUR J HAEMATOL, V92, P485, DOI 10.1111/ejh.12282
NR 31
TC 7
Z9 8
U1 2
U2 3
PU MOSBY-ELSEVIER
PI NEW YORK
PA 360 PARK AVENUE SOUTH, NEW YORK, NY 10010-1710 USA
SN 0147-0272
EI 1535-6345
J9 CURR PROB CANCER
JI Curr. Probl. Cancer
PD MAR-APR
PY 2017
VL 41
IS 2
BP 129
EP 137
DI 10.1016/j.currproblcancer.2017.03.001
PG 9
WC Oncology
WE Science Citation Index Expanded (SCI-EXPANDED)
SC Oncology
GA EW4CS
UT WOS:000402450200004
PM 28457657
DA 2024-04-28
ER

PT J
AU Filipova, J
   Rihova, L
   Vsianska, P
   Kufova, Z
   Kryukova, E
   Kryukov, F
   Hajek, R
AF Filipova, Jana
   Rihova, Lucie
   Vsianska, Pavia
   Kufova, Zuzana
   Kryukova, Elena
   Kryukov, Fedor
   Hajek, Roman
TI Flow cytometry in immunoglobulin light chain amyloidosis: Short review
SO LEUKEMIA RESEARCH
LA English
DT Review
DE Flow cytometry; AL amyloidosis; Monoclonal gammopathy; Plasma cell
ID PRIMARY SYSTEMIC AMYLOIDOSIS; MINIMAL RESIDUAL DISEASE;
   EUROPEAN-MYELOMA-NETWORK; CLONAL PLASMA-CELLS; MULTIPLE-MYELOMA;
   BONE-MARROW; MONOCLONAL GAMMOPATHY; UNDETERMINED SIGNIFICANCE;
   PROGNOSTIC VALUE; AL AMYLOIDOSIS
AB Flow cytometry (FCM) has found its application in clinical diagnosis and evaluation of monoclonal gammopathies (MG). Although, research has been mainly focused on multiple myeloma (MM), nowadays FCM becomes to be potential tool in the field of AL amyloidosis. Clonal plasma cells identification and specific phenotype profile detection is important for diagnosis, monitoring and prognosis of AL amyloidosis. Therefore, FCM could be a perspective method for study not only MM but also AL amyloidosis. This review provides an overview and possibilities of FCM application in AL amyloidosis. (C) 2015 Elsevier Ltd. All rights reserved.
C1 [Filipova, Jana] Univ Ostrava, Fac Med, CZ-70103 Ostrava, Czech Republic.
   [Filipova, Jana] Univ Ostrava, Fac Sci, CZ-70103 Ostrava, Czech Republic.
   [Rihova, Lucie; Vsianska, Pavia] Univ Hosp Brno, Dept Clin Hematol, Brno, Czech Republic.
   [Rihova, Lucie; Vsianska, Pavia] Masaryk Univ, Fac Med, Dept Pathol Physiol, Babak Myeloma Grp, Brno, Czech Republic.
   [Kufova, Zuzana; Kryukova, Elena; Kryukov, Fedor; Hajek, Roman] Univ Hosp Ostrava, Dept Haematooncol, Ostrava, Czech Republic.
   [Kufova, Zuzana; Kryukova, Elena; Kryukov, Fedor; Hajek, Roman] Fac Med OU, Ostrava, Czech Republic.
C3 University of Ostrava; University of Ostrava; University Hospital Brno;
   Masaryk University Brno; University Hospital Ostrava
RP Hajek, R (corresponding author), Fac Hosp Ostrava, 17 Listopadu 1790, Ostrava 70852, Czech Republic.
EM jafilipo@seznam.cz; roman.hajek@fno.cz
RI Chyra, Zuzana/AFU-6227-2022; Hajek, Roman/I-6639-2017; Dementyeva,
   Elena/AAF-5472-2019
OI Chyra, Zuzana/0000-0003-4807-2532; Hajek, Roman/0000-0001-6955-6267; 
CR Bahlis NJ, 2006, BONE MARROW TRANSPL, V38, P7, DOI 10.1038/sj.bmt.1705395
   Bahlis NJ, 2012, BLOOD, V120, P927, DOI 10.1182/blood-2012-06-430645
   Bataille R, 2008, LEUKEMIA RES, V32, P379, DOI 10.1016/j.leukres.2007.07.016
   Brioli A, 2014, BRIT J HAEMATOL, V165, P441, DOI 10.1111/bjh.12805
   Cavé H, 1998, NEW ENGL J MED, V339, P591, DOI 10.1056/NEJM199808273390904
   CHAN JKC, 1988, HISTOPATHOLOGY, V12, P461, DOI 10.1111/j.1365-2559.1988.tb01967.x
   Ciudad J, 1998, J CLIN ONCOL, V16, P3774, DOI 10.1200/JCO.1998.16.12.3774
   Clement CG, 2014, HUM PATHOL, V45, P1766, DOI 10.1016/j.humpath.2014.04.016
   Desikan KR, 1997, LEUKEMIA LYMPHOMA, V27, P315, DOI 10.3109/10428199709059685
   Desport E, 2012, ORPHANET J RARE DIS, V7, DOI 10.1186/1750-1172-7-54
   Dhodapkar MV, 1998, BLOOD, V91, P2679, DOI 10.1182/blood.V91.8.2679.2679_2679_2688
   Dispenzieri A, 2012, BLOOD REV, V26, P137, DOI 10.1016/j.blre.2012.03.001
   Egan JB, 2012, BLOOD, V120, P1060, DOI 10.1182/blood-2012-01-405977
   ELENIUS K, 1990, J BIOL CHEM, V265, P17837
   Sarasquete ME, 2005, HAEMATOLOGICA, V90, P1365
   Guikema JEJ, 2003, BRIT J HAEMATOL, V121, P36, DOI 10.1046/j.1365-2141.2003.04260.x
   Harrington AM, 2009, AM J CLIN PATHOL, V132, P60, DOI 10.1309/AJCPOP7TQ3VHHKPC
   Hayman SR, 2001, BLOOD, V98, P2266, DOI 10.1182/blood.V98.7.2266
   Hsi ED, 2008, CLIN CANCER RES, V14, P2775, DOI 10.1158/1078-0432.CCR-07-4246
   Hu Y, 2014, CHINESE MED J-PEKING, V127, P2765, DOI 10.3760/cma.j.issn.0366-6999.20141053
   Kalina T, 2012, LEUKEMIA, V26, P1986, DOI 10.1038/leu.2012.122
   Katzmann JA, 2002, CLIN CHEM, V48, P1437
   Keats JJ, 2012, BLOOD, V120, P1067, DOI 10.1182/blood-2012-01-405985
   Kovarova L, 2011, Klin Onkol, V24 Suppl, pS24
   Kovdrovd L., 2008, KLIN ONKOL S1, V21, P249
   KYLE RA, 1995, SEMIN HEMATOL, V32, P45
   Kyle RA, 2006, NEW ENGL J MED, V354, P1362, DOI 10.1056/NEJMoa054494
   KYLE RA, 1992, BLOOD, V79, P1817
   LANIER LL, 1989, J EXP MED, V169, P2233, DOI 10.1084/jem.169.6.2233
   Lee HC, 2006, MOL MED, V12, P317, DOI 10.2119/2006-00086.Lee
   Lonial S, 2013, EXPERT OPIN BIOL TH, V13, P1731, DOI 10.1517/14712598.2013.847919
   MALI M, 1990, J BIOL CHEM, V265, P6884
   Merlini G, 2012, HEMATOL-AM SOC HEMAT, P595, DOI 10.1182/asheducation-2012.1.595
   Merlini G, 2011, J CLIN ONCOL, V29, P1924, DOI 10.1200/JCO.2010.32.2271
   Moreau P, 2006, BRIT J HAEMATOL, V132, P168, DOI 10.1111/j.1365-2141.2005.05849.x
   O?Donnell E. A., 2013, IMMUNE NETW, V13, P43
   O'Connell FP, 2004, AM J CLIN PATHOL, V121, P254, DOI 10.1309/617DWB5GNFWXHW4L
   Ocqueteau M, 1998, AM J PATHOL, V152, P1655
   Otero DC, 2003, J IMMUNOL, V170, P73, DOI 10.4049/jimmunol.170.1.73
   Paiva B, 2008, BLOOD, V112, P4017, DOI 10.1182/blood-2008-05-159624
   Paiva B, 2011, BLOOD, V117, P3613, DOI 10.1182/blood-2010-12-324665
   Paiva B, 2009, HAEMATOL-HEMATOL J, V94, P1599, DOI 10.3324/haematol.2009.009100
   Paiva B, 2009, BLOOD, V114, P4369, DOI 10.1182/blood-2009-05-221689
   Peceliunas V, 2011, CYTOM PART B-CLIN CY, V80B, P318, DOI 10.1002/cyto.b.20601
   Pedreira CE, 2013, TRENDS BIOTECHNOL, V31, P415, DOI 10.1016/j.tibtech.2013.04.008
   Pellat-Deceunynck C, 2004, BLOOD CELL MOL DIS, V32, P293, DOI 10.1016/j.bcmd.2003.12.001
   Pepys MB, 2006, ANNU REV MED, V57, P223, DOI 10.1146/annurev.med.57.121304.131243
   Perez-Andres M, 2009, INT J CANCER, V124, P367, DOI 10.1002/ijc.23941
   Pérez-Persona E, 2007, BLOOD, V110, P2586, DOI 10.1182/blood-2007-05-088443
   Raja KRM, 2010, BRIT J HAEMATOL, V149, P334, DOI 10.1111/j.1365-2141.2010.08121.x
   Rajkumar SV, 2006, MAYO CLIN PROC, V81, P693, DOI 10.4065/81.5.693
   Rajkumar SV, 1998, CANCER-AM CANCER SOC, V82, P1501, DOI 10.1002/(SICI)1097-0142(19980415)82:8<1501::AID-CNCR11>3.3.CO;2-M
   Rawstron AC, 2008, HAEMATOLOGICA, V93, P431, DOI 10.3324/haematol.11080
   Robillard N, 1998, CLIN CANCER RES, V4, P1521
   Robillard N, 2014, FRONT IMMUNOL, V5, DOI 10.3389/fimmu.2014.00137
   Sachchithanantham S, 2013, BLOOD, V122, DOI 10.1182/blood.V122.21.3120.3120
   Schönland S, 2014, BLOOD, V124, DOI 10.1182/blood.V124.21.2068.2068
   Scuclid V., 2014, KLIN BIOCH METABOLIS, V22, P49
   Shoham T, 2003, J IMMUNOL, V171, P4062, DOI 10.4049/jimmunol.171.8.4062
   Sonneveld P, 2005, ACTA HAEMATOL-BASEL, V114, P14, DOI 10.1159/000087039
   Stetler-Stevenson M, 2003, BEST PRACT RES CL HA, V16, P583, DOI 10.1016/S1521-6926(03)00068-9
   Tembhare PR, 2014, LEUKEMIA RES, V38, P371, DOI 10.1016/j.leukres.2013.12.007
   VAINIO S, 1989, DEV BIOL, V134, P382, DOI 10.1016/0012-1606(89)90110-3
   van Dongen JJM, 2012, LEUKEMIA, V26, P1908, DOI 10.1038/leu.2012.120
   van Dongen JJM, 1998, LANCET, V352, P1731, DOI 10.1016/S0140-6736(98)04058-6
   Vela-Ojeda J, 2009, ANN HEMATOL, V88, P59, DOI 10.1007/s00277-008-0554-0
   Wall J, 1999, METHOD ENZYMOL, V309, P460
   Xiang Z, 2007, NAT IMMUNOL, V8, P419, DOI 10.1038/ni1440
   Zhou P, 2008, BLOOD, V111, P3403, DOI 10.1182/blood-2007-11-125526
   Zola H, 2007, J IMMUNOL METHODS, V319, P1, DOI 10.1016/j.jim.2006.11.001
NR 70
TC 5
Z9 6
U1 0
U2 21
PU PERGAMON-ELSEVIER SCIENCE LTD
PI OXFORD
PA THE BOULEVARD, LANGFORD LANE, KIDLINGTON, OXFORD OX5 1GB, ENGLAND
SN 0145-2126
EI 1873-5835
J9 LEUKEMIA RES
JI Leuk. Res.
PD NOV
PY 2015
VL 39
IS 11
BP 1131
EP 1136
DI 10.1016/j.leukres.2015.07.002
PG 6
WC Oncology; Hematology
WE Science Citation Index Expanded (SCI-EXPANDED)
SC Oncology; Hematology
GA CW9RE
UT WOS:000365335100002
PM 26422558
DA 2024-04-28
ER

PT J
AU Roccatello, D
   Fenoglio, R
   Baldovino, S
   Naretto, C
   Ferro, M
   Barreca, A
   Rossi, D
   Sciascia, S
AF Roccatello, Dario
   Fenoglio, Roberta
   Baldovino, Simone
   Naretto, Carla
   Ferro, Michela
   Barreca, Antonella
   Rossi, Daniela
   Sciascia, Savino
TI Towards a novel target therapy for renal diseases related to plasma cell
   dyscrasias: The example of AL amyloidosis
SO AUTOIMMUNITY REVIEWS
LA English
DT Review
DE AL amyloidosis; Plasma cell dyscrasia; Anti-CD38 MoAb; Daratumumab
ID MANAGEMENT; DIAGNOSIS
AB Immunoglobulin light chain amyloidosis is a rare systemic disease caused by monoclonal light chains (LCs) depositing in tissue as insoluble fibrils resulting in irreversible damage of vital organs. The mechanisms involved in aggregation and deposition of LCs are not fully understood, but CD138/38 plasma cells are undoubtedly involved in monoclonal LC production. We are reporting favorable effects on AL amyloidosis patients with renal involvement using the anti-CD38 monoclonal antibody Daratumumab. We speculate that research for the near future should be devoted to design similar therapeutic approaches for other diseases attributable to a plasma cell dyscrasia.
C1 [Roccatello, Dario; Fenoglio, Roberta; Baldovino, Simone; Naretto, Carla; Ferro, Michela; Rossi, Daniela; Sciascia, Savino] Univ Turin, Coordinating Ctr Network Rare Dis Piedmont & Aost, Ctr Res Immunopathol & Rare Dis,Dept Clin & Biol, Nephrol & Dialysis Unit CMID,San Giovanni Bosco H, Turin, Italy.
   [Barreca, Antonella] Univ Turin, Dept Oncol, Pathol Div, Turin, Italy.
C3 University of Turin; University of Turin
RP Roccatello, D (corresponding author), Univ Turin, Nephrol & Dialysis Unit CMID, Piazza Donatore Sangue 3, I-10054 Turin, Italy.; Roccatello, D (corresponding author), San Giovanni Hosp, Piazza Donatore Sangue 3, I-10054 Turin, Italy.
EM dario.roccatello@unito.it
RI Fenoglio, Roberta/AAP-4360-2021; Baldovino, Simone/D-4627-2009
OI Baldovino, Simone/0000-0002-4475-4117; Sciascia,
   Savino/0000-0003-1266-9441
CR Angel-Korman A, 2020, AMYLOID, V27, P17, DOI 10.1080/13506129.2019.1672650
   Blancas-Mejia LM, 2018, CHEM COMMUN, V54, P10664, DOI 10.1039/c8cc04396e
   Chung S, 2019, BLOOD, V2019
   Dolff S, 2019, AUTOIMMUN REV, V18, P129, DOI 10.1016/j.autrev.2018.08.006
   Gravina G, 2017, AUTOIMMUN REV, V16, P845, DOI 10.1016/j.autrev.2017.05.016
   Itabashi M, 2010, HEART VESSELS, V25, P543, DOI 10.1007/s00380-010-0019-y
   Kronbichler A, 2020, AUTOIMMUN REV, V19, DOI 10.1016/j.autrev.2020.102495
   Kumar SK, 2011, AM J HEMATOL, V86, P251, DOI 10.1002/ajh.21948
   Lee KH, 2020, AUTOIMMUN REV, V19, DOI 10.1016/j.autrev.2020.102469
   Lousada I, 2015, ADV THER, V32, P920, DOI 10.1007/s12325-015-0250-0
   Mahaweni NM, 2018, CANCER IMMUNOL IMMUN, V67, P861, DOI 10.1007/s00262-018-2140-1
   Matsuda M, 2003, AMYLOID, V10, P110, DOI 10.3109/13506120309041732
   Morandi F, 2018, FRONT IMMUNOL, V9, DOI 10.3389/fimmu.2018.02722
   Moritz CP, 2020, AUTOIMMUN REV, V19, DOI 10.1016/j.autrev.2019.102450
   Napodano C, 2019, AUTOIMMUN REV, V18, P484, DOI 10.1016/j.autrev.2019.03.003
   Palladini G, 2016, BLOOD, V128, P159, DOI 10.1182/blood-2016-01-629790
   Roccatello D, 2017, AUTOIMMUN REV, V16, P995, DOI 10.1016/j.autrev.2017.07.015
   Roussel M, 2020, BLOOD, V135, P1531, DOI 10.1182/blood.2019004369
   Sanchorawala V, 2006, CLIN J AM SOC NEPHRO, V1, P1331, DOI 10.2215/CJN.02740806
   Sanchorawala V, 2018, BLOOD, V132, DOI 10.1182/blood-2018-99-112991
   Shtrasburg S, 2012, AUTOIMMUN REV, V12, P18, DOI 10.1016/j.autrev.2012.07.017
   Weiss BM, 2016, BLOOD, V128, DOI 10.1182/blood.V128.22.4448.4448
   Wu HJ, 2018, AUTOIMMUN REV, V17, P906, DOI 10.1016/j.autrev.2018.03.014
NR 23
TC 0
Z9 0
U1 0
U2 5
PU ELSEVIER
PI AMSTERDAM
PA RADARWEG 29, 1043 NX AMSTERDAM, NETHERLANDS
SN 1568-9972
EI 1873-0183
J9 AUTOIMMUN REV
JI Autoimmun. Rev.
PD SEP
PY 2020
VL 19
IS 9
AR 102622
DI 10.1016/j.autrev.2020.102622
PG 2
WC Immunology
WE Science Citation Index Expanded (SCI-EXPANDED)
SC Immunology
GA NG8VI
UT WOS:000564258800014
PM 32663622
DA 2024-04-28
ER

PT J
AU Mahmood, S
   Bridoux, F
   Venner, CP
   Sachchithanantham, S
   Gilbertson, JA
   Rowczenio, D
   Wagner, T
   Sayed, R
   Patel, K
   Fontana, M
   Whelan, CJ
   Lachmann, HJ
   Hawkins, PN
   Gillmore, JD
   Wechalekar, AD
AF Mahmood, Shameem
   Bridoux, Frank
   Venner, Christopher P.
   Sachchithanantham, Sajitha
   Gilbertson, Janet A.
   Rowczenio, Dorota
   Wagner, Thomas
   Sayed, Rabya
   Patel, Ketna
   Fontana, Marianna
   Whelan, Carol J.
   Lachmann, Helen J.
   Hawkins, Philip N.
   Gillmore, Julian D.
   Wechalekar, Ashutosh D.
TI Natural history and outcomes in localised immunoglobulin light-chain
   amyloidosis: a long-term observational study
SO LANCET HAEMATOLOGY
LA English
DT Article
ID AL AMYLOIDOSIS; LYMPHOMA; BREAST
AB Background Localised immunoglobulin light-chain amyloidosis, involving one type of tissue, is rare. Little systematic data exists regarding clinical presentations, course or outcomes, or risk of progression to systemic amyloidosis. We aimed to report clinical features and outcomes of a large series of patients with localised light-chain amyloidosis.
   Methods We examined data for all patients with localised amyloidosis who were diagnosed, assessed, and followed at the UK National Amyloidosis Centre (NAC) between Jan 2, 1980, and Dec 15, 2011, from the NAC database and written records. The inclusion criteria was the presence of biopsy sample proven localised amyloidosis classified as biopsy proven amyloid deposition confined to one site or tissue proven by histology of the tissue examined), without any evidence of vital organ involvement, which was defined as cardiac, renal, or liver involvement or peripheral or autonomic neuropathy and treatment naive.
   Findings We identified 606 patients with biopsy proven localised amyloidosis (likely light-chain type in 98%) from 5050 newly diagnosed patients with all types of amyloidosis. Median age was 59.5 years (IQR 50.2-74.5). The most common sites included bladder (95; 16%), laryngeal or tonsillar (92; 15%), cutaneous (84; 14%), and pulmonary nodular (47; 8%). 121 (20%) had a monoclonal immunoglobulin or abnormal circulating free light chains. At median follow-up of 74.4 months (IQR 37.2-132.0), seven (1%) patients progressed to systemic immunoglobin light-chain amyloidosis. 270 (51%) patients had one repeated treatment intervention and 112 (21%) had more than one repeated treatment interventions (predominantly localised debulking). The estimated 5-year overall survival was 90.6% (95% CI 87.7-92.9) and 10-year overall survival was 80.3% (75.1-84.1). In patients aged 70 years or older, median overall survival was 12.1 years (95% CI 10.5-13.7).
   Interpretation Localised immunoglobulin light-chain amyloidosis has an excellent prognosis with no apparent effect on life expectancy. Evolution into systemic immunoglobulin light chain amyloidosis is very rare.
C1 [Mahmood, Shameem; Sachchithanantham, Sajitha; Gilbertson, Janet A.; Rowczenio, Dorota; Sayed, Rabya; Patel, Ketna; Fontana, Marianna; Whelan, Carol J.; Lachmann, Helen J.; Hawkins, Philip N.; Gillmore, Julian D.; Wechalekar, Ashutosh D.] Natl Amyloidosis Ctr, UCL Div Med, London, England.
   [Venner, Christopher P.] Univ Alberta, Cross Canc Inst, Edmonton, AB, Canada.
   [Bridoux, Frank] Chu Poitiers, Dept Nephrol, Poitiers, France.
   [Wagner, Thomas] Royal Free Hosp, London NW3 2QG, England.
C3 University of London; University College London; University of Alberta;
   Universite de Poitiers; CHU Poitiers; University of London; University
   College London; Royal Free London NHS Foundation Trust; UCL Medical
   School
RP Wechalekar, AD (corresponding author), Natl Amyloidosis Ctr, UCL Royal Free Campus, London NW3 2PF, England.
EM a.wechalekar@ucl.ac.uk
RI Hawkins, Philip/JVO-1941-2024
OI Hawkins, Philip/0000-0002-6983-9598; Bridoux, Frank/0000-0002-2005-8424;
   Wagner, Thomas/0000-0002-3867-6829; Lachmann, Helen/0000-0001-8378-2498
CR [Anonymous], HIST PROJ MORT DAT P
   Charlot M, 2011, AMYLOID, V18, P72, DOI 10.3109/13506129.2011.570817
   Cowan AJ, 2013, HAEMATOLOGICA, V98, P141, DOI 10.3324/haematol.2012.068155
   Fermand JP, 2013, BLOOD, V122, P3583, DOI 10.1182/blood-2013-05-495929
   Fu JL, 2014, AMYLOID, V21, P256, DOI 10.3109/13506129.2014.958610
   Gertz MA, 2005, AM J HEMATOL, V79, P319, DOI 10.1002/ajh.20381
   Grogg KL, 2013, AM J SURG PATHOL, V37, P406, DOI 10.1097/PAS.0b013e318272fe19
   HAWKINS PN, 1990, NEW ENGL J MED, V323, P508, DOI 10.1056/NEJM199008233230803
   Kambouchner M, 2003, J CLIN PATHOL, V56, P74, DOI 10.1136/jcp.56.1.74
   KRISHNAN J, 1993, AM J CLIN PATHOL, V100, P135, DOI 10.1093/ajcp/100.2.135
   Kumar S, 2010, BLOOD, V116, P5126, DOI 10.1182/blood-2010-06-290668
   Kyle RA, 2004, MAYO CLIN PROC, V79, P859, DOI 10.4065/79.7.859
   Lachmann HJ, 2003, BRIT J HAEMATOL, V122, P78, DOI 10.1046/j.1365-2141.2003.04433.x
   Lim JK, 2001, J CLIN PATHOL, V54, P642, DOI 10.1136/jcp.54.8.642
   Meijer JM, 2008, ARTHRITIS RHEUM, V58, P1992, DOI 10.1002/art.23617
   Mekinian A, 2012, AMYLOID, V19, P94, DOI 10.3109/13506129.2012.682833
   Merlini G, 2003, NEW ENGL J MED, V349, P583, DOI 10.1056/NEJMra023144
   Truong MT, 2012, INT J RADIAT ONCOL, V83, P734, DOI 10.1016/j.ijrobp.2011.07.036
   Miyamoto T, 1999, J CLIN PATHOL, V52, P464, DOI 10.1136/jcp.52.6.464
   Neben-Wittich MA, 2007, CHEST, V132, P262, DOI 10.1378/chest.06-3118
   OSNOSS KL, 1980, CHEST, V78, P786, DOI 10.1378/chest.78.5.786
   Setoguchi M, 2000, AMYLOID, V7, P41, DOI 10.3109/13506120009146823
   Sipe JD, 2014, AMYLOID, V21, P221, DOI 10.3109/13506129.2014.964858
   Wechalekar A, 2013, BLOOD, V30, P989
   Weiss BM, 2014, J CLIN ONCOL, V32, P2699, DOI 10.1200/JCO.2013.50.0892
   Westermark P, 2007, AMYLOID, V14, P179, DOI 10.1080/13506120701460923
   Westermark P, 2012, UPSALA J MED SCI, V117, P244, DOI 10.3109/03009734.2012.654861
   Yoshida A, 2008, J CLIN ONCOL, V26, P5817, DOI 10.1200/JCO.2008.18.6338
NR 28
TC 87
Z9 91
U1 0
U2 13
PU ELSEVIER SCI LTD
PI OXFORD
PA THE BOULEVARD, LANGFORD LANE, KIDLINGTON, OXFORD OX5 1GB, OXON, ENGLAND
SN 2352-3026
J9 LANCET HAEMATOL
JI Lancet Haematol.
PD JUN
PY 2015
VL 2
IS 6
BP E241
EP E250
DI 10.1016/S2352-3026(15)00068-X
PG 10
WC Hematology
WE Science Citation Index Expanded (SCI-EXPANDED)
SC Hematology
GA CS4UY
UT WOS:000362072700007
PM 26688234
DA 2024-04-28
ER

PT J
AU Bhutani, D
   Leng, S
   Lentzsch, S
AF Bhutani, Divaya
   Leng, Siyang
   Lentzsch, Suzanne
TI Fibril-directed Therapies in Systemic Light Chain AL Amyloidosis
SO CLINICAL LYMPHOMA MYELOMA & LEUKEMIA
LA English
DT Review
DE Anti-fibril antibody; Light chain amyloidosis; Therapy of systemic AL
   amyloidosis
ID BRAIN NATRIURETIC PEPTIDE; P-COMPONENT; LONGITUDINAL STRAIN; STAGING
   SYSTEM; GERMLINE GENE; DEXAMETHASONE; SURVIVAL; BORTEZOMIB;
   CYCLOPHOSPHAMIDE; DYSFUNCTION
AB Immunoglobulin light chain amyloidosis (AL amyloidosis) is a plasma cell disorder leading to the production and extracellular deposition of abnormal immunoglobulin light chains called amyloid. The pathogenesis of the disorder is driven by an abnormal plasma cell clone producing excessive monoclonal immunoglobulin light chains, which undergo deposition in various organs of the body such as the heart, kidney, and gastrointestinal tract. The outcome of the disease remains poor, with significant morbidity and mortality associated with the organ dysfunction. The mainstay of therapy remains targeting the plasma cell clone to decrease or eliminate the production of the abnormal light chains. These therapies include agents such as proteasome inhibitors, immunomodulators, and use of autologous stem cell transplantation. Although current therapies offer potential for disease control and improvement in survival, they cannot reverse light chain deposits in the organs. Newer therapies targeting the light chain fibrils in the form of antibodies binding to the amyloid protein in the organ have recently been developed and have shown early efficacy in clinical trials. In this review, we outline the preclinical work, mechanisms of action, and the clinical efficacy of fibril-directed therapies for light chain amyloidosis.
C1 [Bhutani, Divaya; Leng, Siyang; Lentzsch, Suzanne] Columbia Univ, Dept Internal Med, Div Hematol Oncol, Med Ctr, New York, NY 10032 USA.
C3 Columbia University
RP Bhutani, D (corresponding author), Columbia Univ, Med Ctr, Div Hematol Oncol, Med, 161 Ft Washington Ave, New York, NY 10032 USA.
EM db3203@cumc.columbia.edu
CR ABE M, 1993, AM J CLIN PATHOL, V100, P67, DOI 10.1093/ajcp/100.1.67
   Abraham RS, 2003, BLOOD, V101, P3801, DOI 10.1182/blood-2002-09-2707
   Banypersad SM, 2013, CIRC-CARDIOVASC IMAG, V6, P34, DOI 10.1161/CIRCIMAGING.112.978627
   Bhutani D, AM SOC HEM M 2018 SA
   Blancas-Mejía LM, 2014, J MOL BIOL, V426, P347, DOI 10.1016/j.jmb.2013.10.016
   Bodin K, 2010, NATURE, V468, P93, DOI 10.1038/nature09494
   Dispenzieri A, 2004, J CLIN ONCOL, V22, P3751, DOI 10.1200/JCO.2004.03.029
   Dispenzieri A, 2003, LANCET, V361, P1787, DOI 10.1016/S0140-6736(03)13396-X
   Edwards CV, 2017, BLOOD, V130
   Fontana M, 2015, CIRCULATION, V132, P1570, DOI 10.1161/CIRCULATIONAHA.115.016567
   Gertz MA, 2016, J CLIN ONCOL, V34, P1097, DOI 10.1200/JCO.2015.63.6530
   Gertz MA, 2009, NEPHROL DIAL TRANSPL, V24, P3132, DOI 10.1093/ndt/gfp201
   Gillmore JD, 2010, BRIT J HAEMATOL, V148, P760, DOI 10.1111/j.1365-2141.2009.08036.x
   Hazenberg BPC, 2006, AM J MED, V119, DOI 10.1016/j.amjmed.2005.08.043
   Hegenbart U., INT S AM 2018
   Hrncic R, 2000, AM J PATHOL, V157, P1239, DOI 10.1016/S0002-9440(10)64639-1
   Jaccard A, 2007, NEW ENGL J MED, V357, P1083, DOI 10.1056/NEJMoa070484
   Kaufman GP, 2015, AM J HEMATOL, V90, P181, DOI 10.1002/ajh.23898
   KYLE RA, 1992, BLOOD, V79, P1817
   MERLINI G, 1995, P NATL ACAD SCI USA, V92, P2959, DOI 10.1073/pnas.92.7.2959
   Merlini G, 2003, NEW ENGL J MED, V349, P583, DOI 10.1056/NEJMra023144
   Merlini G, 1999, BLOOD, V93, P1112, DOI 10.1182/blood.V93.3.1112
   Merlini G, 2013, BLOOD, V121, P5124, DOI 10.1182/blood-2013-01-453001
   Mikhael JR, 2012, BLOOD, V119, P4391, DOI 10.1182/blood-2011-11-390930
   Mishra S, 2013, AM J PHYSIOL-HEART C, V305, pH95, DOI 10.1152/ajpheart.00186.2013
   Muchtar E, 2017, BLOOD, V129, P2111, DOI 10.1182/blood-2016-11-751628
   Palhano FL, 2013, J AM CHEM SOC, V135, P7503, DOI 10.1021/ja3115696
   Palladini G, 2003, CIRCULATION, V107, P2440, DOI 10.1161/01.CIR.0000068314.02595.B2
   Palladini G, 2014, LEUKEMIA, V28, P2311, DOI 10.1038/leu.2014.227
   Palladini G, 2006, BLOOD, V107, P3854, DOI 10.1182/blood-2005-11-4385
   Palladini G, 2015, BLOOD, V126, P612, DOI 10.1182/blood-2015-01-620302
   Palladini G, 2014, BLOOD, V124, P2325, DOI 10.1182/blood-2014-04-570010
   Palladini G, 2012, J CLIN ONCOL, V30, P4541, DOI 10.1200/JCO.2011.37.7614
   Parikh SA, 2012, BLOOD, V120, DOI 10.1182/blood.V120.21.1040.1040
   Perfetti V, 2002, BLOOD, V100, P948, DOI 10.1182/blood-2002-01-0114
   Perfetti V, 2012, BLOOD, V119, P144, DOI 10.1182/blood-2011-05-355784
   Phelan D, 2012, HEART, V98, P1442, DOI 10.1136/heartjnl-2012-302353
   Pun SC, 2018, J AM SOC ECHOCARDIOG, V31, P64, DOI 10.1016/j.echo.2017.08.017
   Rajkumar SV, 1998, CANCER-AM CANCER SOC, V82, P1501, DOI 10.1002/(SICI)1097-0142(19980415)82:8<1501::AID-CNCR11>3.3.CO;2-M
   Renz M, 2016, AMYLOID, V23, P168, DOI 10.1080/13506129.2016.1205974
   Richards DB, 2015, NEW ENGL J MED, V373, P1106, DOI 10.1056/NEJMoa1504942
   Salinaro F, 2017, EUR HEART J-CARD IMG, V18, P1057, DOI 10.1093/ehjci/jew298
   Shi JR, 2010, P NATL ACAD SCI USA, V107, P4188, DOI 10.1073/pnas.0912263107
   Sipe JD, 2016, AMYLOID, V23, P209, DOI 10.1080/13506129.2016.1257986
   Solomon A, 2003, CLIN CANCER RES, V9, p3831S
   TENNENT GA, 1995, P NATL ACAD SCI USA, V92, P4299, DOI 10.1073/pnas.92.10.4299
   Varga C, 2018, BLOOD, V132, P1992, DOI 10.1182/blood-2018-07-865857
   Venner CP, 2012, BLOOD, V119, P4387, DOI 10.1182/blood-2011-10-388462
   Wall JS, 2012, PLOS ONE, V7, DOI 10.1371/journal.pone.0052686
   Wall JS, 2011, FRONT IMMUNOL, V2, DOI 10.3389/fimmu.2011.00032
   Wall JS, 2010, BLOOD, V116, P2241, DOI 10.1182/blood-2010-03-273797
   Ward JE, 2011, BLOOD, V118, P6610, DOI 10.1182/blood-2011-04-351643
   Wechalekar AD, 2017, BLOOD CANCER J, V7, DOI 10.1038/bcj.2017.26
   Weiss BM, 2016, BLOOD, V127, P2275, DOI 10.1182/blood-2015-11-681650
NR 54
TC 7
Z9 7
U1 0
U2 2
PU CIG MEDIA GROUP, LP
PI DALLAS
PA 3500 MAPLE AVENUE, STE 750, DALLAS, TX 75219-3931 USA
SN 2152-2650
EI 2152-2669
J9 CL LYMPH MYELOM LEUK
JI Clin. Lymphoma Myeloma Leuk.
PD SEP
PY 2019
VL 19
IS 9
BP 555
EP 559
DI 10.1016/j.clml.2019.03.029
PG 5
WC Oncology; Hematology
WE Science Citation Index Expanded (SCI-EXPANDED)
SC Oncology; Hematology
GA IU0ZZ
UT WOS:000483307900010
PM 31262668
DA 2024-04-28
ER

PT J
AU Weiss, BM
   Hebreo, J
   Cordaro, DV
   Roschewski, MJ
   Baker, TP
   Abbott, KC
   Olson, SW
AF Weiss, Brendan M.
   Hebreo, Joseph
   Cordaro, Daniel V.
   Roschewski, Mark J.
   Baker, Thomas P.
   Abbott, Kevin C.
   Olson, Stephen W.
TI Increased Serum Free Light Chains Precede the Presentation of
   Immunoglobulin Light Chain Amyloidosis
SO JOURNAL OF CLINICAL ONCOLOGY
LA English
DT Article
ID UNDETERMINED SIGNIFICANCE MGUS; PRIMARY SYSTEMIC AMYLOIDOSIS; MONOCLONAL
   GAMMOPATHY; MULTIPLE-MYELOMA; GERMLINE GENE; DIAGNOSIS; ABNORMALITIES;
   INVOLVEMENT; PROGRESSION; ANTIBODIES
AB Purpose
   Patients with immunoglobulin light chain amyloidosis (AL amyloidosis) generally present with advanced organ dysfunction and have a high risk of early death. We sought to characterize monoclonal immunoglobulin (M-Ig) light chains before clinical presentation of AL amyloidosis.
   Patients and Methods
   We obtained prediagnostic sera from 20 cases with AL amyloidosis and 20 healthy controls matched for age, sex, race, and age of serum sample from the Department of Defense Serum Repository. Serum protein electrophoresis with immunofixation and serum free light chain (FLC) analysis were performed on all samples.
   Results
   An M-Ig was detected in 100% of cases and 0% of controls (P < .001). The M-Ig was present in 100%, 80%, and 42% of cases at less than 4 years, 4 to 11 years, and more than 11 years before diagnosis, respectively. The median FLC differential (FLC-diff) was higher in cases compared with controls at all time periods, less than 4 years (174.8 v 0.3 mg/ L; P < .001), 4 to 11 years (65.1 v 2.2 mg/ L; P < .001), and more than 11 years (4.5 v 0.4 mg/ L; P = .03) before diagnosis. The FLC-diff was greater than 23 mg/ L in 85% of cases and 0% of controls (P < .001). The FLC-diff level increased more than 10% per year in 84% of cases compared with 16% of controls (P < .001).
   Conclusion
   Increase of FLCs, including within the accepted normal range, precedes the development of AL amyloidosis for many years. (C) 2014 by American Society of Clinical Oncology
C1 [Weiss, Brendan M.] Univ Penn, Philadelphia, PA 19104 USA.
   [Hebreo, Joseph] Naval Med Ctr San Diego, San Diego, CA USA.
   [Cordaro, Daniel V.; Roschewski, Mark J.; Baker, Thomas P.; Abbott, Kevin C.; Olson, Stephen W.] Walter Reed Natl Mil Med Ctr, Bethesda, MD USA.
C3 University of Pennsylvania; United States Department of Defense; United
   States Navy; Naval Medical Center San Diego; Walter Reed National
   Military Medical Center
RP Weiss, BM (corresponding author), Univ Penn, Abramson Canc Ctr, Perelman Ctr Adv Med 2 West,3400 Civ Ctr Blvd, Philadelphia, PA 19104 USA.
EM brendan.weiss@uphs.upenn.edu
OI Abbott, Kevin/0000-0003-2111-7112
FU Walter Reed National Military Medical Center; Armed Forces Medical
   Surveillance Agency
FX Supported by the Walter Reed National Military Medical Center and the
   Armed Forces Medical Surveillance Agency.
CR Bladé J, 2008, LEUKEMIA, V22, P1651, DOI 10.1038/leu.2008.203
   Bochtler T, 2008, BLOOD, V111, P4700, DOI 10.1182/blood-2007-11-122101
   Cohen AD, 2010, HEMATOL-AM SOC HEMAT, P287, DOI 10.1182/asheducation-2010.1.287
   Comenzo RL, 2009, BLOOD, V114, P3147, DOI 10.1182/blood-2009-04-202879
   Comenzo RL, 2001, BLOOD, V98, P714, DOI 10.1182/blood.V98.3.714
   Dispenzieri A, 2009, LEUKEMIA, V23, P215, DOI 10.1038/leu.2008.307
   Dispenzieri A, 2010, LANCET, V375, P1721, DOI 10.1016/S0140-6736(10)60482-5
   Fonseca R, 2002, BLOOD, V100, P1417, DOI 10.1182/blood.V100.4.1417.h81602001417_1417_1424
   Fonseca R, 1998, BRIT J HAEMATOL, V103, P704, DOI 10.1046/j.1365-2141.1998.01034.x
   GERTZ MA, 1988, ARCH INTERN MED, V148, P929, DOI 10.1001/archinte.148.4.929
   Greene MJ, 2011, AM J PATHOL, V178, P61, DOI 10.1016/j.ajpath.2010.11.015
   Katzmann JA, 2005, CLIN CHEM, V51, P878, DOI 10.1373/clinchem.2004.046870
   Katzmann JA, 2002, CLIN CHEM, V48, P1437
   Korde N, 2011, BLOOD, V117, P5573, DOI 10.1182/blood-2011-01-270140
   Kumar S, 2012, J CLIN ONCOL, V30, P989, DOI 10.1200/JCO.2011.38.5724
   Kumar SK, 2011, MAYO CLIN PROC, V86, P12, DOI 10.4065/mcp.2010.0480
   Kumar SK, 2011, AM J HEMATOL, V86, P251, DOI 10.1002/ajh.21948
   Kyle RA, 2003, MAYO CLIN PROC, V78, P21, DOI 10.4065/78.1.21
   Kyle RA, 2002, NEW ENGL J MED, V346, P564, DOI 10.1056/NEJMoa01133202
   Landgren O, 2009, BLOOD, V113, P5412, DOI 10.1182/blood-2008-12-194241
   McNemar Q, 1947, PSYCHOMETRIKA, V12, P153, DOI 10.1007/BF02295996
   Merlini G, 2006, BLOOD, V108, P2520, DOI 10.1182/blood-2006-03-001164
   Merlini G, 2012, HEMATOL-AM SOC HEMAT, P595, DOI 10.1182/asheducation-2012.1.595
   Niven Daniel J, 2012, Clin Epidemiol, V4, P99, DOI 10.2147/CLEP.S30816
   Olson SW, 2013, CLIN J AM SOC NEPHRO, V8, P1702, DOI 10.2215/CJN.01910213
   Olson SW, 2013, CLIN J AM SOC NEPHRO, V8, P1312, DOI 10.2215/CJN.10411012
   Olson SW, 2011, J AM SOC NEPHROL, V22, P1946, DOI 10.1681/ASN.2010090928
   Paiva B, 2011, BLOOD, V117, P3613, DOI 10.1182/blood-2010-12-324665
   Palladini G, 2003, CIRCULATION, V107, P2440, DOI 10.1161/01.CIR.0000068314.02595.B2
   Palladini G, 2011, AMYLOID, V18, P216, DOI 10.3109/13506129.2011.627069
   Perfetti V, 2002, BLOOD, V100, P948, DOI 10.1182/blood-2002-01-0114
   Perfetti V, 2012, BLOOD, V119, P144, DOI 10.1182/blood-2011-05-355784
   Weiss BM, 2009, BLOOD, V113, P5418, DOI 10.1182/blood-2008-12-195008
NR 33
TC 50
Z9 51
U1 0
U2 5
PU AMER SOC CLINICAL ONCOLOGY
PI ALEXANDRIA
PA 2318 MILL ROAD, STE 800, ALEXANDRIA, VA 22314 USA
SN 0732-183X
EI 1527-7755
J9 J CLIN ONCOL
JI J. Clin. Oncol.
PD SEP 1
PY 2014
VL 32
IS 25
BP 2699
EP +
DI 10.1200/JCO.2013.50.0892
PG 7
WC Oncology
WE Science Citation Index Expanded (SCI-EXPANDED)
SC Oncology
GA AO7WF
UT WOS:000341562600007
PM 25024082
OA Green Published, Bronze
DA 2024-04-28
ER

PT J
AU Chen, EC
   Rubinstein, S
   Soto, C
   Bombardi, RG
   Day, SB
   Myers, L
   Zaytsev, A
   Majedi, M
   Cornell, RF
   Crowe, JE
AF Chen, Elaine C.
   Rubinstein, Samuel
   Soto, Cinque
   Bombardi, Robin G.
   Day, Samuel B.
   Myers, Luke
   Zaytsev, Alexey
   Majedi, Mahsa
   Cornell, R. Frank
   Crowe, James E., Jr.
TI Diverse patterns of antibody variable gene repertoire disruption in
   patients with amyloid light chain (AL) amyloidosis
SO PLOS ONE
LA English
DT Article
AB Immunoglobulin light chain amyloidosis is the most common form of systemic amyloidosis. AL amyloidosis is caused by a misfolded light chain produced by a clonal population of plasma cells. Disease status currently is defined by measuring the absolute quantity of serum free light chain protein, but this measurement often fails to identify the subclinical presence of clonal cells that may merit additional therapy. Next generation sequencing has the sensitivity to measure the relative amount of dominating light chains within the repertoire of a patient, and this technique is in clinical use to identify clonal populations of plasma cells for multiple myeloma, a related disorder. In this proof-of-concept study, we used bone marrow aspirates of AL amyloidosis positive patients and used reverse transcription of the antibody transcriptome followed by next generation sequencing to identify antibody variable-diversity-joining gene sequences for patients with immunoglobulin light chain amyloidosis, and demonstrate that this technology can be used to identify the dominant clone. The data also reveal differing patterns of overall antibody repertoire disruption in different patients. This method merits further study in larger prospective studies to establish its utility in detecting residual disease for patients with immunoglobulin light chain amyloidosis.
C1 [Chen, Elaine C.; Crowe, James E., Jr.] Vanderbilt Univ, Dept Pathol Microbiol & Immunol, Med Ctr, Nashville, TN 37235 USA.
   [Chen, Elaine C.; Soto, Cinque; Bombardi, Robin G.; Day, Samuel B.; Myers, Luke; Zaytsev, Alexey; Majedi, Mahsa; Crowe, James E., Jr.] Vanderbilt Univ, Vanderbilt Vaccine Ctr, Med Ctr, Nashville, TN 37235 USA.
   [Rubinstein, Samuel; Cornell, R. Frank] Vanderbilt Univ, Med Ctr, Dept Med, Div Hematol & Oncol, Nashville, TN USA.
   [Soto, Cinque; Crowe, James E., Jr.] Vanderbilt Univ, Med Ctr, Dept Pediat, Nashville, TN 37232 USA.
C3 Vanderbilt University; Vanderbilt University; Vanderbilt University;
   Vanderbilt University
RP Crowe, JE (corresponding author), Vanderbilt Univ, Dept Pathol Microbiol & Immunol, Med Ctr, Nashville, TN 37235 USA.; Crowe, JE (corresponding author), Vanderbilt Univ, Vanderbilt Vaccine Ctr, Med Ctr, Nashville, TN 37235 USA.; Crowe, JE (corresponding author), Vanderbilt Univ, Med Ctr, Dept Pediat, Nashville, TN 37232 USA.
EM james.crowe@yumc.org
RI Crowe, James/B-5549-2009
OI Crowe, James/0000-0002-0049-1079; Myers, Luke/0000-0003-1132-2550; ,
   Alexey/0000-0003-1244-9211
FU Vanderbilt University Medical Center; Human Vaccines Project; Vanderbilt
   Institute for Clinical and Translational Research as part of the
   National Center for Research Resources [UL1 RR024975-01, 2 UL1
   TR000445-06]; NIH [T32 AI138932]
FX The work was supported by institutional funding from Vanderbilt
   University Medical Center, a grant from the Human Vaccines Project, and
   a grant from the Vanderbilt Institute for Clinical and Translational
   Research as part of the support from the National Center for Research
   Resources, Grant UL1 RR024975-01, which is now at the National Center
   for Advancing Translational Sciences, as Grant 2 UL1 TR000445-06 to JEC.
   ECC was supported by NIH grant T32 AI138932. The content is solely the
   responsibility of the authors and does not necessarily represent the
   official views of the NIH.
CR [Anonymous], 2013, NUCLEIC ACIDS RES, V41, pD43
   Briney BS, 2014, PLOS ONE, V9, DOI 10.1371/journal.pone.0100839
   Comenzo RL, 2012, LEUKEMIA, V26, P2317, DOI 10.1038/leu.2012.100
   Edgar RC, 2010, BIOINFORMATICS, V26, P2460, DOI 10.1093/bioinformatics/btq461
   Gertz M, 2016, AM J HEMATOL, V91, P947, DOI 10.1002/ajh.24433
   Kastritis E, 2018, BLOOD CANCER J, V8, DOI 10.1038/s41408-018-0086-3
   Kumar S, 2012, J CLIN ONCOL, V30, P989, DOI 10.1200/JCO.2011.38.5724
   Manwani R, 2019, BLOOD, V134, P2271, DOI 10.1182/blood.2019000834
   Milani P, 2017, BLOOD, V130, P625, DOI 10.1182/blood-2017-02-767467
   Palladini G, 2019, BLOOD ADV, V3, P212, DOI 10.1182/bloodadvances.2018021253
   Robins H, 2013, CURR OPIN IMMUNOL, V25, P646, DOI 10.1016/j.coi.2013.09.017
   Sidana S, 2020, AM J HEMATOL, V95, P497, DOI 10.1002/ajh.25746
   Soto C, 2019, NATURE, V566, P398, DOI 10.1038/s41586-019-0934-8
   Turchaninova MA, 2016, NAT PROTOC, V11, P1599, DOI 10.1038/nprot.2016.093
NR 14
TC 2
Z9 2
U1 0
U2 2
PU PUBLIC LIBRARY SCIENCE
PI SAN FRANCISCO
PA 1160 BATTERY STREET, STE 100, SAN FRANCISCO, CA 94111 USA
SN 1932-6203
J9 PLOS ONE
JI PLoS One
PD JUL 7
PY 2020
VL 15
IS 7
AR e0235713
DI 10.1371/journal.pone.0235713
PG 15
WC Multidisciplinary Sciences
WE Science Citation Index Expanded (SCI-EXPANDED)
SC Science & Technology - Other Topics
GA MN1ZE
UT WOS:000550645600024
PM 32634163
OA gold, Green Published
DA 2024-04-28
ER

PT J
AU Sidiqi, MH
   Gertz, MA
AF Hasib Sidiqi, M.
   Gertz, Morie A.
TI Immunoglobulin light chain amyloidosis diagnosis and treatment algorithm
   2021
SO BLOOD CANCER JOURNAL
LA English
DT Review
ID STEM-CELL TRANSPLANTATION; MONOCLONAL-ANTIBODY 11-1F4; AL-AMYLOIDOSIS;
   CARDIAC AMYLOIDOSIS; TRANSTHYRETIN AMYLOIDOSIS; SYSTEMIC AMYLOIDOSIS;
   MULTIPLE-MYELOMA; HEART-TRANSPLANTATION; PROSPECTIVE PHASE-2; DOSE
   DEXAMETHASONE
AB Immunoglobulin light chain amyloidosis (AL) commonly presents with nephrotic range proteinuria, heart failure with preserved ejection fraction, nondiabetic peripheral neuropathy, unexplained hepatomegaly or diarrhea, and should be considered in patients presenting with these symptoms. More importantly, patients being monitored for smoldering multiple myeloma and a monoclonal gammopathy of undetermined significance (MGUS) are at risk for developing AL amyloidosis. MGUS and myeloma patients that have atypical features, including unexplained weight loss; lower extremity edema, early satiety, and dyspnea on exertion should be considered at risk for light chain amyloidosis. Overlooking the diagnosis of light chain amyloidosis leading to therapy delay is common, and it represents an error of diagnostic consideration. Herein we provide a review of established and investigational treatments for patients with AL amyloidosis and provide algorithms for workup and management of these patients.
C1 [Hasib Sidiqi, M.] Fiona Stanley Hosp, Haematol Dept, Perth, WA, Australia.
   [Gertz, Morie A.] Mayo Clin, Div Hematol, Dept Internal Med, Rochester, MN 55905 USA.
C3 South Metropolitan Health Service; Fiona Stanley Fremantle Hospitals
   Group; Fiona Stanley Hospital; Mayo Clinic
RP Gertz, MA (corresponding author), Mayo Clin, Div Hematol, Dept Internal Med, Rochester, MN 55905 USA.
EM gertz.morie@mayo.edu
RI Gertz, Morie/K-2873-2019
OI Gertz, Morie/0000-0002-3853-5196
FU NCI NIH HHS [P50 CA186781] Funding Source: Medline
CR Abeykoon JP, 2019, LEUKEMIA, V33, P531, DOI 10.1038/s41375-018-0262-2
   Adams D, 2014, CURR NEUROL NEUROSCI, V14, DOI 10.1007/s11910-013-0435-3
   Aljama MA, 2019, BLOOD ADV, V3, P1226, DOI 10.1182/bloodadvances.2019032458
   Batalini F, 2018, BIOL BLOOD MARROW TR, V24, P127, DOI 10.1016/j.bbmt.2017.08.031
   Bochtler T, 2015, J CLIN ONCOL, V33, P1371, DOI 10.1200/JCO.2014.57.4947
   Brambilla F, 2012, BLOOD, V119, P1844, DOI 10.1182/blood-2011-07-365510
   Cacciapuoti F, 2015, J ECHOCARDIOGR, V13, P84, DOI 10.1007/s12574-015-0249-1
   Cardoso I, 2006, FASEB J, V20, P234, DOI 10.1096/fj.05-4509com
   Cardoso I, 2010, J TRANSL MED, V8, DOI 10.1186/1479-5876-8-74
   Chakraborty Rajshekhar, 2016, Curr Heart Fail Rep, V13, P237
   Chari A, 2016, BLOOD, V128, DOI 10.1182/blood.V128.22.3319.3319
   Chung A, 2020, BLOOD ADV, V4, P458, DOI 10.1182/bloodadvances.2019000776
   Cibeira MT, 2015, BRIT J HAEMATOL, V170, P804, DOI 10.1111/bjh.13500
   Cohen AD, 2016, BLOOD, V128, DOI 10.1182/blood.V128.22.645.645
   Cohen OC, 2020, AMYLOID, V27, P200, DOI 10.1080/13506129.2020.1765768
   Cohen OC, 2020, BRIT J HAEMATOL, V189, P643, DOI 10.1111/bjh.16401
   Collins AB, 2009, CARDIOVASC PATHOL, V18, P205, DOI 10.1016/j.carpath.2008.05.004
   Comenzo RL, 1996, BLOOD, V88, P2801, DOI 10.1182/blood.V88.7.2801.bloodjournal8872801
   Cordes S, 2012, CANCER-AM CANCER SOC, V118, P6105, DOI 10.1002/cncr.27660
   Costa LJ, 2017, BLOOD ADV, V1, P282, DOI 10.1182/bloodadvances.2016002493
   D'Souza A, 2020, ECLINICALMEDICINE, V23, DOI 10.1016/j.eclinm.2020.100361
   Dhodapkar MV, 1997, LEUKEMIA LYMPHOMA, V27, P351, DOI 10.3109/10428199709059690
   Dispenzieri A, 2003, AMYLOID, V10, P257, DOI 10.3109/13506120309041743
   Dispenzieri A, 2007, BLOOD, V109, P465, DOI 10.1182/blood-2006-07-032987
   Dispenzieri A, 2012, BLOOD, V119, P5397, DOI 10.1182/blood-2012-02-413161
   Dispenzieri A, 2010, AM J HEMATOL, V85, P757, DOI 10.1002/ajh.21822
   Edwards CV, 2019, AMYLOID, V26, P115, DOI 10.1080/13506129.2019.1584892
   Edwards CV, 2017, AMYLOID, V24, P58, DOI 10.1080/13506129.2017.1292900
   Geller HI, 2017, MAYO CLIN PROC, V92, P1800, DOI 10.1016/j.mayocp.2017.09.016
   Gertz MA, 2013, BONE MARROW TRANSPL, V48, P557, DOI 10.1038/bmt.2012.170
   Gertz MA, 2017, ONCOTARGET, V8, P81735, DOI 10.18632/oncotarget.21052
   Gertz MA, 2016, CANCER-AM CANCER SOC, V122, P2197, DOI 10.1002/cncr.30051
   Ghilardi G, 2019, AMYLOID, V26, P173, DOI 10.1080/13506129.2019.1615428
   Gillmore JD, 2016, CIRCULATION, V133, P2404, DOI 10.1161/CIRCULATIONAHA.116.021612
   Gran C, 2020, ACTA HAEMATOL-BASEL, V143, P500, DOI 10.1159/000504355
   Graus F, 2013, CURR OPIN NEUROL, V26, P489, DOI 10.1097/WCO.0b013e328364c020
   Grogan M, 2017, HEART, V103, P1065, DOI 10.1136/heartjnl-2016-310704
   Grogan Martha, 2016, World J Transplant, V6, P380, DOI 10.5500/wjt.v6.i2.380
   Hegenbart U, 2017, HAEMATOLOGICA, V102, P1424, DOI 10.3324/haematol.2016.163246
   Huang XH, 2014, BMC MED, V12, DOI 10.1186/1741-7015-12-2
   Huh JY, 2017, BLOOD RES, V52, P221, DOI 10.5045/br.2017.52.3.221
   Ikram A, 2016, J PAK MED ASSOC, V66, P1045
   JONES NF, 1972, LANCET, V2, P616
   Kastritis E, 2017, BLOOD CANCER J, V7, DOI 10.1038/bcj.2017.47
   Kastritis E, 2020, EHA LIB, V303396, pLB2604
   Kastritis E, 2020, J CLIN ONCOL, V38, DOI 10.1200/JCO.20.01285
   Kastritis E, 2012, BLOOD, V119, P5384, DOI 10.1182/blood-2011-12-396903
   Kaufman GP, 2017, BLOOD, V130, P900, DOI 10.1182/blood-2017-01-763599
   Kerschen P, 2016, CURR TREAT OPTION NE, V18, DOI 10.1007/s11940-016-0436-z
   Khouri J, 2019, BRIT J HAEMATOL, V185, P342, DOI 10.1111/bjh.15455
   Kimmich CR, 2020, BLOOD, V135, P1517, DOI 10.1182/blood.2019003633
   Kourelis TV, 2017, MAYO CLIN PROC, V92, P908, DOI 10.1016/j.mayocp.2017.02.016
   Kourelis TV, 2013, J CLIN ONCOL, V31, P4319, DOI 10.1200/JCO.2013.50.8499
   Kristen AV, 2018, J HEART LUNG TRANSPL, V37, P611, DOI 10.1016/j.healun.2017.11.015
   Kumar S, 2012, J CLIN ONCOL, V30, P989, DOI 10.1200/JCO.2011.38.5724
   Kumar SK, 2012, BLOOD, V120
   KYLE RA, 1992, BLOOD, V79, P1817
   Landau H, 2013, LEUKEMIA, V27, P823, DOI 10.1038/leu.2012.274
   Lentzsch S, 2020, J CLIN ONCOL, V38, P1455, DOI 10.1200/JCO.19.01721
   Leung N, 2018, HAEMATOLOGICA, V103, pE135, DOI 10.3324/haematol.2017.183749
   Leung N, 2016, NEPHROL DIAL TRANSPL, V31, P1284, DOI 10.1093/ndt/gfv328
   Lousada I, 2015, ADV THER, V32, P920, DOI 10.1007/s12325-015-0250-0
   Maleszewski JJ, 2013, CARDIOVASC PATHOL, V22, P189, DOI 10.1016/j.carpath.2012.09.001
   Mankad AK, 2017, CURR CARDIOL REP, V19, DOI 10.1007/s11886-017-0911-5
   Manwani R, 2019, BLOOD, V134, P2271, DOI 10.1182/blood.2019000834
   Manwani R, 2019, BRIT J HAEMATOL, V187, P638, DOI 10.1111/bjh.16122
   Mauermann ML, 2014, Continuum (Minneap Minn), V20, P1307
   McCausland KL, 2018, PATIENT, V11, P207, DOI 10.1007/s40271-017-0273-5
   Menter T, 2016, PATHOBIOLOGY, V84, P49, DOI 10.1159/000447304
   Meyers DE, 2013, AM J TRANSPLANT, V13, P2730, DOI 10.1111/ajt.12391
   Mikhael JR, 2012, BLOOD, V119, P4391, DOI 10.1182/blood-2011-11-390930
   Muchtar E, 2017, LEUKEMIA, V31, P1562, DOI 10.1038/leu.2016.369
   Muchtar E, 2017, BLOOD, V129, P2111, DOI 10.1182/blood-2016-11-751628
   Obici L, 2012, AMYLOID, V19, P34, DOI 10.3109/13506129.2012.678508
   Palladini G, 2004, BLOOD, V103, P2936, DOI 10.1182/blood-2003-08-2788
   Palladini G, 2020, BLOOD, V136, P71, DOI 10.1182/blood.2019004460
   Palladini G, 2017, CLIN CHEM LAB MED, V55, P1734, DOI 10.1515/cclm-2016-1024
   Palladini G, 2015, BLOOD, V126, P612, DOI 10.1182/blood-2015-01-620302
   Palladini G, 2014, HAEMATOLOGICA, V99, P743, DOI 10.3324/haematol.2013.095463
   Papa R, 2020, AMYLOID, V27, P275, DOI 10.1080/13506129.2020.1760238
   Papantoniou V, 2015, HELL J NUCL MED, V18, P42
   Patel AR, 2017, JACC-CARDIOVASC IMAG, V10, P1180, DOI 10.1016/j.jcmg.2017.08.005
   Phull P, 2018, AMYLOID, V25, P62, DOI 10.1080/13506129.2018.1436048
   Picken MM, 2011, AMYLOID, V18, P48, DOI 10.3109/13506129.2011.574354017
   Pinney JH, 2013, BRIT J HAEMATOL, V161, P525, DOI 10.1111/bjh.12286
   Plante-Bordeneuve V, 2018, J NEUROL, V265, P976, DOI 10.1007/s00415-017-8708-4
   Quock TP, 2017, BLOOD, V130
   Rizk M, 2017, PHARMACOGEN PERS MED, V10, P267, DOI 10.2147/PGPM.S87945
   Rocha A, 2017, TRANSPLANT REV-ORLAN, V31, P115, DOI 10.1016/j.trre.2016.09.002
   Rocken C, 1996, HISTOPATHOLOGY, V29, P325, DOI 10.1111/j.1365-2559.1996.tb01416.x
   Rosenbaum E, 2018, HEMATOL ONCOL, V36, P3, DOI 10.1002/hon.2417
   Roussel M, 2020, BLOOD, V135, P1531, DOI 10.1182/blood.2019004369
   Sanchorawala V, 2007, BLOOD, V109, P492, DOI 10.1182/blood-2006-07-030544
   Sanchorawala V, 2020, BLOOD, V135, P1541, DOI 10.1182/blood.2019004436
   Sanchorawala V, 2017, BLOOD, V130, P597, DOI 10.1182/blood-2017-03-771220
   Sanchorawala V, 2016, BLOOD, V128, P1059, DOI 10.1182/blood-2016-04-710822
   Schelbert EB, 2017, JACC-HEART FAIL, V5, P617, DOI 10.1016/j.jchf.2017.04.006
   Scully MS, 2017, MIL MED, V182, pE1858, DOI 10.7205/MILMED-D-16-00122
   Seldin DC, 2003, CLIN LYMPHOMA, V3, P241, DOI 10.3816/CLM.2003.n.005
   Sher T, 2017, CURR PROB CANCER, V41, P129, DOI 10.1016/j.currproblcancer.2017.03.001
   Sher T, 2016, BLOOD, V128, P1987, DOI 10.1182/blood-2016-06-722496
   Sidiqi MH, 2020, BLOOD CANCER J, V10, DOI 10.1038/s41408-020-0321-6
   Sidiqi MH, 2019, BONE MARROW TRANSPL, V54, P1775, DOI 10.1038/s41409-019-0524-2
   Sidiqi MH, 2019, BLOOD CANCER J, V9, DOI 10.1038/s41408-019-0193-9
   Sidiqi MH, 2019, AM J HEMATOL, V94, pE141, DOI 10.1002/ajh.25440
   Solomon A, 2003, CANCER BIOTHER RADIO, V18, P853, DOI 10.1089/108497803322702824
   Sousa M, 2017, HEART FAIL REV, V22, P317, DOI 10.1007/s10741-017-9601-z
   Tanskanen M, 2008, ANN MED, V40, P232, DOI 10.1080/07853890701842988
   Tapan U, 2010, BLOOD, V116, P5071, DOI 10.1182/blood-2010-09-305136
   Valero-Muñoz M, 2020, INT J CARDIOL, V321, P133, DOI 10.1016/j.ijcard.2020.07.016
   Vaxman I, 2018, EXPERT REV HEMATOL, V11, P915, DOI 10.1080/17474086.2018.1548931
   Wall JS, 2017, PHARM PAT ANAL, V6, P215, DOI 10.4155/ppa-2017-0022
   Ward JE, 2011, BLOOD, V118, P6610, DOI 10.1182/blood-2011-04-351643
   Wechalekar AD, 2017, BLOOD CANCER J, V7, DOI 10.1038/bcj.2017.26
   Wechalekar AD, 2007, BLOOD, V109, P457, DOI 10.1182/blood-2006-07-035352
   Wechalekar AD, 2013, BLOOD, V121, P3420, DOI 10.1182/blood-2012-12-473066
   Winter M, 2017, PROTEOMICS, V17, DOI 10.1002/pmic.201700236
   Ye L, 2016, MEDICINE, V95, DOI 10.1097/MD.0000000000005645
   Yip PL, 2020, INT J HEMATOL, V112, P234, DOI 10.1007/s12185-020-02857-2
NR 119
TC 22
Z9 23
U1 2
U2 7
PU SPRINGERNATURE
PI LONDON
PA CAMPUS, 4 CRINAN ST, LONDON, N1 9XW, ENGLAND
SN 2044-5385
J9 BLOOD CANCER J
JI Blood Cancer J.
PD MAY 15
PY 2021
VL 11
IS 5
AR 90
DI 10.1038/s41408-021-00483-7
PG 9
WC Oncology; Hematology
WE Science Citation Index Expanded (SCI-EXPANDED)
SC Oncology; Hematology
GA SC7AS
UT WOS:000650819600001
PM 33993188
OA Green Published, gold
DA 2024-04-28
ER

PT J
AU Angel-Korman, A
   Jaberi, A
   Sanchorawala, V
   Havasi, A
AF Angel-Korman, Avital
   Jaberi, Aala
   Sanchorawala, Vaishali
   Havasi, Andrea
TI The utility of repeat kidney biopsy in systemic immunoglobulin light
   chain amyloidosis
SO AMYLOID-JOURNAL OF PROTEIN FOLDING DISORDERS
LA English
DT Article
DE Systemic light chain amyloidosis; kidney biopsy; AL amyloidosis; renal
   amyloidosis; repeat biopsy
ID MINIMAL RESIDUAL DISEASE; STEM-CELL TRANSPLANTATION; NEXT-GENERATION
   FLOW; HIGH-DOSE MELPHALAN; AL AMYLOIDOSIS; SURVIVAL; CYTOMETRY; PATIENT
AB Background: The diagnostic utility of repeat kidney biopsy in AL amyloidosis patients in complete (CR) or very good partial hematologic response (VGPR) but with renal organ relapse is not clear. Methods: We present eight patients with AL amyloidosis who had a repeat kidney biopsy performed. Results: AL amyloidosis was initially diagnosed by a kidney biopsy. All patients had a favorable response to treatment (CR/VGPR) and five of them also had initially a renal organ response. A repeat kidney biopsy was done due to gradual deterioration of kidney function and/or proteinuria while maintaining a hematologic response. Repeat kidney biopsies showed findings consistent with amyloid deposits in all patients. Seven patients had renal progression with four of them requiring dialysis initiation. Only one patient had a favorable renal outcome. This patient had subacute kidney injury with decreasing proteinuria and was found to have granulomatous interstitial nephritis in addition to amyloid deposits and responded well to steroid treatment with rapid improvement in renal function. Conclusions: In AL amyloidosis patients who achieve a favorable hematologic response to treatment (CR/VGPR) but subsequently develop worsening renal insufficiency or proteinuria, a repeat kidney biopsy should generally not be performed. Amyloid deposits persist in the kidneys even after successful hematologic treatment and it is impossible to differentiate between new versus old amyloid deposits, which makes performing a repeat kidney biopsy unnecessary in most cases. Demonstration of amyloid deposits on repeat kidney biopsy would not aid in the decision making regarding re-initiation of hematologic treatment. A kidney biopsy should be considered only in cases when a specific alternative diagnosis is suspected.
C1 [Angel-Korman, Avital; Jaberi, Aala; Havasi, Andrea] Boston Med Ctr, Dept Med, Renal Sect, Boston, MA USA.
   [Sanchorawala, Vaishali] Boston Med Ctr, Dept Med, Sect Hematol & Oncol, Boston, MA USA.
   [Sanchorawala, Vaishali; Havasi, Andrea] Boston Univ, Amyloidosis Ctr, Sch Med, 650 Albany St, Boston, MA 02118 USA.
C3 Boston Medical Center; Boston Medical Center; Boston University
RP Havasi, A (corresponding author), Boston Univ, Amyloidosis Ctr, Sch Med, 650 Albany St, Boston, MA 02118 USA.
EM ahavasi@bu.edu
OI Sanchorawala, Vaishali/0000-0002-6307-2445; Havasi,
   Andrea/0000-0002-8758-0823
FU Amyloidosis Center, Boston University School of Medicine, Alan and
   Sandra Gerry Amyloid Research Laboratory; NIH [1KO8DK090143]
FX This work was supported in parts by funds provided by the McCaleb Award
   from the Amyloidosis Center, Boston University School of Medicine, Alan
   and Sandra Gerry Amyloid Research Laboratory (AA and AH) and NIH grant
   1KO8DK090143 (AH).
CR Basset M, 2017, AMYLOID, V24, P60, DOI 10.1080/13506129.2017.1292901
   Brenner DA, 2004, CIRC RES, V94, P1008, DOI 10.1161/01.RES.0000126569.75419.74
   Dispenzieri A, 2004, BLOOD, V103, P3960, DOI 10.1182/blood-2003-12-4192
   Flores-Montero J, 2017, LEUKEMIA, V31, P2094, DOI 10.1038/leu.2017.29
   Gertz MA, 2002, KIDNEY INT, V61, P1, DOI 10.1046/j.1523-1755.2002.00085.x
   Gertz MA, 2009, NEPHROL DIAL TRANSPL, V24, P3132, DOI 10.1093/ndt/gfp201
   Havasi A, 2016, AM J HEMATOL, V91, pE458, DOI 10.1002/ajh.24464
   HAWKINS PN, 1993, Q J MED, V86, P365
   HAWKINS PN, 1990, NEW ENGL J MED, V323, P508, DOI 10.1056/NEJM199008233230803
   Kastritis E, 2018, BLOOD CANCER J, V8, DOI 10.1038/s41408-018-0086-3
   Kaufman GP, 2015, AM J HEMATOL, V90, P181, DOI 10.1002/ajh.23898
   KYLE RA, 1982, ARCH INTERN MED, V142, P1445, DOI 10.1001/archinte.142.8.1445
   Lee H, 2017, BONE MARROW TRANSPL, V52, P915, DOI 10.1038/bmt.2017.28
   Levey AS, 1999, ANN INTERN MED, V130, P461, DOI 10.7326/0003-4819-130-6-199903160-00002
   Martinez-Lopez J, 2014, BLOOD, V123, P3073, DOI 10.1182/blood-2014-01-550020
   Menn-Josephy H, 2016, AM J NEPHROL, V44, P289, DOI 10.1159/000449511
   Merlini G, 2003, NEW ENGL J MED, V349, P583, DOI 10.1056/NEJMra023144
   Milani P, 2017, AM J HEMATOL, V92, P772, DOI 10.1002/ajh.24772
   Muchtar E, 2018, LEUKEMIA, V32, P2240, DOI 10.1038/s41375-018-0060-x
   Muchtar E, 2017, BLOOD, V129, P2111, DOI 10.1182/blood-2016-11-751628
   Obici L, 2005, BBA-PROTEINS PROTEOM, V1753, P11, DOI 10.1016/j.bbapap.2005.08.014
   Okuyama H, 2013, CLIN NEPHROL, V79, P233, DOI 10.5414/CN107162
   Palladini G, 2006, BLOOD, V107, P3854, DOI 10.1182/blood-2005-11-4385
   Palladini G, 2016, BLOOD, V128, DOI 10.1182/blood.V128.22.3261.3261
   Palladini G, 2012, J CLIN ONCOL, V30, P4541, DOI 10.1200/JCO.2011.37.7614
   Roth RM, 2013, ARCH PATHOL LAB MED, V137, P1304, DOI 10.5858/arpa.2012-0159-CR
   Safadi S, 2015, NEPHROL DIAL TRANSPL, V30, P1151, DOI 10.1093/ndt/gfv018
   Sanchorawala V, 2006, CLIN J AM SOC NEPHRO, V1, P1331, DOI 10.2215/CJN.02740806
   Skinner M, 2004, ANN INTERN MED, V140, P85, DOI 10.7326/0003-4819-140-2-200401200-00008
   Soares SM, 2008, AM J KIDNEY DIS, V52, P1079, DOI 10.1053/j.ajkd.2008.05.022
   van Gameren II, 2011, AMYLOID, V18, P94, DOI 10.3109/13506129.2011.574354034
   Yamazaki O, 2009, CLIN EXP NEPHROL, V13, P522, DOI 10.1007/s10157-009-0198-y
   Zeier M, 2003, NEPHROL DIAL TRANSPL, V18, P2644, DOI 10.1093/ndt/gfg436
NR 33
TC 9
Z9 9
U1 2
U2 6
PU TAYLOR & FRANCIS LTD
PI ABINGDON
PA 2-4 PARK SQUARE, MILTON PARK, ABINGDON OR14 4RN, OXON, ENGLAND
SN 1350-6129
EI 1744-2818
J9 AMYLOID
JI Amyloid-J. Protein Fold. Disord.
PD JAN 2
PY 2020
VL 27
IS 1
BP 17
EP 24
DI 10.1080/13506129.2019.1672650
EA OCT 2019
PG 8
WC Biochemistry & Molecular Biology; Medicine, General & Internal;
   Medicine, Research & Experimental
WE Science Citation Index Expanded (SCI-EXPANDED)
SC Biochemistry & Molecular Biology; General & Internal Medicine; Research
   & Experimental Medicine
GA KC6ED
UT WOS:000489990300001
PM 31595786
OA Green Accepted
DA 2024-04-28
ER

PT J
AU Wu, X
   Feng, J
   Cao, XX
   Zhang, L
   Zhou, DB
   Li, J
AF Wu, Xia
   Feng, Jun
   Cao, Xinxin
   Zhang, Lu
   Zhou, Daobin
   Li, Jian
TI Atypical immunoglobulin light chain amyloidosis: Spontaneous vertebral
   compression fracture, liver involvement, and bone marrow involvement
   report of 3 cases and review of the literature
SO MEDICINE
LA English
DT Review
DE AL amyloidosis; plasma cell disease; vertebral fracture
ID AL AMYLOIDOSIS; DEPOSITS; LESIONS
AB Background:Primary immunoglobulin light chain amyloidosis (AL amyloidosis) is a plasma cell disorder which mainly affects heart, kidneys, liver, and peripheral nervous system. Cases of atypical AL amyloidosis presented as spontaneous vertebral compression fractures have been rarely reported, and data about the management and clinical outcomes of the patients are scarce.Methods:Herein, we present 3 new cases of AL amyloidosis with spontaneous vertebral compression fracture and review 13 cases retrieved from the literature.Results:Moreover, we observed overrepresentations of liver involvement and bone marrow involvement in AL amyloidosis with spontaneous vertebral compression fracture.Conclusion:We believe that better awareness of the rare clinical presentation as spontaneous vertebral compression fracture of AL amyloidosis can facilitate earlier diagnosis and earlier treatment.
C1 [Li, Jian] Peking Union Med Coll, Peking Union Med Coll Hosp, Dept Hematol, 1 Shuaifuyuan, Beijing 100730, Peoples R China.
   [Li, Jian] Chinese Acad Med Sci, 1 Shuaifuyuan, Beijing 100730, Peoples R China.
C3 Chinese Academy of Medical Sciences - Peking Union Medical College;
   Peking Union Medical College; Peking Union Medical College Hospital;
   Chinese Academy of Medical Sciences - Peking Union Medical College
RP Li, J (corresponding author), Peking Union Med Coll, Peking Union Med Coll Hosp, Dept Hematol, 1 Shuaifuyuan, Beijing 100730, Peoples R China.; Li, J (corresponding author), Chinese Acad Med Sci, 1 Shuaifuyuan, Beijing 100730, Peoples R China.
EM Lijian@pumch.cn
RI fang, yu/KCK-2014-2024; Wu, Xia/AAB-7995-2022; wu, p/JDW-5015-2023
OI Wu, Xia/0000-0002-1879-1248; Li, Jian/0000-0002-4549-0694
FU Beijing Municipal Science & Technology Commission [Z131107002213050]
FX This study was funded by Beijing Municipal Science & Technology
   Commission (Z131107002213050).
CR Axelsson U, 1970, J Bone Joint Surg Br, V52, P717
   Bathla G, 2015, J GEN INTERN MED, V30, P373, DOI 10.1007/s11606-014-3088-2
   Botelho RV, 2014, ARQ BRAS NEUROCIR, V33, P240
   Comenzo RL, 2001, BLOOD, V98, P714, DOI 10.1182/blood.V98.3.714
   Dispenzieri A, 2012, BLOOD REV, V26, P137, DOI 10.1016/j.blre.2012.03.001
   Ely SA, 2002, AM J PATHOL, V160, P1293, DOI 10.1016/S0002-9440(10)62556-4
   Gertz MA, 2014, AM J HEMATOL, V89, P1133, DOI 10.1002/ajh.23828
   Haider S, 2014, LEUKEMIA LYMPHOMA, V55, P2241, DOI 10.3109/10428194.2013.876630
   KRAMER MR, 1986, POSTGRAD MED J, V62, P1037, DOI 10.1136/pgmj.62.733.1037
   Prokaeva T, 2007, ARTHRITIS RHEUM-US, V56, P3858, DOI 10.1002/art.22959
   Sarosiek S, 2015, AMYLOID, V22, P156, DOI 10.3109/13506129.2015.1036983
   STAVEM P, 1980, ACTA MED SCAND, V208, P111
   VILLAREJO F, 1994, SPINE, V19, P1178, DOI 10.1097/00007632-199405001-00017
NR 13
TC 3
Z9 3
U1 0
U2 5
PU LIPPINCOTT WILLIAMS & WILKINS
PI PHILADELPHIA
PA TWO COMMERCE SQ, 2001 MARKET ST, PHILADELPHIA, PA 19103 USA
SN 0025-7974
EI 1536-5964
J9 MEDICINE
JI Medicine (Baltimore)
PD SEP
PY 2016
VL 95
IS 36
AR e4603
DI 10.1097/MD.0000000000004603
PG 4
WC Medicine, General & Internal
WE Science Citation Index Expanded (SCI-EXPANDED)
SC General & Internal Medicine
GA DX4JE
UT WOS:000384346200021
PM 27603350
OA gold, Green Published
DA 2024-04-28
ER

PT J
AU Sun, CY
   Wang, XH
   Zhang, RY
   Xu, LJ
   Wang, B
   Li, J
AF Sun, Chunyan
   Wang, Xiaohong
   Zhang, Renyi
   Xu, Lingjie
   Wang, Bin
   Li, Jian
TI Efficacy and safety of intravenous daratumumab-based treatments for AL
   amyloidosis: a systematic review and meta-analysis
SO CANCER CELL INTERNATIONAL
LA English
DT Review
DE Intravenous daratumumab; Immunoglobulin light-chain amyloidosis;
   Efficacy; Safety; Meta-analysis
ID LIGHT-CHAIN AMYLOIDOSIS; ORGAN RESPONSES; PHASE-II; DEXAMETHASONE;
   LENALIDOMIDE; THERAPY; TRIAL; MELPHALAN; RATES
AB Background Intravenous daratumumab (DARA IV) has been increasingly used in the treatment of amyloid light-chain (AL) amyloidosis. However, the outcomes for patients administered with DARA IV have not been aggregated. The objective of this systematic review and meta-analysis was to investigate the efficacy and safety of DARA IV for AL amyloidosis. Methods We searched Medline, EMBASE, Cochrane Library and Web of Science up to 17 June 2021. Response rates and survival rates, and the corresponding 95% confidence intervals (CIs) were pooled and calculated using a fixed-effects model. Results Thirty studies (5 cohort studies and 25 single-arm studies) with 997 patients were included. In patients receiving DARA IV-based treatments, very good partial response or better response rate, complete response rate, very good partial response rate, partial response rate and overall response rate were 66% (95% CI, 62-69%), 30% (95% CI, 23-36%), 40% (95% CI, 33-46%), 17% (95% CI, 14-21%), and 77% (95% CI, 73-80%), respectively. Cardiac and renal responses were 41% (95% CI, 34-49%) and 43% (95% CI, 32-54%), respectively. 58% (95% CI, 49-66%) of patients achieved PFS one year or longer. 2.5% (range, 1-10.0%) of patients experienced grade 3 or 4 adverse events, of which the most common adverse event was lymphocytopenia (range, 13.6-25.0%). Conclusion This study supports the efficacy and safety of DARA IV for the treatment of patients with AL amyloidosis.
C1 [Sun, Chunyan] Huazhong Univ Sci & Technol, Inst Hematol, Union Hosp, Tongji Med Coll, Wuhan, Hubei, Peoples R China.
   [Wang, Xiaohong; Zhang, Renyi; Xu, Lingjie] Xian Janssen Pharmaceut Ltd, Shanghai, Peoples R China.
   [Li, Jian] Chinese Acad Med Sci & Peking Union Med Coll, Dept Hematol, Peking Union Med Coll Hosp, 1 Shuaifuyuan, Beijing 100730, Peoples R China.
   [Wang, Bin] Xian Janssen Pharmaceut Ltd, Beijing, Peoples R China.
C3 Huazhong University of Science & Technology; Johnson & Johnson; Janssen
   Pharmaceuticals; Chinese Academy of Medical Sciences - Peking Union
   Medical College; Peking Union Medical College Hospital; Peking Union
   Medical College; Johnson & Johnson; Janssen Pharmaceuticals
RP Li, J (corresponding author), Chinese Acad Med Sci & Peking Union Med Coll, Dept Hematol, Peking Union Med Coll Hosp, 1 Shuaifuyuan, Beijing 100730, Peoples R China.
EM lijian@pumch.cn
RI Zhang, Renyi/K-6900-2015; zhang, jiayue/JUF-0129-2023; Zhang,
   Wenkai/JWO-2030-2024
OI Zhang, Renyi/0000-0002-3647-1416; sun, chunyan/0000-0002-8053-025X; Xu,
   Lingjie/0000-0003-4330-1535
FU Xi'an Janssen Pharmaceutical Ltd.
FX This work was supported by Xi'an Janssen Pharmaceutical Ltd. The authors
   were responsible for all content and editorial decisions, and received
   no honoraria related to the development of this publication.
CR Abeykoon JP, 2019, LEUKEMIA, V33, P531, DOI 10.1038/s41375-018-0262-2
   Chung A, 2019, BLOOD, V134, DOI 10.1182/blood-2019-122152
   Chung A, 2020, BLOOD ADV, V4, P458, DOI 10.1182/bloodadvances.2019000776
   Cibeira MT, 2015, BRIT J HAEMATOL, V170, P804, DOI 10.1111/bjh.13500
   Cohen O, 2020, BRIT J HAEMATOL, V189, P116
   Cohen OC, 2020, AMYLOID, V27, P200, DOI 10.1080/13506129.2020.1765768
   Dima D, 2020, BLOOD, V136, DOI 10.1182/blood-2020-139643
   Dinner S, 2013, HAEMATOLOGICA, V98, P1593, DOI 10.3324/haematol.2013.084574
   Efthimiou O, 2018, EVID-BASED MENT HEAL, V21, P72, DOI 10.1136/eb-2018-102911
   Gertz MA, 2020, AM J HEMATOL, V95, P848, DOI 10.1002/ajh.25819
   Godara A, 2020, CL LYMPH MYELOM LEUK, V20, P184, DOI 10.1016/j.clml.2019.10.019
   Godara A, 2019, J CLIN ONCOL, V37
   Gounot R, 2019, DARATUMUMAB IS WELL
   Gounot R, 2021, LEUKEMIA LYMPHOMA, V62, P979, DOI 10.1080/10428194.2020.1850717
   Group. CSLCAC Center. NKDCMR Diseases. NCMRCfH, 2021, Natl. Med. J. China, V101, P1646
   Hashmi H, 2021, IMMUNOTARGETS THER, V10, P201, DOI 10.2147/ITT.S259122
   Jaccard A., 2018, HEMASPHERE, V130, P508
   Jeryczynski G, 2021, ESMO OPEN, V6, DOI 10.1016/j.esmoop.2021.100065
   Jeryczynski G, 2019, BLOOD, V134, DOI 10.1182/blood-2019-124681
   Kastritis E, 2021, NEW ENGL J MED, V385, P46, DOI 10.1056/NEJMoa2028631
   Kastritis E, CONSOLIDATION SHORT
   Kaufman G, 2016, BLOOD, V128, DOI 10.1182/blood.V128.22.4525.4525
   Kaufman GP, 2017, BLOOD, V130, P900, DOI 10.1182/blood-2017-01-763599
   Kennedy VE., 2020, J CLIN ONCOL, V38, DOI [10.1200/JCO.2020.38.15_suppl.e20569, DOI 10.1200/JCO.2020.38.15_SUPPL.E20569]
   Khouri J, 2017, BLOOD, V130
   Khouri J, 2019, BRIT J HAEMATOL, V185, P342, DOI 10.1111/bjh.15455
   Kimmich C, 2017, BLOOD, V130
   Kimmich CR, 2021, AM J HEMATOL, V96, pE253, DOI 10.1002/ajh.26191
   Kimmich CR, 2020, BLOOD, V135, P1517, DOI 10.1182/blood.2019003633
   Kleman A, 2019, CL LYMPH MYELOM LEUK, V19, pE321, DOI 10.1016/j.clml.2019.09.528
   Lecumberri R, 2020, AMYLOID, V27, P163, DOI 10.1080/13506129.2020.1730791
   Lee LX, 2019, AMYLOID, V26, P101, DOI 10.1080/13506129.2019.1600498
   Lee LX, 2017, BLOOD, V130
   Lee SS, 2018, BLOOD, V132, DOI 10.1182/blood-2018-99-119979
   Manwani R, 2019, BLOOD, V134, P2271, DOI 10.1182/blood.2019000834
   Milani P, 2019, BLOOD, V134, DOI 10.1182/blood-2019-130675
   Milani P, 2020, AM J HEMATOL, V95, P900, DOI 10.1002/ajh.25828
   Moreau P, 2010, BLOOD, V116, P4777, DOI 10.1182/blood-2010-07-294405
   National Heart L and Blood Institute, QUALITY ASSESSMENT T
   Ozga M, 2019, BLOOD, V134, DOI 10.1182/blood-2019-124206
   Page MJ, 2021, BMJ-BRIT MED J, V372, DOI [10.1136/bmj.n71, 10.1136/bmj.n160, 10.1371/journal.pmed.1003583, 10.1016/j.jclinepi.2021.03.001, 10.1186/s13643-021-01626-4, 10.26633/RPSP.2022.112, 10.1016/j.ijsu.2021.105906, 10.1016/j.jclinepi.2021.02.003]
   Palladini G, 2020, BLOOD, V136, DOI 10.1182/blood-2020-140708
   Palladini G, 2020, BLOOD, V136, P2620, DOI 10.1182/blood.2020006913
   Pick M, 2018, EUR J HAEMATOL, V100, P494, DOI 10.1111/ejh.13046
   Ratermann K, 2019, CL LYMPH MYELOM LEUK, V19, pE328, DOI 10.1016/j.clml.2019.09.539
   Riva M, 2019, HAEMATOLOGICA, V104, P64
   Roccatello D, 2020, INT J MOL SCI, V21, DOI 10.3390/ijms21114129
   Rosko N, 2019, BLOOD, V134, DOI 10.1182/blood-2019-124775
   Roussel M, 2020, BLOOD, V135, P1531, DOI 10.1182/blood.2019004369
   Roussel M, 2019, CL LYMPH MYELOM LEUK, V19, pE40, DOI 10.1016/j.clml.2019.09.061
   Roussel M, 2017, BLOOD, V130
   Rysavá R, 2019, NEPHROL DIAL TRANSPL, V34, P1460, DOI 10.1093/ndt/gfy291
   Sanchorawala V, 2020, BLOOD, V135, P1541, DOI 10.1182/blood.2019004436
   Sanchorawala V, 2018, BLOOD, V132, DOI 10.1182/blood-2018-99-112991
   Schwotzer R, 2019, HEMATOL ONCOL, V37, P595, DOI 10.1002/hon.2677
   Seckinger A, 2018, FRONT IMMUNOL, V9, DOI 10.3389/fimmu.2018.01676
   Shragai T, 2021, EUR J HAEMATOL, V106, P184, DOI 10.1111/ejh.13535
   Sidiqi MH, 2019, BLOOD, V134, DOI 10.1182/blood-2019-125453
   Sidiqi MH, 2019, LEUKEMIA LYMPHOMA, V60, P295, DOI 10.1080/10428194.2018.1485914
   Sidiqi MH, 2018, J CLIN ONCOL, V36, P1323, DOI 10.1200/JCO.2017.76.9554
   Sun SR, 2020, NEPHROL DIAL TRANSPL, V35, P574
   Team, RC R LANG ENV STAT C
   Van de Wyngaert Z, 2020, BRIT J HAEMATOL, V188, pE24, DOI 10.1111/bjh.16282
   Van De Wyngaert Z, 2018, BLOOD, V132, DOI 10.1182/blood-2018-99-116801
   Yu GY., 2021, J LEUKEMIA LYMPHOMA, V30, P11
NR 65
TC 2
Z9 3
U1 1
U2 5
PU BMC
PI LONDON
PA CAMPUS, 4 CRINAN ST, LONDON N1 9XW, ENGLAND
EI 1475-2867
J9 CANCER CELL INT
JI Cancer Cell Int.
PD JUL 4
PY 2022
VL 22
IS 1
AR 222
DI 10.1186/s12935-022-02635-6
PG 11
WC Oncology
WE Science Citation Index Expanded (SCI-EXPANDED)
SC Oncology
GA 2Q7VY
UT WOS:000820628700001
PM 35788237
OA Green Published, gold
DA 2024-04-28
ER

PT J
AU Sattianayagam, PT
   Lane, T
   Fox, Z
   Petrie, A
   Gibbs, SDJ
   Pinney, JH
   Risom, SS
   Rowczenio, DM
   Wechalekar, AD
   Lachmann, HJ
   Gilbertson, JA
   Hawkins, PN
   Gillmore, JD
AF Sattianayagam, Prayman T.
   Lane, Thirusha
   Fox, Zoe
   Petrie, Aviva
   Gibbs, Simon D. J.
   Pinney, Jennifer H.
   Risom, Signe S.
   Rowczenio, Dorota M.
   Wechalekar, Ashutosh D.
   Lachmann, Helen J.
   Gilbertson, Janet A.
   Hawkins, Philip N.
   Gillmore, Julian D.
TI A prospective study of nutritional status in immunoglobulin light chain
   amyloidosis
SO HAEMATOLOGICA
LA English
DT Article
ID QUALITY-OF-LIFE; SUBJECTIVE GLOBAL ASSESSMENT; PRIMARY SYSTEMIC
   AMYLOIDOSIS; STEM-CELL TRANSPLANTATION; ASSESSMENT PG-SGA; CANCER;
   MALNUTRITION; FEATURES
AB Weight loss is common in systemic immunoglobulin light chain amyloidosis but there are limited data on the impact of nutritional status on outcome. Using the Patient-Generated Subjective Global Assessment (PG-SGA) score, we prospectively examined nutritional status in 110 consecutive newly-diagnosed, treatment-naive patients with immunoglobulin light chain amyloidosis attending the UK National Amyloidosis Centre. At study entry, 72 of 110 (66%) patients had a PG-SGA score of 4 or over, indicating malnutrition requiring specialist nutritional intervention. Number of amyloidotic organs, elevated alkaline phosphatase, presence of autonomic neuropathy and advanced Mayo disease stage were independently associated with poor nutritional status (P<0.05). Quality of life was substantially poorer among those with higher PG-SGA scores (P<0.001). Furthermore, PG-SGA score was a powerful independent predictor of patient survival (P=0.02). Malnutrition is prevalent and is associated with poor quality of life and reduced survival among patients with systemic immunoglobulin light chain amyloidosis. The PG-SGA score would be an appropriate tool to evaluate whether nutritional intervention could improve patient outcomes. (C) 2013 Ferrata Storti Foundation. This is an open-access paper. doi:10.3324/haematol.2012.070359
C1 [Sattianayagam, Prayman T.; Lane, Thirusha; Gibbs, Simon D. J.; Pinney, Jennifer H.; Risom, Signe S.; Rowczenio, Dorota M.; Wechalekar, Ashutosh D.; Lachmann, Helen J.; Gilbertson, Janet A.; Hawkins, Philip N.; Gillmore, Julian D.] UCL, Ctr Amyloidosis & Acute Phase Prot, Natl Amyloidosis Ctr, London WC1E 6BT, England.
   [Fox, Zoe] UCL, Dept Populat Sci, Div Med, London WC1E 6BT, England.
   [Petrie, Aviva] UCL, Biostat Unit, Eastman Dent Inst, London WC1E 6BT, England.
C3 University of London; University College London; University of London;
   University College London; University of London; University College
   London
RP Gillmore, JD (corresponding author), UCL, Ctr Amyloidosis & Acute Phase Prot, Natl Amyloidosis Ctr, London WC1E 6BT, England.
EM j.gillmore@ucl.ac.uk
RI Gibbs, Simon/K-4974-2019; Hawkins, Philip/JVO-1941-2024; Risom, Signe
   Stelling/AGE-3581-2022
OI Hawkins, Philip/0000-0002-6983-9598; Risom, Signe
   Stelling/0000-0001-5168-9264; Lachmann, Helen/0000-0001-8378-2498
FU MRC [G97900510]; UCL; NHS
FX This work was supported by an MRC Programme Grant (G97900510) (PNH), UCL
   Amyloidosis Research Fund, and NHS Research and Development Funds.
CR AARONSON NK, 1993, J NATL CANCER I, V85, P365, DOI 10.1093/jnci/85.5.365
   Bauer J, 2002, EUR J CLIN NUTR, V56, P779, DOI 10.1038/sj.ejcn.1601412
   Caccialanza R, 2006, AM J CLIN NUTR, V83, P350
   Caccialanza R, 2012, ANN HEMATOL, V91, P399, DOI 10.1007/s00277-011-1309-x
   Dingli D, 2010, NEUROLOGY, V74, P913, DOI 10.1212/WNL.0b013e3181d55f4d
   Dispenzieri A, 2001, J CLIN ONCOL, V19, P3350, DOI 10.1200/JCO.2001.19.14.3350
   Dispenzieri A, 2004, J CLIN ONCOL, V22, P3751, DOI 10.1200/JCO.2004.03.029
   Fayers P, 2002, EUR J CANCER, V38, pS125
   Fiaccadori E, 1999, J AM SOC NEPHROL, V10, P581
   Gillmore JD, 2010, AMYLOID, V17, P88
   Gupta D, 2006, J CLIN EPIDEMIOL, V59, P704, DOI 10.1016/j.jclinepi.2005.08.020
   Hammerlid E, 1998, HEAD NECK-J SCI SPEC, V20, P540, DOI 10.1002/(SICI)1097-0347(199809)20:6<540::AID-HED9>3.0.CO;2-J
   Hazenberg BP, 2005, AM J HAEMATOL, V79
   Kalantar-Zadeh K, 2008, AM J CARDIOL, V101, p89E, DOI 10.1016/j.amjcard.2008.03.007
   KYLE RA, 1995, SEMIN HEMATOL, V32, P45
   Lim HJ, 2010, NUTRITION, V26, P766, DOI 10.1016/j.nut.2009.10.003
   Lovat LB, 1998, GUT, V42, P727, DOI 10.1136/gut.42.5.727
   Merlini G, 2008, ANN ONCOL, V19, P63, DOI 10.1093/annonc/mdn200
   Ottery FD, 1996, NUTRITION, V12, pS15, DOI 10.1016/0899-9007(95)00067-4
   OVESEN L, 1993, NUTR CANCER, V19, P159, DOI 10.1080/01635589309514246
   Park MA, 2003, MEDICINE, V82, P291, DOI 10.1097/01.md.0000091183.93122.c7
   Pepys MB, 2006, ANNU REV MED, V57, P223, DOI 10.1146/annurev.med.57.121304.131243
   Persson C, 1999, CLIN NUTR, V18, P71, DOI 10.1016/S0261-5614(99)80054-5
   Seldin DC, 2004, BLOOD, V104, P1888, DOI 10.1182/blood-2004-01-0089
NR 24
TC 21
Z9 22
U1 0
U2 3
PU FERRATA STORTI FOUNDATION
PI PAVIA
PA VIA GIUSEPPE BELLI 4, 27100 PAVIA, ITALY
SN 0390-6078
J9 HAEMATOLOGICA
JI Haematologica
PD JAN
PY 2013
VL 98
IS 1
BP 136
EP 140
DI 10.3324/haematol.2012.070359
PG 5
WC Hematology
WE Science Citation Index Expanded (SCI-EXPANDED)
SC Hematology
GA 078OF
UT WOS:000314107700027
PM 22983575
OA Green Published, gold
DA 2024-04-28
ER

PT J
AU Comenzo, RL
   Reece, D
   Palladini, G
   Seldin, D
   Sanchorawala, V
   Landau, H
   Falk, R
   Wells, K
   Solomon, A
   Wechalekar, A
   Zonder, J
   Dispenzieri, A
   Gertz, M
   Streicher, H
   Skinner, M
   Kyle, RA
   Merlini, G
AF Comenzo, R. L.
   Reece, D.
   Palladini, G.
   Seldin, D.
   Sanchorawala, V.
   Landau, H.
   Falk, R.
   Wells, K.
   Solomon, A.
   Wechalekar, A.
   Zonder, J.
   Dispenzieri, A.
   Gertz, M.
   Streicher, H.
   Skinner, M.
   Kyle, R. A.
   Merlini, G.
TI Consensus guidelines for the conduct and reporting of clinical trials in
   systemic light-chain amyloidosis
SO LEUKEMIA
LA English
DT Review
DE amyloidosis; free light chains; clinical trials; clinical research
ID STEM-CELL TRANSPLANTATION; BRAIN NATRIURETIC PEPTIDE; HIGH-DOSE
   MELPHALAN; TWICE-WEEKLY BORTEZOMIB; AL AMYLOIDOSIS; UNDETERMINED
   SIGNIFICANCE; MONOCLONAL GAMMOPATHIES; INTRAVENOUS MELPHALAN;
   MOLECULAR-MECHANISMS; CARDIAC BIOMARKERS
AB This manuscript summarizes the recommendations that emerged from the first Roundtable on Clinical Research in Immunoglobulin Light-chain Amyloidosis (AL), a meeting sponsored by the Amyloidosis Foundation (Clarkston, MI, USA) to develop a consensus of experts on a modern framework for clinical trial design and drug development in AL. Recent diagnostic and technical advances in AL, and updated consensus guidelines for assessing hematologic and organ responses, enable us to define study populations, appropriate end points, and other criteria for all phases of clinical research. This manuscript provides a framework for the design and conduct of systematic collaborative clinical research in AL to encourage more rapid testing of therapies and to expedite new drug development and approval.
C1 [Comenzo, R. L.] Tufts Med Ctr, Blood Bank, Div Hematol Oncol, Boston, MA 02111 USA.
   [Reece, D.] Princess Margaret Hosp, Toronto, ON M4X 1K9, Canada.
   [Palladini, G.; Merlini, G.] Univ Pavia, Fdn IRCCS Policlin San Matteo, I-27100 Pavia, Italy.
   [Seldin, D.; Sanchorawala, V.; Skinner, M.] Boston Univ, Sch Med, Boston, MA 02118 USA.
   [Landau, H.] Mem Sloan Kettering Canc Ctr, New York, NY 10021 USA.
   [Falk, R.] Brigham & Womens Hosp, Boston, MA 02115 USA.
   [Wells, K.; Solomon, A.] Univ Tennessee, Grad Sch Med, Knoxville, TN USA.
   [Wechalekar, A.] UCL, London, England.
   [Zonder, J.] Barbara Ann Karmanos Canc Inst, Detroit, MI USA.
   [Dispenzieri, A.; Gertz, M.; Kyle, R. A.] Mayo Clin, Rochester, MN USA.
   [Streicher, H.] NCI, Washington, DC USA.
C3 Tufts Medical Center; University of Toronto; University Health Network
   Toronto; Princess Margaret Cancer Centre; University of Pavia; IRCCS
   Fondazione San Matteo; Boston University; Memorial Sloan Kettering
   Cancer Center; Harvard University; Brigham & Women's Hospital;
   University of Tennessee System; University of Tennessee Health Science
   Center; University of London; University College London; Barbara Ann
   Karmanos Cancer Institute; Mayo Clinic; National Institutes of Health
   (NIH) - USA; NIH National Cancer Institute (NCI)
RP Comenzo, RL (corresponding author), Tufts Med Ctr, Blood Bank, Div Hematol Oncol, 800 Washington St, Boston, MA 02111 USA.
EM rcomenzo@tuftsmedicalcenter.org
RI Gertz, Morie/K-2873-2019; Palladini, Giovanni/G-1763-2010; Merlini,
   Giampaolo/A-3817-2008
OI Seldin, David C/0000-0003-0168-2333; Palladini,
   Giovanni/0000-0001-5994-5138; Sanchorawala,
   Vaishali/0000-0002-6307-2445; Dispenzieri, Angela/0000-0001-8780-9512;
   Merlini, Giampaolo/0000-0001-7680-3254
FU NCI NIH HHS [P30 CA008748] Funding Source: Medline
CR Arbustini E, 1997, AMYLOID, V4, P157, DOI 10.3109/13506129709014380
   Bellavia D, 2010, J AM SOC ECHOCARDIOG, V23, P643, DOI 10.1016/j.echo.2010.03.027
   Bochtler T, 2008, BLOOD, V111, P4700, DOI 10.1182/blood-2007-11-122101
   Bodin K, 2010, NATURE, V468, P93, DOI 10.1038/nature09494
   Brambilla F, 2012, BLOOD, V119, P1844, DOI 10.1182/blood-2011-07-365510
   Bryce AH, 2009, HAEMATOL-HEMATOL J, V94, P380, DOI 10.3324/haematol.13369
   Cohen AD, 2007, BRIT J HAEMATOL, V139, P224, DOI 10.1111/j.1365-2141.2007.06783.x
   Comenzo RL, 2006, BLOOD, V107, P3489, DOI 10.1182/blood-2005-10-4148
   Comenzo RL, 1998, BLOOD, V91, P3662
   Dember LM, 2001, ANN INTERN MED, V134, P746, DOI 10.7326/0003-4819-134-9_Part_1-200105010-00011
   Dhodapkar MV, 2004, BLOOD, V104, P3520, DOI 10.1182/blood-2004-05-1924
   Dietrich S, 2010, BLOOD, V116, P522, DOI 10.1182/blood-2009-11-253237
   Dispenzieri A, 2004, BLOOD, V104, P1881, DOI 10.1182/blood-2004-01-0390
   Dispenzieri A, 2004, J CLIN ONCOL, V22, P3751, DOI 10.1200/JCO.2004.03.029
   Dispenzieri A, 2009, LEUKEMIA, V23, P215, DOI 10.1038/leu.2008.307
   Dispenzieri A, 2003, LANCET, V361, P1787, DOI 10.1016/S0140-6736(03)13396-X
   Dispenzieri A, 2007, BLOOD, V109, P465, DOI 10.1182/blood-2006-07-032987
   Dispenzieri A, 2010, AM J HEMATOL, V85, P757, DOI 10.1002/ajh.21822
   Falk RH, 2005, CIRCULATION, V112, P2047, DOI 10.1161/CIRCULATIONAHA.104.489187
   Gertz MA, 2010, AMYLOID, V17, P48
   Gertz MA, 2005, AM J HEMATOL, V79, P319, DOI 10.1002/ajh.20381
   Kastritis E, 2010, J CLIN ONCOL, V28, P1031, DOI 10.1200/JCO.2009.23.8220
   Kristen AV, 2010, BLOOD, V116, P2455, DOI 10.1182/blood-2010-02-267708
   Kumar S, 2012, J CLIN ONCOL, V30, P989, DOI 10.1200/JCO.2011.38.5724
   Kyle RA, 2003, IMMUNOL REV, V194, P112, DOI 10.1034/j.1600-065X.2003.00056.x
   KYLE RA, 1978, BLOOD, V52, P818
   KYLE RA, 1992, BLOOD, V79, P1817
   Lachmann HJ, 2003, BRIT J HAEMATOL, V122, P78, DOI 10.1046/j.1365-2141.2003.04433.x
   Landau H, 2010, AMYLOID, V17, P80
   Lebovic D, 2008, BRIT J HAEMATOL, V143, P369, DOI 10.1111/j.1365-2141.2008.07327.x
   Merlini G, 2008, ANN ONCOL, V19, P63, DOI 10.1093/annonc/mdn200
   Merlini G, 2003, NEW ENGL J MED, V349, P583, DOI 10.1056/NEJMra023144
   Merlini G, 2004, J INTERN MED, V255, P159, DOI 10.1046/j.1365-2796.2003.01262.x
   Palladini G, 2005, AMYLOID, V12, P120, DOI 10.1080/13506120500107055
   Palladini G, 2003, CIRCULATION, V107, P2440, DOI 10.1161/01.CIR.0000068314.02595.B2
   Palladini G, 2010, BLOOD, V116, P1364
   Palladini G, 2006, BLOOD, V107, P3854, DOI 10.1182/blood-2005-11-4385
   Palladini G, 2010, BLOOD, V116, P3426, DOI 10.1182/blood-2010-05-286567
   Rajkumar SV, 2007, NEW ENGL J MED, V356, P2413, DOI 10.1056/NEJMe078027
   Reece DE, 2011, BLOOD, V118, P865, DOI 10.1182/blood-2011-02-334227
   Reece DE, 2009, BLOOD, V114, P1489, DOI 10.1182/blood-2009-02-203398
   Sanchorawala V, 2007, BLOOD, V110, P3561, DOI 10.1182/blood-2007-07-099481
   Sanchorawala V, 2007, BLOOD, V109, P492, DOI 10.1182/blood-2006-07-030544
   Seldin DC, 2004, BLOOD, V104, P1888, DOI 10.1182/blood-2004-01-0089
   Tate JR, 2007, CLIN CHIM ACTA, V376, P30, DOI 10.1016/j.cca.2006.07.011
   Cibeira MT, 2011, BLOOD, V118, P4346, DOI 10.1182/blood-2011-01-330738
   Vrana JA, 2009, BLOOD, V114, P4957, DOI 10.1182/blood-2009-07-230722
   Wall JS, 2010, BLOOD, V116, P2241, DOI 10.1182/blood-2010-03-273797
   Ward JE, 2011, BLOOD, V118, P6610, DOI 10.1182/blood-2011-04-351643
   Wechalekar A, 2011, HAEMATOLOGICA S1, V96, pS158
   Wechalekar AD, 2007, BLOOD, V109, P457, DOI 10.1182/blood-2006-07-035352
   Wechalekar AD, 2009, NAT CLIN PRACT CARD, V6, P128, DOI 10.1038/ncpcardio1423
   Zhou P, 2012, CL LYMPH MYELOM LEUK, V12, P49, DOI 10.1016/j.clml.2011.09.217
NR 53
TC 284
Z9 314
U1 0
U2 12
PU NATURE PUBLISHING GROUP
PI LONDON
PA MACMILLAN BUILDING, 4 CRINAN ST, LONDON N1 9XW, ENGLAND
SN 0887-6924
EI 1476-5551
J9 LEUKEMIA
JI Leukemia
PD NOV
PY 2012
VL 26
IS 11
BP 2317
EP 2325
DI 10.1038/leu.2012.100
PG 9
WC Oncology; Hematology
WE Science Citation Index Expanded (SCI-EXPANDED)
SC Oncology; Hematology
GA 033JL
UT WOS:000310791300003
PM 22475872
DA 2024-04-28
ER

PT J
AU Wang, YJ
   Xu, LS
   Liu, Y
   Hu, YZ
   Shi, Q
   Jin, LX
   Yang, LJ
   Wang, PZ
   Zhang, KS
   Huang, XJ
   Ge, Q
   Lu, J
AF Wang, Yujia
   Xu, Lushuang
   Liu, Yang
   Hu, Yuzhe
   Shi, Qiang
   Jin, Lixue
   Yang, Lijun
   Wang, Pingzhang
   Zhang, Kunshan
   Huang, Xiaojun
   Ge, Qing
   Lu, Jin
TI Transcriptional heterogeneity of clonal plasma cells and immune evasion
   in immunoglobulin light chain amyloidosis
SO INTERNATIONAL JOURNAL OF HEMATOLOGY
LA English
DT Article
DE Immunoglobulin light chain amyloidosis; Single-cell RNA sequencing;
   Plasma cells; Natural killer cells
ID MULTIPLE-MYELOMA; GENE-EXPRESSION; AL AMYLOIDOSIS; GERMLINE GENE;
   PROTEIN; INVOLVEMENT; PROGRESSION; FEATURES; DISEASE; PROFILE
AB Immunoglobulin light chain amyloidosis (AL amyloidosis) is characterized by the presence of B cells producing amyloidogenic immunoglobulin light chains (LCs). The low frequency of aberrant B cells in AL is often masked by a polyclonal B cell background, making it difficult for treatment. We analyzed the single-cell RNA sequencing data from GEO database to compare the plasma cell (PCs) in four individuals with AL amyloidosis, one AL subject after treatment, and six healthy controls. High interindividual variability in AL-derived PCs in their expression pattern of known overexpressed genes in multiple myeloma and their usage of V regions in LCs was demonstrated. We also found overexpression of MHC class I molecules as one of the common features of clonal PCs in individuals with AL amyloidosis. Significantly reduced frequencies of circulating natural killer (NK) cells were also observed in a small cohort of AL patients when compared to healthy controls. These data demonstrate that aberrant PCs in AL has a highly diverse transcriptome, an upregulation of MHC, and a dampened capability of immunosurveillance by reduction of circulating NK frequencies. The analysis of clonal PCs at single cell level may provide a better approach for precise molecular profiling and diagnosis of AL amyloidosis.
C1 [Wang, Yujia; Xu, Lushuang; Hu, Yuzhe; Jin, Lixue; Yang, Lijun; Wang, Pingzhang; Ge, Qing] Peking Univ, Sch Basic Med Sci, Dept Immunol, NHC Key Lab Med Immunol, Beijing, Peoples R China.
   [Liu, Yang; Huang, Xiaojun; Lu, Jin] Peking Univ Peoples Hosp, Beijing Key Lab Hematopoiet Stem Cell Transplanta, Beijing 100044, Peoples R China.
   [Liu, Yang; Huang, Xiaojun; Lu, Jin] Inst Hematol, Beijing 100044, Peoples R China.
   [Shi, Qiang] Peking Univ, Ctr Bioinformat, Sch Life Sci, Beijing 100871, Peoples R China.
   [Zhang, Kunshan] Tongji Univ, Tongji Hosp, Translat Stem Cell Res Ctr, Sch Med, Shanghai 200065, Peoples R China.
   [Ge, Qing] Peking Univ, Sch Basic Med Sci, Dept Integrat Chinese & Western Med, Beijing 100191, Peoples R China.
   [Lu, Jin] Soochow Univ, Collaborat Innovat Ctr Haematol, Suzhou, Jiangsu, Peoples R China.
   [Ge, Qing] Peking Univ, Hlth Sci Ctr, 38 Xue Yuan Rd, Beijing 100191, Peoples R China.
C3 Peking University; Peking University; Tongji University; Peking
   University; Soochow University - China; Peking University
RP Ge, Q (corresponding author), Peking Univ, Sch Basic Med Sci, Dept Immunol, NHC Key Lab Med Immunol, Beijing, Peoples R China.; Lu, J (corresponding author), Peking Univ Peoples Hosp, Beijing Key Lab Hematopoiet Stem Cell Transplanta, Beijing 100044, Peoples R China.; Lu, J (corresponding author), Inst Hematol, Beijing 100044, Peoples R China.; Ge, Q (corresponding author), Peking Univ, Sch Basic Med Sci, Dept Integrat Chinese & Western Med, Beijing 100191, Peoples R China.; Lu, J (corresponding author), Soochow Univ, Collaborat Innovat Ctr Haematol, Suzhou, Jiangsu, Peoples R China.; Ge, Q (corresponding author), Peking Univ, Hlth Sci Ctr, 38 Xue Yuan Rd, Beijing 100191, Peoples R China.
EM qingge@bjmu.edu.cn; jin1lu@sina.com
RI Ge, Qing/HJG-9192-2022; Huang, Xiao-Jun/HIK-3759-2022
OI Huang, Xiao-Jun/0000-0002-2145-6643; Shi, Qiang/0000-0003-1851-773X;
   Wang, Pingzhang/0000-0003-1746-7216; Lu, jin/0000-0001-5004-2741
FU National Key Research and Development Program of China [2017YFA0104500];
   National Natural Science Foundation of China [91853202, 32070897,
   31671244, 31872734]; Foundation for Innovative Research Groups of the
   National Natural Science Foundation of China [81621001]; Beijing Natural
   Science Foundation [7202079]; Non-Profit Central Research Institute Fund
   of Chinese Academy of Medical Sciences [2018PT31039]
FX This work was supported by grants from the National Key Research and
   Development Program of China (2017YFA0104500), the National Natural
   Science Foundation of China (91853202, J.L.; 32070897, 31671244,
   31872734, Q.G.), the Foundation for Innovative Research Groups of the
   National Natural Science Foundation of China (81621001), Beijing Natural
   Science Foundation (7202079), the Non-Profit Central Research Institute
   Fund of Chinese Academy of Medical Sciences, 2018PT31039.
CR Abraham RS, 2005, BLOOD, V105, P794, DOI 10.1182/blood-2004-04-1424
   Abraham RS, 2003, BLOOD, V101, P3801, DOI 10.1182/blood-2002-09-2707
   Ben-Shmuel A, 2020, FRONT IMMUNOL, V11, DOI 10.3389/fimmu.2020.00275
   Bernal M, 2009, HUM IMMUNOL, V70, P854, DOI 10.1016/j.humimm.2009.07.004
   Blackburn TE, 2017, CURR TOP MICROBIOL, V408, P47, DOI 10.1007/82_2017_40
   Bochtler T, 2011, BLOOD, V117, P3809, DOI 10.1182/blood-2010-02-268987
   Cenci S, 2006, EMBO J, V25, P1104, DOI 10.1038/sj.emboj.7601009
   Chesi M, 1997, NAT GENET, V16, P260, DOI 10.1038/ng0797-260
   Comenzo RL, 2001, BLOOD, V98, P714, DOI 10.1182/blood.V98.3.714
   Dubovsky JA, 2013, BLOOD, V122, P3308, DOI 10.1182/blood-2013-05-504597
   FATHALLAHSHAYKH H, 1991, P NATL ACAD SCI USA, V88, P3451, DOI 10.1073/pnas.88.8.3451
   Ge XL, 2012, PLOS ONE, V7, DOI 10.1371/journal.pone.0039449
   Gerlach JP, 2018, P NATL ACAD SCI USA, V115, pE3996, DOI 10.1073/pnas.1721321115
   Halliley JL, 2015, IMMUNITY, V43, P132, DOI 10.1016/j.immuni.2015.06.016
   Huang DW, 2009, NAT PROTOC, V4, P44, DOI 10.1038/nprot.2008.211
   Huang DW, 2009, NUCLEIC ACIDS RES, V37, P1, DOI 10.1093/nar/gkn923
   Huiting LN, 2018, LEUKEMIA, V32, P2339, DOI 10.1038/s41375-018-0141-x
   Jourdan M, 2009, BRIT J HAEMATOL, V145, P45, DOI 10.1111/j.1365-2141.2008.07562.x
   Keats JJ, 2005, BLOOD, V105, P4060, DOI 10.1182/blood-2004-09-3704
   Kim HK, 2020, NAT COMMUN, V11, DOI 10.1038/s41467-020-17802-4
   Kourelis TV, 2017, BLOOD, V129, P299, DOI 10.1182/blood-2016-10-743997
   Kourelis TV, 2013, J CLIN ONCOL, V31, P4319, DOI 10.1200/JCO.2013.50.8499
   Kryukov F, 2016, GENE, V591, P490, DOI 10.1016/j.gene.2016.06.017
   Kufova Z., 2017, Klinicka Onkologie: Casopis Ceske a Slovenske Onkologicke Spolecnosti, V30, P60, DOI DOI 10.14735/AMKO20172S60
   Landego I, 2012, EUR J IMMUNOL, V42, P2760, DOI 10.1002/eji.201242371
   Ledergor G, 2018, NAT MED, V24, P1867, DOI 10.1038/s41591-018-0269-2
   Li PP, 2015, MED ONCOL, V32, DOI 10.1007/s12032-014-0479-5
   Li S, 2019, J RECEPT SIG TRANSD, V39, P368, DOI 10.1080/10799893.2019.1669182
   Merlini G, 2006, BLOOD, V108, P2520, DOI 10.1182/blood-2006-03-001164
   Merlini G, 2018, NAT REV DIS PRIMERS, V4, DOI 10.1038/s41572-018-0034-3
   Merlini G, 2012, BLOOD, V119, P4343, DOI 10.1182/blood-2012-03-413112
   Mikhael JR, 2012, BLOOD, V119, P4391, DOI 10.1182/blood-2011-11-390930
   Myngbay A, 2019, FRONT IMMUNOL, V10, DOI 10.3389/fimmu.2019.01353
   Nagasawa K, 2007, EMBO REP, V8, P483, DOI 10.1038/sj.embor.7400933
   Nguyen N, 2020, J BIOL CHEM, V295, P13584, DOI 10.1074/jbc.RA120.013897
   Paiva B, 2017, LEUKEMIA, V31, P382, DOI 10.1038/leu.2016.211
   Paiva B, 2016, BLOOD, V127, P3035, DOI 10.1182/blood-2015-10-673095
   Perfetti V, 2002, BLOOD, V100, P948, DOI 10.1182/blood-2002-01-0114
   Perfetti V, 2012, BLOOD, V119, P144, DOI 10.1182/blood-2011-05-355784
   Qiu ZT, 2017, PEERJ, V5, DOI 10.7717/peerj.4062
   Raninga PV, 2015, ONCOTARGET, V6, P15410, DOI 10.18632/oncotarget.3795
   Richelda R, 1997, BLOOD, V90, P4062, DOI 10.1182/blood.V90.10.4062
   Russignan A, 2017, BRIT J HAEMATOL, V178, P781, DOI 10.1111/bjh.14771
   Ryu D, 2020, CLIN CANCER RES, V26, P935, DOI 10.1158/1078-0432.CCR-19-0694
   Shi J, 2008, BLOOD, V111, P1309, DOI 10.1182/blood-2007-03-078535
   Slany A, 2014, J PROTEOME RES, V13, P844, DOI 10.1021/pr400881p
   Spaan I, 2018, J HEMATOL ONCOL, V11, DOI 10.1186/s13045-018-0615-3
   Stuart T, 2019, CELL, V177, P1888, DOI 10.1016/j.cell.2019.05.031
   van Andel H, 2019, LEUKEMIA, V33, P1063, DOI 10.1038/s41375-019-0404-1
   van Galen P, 2014, NATURE, V510, P268, DOI 10.1038/nature13228
   Yang X, 2012, CANCER GENE THER, V19, P153, DOI 10.1038/cgt.2011.85
   Zhou P, 2012, CL LYMPH MYELOM LEUK, V12, P49, DOI 10.1016/j.clml.2011.09.217
NR 52
TC 3
Z9 3
U1 1
U2 16
PU SPRINGER JAPAN KK
PI TOKYO
PA SHIROYAMA TRUST TOWER 5F, 4-3-1 TORANOMON, MINATO-KU, TOKYO, 105-6005,
   JAPAN
SN 0925-5710
EI 1865-3774
J9 INT J HEMATOL
JI Int. J. Hematol.
PD FEB
PY 2021
VL 113
IS 2
BP 231
EP 242
DI 10.1007/s12185-020-03016-3
EA OCT 2020
PG 12
WC Hematology
WE Science Citation Index Expanded (SCI-EXPANDED)
SC Hematology
GA QD1GH
UT WOS:000576624800001
PM 33040275
DA 2024-04-28
ER

PT J
AU Miyazaki, K
   Suzuki, K
AF Miyazaki, Kanji
   Suzuki, Kenshi
TI Autologous Hematopoietic Cell Transplantation Versus Chemotherapy Alone
   for Immunoglobulin Light Chain Amyloidosis: A Retrospective Study
SO CLINICAL LYMPHOMA MYELOMA & LEUKEMIA
LA English
DT Article
DE Bortezomib; Dexamethasone; High dose melphalan; Immunomodulatory drug;
   Melphalan
ID HIGH-DOSE MELPHALAN; DIAGNOSED AL AMYLOIDOSIS; PLUS DEXAMETHASONE;
   IMPROVED OUTCOMES; SURVIVAL; BORTEZOMIB; MYELOMA; BLOOD
AB We retrospectively compared the outcomes of autologous hematopoietic cell transplantation (AHCT) with those of chemotherapy alone in 232 patients with immunoglobulin light chain amyloidosis. The median eventfree and overall survival were significantly better in the AHCT group than those in the chemotherapy group, even when patients with severe findings were excluded. AHCT should be considered for eligible patients.
   Introduction: Immunoglobulin light chain (AL) amyloidosis is caused by the deposition of monoclonal immunoglobulin light chains, for which autologous hematopoietic cell transplantation (AHCT) is one of the most effective therapies. In small studies comparing AHCT with chemotherapy alone, AHCT was associated with better survival. Patients and Methods: In this study, we compared the outcomes of AHCT with those of chemotherapy alone in 232 patients. We retrospectively reviewed the outcomes in 74 patients who underwent AHCT with those of 158 patients treated only with chemotherapy. Results: The median event-free survival (EFS) (73 vs. 9 months; P <.001) and overall survival (OS) (not achieved vs. 39 months; P <.001) were superior in the AHCT group versus those in the chemotherapy group. On multivariate analysis, AHCT was significantly associated with better EFS (hazard ratio, 0.410; 95% confidence interval, 0.241-0.697; P = .0010) and OS (hazard ratio, 0.313; 95% confidence interval, 0.155-0.636; P = .0013) than chemotherapy alone. Even when patients with severe findings (mean left ventricular thickness > 12 mm, brain natriuretic peptide level > 400 pg/mL, and creatinine level > 2.0 mg/dL) and elderly patients (age > 65 years) were excluded, both EFS and OS were significantly better in the AHCT group than in the chemotherapy group upon univariate and multivariate analyses. Conclusion: AHCT yielded better EFS and OS than chemotherapy alone in patients with AL amyloidosis. AHCT should be considered for eligible patients. (C) 2019 Elsevier Inc. All rights reserved.
C1 [Miyazaki, Kanji; Suzuki, Kenshi] Japanese Red Cross Med Ctr, Dept Hematol, Tokyo, Japan.
C3 University of Tokyo; Japanese Red Cross Medical Center
RP Miyazaki, K (corresponding author), Japanese Red Cross Med Ctr, Dept Hematol, Shibuya Ku, 4-1-22 Hiroo, Tokyo 1508935, Japan.
EM miyazaki_kanji@med.jrc.or.jp
OI Miyazaki, Kanji/0000-0002-7106-7558
CR Cordes S, 2012, CANCER-AM CANCER SOC, V118, P6105, DOI 10.1002/cncr.27660
   D'Souza A, 2015, J CLIN ONCOL, V33, P3741, DOI 10.1200/JCO.2015.62.4015
   Dispenzieri A, 2004, BLOOD, V103, P3960, DOI 10.1182/blood-2003-12-4192
   Gatt ME, 2016, EUR J HAEMATOL, V96, P136, DOI 10.1111/ejh.12558
   Gertz MA, 2016, CANCER-AM CANCER SOC, V122, P2197, DOI 10.1002/cncr.30051
   Gertz MA, 2014, AM J HEMATOL, V89, P1133, DOI 10.1002/ajh.23828
   Hwa YL, 2016, AM J HEMATOL, V91, P984, DOI 10.1002/ajh.24453
   Jaccard A, 2007, NEW ENGL J MED, V357, P1083, DOI 10.1056/NEJMoa070484
   Kaufman GP, 2017, BLOOD, V130, P900, DOI 10.1182/blood-2017-01-763599
   Kourelis TV, 2013, J CLIN ONCOL, V31, P4319, DOI 10.1200/JCO.2013.50.8499
   Kumar S, 2012, J CLIN ONCOL, V30, P989, DOI 10.1200/JCO.2011.38.5724
   Landau H, 2017, LEUKEMIA, V31, P136, DOI 10.1038/leu.2016.229
   Merlini G, 2011, J CLIN ONCOL, V29, P1924, DOI 10.1200/JCO.2010.32.2271
   Muchtar E, 2017, BLOOD, V129, P2111, DOI 10.1182/blood-2016-11-751628
   Oke O, 2017, BIOL BLOOD MARROW TR, V23, P1473, DOI 10.1016/j.bbmt.2017.05.020
   Palladini G, 2014, LEUKEMIA, V28, P2311, DOI 10.1038/leu.2014.227
   Palladini G, 2015, BLOOD, V126, P612, DOI 10.1182/blood-2015-01-620302
   Rajkumar SV, 2014, LANCET ONCOL, V15, pE538, DOI 10.1016/S1470-2045(14)70442-5
   Rosengren S, 2016, BONE MARROW TRANSPL, V51, P1569, DOI 10.1038/bmt.2016.249
   Tandon N, 2017, BONE MARROW TRANSPL, V52, P1126, DOI 10.1038/bmt.2017.68
   Cibeira MT, 2011, BLOOD, V118, P4346, DOI 10.1182/blood-2011-01-330738
NR 21
TC 2
Z9 2
U1 0
U2 0
PU CIG MEDIA GROUP, LP
PI DALLAS
PA 3500 MAPLE AVENUE, STE 750, DALLAS, TX 75219-3931 USA
SN 2152-2650
EI 2152-2669
J9 CL LYMPH MYELOM LEUK
JI Clin. Lymphoma Myeloma Leuk.
PD JUL
PY 2019
VL 19
IS 7
BP 413
EP +
DI 10.1016/j.clml.2019.02.009
PG 15
WC Oncology; Hematology
WE Science Citation Index Expanded (SCI-EXPANDED)
SC Oncology; Hematology
GA IM1FA
UT WOS:000477732800017
PM 31023593
DA 2024-04-28
ER

PT J
AU Fraser, CS
   Spetz, JKE
   Qin, XP
   Presser, A
   Choiniere, J
   Li, CD
   Yu, S
   Blevins, F
   Hata, AN
   Miller, JW
   Bradshaw, GA
   Kalocsay, M
   Sanchorawala, V
   Sarosiek, S
   Sarosiek, KA
AF Fraser, Cameron S.
   Spetz, Johan K. E.
   Qin, Xingping
   Presser, Adam
   Choiniere, Jonathan
   Li, Chendi
   Yu, Stacey
   Blevins, Frances
   Hata, Aaron N.
   Miller, Jeffrey W.
   Bradshaw, Gary A.
   Kalocsay, Marian
   Sanchorawala, Vaishali
   Sarosiek, Shayna
   Sarosiek, Kristopher A.
TI Exploiting endogenous and therapy-induced apoptotic vulnerabilities in
   immunoglobulin light chain amyloidosis with BH3 mimetics
SO NATURE COMMUNICATIONS
LA English
DT Article
ID AL AMYLOIDOSIS; CLINICAL-RESPONSE; MULTIPLE-MYELOMA; TARGETED THERAPY;
   VENETOCLAX; BORTEZOMIB; BIM; DEXAMETHASONE; CYCLOPHOSPHAMIDE; INHIBITOR
AB Immunoglobulin light chain (AL) amyloidosis is an incurable hematologic disorder typically characterized by the production of amyloidogenic light chains by clonal plasma cells. These light chains misfold and aggregate in healthy tissues as amyloid fibrils, leading to life-threatening multi-organ dysfunction. Here we show that the clonal plasma cells in AL amyloidosis are highly primed to undergo apoptosis and dependent on pro-survival proteins MCL-1 and BCL-2. Notably, this MCL-1 dependency is indirectly targeted by the proteasome inhibitor bortezomib, currently the standard of care for this disease and the related plasma cell disorder multiple myeloma, due to upregulation of pro-apoptotic Noxa and its inhibitory binding to MCL-1. BCL-2 inhibitors sensitize clonal plasma cells to multiple front-line therapies including bortezomib, dexamethasone and lenalidomide. Strikingly, in mice bearing AL amyloidosis cell line xenografts, single agent treatment with the BCL-2 inhibitor ABT-199 (venetoclax) produces deeper remissions than bortezomib and triples median survival. Mass spectrometry-based proteomic analysis reveals rewiring of signaling pathways regulating apoptosis, proliferation and mitochondrial metabolism between isogenic AL amyloidosis and multiple myeloma cells that divergently alter their sensitivity to therapies. These findings provide a roadmap for the use of BH3 mimetics to exploit endogenous and induced apoptotic vulnerabilities in AL amyloidosis.
C1 [Fraser, Cameron S.; Spetz, Johan K. E.; Qin, Xingping; Presser, Adam; Choiniere, Jonathan; Yu, Stacey; Sarosiek, Kristopher A.] Harvard TH Chan Sch Publ Hlth, John B Little Ctr Radiat Sci, Boston, MA 02115 USA.
   [Fraser, Cameron S.; Spetz, Johan K. E.; Qin, Xingping; Presser, Adam; Choiniere, Jonathan; Yu, Stacey; Sarosiek, Kristopher A.] Harvard TH Chan Sch Publ Hlth, Program Mol & Integrat Physiol Sci, Boston, MA 02115 USA.
   [Fraser, Cameron S.; Spetz, Johan K. E.; Qin, Xingping; Presser, Adam; Choiniere, Jonathan; Yu, Stacey; Bradshaw, Gary A.; Kalocsay, Marian; Sarosiek, Kristopher A.] Harvard Med Sch, Lab Syst Pharmacol, Boston, MA 02115 USA.
   [Li, Chendi; Hata, Aaron N.] Massachusetts Gen Hosp, Canc Ctr, Charlestown, MA 02129 USA.
   [Li, Chendi; Hata, Aaron N.] Harvard Med Sch, Dept Med, Boston, MA 02115 USA.
   [Blevins, Frances; Sanchorawala, Vaishali; Sarosiek, Shayna] Boston Med Ctr, Sect Hematol & Med Oncol, Boston, MA 02118 USA.
   [Blevins, Frances; Sanchorawala, Vaishali; Sarosiek, Shayna] Boston Univ, Amyloidosis Ctr, Sch Med, Boston, MA 02118 USA.
   [Miller, Jeffrey W.] Harvard TH Chan Sch Publ Hlth, Dept Biostat, Boston, MA 02115 USA.
   [Kalocsay, Marian] Univ Texas MD Anderson Canc Ctr, Dept Expt Radiat Oncol, Houston, TX 77030 USA.
   [Sarosiek, Shayna] Harvard Canc Ctr, Dana Farber Canc Inst, Boston, MA 02215 USA.
C3 Harvard University; Harvard T.H. Chan School of Public Health; Harvard
   University; Harvard T.H. Chan School of Public Health; Harvard
   University; Harvard Medical School; Harvard University; Massachusetts
   General Hospital; Harvard University; Harvard Medical School; Boston
   Medical Center; Boston University; Harvard University; Harvard T.H. Chan
   School of Public Health; University of Texas System; UTMD Anderson
   Cancer Center; Harvard University; Dana-Farber Cancer Institute
RP Sarosiek, KA (corresponding author), Harvard TH Chan Sch Publ Hlth, John B Little Ctr Radiat Sci, Boston, MA 02115 USA.; Sarosiek, KA (corresponding author), Harvard TH Chan Sch Publ Hlth, Program Mol & Integrat Physiol Sci, Boston, MA 02115 USA.; Sarosiek, KA (corresponding author), Harvard Med Sch, Lab Syst Pharmacol, Boston, MA 02115 USA.; Sarosiek, S (corresponding author), Boston Med Ctr, Sect Hematol & Med Oncol, Boston, MA 02118 USA.; Sarosiek, S (corresponding author), Boston Univ, Amyloidosis Ctr, Sch Med, Boston, MA 02118 USA.; Sarosiek, S (corresponding author), Harvard Canc Ctr, Dana Farber Canc Inst, Boston, MA 02215 USA.
EM Shayna_sarosiek@dfci.harvard.edu; sarosiek@hsph.harvard.edu
RI Kalocsay, Marian/ABH-5959-2020; Qin, Xingping/ADE-5430-2022; Spetz,
   Johan/P-1662-2017
OI Kalocsay, Marian/0000-0002-4187-5829; (Blevins) Arters,
   Frances/0000-0002-3924-2678; Qin, Xingping/0000-0003-3263-0843; Spetz,
   Johan/0000-0002-5216-9786; Bradshaw, Gary/0000-0001-9724-6100; Fraser,
   Cameron/0000-0002-8180-5913
FU Champion Fund of the Amyloidosis Center; Boston University Clinical and
   Translational Science Institute at Boston University School of Medicine
   [1UL1TR001430]; HSPH Dean's Fund for Scientific Advancement; HSPH
   National Institute for Environmental Health Sciences (NIEHS) Center
   Grant [P30ES000002]; National Institutes of Health [R37CA248565,
   R00CA188679, R01DK125263]; Alex's Lemonade Stand Foundation for
   Childhood Cancers; Making Headway Foundation; St. Baldrick's Foundation;
   Andrew McDonough B + Foundation; Blavatnik Institute at Harvard; NCI
   [U54-CA225088]
FX We gratefully acknowledge funding from the Champion Fund of the
   Amyloidosis Center (S.S), Boston University Clinical and Translational
   Science Institute Grant Number 1UL1TR001430 at Boston University School
   ofMedicine (S.S.), HSPH Dean's Fund for Scientific Advancement (K.A.S.),
   HSPH National Institute for Environmental Health Sciences (NIEHS) Center
   Grant P30ES000002 (K.A.S., J.K.E.S.), National Institutes ofHealth grant
   R00CA188679 (K.A.S.), National Institutes ofHealth grant R37CA248565
   (K.A.S.), National Institutes of Health grant R01DK125263 (K.A.S.),
   Alex's Lemonade Stand Foundation for Childhood Cancers (K.A.S.), Making
   Headway Foundation (K.A.S.), St. Baldrick's Foundation (K.A.S.), Andrew
   McDonough B + Foundation (K.A.S.), the Blavatnik Institute at Harvard
   (K.A.S.), and NCI grant U54-CA225088 (G.A.B, M.K.). The ALMC-1 and
   ALMC-2 cell lines were generously provided by Diane Jelinek (Mayo
   Clinic). The authors thank the laboratory of Anthony Letai, M.D., Ph.D.,
   for sharing DLBCL and multiple myeloma cell lines. Select images in
   schematics were created with Biorender.com.
CR [Anonymous], 2014, CLIN ADV HEMATOL ONC, V12, P18
   [Anonymous], 2014, BLOOD
   Arendt BK, 2008, BLOOD, V112, P1931, DOI 10.1182/blood-2008-03-143040
   Bajpai R, 2020, NAT COMMUN, V11, DOI 10.1038/s41467-020-15051-z
   Besbes S, 2016, CRIT REV ONCOL HEMAT, V100, P32, DOI 10.1016/j.critrevonc.2016.02.003
   Bhatt S, 2020, CANCER CELL, V38, P872, DOI 10.1016/j.ccell.2020.10.010
   Bochtler T, 2015, J CLIN ONCOL, V33, P1371, DOI 10.1200/JCO.2014.57.4947
   Bochtler T, 2014, AMYLOID, V21, P9, DOI 10.3109/13506129.2013.854766
   Browning S, 2017, BLOOD, V130, P1383, DOI 10.1182/blood-2017-06-788729
   Brunelle JK, 2009, J CELL BIOL, V187, P429, DOI 10.1083/jcb.200904049
   Certo M, 2006, CANCER CELL, V9, P351, DOI 10.1016/j.ccr.2006.03.027
   Chen S, 2014, BLOOD, V124, P2687, DOI 10.1182/blood-2014-03-564534
   Chonghaile TN, 2011, SCIENCE, V334, P1129, DOI 10.1126/science.1206727
   Corcoran RB, 2013, CANCER CELL, V23, P121, DOI 10.1016/j.ccr.2012.11.007
   Craxton A, 2012, CELL DEATH DIFFER, V19, P1424, DOI 10.1038/cdd.2012.16
   Crowther AJ, 2013, J NEUROSCI, V33, P18098, DOI 10.1523/JNEUROSCI.2602-13.2013
   Davids MS, 2017, J CLIN ONCOL, V35, P826, DOI 10.1200/JCO.2016.70.4320
   Davids MS, 2012, BLOOD, V120, P3501, DOI 10.1182/blood-2012-02-414060
   Deng J, 2007, CANCER RES, V67, P11867, DOI 10.1158/0008-5472.CAN-07-1961
   Deng J, 2007, CANCER CELL, V12, P171, DOI 10.1016/j.ccr.2007.07.001
   DiNardo C, 2015, BLOOD, V126, DOI 10.1182/blood.V126.23.327.327
   Dingli D, 2010, CELL CYCLE, V9, P3792, DOI 10.4161/cc.9.18.13047
   Dumas B, 2020, AMYLOID, V27, P244, DOI 10.1080/13506129.2020.1778461
   El Arfani C, 2018, INT J MOL SCI, V19, DOI 10.3390/ijms19041200
   Fraser C, 2019, METHODS MOL BIOL, V1877, P61, DOI 10.1007/978-1-4939-8861-7_4
   Ghilardi G, 2019, AMYLOID, V26, P173, DOI 10.1080/13506129.2019.1615428
   Gomez-Bougie P, 2018, BLOOD, V132, P2656, DOI 10.1182/blood-2018-03-836718
   Grundy M, 2018, PLOS ONE, V13, DOI 10.1371/journal.pone.0190682
   Gunda V, 2017, CANCER LETT, V395, P1, DOI 10.1016/j.canlet.2017.02.028
   Gutierrez-Martinez P, 2018, NAT CELL BIOL, V20, P413, DOI 10.1038/s41556-018-0054-y
   Harrison S, 2019, BLOOD, V134, DOI 10.1182/blood-2019-126094
   Hjorringgaard CU, 2012, J PHYS CHEM B, V116, P7652, DOI 10.1021/jp2098679
   Hogdal L, 2015, CANCER RES, V75, DOI 10.1158/1538-7445.AM2015-2834
   Inde Z, 2021, SCI ADV, V7, DOI 10.1126/sciadv.abf8609
   Johnstone RW, 2002, CELL, V108, P153, DOI 10.1016/S0092-8674(02)00625-6
   Jourdan M, 1998, BRIT J HAEMATOL, V100, P637, DOI 10.1046/j.1365-2141.1998.00623.x
   Kastritis E, 2021, NEW ENGL J MED, V385, P46, DOI 10.1056/NEJMoa2028631
   Kaufman JL, 2021, AM J HEMATOL, V96, P418, DOI 10.1002/ajh.26083
   Kim SJ, 2016, ONCOTARGET, V7, P68350, DOI 10.18632/oncotarget.12029
   Kong WN, 2018, CHEMMEDCHEM, V13, P1763, DOI 10.1002/cmdc.201800321
   Kotschy A, 2016, NATURE, V538, P477, DOI 10.1038/nature19830
   Kumar S, 2017, BLOOD, V130, P2401, DOI 10.1182/blood-2017-06-788786
   Kumar S, 2010, BLOOD, V116, P5126, DOI 10.1182/blood-2010-06-290668
   Kumar SK, 2020, LANCET ONCOL, V21, P1630, DOI 10.1016/S1470-2045(20)30525-8
   Leung N, 2018, HAEMATOLOGICA, V103, pE135, DOI 10.3324/haematol.2017.183749
   Leverson JD, 2015, CELL DEATH DIS, V6, DOI 10.1038/cddis.2014.561
   Malhotra V., 2003, CANCER BIOL THER, P4
   Matulis SM, 2016, LEUKEMIA, V30, P1086, DOI 10.1038/leu.2015.350
   Matulis SM, 2019, LEUKEMIA, V33, P1291, DOI 10.1038/s41375-018-0374-8
   McAlister GC, 2014, ANAL CHEM, V86, P7150, DOI 10.1021/ac502040v
   Mehta AK, 2021, NAT CANCER, V2, P66, DOI 10.1038/s43018-020-00148-7
   Mei M, 2019, AM J HEMATOL, V94, P358, DOI 10.1002/ajh.25369
   Merlini G, 2018, NAT REV DIS PRIMERS, V4, DOI 10.1038/s41572-018-0034-3
   Mikhael JR, 2012, BLOOD, V119, P4391, DOI 10.1182/blood-2011-11-390930
   Milani P, 2018, MEDITERR J HEMATOL I, V10, DOI 10.4084/MJHID.2018.022
   Montero J, 2017, CANCER DISCOV, V7, P156, DOI 10.1158/2159-8290.CD-16-0999
   Moore VD, 2007, J CLIN INVEST, V117, P112, DOI 10.1172/JCI28281
   Morales AA, 2011, BLOOD, V118, P1329, DOI 10.1182/blood-2011-01-327197
   Moreau P, 2017, BLOOD, V130, P2392, DOI 10.1182/blood-2017-06-788323
   Nangia V, 2018, CANCER DISCOV, V8, P1598, DOI 10.1158/2159-8290.CD-18-0277
   Ohoka N, 2005, EMBO J, V24, P1243, DOI 10.1038/sj.emboj.7600596
   Oliva L, 2017, BLOOD, V129, P2132, DOI 10.1182/blood-2016-08-730978
   Palladini G, 2015, BLOOD, V126, P612, DOI 10.1182/blood-2015-01-620302
   Pan RQ, 2014, CANCER DISCOV, V4, P362, DOI 10.1158/2159-8290.CD-13-0609
   Pang XM, 2014, J BIOL CHEM, V289, P17802, DOI 10.1074/jbc.M114.548172
   Paulo JA, 2016, J PROTEOMICS, V148, P85, DOI 10.1016/j.jprot.2016.07.005
   Premkumar VJ, 2021, BLOOD CANCER J, V11, DOI 10.1038/s41408-020-00397-w
   Puthalakath H, 2007, CELL, V129, P1337, DOI 10.1016/j.cell.2007.04.027
   Ramsey HE, 2018, CANCER DISCOV, V8, P1566, DOI 10.1158/2159-8290.CD-18-0140
   Regidor B, 2021, ANN HEMATOL, V100, P2061, DOI 10.1007/s00277-021-04555-3
   Roberts AW, 2016, NEW ENGL J MED, V374, P311, DOI 10.1056/NEJMoa1513257
   Sarosiek KA, 2017, CANCER CELL, V31, P142, DOI 10.1016/j.ccell.2016.11.011
   Sarosiek KA, 2013, TRENDS CELL BIOL, V23, P612, DOI 10.1016/j.tcb.2013.08.003
   Sarosiek KA, 2013, MOL CELL, V51, P751, DOI 10.1016/j.molcel.2013.08.048
   Sarosiek KA, 2010, P NATL ACAD SCI USA, V107, P13069, DOI 10.1073/pnas.1002985107
   Seymour John, 2014, CLIN ADV HEMATOL ONC
   Sidiqi MH, 2020, BLOOD CANCER J, V10, DOI 10.1038/s41408-020-0321-6
   Sidiqi MH, 2018, BLOOD ADV, V2, P769, DOI 10.1182/bloodadvances.2018016782
   Singh R, 2019, NAT REV MOL CELL BIO, V20, P175, DOI 10.1038/s41580-018-0089-8
   Surget S, 2012, CANCER RES, V72, P4562, DOI 10.1158/0008-5472.CAN-12-0487
   Szalat RE, 2022, AM J HEMATOL, V97, P79, DOI 10.1002/ajh.26399
   Tan TT, 2005, CANCER CELL, V7, P227, DOI 10.1016/j.ccr.2005.02.008
   Tandon N, 2017, AMYLOID, V24, P183, DOI 10.1080/13506129.2017.1351354
   Tandon N, 2017, AM J HEMATOL, V92, P549, DOI 10.1002/ajh.24723
   Teh CE, 2020, CELL DEATH DIFFER, V27, P2217, DOI 10.1038/s41418-020-0498-z
   Vo TT, 2012, CELL, V151, P344, DOI 10.1016/j.cell.2012.08.038
   Touzeau C, 2014, LEUKEMIA, V28, P210, DOI 10.1038/leu.2013.216
   Touzeau C, 2017, HAEMATOLOGICA, V102, pE112, DOI 10.3324/haematol.2016.160408
   Tse C, 2008, CANCER RES, V68, P3421, DOI 10.1158/0008-5472.CAN-07-5836
   Wechalekar AD, 2015, BRIT J HAEMATOL, V168, P186, DOI 10.1111/bjh.13155
   Wechalekar AD, 2013, BLOOD, V121, P3420, DOI 10.1182/blood-2012-12-473066
   Winter PS, 2014, SCI SIGNAL, V7, DOI 10.1126/scisignal.2005301
   Yip PL, 2020, INT J HEMATOL, V112, P234, DOI 10.1007/s12185-020-02857-2
   Zhang F, FLUROCHLORIDONE INDU
NR 94
TC 6
Z9 6
U1 2
U2 5
PU NATURE PORTFOLIO
PI BERLIN
PA HEIDELBERGER PLATZ 3, BERLIN, 14197, GERMANY
EI 2041-1723
J9 NAT COMMUN
JI Nat. Commun.
PD OCT 2
PY 2022
VL 13
IS 1
AR 5789
DI 10.1038/s41467-022-33461-z
PG 19
WC Multidisciplinary Sciences
WE Science Citation Index Expanded (SCI-EXPANDED)
SC Science & Technology - Other Topics
GA 5C6CC
UT WOS:000864344500013
PM 36184661
OA Green Published, gold
DA 2024-04-28
ER

PT J
AU Chen, WC
   Ren, GS
   Zuo, K
   Huang, XH
AF Chen, Wencui
   Ren, Guisheng
   Zuo, Ke
   Huang, Xianghua
TI Complete remission of both immunoglobulin light chain amyloidosis and
   psoriasis after autologous hematopoietic stem cell transplantation A
   case report
SO MEDICINE
LA English
DT Article
DE autologous hematopoietic stem cell transplantation; high dose melphalan;
   immunoglobulin light chain amyloidosis; psoriasis
ID MECHANISMS; DIAGNOSIS
AB Rationale: Immunoglobulin light chain amyloidosis (AL amyloidosis) is characterized by the deposition of abnormal amyloid protein produced by a pathological plasma cell clone in various organs and soft tissues. Hematopoietic stem cell transplantation (HSCT) is an effective way to treat AL amyloidosis. Psoriasis is a common autoimmune disease (AID) and HSCT is a potential treatment for severe AIDs. We report a rare case of AL amyloidosis coincidence with psoriasis obtained continuous complete remission of the 2 diseases by autologous hematopoietic stem cell transplantation (ASCT).
   Patient concerns: A 58-year-old man with a 30-year history of psoriasis complaining of edema and hypotension for 2 weeks was referred to our institution. His urine protein was quantified 2.83 g/day, without hematuria and decrease of glomerular filtration rate.
   Diagnosis: Renal biopsy confirmed AL amyloidosis and multiple myeloma was excluded by bone marrow cytomorphologic examination.
   Interventions: Chemotherapy regimen based on bortezomib and thalidomide had achieved hematologic partial remission, but the kidney had no response and psoriasis was still active. Furthermore, he received a standard myeloablative conditioning with high dose melphalan followed by ASCT.
   Outcomes: The erythema with slivery scales of psoriasis vulgaris gradually improved and almost disappeared after granulocyte implantation. He obtained persistent hematological complete remission, organ response and recovery of psoriasis.
   Lessons: We report a rare case of AL amyloidosis coincidence with psoriasis treated by ASCT. The outcome of this patient indicated that ASCT has therapeutic values both in AL amyloidosis and AIDs.
C1 [Chen, Wencui] Nanjing Med Univ, Jinling Hosp, Jinling Clin Med Coll, Natl Clin Res Ctr Kidney Dis, Nanjing, Jiangsu, Peoples R China.
   [Ren, Guisheng; Zuo, Ke; Huang, Xianghua] Nanjing Univ, Sch Med, Jinling Hosp, Natl Clin Res Ctr Kidney Dis, Nanjing 210016, Jiangsu, Peoples R China.
C3 Nanjing Medical University; Nanjing University
RP Huang, XH (corresponding author), Nanjing Univ, Sch Med, Jinling Hosp, Natl Clin Res Ctr Kidney Dis, Nanjing 210016, Jiangsu, Peoples R China.
EM hxhszb@163.com
FU Jiangsu Provincial Medical Youth Talent [QNRC2016895]
FX The Jiangsu Provincial Medical Youth Talent (QNRC2016895) provided
   financial support for the research, authorship and publication of this
   article.
CR Azevedo A, 2017, EUR J DERMATOL, V27, P74, DOI 10.1684/ejd.2016.2893
   Braiteh F, 2008, J CLIN ONCOL, V26, P4511, DOI 10.1200/JCO.2008.17.6560
   Cohen AD, 2010, HEMATOL-AM SOC HEMAT, P287, DOI 10.1182/asheducation-2010.1.287
   Cooley HM, 1997, ARTHRITIS RHEUM, V40, P1712, DOI 10.1002/art.1780400923
   Held K, 2012, BONE MARROW TRANSPL, V47, P1585, DOI 10.1038/bmt.2012.68
   Hügle T, 2010, HAEMATOL-HEMATOL J, V95, P185, DOI 10.3324/haematol.2009.017038
   Kaffenberger BH, 2013, J AM ACAD DERMATOL, V68, P489, DOI 10.1016/j.jaad.2012.08.021
   Kagan A, 1999, NEPHRON, V82, P348, DOI 10.1159/000045450
   Leung N, 2012, BLOOD, V120, P3206, DOI 10.1182/blood-2012-03-413682
   Li HW, 2012, NAT REV IMMUNOL, V12, P403, DOI 10.1038/nri3226
   Masszi T, 2006, DERMATOLOGY, V212, P88, DOI 10.1159/000089032
   Merlini G, 2011, J CLIN ONCOL, V29, P1924, DOI 10.1200/JCO.2010.32.2271
   Muraro PA, 2005, J EXP MED, V201, P805, DOI 10.1084/jem.20041679
   Nestle FO, 2009, NEW ENGL J MED, V361, P496, DOI 10.1056/NEJMra0804595
   Nickoloff BJ, 2004, J CLIN INVEST, V113, P1664, DOI 10.1172/JCI200422147
   Palladini G, 2004, BLOOD, V103, P2936, DOI 10.1182/blood-2003-08-2788
   Palladini G, 2009, HAEMATOL-HEMATOL J, V94, P1044, DOI 10.3324/haematol.2009.008912
   Raschle J, 2014, SWISS MED WKLY, V144, DOI 10.4414/smw.2014.13922
   Sullivan KM, 2002, INT J HEMATOL, V76, P169, DOI 10.1007/BF03165239
   Sung SM, 2015, CUTIS, V95, P222
   Sungur CI, 2003, NEW ENGL J MED, V349, P1872
   Villaseñor-Park J, 2012, CLEV CLIN J MED, V79, P413, DOI 10.3949/ccjm.79a.11133
   Zeher M, 2011, EXPERT OPIN BIOL TH, V11, P1193, DOI 10.1517/14712598.2011.580272
NR 23
TC 3
Z9 3
U1 0
U2 5
PU LIPPINCOTT WILLIAMS & WILKINS
PI PHILADELPHIA
PA TWO COMMERCE SQ, 2001 MARKET ST, PHILADELPHIA, PA 19103 USA
SN 0025-7974
EI 1536-5964
J9 MEDICINE
JI Medicine (Baltimore)
PD DEC
PY 2018
VL 97
IS 50
AR e13589
DI 10.1097/MD.0000000000013589
PG 4
WC Medicine, General & Internal
WE Science Citation Index Expanded (SCI-EXPANDED)
SC General & Internal Medicine
GA HI3DH
UT WOS:000456326400067
OA Green Published, gold
DA 2024-04-28
ER

PT J
AU Kaplan, B
   Livneh, A
   Gallo, G
AF Kaplan, Batia
   Livneh, Avi
   Gallo, Gloria
TI Charge differences between <i>in vivo</i> deposits in immunoglobulin
   light chain amyloidosis and non-amyloid light chain deposition disease
SO BRITISH JOURNAL OF HAEMATOLOGY
LA English
DT Article; Proceedings Paper
CT 11th International Symposium on Amyloidosis
CY NOV 05-09, 2006
CL Marine Biol Lab, Woods Hole, MA
HO Marine Biol Lab
DE immunoglobulin light chain amyloidosis; non-amyloid light chain
   deposition disease; plasma cell dyscrasias; isoelectric focusing;
   protein charge
ID GLOMERULAR BASEMENT-MEMBRANES; MONOCLONAL KAPPA-CHAIN; ISOELECTRIC
   POINTS; IMMUNE-COMPLEXES; FIBRIL FORMATION; HEPARAN-SULFATE; PROTEINS;
   ANTIBODY; TISSUE; HETEROGENEITY
AB Immunoglobulin light chain amyloidosis (AL) and non-amyloid light chain deposition disease (NALCDD) are different forms of protein aggregation disorders that may occur in plasma cell dyscrasias with dysproteinemia. In systemic AL, the deposits are fibrillar and patchy in distribution, within and amongst different organs, whereas in NALCDD, the deposits are granular and diffusely distributed in systemic basement membranes, suggesting different mechanisms of aggregation and deposition. Previous evidence, that charge differences between the light chains in AL and NALCDD might account for their different phenotypes, prompted the present study, which compared the isoelectric points (pIs) of AL and NALCDD protein deposits extracted from human tissues. The pI profiles (5.2-8.8) of polypeptides in AL deposits were heterogenous in four cases, with a spread of both anionic and cationic isoforms; in contrast, in three of NALCDD the pI profiles (8.2-8.8) were homogeneous and restricted in the cationic range. These in vivo findings in human disease, together with other reported in vitro and in vivo experimental data, suggest that the fibrillar deposits in AL may form by electrostatic interaction between oppositely charged polypeptides, whereas the granular deposits in NALCDD form by the binding of cationic polypeptides to anionic proteoglycans sites in basement membranes.
C1 NYU, Dept Pathol, Sch Med, New York, NY 10016 USA.
   Chaim Sheba Med Ctr, Heller Inst Med Res, IL-52621 Tel Hashomer, Israel.
C3 New York University; Chaim Sheba Medical Center
RP Gallo, G (corresponding author), NYU, Dept Pathol, Sch Med, 560 1St Ave, New York, NY 10016 USA.
EM gloria.gallo@med.nyu.edu
CR BELLOTTI V, 1990, BRIT J HAEMATOL, V74, P65, DOI 10.1111/j.1365-2141.1990.tb02539.x
   BURTIN P, 1971, IMMUNOCHEMISTRY, V8, P423, DOI 10.1016/0019-2791(71)90505-2
   CAULFIELD JP, 1976, P NATL ACAD SCI USA, V73, P1646, DOI 10.1073/pnas.73.5.1646
   COGNE M, 1991, J CLIN INVEST, V87, P2186, DOI 10.1172/JCI115252
   GALLO G, 1994, AM J PATHOL, V145, P526
   GALLO G, 1988, MODERN PATHOL, V1, P453
   Gallo G, 1996, AM J PATHOL, V148, P1397
   GALLO G, 1989, SEMIN HEMATOL, V26, P234
   GALLO GR, 1981, J CLIN INVEST, V67, P1305, DOI 10.1172/JCI110159
   GELSEMA WJ, 1979, J CHROMATOGR, V171, P171, DOI 10.1016/S0021-9673(01)95297-5
   HARRIS RJ, 1995, J CHROMATOGR A, V705, P129, DOI 10.1016/0021-9673(94)01255-D
   HARRISON HH, 1992, CLIN BIOCHEM, V25, P235, DOI 10.1016/0009-9120(92)80027-E
   IVANYI B, 1990, ARCH PATHOL LAB MED, V114, P986
   KANWAR YS, 1986, KIDNEY INT, V30, P842, DOI 10.1038/ki.1986.264
   KANWAR YS, 1979, P NATL ACAD SCI USA, V76, P4493, DOI 10.1073/pnas.76.9.4493
   Kaplan B, 2005, MODERN PATHOL, V18, P1610, DOI 10.1038/modpathol.3800477
   Kaplan B, 2005, VIRCHOWS ARCH, V447, P756, DOI 10.1007/s00428-005-0009-0
   Kaplan B, 2004, AM J CLIN PATHOL, V121, P794, DOI 10.1309/Y6CYXF4ELL1GKQBU
   Kaplan B, 2001, AMYLOID, V8, P22, DOI 10.3109/13506120108993811
   Kaplan B, 1997, AMYLOID, V4, P80, DOI 10.3109/13506129708995275
   KAPLAN B, 1993, J LIQ CHROMATOGR, V16, P2249, DOI 10.1080/10826079308020983
   KHAMLICHI AA, 1992, CLIN EXP IMMUNOL, V87, P122
   LEVY DE, 1981, J EXP MED, V153, P883, DOI 10.1084/jem.153.4.883
   Lyubarskaya Y, 2006, ANAL BIOCHEM, V348, P24, DOI 10.1016/j.ab.2005.10.003
   Makin OS, 2005, P NATL ACAD SCI USA, V102, P315, DOI 10.1073/pnas.0406847102
   Perkins M, 2000, PHARMACEUT RES, V17, P1110, DOI 10.1023/A:1026461830617
   PRAS M, 1968, J CLIN INVEST, V47, P924
   PRAS M, 1982, ISRAEL J MED SCI, V18, P866
   RANDALL RE, 1976, AM J MED, V60, P293, DOI 10.1016/0002-9343(76)90440-X
   ROCCA A, 1993, CLIN EXP IMMUNOL, V91, P506
   Schiffer M, 1996, AM J PATHOL, V148, P1339
   Schmelzer AE, 2002, BIOTECHNOL PROGR, V18, P346, DOI 10.1021/bp010187d
   SKOOG B, 1986, TRAC-TREND ANAL CHEM, V5, P82, DOI 10.1016/0165-9936(86)80045-0
   SOLOMON A, 1982, J CLIN INVEST, V70, P452
   Tjernberg L, 2002, J BIOL CHEM, V277, P43243, DOI 10.1074/jbc.M205570200
   UI N, 1971, BIOCHIM BIOPHYS ACTA, V229, P567
   Vidal R, 1999, AM J PATHOL, V155, P2009, DOI 10.1016/S0002-9440(10)65520-4
   WESTERMARK P, 1982, BIOCHIM BIOPHYS ACTA, V701, P19, DOI 10.1016/0167-4838(82)90306-5
NR 38
TC 28
Z9 28
U1 0
U2 3
PU BLACKWELL PUBLISHING
PI OXFORD
PA 9600 GARSINGTON RD, OXFORD OX4 2DQ, OXON, ENGLAND
SN 0007-1048
J9 BRIT J HAEMATOL
JI Br. J. Haematol.
PD MAR
PY 2007
VL 136
IS 5
BP 723
EP 728
DI 10.1111/j.1365-2141.2006.06488.x
PG 6
WC Hematology
WE Conference Proceedings Citation Index - Science (CPCI-S); Science Citation Index Expanded (SCI-EXPANDED)
SC Hematology
GA 134IF
UT WOS:000244076000004
PM 17223908
OA Bronze
DA 2024-04-28
ER

PT J
AU Maurer, MS
   Dunnmon, P
   Fontana, M
   Quarta, CC
   Prasad, K
   Witteles, RM
   Rapezzi, C
   Signorovitch, J
   Lousada, I
   Merlini, G
AF Maurer, Mathew S.
   Dunnmon, Preston
   Fontana, Mariana
   Quarta, Cristina Candida
   Prasad, Krishna
   Witteles, Ronald M.
   Rapezzi, Claudio
   Signorovitch, James
   Lousada, Isabelle
   Merlini, Giampaolo
TI Proposed Cardiac End Points for Clinical Trials in Immunoglobulin Light
   Chain Amyloidosis: Report From the Amyloidosis Forum Cardiac Working
   Group
SO CIRCULATION-HEART FAILURE
LA English
DT Article
DE amyloidosis; clinical trial; immunoglobulin light chains; prognosis;
   progression-free survival
ID QUALITY-OF-LIFE; HEART-FAILURE; AL AMYLOIDOSIS; MAGNETIC-RESONANCE;
   NT-PROBNP; TROPONIN-T; DAYS ALIVE; SURVIVAL; OUTCOMES; CARDIOMYOPATHY
AB Immunoglobulin light chain amyloidosis is a rare, multisystemic, phenotypically heterogenous disease affecting cardiovascular, renal, neurological, and gastrointestinal systems to varying degrees. Its underlying cause is a plasma cell dyscrasia characterized by misfolding of monoclonal immunoglobulin light chains which leads to aggregation and deposition of insoluble amyloid fibrils in target organs. Prognosis is primarily dependent on extent of cardiac involvement and depth of hematologic response to treatment. To facilitate development of new therapies, a public-private partnership was formed between the nonprofit Amyloidosis Research Consortium and the US Food and Drug Administration Center for Drug Evaluation and Research. In 2020, the Amyloidosis Forum launched an initiative to identify novel/composite end points and analytic strategies to expedite clinical trials for development of new therapies for the primary hematologic disorder and organ system manifestations. Specialized working groups identified organ-specific end points; additional working groups reviewed health-related quality of life measures and statistical approaches to data analysis. Each working group comprised amyloidosis experts, patient representatives, statisticians, and representatives from the Food and Drug Administration, the UK Medicines and Healthcare Products Regulatory Agency, and pharmaceutical companies. This review summarizes the proceedings and recommendations of the Cardiac Working Group. Using a modified Delphi method, the group identified, reviewed, and prioritized cardiac end points relevant to immunoglobulin light chain amyloidosis in the context of an antiplasma cell therapy. Prioritized cardiovascular end points included overall survival, hospitalization, N-terminal pro-B-type natriuretic peptide level, 6-minute walk test, Kansas City Cardiac Questionnaire, and cardiac deterioration progression-free survival. These recommended components will be further explored through evaluation of clinical trial datasets and formal guidance from regulatory authorities.
C1 [Maurer, Mathew S.] Columbia Univ, Irving Med Ctr, New York, NY USA.
   [Dunnmon, Preston] US FDA, Silver Spring, MD USA.
   [Fontana, Mariana] UCL, London, England.
   [Quarta, Cristina Candida] Alexion Pharmaceut Inc, Boston, MA USA.
   [Prasad, Krishna] UK Med & Healthcare Prod Regulatory Agcy, London, England.
   [Witteles, Ronald M.] Stanford Univ, Palo Alto, CA 94304 USA.
   [Rapezzi, Claudio] Univ Ferrara, Ferrara, Italy.
   [Rapezzi, Claudio] Maria Cecilia Hosp, GVM Care & Res, Cotignola, Ravenna, Italy.
   [Signorovitch, James] Anal Grp, Boston, MA USA.
   [Lousada, Isabelle] Amyloidosis Res Consortium, 320 Nevada St,Ste 210, Newton, MA 02460 USA.
   [Merlini, Giampaolo] Univ Pavia, Pavia, Italy.
C3 NewYork-Presbyterian Hospital; Columbia University; US Food & Drug
   Administration (FDA); University of London; University College London;
   AstraZeneca; Alexion, AstraZeneca Rare Disease; The Medicines &
   Healthcare Products Regulatory Agency; Stanford University; University
   of Ferrara; Maria Cecilia Hospital; Analysis Group Inc.; University of
   Pavia
RP Lousada, I (corresponding author), Amyloidosis Res Consortium, 320 Nevada St,Ste 210, Newton, MA 02460 USA.
EM msm10@cumc.columbia.edu; Preston.Dunnmon@fda.hhs.gov;
   m.fontana@ucl.ac.uk; candidacristina.quarta@alexion.com;
   Krishna.Prasad@mhra.gov.uk; witteles@stanford.edu;
   claudio.rapezzi@unife.it; James.Signorovitch@analysisgroup.com;
   ilousada@arci.org; gmerlini@unipv.it
RI ; Merlini, Giampaolo/A-3817-2008
OI Lousada, Isabelle/0000-0002-3506-0359; Witteles,
   Ronald/0000-0002-3043-1472; Merlini, Giampaolo/0000-0001-7680-3254
FU Amyloidosis Research Consortium (ARC); AbbVie; Alexion; Caelum;
   GlaxoSmithKline; Janssen; National Institute on Aging of the National
   Institutes of Health (NIH) [R13AG071150]
FX The Amyloidosis Forum is funded by the Amyloidosis Research Consortium
   (ARC). ARC is funded through private/philanthropic donations and grants
   from for-profit pharmaceutical and biotechnology companies. ARC retains
   all influence, control, and autonomy over projects for which it has
   received external support. ARC received grants from AbbVie, Alexion,
   Caelum, GlaxoSmithKline, and Janssen in support of the Amyloidosis Forum
   Novel Endpoints and Analyses meeting series. ARC was responsible for
   designing the meeting series, codeveloping each Amyloidosis Forum
   meeting agenda, establishing multistakeholder working groups, production
   of meeting materials, hosting each virtual meeting, and publications.
   Research reported in this publication was supported by the National
   Institute on Aging of the National Institutes of Health (NIH; award
   R13AG071150). The content is solely the responsibility of the authors
   and does not necessarily represent the official views of the NIH.
CR Allen LA, 2009, J AM COLL CARDIOL, V53, P2248, DOI 10.1016/j.jacc.2008.12.079
   [Anonymous], Treatment for heart failure: endpoints for drug development guidance for Industry
   [Anonymous], DARZALEX FASPRO PACK
   Banypersad SM, 2015, EUR HEART J, V36, P244, DOI 10.1093/eurheartj/ehu444
   Banypersad SM, 2013, CIRC-CARDIOVASC IMAG, V6, P34, DOI 10.1161/CIRCIMAGING.112.978627
   Bayliss M, 2012, HEALTH QUAL LIFE OUT, V10, DOI 10.1186/1477-7525-10-154
   Bhutani D, 2018, BLOOD, V132, DOI 10.1182/blood-2018-99-118464
   Blair JEA, 2008, J AM COLL CARDIOL, V52, P1640, DOI 10.1016/j.jacc.2008.07.056
   Chaulagain CP, 2015, CLIN ADV HEMATOL ONC, V13, P315
   Cohen OC, 2020, BLOOD, V136, P40
   Cohen OC, 2020, BLOOD, V136, P16
   Comenzo RL, 2020, BLOOD, V136, DOI 10.1182/blood-2020-137582
   Crapo RO, 2002, AM J RESP CRIT CARE, V166, P111, DOI 10.1164/rccm.166/1/111
   D'Souza A, 2021, BLOOD CANCER J, V11, DOI 10.1038/s41408-021-00412-8
   Desport E, 2012, ORPHANET J RARE DIS, V7, DOI 10.1186/1750-1172-7-54
   Dispenzieri A, 2014, HEART, V100, P383, DOI 10.1136/heartjnl-2013-304957
   du Bois RM, 2011, AM J RESP CRIT CARE, V183, P1231, DOI [10.1164/rccm.201007.1179OC, 10.1164/rccm.201007-1179OC]
   Fontana M, 2015, CIRCULATION, V132, P1570, DOI 10.1161/CIRCULATIONAHA.115.016567
   Fontana M, 2014, JACC-CARDIOVASC IMAG, V7, P157, DOI 10.1016/j.jcmg.2013.10.008
   Gertz MA, 2020, JAMA-J AM MED ASSOC, V324, P79, DOI 10.1001/jama.2020.5493
   Gheorghiade M, 2013, JAMA-J AM MED ASSOC, V309, P1125, DOI 10.1001/jama.2013.1954
   Greene SJ, 2015, EUR J HEART FAIL, V17, P591, DOI 10.1002/ejhf.280
   Hanna M, 2021, AM J CARDIOL, V141, P98, DOI 10.1016/j.amjcard.2020.10.066
   Joynt KE, 2013, NEW ENGL J MED, V368, P1175, DOI 10.1056/NEJMp1300122
   Karamitsos TD, 2013, JACC-CARDIOVASC IMAG, V6, P488, DOI 10.1016/j.jcmg.2012.11.013
   Kastritis E, 2021, J CLIN ONCOL, V39, DOI 10.1200/JCO.2021.39.15_suppl.8003
   Kastritis E, 2020, J CLIN ONCOL, V38, DOI 10.1200/JCO.20.01285
   Kastritis E, 2015, AM J HEMATOL, V90, pE60, DOI 10.1002/ajh.23936
   Kastritis E, 2010, J CLIN ONCOL, V28, P1031, DOI 10.1200/JCO.2009.23.8220
   Kaufman GP, 2015, AM J HEMATOL, V90, P181, DOI 10.1002/ajh.23898
   Kumar S, 2012, J CLIN ONCOL, V30, P989, DOI 10.1200/JCO.2011.38.5724
   Lane T, 2011, BLOOD, V118, P992
   Lehrke S, 2009, AMYLOID, V16, P187, DOI 10.3109/13506120903421538
   Lilleness B, 2020, BRIT J HAEMATOL, V188, P424, DOI 10.1111/bjh.16198
   Lin HM, 2015, AMYLOID, V22, P244, DOI 10.3109/13506129.2015.1102131
   Lousada I, 2020, ORPHANET J RARE DIS, V15, DOI 10.1186/s13023-020-01525-2
   Lousada I, 2015, ADV THER, V32, P920, DOI 10.1007/s12325-015-0250-0
   Manwani R, 2019, BLOOD, V134, P2271, DOI 10.1182/blood.2019000834
   Manwani R, 2018, HAEMATOLOGICA, V103, pE165, DOI 10.3324/haematol.2017.178095
   Martinez-Naharro A, 2018, JACC-CARDIOVASC IMAG, V11, P152, DOI 10.1016/j.jcmg.2017.02.012
   Martinez-Naharro A, 2017, J AM COLL CARDIOL, V70, P466, DOI 10.1016/j.jacc.2017.05.053
   Matsumoto K, 2021, ESC HEART FAIL, V8, P819, DOI 10.1002/ehf2.13068
   Maurer MS, 2018, NEW ENGL J MED, V379, P1007, DOI 10.1056/NEJMoa1805689
   Maurer MS, 2017, CIRCULATION, V135, P1357, DOI 10.1161/CIRCULATIONAHA.116.024438
   McCausland KL, 2018, PATIENT, V11, P207, DOI 10.1007/s40271-017-0273-5
   Merlini G, 2016, LEUKEMIA, V30, P1979, DOI 10.1038/leu.2016.191
   Merlini G, 2018, NAT REV DIS PRIMERS, V4, DOI 10.1038/s41572-018-0034-3
   Merlini G, 2012, BLOOD, V119, P4343, DOI 10.1182/blood-2012-03-413112
   Metra M, 2016, AM J CARDIOL, V117, P1771, DOI 10.1016/j.amjcard.2016.03.002
   Miller AB, 2021, AM J CARDIOL, V148, P146, DOI 10.1016/j.amjcard.2021.02.035
   Muchtar E, 2019, MAYO CLIN PROC, V94, P472, DOI 10.1016/j.mayocp.2018.08.006
   Muchtar E, 2019, LEUKEMIA, V33, P811, DOI 10.1038/s41375-018-0370-z
   Muchtar E, 2018, LEUKEMIA, V32, P2240, DOI 10.1038/s41375-018-0060-x
   Packer M, 2017, NEW ENGL J MED, V376, P1956, DOI 10.1056/NEJMoa1601895
   Packer M, 2017, JACC-HEART FAIL, V5, P399, DOI 10.1016/j.jchf.2017.03.003
   Palladini G, 2021, CELLS-BASEL, V10, DOI 10.3390/cells10030545
   Palladini G, 2006, BLOOD, V107, P3854, DOI 10.1182/blood-2005-11-4385
   Palladini G, 2012, J CLIN ONCOL, V30, P4541, DOI 10.1200/JCO.2011.37.7614
   Palladini G, 2010, BLOOD, V116, P3426, DOI 10.1182/blood-2010-05-286567
   Pandey A, 2021, JAMA CARDIOL, V6, P169, DOI 10.1001/jamacardio.2020.4928
   Pulido V, 2017, BRIT J HAEMATOL, V177, P388, DOI 10.1111/bjh.14586
   Ravichandran S, 2020, NEW ENGL J MED, V382, P1567, DOI 10.1056/NEJMc1917321
   Rezk T, 2019, BRIT J HAEMATOL, V186, P460, DOI 10.1111/bjh.15955
   Rubin J, 2019, AMYLOID, V26, P4, DOI 10.1080/13506129.2019.1582017
   Sanchorawala V, 2017, BRIT J HAEMATOL, V179, P461, DOI 10.1111/bjh.14889
   Sayed RH, 2015, EUR HEART J, V36, P1098, DOI 10.1093/eurheartj/ehu506
   Shen KN, 2022, CIRCULATION, V145, P8, DOI 10.1161/CIRCULATIONAHA.121.055953
   Sidiqi MH, 2018, J CLIN ONCOL, V36, P1323, DOI 10.1200/JCO.2017.76.9554
   Solomon SD, 2019, NEW ENGL J MED, V381, P1609, DOI 10.1056/NEJMoa1908655
   Spertus JA, 2020, J AM COLL CARDIOL, V76, P2379, DOI 10.1016/j.jacc.2020.09.542
   Tyl B, 2020, CIRC-HEART FAIL, V13, DOI 10.1161/CIRCHEARTFAILURE.119.006720
   Varga C, 2019, BONE MARROW TRANSPL, V54, P508, DOI 10.1038/s41409-018-0284-4
   Wasywich CA, 2010, EUR J HEART FAIL, V12, P462, DOI 10.1093/eurjhf/hfq027
   Wechalekar A., 2015, CL LYMPH MYELOM LEUK, V15, pe60
   Wechalekar A, 2016, BLOOD, V128, DOI 10.1182/blood.V128.22.4511.4511
   Wechalekar AD, 2007, BLOOD, V110, p449A
   Wechalekar AD, 2013, BLOOD, V121, P3420, DOI 10.1182/blood-2012-12-473066
   White MK, 2017, PATIENT-RELAT OUTCOM, V8, P157, DOI 10.2147/PROM.S146849
   WILSON IB, 1995, JAMA-J AM MED ASSOC, V273, P59, DOI 10.1001/jama.273.1.59
NR 79
TC 7
Z9 7
U1 2
U2 2
PU LIPPINCOTT WILLIAMS & WILKINS
PI PHILADELPHIA
PA TWO COMMERCE SQ, 2001 MARKET ST, PHILADELPHIA, PA 19103 USA
SN 1941-3289
EI 1941-3297
J9 CIRC-HEART FAIL
JI Circ.-Heart Fail.
PD JUN
PY 2022
VL 15
IS 6
AR e009038
DI 10.1161/CIRCHEARTFAILURE.121.009038
PG 13
WC Cardiac & Cardiovascular Systems
WE Science Citation Index Expanded (SCI-EXPANDED)
SC Cardiovascular System & Cardiology
GA 2D0DC
UT WOS:000811226200008
PM 35331001
OA hybrid, Green Published
DA 2024-04-28
ER

PT J
AU Perfetto, F
   Bergesio, F
   Grifoni, E
   Fabbri, A
   Ciuti, G
   Frusconi, S
   Angelotti, P
   Spini, V
   Cappelli, F
AF Perfetto, Federico
   Bergesio, Franco
   Grifoni, Elisa
   Fabbri, Alessia
   Ciuti, Gabriele
   Frusconi, Sabrina
   Angelotti, Paola
   Spini, Valentina
   Cappelli, Francesco
TI Different NT-proBNP circulating levels for different types of cardiac
   amyloidosis
SO JOURNAL OF CARDIOVASCULAR MEDICINE
LA English
DT Article
DE cardiac biomarkers; echocardiography; immunoglobulin light-chain
   amyloidosis; left ventricular mass index; mutated transthyretin
   amyloidosis; wild-type transthyretin amyloidosis
ID LIGHT-CHAIN AMYLOIDOSIS; SYSTEMIC AMYLOIDOSIS; TRANSTHYRETIN
   AMYLOIDOSIS; CHAMBER QUANTIFICATION; LABORATORY FEATURES; ORGAN
   INVOLVEMENT; ACID SCINTIGRAPHY; CONSENSUS OPINION; AL AMYLOIDOSIS;
   DIAGNOSIS
AB AimSeveral studies suggest that the N-terminal fragment of pro-brain natriuretic peptide levels are quite different in wild-type transthyretin (TTR)-related amyloidosis (ATTRwt) and mutated TTR-related amyloidosis (ATTRm) compared with immunoglobulin light-chain cardiac amyloidosis. Our aim was to test this hypothesis in a cohort of patients with different types of cardiac amyloidosis.Patients and methodsSeventy patients with ATTRwt, ATTRm, and light-chain cardiac amyloidosis matched for left ventricular (LV) mass index were studied by standard echocardiography, tissue Doppler imaging, and plasmatic cardiac biomarkers.ResultsDespite similar LV mass and renal function, patients with ATTR cardiac amyloidosis showed lower levels of N-terminal fragment of pro-brain natriuretic peptide than do light-chain amyloidosis ones, especially when expressed as a function of LV mass index.ConclusionAmyloidogenic light-chain-derived fibrils induce more severe myocardial dysfunction in light-chain amyloidosis than in ATTR, despite similar myocardial infiltration. Thus, the degree of cardiac dysfunction may be related not only to the amount of amyloid deposited, but also to qualitative differences among fibrils.
C1 [Perfetto, Federico; Bergesio, Franco; Grifoni, Elisa; Fabbri, Alessia; Ciuti, Gabriele; Frusconi, Sabrina; Cappelli, Francesco] Azienda Osped Univ Careggi, Reg Amyloid Ctr, Largo Brambilla 3, I-50134 Florence, Italy.
   [Frusconi, Sabrina] Azienda Osped Univ Careggi, Cytogenet & Genet Unit, Florence, Italy.
   [Angelotti, Paola; Spini, Valentina] Azienda Osped Univ Careggi, Heart & Vessels Dept, Florence, Italy.
C3 University of Florence; Azienda Ospedaliero Universitaria Careggi;
   University of Florence; Azienda Ospedaliero Universitaria Careggi;
   University of Florence; Azienda Ospedaliero Universitaria Careggi
RP Perfetto, F (corresponding author), Azienda Osped Univ Careggi, Reg Amyloid Ctr, Largo Brambilla 3, I-50134 Florence, Italy.
EM perfetto@unifi.it
RI Fabbri, Alesssia/IQR-7209-2023; cappelli, Francesco/AAJ-1725-2020;
   Cappelli, Francesco/D-8596-2018
OI cappelli, Francesco/0000-0002-1622-0732; Cappelli,
   Francesco/0000-0002-1622-0732; Ciuti, Gabriele/0000-0001-6957-5919;
   Grifoni, Elisa/0000-0002-7889-6367; spini, valentina/0000-0002-3332-0778
CR Benson MD, 2009, AMYLOID, V16, P9, DOI 10.1080/13506120802676914
   Bernardi L, 2002, HEART, V88, P615, DOI 10.1136/heart.88.6.615
   Brenner DA, 2004, CIRC RES, V94, P1008, DOI 10.1161/01.RES.0000126569.75419.74
   Cappelli F, 2015, J CARDIOVASC MED
   Connors LH, 2009, AM HEART J, V158, P607, DOI 10.1016/j.ahj.2009.08.006
   Dubrey SW, 1997, HEART, V78, P74, DOI 10.1136/hrt.78.1.74
   Dubrey SW, 1998, QJM-MON J ASSOC PHYS, V91, P141, DOI 10.1093/qjmed/91.2.141
   Falk RH, 2005, CIRCULATION, V112, P2047, DOI 10.1161/CIRCULATIONAHA.104.489187
   Fontana M, 2014, JACC-CARDIOVASC IMAG, V7, P157, DOI 10.1016/j.jcmg.2013.10.008
   GANAU A, 1992, J AM COLL CARDIOL, V19, P1550, DOI 10.1016/0735-1097(92)90617-V
   Gertz MA, 2010, AMYLOID, V17, P48
   Gertz MA, 2005, AM J HEMATOL, V79, P319, DOI 10.1002/ajh.20381
   Hutt DF, 2014, EUR HEART J-CARD IMG, V15, P1289, DOI 10.1093/ehjci/jeu107
   KYLE RA, 1995, SEMIN HEMATOL, V32, P45
   Lang RM, 2005, J AM SOC ECHOCARDIOG, V18, P1440, DOI 10.1016/j.echo.2005.10.005
   Lang RM, 2006, EUR J ECHOCARDIOGR, V7, P79, DOI 10.1016/j.euje.2005.12.014
   Lehrke S, 2009, AMYLOID, V16, P187, DOI 10.3109/13506120903421538
   Levey AS, 1999, ANN INTERN MED, V130, P461, DOI 10.7326/0003-4819-130-6-199903160-00002
   Ng B, 2005, ARCH INTERN MED, V165, P1425, DOI 10.1001/archinte.165.12.1425
   Palladini G, 2004, EUR HEART J, V25, P36
   Palladini G, 2010, CONTEMP HEMATOL, P15, DOI 10.1007/978-1-60761-631-3_2
   Perfetto F, 2013, INTERN EMERG MED, V8, P191, DOI 10.1007/s11739-011-0647-y
   Perfetto F, 2011, J CARDIOVASC MED, V12, P450, DOI 10.2459/JCM.0b013e3283464e12
   Perugini E, 2005, J AM COLL CARDIOL, V46, P1076, DOI 10.1016/j.jacc.2005.05.073
   Pinney JH, 2013, J AM HEAR T ASS, V22, P2
   Quarta CC, 2014, CIRCULATION, V129, P1840, DOI 10.1161/CIRCULATIONAHA.113.006242
   Rapezzi C, 2008, AMYLOID, V15, P40, DOI 10.1080/13506120701815373
   Rapezzi C, 2013, EUR HEART J, V34, P520, DOI 10.1093/eurheartj/ehs123
   Rapezzi C, 2009, CIRCULATION, V120, P1203, DOI 10.1161/CIRCULATIONAHA.108.843334
   Suhr OB, 2008, J INTERN MED, V263, P294, DOI 10.1111/j.1365-2796.2007.01888.x
   Swiecicki PL, 2013, 14 INT S AM AM, V20, P263
   Takemura G, 1998, J AM COLL CARDIOL, V31, P754, DOI 10.1016/S0735-1097(98)00045-X
   WESTERMARK P, 1990, P NATL ACAD SCI USA, V87, P2843, DOI 10.1073/pnas.87.7.2843
NR 33
TC 23
Z9 26
U1 0
U2 4
PU LIPPINCOTT WILLIAMS & WILKINS
PI PHILADELPHIA
PA TWO COMMERCE SQ, 2001 MARKET ST, PHILADELPHIA, PA 19103 USA
SN 1558-2027
EI 1558-2035
J9 J CARDIOVASC MED
JI J. Cardiovasc. Med.
PD NOV
PY 2016
VL 17
IS 11
BP 810
EP 817
DI 10.2459/JCM.0000000000000349
PG 8
WC Cardiac & Cardiovascular Systems
WE Science Citation Index Expanded (SCI-EXPANDED)
SC Cardiovascular System & Cardiology
GA DZ0EQ
UT WOS:000385510700006
PM 26765991
DA 2024-04-28
ER

PT J
AU Kourelis, TV
   Kumar, SK
   Go, RS
   Kapoor, P
   Kyle, RA
   Buadi, FK
   Gertz, MA
   Lacy, MQ
   Hayman, SR
   Leung, N
   Dingli, D
   Lust, JA
   Lin, Y
   Zeldenrust, SR
   Rajkumar, SV
   Dispenzieri, A
AF Kourelis, Taxiarchis V.
   Kumar, Shaji K.
   Go, Ronald S.
   Kapoor, Prashant
   Kyle, Robert A.
   Buadi, Francis K.
   Gertz, Morie A.
   Lacy, Martha Q.
   Hayman, Suzanne R.
   Leung, Nelson
   Dingli, David
   Lust, John A.
   Lin, Yi
   Zeldenrust, Stephen R.
   Rajkumar, S. Vincent
   Dispenzieri, Angela
TI Immunoglobulin light chain amyloidosis is diagnosed late in patients
   with preexisting plasma cell dyscrasias
SO AMERICAN JOURNAL OF HEMATOLOGY
LA English
DT Article
ID PRIMARY SYSTEMIC AMYLOIDOSIS; MONOCLONAL GAMMOPATHY; AL AMYLOIDOSIS;
   LONG-TERM; INVOLVEMENT; SURVIVAL
AB AL amyloidosis (AL) is rare and frequently remains undiagnosed until organ function is compromised, even among patients with known pre-existing untreated plasma cell dyscrasias (PCD). We identified 168 patients with AL amyloidosis who had a prior untreated PCD. The earliest symptom or sign (s/s) was defined as the first symptom reported by the patient that could be attributed to organ dysfunction caused by AL. The interval from the time of development of s/s to the establishment of diagnosis of AL (Interval-SA) was calculated. PCD diagnosis preceded recorded onset of s/s in 75% (114/152) of patients, with a median interval-SA for this group of 10 months. PCD was diagnosed after s/s in 25% (38/152) of patients, with a median interval-SA of 20 months. Overall survival (OS) from diagnosis of AL was not different between the two groups. AL amyloidosis patients with an identified pre-existing PCD had less advanced cardiac disease at AL diagnosis when compared to a control group of AL patients without preidentified PCD. Long-term OS was not significantly superior among patients with a pre-identified PCD. In patients with asymptomatic PCD, symptoms and signs of AL amyloidosis should be solicited, since timely diagnosis is important in AL amyloidosis. Am. J. Hematol. 89:1051-1054, 2014. (c) 2014 Wiley Periodicals, Inc.
C1 [Kourelis, Taxiarchis V.; Kumar, Shaji K.; Go, Ronald S.; Kapoor, Prashant; Kyle, Robert A.; Buadi, Francis K.; Gertz, Morie A.; Lacy, Martha Q.; Hayman, Suzanne R.; Leung, Nelson; Dingli, David; Lust, John A.; Lin, Yi; Zeldenrust, Stephen R.; Rajkumar, S. Vincent; Dispenzieri, Angela] Mayo Clin, Div Hematol, Dept Med, Rochester, MN 55905 USA.
C3 Mayo Clinic
RP Dispenzieri, A (corresponding author), Mayo Clin, Div Hematol, 200 First St SW, Rochester, MN 55905 USA.
EM dispenzieri.angela@mayo.edu
RI Lin, Yi/K-1510-2013; Kumar, Shaji K/A-9853-2008; Gertz,
   Morie/K-2873-2019; Rajkumar, S. Vincent/AAV-1834-2021
OI Rajkumar, S. Vincent/0000-0002-5862-1833; Dispenzieri,
   Angela/0000-0001-8780-9512; Leung, Nelson/0000-0002-5651-1411; Lin,
   Yi/0000-0002-1556-6416
CR Bryce AH, 2009, HAEMATOL-HEMATOL J, V94, P380, DOI 10.3324/haematol.13369
   Gertz MA, 2005, AM J HEMATOL, V79, P319, DOI 10.1002/ajh.20381
   Kourelis TV, 2013, J CLIN ONCOL, V31, P4319, DOI 10.1200/JCO.2013.50.8499
   Kumar SK, 2011, MAYO CLIN PROC, V86, P12, DOI 10.4065/mcp.2010.0480
   KYLE RA, 1995, SEMIN HEMATOL, V32, P45
   Kyle RA, 2002, NEW ENGL J MED, V346, P564, DOI 10.1056/NEJMoa01133202
   Kyle RA, 2012, BLOOD, V119, P4462, DOI 10.1182/blood-2011-10-384768
   Merlini G, 2013, BLOOD, V121, P5124, DOI 10.1182/blood-2013-01-453001
   Nobile-Orazio E, 2013, HAND CLINIC, V115, P443, DOI 10.1016/B978-0-444-52902-2.00025-4
   Wechalekar AD, 2013, BLOOD, V121, P3420, DOI 10.1182/blood-2012-12-473066
   Wechalekar AD, 2011, HAEMATOL-HEMATOL J, V96, P1079, DOI 10.3324/haematol.2011.040493
NR 11
TC 28
Z9 30
U1 1
U2 2
PU WILEY-BLACKWELL
PI HOBOKEN
PA 111 RIVER ST, HOBOKEN 07030-5774, NJ USA
SN 0361-8609
EI 1096-8652
J9 AM J HEMATOL
JI Am. J. Hematol.
PD NOV
PY 2014
VL 89
IS 11
BP 1051
EP 1054
DI 10.1002/ajh.23827
PG 4
WC Hematology
WE Science Citation Index Expanded (SCI-EXPANDED)
SC Hematology
GA AS1BA
UT WOS:000344010100012
PM 25111004
OA Bronze
DA 2024-04-28
ER

PT J
AU Gertz, MA
AF Gertz, Morie A.
TI Immunoglobulin light chain amyloidosis diagnosis and treatment algorithm
   2018
SO BLOOD CANCER JOURNAL
LA English
DT Article
ID STEM-CELL TRANSPLANTATION; AL-AMYLOIDOSIS; SYSTEMIC AMYLOIDOSIS; CARDIAC
   AMYLOIDOSIS; MONOCLONAL GAMMOPATHY; HEART-TRANSPLANTATION; DOSE
   DEXAMETHASONE; MULTIPLE-MYELOMA; MELPHALAN; CYCLOPHOSPHAMIDE
AB Immunoglobulin light chain amyloidosis (AL) should be considered in any patient that presents to a cancer care provider with nephrotic range proteinuria, heart failure with preserved ejection fraction, non-diabetic peripheral neuropathy, unexplained hepatomegaly or diarrhea. More importantly, patients being monitored for smoldering multiple myeloma and a monoclonal gammopathy of undetermined significance (MGUS) are at risk for developing AL amyloidosis. MGUS and myeloma patients that have atypical features, including unexplained weight loss; lower extremity edema, early satiety, and dyspnea on exertion should be considered at risk for light chain amyloidosis. Overlooking the diagnosis of light chain amyloidosis leading to therapy delay is common, and it represents an error of diagnostic consideration. Algorithms will be provided on how to evaluate patients with suspected AL amyloid as well as how to manage patients referred from other medical specialties with biopsy-proven amyloid. An organized stepwise approach to the treatment of patients with light chain amyloidosis, including established and investigational therapies, will be reviewed.
C1 [Gertz, Morie A.] Mayo Clin, SW Div Hematol, 200 First St, Rochester, MN 55905 USA.
C3 Mayo Clinic
RP Gertz, MA (corresponding author), Mayo Clin, SW Div Hematol, 200 First St, Rochester, MN 55905 USA.
EM gertz.morie@mayo.edu
RI Gertz, Morie/K-2873-2019
FU NCI NIH HHS [P50 CA186781] Funding Source: Medline
CR Adams D, 2014, CURR NEUROL NEUROSCI, V14, DOI 10.1007/s11910-013-0435-3
   Batalini F, 2018, BIOL BLOOD MARROW TR, V24, P127, DOI 10.1016/j.bbmt.2017.08.031
   Berk JL, 2013, JAMA-J AM MED ASSOC, V310, P2658, DOI 10.1001/jama.2013.283815
   Bochtler T, 2015, J CLIN ONCOL, V33, P1371, DOI 10.1200/JCO.2014.57.4947
   Brambilla F, 2012, BLOOD, V119, P1844, DOI 10.1182/blood-2011-07-365510
   Cacciapuoti F, 2015, J ECHOCARDIOGR, V13, P84, DOI 10.1007/s12574-015-0249-1
   Cardoso I, 2006, FASEB J, V20, P234, DOI 10.1096/fj.05-4509com
   Cardoso I, 2010, J TRANSL MED, V8, DOI 10.1186/1479-5876-8-74
   Chakraborty Rajshekhar, 2016, Curr Heart Fail Rep, V13, P237
   Chari A, 2016, BLOOD, V128, DOI 10.1182/blood.V128.22.3319.3319
   Cibeira MT, 2015, BRIT J HAEMATOL, V170, P804, DOI 10.1111/bjh.13500
   Cohen AT, 2016, BLOOD, V128, DOI 10.1182/blood.V128.22.3824.3824
   Collins AB, 2009, CARDIOVASC PATHOL, V18, P205, DOI 10.1016/j.carpath.2008.05.004
   Comenzo RL, 1996, BLOOD, V88, P2801, DOI 10.1182/blood.V88.7.2801.bloodjournal8872801
   Cordes S, 2012, CANCER-AM CANCER SOC, V118, P6105, DOI 10.1002/cncr.27660
   Costa LJ, 2017, BLOOD ADV, V1, P282, DOI 10.1182/bloodadvances.2016002493
   Dhodapkar MV, 1997, LEUKEMIA LYMPHOMA, V27, P351, DOI 10.3109/10428199709059690
   Dispenzieri A, 2003, AMYLOID, V10, P257, DOI 10.3109/13506120309041743
   Dispenzieri A, 2007, BLOOD, V109, P465, DOI 10.1182/blood-2006-07-032987
   Dispenzieri A, 2012, BLOOD, V119, P5397, DOI 10.1182/blood-2012-02-413161
   Dispenzieri A, 2010, AM J HEMATOL, V85, P757, DOI 10.1002/ajh.21822
   Edwards CV, 2017, AMYLOID, V24, P58, DOI 10.1080/13506129.2017.1292900
   Geller HI, 2017, MAYO CLIN PROC, V92, P1800, DOI 10.1016/j.mayocp.2017.09.016
   Gertz MA, 2013, BONE MARROW TRANSPL, V48, P557, DOI 10.1038/bmt.2012.170
   Gertz MA, 2017, ONCOTARGET, V8, P81735, DOI 10.18632/oncotarget.21052
   Gertz MA, 2016, AM J HEMATOL, V91, pE506, DOI 10.1002/ajh.24563
   Gertz MA, 2016, CANCER-AM CANCER SOC, V122, P2197, DOI 10.1002/cncr.30051
   Gertz MA, 2016, J CLIN ONCOL, V34, P1097, DOI 10.1200/JCO.2015.63.6530
   Graus F, 2013, CURR OPIN NEUROL, V26, P489, DOI 10.1097/WCO.0b013e328364c020
   Grogan M, 2017, HEART, V103, P1065, DOI 10.1136/heartjnl-2016-310704
   Grogan Martha, 2016, World J Transplant, V6, P380, DOI 10.5500/wjt.v6.i2.380
   Hegenbart U, 2017, HAEMATOLOGICA, V102, P1424, DOI 10.3324/haematol.2016.163246
   Huang XH, 2014, BMC MED, V12, DOI 10.1186/1741-7015-12-2
   Huh JY, 2017, BLOOD RES, V52, P221, DOI 10.5045/br.2017.52.3.221
   Ikram A, 2016, J PAK MED ASSOC, V66, P1045
   JONES NF, 1972, LANCET, V2, P616
   Kastritis E, 2017, BLOOD CANCER J, V7, DOI 10.1038/bcj.2017.47
   Kastritis E, 2012, BLOOD, V119, P5384, DOI 10.1182/blood-2011-12-396903
   Kaufman GP, 2017, BLOOD, V130, P900, DOI 10.1182/blood-2017-01-763599
   Kerschen P, 2016, CURR TREAT OPTION NE, V18, DOI 10.1007/s11940-016-0436-z
   Kourelis TV, 2017, MAYO CLIN PROC, V92, P908, DOI 10.1016/j.mayocp.2017.02.016
   Kourelis TV, 2013, J CLIN ONCOL, V31, P4319, DOI 10.1200/JCO.2013.50.8499
   Kristen AV, 2018, J HEART LUNG TRANSPL, V37, P611, DOI 10.1016/j.healun.2017.11.015
   Kumar S, 2012, J CLIN ONCOL, V30, P989, DOI 10.1200/JCO.2011.38.5724
   KYLE RA, 1992, BLOOD, V79, P1817
   Landau H, 2013, LEUKEMIA, V27, P823, DOI 10.1038/leu.2012.274
   Leung N, 2018, HAEMATOLOGICA, V103, pE135, DOI 10.3324/haematol.2017.183749
   Leung N, 2016, NEPHROL DIAL TRANSPL, V31, P1, DOI 10.1093/ndt/gfv294
   Lousada I, 2015, ADV THER, V32, P920, DOI 10.1007/s12325-015-0250-0
   Maleszewski JJ, 2013, CARDIOVASC PATHOL, V22, P189, DOI 10.1016/j.carpath.2012.09.001
   Mankad AK, 2017, CURR CARDIOL REP, V19, DOI 10.1007/s11886-017-0911-5
   Mauermann Michelle L, 2014, Continuum (Minneap Minn), V20, P1307, DOI 10.1212/01.CON.0000455879.99050.26
   McCausland KL, 2018, PATIENT, V11, P207, DOI 10.1007/s40271-017-0273-5
   Menter T, 2016, PATHOBIOLOGY, V84, P49, DOI 10.1159/000447304
   Meyers DE, 2013, AM J TRANSPLANT, V13, P2730, DOI 10.1111/ajt.12391
   Mikhael JR, 2012, BLOOD, V119, P4391, DOI 10.1182/blood-2011-11-390930
   Muchtar E, 2017, LEUKEMIA, V31, P1562, DOI 10.1038/leu.2016.369
   Muchtar E, 2017, BLOOD, V129, P2111, DOI 10.1182/blood-2016-11-751628
   Obici L, 2012, AMYLOID, V19, P34, DOI 10.3109/13506129.2012.678508
   Palladini G, 2004, BLOOD, V103, P2936, DOI 10.1182/blood-2003-08-2788
   Palladini G, 2017, CLIN CHEM LAB MED, V55, P1734, DOI 10.1515/cclm-2016-1024
   Palladini G, 2015, BLOOD, V126, P612, DOI 10.1182/blood-2015-01-620302
   Palladini G, 2014, HAEMATOLOGICA, V99, P743, DOI 10.3324/haematol.2013.095463
   Papantoniou V, 2015, HELL J NUCL MED, V18, P42
   Parikh SA, 2012, BLOOD, V120, DOI 10.1182/blood.V120.21.1040.1040
   Patel AR, 2017, JACC-CARDIOVASC IMAG, V10, P1180, DOI 10.1016/j.jcmg.2017.08.005
   Picken MM, 2011, AMYLOID, V18, P48, DOI 10.3109/13506129.2011.574354017
   Pinney JH, 2013, BRIT J HAEMATOL, V161, P525, DOI 10.1111/bjh.12286
   Plante-Bordeneuve V, 2018, J NEUROL, V265, P976, DOI 10.1007/s00415-017-8708-4
   Quock TP, 2017, BLOOD, V130
   Richards DB, 2018, SCI TRANSL MED, V10, DOI 10.1126/scitranslmed.aan3128
   Richards DB, 2015, NEW ENGL J MED, V373, P1106, DOI 10.1056/NEJMoa1504942
   Rizk M, 2017, PHARMACOGEN PERS MED, V10, P267, DOI 10.2147/PGPM.S87945
   Rocha A, 2017, TRANSPLANT REV-ORLAN, V31, P115, DOI 10.1016/j.trre.2016.09.002
   Rocken C, 1996, HISTOPATHOLOGY, V29, P325, DOI 10.1111/j.1365-2559.1996.tb01416.x
   Rosenbaum E, 2018, HEMATOL ONCOL, V36, P3, DOI 10.1002/hon.2417
   Sanchorawala V, 2007, BLOOD, V109, P492, DOI 10.1182/blood-2006-07-030544
   Sanchorawala V, 2016, BLOOD, V128, P1059, DOI 10.1182/blood-2016-04-710822
   Schelbert EB, 2017, JACC-HEART FAIL, V5, P617, DOI 10.1016/j.jchf.2017.04.006
   Scully MS, 2017, MIL MED, V182, pE1858, DOI 10.7205/MILMED-D-16-00122
   Sekijima Y, 2006, AMYLOID, V13, P236, DOI 10.1080/13506120600960882
   Seldin DC, 2003, CLIN LYMPHOMA, V3, P241, DOI 10.3816/CLM.2003.n.005
   Sher T, 2017, CURR PROB CANCER, V41, P129, DOI 10.1016/j.currproblcancer.2017.03.001
   Sher T, 2016, BLOOD, V128, P1987, DOI 10.1182/blood-2016-06-722496
   Solomon A, 2003, CANCER BIOTHER RADIO, V18, P853, DOI 10.1089/108497803322702824
   Sousa M, 2017, HEART FAIL REV, V22, P317, DOI 10.1007/s10741-017-9601-z
   Tanskanen M, 2008, ANN MED, V40, P232, DOI 10.1080/07853890701842988
   Tapan U, 2010, BLOOD, V116, P5071, DOI 10.1182/blood-2010-09-305136
   Wall JS, 2017, PHARM PAT ANAL, V6, P215, DOI 10.4155/ppa-2017-0022
   Ward JE, 2011, BLOOD, V118, P6610, DOI 10.1182/blood-2011-04-351643
   Wechalekar AD, 2017, BLOOD CANCER J, V7, DOI 10.1038/bcj.2017.26
   Wechalekar AD, 2007, BLOOD, V109, P457, DOI 10.1182/blood-2006-07-035352
   Wechalekar AD, 2013, BLOOD, V121, P3420, DOI 10.1182/blood-2012-12-473066
   Winter M, 2017, PROTEOMICS, V17, DOI 10.1002/pmic.201700236
   Ye L, 2016, MEDICINE, V95, DOI 10.1097/MD.0000000000005645
NR 95
TC 65
Z9 67
U1 0
U2 7
PU NATURE PUBLISHING GROUP
PI LONDON
PA MACMILLAN BUILDING, 4 CRINAN ST, LONDON N1 9XW, ENGLAND
SN 2044-5385
J9 BLOOD CANCER J
JI Blood Cancer J.
PD MAY 23
PY 2018
VL 8
AR 44
DI 10.1038/s41408-018-0080-9
PG 8
WC Oncology; Hematology
WE Science Citation Index Expanded (SCI-EXPANDED)
SC Oncology; Hematology
GA GH5ZL
UT WOS:000433517300002
PM 29795248
OA gold, Green Published
DA 2024-04-28
ER

PT J
AU Bianchi, G
   Kumar, S
AF Bianchi, Giada
   Kumar, Shaji
TI Systemic Amyloidosis Due to Clonal Plasma Cell Diseases
SO HEMATOLOGY-ONCOLOGY CLINICS OF NORTH AMERICA
LA English
DT Review
DE AL amyloidosis; Plasma cell disorders; MGUS; Amyloid fibrils; Multiple
   myeloma
ID LIGHT-CHAIN AMYLOIDOSIS; DIAGNOSED AL AMYLOIDOSIS; MULTIPLE-MYELOMA;
   MONOCLONAL GAMMOPATHIES; CARDIAC BIOMARKERS; ORGAN INVOLVEMENT; STAGING
   SYSTEM; BONE-MARROW; FOLLOW-UP; BORTEZOMIB
AB Immunoglobulin light chain amyloidosis is the most common systemic amyloidosis. The pathogenetic mechanism is deposition of fibrils of mis-folded immunoglobulin free light chains, more often lambda, typically produced by clonal plasma cells. Distinct Ig light chain variable region genotypes underlie most light chain amyloidosis and dictate tissue tropism. Light chain amyloidosis fibrils cause distortion of the histologic architecture and direct cytotoxicity, leading to rapidly progressive organ dysfunction and eventually patient demise. A high index of clinical suspicion with rapid tissue diagnosis and commencement of combinatorial, highly effective cytoreductive therapy is crucial to avoid irreversible organ damage and early mortality.
C1 [Bianchi, Giada] Harvard Med Sch, Brigham & Womens Hosp, Dept Med, Div Hematol, Boston, MA 02115 USA.
   [Kumar, Shaji] Mayo Clin, Myeloma Amyloidosis Dysproteinemia Grp, First St Southwest, Rochester, MN 55904 USA.
C3 Harvard University; Harvard Medical School; Brigham & Women's Hospital;
   Mayo Clinic
RP Kumar, S (corresponding author), Mayo Clin, Myeloma Amyloidosis Dysproteinemia Grp, First St Southwest, Rochester, MN 55904 USA.
EM Kumar.Shaji@Mayo.edu
CR Abraham RS, 2005, BLOOD, V105, P794, DOI 10.1182/blood-2004-04-1424
   Alexander KM, 2018, JAMA CARDIOL, V3, P865, DOI 10.1001/jamacardio.2018.2093
   Barnidge DR, 2014, J PROTEOME RES, V13, P1905, DOI 10.1021/pr5000544
   Bianchi G, 2015, BLOOD, V125, P3049, DOI 10.1182/blood-2014-11-568881
   Bianchi G, 2009, BLOOD, V113, P3040, DOI 10.1182/blood-2008-08-172734
   Blancas-Mejía LM, 2014, J MOL BIOL, V426, P347, DOI 10.1016/j.jmb.2013.10.016
   Bochtler T, 2018, BLOOD ADV, V2, P2607, DOI 10.1182/bloodadvances.2018023200
   Bochtler T, 2015, J CLIN ONCOL, V33, P1371, DOI 10.1200/JCO.2014.57.4947
   Bochtler T, 2014, AMYLOID, V21, P9, DOI 10.3109/13506129.2013.854766
   Cohen AD, 2004, BRIT J HAEMATOL, V124, P309, DOI 10.1046/j.1365-2141.2003.04779.x
   Comenzo RL, 2014, J CLIN ONCOL, V32, P2679, DOI 10.1200/JCO.2014.56.2892
   Comenzo RL, 2001, BLOOD, V98, P714, DOI 10.1182/blood.V98.3.714
   Comenzo RL, 2002, BLOOD, V99, P4276, DOI 10.1182/blood.V99.12.4276
   Connors LH, 2009, AM HEART J, V158, P607, DOI 10.1016/j.ahj.2009.08.006
   Cowan AJ, 2012, BIOL BLOOD MARROW TR, V18, P1935, DOI 10.1016/j.bbmt.2012.07.016
   da Silva ML, 2017, LEUKEMIA, V31, P1735, DOI 10.1038/leu.2016.387
   Dispenzieri A, 2004, J CLIN ONCOL, V22, P3751, DOI 10.1200/JCO.2004.03.029
   Dispenzieri A, 2020, BLOOD CANCER J, V10, DOI 10.1038/s41408-020-0291-8
   Dispenzieri Angela, 2016, Cancer Treat Res, V169, P273
   Duhamel S, 2017, BLOOD, V130
   Edwards CV, 2019, AMYLOID, V26, P115, DOI 10.1080/13506129.2019.1584892
   Fermand JP, 2018, BLOOD, V132, P1478, DOI 10.1182/blood-2018-04-839480
   Geller HI, 2017, MAYO CLIN PROC, V92, P1800, DOI 10.1016/j.mayocp.2017.09.016
   Gertz MA, 2005, AM J HEMATOL, V79, P319, DOI 10.1002/ajh.20381
   GERTZ MA, 1993, J CLIN ONCOL, V11, P914, DOI 10.1200/JCO.1993.11.5.914
   Gertz MA, 2019, BLOOD, V134, DOI 10.1182/blood-2019-124482
   Godara A, 2019, BLOOD, V134, DOI 10.1182/blood-2019-126988
   Hauser AE, 2003, ANN NY ACAD SCI, V987, P266, DOI 10.1111/j.1749-6632.2003.tb06059.x
   Hester LL, 2019, BLOOD, V134, DOI 10.1182/blood-2019-124250
   Javidiparsijani S, 2020, ARCH PATHOL LAB MED, V144, P967, DOI 10.5858/arpa.2019-0324-OA
   Kastritis E, 2018, BLOOD CANCER J, V8, DOI 10.1038/s41408-018-0086-3
   Kourelis T, 2018, AM J HEMATOL, V93, pE368, DOI 10.1002/ajh.25244
   Kourelis TV, 2019, BLOOD CANCER J, V9, DOI 10.1038/s41408-019-0234-4
   Kourelis TV, 2017, BLOOD, V129, P299, DOI 10.1182/blood-2016-10-743997
   Kourelis TV, 2013, J CLIN ONCOL, V31, P4319, DOI 10.1200/JCO.2013.50.8499
   Kumar S, 2019, LEUKEMIA, V33, P254, DOI 10.1038/s41375-018-0194-x
   Kumar S, 2012, J CLIN ONCOL, V30, P989, DOI 10.1200/JCO.2011.38.5724
   Kyle RA, 2019, MAYO CLIN PROC, V94, P465, DOI 10.1016/j.mayocp.2018.08.041
   Kyle RA, 2018, NEW ENGL J MED, V378, P241, DOI 10.1056/NEJMoa1709974
   Landgren O, 2014, LEUKEMIA, V28, P1537, DOI [10.1038/leu.2014.34, 10.1038/1eu.2014.34]
   Ledergor G, 2018, NAT MED, V24, P1867, DOI 10.1038/s41591-018-0269-2
   Lousada I, 2015, ADV THER, V32, P920, DOI 10.1007/s12325-015-0250-0
   Martin EB, 2018, AMYLOID, V25, P93, DOI 10.1080/13506129.2018.1456425
   Merlini G, 2003, NEW ENGL J MED, V349, P583, DOI 10.1056/NEJMra023144
   Mikhael JR, 2012, BLOOD, V119, P4391, DOI 10.1182/blood-2011-11-390930
   Milani P, 2017, EUR RESPIR REV, V26, DOI 10.1183/16000617.0046-2017
   Milani P, 2017, AM J HEMATOL, V92, P772, DOI 10.1002/ajh.24772
   Morgan GJ, 2016, J MOL BIOL, V428, P4280, DOI 10.1016/j.jmb.2016.08.021
   Muchtar E, 2017, ANN MED, V49, P545, DOI 10.1080/07853890.2017.1304649
   Muchtar E, 2017, BLOOD, V129, P2111, DOI 10.1182/blood-2016-11-751628
   Oliva L, 2017, BLOOD, V129, P2132, DOI 10.1182/blood-2016-08-730978
   Palladini G, 2012, J CLIN ONCOL, V30, P4541, DOI 10.1200/JCO.2011.37.7614
   Quock TP, 2018, BLOOD ADV, V2, P1046, DOI 10.1182/bloodadvances.2018016402
   Rajkumar SV, 2014, LANCET ONCOL, V15, pE538, DOI 10.1016/S1470-2045(14)70442-5
   Richey T, 2019, AM J PATHOL, V189, P989, DOI 10.1016/j.ajpath.2019.01.011
   Shi JR, 2010, P NATL ACAD SCI USA, V107, P4188, DOI 10.1073/pnas.0912263107
   van Gameren II, 2009, HAEMATOL-HEMATOL J, V94, P1094, DOI 10.3324/haematol.2008.004119
   Vaxman I, 2019, ACTA HAEMATOL-BASEL, V141, P93, DOI 10.1159/000495455
   Venner CP, 2012, BLOOD, V119, P4387, DOI 10.1182/blood-2011-10-388462
   Warsame R, 2015, BLOOD CANCER J, V5, DOI 10.1038/bcj.2015.34
   Wechalekar AD, 2013, BLOOD, V121, P3420, DOI 10.1182/blood-2012-12-473066
   Wong SW, 2018, CL LYMPH MYELOM LEUK, V18, pE489, DOI 10.1016/j.clml.2018.07.292
   Wyatt AR, 2012, J MOL BIOL, V421, P499, DOI 10.1016/j.jmb.2012.01.004
   ZHOU P, 2018, BLOOD S, V132, DOI DOI 10.1182/BLOOD-2018-99-112902
   Zhou P, 2012, CL LYMPH MYELOM LEUK, V12, P49, DOI 10.1016/j.clml.2011.09.217
NR 65
TC 7
Z9 9
U1 0
U2 5
PU W B SAUNDERS CO-ELSEVIER INC
PI PHILADELPHIA
PA 1600 JOHN F KENNEDY BOULEVARD, STE 1800, PHILADELPHIA, PA 19103-2899 USA
SN 0889-8588
EI 1558-1977
J9 HEMATOL ONCOL CLIN N
JI Hematol. Oncol. Clin. North Am.
PD DEC
PY 2020
VL 34
IS 6
BP 1009
EP +
DI 10.1016/j.hoc.2020.08.001
PG 19
WC Oncology; Hematology
WE Science Citation Index Expanded (SCI-EXPANDED)
SC Oncology; Hematology
GA OF3YH
UT WOS:000581147100004
PM 33099420
DA 2024-04-28
ER

PT J
AU Benson, MD
   Liepnieks, JJ
   Kluve-Beckerman, B
AF Benson, Merrill D.
   Liepnieks, Juris J.
   Kluve-Beckerman, Barbara
TI Hereditary systemic immunoglobulin light-chain amyloidosis
SO BLOOD
LA English
DT Article
ID AL-AMYLOIDOSIS
AB Several members of a family died from renal failure as a result of systemic amyloidosis. Extensive studies to detect previously documented gene mutations associated with amyloidosis failed to identify a causative factor. In search of the genetic basis for this syndrome, amyloid fibrils were isolated from renal tissue of a member of the kin who died while on renal dialysis. Amino acid sequencing of isolated amyloid protein identified sequences compatible with the constant region of the immunoglobulin kappa light-chain. Isolation and characterization of kappa light-chain protein from serum of an affected member of the kindred revealed mutation in the constant region of kappa light-chain, with cysteine replacing serine at amino acid residue 131. This mutation (Ser131Cys) was confirmed by DNA analysis, which identified a single-base change of cytosine to guanine at the second position of codon 131 of the kappa light-chain gene (TCT131TGT). DNA analysis of members of the extended family revealed transmission of the Ser131Cys mutation and association with systemic amyloidosis. This amyloid light-chain (AL) amyloidosis, which is a hereditary type of amyloidosis and not the result of a monoclonal plasma cell dyscrasia, may be misdiagnosed and lead to inappropriate chemotherapy.
C1 [Benson, Merrill D.; Liepnieks, Juris J.; Kluve-Beckerman, Barbara] Indiana Univ Sch Med, Dept Pathol & Lab Med, Indianapolis, IN 46202 USA.
   [Benson, Merrill D.] Richard L Roudebush VA Med Ctr, Indianapolis, IN USA.
C3 Indiana University System; Indiana University Bloomington; US Department
   of Veterans Affairs; Veterans Health Administration (VHA); Richard L.
   Roudebush VA Medical Center
RP Benson, MD (corresponding author), Indiana Univ Sch Med, Dept Pathol & Lab Med, 635 Barnhill Dr,MS-128, Indianapolis, IN 46202 USA.
EM mdbenson@iupui.edu
FU Indiana University Foundation Accounts of the Machado Family Amyloid
   Research Fund; Aldo Family Amyloid Research Fund; Jacobson Family
   Amyloid Research Fund
FX This study was supported in part by the Indiana University Foundation
   Accounts of the Machado Family Amyloid Research Fund, the Aldo Family
   Amyloid Research Fund, and the Jacobson Family Amyloid Research Fund.
CR Benson MD, 2012, AMYLOID RELATED DISO, P53
   DWULET FE, 1985, SCAND J IMMUNOL, V22, P653, DOI 10.1111/j.1365-3083.1985.tb01927.x
   Enqvist S, 2009, HAEMATOL-HEMATOL J, V94, P437, DOI 10.3324/haematol.13640
   GERTZ MA, 1986, AM J HEMATOL, V22, P193, DOI 10.1002/ajh.2830220210
   Gertz MA, 2013, AM J HEMATOL, V88, P417, DOI 10.1002/ajh.23400
   Kabat EA, 1991, SEQUENCES PROTEINS I, P647
   Liepnieks YJ, 2006, AMYLOID, V13, P170, DOI 10.1080/13506120600877003
   Linke RP, 2012, PROG HISTOCHEM CYTO, V47, P61, DOI 10.1016/j.proghi.2012.03.001
   Miliani A, 1996, HAEMATOLOGICA, V81, P105
   NICHOLS WC, 1990, GENOMICS, V8, P318, DOI 10.1016/0888-7543(90)90288-6
   Picken MM, 2010, ARCH PATHOL LAB MED, V134, P545, DOI 10.1043/1543-2165-134.4.545
   Roussel A, 1999, EUR J BIOCHEM, V260, P192, DOI 10.1046/j.1432-1327.1999.00136.x
   Solomon A, 1998, P NATL ACAD SCI USA, V95, P9547, DOI 10.1073/pnas.95.16.9547
   Stevens FJ, 2000, AMYLOID, V7, P200, DOI 10.3109/13506120009146835
   Wally J, 1999, BBA-MOL BASIS DIS, V1454, P49, DOI 10.1016/S0925-4439(99)00019-8
   Yazaki M, 2004, AMYLOID, V11, P50, DOI 10.1080/13506120410001689382
NR 16
TC 15
Z9 17
U1 0
U2 3
PU AMER SOC HEMATOLOGY
PI WASHINGTON
PA 2021 L ST NW, SUITE 900, WASHINGTON, DC 20036 USA
SN 0006-4971
EI 1528-0020
J9 BLOOD
JI Blood
PD MAY 21
PY 2015
VL 125
IS 21
BP 3281
EP 3286
DI 10.1182/blood-2014-12-618108
PG 6
WC Hematology
WE Science Citation Index Expanded (SCI-EXPANDED)
SC Hematology
GA CJ7QF
UT WOS:000355691700012
PM 25858898
OA Green Published, Bronze
DA 2024-04-28
ER

PT J
AU Cibeira, MT
   Oriol, A
   Lahuerta, JJ
   Mateos, MV
   de la Rubia, J
   Hernández, MT
   Granell, M
   de Larrea, CF
   Miguel, JF
   Bladé, J
AF Cibeira, Maria T.
   Oriol, Albert
   Lahuerta, Juan J.
   Mateos, Maria-Victoria
   de la Rubia, Javier
   Hernandez, Miguel T.
   Granell, Miquel
   Fernandez de Larrea, Carlos
   San Miguel, Jesus F.
   Blade, Joan
CA PETHEMA Cooperative Study Grp
TI A phase II trial of lenalidomide, dexamethasone and cyclophosphamide for
   newly diagnosed patients with systemic immunoglobulin light chain
   amyloidosis
SO BRITISH JOURNAL OF HAEMATOLOGY
LA English
DT Article
DE AL amyloidosis; untreated; lenalidomide; dexamethasone; cyclophosphamide
ID HIGH-DOSE MELPHALAN; BRAIN NATRIURETIC PEPTIDE; STEM-CELL
   TRANSPLANTATION; AL AMYLOIDOSIS; CARDIAC INVOLVEMENT; PLUS
   DEXAMETHASONE; TREATED PATIENTS; ORAL MELPHALAN; STAGING SYSTEM;
   BORTEZOMIB
AB Immunomodulatory drugs have been shown to be of benefit in relapsed/refractory immunoglobulin light-chain (AL) amyloidosis. We designed a prospective, multicentre phase II trial of lenalidomide, dexamethasone and cyclophosphamide for newly diagnosed patients with AL amyloidosis not eligible for autologous stem-cell transplantation. Twenty-eight patients were included in the study. Cardiac involvement was present in 23 patients; 14 of them had cardiac stage III. The overall haematological response rate was 46%, including complete and very good partial responses in 25% and 18% of patients respectively. Haematological response was mainly associated with absence of cardiac stage III and lower tumour burden. Organ response was observed in 46% of patients. After a median follow-up of 24months, median progression-free and overall survival have not been reached, both being significantly longer in responders (P<0001 and P=0001 respectively). Seventeen patients have discontinued treatment, mostly due to amyloid-related death, disease progression or lack of response. Only 14% of the patients discontinued treatment due to therapy-related adverse events. Our results support the efficacy of this regimen, with high quality responses and prolonged survival, as well as its tolerability, in patients with AL amyloidosis not eligible for stem cell transplant and without advanced cardiac involvement (clinicaltrials.gov identifier: NCT01194791).
C1 [Cibeira, Maria T.; Fernandez de Larrea, Carlos; Blade, Joan] Univ Barcelona, Hosp Clin, Amyloidosis & Myeloma Unit, IDIBAPS, Barcelona, Spain.
   [Oriol, Albert] Hosp Badalona Germans Trias & Pujol, ICO, Barcelona, Spain.
   [Lahuerta, Juan J.] Hosp Doce Octubre, Madrid, Spain.
   [Mateos, Maria-Victoria] Hosp Clin Salamanca, Ctr Invest Canc, Salamanca, Spain.
   [de la Rubia, Javier] Hosp La Fe, E-46009 Valencia, Spain.
   [Hernandez, Miguel T.] Hosp Univ Canarias, Santa Cruz De Tenerife, Spain.
   [Granell, Miquel] Hosp Santa Creu & Sant Pau, Barcelona, Spain.
   [San Miguel, Jesus F.] Univ Navarra Clin, CIMA, Pamplona, Spain.
C3 University of Barcelona; Hospital Clinic de Barcelona; IDIBAPS; Hospital
   Germans Trias i Pujol; Hospital Universitario 12 de Octubre; Consejo
   Superior de Investigaciones Cientificas (CSIC); CSIC-USAL - Instituto de
   Biologia Molecular y Celular del Cancer de Salamanca (IBMCC); CSIC -
   Centro de Investigacion del Cancer (CIC); Hospital Universitari i
   Politecnic La Fe; Universidad de la Laguna; Hospital of Santa Creu i
   Sant Pau; University of Navarra
RP Bladé, J (corresponding author), Hosp Clin Barcelona, Amyloidosis & Myeloma Unit, C Villarroel 170, E-08036 Barcelona, Spain.
EM jblade@clinic.ub.es
RI Granell, Miquel/W-4134-2019; Palacios, Juan José Lahuerta/ITT-4108-2023;
   de Larrea, Carlos Fernández/ABG-9608-2020; San-Miguel, Jesús
   F./V-8977-2018; Palacios, Juan José Lahuerta/HJP-0932-2023; HERNANDEZ,
   MIGUEL/HKD-9144-2023; Granell, Miquel/G-1329-2014; Oriol,
   Albert/K-9923-2017; de la Rubia, Javier/AFL-6069-2022
OI Palacios, Juan José Lahuerta/0000-0002-3393-9570; San-Miguel, Jesús
   F./0000-0002-9183-4857; Palacios, Juan José
   Lahuerta/0000-0002-3393-9570; Oriol, Albert/0000-0001-6804-2221;
   Fernandez de Larrea Rodriguez, Carlos/0000-0003-4930-9255; de la Rubia,
   Javier/0000-0002-8354-768X
FU Instituto de Salud Carlos III, Spanish Ministry of Health [CM07/00108,
   FIS PI12/01290, RD12/0036/0046, RD12/0036/0058, RD12/0036/0061,
   RD12/0036/0014, JR14/00035]; ISC III; Fondo Europeo de Desarrollo
   Regional FEDER; Spanish PETHEMA Foundation
FX This work has been supported in part by grants from the Instituto de
   Salud Carlos III, Spanish Ministry of Health (grants CM07/00108, FIS
   PI12/01290, RD12/0036/0046, RD12/0036/0058, RD12/0036/0061,
   RD12/0036/0014, and JR14/00035; National Plan I+D+I supported by ISC III
   and Fondo Europeo de Desarrollo Regional FEDER). The present trial was
   sponsored by the Spanish PETHEMA Foundation. Celgene supported the study
   costs through an unrestricted grant to PETHEMA and provided lenalidomide
   free of charge.
CR Comenzo RL, 2012, LEUKEMIA, V26, P2317, DOI 10.1038/leu.2012.100
   Dinner S, 2013, HAEMATOLOGICA, V98, P1593, DOI 10.3324/haematol.2013.084574
   Dispenzieri A, 2004, J CLIN ONCOL, V22, P3751, DOI 10.1200/JCO.2004.03.029
   Dispenzieri A, 2007, BLOOD, V109, P465, DOI 10.1182/blood-2006-07-032987
   Dispenzieri A, 2012, BLOOD, V119, P5397, DOI 10.1182/blood-2012-02-413161
   Dubrey SW, 2011, QJM-INT J MED, V104, P957, DOI 10.1093/qjmed/hcr105
   Gertz MA, 2005, AM J HEMATOL, V79, P319, DOI 10.1002/ajh.20381
   Gertz MA, 2008, HAEMATOL-HEMATOL J, V93, P1402, DOI 10.3324/haematol.12982
   Gertz MA, 2010, LEUKEMIA LYMPHOMA, V51, P2181, DOI 10.3109/10428194.2010.524329
   Girnius S, 2014, BONE MARROW TRANSPL, V49, P434, DOI 10.1038/bmt.2013.192
   Jaccard A, 2007, NEW ENGL J MED, V357, P1083, DOI 10.1056/NEJMoa070484
   KAPLAN GL, 1958, J AM STAT ASSOC, V53, P457
   Kastritis E, 2007, HAEMATOLOGICA, V92, P1351, DOI 10.3324/haematol.11325
   Kastritis E, 2012, BLOOD, V119, P5384, DOI 10.1182/blood-2011-12-396903
   Kastritis E, 2010, J CLIN ONCOL, V28, P1031, DOI 10.1200/JCO.2009.23.8220
   Kumar S, 2012, J CLIN ONCOL, V30, P989, DOI 10.1200/JCO.2011.38.5724
   Kumar SK, 2012, BLOOD, V119, P4860, DOI 10.1182/blood-2012-01-407791
   KYLE RA, 1992, BLOOD, V79, P1817
   Lamm W, 2011, ANN HEMATOL, V90, P201, DOI 10.1007/s00277-010-1062-6
   Masson S, 2002, CLIN CHEM LAB MED, V40, P761, DOI 10.1515/CCLM.2002.130
   Mikhael JR, 2012, BLOOD, V119, P4391, DOI 10.1182/blood-2011-11-390930
   Moreau P, 2010, BLOOD, V116, P4777, DOI 10.1182/blood-2010-07-294405
   Palladini G, 2007, BLOOD, V110, P787, DOI 10.1182/blood-2007-02-076034
   Palladini G, 2013, BLOOD, V122, DOI 10.1182/blood.V122.21.288.288
   Palladini G, 2014, HAEMATOLOGICA, V99, P743, DOI 10.3324/haematol.2013.095463
   Palladini G, 2013, HAEMATOLOGICA, V98, P433, DOI 10.3324/haematol.2012.073593
   Palladini G, 2012, J CLIN ONCOL, V30, P4541, DOI 10.1200/JCO.2011.37.7614
   Reece DE, 2011, BLOOD, V118, P865, DOI 10.1182/blood-2011-02-334227
   Sanchorawala V, 2007, BLOOD, V109, P492, DOI 10.1182/blood-2006-07-030544
   Sanchorawala V, 2013, HAEMATOLOGICA, V98, P789, DOI 10.3324/haematol.2012.075192
   Sanchorawala V, 2010, BLOOD, V116, P1990, DOI 10.1182/blood-2010-07-295485
   Skinner M, 2004, ANN INTERN MED, V140, P85, DOI 10.7326/0003-4819-140-2-200401200-00008
   Cibeira MT, 2011, BLOOD, V118, P4346, DOI 10.1182/blood-2011-01-330738
   Venner CP, 2012, BLOOD, V119, P4387, DOI 10.1182/blood-2011-10-388462
NR 34
TC 38
Z9 39
U1 0
U2 9
PU WILEY-BLACKWELL
PI HOBOKEN
PA 111 RIVER ST, HOBOKEN 07030-5774, NJ USA
SN 0007-1048
EI 1365-2141
J9 BRIT J HAEMATOL
JI Br. J. Haematol.
PD SEP
PY 2015
VL 170
IS 6
BP 804
EP 813
DI 10.1111/bjh.13500
PG 10
WC Hematology
WE Science Citation Index Expanded (SCI-EXPANDED)
SC Hematology
GA CQ7BG
UT WOS:000360757200008
PM 25974382
OA Bronze
DA 2024-04-28
ER

PT J
AU Basset, M
   Nuvolone, M
   Palladini, G
   Merlini, G
AF Basset, Marco
   Nuvolone, Mario
   Palladini, Giovanni
   Merlini, Giampaolo
TI Novel challenges in the management of immunoglobulin light chain
   amyloidosis: from the bench to the bedside
SO EXPERT REVIEW OF HEMATOLOGY
LA English
DT Review
DE Amyloidosis; light chains; diagnosis; prognosis; therapy
ID STEM-CELL TRANSPLANTATION; HIGH-DOSE MELPHALAN; DIAGNOSED AL
   AMYLOIDOSIS; BRAIN NATRIURETIC PEPTIDE; QUALITY-OF-LIFE; PLASMA-CELLS;
   SYSTEMIC AMYLOIDOSIS; STAGING SYSTEM; MONOCLONAL GAMMOPATHY; CLINICAL
   PRESENTATION
AB Introduction Immunoglobulin light chain (AL) amyloidosis is one of the most frequent systemic amyloidosis in Western countries. It is caused by a B-cell clone producing a misfolded light chain (LC) that deposits in organs. Areas covered The review examines recent findings on pathophysiology and clinical management of AL amyloidosis. It contains an update on the recent hot topics as novel therapeutic approaches, definition of relapse, and hematologic response assessment. To review literature on AL amyloidosis, a bibliographic search was performed using PubMed. Expert opinion Due to the proteotoxicity of amyloidogenic LCs, the therapeutic goal is a rapid and profound decrease in their concentration. The standard treatment is a risk-adapted chemotherapy targeting the B-cell clone. Novel, promising drugs, as daratumumab, are currently under evaluation in newly-diagnosed and relapsed/refractory patients. New sensitive techniques, as mass spectrometry approach and bone marrow minimal residual disease assessment, are available to evaluate depth of response. After first-line therapy, increase in LC concentration may precede worsening of organ dysfunction and should be considered carefully. Further clarification of molecular mechanisms of the disease are shedding light on new possible therapeutic targets. Innovative treatment strategies and novel technologies will improve our ability to treat AL amyloidosis, preventing organ deterioration.
C1 [Basset, Marco; Nuvolone, Mario; Palladini, Giovanni; Merlini, Giampaolo] Univ Pavia, Fdn IRCCS Policlin San Matteo, Amyloidosis Res & Treatment Ctr, Pavia, Italy.
   [Basset, Marco; Nuvolone, Mario; Palladini, Giovanni; Merlini, Giampaolo] Univ Pavia, Dept Mol Med, Pavia, Italy.
C3 IRCCS Fondazione San Matteo; University of Pavia; University of Pavia
RP Palladini, G (corresponding author), Univ Pavia, Fdn IRCCS Policlin San Matteo, Amyloidosis Res & Treatment Ctr, Pavia, Italy.
EM giovanni.palladini@unipv.it
RI Palladini, Giovanni/G-1763-2010; Basset, Marco/AAI-8162-2020; Nuvolone,
   Mario/K-4763-2018; Merlini, Giampaolo/A-3817-2008
OI Basset, Marco/0000-0003-3829-0499; Nuvolone, Mario/0000-0001-8334-1684;
   Merlini, Giampaolo/0000-0001-7680-3254
FU Agenzia Italiana del Farmaco, Ministero della Salute
   [AIFA-2016-02364602]; Amyloidosis Foundation; Associazione Italiana per
   la Ricerca sul Cancro [9965]; Fondazione Cariplo [2014-0700, 2015-0591,
   2016-0489, 2018-0257]; International Myeloma Society x Bart Barlogie
   Young Investigator Award; Ministero della Salute [RF-2013-02355259,
   RF-2016-02361756, GR-2018-12368387]; Cancer Research UK; Fundacion
   Cientifica - Asociacion Espanola Contra el Cancer; Associazione Italiana
   Ricerca sul Cancro; E-Rare JTC 2016 x [Grant ReDox]
FX This paper was funded by Agenzia Italiana del Farmaco, Ministero della
   Salute [grant AIFA-2016-02364602]; Amyloidosis Foundation; Associazione
   Italiana per la Ricerca sul Cancro [9965]; E-Rare JTC 2016 x [Grant
   ReDox]; Fondazione Cariplo [2014-0700;2015-0591; 2016-0489; 2018-0257];
   International Myeloma Society x Bart Barlogie Young Investigator Award
   and Ministero della Salute [RF-2013-02355259; RF-2016-02361756;
   GR-2018-12368387] and by an Accelerator Award from the Cancer Research
   UK, the Fundacion Cientifica - Asociacion Espanola Contra el Cancer and
   the Associazione Italiana Ricerca sul Cancro.
CR Abraham RS, 2003, BLOOD, V101, P3801, DOI 10.1182/blood-2002-09-2707
   Andrich K, 2017, J BIOL CHEM, V292, P2328, DOI 10.1074/jbc.M116.750323
   Angel-Korman A, 2019, KIDNEY INT, V95, P405, DOI 10.1016/j.kint.2018.09.021
   Basset M, 2020, BLOOD, V135, P293, DOI 10.1182/blood.2019002762
   Bellavia D, 2008, AM J CARDIOL, V101, P1039, DOI 10.1016/j.amjcard.2007.11.047
   Benson MD, 2018, AMYLOID, V25, P215, DOI 10.1080/13506129.2018.1549825
   Bernardi L, 2002, HEART, V88, P615, DOI 10.1136/heart.88.6.615
   Bochtler T, 2008, BLOOD, V111, P4700, DOI 10.1182/blood-2007-11-122101
   Bochtler T, 2016, BLOOD, V128, P594, DOI 10.1182/blood-2015-10-676361
   Bochtler T, 2015, J CLIN ONCOL, V33, P1371, DOI 10.1200/JCO.2014.57.4947
   Bochtler T, 2014, AMYLOID, V21, P9, DOI 10.3109/13506129.2013.854766
   Bochtler T, 2011, BLOOD, V117, P3809, DOI 10.1182/blood-2010-02-268987
   Brambilla F, 2012, BLOOD, V119, P1844, DOI 10.1182/blood-2011-07-365510
   Broski SM, 2016, CLIN NUCL MED, V41, pe115, DOI 10.1097/RLU.0000000000000947
   Browning S, 2017, BLOOD, V130, P1383, DOI 10.1182/blood-2017-06-788729
   Brumshtein B, 2015, ELIFE, V4, DOI 10.7554/eLife.10935
   Buss SJ, 2012, J AM COLL CARDIOL, V60, P1067, DOI 10.1016/j.jacc.2012.04.043
   Caccialanza R, 2020, AMYLOID, V27, P168, DOI 10.1080/13506129.2020.1737004
   Caccialanza R, 2015, NUTRITION, V31, P1228, DOI 10.1016/j.nut.2015.04.011
   Cardoso I, 2006, FASEB J, V20, P234, DOI 10.1096/fj.05-4509com
   Cohen A, 2016, BLOOD
   Cohen OC, 2020, BRIT J HAEMATOL, V189, P643, DOI 10.1111/bjh.16401
   Comenzo RL, 2001, BLOOD, V98, P714, DOI 10.1182/blood.V98.3.714
   Cuenca I, 2021, LEUKEMIA, V35, P245, DOI 10.1038/s41375-020-0800-6
   D'Souza A, 2015, J CLIN ONCOL, V33, P3741, DOI 10.1200/JCO.2015.62.4015
   de Larrea CF, 2015, BLOOD, V125, P2239, DOI 10.1182/blood-2014-11-609883
   Diomede L, 2014, BLOOD, V123, P3543, DOI 10.1182/blood-2013-10-525634
   Dispenzieri A, 2004, J CLIN ONCOL, V22, P3751, DOI 10.1200/JCO.2004.03.029
   Dispenzieri A, 2019, AM SOC HEM 2019 M
   Dispenzieri A, 2007, BLOOD, V109, P465, DOI 10.1182/blood-2006-07-032987
   Dispenzieri A, 2015, MAYO CLIN PROC, V90, P1054, DOI 10.1016/j.mayocp.2015.06.009
   Dispenzieri A, 2012, BLOOD, V119, P5397, DOI 10.1182/blood-2012-02-413161
   Dittrich T, 2019, HAEMATOLOGICA, V104, DOI 10.3324/haematol.2018.205336
   Dittrich T, 2017, BLOOD, V130, P632, DOI 10.1182/blood-2017-02-767475
   Driggin E, 2020, CLIN CARDIOL, V43, P171, DOI 10.1002/clc.23301
   Edwards CV, 2019, AMYLOID, V26, P115, DOI 10.1080/13506129.2019.1584892
   Foli A, 2011, AMYLOID, V18, P80, DOI 10.3109/13506129.2011.574354029
   Fontana M, 2015, IEEE T ELECTROMAGN C, V57, P188, DOI 10.1109/TEMC.2014.2377235
   Gavriatopoulou M, 2018, BLOOD, V131, P464, DOI [10.1182/blood-2017-10-809293, 10.1182/blood-2017-12-819904]
   Geller HI, 2017, MAYO CLIN PROC, V92, P1800, DOI 10.1016/j.mayocp.2017.09.016
   Gertz MA, 2013, BONE MARROW TRANSPL, V48, P557, DOI 10.1038/bmt.2012.170
   Gertz MA, 2002, AMYLOID, V9, P24, DOI 10.3109/13506120209072441
   Gertz MA, 2005, AM J HEMATOL, V79, P319, DOI 10.1002/ajh.20381
   Gertz MA, 2016, J CLIN ONCOL, V34, P1097, DOI 10.1200/JCO.2015.63.6530
   Gillmore JD, 2016, CIRCULATION, V133, P2404, DOI 10.1161/CIRCULATIONAHA.116.021612
   Grogan Martha, 2016, World J Transplant, V6, P380, DOI 10.5500/wjt.v6.i2.380
   Hari P, 2018, AMYLOID, V25, P1, DOI 10.1080/13506129.2017.1411796
   Hwa YL, 2017, BLOOD, V130, P1578, DOI 10.1182/blood-2017-05-783415
   Hwa YL, 2016, AM J HEMATOL, V91, P984, DOI 10.1002/ajh.24453
   Kastritis E, 2016, AM SOC HEM 2016 M
   Kastritis E, 2018, BLOOD CANCER J, V8, DOI 10.1038/s41408-018-0086-3
   Kastritis E, 2016, BLOOD, V128, P405, DOI 10.1182/blood-2016-02-702696
   Katzmann JA, 2009, CLIN CHEM, V55, P1517, DOI 10.1373/clinchem.2009.126664
   Kaufman GP, 2017, BLOOD, V130, P900, DOI 10.1182/blood-2017-01-763599
   Kimmich CR, 2020, BLOOD, V135, P1517, DOI 10.1182/blood.2019003633
   Kourelis TV, 2017, BLOOD, V129, P299, DOI 10.1182/blood-2016-10-743997
   Kourelis TV, 2014, AM J HEMATOL, V89, P1051, DOI 10.1002/ajh.23827
   Kourelis TV, 2013, J CLIN ONCOL, V31, P4319, DOI 10.1200/JCO.2013.50.8499
   Kumar S, 2012, J CLIN ONCOL, V30, P989, DOI 10.1200/JCO.2011.38.5724
   Kyle RA, 2019, MAYO CLIN PROC, V94, P465, DOI 10.1016/j.mayocp.2018.08.041
   Lachmann HJ, 2002, NEW ENGL J MED, V346, P1786, DOI 10.1056/NEJMoa013354
   Landau H, 2017, LEUKEMIA, V31, P136, DOI 10.1038/leu.2016.229
   Lavatelli F, 2015, FASEB J, V29, P4614, DOI 10.1096/fj.15-272179
   Law WP, 2017, AMYLOID S1, V24
   Lentzsch S, 2020, J CLIN ONCOL, V38, P1455, DOI 10.1200/JCO.19.01721
   Leung N, 2018, HAEMATOLOGICA, V103, pe135
   Li T, 2019, BRIT J HAEMATOL, V187, P459, DOI 10.1111/bjh.16112
   Li T, 2017, PLOS ONE, V12, DOI 10.1371/journal.pone.0185078
   Liao RL, 2001, CIRCULATION, V104, P1594, DOI 10.1161/circ.104.14.1594
   Lilleness B, 2019, BLOOD, V133, P215, DOI 10.1182/blood-2018-06-858951
   Lousada I, 2015, ADV THER, V32, P920, DOI 10.1007/s12325-015-0250-0
   Manwani R, 2019, BLOOD, V134, P2271, DOI 10.1182/blood.2019000834
   Manwani R, 2019, BRIT J HAEMATOL, V187, P638, DOI 10.1111/bjh.16122
   Manwani R, 2018, BLOOD CANCER J, V8, DOI 10.1038/s41408-018-0137-9
   Manwani R, 2018, HAEMATOLOGICA, V103, pE165, DOI 10.3324/haematol.2017.178095
   MERLINI G, 1995, P NATL ACAD SCI USA, V92, P2959, DOI 10.1073/pnas.92.7.2959
   Merlini G, 2003, NEW ENGL J MED, V349, P583, DOI 10.1056/NEJMra023144
   Merlini G, 1999, BLOOD, V93, P1112, DOI 10.1182/blood.V93.3.1112
   Merlini G, 2006, BLOOD, V108, P2520, DOI 10.1182/blood-2006-03-001164
   Merlini G, 2018, NAT REV DIS PRIMERS, V4, DOI 10.1038/s41572-018-0034-3
   Merlini G, 2013, BLOOD, V121, P5124, DOI 10.1182/blood-2013-01-453001
   Milani P, 2019, BLOOD, V134, DOI 10.1182/blood-2019-130378
   Milani P, 2020, AM J HEMATOL, V95, P900, DOI 10.1002/ajh.25828
   Milani P, 2018, BLOOD, V132, P1988, DOI 10.1182/blood-2018-04-845396
   Milani P, 2018, CIRC-CARDIOVASC IMAG, V11, DOI 10.1161/CIRCIMAGING.117.006588
   Milani P, 2017, AMYLOID, V24, P213, DOI 10.1080/13506129.2017.1370421
   Milani P, 2017, BLOOD, V130, P625, DOI 10.1182/blood-2017-02-767467
   Milani P, 2017, AM J HEMATOL, V92, P772, DOI 10.1002/ajh.24772
   Mishra S, 2013, AM J PHYSIOL-HEART C, V305, pH95, DOI 10.1152/ajpheart.00186.2013
   Morgan GJ, 2019, P NATL ACAD SCI USA, V116, P8360, DOI 10.1073/pnas.1817567116
   Muchtar E, 2017, LEUKEMIA, V31, P92, DOI 10.1038/leu.2016.140
   Muchtar E, 2019, LEUKEMIA, V33, P527, DOI 10.1038/s41375-018-0258-y
   Nuvolone M, 2018, EUR J INTERN MED, V58, P48, DOI 10.1016/j.ejim.2018.05.004
   Nuvolone M, 2017, EXPERT OPIN THER TAR, V21, P1095, DOI 10.1080/14728222.2017.1398235
   Oliva L, 2017, BLOOD, V129, P2132, DOI 10.1182/blood-2016-08-730978
   Paiva B, 2016, BLOOD, V127, P3035, DOI 10.1182/blood-2015-10-673095
   Palladini G, 2003, CIRCULATION, V107, P2440, DOI 10.1161/01.CIR.0000068314.02595.B2
   Palladini G, 2004, BLOOD, V103, P2936, DOI 10.1182/blood-2003-08-2788
   Palladini G, 2014, LEUKEMIA, V28, P2311, DOI 10.1038/leu.2014.227
   Palladini G, 2016, AM SOC HEM 2016 M
   Palladini G, 2007, BLOOD, V110, P787, DOI 10.1182/blood-2007-02-076034
   Palladini G, 2020, BLOOD, V136, P71, DOI 10.1182/blood.2019004460
   Palladini G, 2019, HAEMATOLOGICA, V104, DOI 10.3324/haematol.2019.218859
   Palladini G, 2019, BLOOD ADV, V3, P212, DOI 10.1182/bloodadvances.2018021253
   Palladini G, 2018, BLOOD, V131, P525, DOI 10.1182/blood-2017-04-780544
   Palladini G, 2006, BLOOD, V107, P3854, DOI 10.1182/blood-2005-11-4385
   Palladini G, 2017, BLOOD, V129, P2120, DOI 10.1182/blood-2016-12-756528
   Palladini G, 2016, BLOOD, V128, P159, DOI 10.1182/blood-2016-01-629790
   Palladini G, 2015, EXPERT REV CARDIOVAS, V13, P1195, DOI 10.1586/14779072.2015.1093936
   Palladini G, 2015, BLOOD, V126, P612, DOI 10.1182/blood-2015-01-620302
   Palladini G, 2014, BLOOD, V124, P2325, DOI 10.1182/blood-2014-04-570010
   Palladini G, 2012, J CLIN ONCOL, V30, P4541, DOI 10.1200/JCO.2011.37.7614
   Palladini G, 2012, AM J HEMATOL, V87, P465, DOI 10.1002/ajh.23141
   Palladini G, 2012, ANN HEMATOL, V91, P89, DOI 10.1007/s00277-011-1244-x
   Palladini G, 2011, AMYLOID, V18, P216, DOI 10.3109/13506129.2011.627069
   Palladini G, 2009, CLIN CHEM, V55, P499, DOI 10.1373/clinchem.2008.117143
   Perfetti V, 2002, BLOOD, V100, P948, DOI 10.1182/blood-2002-01-0114
   Perfetti V, 2012, BLOOD, V119, P144, DOI 10.1182/blood-2011-05-355784
   Perlini S, 2014, J HYPERTENS, V32, P1121, DOI 10.1097/HJH.0000000000000120
   Popkova T, 2020, BRIT J HAEMATOL, V189, P228, DOI 10.1111/bjh.16436
   Prokaeva T, 2007, ARTHRITIS RHEUM-US, V56, P3858, DOI 10.1002/art.22959
   Radamaker L, 2019, NAT COMMUN, V10, DOI 10.1038/s41467-019-09032-0
   Reece DE, 2014, BLOOD, V124, P2498, DOI 10.1182/blood-2014-04-568329
   Reece DE, 2011, BLOOD, V118, P1704
   Rennella E, 2019, J AM CHEM SOC, V141, P13562, DOI 10.1021/jacs.9b05499
   Rennella E, 2019, P NATL ACAD SCI USA, V116, P854, DOI 10.1073/pnas.1817538116
   Richards DB, 2018, SCI TRANSL MED, V10, DOI 10.1126/scitranslmed.aan3128
   Richards DB, 2015, NEW ENGL J MED, V373, P1106, DOI 10.1056/NEJMoa1504942
   Rosenzweig M, 2017, CYTOTHERAPY, V19, P861, DOI 10.1016/j.jcyt.2017.03.077
   Roussel M, 2020, BLOOD, V135, P1531, DOI 10.1182/blood.2019004369
   Sachchithanantham S, 2016, J CLIN ONCOL, V34, P2037, DOI 10.1200/JCO.2015.63.3123
   Sanchorawala V, 2020, BLOOD, V135, P1541, DOI 10.1182/blood.2019004436
   Sanchorawala V, 2019, BLOOD ADV, V3, P216, DOI 10.1182/bloodadvances.2018021261
   Sanchorawala V, 2017, BRIT J HAEMATOL, V179, P461, DOI 10.1111/bjh.14889
   Sanchorawala V, 2016, BLOOD, V128, P1059, DOI 10.1182/blood-2016-04-710822
   Sanchorawala V, 2015, BLOOD, V126, P2345, DOI 10.1182/blood-2015-08-662726
   Schönland SO, 2012, BLOOD, V119, P488, DOI 10.1182/blood-2011-06-358507
   Shi JR, 2010, P NATL ACAD SCI USA, V107, P4188, DOI 10.1073/pnas.0912263107
   Sidana S, 2018, LEUKEMIA, V32, P729, DOI 10.1038/leu.2017.286
   Sidana S, 2020, AM J HEMATOL, V95, P497, DOI 10.1002/ajh.25746
   Sidana S, 2020, LEUKEMIA, V34, P1373, DOI 10.1038/s41375-019-0667-6
   Specter R, 2011, NEPHROL DIAL TRANSPL, V26, P881, DOI 10.1093/ndt/gfq482
   Swuec P, 2019, NAT COMMUN, V10, DOI 10.1038/s41467-019-09133-w
   Tandon N, 2017, BONE MARROW TRANSPL, V52, P1126, DOI 10.1038/bmt.2017.68
   Tandon N, 2017, AM J HEMATOL, V92, P549, DOI 10.1002/ajh.24723
   Tasaki M, 2019, BLOOD, V134, P320, DOI 10.1182/blood.2019000420
   Teng JM, 2014, KIDNEY INT, V86, P738, DOI 10.1038/ki.2014.122
   Teng JM, 2014, ULTRASTRUCT PATHOL, V38, P104, DOI 10.3109/01913123.2013.861568
   Teng JM, 2004, LAB INVEST, V84, P440, DOI 10.1038/labinvest.3700069
   TENNENT GA, 1995, P NATL ACAD SCI USA, V92, P4299, DOI 10.1073/pnas.92.10.4299
   Cibeira MT, 2011, BLOOD, V118, P4346, DOI 10.1182/blood-2011-01-330738
   Venner CP, 2014, LEUKEMIA, V28, P2304, DOI 10.1038/leu.2014.218
   Vrana JA, 2009, BLOOD, V114, P4957, DOI 10.1182/blood-2009-07-230722
   Wall JS, 2012, PLOS ONE, V7, DOI 10.1371/journal.pone.0052686
   Warsame R, 2020, BLOOD CANCER J, V10, DOI 10.1038/s41408-019-0266-9
   Wechalekar AD, 2017, BLOOD CANCER J, V7, DOI 10.1038/bcj.2017.26
   Wechalekar AD, 2013, BLOOD, V121, P3420, DOI 10.1182/blood-2012-12-473066
   Wong Shaun P., 2018, Infectious Disorders - Drug Targets, V18, P11, DOI [10.2174/1871526517666170502154905, 10.2174/1871526517666170502154908]
NR 158
TC 5
Z9 5
U1 1
U2 8
PU TAYLOR & FRANCIS LTD
PI ABINGDON
PA 2-4 PARK SQUARE, MILTON PARK, ABINGDON OR14 4RN, OXON, ENGLAND
SN 1747-4086
EI 1747-4094
J9 EXPERT REV HEMATOL
JI Expert Rev. Hematol.
PD SEP 1
PY 2020
VL 13
IS 9
BP 1003
EP 1015
DI 10.1080/17474086.2020.1803060
EA AUG 2020
PG 13
WC Hematology
WE Science Citation Index Expanded (SCI-EXPANDED)
SC Hematology
GA OK8KU
UT WOS:000558470500001
PM 32721177
DA 2024-04-28
ER

PT J
AU Gertz, MA
   Schonland, S
AF Gertz, Morie A.
   Schonland, Stefan
TI Stem Cell Mobilization and Autologous Transplant for Immunoglobulin
   Light-Chain Amyloidosis
SO HEMATOLOGY-ONCOLOGY CLINICS OF NORTH AMERICA
LA English
DT Review
DE Transplantation; High-dose chemotherapy; Mobilization; Melphalan
ID HIGH-DOSE MELPHALAN; RISK-ADAPTED MELPHALAN; AL AMYLOIDOSIS;
   DEXAMETHASONE; PLERIXAFOR; INDUCTION; OUTCOMES; MYELOMA; BLOOD; SCT
AB Stem cell transplantation was one of the first proven effective regimens for the management of immunoglobulin light-chain amyloidosis. Criteria for patient selection and the mobilization regimen become important features in ensuring a safe outcome. The technique of stem cell transplantation has evolved considerably in parallel with the development of new chemotherapeutic agents for the management of amyloidosis. Optimal outcomes require both the use of effective novel agent induction and appropriate application of high-dose chemotherapy with subsequent stem cell reconstitution.
C1 [Gertz, Morie A.] Mayo Clin, Div Hematol, 200 Southwest First St,W10, Rochester, MN 55905 USA.
   [Schonland, Stefan] Heidelberg Univ Hosp, Amyloidosis Ctr, Dept Internal Med 5, Div Hematol Oncol, Neuenheimer Feld 450, D-69120 Heidelberg, Germany.
C3 Mayo Clinic; Ruprecht Karls University Heidelberg
RP Gertz, MA (corresponding author), Mayo Clin, Div Hematol, 200 Southwest First St,W10, Rochester, MN 55905 USA.
EM gertz.morie@mayo.edu
RI Gertz, Morie/K-2873-2019; Schönland, Stefan/AAV-5607-2020
OI Schönland, Stefan/0000-0002-4853-5579
FU NCI NIH HHS [P50 CA186781] Funding Source: Medline
CR Afrough A, 2018, BIOL BLOOD MARROW TR, V24, P2197, DOI 10.1016/j.bbmt.2018.07.010
   Afrough A, 2015, BIOL BLOOD MARROW TR, V21, P1413, DOI 10.1016/j.bbmt.2015.03.025
   Al Saleh AS, 2019, BIOL BLOOD MARROW TR, V25, P1520, DOI 10.1016/j.bbmt.2019.04.024
   Badar T, 2019, J CLIN APHERESIS, V34, P686, DOI 10.1002/jca.21747
   Batalini F, 2018, BIOL BLOOD MARROW TR, V24, P127, DOI 10.1016/j.bbmt.2017.08.031
   Cohen AD, 2007, BRIT J HAEMATOL, V139, P224, DOI 10.1111/j.1365-2141.2007.06783.x
   Cordes S, 2016, BLOOD COAGUL FIBRIN, V27, P101, DOI 10.1097/MBC.0000000000000367
   Cordes S, 2012, CANCER-AM CANCER SOC, V118, P6105, DOI 10.1002/cncr.27660
   Cowan AJ, 2016, AMYLOID, V23, P254, DOI 10.1080/13506129.2016.1258356
   D'Souza A, 2015, J CLIN ONCOL, V33, P3741, DOI 10.1200/JCO.2015.62.4015
   Dhakal B, 2014, BIOL BLOOD MARROW TR, V20, P1926, DOI 10.1016/j.bbmt.2014.08.002
   Dispenzieri A, 2013, BONE MARROW TRANSPL, V48, P1302, DOI 10.1038/bmt.2013.53
   de Larrea CF, 2008, EUR J HAEMATOL, V80, P182, DOI 10.1111/j.1600-0609.2007.01005.x
   Gertz MA, 2007, HAEMATOLOGICA, V92, P1415, DOI 10.3324/haematol.11413
   Gertz MA, 2016, CANCER-AM CANCER SOC, V122, P2197, DOI 10.1002/cncr.30051
   Gupta VK, 2019, BIOL BLOOD MARROW TR, V25, pE169, DOI 10.1016/j.bbmt.2019.01.007
   Hayashi T, 2014, INT J HEMATOL, V100, P554, DOI 10.1007/s12185-014-1680-1
   Hazenberg BPC, 2015, HAEMATOLOGICA, V100, P677, DOI 10.3324/haematol.2014.119198
   Huang XH, 2014, BMC MED, V12, DOI 10.1186/1741-7015-12-2
   Hwa YL, 2016, AM J HEMATOL, V91, P984, DOI 10.1002/ajh.24453
   Irazabal MV, 2012, AM J HEMATOL, V87, P51, DOI 10.1002/ajh.22202
   Jimenez-Zepeda VH, 2014, BRIT J HAEMATOL, V164, P722, DOI 10.1111/bjh.12673
   Kaul E, 2014, BONE MARROW TRANSPL, V49, P1233, DOI 10.1038/bmt.2014.117
   Landau H, 2017, LEUKEMIA, V31, P136, DOI 10.1038/leu.2016.229
   Landau H, 2013, LEUKEMIA, V27, P823, DOI 10.1038/leu.2012.274
   Lee SY, 2016, BONE MARROW TRANSPL, V51, P1318, DOI 10.1038/bmt.2016.132
   Lee SY, 2014, AMYLOID, V21, P149, DOI 10.3109/13506129.2014.900486
   Leung N, 2016, NEPHROL DIAL TRANSPL, V31, P1, DOI 10.1093/ndt/gfv294
   Lisenko K, 2017, BIOL BLOOD MARROW TR, V23, P1870, DOI 10.1016/j.bbmt.2017.07.015
   Muchtar E, 2019, LEUKEMIA, V34, P1135
   Nguyen VP, 2018, BIOL BLOOD MARROW TR, V24, P1823, DOI 10.1016/j.bbmt.2018.06.018
   Oke O, 2017, BIOL BLOOD MARROW TR, V23, P1473, DOI 10.1016/j.bbmt.2017.05.020
   Perotti C, 2005, TRANSFUSION, V45, P1729, DOI 10.1111/j.1537-2995.2005.00597.x
   Quillen K, 2011, BONE MARROW TRANSPL, V46, P976, DOI 10.1038/bmt.2010.239
   Sanchorawala V, 2013, BONE MARROW TRANSPL, V48, P1537, DOI 10.1038/bmt.2013.98
   Scott EC, 2014, CL LYMPH MYELOM LEUK, V14, P424, DOI 10.1016/j.clml.2014.02.003
   Sharpley FA, 2019, BRIT J HAEMATOL, V187, P642, DOI 10.1111/bjh.16143
   Sidana S, 2019, AM J HEMATOL, V94, P1020, DOI 10.1002/ajh.25566
   Sidiqi MH, 2019, BONE MARROW TRANSPL, V54, P1775, DOI 10.1038/s41409-019-0524-2
   Sidiqi M Hasib, 2019, Biol Blood Marrow Transplant, V25, pe108, DOI 10.1016/j.bbmt.2018.12.003
   Sidiqi MH, 2018, J CLIN ONCOL, V36, P1323, DOI 10.1200/JCO.2017.76.9554
   Skinner M, 2004, ANN INTERN MED, V140, P85, DOI 10.7326/0003-4819-140-2-200401200-00008
   Taimur S, 2013, TRANSPL INFECT DIS, V15, P187, DOI 10.1111/tid.12037
   Tandon N, 2017, BONE MARROW TRANSPL, V52, P1126, DOI 10.1038/bmt.2017.68
   Venner CP, 2014, HAEMATOLOGICA, V99, DOI 10.3324/haematol.2014.108191
   Yeh JC, 2018, BIOL BLOOD MARROW TR, V24, P815, DOI 10.1016/j.bbmt.2017.11.040
NR 46
TC 5
Z9 5
U1 0
U2 4
PU W B SAUNDERS CO-ELSEVIER INC
PI PHILADELPHIA
PA 1600 JOHN F KENNEDY BOULEVARD, STE 1800, PHILADELPHIA, PA 19103-2899 USA
SN 0889-8588
EI 1558-1977
J9 HEMATOL ONCOL CLIN N
JI Hematol. Oncol. Clin. North Am.
PD DEC
PY 2020
VL 34
IS 6
BP 1133
EP +
DI 10.1016/j.hoc.2020.07.007
PG 14
WC Oncology; Hematology
WE Science Citation Index Expanded (SCI-EXPANDED)
SC Oncology; Hematology
GA OF3YH
UT WOS:000581147100013
PM 33099429
OA Green Accepted
DA 2024-04-28
ER

PT J
AU Hassan, H
   Verma, K
   Ferri, G
   Brauneis, D
   Quillen, K
   Sloan, JM
   Sanchorawala, V
   Edwards, CV
AF Hassan, Hamza
   Verma, Karina
   Ferri, Grace
   Brauneis, Dina
   Quillen, Karen
   Sloan, J. Mark
   Sanchorawala, Vaishali
   Edwards, Camille Vanessa
TI Modified High-Dose versus High-Dose Melphalan Conditioning in Older
   Patients Undergoing Autologous Stem Cell Transplantation for
   Immunoglobulin Light Chain Amyloidosis
SO TRANSPLANTATION AND CELLULAR THERAPY
LA English
DT Article
DE Older adults; Stem cell transplantation; AL amyloidosis; Hematologic
   response; Disease free survival; Overall survival; Melphalan dose
ID AL AMYLOIDOSIS; SURVIVAL; OUTCOMES; IMPACT; BLOOD; CRITERIA; TRIAL; SCT
AB High-dose melphalan and autologous stem cell transplantation (HDM/SCT) induces deep hematologic responses (HR) in patients with newly diagnosed systemic immunoglobulin light-chain (AL) amyloidosis. Modifying melphalan conditioning dose (mHDM <140 mg/m(2)) is considered in older patients because of concerns regarding tolerability. Age does not predict frailty, and dose modification could compromise responses in an era where effective non-transplant regimens are available. We analyzed 43 patients >= 65 years with AL amyloidosis who underwent SCT at Boston University Amyloidosis Center between 2011 and 2020. Median age was 66 years (range 65-68) versus 69 years (range 65-76) in the HDM and mHDM groups, respectively. HR of >= very good partial response at 12 months was 66.7% versus 42.3% for patients treated with HDM versus mHDM. Median progression-free survival (PFS) from day 0 of SCT was not reached versus 12.0 months (P =.13); grade >= 3 non-hematologic transplant-related toxicities occurred in 87.5% versus 76.9%; and transplant-related mortality was 0% versus 2.3% in the HDM versus mHDM group, respectively. In carefully selected older patients with AL amyloidosis, HDM is well tolerated. Use of mHDM results in reduced HR and PFS; an important consideration with the advent of highly effective non-transplant therapies. (c) 2022 The American Society for Transplantation and Cellular Therapy. Published by Elsevier Inc. All rights reserved.
C1 [Hassan, Hamza; Brauneis, Dina; Quillen, Karen] Boston Med Ctr, Sect Hematol Oncol, Stem Cell Transplantat Program, Boston, MA USA.
   [Verma, Karina; Ferri, Grace] Boston Univ, Sch Med, Dept Med, Boston, MA 02118 USA.
   [Verma, Karina; Ferri, Grace] Boston Med Ctr, Boston, MA USA.
   [Sloan, J. Mark; Sanchorawala, Vaishali; Edwards, Camille Vanessa] Boston Univ, Sch Med, Amyloidosis Ctr, Boston, MA 02118 USA.
C3 Boston Medical Center; Boston University; Boston Medical Center; Boston
   University
RP Edwards, CV (corresponding author), FGH Bldg,820 Harrison Ave,First Floor, Boston, MA 02118 USA.
EM caedward@bu.edu
OI Hassan, Hamza/0000-0003-1775-2703; Edwards, Camille
   V/0000-0002-2601-0667; Sanchorawala, Vaishali/0000-0002-6307-2445;
   Ferri, Grace/0000-0001-9377-9129
CR Acevedo J, 2021, CL LYMPH MYELOM LEUK, V21, P425, DOI 10.1016/j.clml.2021.01.021
   Comenzo RL, 1999, BRIT J HAEMATOL, V104, P553, DOI 10.1046/j.1365-2141.1999.01216.x
   Comenzo RL, 1996, BLOOD, V88, P2801, DOI 10.1182/blood.V88.7.2801.bloodjournal8872801
   D'Souza A, 2015, J CLIN ONCOL, V33, P3741, DOI 10.1200/JCO.2015.62.4015
   Gertz MA, 2013, BONE MARROW TRANSPL, V48, P557, DOI 10.1038/bmt.2012.170
   Gertz MA, 2004, BONE MARROW TRANSPL, V34, P1025, DOI 10.1038/sj.bmt.1704691
   Gertz MA, 2005, AM J HEMATOL, V79, P319, DOI 10.1002/ajh.20381
   Gertz MA, 2010, LEUKEMIA LYMPHOMA, V51, P2181, DOI 10.3109/10428194.2010.524329
   Kastritis E, 2021, NEW ENGL J MED, V385, P46, DOI 10.1056/NEJMoa2028631
   Kirkhus L, 2017, BRIT J CANCER, V117, P470, DOI 10.1038/bjc.2017.202
   Kyle RA, 2019, MAYO CLIN PROC, V94, P465, DOI 10.1016/j.mayocp.2018.08.041
   Landau H, 2017, LEUKEMIA, V31, P136, DOI 10.1038/leu.2016.229
   Lilleness B, 2020, BRIT J HAEMATOL, V188, P424, DOI 10.1111/bjh.16198
   Merlini G, 2018, NAT REV DIS PRIMERS, V4, DOI 10.1038/s41572-018-0034-3
   Mollee PN, 2004, BONE MARROW TRANSPL, V33, P271, DOI 10.1038/sj.bmt.1704344
   Muchtar E, 2019, BRIT J HAEMATOL, V187, P588, DOI 10.1111/bjh.16096
   Palladini G, 2014, BLOOD, V124, P2325, DOI 10.1182/blood-2014-04-570010
   Palladini G, 2012, J CLIN ONCOL, V30, P4541, DOI 10.1200/JCO.2011.37.7614
   Quock TP, 2018, BLOOD ADV, V2, P1046, DOI 10.1182/bloodadvances.2018016402
   Sanchorawala V, 2013, BONE MARROW TRANSPL, V48, P1537, DOI 10.1038/bmt.2013.98
   Sanchorawala V, 2022, AMYLOID, V29, P1, DOI 10.1080/13506129.2021.2002841
   Sanchorawala V, 2017, BRIT J HAEMATOL, V179, P461, DOI 10.1111/bjh.14889
   Sanchorawala V, 2015, BLOOD, V126, P2345, DOI 10.1182/blood-2015-08-662726
   Seldin DC, 2006, BLOOD, V108, P3945, DOI 10.1182/blood-2006-06-029728
   Sidiqi MH, 2018, J CLIN ONCOL, V36, P1323, DOI 10.1200/JCO.2017.76.9554
   Sidiqi MH, 2018, BIOL BLOOD MARROW TR, V24, P2157
   Skinner M, 2004, ANN INTERN MED, V140, P85, DOI 10.7326/0003-4819-140-2-200401200-00008
   Szalat R, 2021, LEUKEMIA, V35, P916, DOI 10.1038/s41375-020-1006-7
   Taimur S, 2011, BLOOD, V118, P895
   Tandon N, 2017, BONE MARROW TRANSPL, V52, P1126, DOI 10.1038/bmt.2017.68
   Tsai SB, 2012, BLOOD, V120, P4445, DOI 10.1182/blood-2012-09-457341
   Wechalekar AD, 2013, BLOOD, V121, P3420, DOI 10.1182/blood-2012-12-473066
NR 32
TC 2
Z9 2
U1 0
U2 2
PU ELSEVIER SCIENCE INC
PI NEW YORK
PA STE 800, 230 PARK AVE, NEW YORK, NY 10169 USA
SN 2666-6375
EI 2666-6367
J9 TRANSPL CELL THER
JI Transpl. Cell. Ther.
PD NOV
PY 2022
VL 28
IS 11
DI 10.1016/j.jtct.2022.08.007
EA OCT 2022
PG 7
WC Hematology; Immunology; Transplantation
WE Science Citation Index Expanded (SCI-EXPANDED)
SC Hematology; Immunology; Transplantation
GA 6J3VM
UT WOS:000886753200012
PM 35970300
OA hybrid
DA 2024-04-28
ER

PT J
AU Chen, ML
   Liu, JR
   Wang, XH
   Cao, X
   Gao, X
   Xu, LJ
   Liu, W
   Pi, JN
   Wang, B
   Li, J
AF Chen, Meilan
   Liu, Junru
   Wang, Xiaohong
   Cao, Xian
   Gao, Xin
   Xu, Lingjie
   Liu, Wang
   Pi, Jingnan
   Wang, Bin
   Li, Juan
TI Diagnosis for Chinese patients with light chain amyloidosis: a scoping
   review
SO ANNALS OF MEDICINE
LA English
DT Review
DE Diagnosis; light chain amyloidosis; biomarker; China; scoping review
ID SYSTEMIC AMYLOIDOSIS; AL-AMYLOIDOSIS; CARDIAC AMYLOIDOSIS;
   IMMUNOFIXATION; EPIDEMIOLOGY; GUIDELINES; MANAGEMENT; THERAPY; CONDUCT;
   MYELOMA
AB Background Amyloid light chain (AL) amyloidosis is the most common systemic amyloidosis. The objective of this scoping review was to map the available literature on the diagnosis of AL amyloidosis in China. Materials and Methods The published academic papers related to the diagnosis of AL amyloidosis were screened from 1 January 2000 to 15 September 2021. Chinese patients who have suspected AL amyloidosis were included. The included studies were categorized into accuracy studies and descriptive studies based on if the studies supplied the diagnostic accuracy data or not. The information on the diagnostic methods reported by included studies was synthesized. Results Forty-three articles were included for the final scoping review, with 31 belonging to descriptive studies and 12 having information on diagnostic accuracy. Although cardiac involvement was second top in Chinese patients with AL amyloidosis, a cardiac biopsy was rare. Next, we found light chain classification and monoclonal (M-) protein identification were essential methods for the diagnosis of AL amyloidosis in China. In addition, some combined tests (e.g. immunohistochemistry and serum free light chain, immunohistochemistry and immunofixation electrophoresis, and serum free light chain and immunofixation electrophoresis) can increase the sensitivity of the diagnosis. Finally, several adjuvant methods (e.g. Imaging, N-terminal-pro hormone BNP, and brain natriuretic peptide test) were important for AL amyloidosis diagnosis. Conclusion This scoping review details the characteristics and results of the recently published studies on diagnosing AL Amyloidosis in China. Biopsy is the most important method for AL Amyloidosis diagnosis in China. In addition, combined tests and some adjuvant methods played essential roles in the diagnosis. Further research is required to determine an acceptable and feasible diagnostic algorithm after symptom onset. REGISTRATION: INPLASY2022100096 KEY MESSAGES This scoping review details the characteristics and results of the recently published studies on diagnosing Amyloid light chain (AL) Amyloidosis in China. Biopsy is the most important method for AL Amyloidosis diagnosis in China. Combined tests and some adjuvant methods played essential roles in the diagnosis.
C1 [Chen, Meilan; Liu, Junru; Li, Juan] Sun Yat Sen Univ, Affiliated Hosp 1, Dept Haematol, Guangzhou, Guangdong, Peoples R China.
   [Wang, Xiaohong; Cao, Xian; Gao, Xin; Xu, Lingjie; Liu, Wang; Pi, Jingnan; Wang, Bin] Xian Janssen Pharmaceut Ltd, Med Affair, Beijing, Peoples R China.
   [Li, Juan] Sun Yat Sen Univ, Affiliated Hosp 1, Dept Haematol, 58,Zhongshan 2nd Rd, Guangzhou, Guangdong, Peoples R China.
C3 Sun Yat Sen University; Johnson & Johnson; Janssen Pharmaceuticals; Sun
   Yat Sen University
RP Li, J (corresponding author), Sun Yat Sen Univ, Affiliated Hosp 1, Dept Haematol, 58,Zhongshan 2nd Rd, Guangzhou, Guangdong, Peoples R China.
EM ljuan@mail.sysu.edu.cn
RI Liu, yujing/JQI-7225-2023; wang, jiaqi/KHC-5900-2024; Wang,
   Zichao/KHX-4954-2024; wang, wenxin/JOZ-3291-2023; liu,
   huan/JKI-3764-2023; liu, qi/KFA-4047-2024; Wang, Jinlong/KHC-3829-2024;
   Chen, Liang/JXX-7887-2024; chen, bin/KBQ-8114-2024; li,
   wenjing/JMP-7498-2023; li, feiyang/KHW-5210-2024; Li,
   Yuanyuan/KEH-6935-2024; luo, yuan/JLS-6416-2023; Shen,
   Yan/KEJ-4617-2024; shi, chen/KEH-8339-2024; Chen, Yang/KHD-8849-2024;
   Liu, Zhen/KFS-2748-2024; yang, yue/KCK-7870-2024; Lin,
   Wei/KFQ-5381-2024; liu, yang/KFA-8402-2024; Liu, Xinru/KEH-2341-2024;
   Sun, Yue/KHU-8159-2024; LIU, HUI/JPX-8014-2023; wang,
   yifang/KEI-3766-2024; yang, rui/JHI-3328-2023; WANG, HUI/JFA-9683-2023;
   liu, miao/KGL-7043-2024; Li, Xinyue/JVN-4601-2024; Yu,
   Yue/JWP-9103-2024; Wang, Xinyi/KHV-4909-2024; Chen, Xiao/KBD-1464-2024;
   yan, xu/KCY-8174-2024; Zhu, Mengzhao/KFT-2345-2024; zhang,
   xiaoyu/KEJ-0657-2024; wang, Xiaoming/KBB-8854-2024; chang,
   yu/KFB-2822-2024; zhang, xinyi/JWA-0980-2024; WANG, Bin/JGM-2639-2023;
   Chen, Xin/JDN-2017-2023; Wang, Jin/KAM-5595-2024; Wang,
   Xiaohong/ISV-5385-2023; Wang, Jin/GYA-2019-2022; wang,
   yixuan/JGM-3893-2023; li, qing/KHU-6871-2024; LI, LI/KCJ-5600-2024;
   Zhang, Yulin/KEI-1610-2024; zhang, zheng/KBQ-7815-2024; Liu,
   Yilin/JWP-9153-2024; LI, HAO/KBD-0866-2024; Wang, Minghao/JMD-0670-2023;
   Liu, Donghua/KEJ-1974-2024; zhang, yueqi/JXM-4287-2024; wang,
   hao/JKH-5890-2023; Li, jiaqi/JOZ-6395-2023; liu, zhen/KFS-0275-2024;
   Wang, Hao/ABB-8923-2020; wang, hang/JND-8481-2023
OI chen, bin/0000-0002-3398-1314; Li, Yuanyuan/0000-0002-4955-1159; Liu,
   Yilin/0000-0002-7581-3933; Liu, Donghua/0000-0002-5830-9540; Wang,
   Hao/0000-0001-9109-6017; Li, Juan/0000-0002-0909-4731
CR Aimo A, 2018, INT J CARDIOL, V271, P152, DOI 10.1016/j.ijcard.2018.05.018
   Cheng P., 2021, J CHIN PRACT DIAGN T, V35, P588
   Comenzo RL, 2012, LEUKEMIA, V26, P2317, DOI 10.1038/leu.2012.100
   Cui Qian, 2019, Zhonghua Wei Zhong Bing Ji Jiu Yi Xue, V31, P1538, DOI 10.3760/cma.j.issn.2095-4352.2019.12.021
   Diao XW, 2017, ONCOL LETT, V13, P2691, DOI 10.3892/ol.2017.5767
   Dispenzieri A, 2009, LEUKEMIA, V23, P215, DOI 10.1038/leu.2008.307
   Dispenzieri Angela, 2016, Cancer Treat Res, V169, P273
   Dispenzieri A, 2015, MAYO CLIN PROC, V90, P1054, DOI 10.1016/j.mayocp.2015.06.009
   Fan Y., 2019, Chin. J. Pract. Med, V46, P6
   Fotiou D, 2020, HEMASPHERE, V4, DOI 10.1097/HS9.0000000000000454
   Gertz MA, 2005, AM J HEMATOL, V79, P319, DOI 10.1002/ajh.20381
   Gertz MA, 2020, JAMA-J AM MED ASSOC, V324, P79, DOI 10.1001/jama.2020.5493
   Gillmore JD, 2015, BRIT J HAEMATOL, V168, P207, DOI 10.1111/bjh.13156
   [郭立琳 Guo Lilin], 2018, [临床心血管病杂志, Journal of Clinical Cardiology], V34, P239
   Guselnikova VV, 2020, SOVREM TEHNOL MED, V12, P65, DOI 10.17691/stm2020.12.1.08
   Hester LL, 2021, EUR J HAEMATOL, V107, P428, DOI 10.1111/ejh.13679
   Hou HA, 2022, SCI REP-UK, V12, DOI 10.1038/s41598-022-18990-3
   Howie AJ, 2008, LAB INVEST, V88, P232, DOI 10.1038/labinvest.3700714
   Hu Y, 2014, CHINESE MED J-PEKING, V127, P2765, DOI 10.3760/cma.j.issn.0366-6999.20141053
   Hwa Yi L, 2019, J Adv Pract Oncol, V10, P470, DOI 10.6004/jadpro.2019.10.5.5
   Kastritis E, 2021, NEW ENGL J MED, V385, P46, DOI 10.1056/NEJMoa2028631
   Kastritis E, 2021, AMYLOID, V28, P259, DOI 10.1080/13506129.2021.1971192
   Katzmann JA, 2005, CLIN CHEM, V51, P878, DOI 10.1373/clinchem.2004.046870
   Kaufman GP, 2021, FRONT ONCOL, V10, DOI 10.3389/fonc.2020.624573
   Kumar SK, 2023, J NATL COMPR CANC NE, V21, P67, DOI [10.6004/jnccn.2022.0001, 10.6004/jnccn.2023.0001]
   [雷常慧 Lei Changhui], 2020, [中华超声影像学杂志, Chinese Journal of Ultrasonography], V29, P213
   Li L Duan X., 2018, CHINESE J PATHOL, V47, P105
   Li R, 2017, SCI REP-UK, V7, DOI 10.1038/s41598-017-03699-5
   Li R, 2016, J CARDIOVASC MAGN R, V18, DOI 10.1186/s12968-016-0240-7
   Li T., 2015, CHINESE J NEPHROL DI, V24, P426
   Li T, 2017, PLOS ONE, V12, DOI 10.1371/journal.pone.0185078
   Li X, 2022, J MAGN RESON IMAGING, V55, P567, DOI 10.1002/jmri.27859
   Liu D., 2010, J. Cap. Med. Univ, V31, P416
   Liu Y, 2020, AMYLOID, V27, P208, DOI 10.1080/13506129.2020.1723538
   Mao X., 2012, Med. J. Peking Union Med. Coll. Hosp, V3, P89
   Mao Xue-Han, 2021, Zhongguo Shi Yan Xue Ye Xue Za Zhi, V29, P812, DOI 10.19746/j.cnki.issn.1009-2137.2021.03.025
   Maurer MS, 2017, CIRCULATION, V135, P1357, DOI 10.1161/CIRCULATIONAHA.116.024438
   McCausland KL, 2018, PATIENT, V11, P207, DOI 10.1007/s40271-017-0273-5
   Mei J., 2016, Lab. Med. Clin, V13, P3463
   Merlini G, 2017, HEMATOL-AM SOC HEMAT, P1, DOI 10.1182/asheducation-2017.1.1
   Merlini G, 2013, BLOOD, V121, P5124, DOI 10.1182/blood-2013-01-453001
   Mu X., 2013, CHIN J TUBERCUL RESP, V36, P88
   Muchtar E, 2017, BLOOD, V129, P2111, DOI 10.1182/blood-2016-11-751628
   Murray DL, 2021, CLIN LAB MED, V41, P203, DOI 10.1016/j.cll.2021.03.003
   Nienhuis HLA, 2016, KIDNEY DIS-BASEL, V2, P10, DOI 10.1159/000444206
   Novak L, 2004, NEPHROL DIAL TRANSPL, V19, P3050, DOI 10.1093/ndt/gfh503
   Palladini G, 2020, BLOOD, V136, P71, DOI 10.1182/blood.2019004460
   Palladini G, 2009, CLIN CHEM, V55, P499, DOI 10.1373/clinchem.2008.117143
   Parkin S, 2018, BLOOD, V132, DOI 10.1182/blood-2018-99-115317
   Peters MDJ, 2021, JBI EVID IMPLEMENT, V19, P3, DOI 10.1097/XEB.0000000000000277
   Prokaeva T, 2016, AMYLOID, V23, P214, DOI 10.1080/13506129.2016.1219715
   Quock TP, 2018, BLOOD ADV, V2, P1046, DOI 10.1182/bloodadvances.2018016402
   Ren H., 2011, Mil. Med. J. Southeast China, V13, P348
   [任丽 Ren Li], 2011, [中华肾脏病杂志, Chinese Journal of Nephrology], V27, P730
   [撒琪 Sa Qi], 2020, [肾脏病与透析肾移植杂志, Chinese Journal of Nephrology, Dialysis & Transplantation], V29, P413
   [撒琪 Sa Qi], 2019, [肾脏病与透析肾移植杂志, Chinese Journal of Nephrology, Dialysis & Transplantation], V28, P401
   Salameh Omar K, 2021, Cureus, V13, pe18120, DOI 10.7759/cureus.18120
   Schulman A, 2020, EUR J HAEMATOL, V105, P495, DOI 10.1111/ejh.13472
   Seo SR, 2017, ORPHANET J RARE DIS, V12, DOI 10.1186/s13023-017-0705-2
   Shen Kaini, 2015, Zhonghua Xue Ye Xue Za Zhi, V36, P99, DOI 10.3760/cma.j.issn.0253-2727.2015.02.003
   Sjölander D, 2016, AMYLOID, V23, P98, DOI 10.3109/13506129.2016.1158159
   Staron A, 2021, BLOOD, V138, DOI 10.1182/blood-2021-151804
   [隋燕霞 Sui Yanxia], 2014, [临床与实验病理学杂志, Chinese Journal of Clinical and Experimental Pathology], V30, P1379
   Tricco AC, 2018, ANN INTERN MED, V169, P467, DOI 10.7326/M18-0850
   Vaxman I, 2020, ACTA HAEMATOL-BASEL, V143, P304, DOI 10.1159/000506617
   Vaxman I, 2020, BLOOD REV, V40, DOI 10.1016/j.blre.2019.100636
   Verine J, 2007, HUM PATHOL, V38, P1798, DOI 10.1016/j.humpath.2007.04.013
   Wang L., 2020, Chin. Gen. Pract, V23, P3474
   Wang X., 2016, Beijing Med. J, V38, P877
   Xia R, 2013, PAK J MED SCI, V29, P1300
   Xiang L., 2018, J CLIN PATHOL, V38, P1675
   Xiao H., 2010, INTERJ PATHOL CLIN M, V1, P43
   Xu T., 2019, Chin. J. Clin. Med, V26, P37
   Yang J., 2016, Mod. Pract. Med, V28, P998
   Yang Y., 2015, China Contin. Med. Educ, V7, P78
   Zhai y., 2011, CHIN J INTERNAL MED, V50, P404
   Zhang F., 2020, Labeled Immunoass. Clin. Med, V27, P818
   Zhang J., 2012, Chin. J. Lab. Diagn, V16, P131
   Zhang L, 2017, INT J CARDIOVAS IMAG, V33, P499, DOI 10.1007/s10554-016-1027-5
   Zhang Lu, 2014, Nan Fang Yi Ke Da Xue Xue Bao, V34, P609
   Zhang Lu, 2014, Nan Fang Yi Ke Da Xue Xue Bao, V34, P295
   Zhou FD, 2013, AM J MED SCI, V345, P18, DOI 10.1097/MAJ.0b013e31824e0ec5
   Zhu XJ, 2011, CLIN LAB, V57, P947
   徐亚妹, 2021, [中华高血压杂志, Chinese Journal of Hypertension], V29, P371
   姚英, 2013, [中华肾脏病杂志, Chinese Journal of Nephrology], V29, P216
NR 85
TC 0
Z9 0
U1 2
U2 4
PU TAYLOR & FRANCIS LTD
PI ABINGDON
PA 2-4 PARK SQUARE, MILTON PARK, ABINGDON OR14 4RN, OXON, ENGLAND
SN 0785-3890
EI 1365-2060
J9 ANN MED
JI Ann. Med.
PD DEC 12
PY 2023
VL 55
IS 1
AR 2227425
DI 10.1080/07853890.2023.2227425
PG 12
WC Medicine, General & Internal
WE Science Citation Index Expanded (SCI-EXPANDED)
SC General & Internal Medicine
GA K5FD0
UT WOS:001016686200001
PM 37387123
OA gold, Green Published
DA 2024-04-28
ER

PT J
AU Halatchev, IG
   Zheng, JS
   Ou, JF
AF Halatchev, Ilia G.
   Zheng, Jingsheng
   Ou, Jiafu
TI Wild-type transthyretin cardiac amyloidosis (ATTRwt-CA), previously
   known as senile cardiac amyloidosis: clinical presentation, diagnosis,
   management and emerging therapies
SO JOURNAL OF THORACIC DISEASE
LA English
DT Review
DE ATTRwt cardiac amyloidosis (ATTRwt-CA); heart failure with preserved
   ejection fraction (HFpEF); left ventricular hypertrophy (LVH);
   transthyretin; senile amyloidosis
ID CARDIOVASCULAR MAGNETIC-RESONANCE; CONGESTIVE-HEART-FAILURE; SYSTEMIC
   AMYLOIDOSIS; PREDICTING SURVIVAL; NATRIURETIC PEPTIDE; AL AMYLOIDOSIS;
   SCINTIGRAPHY; DISEASE; CMR; TC-99M-PYROPHOSPHATE
AB Cardiac amyloidosis is thought to be a rare group of diseases caused by extracellular deposition of misfolded proteins in the extracellular cardiac matrix resulting in heart failure with preserved ejection fraction (HFpEF). This review focuses on the similarities and differences between the pathophysiology, clinical presentation and diagnostic tests of wild-type transthyretin cardiac amyloidosis (ATTRwt-CA) compared to immunoglobulin light chain amyloidosis and hereditary cardiac amyloidosis. We address some obstacles to timely diagnosis and opportunities for management of the clinical symptoms as well as possibility of future novel disease modifying therapies.
C1 [Halatchev, Ilia G.; Ou, Jiafu] John Cochran Vet Affairs Med Ctr, Div Cardiol, 915 North Grand Blvd, St Louis, MO 63106 USA.
   [Halatchev, Ilia G.; Ou, Jiafu] Washington Univ, Sch Med, Div Cardiol, St Louis, MO USA.
   [Zheng, Jingsheng] AtlantiCare Reg Med Ctr, Dept Cardiol, 65 W Jimmie Leeds Rd, Pomona, NJ 08240 USA.
C3 Washington University (WUSTL)
RP Ou, JF (corresponding author), John Cochran Vet Affairs Med Ctr, Div Cardiol, 915 North Grand Blvd, St Louis, MO 63106 USA.; Zheng, JS (corresponding author), AtlantiCare Reg Med Ctr, Dept Cardiol, 65 W Jimmie Leeds Rd, Pomona, NJ 08240 USA.
EM jszheng@comcast.net; jou@wustl.edu
CR AlJaroudi WA, 2014, J NUCL CARDIOL, V21, P271, DOI 10.1007/s12350-013-9800-5
   Antoni G, 2013, J NUCL MED, V54, P213, DOI 10.2967/jnumed.111.102053
   Banypersad SM, 2015, EUR HEART J, V36, P244, DOI 10.1093/eurheartj/ehu444
   Banypersad SM, 2013, CIRC-CARDIOVASC IMAG, V6, P34, DOI 10.1161/CIRCIMAGING.112.978627
   Bellavia D, 2008, AM J CARDIOL, V101, P1039, DOI 10.1016/j.amjcard.2007.11.047
   Bokhari S, 2018, J NUCL CARDIOL, V25, P181, DOI 10.1007/s12350-016-0610-4
   Bokhari S, 2013, CIRC-CARDIOVASC IMAG, V6, P195, DOI 10.1161/CIRCIMAGING.112.000132
   Butler JS, 2016, AMYLOID, V23, P109, DOI 10.3109/13506129.2016.1160882
   Cappelli F, 2017, J NUCL CARDIOL
   Cardoso I, 2010, J TRANSL MED, V8, DOI 10.1186/1479-5876-8-74
   CARROLL JD, 1982, AM J CARDIOL, V49, P9, DOI 10.1016/0002-9149(82)90270-3
   Castano A, 2016, JAMA CARDIOL, V1, P880, DOI 10.1001/jamacardio.2016.2839
   Chen WW, 2017, J GERIATR CARDIOL, V14, P1, DOI 10.11909/j.issn.1671-5411.2017.01.012
   CORNWELL GG, 1983, AM J MED, V75, P618, DOI 10.1016/0002-9343(83)90443-6
   Cyrille NB, 2014, AM J CARDIOL, V114, P1089, DOI 10.1016/j.amjcard.2014.07.026
   D'Estanque E, 2017, CLIN NUCL MED, V42, P50, DOI 10.1097/RLU.0000000000001434
   Damy T, 2016, OPEN HEART, V3, DOI 10.1136/openhrt-2015-000289
   Damy T, 2013, AMYLOID, V20, P212, DOI 10.3109/13506129.2013.825240
   Dorbala S, 2014, EUR J NUCL MED MOL I, V41, P1652, DOI 10.1007/s00259-014-2787-6
   Dungu JN, 2014, JACC-CARDIOVASC IMAG, V7, P133, DOI 10.1016/j.jcmg.2013.08.015
   Dunlay SM, 2017, NAT REV CARDIOL, V14, DOI 10.1038/nrcardio.2017.65
   Feng DL, 2009, CIRCULATION, V119, P2490, DOI 10.1161/CIRCULATIONAHA.108.785014
   Fontana M, 2015, CIRCULATION, V132, P1570, DOI 10.1161/CIRCULATIONAHA.115.016567
   Fontana M, 2015, HEART FAIL REV, V20, P133, DOI 10.1007/s10741-014-9470-7
   Fontana M, 2014, JACC-CARDIOVASC IMAG, V7, P157, DOI 10.1016/j.jcmg.2013.10.008
   Frustaci Andrea, 2002, Ital Heart J, V3, P348
   Fuchs U, 2005, AM J TRANSPLANT, V5, P1159, DOI 10.1111/j.1600-6143.2005.00805.x
   GERTZ MA, 1985, AM J CARDIOL, V55, P1646, DOI 10.1016/0002-9149(85)90996-8
   GERTZ MA, 1985, AM J CARDIOL, V55, P1645, DOI 10.1016/0002-9149(85)90995-6
   GERTZ MA, 1988, ARCH INTERN MED, V148, P929, DOI 10.1001/archinte.148.4.929
   Gillmore JD, 2016, CIRCULATION, V133, P2404, DOI 10.1161/CIRCULATIONAHA.116.021612
   Gladden JD, 2014, PFLUG ARCH EUR J PHY, V466, P1037, DOI 10.1007/s00424-014-1480-8
   González-López E, 2017, EUR HEART J, V38, P1895, DOI 10.1093/eurheartj/ehx043
   González-López E, 2015, EUR HEART J, V36, P2585, DOI 10.1093/eurheartj/ehv338
   GRIFFITHS BE, 1982, THORAX, V37, P711, DOI 10.1136/thx.37.9.711
   Haq M, 2017, JACC-CARDIOVASC IMAG, V10, P713, DOI 10.1016/j.jcmg.2016.06.003
   Hawkins PN, 2015, ANN MED, V47, P625, DOI 10.3109/07853890.2015.1068949
   He J, 2001, ARCH INTERN MED, V161, P996, DOI 10.1001/archinte.161.7.996
   JANSSEN S, 1990, EUR J NUCL MED, V16, P663, DOI 10.1007/BF00998166
   Karamitsos TD, 2013, JACC-CARDIOVASC IMAG, V6, P488, DOI 10.1016/j.jcmg.2012.11.013
   Kellman P, 2002, MAGNET RESON MED, V47, P372, DOI 10.1002/mrm.10051
   Kristen AV, 2017, PLOS ONE, V12, DOI 10.1371/journal.pone.0173086
   Kristen AV, 2013, INT J CARDIOL, V164, P179, DOI 10.1016/j.ijcard.2011.06.123
   Kyle RA, 1996, AM J MED, V101, P395, DOI 10.1016/S0002-9343(96)00229-X
   Lee SP, 2015, JACC-CARDIOVASC IMAG, V8, P50, DOI 10.1016/j.jcmg.2014.09.018
   Li H, 2014, INT J CARDIOL HEART, V6, P25
   LIBBEY CA, 1983, ARCH INTERN MED, V143, P1549, DOI 10.1001/archinte.143.8.1549
   Martinez-Naharro A, 2017, J AM COLL CARDIOL, V70, P466, DOI 10.1016/j.jacc.2017.05.053
   Maurer MS, 2017, CIRC-HEART FAIL, V10, DOI 10.1161/CIRCHEARTFAILURE.116.003815
   Mikhael JR, 2012, BLOOD, V119, P4391, DOI 10.1182/blood-2011-11-390930
   Mohammed SF, 2014, JACC-HEART FAIL, V2, P113, DOI 10.1016/j.jchf.2013.11.004
   Mohty D, 2013, ARCH CARDIOVASC DIS, V106, P528, DOI 10.1016/j.acvd.2013.06.051
   Mongeon FP, 2012, JACC-CARDIOVASC IMAG, V5, P897, DOI 10.1016/j.jcmg.2012.04.006
   Morgenstern R, 2017, J NUCL CARDIOL
   Mozaffarian D, 2016, CIRCULATION, V133, pE38, DOI 10.1161/CIR.0000000000000350
   Murtagh B, 2005, AM J CARDIOL, V95, P535, DOI 10.1016/j.amjcard.2004.10.028
   Narotsky DL, 2016, CAN J CARDIOL, V32, DOI 10.1016/j.cjca.2016.05.008
   Obici L, 2012, AMYLOID, V19, P34, DOI 10.3109/13506129.2012.678508
   Pagourelias ED, 2017, CIRC-CARDIOVASC IMAG, V10, DOI 10.1161/CIRCIMAGING.116.005588
   Patel KS, 2015, J INTERN MED, V278, P126, DOI 10.1111/joim.12383
   Perugini E, 2005, J AM COLL CARDIOL, V46, P1076, DOI 10.1016/j.jacc.2005.05.073
   Phelan D, 2012, HEART, V98, P1442, DOI 10.1136/heartjnl-2012-302353
   Pinney JH, 2013, J AM HEART ASSOC, V2, DOI 10.1161/JAHA.113.000098
   Quarta CC, 2017, EUR HEART J, V38, P1905, DOI 10.1093/eurheartj/ehx047
   Rapezzi C, 2011, JACC-CARDIOVASC IMAG, V4, P659, DOI 10.1016/j.jcmg.2011.03.016
   Rapezzi C, 2011, EUR J NUCL MED MOL I, V38, P470, DOI 10.1007/s00259-010-1642-7
   Rapezzi C, 2009, CIRCULATION, V120, P1203, DOI 10.1161/CIRCULATIONAHA.108.843334
   RIDOLFI RL, 1977, AM J MED, V62, P677, DOI 10.1016/0002-9343(77)90870-1
   Röcken C, 2002, CIRCULATION, V106, P2091, DOI 10.1161/01.CIR.0000034511.06350.DF
   Ruberg FL, 2009, AM J CARDIOL, V103, P544, DOI 10.1016/j.amjcard.2008.09.105
   RUBINOW A, 1981, CIRCULATION, V63, P1285, DOI 10.1161/01.CIR.63.6.1285
   Russo AM, 2013, HEART RHYTHM, V10, pE11, DOI 10.1016/j.hrthm.2013.01.008
   Siddiqi OK, 2017, EUR HEART J, V38, P1909, DOI 10.1093/eurheartj/ehx210
   Sousa M, 2017, HEART FAIL REV, V22, P317, DOI 10.1007/s10741-017-9601-z
   Stats MA, 2016, CARDIOVASC PATHOL, V25, P413, DOI 10.1016/j.carpath.2016.07.001
   Suhr OB, 2015, ORPHANET J RARE DIS, V10, DOI 10.1186/s13023-015-0326-6
   Swiecicki PL, 2013, J HEART LUNG TRANSPL, V32, P563, DOI 10.1016/j.healun.2013.01.987
   Tan NY, 2016, J CARDIOVASC ELECTR, V27, P1167, DOI 10.1111/jce.13046
   Tendler A, 2015, AMYLOID, V22, P61, DOI 10.3109/13506129.2014.994202
   Tsang Wendy, 2010, Curr Cardiol Rep, V12, P272, DOI 10.1007/s11886-010-0108-7
   Usuku H, 2013, AMYLOID, V20, P251, DOI 10.3109/13506129.2013.844122
   Van der Gucht A, 2016, J NUCL CARDIOL, V23, P846, DOI 10.1007/s12350-015-0287-0
   Venner CP, 2012, BLOOD, V119, P4387, DOI 10.1182/blood-2011-10-388462
   Vranian MN, 2017, J NUCL CARDIOL
   White JA, 2016, CURR CARDIOL REP, V18, DOI 10.1007/s11886-016-0752-7
   White JA, 2014, JACC-CARDIOVASC IMAG, V7, P143, DOI 10.1016/j.jcmg.2013.09.019
   Williams LK, 2017, J CARDIOVASC MAGN R, V19, DOI 10.1186/s12968-017-0376-0
   Williams LK, 2013, J AM SOC ECHOCARDIOG, V26, P1153, DOI 10.1016/j.echo.2013.06.008
NR 88
TC 14
Z9 14
U1 1
U2 8
PU AME PUBLISHING COMPANY
PI SHATIN
PA FLAT-RM C 16F, KINGS WING PLAZA 1, NO 3 KWAN ST, SHATIN, HONG KONG
   00000, PEOPLES R CHINA
SN 2072-1439
EI 2077-6624
J9 J THORAC DIS
JI J. Thorac. Dis.
PD MAR
PY 2018
VL 10
IS 3
BP 2034
EP 2045
DI 10.21037/jtd.2018.03.134
PG 12
WC Respiratory System
WE Science Citation Index Expanded (SCI-EXPANDED)
SC Respiratory System
GA GF1LK
UT WOS:000431695300158
PM 29707360
OA Green Published, hybrid
DA 2024-04-28
ER

PT J
AU Wechalekar, AD
   Offer, M
   Gillmore, JD
   Hawkins, PN
   Lachmann, HJ
AF Wechalekar, Ashutosh D.
   Offer, Mark
   Gillmore, Julian D.
   Hawkins, Philip N.
   Lachmann, Helen J.
TI Cardiac amyloidosis, a monoclonal gammopathy and a potentially
   misleading mutation
SO NATURE CLINICAL PRACTICE CARDIOVASCULAR MEDICINE
LA English
DT Article
DE AL amyloidosis; cardiac amyloidosis; free light chain; monoclonal
   gammopathy; transthyretin amyloidosis
ID LIGHT-CHAIN AMYLOIDOSIS; AL-AMYLOIDOSIS; HEART-TRANSPLANTATION;
   CHEMOTHERAPY
AB Background A 46-year-oldAfro-Caribbean man presented with progressive dyspnea and recurrent syncope. Clinical examination revealed evidence of biventricular failure.
   Investigations Electrocardiography, echocardiography, cardiac biopsy, measurement of serum levels of free light chain, scintigraphy with radiolabeled serum amyloid P component, transthyretin gene sequencing and immunohistochemistry.
   Diagnosis Cardiac acquired monoclonal immunoglobulin-light-chain amyloidosis with the incidental presence of the amyloidogenic transthyretin Val122Ile mutation.
   Management The patient was referred for consideration of urgent cardiac transplantation and subsequent autologous stem cell transplantation. Unfortunately, he died suddenly within a few weeks of referral.
C1 [Wechalekar, Ashutosh D.; Offer, Mark; Gillmore, Julian D.; Hawkins, Philip N.; Lachmann, Helen J.] Royal Free & Univ Coll Med Sch, Sch Med, Dept Med, Natl Amyloidosis Ctr,Ctr Amyloidosis & Acute Phas, London NW3 2PF, England.
C3 University of London; University College London; UCL Medical School
RP Wechalekar, AD (corresponding author), Royal Free & Univ Coll Med Sch, Sch Med, Dept Med, Natl Amyloidosis Ctr,Ctr Amyloidosis & Acute Phas, Rowland Hill St,Hampstead Campus, London NW3 2PF, England.
EM a.wechalekar@medsch.ucl.ac.uk
RI Hawkins, Philip/JVO-1941-2024
OI Hawkins, Philip/0000-0002-6983-9598; Lachmann, Helen/0000-0001-8378-2498
FU MRC [G97900510]; Wolfson Foundation; UCL Amyloidosis Research Fund; NHS
   Research and Development Funds; MRC [G7900510] Funding Source: UKRI;
   Medical Research Council [G7900510] Funding Source: researchfish
FX The authors are supported by an MRC Programme Grant G97900510 (PNH),
   Wolfson Foundation, UCL Amyloidosis Research Fund and NHS Research and
   Development Funds.
CR Aprile C, 1995, EUR J NUCL MED, V22, P1393, DOI 10.1007/BF01791147
   Benson MD, 2007, MUSCLE NERVE, V36, P411, DOI 10.1002/mus.20821
   Dispenzieri A, 2004, J CLIN ONCOL, V22, P3751, DOI 10.1200/JCO.2004.03.029
   Falk RH, 2005, CIRCULATION, V112, P2047, DOI 10.1161/CIRCULATIONAHA.104.489187
   Gertz MA, 2005, AM J HEMATOL, V79, P319, DOI 10.1002/ajh.20381
   Hamour IM, 2008, AM J TRANSPLANT, V8, P1056, DOI 10.1111/j.1600-6143.2008.02162.x
   Jaccard A, 2007, NEW ENGL J MED, V357, P1083, DOI 10.1056/NEJMoa070484
   Jacobson DR, 1997, NEW ENGL J MED, V336, P466, DOI 10.1056/NEJM199702133360703
   Kristen AV, 2008, HEART RHYTHM, V5, P235, DOI 10.1016/j.hrthm.2007.10.016
   Kristen AV, 2007, J HEART LUNG TRANSPL, V26, P1313, DOI 10.1016/j.healun.2007.09.014
   Lachmann HJ, 2002, NEW ENGL J MED, V346, P1786, DOI 10.1056/NEJMoa013354
   Lachmann HJ, 2003, BRIT J HAEMATOL, V122, P78, DOI 10.1046/j.1365-2141.2003.04433.x
   Maceira AM, 2005, CIRCULATION, V111, P186, DOI 10.1161/01.CIR.0000152819.97857.9D
   Puille M, 2002, EUR J NUCL MED MOL I, V29, P376, DOI 10.1007/s00259-001-0730-0
   Rocken C, 1996, HISTOPATHOLOGY, V29, P325, DOI 10.1111/j.1365-2559.1996.tb01416.x
   Sack FU, 2008, EUR J CARDIO-THORAC, V33, P257, DOI 10.1016/j.ejcts.2007.10.025
   Wechalekar AD, 2008, BRIT J HAEMATOL, V140, P365, DOI 10.1111/j.1365-2141.2007.06936.x
   Westermark P, 2005, AMYLOID, V12, P1, DOI 10.1080/13506120500032196
NR 18
TC 15
Z9 17
U1 0
U2 1
PU NATURE PUBLISHING GROUP
PI LONDON
PA MACMILLAN BUILDING, 4 CRINAN ST, LONDON N1 9XW, ENGLAND
SN 1743-4297
J9 NAT CLIN PRACT CARD
JI Nat. Clin. Pract. Cardiovasc. Med.
PD FEB
PY 2009
VL 6
IS 2
BP 128
EP 133
DI 10.1038/ncpcardio1423
PG 6
WC Cardiac & Cardiovascular Systems
WE Science Citation Index Expanded (SCI-EXPANDED)
SC Cardiovascular System & Cardiology
GA 404UW
UT WOS:000263179500011
PM 19079367
DA 2024-04-28
ER

PT J
AU Xu, JH
   Wang, MJ
   Shen, Y
   Yan, M
   Xie, WW
   Wang, BJ
   Liu, HH
   Cen, XN
AF Xu, Junhui
   Wang, Mangju
   Shen, Ye
   Yan, Miao
   Xie, Weiwei
   Wang, Bingjie
   Liu, Huihui
   Cen, Xinan
TI Effects of Amyloid Light-Chain Amyloidosis on Clinical Characteristics
   and Prognosis in Multiple Myeloma: A Single-Center Retrospective Study
SO CANCER MANAGEMENT AND RESEARCH
LA English
DT Article
DE symptomatic multiple myeloma; smoldering multiple myeloma; AL
   amyloidosis; poor prognostic factor
ID AL AMYLOIDOSIS; STAGING SYSTEM; DIAGNOSIS; CRITERIA
AB Background: Amyloid light-chain amyloidosis (AL amyloidosis) is commonly associated with multiple myeloma. However, the clinical characteristics and prognosis of symptomatic and smoldering multiple myeloma with AL amyloidosis are not particularly clear.
   Methods: Patients with symptomatic and smoldering multiple myeloma in the Peking University First Hospital registry from 2010 to 2018 were studied. The clinical and laboratory information was collected from first presentation to death or until the last available clinical follow-up. The patients' survival and outcomes were analyzed, and the relationship between the clinical parameters and survival was also assessed.
   Results: Compared with symptomatic multiple myeloma patients without AL amyloidosis, patients with AL amyloidosis had higher incidence of BNP >= 700pg/mL (P<0.001), ALP>187.5IU/L (P=0.032) and ALB<25g/L (P<0.001). Similarly, compared with smoldering multiple myeloma patients without AL amyloidosis, patients with AL amyloidosis had higher incidence of BNP >= 700pg/mL (P=0.030) and Alb<25g/L (P=0.024). The existence of AL amyloidosis, especially those with the heart involvement, was related to shorter long-term survival of symptomatic and smoldering multiple myeloma according to univariate analyses. Renal involvement and gastrointestinal tract involvement had an impact on the prognosis of smoldering multiple myeloma but not on the symptomatic multiple myeloma. Cox regression model for overall survival detected BNP >= 700pg/mL in symptomatic multiple myeloma having independent poorer prognostic significance (HR=2.455, P=0.004). Interestingly, BNP at diagnosis was significantly correlated with cardiac amyloidosis (r=0.496, P<0.001). Cox regression model for overall survival detected the presence of AL amyloidosis in smoldering multiple myeloma having independent poorer prognostic significance (HR=8.741, P=0.002).
   Conclusion: AL amyloidosis is an independent poor prognostic factor for not only symptomatic multiple myeloma but also smoldering multiple myeloma. It is mainly because of involvement of important organs, especially the heart. AL amyloidosis probably has a greater impact on the prognosis of smoldering multiple myeloma than on the symptomatic multiple myeloma.
C1 [Xu, Junhui; Wang, Mangju; Shen, Ye; Yan, Miao; Xie, Weiwei; Wang, Bingjie; Liu, Huihui; Cen, Xinan] Peking Univ First Hosp, Dept Hematol, 8 Xi Shi Ku St, Beijing 100034, Peoples R China.
RP Cen, XN (corresponding author), Peking Univ First Hosp, Dept Hematol, 8 Xi Shi Ku St, Beijing 100034, Peoples R China.
EM cenxn@bjmu.edu.cn
RI Zhang, Hanxu/JCE-5728-2023; Shi, Yaolin/JXN-8322-2024; Xie,
   Weiwei/N-1209-2013
FU Beijing Municipal Science Technology Commission [Z1911000066 19026]
FX This work was supported by the Beijing Municipal Science Technology
   Commission (No. Z1911000066 19026).
CR Acquah Michael E, 2019, Ghana Med J, V53, P52, DOI 10.4314/gmj.v53i1.8
   Bahlis NJ, 2006, BONE MARROW TRANSPL, V38, P7, DOI 10.1038/sj.bmt.1705395
   Desikan KR, 1997, LEUKEMIA LYMPHOMA, V27, P315, DOI 10.3109/10428199709059685
   Desport E, 2012, ORPHANET J RARE DIS, V7, DOI 10.1186/1750-1172-7-54
   Dispenzieri A, 2004, J CLIN ONCOL, V22, P3751, DOI 10.1200/JCO.2004.03.029
   Dispenzieri A, 2008, BLOOD, V111, P785, DOI 10.1182/blood-2007-08-108357
   GERTZ MA, 1994, SEMIN ARTHRITIS RHEU, V24, P124, DOI 10.1016/S0049-0172(05)80006-X
   Gertz MA, 2020, AM J HEMATOL, V95, P848, DOI 10.1002/ajh.25819
   González-Calle V, 2018, ANN HEMATOL, V97, P1453, DOI 10.1007/s00277-018-3316-7
   Grateau G, 2005, CLIN CHIMICA ACTA IN, V356, P1
   Huang XH, 2015, CLIN KIDNEY J, V8, P120, DOI 10.1093/ckj/sfu117
   Kastritis E, 2013, LEUKEMIA, V27, P947, DOI 10.1038/leu.2012.309
   Kastritis E, 2017, BRIT J HAEMATOL, V177, P343, DOI 10.1111/bjh.14587
   Kumar S, 2016, LANCET ONCOL, V17, pE328, DOI 10.1016/S1470-2045(16)30206-6
   Kumar S, 2012, J CLIN ONCOL, V30, P989, DOI 10.1200/JCO.2011.38.5724
   Lakshman A, 2018, BLOOD CANCER J, V8, DOI 10.1038/s41408-018-0077-4
   Landgren O, 2016, CLIN CANCER RES, V22, P5428, DOI 10.1158/1078-0432.CCR-16-0866
   Lilleness B, 2019, BLOOD, V133, P215, DOI 10.1182/blood-2018-06-858951
   Madan S, 2010, MAYO CLIN PROC, V85, P232, DOI 10.4065/mcp.2009.0547
   Muchtar E, 2018, LEUKEMIA, V32, P2240, DOI 10.1038/s41375-018-0060-x
   Palumbo A, 2015, J CLIN ONCOL, V33, P2863, DOI 10.1200/JCO.2015.61.2267
   Rajkumar SV, 2018, AM J HEMATOL, V93, P1091, DOI 10.1002/ajh.25117
   Rajkumar S Vincent, 2016, Am Soc Clin Oncol Educ Book, V35, pe418, DOI 10.14694/EDBK_159009
   Rajkumar SV, 2014, LANCET ONCOL, V15, pE538, DOI 10.1016/S1470-2045(14)70442-5
   Rijswijk MHV, 2014, ARTH RHEUMATOL, V54, P2015
   Rysava R., 2018, NEPHROL DIALYSIS TRA, V34
   Sidiqi MH, 2018, BLOOD ADV, V2, P769, DOI 10.1182/bloodadvances.2018016782
   SOLOMON A, 1991, NEW ENGL J MED, V324, P1845, DOI 10.1056/NEJM199106273242603
   Tian C, 2018, BIOSCIENCE REP, V38, DOI 10.1042/BSR20171697
   Tomlinson R, 2019, AMYLOID, V26, P125, DOI 10.1080/13506129.2019.1608941
   Tovar N, 2018, AMYLOID, V25, P79, DOI 10.1080/13506129.2018.1443439
   Vela-Ojeda J, 2009, ANN HEMATOL, V88, P59, DOI 10.1007/s00277-008-0554-0
   Xiao Meng, 2011, Journal of China Medical University, V40, P352
   Zhang CL, 2019, LEUKEMIA RES, V81, P19, DOI 10.1016/j.leukres.2019.04.002
NR 34
TC 5
Z9 6
U1 1
U2 10
PU DOVE MEDICAL PRESS LTD
PI ALBANY
PA PO BOX 300-008, ALBANY, AUCKLAND 0752, NEW ZEALAND
SN 1179-1322
J9 CANCER MANAG RES
JI Cancer Manag. Res.
PY 2021
VL 13
BP 1343
EP 1356
DI 10.2147/CMAR.S287922
PG 14
WC Oncology
WE Science Citation Index Expanded (SCI-EXPANDED)
SC Oncology
GA QI8UZ
UT WOS:000619262500001
PM 33603480
OA gold, Green Published, Green Submitted
DA 2024-04-28
ER

PT J
AU Karam, S
   Leung, N
AF Karam, Sabine
   Leung, Nelson
TI Renal Involvement in Systemic Amyloidosis Caused by Monoclonal
   Immunoglobulins
SO HEMATOLOGY-ONCOLOGY CLINICS OF NORTH AMERICA
LA English
DT Review
DE Renal amyloidosis; AL amyloidosis; AH amyloidosis; AH/AL amyloidosis;
   Monoclonal immunoglobulins
ID LIGHT-CHAIN AMYLOIDOSIS; LONG-TERM OUTCOMES; AL-AMYLOIDOSIS;
   HEAVY-CHAIN; DIAGNOSIS; TRANSPLANTATION; SCINTIGRAPHY; PHARMACOKINETICS;
   LENALIDOMIDE; GAMMOPATHY
AB Kidney involvement in immunoglobulin-related amyloidosis (AIg) is common. Although patients with renal-limited AIg tend not to have the high mortality that patients with cardiac amyloidosis have, they do experience significant morbidity and impact on quality of life. The complexity of the pathogenesis remains incompletely understood. Models have been established to prognosticate and assess for the response to therapy. Patients with advanced renal impairment from immunoglobulin light chain amyloidosis still have poor renal prognosis, and better therapy is needed in order to preserve kidney function. Patients who develop end-stage renal disease can undergo renal replacement therapy with kidney transplantation.
C1 [Karam, Sabine] St George Hosp Univ Med Ctr, Div Nephrol & Hypertens, POB 166 378 Achrafieh, Beirut 11002807, Lebanon.
   [Leung, Nelson] Mayo Clin, Div Hematol, Div Nephrol & Hypertens, 200 1st St Southwest, Rochester, MN 55905 USA.
C3 Mayo Clinic
RP Leung, N (corresponding author), Mayo Clin, Div Hematol, Div Nephrol & Hypertens, 200 1st St Southwest, Rochester, MN 55905 USA.
EM leung.nelson@mayo.edu
RI karam, Sabine/JZD-9648-2024; KARAM, Sabine/JQJ-5146-2023
CR Angel-Korman A, 2019, KIDNEY INT, V95, P405, DOI 10.1016/j.kint.2018.09.021
   Baden EM, 2009, CURR PROTEIN PEPT SC, V10, P500, DOI 10.2174/138920309789351949
   Chen NH, 2017, CLIN PHARMACOKINET, V56, P139, DOI 10.1007/s40262-016-0432-1
   da Silva ML, 2017, LEUKEMIA, V31, P1735, DOI 10.1038/leu.2016.387
   Dasari S, 2014, J PROTEOME RES, V13, P2352, DOI 10.1021/pr4011475
   de Larrea CF, 2015, BLOOD, V125, P2239, DOI 10.1182/blood-2014-11-609883
   Dember LM, 2006, J AM SOC NEPHROL, V17, P3458, DOI 10.1681/ASN.2006050460
   Desport E, 2012, ORPHANET J RARE DIS, V7, DOI 10.1186/1750-1172-7-54
   DONINI U, 1989, J HISTOCHEM CYTOCHEM, V37, P1101, DOI 10.1177/37.7.2732456
   Foli A, 2011, AMYLOID, V18, P80, DOI 10.3109/13506129.2011.574354029
   Gavriatopoulou M, 2018, BLOOD, V131, P464, DOI [10.1182/blood-2017-10-809293, 10.1182/blood-2017-12-819904]
   Gertz MA, 2009, NEPHROL DIAL TRANSPL, V24, P3132, DOI 10.1093/ndt/gfp201
   Gupta N, 2018, J CLIN PHARMACOL, V58, P180, DOI 10.1002/jcph.988
   HAWKINS PN, 1990, NEW ENGL J MED, V323, P508, DOI 10.1056/NEJM199008233230803
   Herrmann SMS, 2011, NEPHROL DIAL TRANSPL, V26, P2032, DOI 10.1093/ndt/gfr067
   Kastritis E, 2017, AM J HEMATOL, V92, P632, DOI 10.1002/ajh.24738
   Kastritis E, 2015, AM J HEMATOL, V90, pE60, DOI 10.1002/ajh.23936
   Katzmann JA, 2005, CLIN CHEM, V51, P878, DOI 10.1373/clinchem.2004.046870
   Katzmann JA, 2009, CLIN CHEM, V55, P1517, DOI 10.1373/clinchem.2009.126664
   Keeling J, 2004, LAB INVEST, V84, P1322, DOI 10.1038/labinvest.3700161
   Kourelis T, 2018, AM J HEMATOL, V93, pE368, DOI 10.1002/ajh.25244
   KYLE RA, 1995, SEMIN HEMATOL, V32, P45
   Kyle RA, 2006, NEW ENGL J MED, V354, P1362, DOI 10.1056/NEJMoa054494
   Kyle RA, 2019, MAYO CLIN PROC, V94, P465, DOI 10.1016/j.mayocp.2018.08.041
   Kyle RA, 2018, NEW ENGL J MED, V378, P241, DOI 10.1056/NEJMoa1709974
   Leung N, 2012, BLOOD, V120, P3206, DOI 10.1182/blood-2012-03-413682
   Li T, 2017, PLOS ONE, V12, DOI 10.1371/journal.pone.0185078
   Martin EB, 2016, SCI REP-UK, V6, DOI 10.1038/srep22695
   Merlini G, 2018, NAT REV DIS PRIMERS, V4, DOI 10.1038/s41572-018-0034-3
   Milani P, 2018, MEDITERR J HEMATOL I, V10, DOI 10.4084/MJHID.2018.022
   Milani P, 2017, AMYLOID, V24, P64, DOI 10.1080/13506129.2017.1293517
   Minamimoto R, 2013, AM J NUCL MED MOLEC, V3, P261
   Mohamed Nasreen, 2014, Surg Pathol Clin, V7, P409, DOI 10.1016/j.path.2014.04.006
   Muchtar E, 2019, MAYO CLIN PROC, V94, P472, DOI 10.1016/j.mayocp.2018.08.006
   Muchtar E, 2017, ANN MED, V49, P545, DOI 10.1080/07853890.2017.1304649
   Nasr SH, 2013, KIDNEY INT, V83, P463, DOI 10.1038/ki.2012.414
   Nguyen VP, 2018, AMYLOID, V25, P156, DOI 10.1080/13506129.2018.1490261
   Obici L, 2005, BBA-PROTEINS PROTEOM, V1753, P11, DOI 10.1016/j.bbapap.2005.08.014
   Palladini G, 2014, BLOOD, V124, P2325, DOI 10.1182/blood-2014-04-570010
   Picken MM, 2007, CURR OPIN NEPHROL HY, V16, P196, DOI 10.1097/MNH.0b013e3280bdc0db
   Picken MM, 2013, KIDNEY INT, V83, P353, DOI 10.1038/ki.2012.433
   Pinney JH, 2013, AM J TRANSPLANT, V13, P433, DOI 10.1111/j.1600-6143.2012.04326.x
   Pinney JH, 2011, J CLIN ONCOL, V29, P674, DOI 10.1200/JCO.2010.30.5235
   Ramirez-Alvarado M, 2017, AM J HEMATOL, V92, P536, DOI 10.1002/ajh.24717
   Ramirez-Alvarado M, 2012, PLOS ONE, V7, DOI 10.1371/journal.pone.0038061
   Raza K, 2010, RHEUMATOLOGY, V49, P2016, DOI 10.1093/rheumatology/keq212
   Rezk T, 2017, KIDNEY INT, V92, P1476, DOI 10.1016/j.kint.2017.05.004
   Rysavá R, 2019, NEPHROL DIAL TRANSPL, V34, P1460, DOI 10.1093/ndt/gfy291
   Said SM, 2013, CLIN J AM SOC NEPHRO, V8, P1515, DOI 10.2215/CJN.10491012
   Sathick IJ, 2020, BRIT J HAEMATOL, V188, pE1, DOI 10.1111/bjh.16246
   Schaadt BK, 2003, J NUCL MED, V44, P177
   Sidana S, 2019, BRIT J HAEMATOL, V185, P701, DOI 10.1111/bjh.15832
   Sidiqi MH, 2018, BLOOD ADV, V2, P769, DOI 10.1182/bloodadvances.2018016782
   Specter R, 2011, NEPHROL DIAL TRANSPL, V26, P881, DOI 10.1093/ndt/gfq482
   Suarez MLG, 2019, KIDNEY INT, V96, P1005, DOI 10.1016/j.kint.2019.05.027
   Tang W, 2013, NEPHROL DIAL TRANSPL, V28, P455, DOI 10.1093/ndt/gfs492
   Vrana JA, 2009, BLOOD, V114, P4957, DOI 10.1182/blood-2009-07-230722
   Yadav P, 2015, KIDNEY INT, V87, P692, DOI 10.1038/ki.2014.333
   Zhu ZX, 2019, AMYLOID, V26, P186, DOI 10.1080/13506129.2019.1639149
NR 59
TC 2
Z9 2
U1 1
U2 8
PU W B SAUNDERS CO-ELSEVIER INC
PI PHILADELPHIA
PA 1600 JOHN F KENNEDY BOULEVARD, STE 1800, PHILADELPHIA, PA 19103-2899 USA
SN 0889-8588
EI 1558-1977
J9 HEMATOL ONCOL CLIN N
JI Hematol. Oncol. Clin. North Am.
PD DEC
PY 2020
VL 34
IS 6
BP 1069
EP +
DI 10.1016/j.hoc.2020.08.002
PG 12
WC Oncology; Hematology
WE Science Citation Index Expanded (SCI-EXPANDED)
SC Oncology; Hematology
GA OF3YH
UT WOS:000581147100008
PM 33099424
DA 2024-04-28
ER

PT J
AU Fan, Y
   Liang, DD
   Rui, HC
   Xu, F
   Xia, YY
   Yang, F
   Liang, SS
   Zhu, XD
   Zhang, MC
   Huang, XH
   Zeng, CH
AF Fan, Yun
   Liang, Dandan
   Rui, Haochen
   Xu, Feng
   Xia, Yuanyuan
   Yang, Fan
   Liang, Shaoshan
   Zhu, Xiaodong
   Zhang, Mingchao
   Huang, Xianghua
   Zeng, Caihong
TI Using digital whole-slide images to evaluate renal amyloid deposition
   and its association with clinical features and outcomes of AL
   amyloidosis
SO JOURNAL OF NEPHROLOGY
LA English
DT Article
DE AL amyloidosis; Amyloid-positive area; Digital whole-slide images;
   Prognosis
AB Background Few data are available quantifying the proportion of amyloid deposition in renal biopsy specimens. The aim of the study is to investigate the correlation between the proportion of amyloid deposition in renal biopsy and clinical characteristics of Chinese patients with immunoglobulin light-chain amyloidosis (AL amyloidosis).
   Methods 259 patients diagnosed with renal AL amyloidosis between 2003 and 2015 were studied retrospectively. We developed a digital, automated quantification method to evaluate amyloid deposits in glomeruli, vessels and interstitium on digital whole-slide images (WSIs). The associations between the proportion of amyloid-positive area in the renal biopsy and clinical manifestations were analyzed.
   Results The proportion (%) of amyloid-positive area in glomeruli, vessels, interstitium and the whole renal tissue were 11.81 +/- 11.38, 14.14 +/- 14.05, 3.34 +/- 5.36 and 4.25 +/- 5.77, respectively. The proportion of amyloid deposition in glomeruli, vessels and interstitium was positively correlated with serum creatinine (Scr), estimated glomerular filtration rate (eGFR) and urinary retinol binding protein (RBP). The proportion of glomerular amyloid deposition, age, urinary N-acetyl-b-D-glucosaminidase (NAG) and urinary RBP could independently predict the risk for overall death. The proportion (%) of amyloid-positive area in blood vessels, interstitium and the whole renal tissue, Scr, and urinary RBP were independent risk factors associated with renal survival.
   Conclusion A novel digital analysis algorithm was firstly developed to quantify the proportion of amyloid deposits in renal tissues based on digital WSIs. The degree and localization of amyloid deposits in the kidney evaluated by digital WSIs may have predictive value in assessing risk of outcome of AL amyloidosis.
   [GRAPHICS]
   .
C1 [Fan, Yun; Liang, Dandan; Rui, Haochen; Xu, Feng; Xia, Yuanyuan; Yang, Fan; Liang, Shaoshan; Zhu, Xiaodong; Zhang, Mingchao; Huang, Xianghua; Zeng, Caihong] Nanjing Univ, Jinling Hosp, Natl Clin Res Ctr Kidney Dis, Sch Med, Nanjing 210002, Jiangsu, Peoples R China.
C3 Nanjing University
RP Zeng, CH (corresponding author), Nanjing Univ, Jinling Hosp, Natl Clin Res Ctr Kidney Dis, Sch Med, Nanjing 210002, Jiangsu, Peoples R China.
EM zengch_nj@hotmail.com
FU National Key Research and Development Program of China [2016YFC0901202];
   National Natural Science Foundation of China [81570644]; Project of
   Invigorating Health Care through Science, Technology and Education of
   Jiangsu Province Medical key Talent [ZDRCA2016098]
FX This research was funded by National Key Research and Development
   Program of China (2016YFC0901202), National Natural Science Foundation
   of China (81570644), and Project of Invigorating Health Care through
   Science, Technology and Education of Jiangsu Province Medical key
   Talent(ZDRCA2016098).
CR Al-Janabi S, 2012, HISTOPATHOLOGY, V61, P1, DOI 10.1111/j.1365-2559.2011.03814.x
   Bergesio F, 2008, NEPHROL DIAL TRANSPL, V23, P941, DOI 10.1093/ndt/gfm684
   BOHLE A, 1993, PATHOL RES PRACT, V189, P316, DOI 10.1016/S0344-0338(11)80516-9
   Cohen AD, 2010, HEMATOL-AM SOC HEMAT, P287, DOI 10.1182/asheducation-2010.1.287
   Dember LM, 2006, J AM SOC NEPHROL, V17, P3458, DOI 10.1681/ASN.2006050460
   Eirin A, 2012, NEPHROL DIAL TRANSPL, V27, P1097, DOI 10.1093/ndt/gfr381
   Gertz MA, 2005, AM J HEMATOL, V79, P319, DOI 10.1002/ajh.20381
   Gertz MA, 2009, NEPHROL DIAL TRANSPL, V24, P3132, DOI 10.1093/ndt/gfp201
   Hirschfield GM, 2003, INT J BIOCHEM CELL B, V35, P1608, DOI 10.1016/S1357-2725(03)00169-9
   Huang XH, 2015, CLIN KIDNEY J, V8, P120, DOI 10.1093/ckj/sfu117
   Itabashi M, 2010, HEART VESSELS, V25, P543, DOI 10.1007/s00380-010-0019-y
   Kastritis E, 2011, AMYLOID, V18, P89, DOI 10.3109/13506129.2011.574354032
   KYLE RA, 1995, SEMIN HEMATOL, V32, P45
   KYLE RA, 1992, BLOOD, V79, P1817
   Levey AS, 2009, ANN INTERN MED, V150, P604, DOI 10.7326/0003-4819-150-9-200905050-00006
   Li LS, 2004, KIDNEY INT, V66, P920, DOI 10.1111/j.1523-1755.2004.00837.x
   Looi LM, 1997, HUM PATHOL, V28, P847
   Merlini G, 2003, NEW ENGL J MED, V349, P583, DOI 10.1056/NEJMra023144
   Merlini G, 2011, J CLIN ONCOL, V29, P1924, DOI 10.1200/JCO.2010.32.2271
   Oguchi K, 2006, AMYLOID, V13, P99, DOI 10.1080/13506120600722662
   Panizo N, 2013, EUR J CLIN INVEST, V43, P767, DOI 10.1111/eci.12097
   Pinney JH, 2013, BRIT J HAEMATOL, V161, P525, DOI 10.1111/bjh.12286
   Said SM, 2013, CLIN J AM SOC NEPHRO, V8, P1515, DOI 10.2215/CJN.10491012
   Sen S, 2010, ARCH PATHOL LAB MED, V134, P532, DOI 10.1043/1543-2165-134.4.532
   Yao Y, 2013, NEPHROL DIAL TRANSPL, V28, P689, DOI 10.1093/ndt/gfs501
NR 25
TC 1
Z9 1
U1 0
U2 6
PU SPRINGER HEIDELBERG
PI HEIDELBERG
PA TIERGARTENSTRASSE 17, D-69121 HEIDELBERG, GERMANY
SN 1121-8428
EI 1724-6059
J9 J NEPHROL
JI J. Nephrol.
PD OCT
PY 2021
VL 34
IS 5
BP 1747
EP 1756
DI 10.1007/s40620-020-00948-1
EA MAR 2021
PG 10
WC Urology & Nephrology
WE Science Citation Index Expanded (SCI-EXPANDED)
SC Urology & Nephrology
GA WD2SW
UT WOS:000624425000001
PM 33651314
DA 2024-04-28
ER

PT J
AU Gupta, VK
   Brauneis, D
   Shelton, AC
   Quillen, K
   Sarosiek, S
   Sloan, JM
   Sanchorawala, V
AF Gupta, Vishal K.
   Brauneis, Dina
   Shelton, Anthony C.
   Quillen, Karen
   Sarosiek, Shayna
   Sloan, J. Mark
   Sanchorawala, Vaishali
TI Induction Therapy with Bortezomib and Dexamethasone and Conditioning
   with High-Dose Melphalan and Bortezomib Followed by Autologous Stem Cell
   Transplantation for Immunoglobulin Light Chain Amyloidosis: Long-Term
   Follow-Up Analysis
SO BIOLOGY OF BLOOD AND MARROW TRANSPLANTATION
LA English
DT Article
DE Bortezomib; Autologous stem cell transplantation; AL amyloidosis;
   Melphalan; Relapse; Long-term outcome
ID AL AMYLOIDOSIS; SURVIVAL; RELAPSE; SCT
AB In immunoglobulin light-chain (AL) amyloidosis, the depth of hematologic response to treatment is associated with improved survival and organ responses. We conducted a clinical trial using bortezomib in induction and in conditioning with melphalan before stem cell transplantation (SCT) for AL amyloidosis. The results of this clinical trial with a median follow-up of 36 months have been reported previously. Here we report the long-term results of this clinical trial with a median follow-up of 77 months. We describe survival, durability of hematologic and organ responses, and relapse rates. Thirty-five patients were enrolled between 2010 and 2013. Hematologic complete response and very good partial response (VGPR) were noted in 100% (27 of 27) of the evaluable patients at 6 months post-SCT. Four patients (15%) had hematologic relapse at a median of 42 months, and 1 patient (3.7%) had organ progression despite maintaining a VGPR at 37 months. The median overall survival and progression-free survival have not yet been reached at the time of this report. Renal and cardiac responses occurred in 65% and 88%, respectively, at 5 years post-SCT. The median time to renal and cardiac response was 12 months and 6 months, respectively. In conclusion, incorporating bortezomib into induction and conditioning yielded durable hematologic responses of AL amyloidosis, with corresponding organ responses and prolonged survival. (C) 2019 American Society for Blood and Marrow Transplantation.
C1 [Gupta, Vishal K.; Quillen, Karen; Sarosiek, Shayna; Sloan, J. Mark; Sanchorawala, Vaishali] Boston Univ, Sch Med, Dept Med, Boston Med Ctr, Boston, MA 02118 USA.
   [Brauneis, Dina; Shelton, Anthony C.; Quillen, Karen; Sarosiek, Shayna; Sloan, J. Mark; Sanchorawala, Vaishali] Boston Univ, Sch Med, Stem Cell Transplant Program, Sect Hematol & Oncol,Boston Med Ctr, Boston, MA 02118 USA.
C3 Boston Medical Center; Boston University; Boston Medical Center; Boston
   University
RP Sanchorawala, V (corresponding author), 820 Harrison Ave,FGH 1007, Boston, MA 02118 USA.
EM vaishali.sanchorawala@bmc.org
OI Sloan, John/0000-0001-7069-4528; Shelton, Anthony/0000-0003-2417-6273;
   Sanchorawala, Vaishali/0000-0002-6307-2445
FU Takeda Oncology
FX This clinical trial was supported in part by Takeda Oncology.
CR Afrough A, 2018, BIOL BLOOD MARROW TR, V24, P2197, DOI 10.1016/j.bbmt.2018.07.010
   Bosch N, 2015, J VASC INTERV RADIOL, V26, P1578, DOI 10.1016/j.jvir.2015.04.028
   Browning S, 2017, BLOOD, V130, P1383, DOI 10.1182/blood-2017-06-788729
   Gertz MA, 2018, BLOOD CANCER J, V8, DOI 10.1038/s41408-018-0080-9
   Girnius S, 2014, BONE MARROW TRANSPL, V49, P434, DOI 10.1038/bmt.2013.192
   Huang XH, 2014, BMC MED, V12, DOI 10.1186/1741-7015-12-2
   Kaufman GP, 2015, AM J HEMATOL, V90, P181, DOI 10.1002/ajh.23898
   Landau H, 2017, LEUKEMIA, V31, P136, DOI 10.1038/leu.2016.229
   Palladini G, 2007, BLOOD, V110, P787, DOI 10.1182/blood-2007-02-076034
   Palladini G, 2015, BLOOD, V126, P612, DOI 10.1182/blood-2015-01-620302
   Palladini G, 2014, BLOOD, V124, P2325, DOI 10.1182/blood-2014-04-570010
   Palladini G, 2012, J CLIN ONCOL, V30, P4541, DOI 10.1200/JCO.2011.37.7614
   Pinney JH, 2011, J CLIN ONCOL, V29, P674, DOI 10.1200/JCO.2010.30.5235
   Reece DE, 2014, BLOOD, V124, P2498, DOI 10.1182/blood-2014-04-568329
   Sanchorawala V, 2015, BIOL BLOOD MARROW TR, V21, P1445, DOI 10.1016/j.bbmt.2015.04.001
   Skinner M, 2004, ANN INTERN MED, V140, P85, DOI 10.7326/0003-4819-140-2-200401200-00008
   Cibeira MT, 2011, BLOOD, V118, P4346, DOI 10.1182/blood-2011-01-330738
   Warsame R, 2014, EUR J HAEMATOL, V92, P485, DOI 10.1111/ejh.12282
NR 18
TC 14
Z9 15
U1 0
U2 0
PU ELSEVIER SCIENCE INC
PI NEW YORK
PA STE 800, 230 PARK AVE, NEW YORK, NY 10169 USA
SN 1083-8791
EI 1523-6536
J9 BIOL BLOOD MARROW TR
JI Biol. Blood Marrow Transplant.
PD MAY
PY 2019
VL 25
IS 5
BP E169
EP E173
DI 10.1016/j.bbmt.2019.01.007
PG 5
WC Hematology; Immunology; Transplantation
WE Science Citation Index Expanded (SCI-EXPANDED)
SC Hematology; Immunology; Transplantation
GA LD2KU
UT WOS:000525862000006
PM 30639823
OA hybrid
DA 2024-04-28
ER

PT J
AU Sachchithanantham, S
   Wechalekar, AD
   Hawkins, PN
AF Sachchithanantham, Sajitha
   Wechalekar, Ashutosh D.
   Hawkins, Philip N.
TI An evaluation of current treatment options for immunoglobulin
   light-chain amyloidosis
SO EXPERT OPINION ON ORPHAN DRUGS
LA English
DT Review
DE immunoglobulin light-chain amyloidosis; immunomodulatory drugs;
   proteasome inhibitors; review; stem cell transplantation; treatment
ID STEM-CELL TRANSPLANTATION; PRIMARY SYSTEMIC AMYLOIDOSIS; HIGH-DOSE
   MELPHALAN; TREATMENT-RELATED MORTALITY; BRAIN NATRIURETIC PEPTIDE;
   TWICE-WEEKLY BORTEZOMIB; RISK-ADAPTED MELPHALAN; AL AMYLOIDOSIS; P
   COMPONENT; INTENSIVE MELPHALAN
AB Introduction: The treatment of immunoglobulin light-chain (AL) amyloidosis parallels that of multiple myeloma. Particular challenges not present in myeloma relate to amyloid-related organ damage, which greatly increases treatment-related toxicity and mortality. The management of patients with advanced organ involvement remains a huge challenge even in the era of novel agents with improved supportive care. Further, the limited number of direct comparisons of treatment in AL amyloidosis has meant that current clinical practice stems from retrospective studies and case reports.
   Areas covered: Here, current treatment options and future potential therapies in the management of AL amyloidosis are reviewed. A literature review has been performed on PubMed database and abstracts from recent scientific meetings with the search terms: 'AL amyloidosis', 'melphalan', 'stem cell transplantation', 'proteasome inhibitors' and 'immunomodulatory drugs'.
   Expert opinion: Stem cell transplantation (SCT) should remain a preferred option for patients deemed eligible to undergo this technique safely. Unfortunately, only 20 - 25% of patients with AL amyloidosis are eligible for SCT with acceptably low mortality risk. Most patients, therefore, require cyclic multiple-agent chemotherapy, including immunomodulatory drugs, proteasome inhibitors and alkylators such as melphalan. Novel therapeutic approaches such as immunotherapy may soon be available with potential to reshape the treatment strategy of this serious disorder.
C1 [Sachchithanantham, Sajitha; Wechalekar, Ashutosh D.; Hawkins, Philip N.] UCL Med Sch, Natl Amyloidosis Ctr, London NW3 2PF, England.
C3 University of London; University College London
RP Hawkins, PN (corresponding author), UCL Med Sch, Natl Amyloidosis Ctr, Royal Free Campus,Rowland Hill St, London NW3 2PF, England.
EM p.hawkins@ucl.ac.uk
RI Hawkins, Philip/JVO-1941-2024
OI Hawkins, Philip/0000-0002-6983-9598
CR Ackermann EJ, 2012, AMYLOID, V19, P43, DOI 10.3109/13506129.2012.673140
   Benson MD, 2006, MUSCLE NERVE, V33, P609, DOI 10.1002/mus.20503
   Bhat A, 2010, CLIN REV ALLERG IMMU, V38, P97, DOI 10.1007/s12016-009-8163-9
   Bockorny M, 2012, ACTA HAEMATOL-BASEL, V128, P244, DOI 10.1159/000340050
   Bodin K, 2010, NATURE, V468, P93, DOI 10.1038/nature09494
   Bradwell AR, 2001, CLIN CHEM, V47, P673
   Cohen AD, 2007, BRIT J HAEMATOL, V139, P224, DOI 10.1111/j.1365-2141.2007.06783.x
   Cohen AD, 2010, HEMATOL-AM SOC HEMAT, P287, DOI 10.1182/asheducation-2010.1.287
   Comenzo RL, 2002, BLOOD, V99, P4276, DOI 10.1182/blood.V99.12.4276
   Comenzo RL, 1996, BLOOD, V88, P2801, DOI 10.1182/blood.V88.7.2801.bloodjournal8872801
   Comenzo RL, 1998, BLOOD, V91, P3662
   Cordes S, 2012, CANCER-AM CANCER SOC, V118, P6105, DOI 10.1002/cncr.27660
   Dember LM, 2001, ANN INTERN MED, V134, P746, DOI 10.7326/0003-4819-134-9_Part_1-200105010-00011
   Dey BR, 2010, TRANSPLANTATION, V90, P905, DOI 10.1097/TP.0b013e3181f10edb
   Dhodapkar MV, 2004, BLOOD, V104, P3520, DOI 10.1182/blood-2004-05-1924
   Dietrich S, 2010, BLOOD, V116, P522, DOI 10.1182/blood-2009-11-253237
   Dinner S, 2013, HAEMATOLOGICA, V98, P1593, DOI 10.3324/haematol.2013.084574
   Dispenzieri A, 2006, BLOOD, V107, P3378, DOI 10.1182/blood-2005-07-2922
   Dispenzieri A, 2004, BLOOD, V104, P1881, DOI 10.1182/blood-2004-01-0390
   Dispenzieri A, 2004, J CLIN ONCOL, V22, P3751, DOI 10.1200/JCO.2004.03.029
   Dispenzieri A, 2007, BLOOD, V109, P465, DOI 10.1182/blood-2006-07-032987
   Dispenzieri A, 2012, BLOOD, V119, P5397, DOI 10.1182/blood-2012-02-413161
   Dispenzieri A, 2010, AM J HEMATOL, V85, P757, DOI 10.1002/ajh.21822
   Dubrey SW, 2011, QJM-INT J MED, V104, P957, DOI 10.1093/qjmed/hcr105
   Gertz MA, 2013, BONE MARROW TRANSPL, V48, P557, DOI 10.1038/bmt.2012.170
   Gertz MA, 2011, BONE MARROW TRANSPL, V46, P970, DOI 10.1038/bmt.2010.234
   Gertz MA, 2000, BONE MARROW TRANSPL, V26, P963, DOI 10.1038/sj.bmt.1702643
   Gertz MA, 2004, BONE MARROW TRANSPL, V34, P1025, DOI 10.1038/sj.bmt.1704691
   Gertz MA, 2002, AM J MED, V113, P549, DOI 10.1016/S0002-9343(02)01208-1
   Gertz MA, 2005, AM J HEMATOL, V79, P319, DOI 10.1002/ajh.20381
   Gertz M, 2008, LEUKEMIA LYMPHOMA, V49, P36, DOI 10.1080/10428190701684518
   Gertz MA, 2008, HAEMATOL-HEMATOL J, V93, P1402, DOI 10.3324/haematol.12982
   Gertz MA, 2007, HAEMATOLOGICA, V92, P1415, DOI 10.3324/haematol.11413
   Gertz MA, 2007, CURR OPIN ONCOL, V19, P136, DOI 10.1097/CCO.0b013e32801494c6
   Gertz MA, 2011, AM J HEMATOL, V86, P181, DOI 10.1002/ajh.21934
   Gertz Morie A, 2009, Curr Hematol Malig Rep, V4, P91, DOI 10.1007/s11899-009-0013-6
   Gillmore JD, 2006, BLOOD, V107, P1227, DOI 10.1182/blood-2005-08-3253
   Gillmore JD, 2010, BRIT J HAEMATOL, V148, P760, DOI 10.1111/j.1365-2141.2009.08036.x
   Goodman HJB, 2004, BLOOD, V104, p755A
   Goodman HJB, 2006, BRIT J HAEMATOL, V134, P417, DOI 10.1111/j.1365-2141.2006.06204.x
   Hovey BM, 2011, GENE THER, V18, P1150, DOI 10.1038/gt.2011.69
   Hrncic R, 2000, AM J PATHOL, V157, P1239, DOI 10.1016/S0002-9440(10)64639-1
   Jaccard A, 2007, NEW ENGL J MED, V357, P1083, DOI 10.1056/NEJMoa070484
   JONES NF, 1972, LANCET, V2, P616
   Jungbluth AA, 2005, BLOOD, V106, P167, DOI 10.1182/blood-2004-12-4931
   Kastritis E, 2007, HAEMATOLOGICA, V92, P1351, DOI 10.3324/haematol.11325
   Kastritis E, 2010, J CLIN ONCOL, V28, P1031, DOI 10.1200/JCO.2009.23.8220
   Kristen AV, 2008, HEART RHYTHM, V5, P235, DOI 10.1016/j.hrthm.2007.10.016
   Kumar S, 2008, NEW ENGL J MED, V358, P91, DOI 10.1056/NEJMc072918
   Kumar SK, 2012, BLOOD, V119, P4860, DOI 10.1182/blood-2012-01-407791
   Kyle RA, 1997, NEW ENGL J MED, V336, P1202, DOI 10.1056/NEJM199704243361702
   Lachmann HJ, 2003, BRIT J HAEMATOL, V122, P78, DOI 10.1046/j.1365-2141.2003.04433.x
   Lacy MQ, 2008, J HEART LUNG TRANSPL, V27, P823, DOI 10.1016/j.healun.2008.05.016
   Landau H, 2013, LEUKEMIA, V27, P823, DOI 10.1038/leu.2012.274
   Landau H, 2011, AMYLOID, V18, P135, DOI 10.3109/13506129.2011.574354050
   Lebovic D, 2008, BRIT J HAEMATOL, V143, P369, DOI 10.1111/j.1365-2141.2008.07327.x
   Leung N, 2005, AM J TRANSPLANT, V5, P1660, DOI 10.1111/j.1600-6143.2005.00920.x
   Merlini G, 2003, NEW ENGL J MED, V349, P583, DOI 10.1056/NEJMra023144
   Merlini G, 2008, ANN ONCOL, V19
   Merlini G, 2012, BLOOD, V120, DOI 10.1182/blood.V120.21.731.731
   Mikhael JR, 2012, BLOOD, V119, P4391, DOI 10.1182/blood-2011-11-390930
   Moreau P, 1998, BRIT J HAEMATOL, V101, P766, DOI 10.1046/j.1365-2141.1998.00772.x
   Moreau P, 2010, BLOOD, V116, P4777, DOI 10.1182/blood-2010-07-294405
   Palladini G, 2005, BLOOD, V105, P2949, DOI 10.1182/blood-2004-08-3231
   Palladini G, 2004, BLOOD, V103, P2936, DOI 10.1182/blood-2003-08-2788
   Palladini G, 2001, BRIT J HAEMATOL, V113, P1044, DOI 10.1046/j.1365-2141.2001.02859.x
   Palladini G, 2007, BLOOD, V110, P787, DOI 10.1182/blood-2007-02-076034
   Palladini G, 2006, BLOOD, V107, P3854, DOI 10.1182/blood-2005-11-4385
   Palladini G, 2013, HAEMATOLOGICA, V98, P433, DOI 10.3324/haematol.2012.073593
   Palladini G, 2012, J CLIN ONCOL, V30, P4541, DOI 10.1200/JCO.2011.37.7614
   Palladini G, 2009, ANN HEMATOL, V88, P347, DOI 10.1007/s00277-008-0600-y
   Palumbo A, 2008, LEUKEMIA, V22, P414, DOI 10.1038/sj.leu.2405062
   Pepys MB, 2002, NATURE, V417, P254, DOI 10.1038/417254a
   PEPYS MB, 1994, P NATL ACAD SCI USA, V91, P5602, DOI 10.1073/pnas.91.12.5602
   Picken MM, 2010, ARCH PATHOL LAB MED, V134, P545, DOI 10.1043/1543-2165-134.4.545
   Reece DE, 2011, BLOOD, V118, P865, DOI 10.1182/blood-2011-02-334227
   Reece DE, 2009, BLOOD, V114, P1489, DOI 10.1182/blood-2009-02-203398
   Rosenzweig MA, 2012, BLOOD CANCER J, V2, DOI 10.1038/bcj.2012.32
   Rosenzweig M, 2011, J HEMATOL ONCOL, V4, DOI 10.1186/1756-8722-4-47
   Saba N, 1999, BONE MARROW TRANSPL, V24, P853, DOI 10.1038/sj.bmt.1702005
   Sanchorawala V, 2007, BLOOD, V109, P492, DOI 10.1182/blood-2006-07-030544
   Sanchorawala V, 2013, HAEMATOLOGICA, V98, P789, DOI 10.3324/haematol.2012.075192
   Sanchorawala V, 2010, BLOOD, V116, P1990, DOI 10.1182/blood-2010-07-295485
   Seldin DC, 2003, CLIN LYMPHOMA, V3, P241, DOI 10.3816/CLM.2003.n.005
   Seldin DC, 2004, BLOOD, V104, P1888, DOI 10.1182/blood-2004-01-0089
   Shah G, 2013, CLIN THER, V35, P1614, DOI 10.1016/j.clinthera.2013.08.015
   Shaheen SP, 2009, CLIN CHIM ACTA, V406, P162, DOI 10.1016/j.cca.2009.04.024
   Siragusa S, 2011, ANN HEMATOL, V90, P101, DOI 10.1007/s00277-010-1028-8
   Sitia R, 2007, HAEMATOLOGICA, V92, P1302, DOI 10.3324/haematol.12136
   Skinner M, 1996, AM J MED, V100, P290, DOI 10.1016/S0002-9343(97)89487-9
   Skinner M, 2004, ANN INTERN MED, V140, P85, DOI 10.7326/0003-4819-140-2-200401200-00008
   Solomon A, 2003, CLIN CANCER RES, V9, p3831S
   Specter R, 2011, NEPHROL DIAL TRANSPL, V26, P881, DOI 10.1093/ndt/gfq482
   Tapan U, 2010, BLOOD, V116, P5071, DOI 10.1182/blood-2010-09-305136
   Tazawa K, 2008, INTERNAL MED, V47, P1517, DOI 10.2169/internalmedicine.47.0949
   Tsai SB, 2012, BLOOD, V120, P4445, DOI 10.1182/blood-2012-09-457341
   van GII, 2002, AMYLOID, V9, P165
   Vesole DH, 2006, MAYO CLIN PROC, V81, P880, DOI 10.4065/81.7.880
   Vrana JA, 2009, BLOOD, V114, P4957, DOI 10.1182/blood-2009-07-230722
   Wechalekar AD, 2008, HAEMATOLOGICA, V93, P295, DOI 10.3324/haematol.11627
   Wechalekar AD, 2007, BLOOD, V109, P457, DOI 10.1182/blood-2006-07-035352
   Zhou P, 2008, BLOOD, V111, P3403, DOI 10.1182/blood-2007-11-125526
NR 102
TC 0
Z9 0
U1 0
U2 1
PU TAYLOR & FRANCIS LTD
PI ABINGDON
PA 2-4 PARK SQUARE, MILTON PARK, ABINGDON OR14 4RN, OXON, ENGLAND
SN 2167-8707
J9 EXPERT OPIN ORPHAN D
JI Exp. Opin. Orphan Drugs
PD MAR
PY 2014
VL 2
IS 3
BP 229
EP 244
DI 10.1517/21678707.2014.881285
PG 16
WC Pharmacology & Pharmacy
WE Science Citation Index Expanded (SCI-EXPANDED)
SC Pharmacology & Pharmacy
GA AK2WA
UT WOS:000338279100004
DA 2024-04-28
ER

PT J
AU Yan, JP
   Zhao, J
   Ning, XX
   Qin, YL
   Xing, Y
   Wang, YW
   Jia, Q
   Huang, BY
   Ma, R
   Lei, CH
   Zhou, ML
   Yu, ZX
   Zhang, YM
   Guo, WF
   Sun, SR
AF Yan, Jipeng
   Zhao, Jin
   Ning, Xiaoxuan
   Qin, Yunlong
   Xing, Yan
   Wang, Yuwei
   Jia, Qing
   Huang, Boyong
   Ma, Rui
   Lei, Changhui
   Zhou, Meilan
   Yu, Zixian
   Zhang, Yumeng
   Guo, Wei-Feng
   Sun, Shiren
TI Alterations of the gut microbiota in patients with immunoglobulin light
   chain amyloidosis
SO FRONTIERS IN IMMUNOLOGY
LA English
DT Article
DE AL amyloidosis; amyloid; gut dysbiosis; gut microbiota; immunoglobulin
   light chain amyloidosis
ID CARDIAC BIOMARKERS; MULTIPLE-MYELOMA; DEFINITION; ENDOTOXIN; BETA; MICE;
   AL
AB BackgroundEmerging evidence revealed that gut microbial dysbiosis is implicated in the development of plasma cell dyscrasias and amyloid deposition diseases, but no data are available on the relationship between gut microbiota and immunoglobulin light chain (AL) amyloidosis. MethodsTo characterize the gut microbiota in patients with AL amyloidosis, we collected fecal samples from patients with AL amyloidosis (n=27) and age-, gender-, and BMI-matched healthy controls (n=27), and conducted 16S rRNA MiSeq sequencing and amplicon sequence variants (ASV)-based analysis. ResultsThere were significant differences in gut microbial communities between the two groups. At the phylum level, the abundance of Actinobacteriota and Verrucomicrobiota was significantly higher, while Bacteroidota reduced remarkably in patients with AL amyloidosis. At the genus level, 17 genera, including Bifidobacterium, Akkermansia, and Streptococcus were enriched, while only 4 genera including Faecalibacterium, Tyzzerella, Pseudomonas, and Anaerostignum decreased evidently in patients with AL amyloidosis. Notably, 5 optimal ASV-based microbial markers were identified as the diagnostic model of AL amyloidosis and the AUC value of the train set and the test set was 0.8549 (95% CI 0.7310-0.9789) and 0.8025 (95% CI 0.5771-1), respectively. With a median follow-up of 19.0 months, further subgroup analysis also demonstrated some key gut microbial markers were related to disease severity, treatment response, and even prognosis of patients with AL amyloidosis. ConclusionsFor the first time, we demonstrated the alterations of gut microbiota in AL amyloidosis and successfully established and validated the microbial-based diagnostic model, which boosted more studies about microbe-based strategies for diagnosis and treatment in patients with AL amyloidosis in the future.
C1 [Yan, Jipeng; Zhao, Jin; Qin, Yunlong; Xing, Yan; Wang, Yuwei; Jia, Qing; Zhou, Meilan; Yu, Zixian; Zhang, Yumeng; Sun, Shiren] Fourth Mil Med Univ, Xijing Hosp, Dept Nephrol, Xian, Peoples R China.
   [Ning, Xiaoxuan; Huang, Boyong; Ma, Rui] Fourth Mil Med Univ, Xijing Hosp, Dept Geriatr, Xian, Peoples R China.
   [Lei, Changhui] Xijing Hosp, Xijing Hypertroph Cardiomyopathy Ctr, Dept Ultrasound, Xian, Peoples R China.
   [Guo, Wei-Feng] Zhengzhou Univ, Sch Elect Engn, Zhengzhou, Peoples R China.
   [Guo, Wei-Feng] Sun Yat sen Univ, Collaborat Innovat Ctr Canc Med, State Key Lab Oncol South China, Canc Ctr, Guangzhou, Peoples R China.
C3 Air Force Military Medical University; Air Force Military Medical
   University; Air Force Military Medical University; Zhengzhou University;
   Sun Yat Sen University; State Key Lab Oncology South China
RP Sun, SR (corresponding author), Fourth Mil Med Univ, Xijing Hosp, Dept Nephrol, Xian, Peoples R China.; Ning, XX (corresponding author), Fourth Mil Med Univ, Xijing Hosp, Dept Geriatr, Xian, Peoples R China.
EM ningxx01@fmmu.edu.cn; sunshiren@medmail.com.cn
RI Yan, Jipeng/X-1501-2019; qin, YUNlong/AAP-6907-2020; yu,
   zixian/HGV-0146-2022
OI Ma, Rui/0000-0002-1441-6862; Xing, Yan/0009-0009-1046-5577; Guo,
   Wei-Feng/0000-0003-0565-177X
FU Xijing hospital discipline promoting plan; National Natural Science
   Foundation of China; Key project of Shaanxi province;  [XJZT21L15]; 
   [82170722];  [81870470];  [2017ZDXM-SF-045]
FX Funding This study was sponsored by grants from Xijing hospital
   discipline promoting plan (Reference number: XJZT21L15), National
   Natural Science Foundation of China grants (Reference number: 82170722,
   81870470), Key project of Shaanxi province (Reference number:
   2017ZDXM-SF-045).
CR Akbari E, 2016, FRONT AGING NEUROSCI, V8, DOI 10.3389/fnagi.2016.00256
   Asti A, 2014, J ALZHEIMERS DIS, V39, P169, DOI 10.3233/JAD-131394
   BARLOGIE B, 1992, JAMA-J AM MED ASSOC, V268, P2946, DOI 10.1001/jama.268.20.2946
   Calcinotto A, 2018, NAT COMMUN, V9, DOI 10.1038/s41467-018-07305-8
   Castro-Mejía J, 2016, GASTROENT RES PRACT, V2016, DOI 10.1155/2016/4953120
   Cattaneo A, 2017, NEUROBIOL AGING, V49, P60, DOI 10.1016/j.neurobiolaging.2016.08.019
   Cui L, 2017, BIOMED RES INT, V2017, DOI 10.1155/2017/3796359
   Deshayes S, 2019, ANN RHEUM DIS, V78, P1398, DOI 10.1136/annrheumdis-2019-215258
   Dong RJ, 2020, FRONT CELL INFECT MI, V10, DOI 10.3389/fcimb.2020.557368
   Douglas GM, 2020, NAT BIOTECHNOL, V38, P685, DOI 10.1038/s41587-020-0548-6
   Eckhardt ERM, 2010, BMC GASTROENTEROL, V10, DOI 10.1186/1471-230X-10-133
   Friedman S, 1998, GASTROENTEROL CLIN N, V27, P595, DOI 10.1016/S0889-8553(05)70022-4
   Gertz MA, 2005, AM J HEMATOL, V79, P319, DOI 10.1002/ajh.20381
   Gertz MA, 2020, AM J HEMATOL, V95, P848, DOI 10.1002/ajh.25819
   Gibiino G, 2018, DIGEST LIVER DIS, V50, P635, DOI 10.1016/j.dld.2018.03.016
   Harach T, 2017, SCI REP-UK, V7, DOI 10.1038/srep41802
   Sidiqi MH, 2021, BLOOD CANCER J, V11, DOI 10.1038/s41408-021-00483-7
   Holscher HD, 2012, JPEN-PARENTER ENTER, V36, p106S, DOI 10.1177/0148607111430817
   Jang WY, 2016, APPL PHYSIOL NUTR ME, V41, P640, DOI 10.1139/apnm-2015-0369
   Jian XX, 2020, MICROBIOME, V8, DOI 10.1186/s40168-020-00854-5
   Kahn MS, 2012, BEHAV BRAIN RES, V229, P176, DOI 10.1016/j.bbr.2012.01.010
   Kang CS, 2013, PLOS ONE, V8, DOI 10.1371/journal.pone.0076520
   Kastritis E, 2021, NEW ENGL J MED, V385, P46, DOI 10.1056/NEJMoa2028631
   Kastritis E, 2020, J CLIN ONCOL, V38, DOI 10.1200/JCO.20.01285
   Khan N, 2021, BLOOD, V137, P1527, DOI 10.1182/blood.2020006923
   Kumar S, 2012, J CLIN ONCOL, V30, P989, DOI 10.1200/JCO.2011.38.5724
   Kyle RA, 2019, MAYO CLIN PROC, V94, P465, DOI 10.1016/j.mayocp.2018.08.041
   Larsen P, 2007, ENVIRON MICROBIOL, V9, P3077, DOI 10.1111/j.1462-2920.2007.01418.x
   Lim HJ, 2020, J MICROBIOL BIOTECHN, V30, P1793, DOI 10.4014/jmb.2007.07046
   Lundmark K, 2005, P NATL ACAD SCI USA, V102, P6098, DOI 10.1073/pnas.0501814102
   Marietta EV, 2016, ARTHRITIS RHEUMATOL, V68, P2878, DOI 10.1002/art.39785
   Merlini G, 2003, NEW ENGL J MED, V349, P583, DOI 10.1056/NEJMra023144
   Muñoz JAM, 2011, APPL ENVIRON MICROB, V77, P8775, DOI 10.1128/AEM.05548-11
   Most J, 2017, BENEF MICROBES, V8, P557, DOI 10.3920/BM2016.0189
   Palladini G, 2021, AMYLOID, V28, P1, DOI 10.1080/13506129.2020.1868810
   Palladini G, 2012, J CLIN ONCOL, V30, P4541, DOI 10.1200/JCO.2011.37.7614
   Pepe MS, 2008, J NATL CANCER I, V100, P1432, DOI 10.1093/jnci/djn326
   Perry RJ, 2016, NATURE, V534, P213, DOI 10.1038/nature18309
   Pianko MJ, 2019, BLOOD ADV, V3, P2040, DOI 10.1182/bloodadvances.2019032276
   Quigley EMM, 2017, CURR NEUROL NEUROSCI, V17, DOI 10.1007/s11910-017-0802-6
   Reigstad CS, 2009, PLOS ONE, V4, DOI 10.1371/journal.pone.0005842
   Segata N, 2011, GENOME BIOL, V12, DOI 10.1186/gb-2011-12-6-r60
   Vogt NM, 2017, SCI REP-UK, V7, DOI 10.1038/s41598-017-13601-y
   Westermark GT, 2015, ANNU REV PATHOL-MECH, V10, P321, DOI 10.1146/annurev-pathol-020712-163913
   Zhai QX, 2019, CRIT REV FOOD SCI, V59, P3227, DOI 10.1080/10408398.2018.1517725
   Zhang BQ, 2019, MED SCI MONITOR, V25, P8269, DOI 10.12659/MSM.919988
NR 46
TC 1
Z9 1
U1 1
U2 10
PU FRONTIERS MEDIA SA
PI LAUSANNE
PA AVENUE DU TRIBUNAL FEDERAL 34, LAUSANNE, CH-1015, SWITZERLAND
SN 1664-3224
J9 FRONT IMMUNOL
JI Front. Immunol.
PD OCT 19
PY 2022
VL 13
AR 973760
DI 10.3389/fimmu.2022.973760
PG 18
WC Immunology
WE Science Citation Index Expanded (SCI-EXPANDED)
SC Immunology
GA 5X9MF
UT WOS:000878918000001
PM 36341382
OA gold, Green Published
DA 2024-04-28
ER

PT J
AU Guo, YM
   Takahashi, N
   Miyabe, K
   Yoshida, M
   Abe, F
   Yamashita, T
   Nara, M
   Yoshioka, T
   Ohashi, K
   Goto, A
   Takahashi, N
AF Guo, Yong-mei
   Takahashi, Nagi
   Miyabe, Ken
   Yoshida, Makoto
   Abe, Fumito
   Yamashita, Takaya
   Nara, Miho
   Yoshioka, Tomoko
   Ohashi, Kenichi
   Goto, Akiteru
   Takahashi, Naoto
TI Immunoglobulin Light Chain Amyloidosis with Severe Liver Dysfunction
   Accompanied by Factor X Deficiency
SO INTERNAL MEDICINE
LA English
DT Article
DE AL amyloidosis; hepatic amyloidosis; liver dysfunction; bleeding
   tendency; factor X
ID STEM-CELL TRANSPLANTATION; HIGH-DOSE MELPHALAN; HEPATIC AMYLOIDOSIS; AL
   AMYLOIDOSIS; NATURAL-HISTORY
AB Severe hepatic failure is rarely a cause of death in patients with immunoglobulin light chain (AL) amyloidosis. We herein report a case of AL amyloidosis involving a bleeding tendency due to factor X deficiency and marked hepatic involvement of amyloidosis. The patient died due to severe liver dysfunction two weeks after admission. The diagnosis was confirmed histologically by AL-lambda amyloidosis, with the liver and spleen as the main lesions, on an autopsy. As treatment-related toxicity is strong in advanced cases, appropriate treatments are required to improve the prognosis of AL amyloidosis with severe liver dysfunction.
C1 [Guo, Yong-mei; Takahashi, Nagi; Abe, Fumito; Yamashita, Takaya; Nara, Miho; Yoshioka, Tomoko; Takahashi, Naoto] Akita Univ, Grad Sch Med, Dept Hematol Nephrol & Rheumatol, Akita, Japan.
   [Miyabe, Ken; Yoshida, Makoto; Goto, Akiteru] Akita Univ, Grad Sch Med, Dept Cellular & Organ Pathol, Akita, Japan.
   [Ohashi, Kenichi] Yokohama City Univ, Grad Sch Med, Dept Pathol, Yokohama, Kanagawa, Japan.
C3 Akita University; Akita University; Yokohama City University
RP Guo, YM (corresponding author), Akita Univ, Grad Sch Med, Dept Hematol Nephrol & Rheumatol, Akita, Japan.
EM kakueibai2015@med.akita-u.ac.jp
RI Goto, Akiteru/P-5775-2014
OI Miyabe, Ken/0009-0006-0105-7027; Goto, Akiteru/0000-0001-8776-9004
CR Breems DA, 2004, EUR J HAEMATOL, V72, P181, DOI 10.1046/j.0902-4441.2003.00200.x
   BUCK FS, 1991, HUM PATHOL, V22, P904, DOI 10.1016/0046-8177(91)90180-W
   Desikan KR, 1997, LEUKEMIA LYMPHOMA, V27, P315, DOI 10.3109/10428199709059685
   Dispenzieri A, 2012, BLOOD REV, V26, P137, DOI 10.1016/j.blre.2012.03.001
   Elnegouly M, 2016, ANN HEPATOL, V15, P592
   Gatel A, 1998, ANN INTERN MED, V128, P604, DOI 10.7326/0003-4819-128-7-199804010-00031
   GERTZ MA, 1988, AM J MED, V85, P73, DOI 10.1016/0002-9343(88)90505-0
   Gertz MA, 1997, HEPATOLOGY, V25, P118, DOI 10.1002/hep.510250122
   Gertz MA, 2013, AM J HEMATOL, V88, P417, DOI 10.1002/ajh.23400
   Girnius S, 2009, HAEMATOL-HEMATOL J, V94, P1029, DOI 10.3324/haematol.2008.001925
   GLENNER GG, 1977, NEW ENGL J MED, V297, P108, DOI 10.1056/NEJM197707142970211
   GREIPP PR, 1981, AM J HEMATOL, V11, P443, DOI 10.1002/ajh.2830110414
   MCPHERSON RA, 1977, AM J HEMATOL, V3, P225, DOI 10.1002/ajh.2830030303
   Mumford AD, 2000, BRIT J HAEMATOL, V110, P454, DOI 10.1046/j.1365-2141.2000.02183.x
   Park MA, 2003, MEDICINE, V82, P291, DOI 10.1097/01.md.0000091183.93122.c7
   Shimazaki C, 2018, INTERNAL MED, V57, P181, DOI 10.2169/internalmedicine.9206-17
   Tashiro H, 2018, CLIN CASE REP, V6, P513, DOI 10.1002/ccr3.1398
   Cibeira MT, 2011, BLOOD, V118, P4346, DOI 10.1182/blood-2011-01-330738
NR 18
TC 2
Z9 3
U1 0
U2 0
PU JAPAN SOC INTERNAL MEDICINE
PI TOKYO
PA 34-3 3-CHOME HONGO BUNKYO-KU, TOKYO, 113, JAPAN
SN 0918-2918
EI 1349-7235
J9 INTERNAL MED
JI Intern. Med.
PY 2019
VL 58
IS 20
BP 3039
EP 3043
DI 10.2169/internalmedicine.2864-19
PG 5
WC Medicine, General & Internal
WE Science Citation Index Expanded (SCI-EXPANDED)
SC General & Internal Medicine
GA JF3LK
UT WOS:000491288300021
PM 31243220
OA gold, Green Published
DA 2024-04-28
ER

PT J
AU Muchtar, E
   Kumar, SK
   Gertz, MA
   Grogan, M
   AbouEzzeddine, OF
   Jaffe, AS
   Dispenzieri, A
AF Muchtar, Eli
   Kumar, Shaji K.
   Gertz, Morie A.
   Grogan, Martha
   AbouEzzeddine, Omar F.
   Jaffe, Allan S.
   Dispenzieri, Angela
TI Staging systems use for risk stratification of systemic amyloidosis in
   the era of high-sensitivity troponin T assay
SO BLOOD
LA English
DT Article
ID BRAIN NATRIURETIC PEPTIDE; LIGHT-CHAIN AMYLOIDOSIS; CARDIAC BIOMARKERS;
   AL AMYLOIDOSIS; SURVIVAL; OUTCOMES; BORTEZOMIB; UPFRONT
C1 [Muchtar, Eli; Kumar, Shaji K.; Gertz, Morie A.; Dispenzieri, Angela] Mayo Clin, Div Hematol, 200 First St SW, Rochester, MN 55905 USA.
   [Grogan, Martha; AbouEzzeddine, Omar F.; Jaffe, Allan S.] Mayo Clin, Dept Cardiovasc Dis, Rochester, MN USA.
   [Jaffe, Allan S.] Mayo Clin, Dept Lab Med & Pathol, Rochester, MN USA.
C3 Mayo Clinic; Mayo Clinic; Mayo Clinic
RP Dispenzieri, A (corresponding author), Mayo Clin, Div Hematol, 200 First St SW, Rochester, MN 55905 USA.
EM dispenzieri.angela@mayo.edu
RI Kumar, Shaji K/A-9853-2008; Gertz, Morie/K-2873-2019; Muchtar,
   Eli/AAG-9554-2020
OI Muchtar, Eli/0000-0003-2210-2174
CR Dispenzieri A, 2004, BLOOD, V104, P1881, DOI 10.1182/blood-2004-01-0390
   Dispenzieri A, 2004, J CLIN ONCOL, V22, P3751, DOI 10.1200/JCO.2004.03.029
   Dispenzieri A, 2014, HEART, V100, P383, DOI 10.1136/heartjnl-2013-304957
   Dispenzieri A, 2003, LANCET, V361, P1787, DOI 10.1016/S0140-6736(03)13396-X
   Gertz MA, 2013, BONE MARROW TRANSPL, V48, P557, DOI 10.1038/bmt.2012.170
   GERTZ MA, 1989, MAYO CLIN PROC, V64, P1505, DOI 10.1016/S0025-6196(12)65706-1
   Gertz M, 2008, LEUKEMIA LYMPHOMA, V49, P36, DOI 10.1080/10428190701684518
   Gillmore JD, 2018, EUR HEART J, V39, P2799, DOI 10.1093/eurheartj/ehx589
   Grogan M, 2015, HEART FAIL REV, V20, P155, DOI 10.1007/s10741-014-9464-5
   Hammerer-Lercher A, 2013, J AM HEART ASSOC, V2, DOI 10.1161/JAHA.113.000204
   Kastritis E, 2015, AM J HEMATOL, V90, pE60, DOI 10.1002/ajh.23936
   Kristen AV, 2010, BLOOD, V116, P2455, DOI 10.1182/blood-2010-02-267708
   Kumar S, 2012, J CLIN ONCOL, V30, P989, DOI 10.1200/JCO.2011.38.5724
   Kumar SK, 2019, J CLIN ONCOL, V37, P171, DOI 10.1200/JCO.18.01398
   Lilleness B, 2019, BLOOD, V133, P215, DOI 10.1182/blood-2018-06-858951
   Maurer MS, 2016, J AM COLL CARDIOL, V68, P161, DOI 10.1016/j.jacc.2016.03.596
   Muchtar E, 2018, LEUKEMIA, V32, P2240, DOI 10.1038/s41375-018-0060-x
   Muchtar E, 2017, BLOOD, V129, P2111, DOI 10.1182/blood-2016-11-751628
   Palladini G, 2003, CIRCULATION, V107, P2440, DOI 10.1161/01.CIR.0000068314.02595.B2
   Palladini G, 2015, BLOOD, V126, P612, DOI 10.1182/blood-2015-01-620302
   Palladini G, 2012, J CLIN ONCOL, V30, P4541, DOI 10.1200/JCO.2011.37.7614
   Palladini G, 2010, BLOOD, V116, P3426, DOI 10.1182/blood-2010-05-286567
   Swiecicki PL, 2015, AMYLOID, V22, P123, DOI 10.3109/13506129.2015.1019610
   Wechalekar AD, 2013, BLOOD, V121, P3420, DOI 10.1182/blood-2012-12-473066
NR 24
TC 22
Z9 22
U1 0
U2 3
PU AMER SOC HEMATOLOGY
PI WASHINGTON
PA 2021 L ST NW, SUITE 900, WASHINGTON, DC 20036 USA
SN 0006-4971
EI 1528-0020
J9 BLOOD
JI Blood
PD FEB 14
PY 2019
VL 133
IS 7
BP 763
EP 766
DI 10.1182/blood-2018-10-875252
PG 4
WC Hematology
WE Science Citation Index Expanded (SCI-EXPANDED)
SC Hematology
GA HL3QF
UT WOS:000458630200020
PM 30545829
OA Bronze
DA 2024-04-28
ER

PT J
AU Liu, Y
   Wen, L
   Ma, L
   Kang, Y
   Liu, KY
   Huang, XJ
   Ruan, GR
   Lu, J
AF Liu, Yang
   Wen, Lei
   Ma, Ling
   Kang, Ying
   Liu, Kai-Yan
   Huang, Xiao-Jun
   Ruan, Guo-Rui
   Lu, Jin
TI MAGE genes: Prognostic indicators in AL amyloidosis patients
SO JOURNAL OF CELLULAR AND MOLECULAR MEDICINE
LA English
DT Article
DE amyloid light-chain amyloidosis; cancer-testis antigen gene; real-time
   quantitative polymerase chain reaction
ID LIGHT-CHAIN AMYLOIDOSIS; MULTIPLE-MYELOMA; ORGAN INVOLVEMENT;
   LACTATE-DEHYDROGENASE; CLINICAL PRESENTATION; IMMUNOTHERAPY;
   MAGE-C1/CT7; SURVIVAL; CRITERIA; MARKER
AB A high frequency of MAGE-CT (cancer testis) antigens are expressed in Multiple Myeloma (MM) patients; however, in other plasma cell dyscrasias, their potential function remains unclear. We measured the expression of MAGE-CT genes (MAGE-C1/CT7, MAGE-A3, MAGE-C2/CT10) in 105 newly diagnosed amyloid light-chain (AL) amyloidosis patients between June 2013 and January 2018 at Peking University People's Hospital using real-time quantitative polymerase chain reaction. In the newly diagnosed AL patients, the positive expression rates of patients with MAGE-C1/CT7, MAGE-C2/CT10 and MAGE-A3 were 83.8% (88/105), 56.71% (38/67) and 22.0% (13/59) respectively. There was no significant correlation between organ propensity and MAGE-CT gene expression. Changes in the MAGE-C1/CT7 levels were consistent with a therapeutic effect. The expression levels of MAGE-C1/CT7, MAGE-C2/CT10 and MAGE-A3 provide potentially effective clinical indicators for auxiliary diagnoses and monitoring treatment efficacy in AL amyloidosis patients.
C1 [Liu, Yang; Wen, Lei; Ma, Ling; Kang, Ying; Liu, Kai-Yan; Huang, Xiao-Jun; Ruan, Guo-Rui; Lu, Jin] Peking Univ, Peoples Hosp, Inst Hematol, 11 Xi Zhi Men South St, Beijing 100044, Peoples R China.
   [Liu, Yang; Wen, Lei; Ma, Ling; Kang, Ying; Liu, Kai-Yan; Huang, Xiao-Jun; Ruan, Guo-Rui; Lu, Jin] Beijing Key Lab Hematopoiet Stem Cell Transplant, Beijing, Peoples R China.
   [Liu, Yang; Wen, Lei; Ma, Ling; Kang, Ying; Liu, Kai-Yan; Huang, Xiao-Jun; Ruan, Guo-Rui; Lu, Jin] Peking Univ, Collaborat Innovat Ctr Hematol, Beijing, Peoples R China.
   [Huang, Xiao-Jun] Peking Univ, Acad Adv Interdisciplinary Studies, Peking Tsinghua Ctr Life Sci, Beijing, Peoples R China.
   [Huang, Xiao-Jun; Lu, Jin] Soochow Univ, Collaborat Innovat Ctr Hematol, Suzhou, Peoples R China.
C3 Peking University; Peking University; Peking University; Soochow
   University - China
RP Ruan, GR; Lu, J (corresponding author), Peking Univ, Peoples Hosp, Inst Hematol, 11 Xi Zhi Men South St, Beijing 100044, Peoples R China.
EM ruanguorui@pkuph.edu.cn; jin1lu@sina.com
RI Huang, Xiao-Jun/HIK-3759-2022; LI, Xiang-Yang/JZE-0275-2024
OI Huang, Xiao-Jun/0000-0002-2145-6643; Lu, jin/0000-0001-5004-2741; liu,
   yang/0000-0002-8471-8460
FU University of Michigan Health System-Peking University Health Science
   Center Joint Institute for Translational and Clinical Research
   [BMU20160562]; National Natural Science Foundation of China [91853202,
   81770156]; National Basic Research Program of China [2013CB733701];
   National Natural Sciences Foundation of China [81770156, 81270572,
   81570182, 81670098]; National Key Project of Research and Development of
   China [2017YFA0104500]; University of Michigan [BMU20160562]; Peking
   University
FX University of Michigan Health System-Peking University Health Science
   Center Joint Institute for Translational and Clinical Research,
   Grant/Award Number: BMU20160562; Major Research plan of the National
   Natural Science Foundation of China, Grant/Award Number: 91853202;
   National Basic Research Program of China, Grant/Award Number:
   2013CB733701; National Natural Sciences Foundation of China, Grant/Award
   Number: 81270572, 81570182, 81670098 and 81770156; National Key Project
   of Research and Development of China, Grant/Award Number:
   2017YFA0104500; National Natural Science Foundation of China,
   Grant/Award Number: 91853202 and 81770156; University of Michigan,
   Grant/Award Number: BMU20160562; Peking University; Research and
   Development, Grant/Award Number: 2017YFA0104500]
CR Abraham RS, 2003, BLOOD, V101, P3801, DOI 10.1182/blood-2002-09-2707
   Atanackovic D, 2010, HAEMATOL-HEMATOL J, V95, P785, DOI 10.3324/haematol.2009.014464
   Atanackovic D, 2009, CLIN CANCER RES, V15, P1343, DOI 10.1158/1078-0432.CCR-08-0989
   Carvalho FD, 2011, PLOS ONE, V6
   Chim CS, 2017, BRIT J HAEMATOL, V178, P833, DOI 10.1111/bjh.14835
   Comenzo RL, 2012, LEUKEMIA, V26, P2317, DOI 10.1038/leu.2012.100
   Comenzo RL, 1999, BRIT J HAEMATOL, V106, P744, DOI 10.1046/j.1365-2141.1999.01591.x
   Comenzo RL, 2001, BLOOD, V98, P714, DOI 10.1182/blood.V98.3.714
   de Carvalho F, 2013, CANCER IMMUNOL IMMUN, V62, P191, DOI 10.1007/s00262-012-1376-4
   Dhodapkar Madhav V, 2003, Cancer Immun, V3, P9
   Dispenzieri A, 2015, MAYO CLIN PROC, V90, P1054, DOI 10.1016/j.mayocp.2015.06.009
   Duan ZF, 2003, CLIN CANCER RES, V9, P2778
   de Larrea CF, 2013, LEUKEMIA, V27, P780, DOI 10.1038/leu.2012.336
   Gertz MA, 2005, AM J HEMATOL, V79, P319, DOI 10.1002/ajh.20381
   Hofmann O, 2008, P NATL ACAD SCI USA, V105, P20422, DOI 10.1073/pnas.0810777105
   Huang XH, 2016, KIDNEY DIS-BASEL, V2, P1, DOI 10.1159/000444287
   Huang XH, 2015, CLIN KIDNEY J, V8, P120, DOI 10.1093/ckj/sfu117
   Jung SH, 2017, CRIT REV ONCOL HEMAT, V111, P87, DOI 10.1016/j.critrevonc.2017.01.011
   Kourelis TV, 2017, BLOOD, V129, P299, DOI 10.1182/blood-2016-10-743997
   Kyle RA, 2010, LEUKEMIA, V24, P1121, DOI 10.1038/leu.2010.60
   Muchtar E, 2017, LEUKEMIA, V31, P1562, DOI 10.1038/leu.2016.369
   Muchtar E, 2017, LEUKEMIA, V31, P92, DOI 10.1038/leu.2016.140
   Muchtar E, 2017, BRIT J HAEMATOL, V178, P888, DOI 10.1111/bjh.14830
   Pabst C, 2010, EXP MOL PATHOL, V89, P175, DOI 10.1016/j.yexmp.2010.06.011
   Palladini G, 2012, J CLIN ONCOL, V30, P4541, DOI 10.1200/JCO.2011.37.7614
   Rajkumar SV, 2014, LANCET ONCOL, V15, pE538, DOI 10.1016/S1470-2045(14)70442-5
   Rodríguez-Otero P, 2017, HAEMATOLOGICA, V102, P423, DOI 10.3324/haematol.2016.152504
   Rosenzweig MA, 2012, BLOOD CANCER J, V2, DOI 10.1038/bcj.2012.32
   Shires K, 2016, J CANCER RES CLIN, V142, P2383, DOI 10.1007/s00432-016-2231-3
   Sidana S, 2018, LEUKEMIA, V32, P729, DOI 10.1038/leu.2017.286
   van der Burg SH, 2018, SEMIN IMMUNOL, V39, P119, DOI 10.1016/j.smim.2018.04.001
   von Boehmer L, 2011, PLOS ONE, V6, DOI 10.1371/journal.pone.0021366
   Wang L, 2015, INT J CANCER, V136, P1751, DOI 10.1002/ijc.29190
   Zhang CL, 2017, BLOOD REV, V31, P261, DOI 10.1016/j.blre.2017.03.002
   Zhang Y, 2014, MOL CANCER, V13, DOI 10.1186/1476-4598-13-25
NR 35
TC 5
Z9 7
U1 0
U2 7
PU WILEY
PI HOBOKEN
PA 111 RIVER ST, HOBOKEN 07030-5774, NJ USA
EI 1582-4934
J9 J CELL MOL MED
JI J. Cell. Mol. Med.
PD AUG
PY 2019
VL 23
IS 8
BP 5672
EP 5678
DI 10.1111/jcmm.14475
PG 7
WC Cell Biology; Medicine, Research & Experimental
WE Science Citation Index Expanded (SCI-EXPANDED)
SC Cell Biology; Research & Experimental Medicine
GA IR6EN
UT WOS:000481532600073
PM 31222935
OA Green Published, gold
DA 2024-04-28
ER

PT J
AU He, HY
   Liu, J
   Jiang, H
   Du, J
   Li, L
   Lu, J
   Fu, WJ
AF He, Haiyan
   Liu, Jin
   Jiang, Hua
   Du, Juan
   Li, Lu
   Lu, Jing
   Fu, Weijun
TI High Serum Lactate Dehydrogenase adds Prognostic Value to Cardiac
   Biomarker Staging System for Light Chain Amyloidosis
SO JOURNAL OF CANCER
LA English
DT Article
DE Light chain amyloidosis; Lactate dehydrogenase; Prognosis
ID BRAIN NATRIURETIC PEPTIDE; SURVIVAL; TROPONINS; MARKERS; AL
AB Objective: To evaluate the impact of elevated serum lactate dehydrogenase (LDH) on prognosis of immunoglobulin light chain (AL) amyloidosis, and to investigate its prognostic value for the cardiac biomarker staging system.
   Patients and Methods: We analyzed 83 consecutive patients with newly diagnosed immunoglobulin light chain amyloidosis who were treated with bortezomib or thalidomide based therapies between August 2010 and May 2017.
   Results: Elevated serum LDH was identified to be associated with cardiac involvement, BNP and TNT (p=0.017, p=0.007, and p=0.026, respectively). The prognosis of patients with elevated serum LDH was inferior to that of patients with normal serum LDH. The two-year PFS rates of patients with elevated serum LDH and patients with normal serum LDH were 47.8% and 68.8% respectively (p=0.009), and the corresponding two-year OS rates were 51.5% and 73.9% respectively (p=0.007). We then incorporated serum LDH into the cardiac biomarker staging system involving cTNT and NT-proBNP. Patients were assigned a score of 1 of cTNT >= 0.025ng/ml, NT-proBNP >= 332ng/L, and LDH >= 259U/L, creating a stage I to IV with scores 0 to 3 points, respectively. The proportion of patients with stage I, II, III, and IV were 31.6%, 32.9%, 21.1%, and 14.4%. The two-year PFS rates for patients in stage I, II, III and IV were 72.6%, 53.6%, 33.7% and 20%(p<0.001), respectively. The two-year OS rates of patients were 90.9%, 66.7%, 42.9%, and 20% (p<0.001), respectively.
   Conclusion: Elevated LDH had adverse influence on prognosis of AL amyloidosis, which added prognostic value to the cardiac biomarker staging system.
C1 [He, Haiyan; Liu, Jin; Jiang, Hua; Du, Juan; Li, Lu; Lu, Jing; Fu, Weijun] Changzheng Hosp, Myeloma & Lymphoma Ctr, Dept Hematol, 415 Fengyang Rd, Shanghai 200003, Peoples R China.
C3 Naval Medical University
RP Fu, WJ (corresponding author), Changzheng Hosp, Myeloma & Lymphoma Ctr, Dept Hematol, 415 Fengyang Rd, Shanghai 200003, Peoples R China.
EM fuweijun@smmu.edu.cn
RI Jiang, Cheng/JHU-0179-2023
CR Armstrong AJ, 2012, J CLIN ONCOL, V30, P3402, DOI 10.1200/JCO.2011.40.9631
   Balch CM, 2010, CA-CANCER J CLIN, V53, P131
   Barlow LJ, 2010, NAT REV UROL, V7, P610, DOI 10.1038/nrurol.2010.166
   Dispenzieri A, 2004, BLOOD, V104, P1881, DOI 10.1182/blood-2004-01-0390
   Dispenzieri A, 2004, J CLIN ONCOL, V22, P3751, DOI 10.1200/JCO.2004.03.029
   Dispenzieri A, 2003, LANCET, V361, P1787, DOI 10.1016/S0140-6736(03)13396-X
   Drent M., 1966, EUROPEAN RESP J, V9, P1736
   Falk RH, 1997, NEW ENGL J MED, V337, P898, DOI 10.1056/NEJM199709253371306
   Gertz MA, 2005, AM J HEMATOL, V79, P319, DOI 10.1002/ajh.20381
   Gertz MA, 2011, AM J HEMATOL, V86, P181, DOI 10.1002/ajh.21934
   Kato GJ, 2006, BLOOD, V107, P2279, DOI 10.1182/blood-2005-06-2373
   Kemp M, 2004, BRIT J ANAESTH, V93, P63, DOI 10.1093/bja/aeh148
   Kumar S, 2012, J CLIN ONCOL, V30, P989, DOI 10.1200/JCO.2011.38.5724
   KYLE RA, 1986, BLOOD, V68, P220
   Nagle SJ, 2013, AM J HEMATOL, V88, P890, DOI 10.1002/ajh.23524
   Palladini G, 2003, CIRCULATION, V107, P2440, DOI 10.1161/01.CIR.0000068314.02595.B2
   Palumbo A, 2015, J CLIN ONCOL, V33, P2863, DOI 10.1200/JCO.2015.61.2267
   SHIPP MA, 1993, NEW ENGL J MED, V329, P987, DOI 10.1056/nejm199309303291402
NR 18
TC 4
Z9 4
U1 0
U2 3
PU IVYSPRING INT PUBL
PI LAKE HAVEN
PA PO BOX 4546, LAKE HAVEN, NSW 2263, AUSTRALIA
SN 1837-9664
J9 J CANCER
JI J. Cancer
PY 2019
VL 10
IS 23
BP 5622
EP 5627
DI 10.7150/jca.30345
PG 6
WC Oncology
WE Science Citation Index Expanded (SCI-EXPANDED)
SC Oncology
GA JD9QB
UT WOS:000490321900002
PM 31737098
OA gold, Green Published
DA 2024-04-28
ER

PT J
AU Charlinski, G
   Ziarkiewicz, M
   Boguradzki, P
   Wiater, E
   Torosian, T
   Dwilewicz-Trojaczek, J
   Wiktor-Jedrzejczak, W
AF Charlinski, G.
   Ziarkiewicz, M.
   Boguradzki, P.
   Wiater, E.
   Torosian, T.
   Dwilewicz-Trojaczek, J.
   Wiktor-Jedrzejczak, W.
TI High-Dose Melphalan and Autologous Hematopoietic Stem Cell
   Transplantation in Primary Amyloidosis: Single-Center Results
SO TRANSPLANTATION PROCEEDINGS
LA English
DT Article; Proceedings Paper
CT 11th Congress of the Polish-Transplantation-Society
CY NOV 28-30, 2013
CL Bydgoszcz, POLAND
SP Polish Transplantat Soc
ID PRIMARY SYSTEMIC AMYLOIDOSIS; AL AMYLOIDOSIS; THERAPY; DIAGNOSIS;
   SURVIVAL
AB Background. Systemic immunoglobulin light-chain amyloidosis (AL) is a plasma cell dyscrasia resulting in multisystem organ failure and death. Autologous hematopoietic stem-cell transplantation (ASCT) has been widely used to treat patients with AL. However, treatment-related mortality remains high and reported series are subject to selection bias.
   Methods. To define the role of patient selection in stem cell transplantation, we evaluated 24 consecutive AL patients transplanted at our center.
   Results. Complete hematologic response was achieved in all 20 patients surviving >100 days posttransplantation. The 1-year overall survival (OS) rate after ASCT was 78.5%. The 5- and 10-year progression-free and OS rates were 57% and 47%, respectively. Treatment-related deaths owing to cardiovascular problems occurred in 16% of cases.
   Conclusion. ASCT for AL amyloidosis can be safely performed in experienced transplantation centers, and increased risk is associated mainly with cardiovascular system involvement.
C1 [Charlinski, G.; Ziarkiewicz, M.; Boguradzki, P.; Wiater, E.; Torosian, T.; Dwilewicz-Trojaczek, J.; Wiktor-Jedrzejczak, W.] Med Univ Warsaw, Dept Hematol Oncol & Internal Dis, Warsaw, Poland.
C3 Medical University of Warsaw
RP Wiktor-Jedrzejczak, W (corresponding author), 1a Banacha St, PL-02097 Warsaw, Poland.
EM wiktor@amwaw.edu.pl
RI Dwilewicz-Trojaczek, Jadwiga/E-1497-2019
OI Dwilewicz-Trojaczek, Jadwiga/0000-0002-8572-0335; Ziarkiewicz,
   Mateusz/0000-0002-9658-8288
CR Cohen AD, 2010, HEMATOL-AM SOC HEMAT, P287, DOI 10.1182/asheducation-2010.1.287
   Comenzo RL, 2009, BLOOD, V114, P3147, DOI 10.1182/blood-2009-04-202879
   Comenzo RL, 2002, BLOOD, V99, P4276, DOI 10.1182/blood.V99.12.4276
   Dispenzieri A, 2004, J CLIN ONCOL, V22, P3751, DOI 10.1200/JCO.2004.03.029
   Jimenez-Zepeda VH, 2014, BRIT J HAEMATOL, V164, P722, DOI 10.1111/bjh.12673
   KYLE RA, 1992, BLOOD, V79, P1817
   Moreau P, 1998, BRIT J HAEMATOL, V101, P766, DOI 10.1046/j.1365-2141.1998.00772.x
   Palladini G, 2012, J CLIN ONCOL, V30, P4541, DOI 10.1200/JCO.2011.37.7614
   Rajkumar SV, 2006, MAYO CLIN PROC, V81, P693, DOI 10.4065/81.5.693
   Skinner M, 2004, ANN INTERN MED, V140, P85, DOI 10.7326/0003-4819-140-2-200401200-00008
NR 10
TC 1
Z9 1
U1 0
U2 2
PU ELSEVIER SCIENCE INC
PI NEW YORK
PA 360 PARK AVE SOUTH, NEW YORK, NY 10010-1710 USA
SN 0041-1345
EI 1873-2623
J9 TRANSPL P
JI Transplant. Proc.
PD OCT
PY 2014
VL 46
IS 8
BP 2877
EP 2881
DI 10.1016/j.transproceed.2014.09.053
PG 5
WC Immunology; Surgery; Transplantation
WE Science Citation Index Expanded (SCI-EXPANDED); Conference Proceedings Citation Index - Science (CPCI-S)
SC Immunology; Surgery; Transplantation
GA AX2ES
UT WOS:000346757000094
PM 25380940
DA 2024-04-28
ER

PT J
AU Rysavá, R
AF Rysava, Romana
TI AL amyloidosis: advances in diagnostics and treatment
SO NEPHROLOGY DIALYSIS TRANSPLANTATION
LA English
DT Review
DE AL amyloidosis; bortezomib; free light chains; nephrotic syndrome; stem
   cell transplantation
ID LIGHT-CHAIN AMYLOIDOSIS; HIGH-DOSE MELPHALAN; N LATEX FLC; SYSTEMIC
   AMYLOIDOSIS; CARDIAC BIOMARKERS; STAGING SYSTEM; DEXAMETHASONE; SERUM;
   CYCLOPHOSPHAMIDE; THERAPY
AB AL amyloidosis (light chain; previously also called primary amyloidosis) is a systemic disease characterized by an amyloid deposition process affecting many organs, and which still has unsatisfactory survival of patients. The monoclonal light chains kappa (j) or lambda (k) or their fragments form the fibrils that deposit and accumulate in different tissues. Renal involvement is very frequent in AL amyloidosis and can lead to the development of nephrotic syndrome followed by renal failure in some cases. AL amyloidosis ultimately leads to destruction of tissues and progressive disease. With recent advances in the treatment, the importance of an early diagnosis of amyloidosis and correct assessment of its type is high. Histologic confirmation is based on Congo red detection of amyloid deposits in tissues but AL amyloidosis must also be distinguished from other systemic forms of amyloidoses with renal involvement, such as AA amyloidosis, amyloidosis with heavy chain deposition, fibrinogen A alpha or ALECT2 (leukocyte chemotactic factor 2) deposition. Immunofluorescence (IF) plays a key role here. IF on formalin-fixed paraffin-embedded tissue after protease digestion, immunohistochemistry or laser microdissection with mass spectrometry should complete the diagnosis in unclear cases. Standard treatment with melphalan and prednisolone or with cyclophosphamide and dexamethasone has been replaced with newer drugs used for the treatment of multiple myeloma-bortezomib, carfilzomib and ixazomib or thalidomide, lenalidomide and pomalidomide. High-dose melphalan supported by autologous stem cell transplantation remains the therapeutic option for patients with low-risk status. These new treatment options prolong survival from months to years and improve the prognosis in a majority of patients.
C1 [Rysava, Romana] Charles Univ Prague, Fac Med 1, Dept Nephrol, Prague, Czech Republic.
C3 Charles University Prague; General University Hospital Prague
RP Rysavá, R (corresponding author), Charles Univ Prague, Fac Med 1, Dept Nephrol, Prague, Czech Republic.
EM romana.rysava@vfn.cz
CR Bradwell AR, 2001, CLIN CHEM, V47, P673
   Campbell JP, 2013, J IMMUNOL METHODS, V391, P1, DOI 10.1016/j.jim.2013.01.014
   Damaj G, 2012, LEUKEMIA LYMPHOMA, V53, P632, DOI 10.3109/10428194.2011.622422
   Dhodapkar MV, 1997, LEUKEMIA LYMPHOMA, V27, P351, DOI 10.3109/10428199709059690
   Dispenzieri A, 2003, AMYLOID, V10, P257, DOI 10.3109/13506120309041743
   Dispenzieri A, 2004, J CLIN ONCOL, V22, P3751, DOI 10.1200/JCO.2004.03.029
   Gatt ME, 2013, BRIT J HAEMATOL, V160, P582, DOI 10.1111/bjh.12191
   Gertz MA, 2005, AM J HEMATOL, V79, P319, DOI 10.1002/ajh.20381
   Gertz MA, 2016, J CLIN ONCOL, V34, P1097, DOI 10.1200/JCO.2015.63.6530
   GIANNI L, 1995, BLOOD, V86, P855
   Hawkins PN, 2002, CURR OPIN NEPHROL HY, V11, P649, DOI 10.1097/00041552-200211000-00013
   Hutchison CA, 2009, NAT REV NEPHROL, V5, P621, DOI 10.1038/nrneph.2009.151
   Jaccard A, 2007, NEW ENGL J MED, V357, P1083, DOI 10.1056/NEJMoa070484
   Kastritis E, 2017, BLOOD CANCER J, V7, DOI 10.1038/bcj.2017.47
   Kastritis E, 2017, BLOOD, V17, pe40
   Kaufman GP, 2017, BLOOD, V130, P900, DOI 10.1182/blood-2017-01-763599
   Kumar S, 2012, J CLIN ONCOL, V30, P989, DOI 10.1200/JCO.2011.38.5724
   Kyle RA, 1997, NEW ENGL J MED, V336, P1202, DOI 10.1056/NEJM199704243361702
   KYLE RA, 1992, BLOOD, V79, P1817
   Leung N, 2016, NEPHROL DIAL TRANSPL, V31, P1, DOI 10.1093/ndt/gfv294
   Leung N, 2013, HAEMATOLOGICA, V98, P988, DOI 10.3324/haematol.2012.079210
   Mahmood S, 2014, HAEMATOLOGICA, V99, P209, DOI 10.3324/haematol.2013.087619
   Mereles D, 2010, CLIN RES CARDIOL, V99, P483, DOI 10.1007/s00392-010-0142-x
   Merlini G, 2006, BLOOD, V108, P2520, DOI 10.1182/blood-2006-03-001164
   Mikhael JR, 2012, BLOOD, V119, P4391, DOI 10.1182/blood-2011-11-390930
   Mollee P, 2013, CLIN CHEM LAB MED, V51, P2303, DOI 10.1515/cclm-2013-0361
   Muchtar E, 2017, BLOOD, V129, P2111, DOI 10.1182/blood-2016-11-751628
   Nasr SH, 2006, KIDNEY INT, V70, P2148, DOI 10.1038/sj.ki.5001990
   Nienhuis HLA, 2016, KIDNEY DIS-BASEL, V2, P10, DOI 10.1159/000444206
   Nuvolone M, 2017, NEPHROL DIAL TRANSPL, V32, P770, DOI 10.1093/ndt/gfw305
   Obici L, 2005, BBA-PROTEINS PROTEOM, V1753, P11, DOI 10.1016/j.bbapap.2005.08.014
   Palladini G, 2004, BLOOD, V103, P2936, DOI 10.1182/blood-2003-08-2788
   Palladini G, 2010, AMYLOID, V17, P81
   Palladini G, 2006, SWISS MED WKLY, V136, P715
   Palladini G, 2017, CLIN CHEM LAB MED, V55, P1734, DOI 10.1515/cclm-2016-1024
   Palladini G, 2015, EXPERT REV CARDIOVAS, V13, P1195, DOI 10.1586/14779072.2015.1093936
   Palladini G, 2012, J CLIN ONCOL, V30, P4541, DOI 10.1200/JCO.2011.37.7614
   Palladini G, 2012, AM J HEMATOL, V87, P465, DOI 10.1002/ajh.23141
   Picken MM, 2010, ARCH PATHOL LAB MED, V134, P545, DOI 10.1043/1543-2165-134.4.545
   Ramirez-Alvarado M, 2012, PLOS ONE, V7, DOI 10.1371/journal.pone.0038061
   Richards DB, 2015, NEW ENGL J MED, V373, P1106, DOI 10.1056/NEJMoa1504942
   Said SM, 2013, CLIN J AM SOC NEPHRO, V8, P1515, DOI 10.2215/CJN.10491012
   Sipe JD, 2014, AMYLOID, V21, P221, DOI 10.3109/13506129.2014.964858
   Specter R, 2011, NEPHROL DIAL TRANSPL, V26, P881, DOI 10.1093/ndt/gfq482
   TAN SY, 1995, AM J KIDNEY DIS, V26, P267, DOI 10.1016/0272-6386(95)90647-9
   Cibeira MT, 2011, BLOOD, V118, P4346, DOI 10.1182/blood-2011-01-330738
   van Gameren II, 2006, ARTHRITIS RHEUM-US, V54, P2015, DOI 10.1002/art.21902
   Velthuis HT, 2011, CLIN CHEM LAB MED, V49, P1323, DOI 10.1515/CCLM.2011.624
   Venner CP, 2012, BLOOD, V119, P4387, DOI 10.1182/blood-2011-10-388462
   Yadav P, 2015, KIDNEY INT, V87, P692, DOI 10.1038/ki.2014.333
NR 50
TC 55
Z9 61
U1 0
U2 7
PU OXFORD UNIV PRESS
PI OXFORD
PA GREAT CLARENDON ST, OXFORD OX2 6DP, ENGLAND
SN 0931-0509
EI 1460-2385
J9 NEPHROL DIAL TRANSPL
JI Nephrol. Dial. Transplant.
PD SEP
PY 2019
VL 34
IS 9
BP 1460
EP +
DI 10.1093/ndt/gfy291
PG 8
WC Transplantation; Urology & Nephrology
WE Science Citation Index Expanded (SCI-EXPANDED)
SC Transplantation; Urology & Nephrology
GA JI2QL
UT WOS:000493309000007
PM 30299492
OA Bronze
DA 2024-04-28
ER

PT J
AU Banypersad, SM
   Moon, JC
   Whelan, C
   Hawkins, PN
   Wechalekar, AD
AF Banypersad, Sanjay M.
   Moon, James C.
   Whelan, Carol
   Hawkins, Philip N.
   Wechalekar, Ashutosh D.
TI Updates in Cardiac Amyloidosis: A Review
SO JOURNAL OF THE AMERICAN HEART ASSOCIATION
LA English
DT Review
DE cardiac amyloidosis; infiltrative cardiomypathy; treatment
ID PRIMARY SYSTEMIC AMYLOIDOSIS; LIGHT-CHAIN AMYLOIDOSIS; CARDIOVASCULAR
   MAGNETIC-RESONANCE; BRAIN NATRIURETIC PEPTIDE; STEM-CELL
   TRANSPLANTATION; SPECKLE TRACKING ECHOCARDIOGRAPHY; T2 RELAXATION-TIMES;
   HEART-TRANSPLANTATION; ENDOMYOCARDIAL BIOPSY; AL-AMYLOIDOSIS
C1 [Banypersad, Sanjay M.; Whelan, Carol; Hawkins, Philip N.; Wechalekar, Ashutosh D.] UCL Med Sch, Natl Amyloidosis Ctr, London, England.
   [Banypersad, Sanjay M.; Whelan, Carol] UCL, London NW3 2PF, England.
   [Moon, James C.] UCL, Inst Cardiovasc Sci, London NW3 2PF, England.
   [Hawkins, Philip N.; Wechalekar, Ashutosh D.] UCL, Ctr Amyloidosis & Acute Phase Prot, Div Med, London NW3 2PF, England.
C3 University of London; University College London; University of London;
   University College London; University of London; University College
   London; University of London; University College London
RP Wechalekar, AD (corresponding author), UCL, Sch Med, Natl Amyloidosis Ctr, Royal Free Campus,Rowland Hill St, London NW3 2PF, England.
EM a.wechalekar@ucl.ac.uk
RI Hawkins, Philip/JVO-1941-2024; Moon, James/AAA-9905-2020
OI Hawkins, Philip/0000-0002-6983-9598; Moon, James/0000-0001-8071-1491
FU GlaxoSmithKline
FX We currently receive funding from GlaxoSmithKline for some of our
   research studies.
CR Abdelmoneim Sahar S, 2008, Eur J Echocardiogr, V9, P338, DOI 10.1093/ejechocard/jen017
   Al Suwaidi J, 1999, ANN INTERN MED, V131, P838, DOI 10.7326/0003-4819-131-11-199912070-00007
   Ardehali H, 2004, AM HEART J, V147, P919, DOI 10.1016/j.ahj.2003.09.020
   Ariyarajah V, 2009, CARDIOLOGY, V113, P132, DOI 10.1159/000177950
   Austin BA, 2009, JACC-CARDIOVASC IMAG, V2, P1369, DOI 10.1016/j.jcmg.2009.08.008
   Banypersad SM SD, 2012, J CARDIOVASC MAGN S, V14, P174
   Barreiros AP, 2010, LIVER TRANSPLANT, V16, P314, DOI 10.1002/lt.21996
   Bellavia D, 2009, HEART, V95, P234, DOI 10.1136/hrt.2007.140343
   Bellavia D, 2008, AM J CARDIOL, V101, P1039, DOI 10.1016/j.amjcard.2007.11.047
   Benson MD, 2006, MUSCLE NERVE, V33, P609, DOI 10.1002/mus.20503
   Benson MD, 2009, AMYLOID, V16, P9, DOI 10.1080/13506120802676914
   Bodin K, 2010, NATURE, V468, P93, DOI 10.1038/nature09494
   BRODARICK S, 1982, AM J MED, V73, P133, DOI 10.1016/0002-9343(82)90939-1
   Chamarthi B, 1997, AM J CARDIOL, V80, P1242, DOI 10.1016/S0002-9149(97)00653-X
   Cheng Zhong-wei, 2010, Zhonghua Xin Xue Guan Bing Za Zhi, V38, P606
   Cohen AD, 2007, BRIT J HAEMATOL, V139, P224, DOI 10.1111/j.1365-2141.2007.06783.x
   Comenzo Raymond L, 2007, J Natl Compr Canc Netw, V5, P179
   Connors LH, 2003, AMYLOID, V10, P160, DOI 10.3109/13506120308998998
   Dember LM, 2007, NEW ENGL J MED, V356, P2349, DOI 10.1056/NEJMoa065644
   Dey BR, 2010, TRANSPLANTATION, V90, P905, DOI 10.1097/TP.0b013e3181f10edb
   Dhoble A, 2009, CLIN CARDIOL, V32, P429, DOI [10.1002/clc.20389, 10.1002/clc.20583]
   Dhodapkar MV, 2004, BLOOD, V104, P3520, DOI 10.1182/blood-2004-05-1924
   Di Bella G, 2010, AM J ROENTGENOL, V195, pW394, DOI 10.2214/AJR.09.3721
   Dinwoodey DL, 2008, AM J CARDIOL, V101, P674, DOI 10.1016/j.amjcard.2007.10.031
   Dispenzieri A, 2004, BLOOD, V104, P1881, DOI 10.1182/blood-2004-01-0390
   Dispenzieri A, 2004, J CLIN ONCOL, V22, P3751, DOI 10.1200/JCO.2004.03.029
   Dispenzieri A, 2003, LANCET, V361, P1787, DOI 10.1016/S0140-6736(03)13396-X
   Dispenzieri A, 2010, AM J HEMATOL, V85, P757, DOI 10.1002/ajh.21822
   Dubrey SW, 2011, HEART, V97, P75, DOI 10.1136/hrt.2009.190405
   Dubrey SW, 2010, BRIT J HOSP MED, V71, P76, DOI 10.12968/hmed.2010.71.2.46484
   Dubrey SW, 2004, J HEART LUNG TRANSPL, V23, P1142, DOI 10.1016/j.healun.2003.08.027
   Dubrey SW, 1998, QJM-MON J ASSOC PHYS, V91, P141, DOI 10.1093/qjmed/91.2.141
   Falk RH, 2005, CIRCULATION, V112, P2047, DOI 10.1161/CIRCULATIONAHA.104.489187
   Falk Rodney H., 2002, Ethnicity and Disease, V12, P141
   Falk RH, 2010, PROG CARDIOVASC DIS, V52, P347, DOI 10.1016/j.pcad.2009.11.007
   Feng D, 2007, CIRCULATION, V116, P2420, DOI 10.1161/CIRCULATIONAHA.107.697763
   Feng DL, 2009, CIRCULATION, V119, P2490, DOI 10.1161/CIRCULATIONAHA.108.785014
   Flett AS, 2010, CIRCULATION, V122, P138, DOI 10.1161/CIRCULATIONAHA.109.930636
   GERTZ MA, 1985, AM J CARDIOL, V55, P1646, DOI 10.1016/0002-9149(85)90996-8
   Gertz MA, 1997, AM J CARDIOL, V80, P93, DOI 10.1016/S0002-9149(97)00293-2
   Gillmore JD, 2006, BLOOD, V107, P1227, DOI 10.1182/blood-2005-08-3253
   Gutierrez PS, 2008, ARQ BRAS CARDIOL, V90, P211, DOI 10.1590/S0066-782X2008000300009
   Hamour IM, 2008, AM J TRANSPLANT, V8, P1056, DOI 10.1111/j.1600-6143.2008.02162.x
   HAWKINS PN, 1990, NEW ENGL J MED, V323, P508, DOI 10.1056/NEJM199008233230803
   Hosch W, 2007, INVEST RADIOL, V42, P636, DOI 10.1097/RLI.0b013e318059e021
   Ihse E, 2011, J MOL MED, V89, P171, DOI 10.1007/s00109-010-0695-1
   Iqbal S, 2006, J CARDIOTHORAC SURG, V1, DOI 10.1186/1749-8090-1-38
   Jacobson DR, 1997, NEW ENGL J MED, V336, P466, DOI 10.1056/NEJM199702133360703
   KAYE GC, 1986, BRIT HEART J, V56, P317
   Kieninger B, 2010, VIRCHOWS ARCH, V456, P523, DOI 10.1007/s00428-010-0909-5
   Kisilevsky R, 2000, AMYLOID, V7, P23, DOI 10.3109/13506120009146820
   Kolstoe SE, 2010, P NATL ACAD SCI USA, V107, P20483, DOI 10.1073/pnas.1008255107
   Koyama J, 2010, JACC-CARDIOVASC IMAG, V3, P333, DOI 10.1016/j.jcmg.2009.11.013
   Kristen AV, 2008, HEART RHYTHM, V5, P235, DOI 10.1016/j.hrthm.2007.10.016
   Kristen AV, 2007, J HEART LUNG TRANSPL, V26, P1313, DOI 10.1016/j.healun.2007.09.014
   Kristen AV, 2010, CARDIOVASC PATHOL, V19, P228, DOI 10.1016/j.carpath.2009.04.005
   Kusunose K, 2010, CIRC J, V74, P1494, DOI 10.1253/circj.CJ-10-0141
   KYLE RA, 1995, SEMIN HEMATOL, V32, P45
   Low PA, 2002, CURR OPIN NEUROL, V15, P605, DOI 10.1097/00019052-200210000-00011
   Maceira AM, 2008, J CARDIOVASC MAGN R, V10, DOI 10.1186/1532-429X-10-54
   Maceira AM, 2005, CIRCULATION, V111, P186, DOI 10.1161/01.CIR.0000152819.97857.9D
   Merlini G, 2003, NEW ENGL J MED, V349, P583, DOI 10.1056/NEJMra023144
   Merlini G, 2006, BLOOD, V108, P2520, DOI 10.1182/blood-2006-03-001164
   Mignot A, 2008, ARCH CARDIOVASC DIS, V101, P523, DOI 10.1016/j.acvd.2008.06.018
   Migrino RQ, 2009, J AM SOC ECHOCARDIOG, V22, P1396, DOI 10.1016/j.echo.2009.09.012
   Mikhael J. R., 2010, ASH ANN M, V116, P3063
   Minutoli FGM, 2010, EUR ASS NUCL MED, V252
   Mörner S, 2005, J INTERN MED, V258, P225, DOI 10.1111/j.1365-2796.2005.01522.x
   Mueller PS, 2000, AM J MED, V109, P181, DOI 10.1016/S0002-9343(00)00471-X
   Murtagh B, 2005, AM J CARDIOL, V95, P535, DOI 10.1016/j.amjcard.2004.10.028
   NAVARRO JF, 1992, INT J CARDIOL, V36, P107, DOI 10.1016/0167-5273(92)90115-J
   Ng B, 2005, ARCH INTERN MED, V165, P1425, DOI 10.1001/archinte.165.12.1425
   Ogiwara F, 2005, AM J CARDIOL, V95, P538, DOI 10.1016/j.amjcard.2004.10.029
   Oliva L, 2010, BLOOD, V116, P1627, DOI 10.1182/blood.V116.21.3992.3992
   Padfield GJ, 2010, QJM-INT J MED, V103, P271, DOI 10.1093/qjmed/hcp124
   Palladini G, 2003, CIRCULATION, V107, P2440, DOI 10.1161/01.CIR.0000068314.02595.B2
   Palladini G, 2007, BLOOD, V110, P787, DOI 10.1182/blood-2007-02-076034
   Palladini G, 2010, BLOOD, V116, P3426, DOI 10.1182/blood-2010-05-286567
   Park SJ, 2008, J AM SOC ECHOCARDIOG, V21, P1129, DOI 10.1016/j.echo.2008.04.002
   Patel AR, 1997, AM J CARDIOL, V80, P486, DOI 10.1016/S0002-9149(97)00400-1
   Payne Christina E, 2007, J S C Med Assoc, V103, P119
   Perugini E, 2005, J AM COLL CARDIOL, V46, P1076, DOI 10.1016/j.jacc.2005.05.073
   Pinney J GJ, 2011, 13 INT MYEL WORKSH, P426
   Poels MMF, 2011, STROKE, V42, P656, DOI 10.1161/STROKEAHA.110.607184
   POLLAK A, 1993, CHEST, V104, P618, DOI 10.1378/chest.104.2.618
   Porciani MC, 2010, ECHOCARDIOGR-J CARD, V27, P1061, DOI 10.1111/j.1540-8175.2010.01199.x
   Porciani MC, 2009, AMYLOID, V16, P63, DOI 10.1080/13506120902879681
   Rapezzi C, 2009, CIRCULATION, V120, P1203, DOI 10.1161/CIRCULATIONAHA.108.843334
   RIDOLFI RL, 1977, AM J MED, V62, P677, DOI 10.1016/0002-9343(77)90870-1
   RUBINOW A, 1981, CIRCULATION, V63, P1285, DOI 10.1161/01.CIR.63.6.1285
   Sack FU, 2008, EUR J CARDIO-THORAC, V33, P257, DOI 10.1016/j.ejcts.2007.10.025
   Sattianayagam PT, 2010, AM J TRANSPLANT, V10, P2124, DOI 10.1111/j.1600-6143.2010.03227.x
   Seethala Srikanth, 2010, Indian Pacing Electrophysiol J, V10, P143
   Sekijima Y, 2006, AMYLOID, V13, P236, DOI 10.1080/13506120600960882
   Sipe JD, 2010, AMYLOID, V17, P101, DOI 10.3109/13506129.2010.526812
   Sloan KP, 2009, J AM SOC ECHOCARDIOG, V22, DOI 10.1016/j.echo.2008.12.023
   Sparrow P, 2009, J MAGN RESON IMAGING, V30, P942, DOI 10.1002/jmri.21918
   Sparrow PJ, 2009, RADIOGRAPHICS, V29, P805, DOI 10.1148/rg.293085715
   STEINER I, 1987, J PATHOL, V153, P395, DOI 10.1002/path.1711530413
   Sun JP, 2009, AM J CARDIOL, V103, P411, DOI 10.1016/j.amjcard.2008.09.102
   Syed IS, 2010, JACC-CARDIOVASC IMAG, V3, P155, DOI 10.1016/j.jcmg.2009.09.023
   Takemura G, 1998, J AM COLL CARDIOL, V31, P754, DOI 10.1016/S0735-1097(98)00045-X
   Takigawa M, 2010, INTERNAL MED, V49, P139, DOI 10.2169/internalmedicine.49.2703
   Tanskanen M, 2008, ANN MED, V40, P232, DOI 10.1080/07853890701842988
   Tapan U, 2010, BLOOD, V116, P5071, DOI 10.1182/blood-2010-09-305136
   Tian Z, 2010, CHINESE MED J-PEKING, V123, P864, DOI 10.3760/cma.j.issn.0366-6999.2010.07.019
   Tojo K, 2006, NEUROSCI RES, V56, P441, DOI 10.1016/j.neures.2006.08.014
   Tsang Wendy, 2010, Curr Cardiol Rep, V12, P272, DOI 10.1007/s11886-010-0108-7
   Velazquez-Ceceña JLE, 2009, TEX HEART I J, V36, P50
   Vogelsberg H, 2008, J AM COLL CARDIOL, V51, P1022, DOI 10.1016/j.jacc.2007.10.049
   Vrana JA, 2009, BLOOD, V114, P4957, DOI 10.1182/blood-2009-07-230722
   Wechalekar AD, 2008, BRIT J HAEMATOL, V140, P365, DOI 10.1111/j.1365-2141.2007.06936.x
   Wechalekar AD, 2007, BLOOD, V109, P457, DOI 10.1182/blood-2006-07-035352
   Wechalekar AD, 2011, HAEMATOL-HEMATOL J, V96, P1079, DOI 10.3324/haematol.2011.040493
   Wechalekar AD, 2010, BLOOD, V116, P435, DOI 10.1182/blood.V116.21.988.988
   WESTERMARK GT, 1991, CLIN EXP IMMUNOL, V86, P150
   WESTERMARK P, 1990, P NATL ACAD SCI USA, V87, P2843, DOI 10.1073/pnas.87.7.2843
   Westermark P, 2007, AMYLOID, V14, P179, DOI 10.1080/13506120701460923
   Woodrow SI, 1999, AMYLOID, V6, P22, DOI 10.3109/13506129908993284
   Yamaguchi T, 2008, PHARMACOEPIDEM DR S, V17, P1033, DOI 10.1002/pds.1624
   Zonder J.A., 2009, BLOOD, V114, P746, DOI [10.1182/blood.V114.22.746.746, DOI 10.1182/BLOOD.V114.22.746.746]
   Zubkov AY, 2007, NEUROLOGY, V69, P1136, DOI 10.1212/01.wnl.0000276951.39112.2b
NR 122
TC 177
Z9 194
U1 1
U2 15
PU WILEY
PI HOBOKEN
PA 111 RIVER ST, HOBOKEN 07030-5774, NJ USA
SN 2047-9980
J9 J AM HEART ASSOC
JI J. Am. Heart Assoc.
PD APR
PY 2012
VL 1
IS 2
AR e000364
DI 10.1161/JAHA.111.000364
PG 13
WC Cardiac & Cardiovascular Systems
WE Science Citation Index Expanded (SCI-EXPANDED)
SC Cardiovascular System & Cardiology
GA 243QY
UT WOS:000326333200001
PM 23130126
OA Green Submitted, gold, Green Published
DA 2024-04-28
ER

PT J
AU Law, S
   Fontana, M
   Gillmore, JD
AF Law, Steven
   Fontana, Marianna
   Gillmore, Julian D.
TI Advances in Diagnosis and Treatment of Cardiac and Renal Amyloidosis
SO CARDIOLOGY CLINICS
LA English
DT Article
DE Amyloidosis; Amyloid; Cardiorenal syndrome; Heart failure;
   Transthyretin; Cardiomyopathy
ID CARDIOVASCULAR MAGNETIC-RESONANCE; LIGHT-CHAIN AMYLOIDOSIS; SYSTEMIC
   AMYLOIDOSIS; TRANSTHYRETIN AMYLOIDOSIS; LIVER-TRANSPLANTATION;
   NATURAL-HISTORY; AL AMYLOIDOSIS; SURVIVAL; SERUM; GUIDELINES
C1 [Law, Steven; Fontana, Marianna; Gillmore, Julian D.] UCL, Ctr Amyloidosis & Acute Phase Proteins, Natl Amyloidosis Ctr, Div Med Royal Free Campus, Rowland Hill St, London NW3 2PF, England.
C3 University of London; University College London
RP Gillmore, JD (corresponding author), UCL, Ctr Amyloidosis & Acute Phase Proteins, Natl Amyloidosis Ctr, Div Med Royal Free Campus, Rowland Hill St, London NW3 2PF, England.
EM j.gillmore@ucl.ac.uk
RI Law, Steven/ABD-5407-2021
CR Adams D, 2018, NEW ENGL J MED, V379, P11, DOI 10.1056/NEJMoa1716153
   ALI A, 1981, Clinical Nuclear Medicine, V6, P105, DOI 10.1097/00003072-198103000-00003
   [Anonymous], 2020, JAMA INTERN MED, V180, P223
   Baggiano A, 2020, JACC-CARDIOVASC IMAG, V13, P69, DOI 10.1016/j.jcmg.2019.03.026
   Banypersad SM, 2015, EUR HEART J, V36, P244, DOI 10.1093/eurheartj/ehu444
   Benson MD, 2018, NEW ENGL J MED, V379, P22, DOI 10.1056/NEJMoa1716793
   Berk JL, 2013, JAMA-J AM MED ASSOC, V310, P2658, DOI 10.1001/jama.2013.283815
   Bishop E, 2018, AMYLOID, V25, P174, DOI 10.1080/13506129.2018.1498782
   Boldrini M, 2013, EUR HEART J, V34, P537
   Carvalho A, 2015, LIVER TRANSPLANT, V21, P282, DOI 10.1002/lt.24058
   Chacko L., DIS PROGR CARDIAC TR
   Chacko L, 2020, EUR HEART J, V41, P1439, DOI 10.1093/eurheartj/ehz905
   Cheng ZW, 2013, ANN NONINVAS ELECTRO, V18, P157, DOI 10.1111/anec.12018
   Coelho T, 2013, J NEUROL, V260, P2802, DOI 10.1007/s00415-013-7051-7
   Cohen OC, 2020, EUR J HAEMATOL, V105, P352, DOI 10.1111/ejh.13458
   COLON W, 1992, BIOCHEMISTRY-US, V31, P8654, DOI 10.1021/bi00151a036
   Comenzo RL, 2012, LEUKEMIA, V26, P2317, DOI 10.1038/leu.2012.100
   Dasgupta NR, 2019, J AM COLL CARDIOL, V73, P811, DOI 10.1016/S0735-1097(19)31418-4
   Dember LM, 2006, J AM SOC NEPHROL, V17, P3458, DOI 10.1681/ASN.2006050460
   Dungu JN, 2014, JACC-CARDIOVASC IMAG, V7, P133, DOI 10.1016/j.jcmg.2013.08.015
   Fontana M, 2021, JACC-CARDIOVASC IMAG, V14, P189, DOI 10.1016/j.jcmg.2020.07.043
   Fontana M, 2015, CIRCULATION, V132, P1570, DOI 10.1161/CIRCULATIONAHA.115.016567
   Fontana M, 2015, HEART FAIL REV, V20, P133, DOI 10.1007/s10741-014-9470-7
   Fontana M, 2014, JACC-CARDIOVASC IMAG, V7, P157, DOI 10.1016/j.jcmg.2013.10.008
   Gertz MA, 2005, AM J HEMATOL, V79, P319, DOI 10.1002/ajh.20381
   Giancaterino S, 2020, JACC-CLIN ELECTROPHY, V6, P351, DOI 10.1016/j.jacep.2020.01.004
   Gillmore JD, 2018, EUR HEART J, V39, P2799, DOI 10.1093/eurheartj/ehx589
   Gillmore JD, 2016, CIRCULATION, V133, P2404, DOI 10.1161/CIRCULATIONAHA.116.021612
   Gillmore JD, 2015, BRIT J HAEMATOL, V168, P207, DOI 10.1111/bjh.13156
   Gillmore JD, 2009, J AM SOC NEPHROL, V20, P444, DOI 10.1681/ASN.2008060614
   HAWKINS PN, 1990, NEW ENGL J MED, V323, P508, DOI 10.1056/NEJM199008233230803
   Hester L, 2020, J AM COLL CARDIOL, V75, P900
   Hewitt K, 2020, J CARD FAIL, V26, pS33
   Hutchison CA, 2008, CLIN J AM SOC NEPHRO, V3, P1684, DOI 10.2215/CJN.02290508
   Judge DP, 2019, J AM COLL CARDIOL, V74, P285, DOI 10.1016/j.jacc.2019.03.012
   Karamitsos TD, 2013, JACC-CARDIOVASC IMAG, V6, P488, DOI 10.1016/j.jcmg.2012.11.013
   Kastritis E, 2010, J CLIN ONCOL, V28, P1031, DOI 10.1200/JCO.2009.23.8220
   Koyama J, 2003, CIRCULATION, V107, P2446, DOI 10.1161/01.CIR.0000068313.67758.4F
   Kristen AV, 2008, HEART RHYTHM, V5, P235, DOI 10.1016/j.hrthm.2007.10.016
   Kumar S, 2012, J CLIN ONCOL, V30, P989, DOI 10.1200/JCO.2011.38.5724
   Lachmann HJ, 2007, NEW ENGL J MED, V356, P2361, DOI 10.1056/NEJMoa070265
   Ladefoged B, 2020, INT J CARDIOL, V304, P138, DOI 10.1016/j.ijcard.2019.12.063
   Lane T, 2019, CIRCULATION, V140, P16, DOI 10.1161/CIRCULATIONAHA.118.038169
   Law S, 2021, NEPHROL DIAL TRANSPL, V36, P355, DOI 10.1093/ndt/gfaa293
   Lohrmann G, 2020, J CARD FAIL, V26, P753, DOI 10.1016/j.cardfail.2019.11.024
   Maceira AM, 2005, CIRCULATION, V111, P186, DOI 10.1161/01.CIR.0000152819.97857.9D
   Manwani R, 2018, BLOOD CANCER J, V8, DOI 10.1038/s41408-018-0137-9
   Martin-Martin A, 2017, J INFORMETR, V11, P152, DOI 10.1016/j.joi.2016.11.008
   Maurer MS, 2019, CIRC-HEART FAIL, V12, DOI 10.1161/CIRCHEARTFAILURE.119.006075
   Maurer MS, 2018, NEW ENGL J MED, V379, P1007, DOI 10.1056/NEJMoa1805689
   McKnight S., 2015, ORPHANET J RARE DIS, V10, pO16
   Mints YY, 2019, CIRCULATION, V140
   Mirzoyev SA, 2010, CIRCULATION, V122
   Pagourelias ED, 2017, CIRC-CARDIOVASC IMAG, V10, DOI 10.1161/CIRCIMAGING.116.005588
   Palladini G, 2010, BLOOD, V116, P586
   Palladini G, 2009, CLIN CHEM, V55, P499, DOI 10.1373/clinchem.2008.117143
   Parikh SA, 2012, BLOOD, V120, DOI 10.1182/blood.V120.21.1040.1040
   Perugini E, 2005, J AM COLL CARDIOL, V46, P1076, DOI 10.1016/j.jacc.2005.05.073
   Pinney JH, 2013, BRIT J HAEMATOL, V161, P525, DOI 10.1111/bjh.12286
   Pinney JH, 2013, J AM HEART ASSOC, V2, DOI 10.1161/JAHA.113.000098
   Quock TP, 2018, BLOOD ADV, V2, P1046, DOI 10.1182/bloodadvances.2018016402
   Rapezzi C, 2010, NAT REV CARDIOL, V7, P398, DOI 10.1038/nrcardio.2010.67
   Ravichandran S, 2020, NEW ENGL J MED, V382, P1567, DOI 10.1056/NEJMc1917321
   Rezk T, 2019, BRIT J HAEMATOL, V186, P460, DOI 10.1111/bjh.15955
   Rezk T, 2019, J PATHOL CLIN RES, V5, P145, DOI 10.1002/cjp2.126
   Rezk T, 2018, NEPHROL DIAL TRANSPL, V33, P241, DOI 10.1093/ndt/gfw375
   Rezk T, 2017, KIDNEY INT, V92, P1476, DOI 10.1016/j.kint.2017.05.004
   Schönland SO, 2012, BLOOD, V119, P488, DOI 10.1182/blood-2011-06-358507
   Shin SC, 2012, MT SINAI J MED, V79, P733, DOI 10.1002/msj.21352
   Solomon SD, 2019, CIRCULATION, V139, P431, DOI 10.1161/CIRCULATIONAHA.118.035831
   Tanskanen M, 2008, ANN MED, V40, P232, DOI 10.1080/07853890701842988
   Vaxman I, 2019, ACTA HAEMATOL-BASEL, V141, P93, DOI 10.1159/000495455
   Wechalekar AD, 2017, BLOOD CANCER J, V7, DOI 10.1038/bcj.2017.26
   Wechalekar AD, 2016, LANCET, V387, P2641, DOI 10.1016/S0140-6736(15)01274-X
   Wechalekar AD, 2015, BRIT J HAEMATOL, V168, P186, DOI 10.1111/bjh.13155
   Wechalekar AD, 2013, BLOOD, V121, P3420, DOI 10.1182/blood-2012-12-473066
   Weiss BM, 2016, BLOOD, V128, DOI 10.1182/blood.V128.22.4448.4448
   Woolen SA, 2020, JAMA INTERN MED, V180, P223, DOI 10.1001/jamainternmed.2019.5284
   Yamashita T, 2012, NEUROLOGY, V78, P637, DOI 10.1212/WNL.0b013e318248df18
NR 79
TC 7
Z9 8
U1 0
U2 3
PU W B SAUNDERS CO-ELSEVIER INC
PI PHILADELPHIA
PA 1600 JOHN F KENNEDY BOULEVARD, STE 1800, PHILADELPHIA, PA 19103-2899 USA
SN 0733-8651
EI 1558-2264
J9 CARDIOL CLIN
JI Cardiol. Clin.
PD AUG
PY 2021
VL 39
IS 3
BP 389
EP 402
DI 10.1016/j.ccl.2021.04.010
EA JUL 2021
PG 14
WC Cardiac & Cardiovascular Systems
WE Science Citation Index Expanded (SCI-EXPANDED)
SC Cardiovascular System & Cardiology
GA TH0AQ
UT WOS:000671757400009
PM 34247752
OA Green Published, hybrid
DA 2024-04-28
ER

PT J
AU Komatsuda, A
   Maki, N
   Wakui, H
   Ohtani, H
   Hatakeyama, T
   Yasuda, T
   Nakamoto, Y
   Imai, H
   Sawada, K
AF Komatsuda, A
   Maki, N
   Wakui, H
   Ohtani, H
   Hatakeyama, T
   Yasuda, T
   Nakamoto, Y
   Imai, H
   Sawada, K
TI Development of systemic λ-light chain amyloidosis in a patient with
   γ-heavy chain deposition disease during long-term follow-up
SO NEPHROLOGY DIALYSIS TRANSPLANTATION
LA English
DT Article
DE AL amyloidosis; C(H)l-deleted gamma-heavy; heavy chain deposition
   disease; lambda-light chain
C1 Akita Univ, Sch Med, Dept Internal Med 3, Akita 0108543, Japan.
   Honjo Daiichi Hosp, Dept Internal Med, Akita, Japan.
   Kichijoji Asahi Hosp, Dept Internal Med, Tokyo, Japan.
   Aichi Med Univ, Dept Nephrol & Rheumatol, Aichi, Japan.
C3 Akita University; Aichi Medical University
RP Komatsuda, A (corresponding author), Akita Univ, Sch Med, Dept Internal Med 3, 1-1-1 Hondo, Akita 0108543, Japan.
EM komatsud@med.akita-u.ac.jp
OI Takashi, Hatakeyama/0000-0001-6325-0814
CR AUCOUTURIER P, 1993, NEW ENGL J MED, V329, P1389, DOI 10.1056/NEJM199311043291905
   Fogo AB, 2003, AM J KIDNEY DIS, V42, P826, DOI 10.1053/S0272-6386(03)01054-0
   GALLO G, 1989, SEMIN HEMATOL, V26, P234
   Herzenberg AM, 2000, AM J KIDNEY DIS, V35, DOI 10.1016/S0272-6386(00)70290-3
   JACQUOT C, 1985, CLIN NEPHROL, V24, P93
   Komatsuda A, 2000, AM J KIDNEY DIS, V35, part. no., DOI 10.1016/S0272-6386(00)70221-6
   Kyle RA, 1999, BLOOD, V93, P1062, DOI 10.1182/blood.V93.3.1062.403k34_1062_1066
   Moulin B, 1999, J AM SOC NEPHROL, V10, P519
   RONCO PM, 1950, DIS KIDNEY URINRY TR, P2205
   Skinner M, 2004, ANN INTERN MED, V140, P85, DOI 10.7326/0003-4819-140-2-200401200-00008
   Soma J, 2004, AM J KIDNEY DIS, V43, DOI 10.1053/j.ajkd.2003.09.024
   Tan S, 2003, J CUTAN MED SURG, V7, P390, DOI 10.1007/s10227-002-0128-z
   TUBBS RR, 1992, MODERN PATHOL, V5, P185
   Vedder AC, 2004, NEPHROL DIAL TRANSPL, V19, P1302, DOI 10.1093/ndt/gfg575
   Yasuda T, 1995, CLIN NEPHROL, V44, P394
NR 15
TC 12
Z9 15
U1 0
U2 0
PU OXFORD UNIV PRESS
PI OXFORD
PA GREAT CLARENDON ST, OXFORD OX2 6DP, ENGLAND
SN 0931-0509
EI 1460-2385
J9 NEPHROL DIAL TRANSPL
JI Nephrol. Dial. Transplant.
PD FEB
PY 2005
VL 20
IS 2
BP 434
EP 437
DI 10.1093/ndt/gfh545
PG 4
WC Transplantation; Urology & Nephrology
WE Science Citation Index Expanded (SCI-EXPANDED)
SC Transplantation; Urology & Nephrology
GA 897IP
UT WOS:000226997600028
PM 15673693
OA Bronze
DA 2024-04-28
ER

PT J
AU Yip, PL
   Lau, JSM
   Lam, CP
AF Yip, Pui-Lun
   Lau, June S. M.
   Lam, Ching-Pong
TI Venetoclax monotherapy induced rapid and sustained response in a frail
   patient with refractory AL amyloidosis: Less is more?
SO INTERNATIONAL JOURNAL OF HEMATOLOGY
LA English
DT Article
DE AL amyloidosis; Venetoclax; Infection; BELLINI
ID LIGHT-CHAIN AMYLOIDOSIS; TARGETED THERAPY; T(11/14); BORTEZOMIB
AB Immunoglobulin light chain amyloidosis (AL) is a plasma cell disorder characterized by accumulation of misfolded proteins, which can induce organ damage. Venetoclax is active in multiple myeloma patients, in particular those with t(11;14) translocation. t(11;14) translocation is the most common cytogenetic abnormality in AL patients; venetoclax may thus be a useful additional treatment option for this disease. However, a recent trial in multiple myeloma patients (BELLINI) reported increased mortality associated with venetoclax versus placebo in combination with bortezomib and dexamethasone. In this report, we describe an AL patient who had suffered from recurrent infection during previous treatment, but who responded to and tolerated well single-agent venetoclax for more than 1 year. The present report indicates that venetoclax monotherapy may be active and safe for refractory AL amyloidosis.
C1 [Yip, Pui-Lun; Lau, June S. M.; Lam, Ching-Pong] Queen Elizabeth Hosp, Dept Med, Kowloon, 30 Gascoigne Rd, Hong Kong, Peoples R China.
RP Yip, PL (corresponding author), Queen Elizabeth Hosp, Dept Med, Kowloon, 30 Gascoigne Rd, Hong Kong, Peoples R China.
EM ypl741@ha.org.hk
RI Yip, Pui-Lin/ABG-8291-2020
OI Yip, Pui Lun/0000-0002-3286-9806
CR Bochtler T, 2008, BLOOD, V111, P4700, DOI 10.1182/blood-2007-11-122101
   Bochtler T, 2015, J CLIN ONCOL, V33, P1371, DOI 10.1200/JCO.2014.57.4947
   Kaufman GP, 2017, BLOOD, V130, P900, DOI 10.1182/blood-2017-01-763599
   Kumar S, 2017, BLOOD, V130, P2401, DOI 10.1182/blood-2017-06-788786
   Leung N, 2018, HAEMATOLOGICA, V103, pE135, DOI 10.3324/haematol.2017.183749
   Milani P, 2017, BLOOD, V130, P625, DOI 10.1182/blood-2017-02-767467
   Muchtar E, 2017, BLOOD, V129, P2111, DOI 10.1182/blood-2016-11-751628
   Premkumar V, 2019, CL LYMPH MYELOM LEUK, V19, P686, DOI 10.1016/j.clml.2019.07.003
   Rezk T, 2017, KIDNEY INT, V92, P1476, DOI 10.1016/j.kint.2017.05.004
   Touzeau C, 2014, LEUKEMIA, V28, P210, DOI 10.1038/leu.2013.216
NR 10
TC 7
Z9 8
U1 0
U2 3
PU SPRINGER JAPAN KK
PI TOKYO
PA SHIROYAMA TRUST TOWER 5F, 4-3-1 TORANOMON, MINATO-KU, TOKYO, 105-6005,
   JAPAN
SN 0925-5710
EI 1865-3774
J9 INT J HEMATOL
JI Int. J. Hematol.
PD AUG
PY 2020
VL 112
IS 2
BP 234
EP 237
DI 10.1007/s12185-020-02857-2
EA MAR 2020
PG 4
WC Hematology
WE Science Citation Index Expanded (SCI-EXPANDED)
SC Hematology
GA MP1BI
UT WOS:000521668400001
PM 32207051
DA 2024-04-28
ER

PT J
AU Zhang, CL
   Huang, XF
   Li, J
AF Zhang, Chunlan
   Huang, Xufei
   Li, Jian
TI Light chain amyloidosis: Where are the light chains from and how they
   play their pathogenic role?
SO BLOOD REVIEWS
LA English
DT Review
DE Light-chain amyloidosis; Pathogenesis; Molecular mechanism;
   Fibrillogenesis; Cytotoxicity
ID STEM-CELL TRANSPLANTATION; PRIMARY SYSTEMIC AMYLOIDOSIS; BETA-PEPTIDE
   DEPOSITION; AL PRIMARY AMYLOIDOSIS; HUMAN MESANGIAL CELLS; BENCE-JONES
   PROTEINS; HIGH-DOSE MELPHALAN; P-COMPONENT; CARDIAC INVOLVEMENT;
   ALZHEIMERS-DISEASE
AB Amyloid light-chain (AL) amyloidosis is a plasma-cell dyscrasia, as well as the most common type of systematic amyloidosis. Pathogenic plasma cells that have distinct cytogenetic and molecular properties secrete an excess amount of amyloidogenic light chains. Assisted by post-translational modifications, matrix components, and other environmental factors, these light chains undergo a conformational change that triggers the formation of amyloid fibrils that overrides the extracellular protein quality Control system. Moreover, the amyloidogenic light-chain itself is cytotoxic As a consequence, organ dysfunction is caused by both organ architecture disruption and the direct cytotoxic effect of amyloidogenic light chains. Here, we reviewed the molecular mechanisms underlying this sequence of events that ultimately leads to AL amyloidosis and also discuss current in vitro and in vivo models, as well as relevant novel therapeutic approaches. (C) 2017 Elsevier Ltd. All rights reserved.
C1 [Li, Jian] Chinese Acad Med Sci, Peking Union Med Coll Hosp, Dept Hematol, Beijing 100730, Peoples R China.
   Peking Union Med Coll, Beijing 100730, Peoples R China.
C3 Chinese Academy of Medical Sciences - Peking Union Medical College;
   Peking Union Medical College Hospital; Chinese Academy of Medical
   Sciences - Peking Union Medical College; Peking Union Medical College
RP Li, J (corresponding author), Chinese Acad Med Sci, Peking Union Med Coll Hosp, Dept Hematol, Beijing 100730, Peoples R China.
EM lijian@pumch.cn
RI zhang, cl/JDW-6549-2023; LU, LU/JEZ-4760-2023
FU National Natural Science Foundation of China [81370672]; Beijing
   Municipal Science & Technology Commission [Z131107002213050]; Peking
   Union Medical College New Star
FX This work was funded by the National Natural Science Foundation of China
   (81370672, for Jian Li), Beijing Municipal Science & Technology
   Commission (Z131107002213050, for Jian Li), and Peking Union Medical
   College New Star (2011, for Jian Li).
CR Abraham RS, 2005, BLOOD, V105, P794, DOI 10.1182/blood-2004-04-1424
   Abraham RS, 2003, BLOOD, V101, P3801, DOI 10.1182/blood-2002-09-2707
   Adler V, 2007, NEUROCHEM J+, V1, P43, DOI 10.1134/S1819712407010060
   Al-Hussain T, 2015, ADV ANAT PATHOL, V22, P121, DOI 10.1097/PAP.0000000000000056
   Ancsin JB, 2003, AMYLOID, V10, P67, DOI 10.3109/13506120309041728
   ARBUSTINI E, 1995, AM HEART J, V130, P528, DOI 10.1016/0002-8703(95)90362-3
   Arendt BK, 2008, BLOOD, V112, P1931, DOI 10.1182/blood-2008-03-143040
   Arielle I., 2015, BLOOD, V126, P188
   Bales KR, 1997, NAT GENET, V17, P263, DOI 10.1038/ng1197-263
   Biolo A, 2008, CIRC-HEART FAIL, V1, P249, DOI 10.1161/CIRCHEARTFAILURE.108.788687
   Blancas-Mejía LM, 2015, J BIOL CHEM, V290, P4953, DOI 10.1074/jbc.M114.615401
   Bochtler T, 2008, BLOOD, V111, P4700, DOI 10.1182/blood-2007-11-122101
   Bochtler T, 2014, AMYLOID, V21, P9, DOI 10.3109/13506129.2013.854766
   Bodin K, 2010, NATURE, V468, P93, DOI 10.1038/nature09494
   Bouma B, 2007, J THROMB HAEMOST, V5, P1139, DOI 10.1111/j.1538-7836.2007.02457.x
   Brenner DA, 2004, CIRC RES, V94, P1008, DOI 10.1161/01.RES.0000126569.75419.74
   BUJA LM, 1970, AM J CARDIOL, V26, P394, DOI 10.1016/0002-9149(70)90736-8
   BUXBAUM J, 1986, J CLIN INVEST, V78, P798, DOI 10.1172/JCI112643
   Cacoub P, 2000, ANN MED INTERNE, V151, P611
   Calin GA, 2002, P NATL ACAD SCI USA, V99, P15524, DOI 10.1073/pnas.242606799
   Castellano JM, 2011, SCI TRANSL MED, V3, DOI 10.1126/scitranslmed.3002156
   CAUGHEY B, 1994, J VIROL, V68, P2135, DOI 10.1128/JVI.68.4.2135-2141.1994
   Coker AR, 2000, FEBS LETT, V473, P199, DOI 10.1016/S0014-5793(00)01530-1
   Comenzo RL, 1999, BRIT J HAEMATOL, V106, P744, DOI 10.1046/j.1365-2141.1999.01591.x
   Comenzo RL, 2001, BLOOD, V98, P714, DOI 10.1182/blood.V98.3.714
   Connors LH, 2007, BIOCHEMISTRY-US, V46, P14259, DOI 10.1021/bi7013773
   Cordes S, 2012, CANCER-AM CANCER SOC, V118, P6105, DOI 10.1002/cncr.27660
   Davern S, 2011, BBA-MOL BASIS DIS, V1812, P32, DOI 10.1016/j.bbadis.2010.07.022
   Deane R, 2008, J CLIN INVEST, V118, P4002, DOI 10.1172/JCI36663
   Deshmukh M, 2009, J CLIN PATHOL, V62, P724, DOI 10.1136/jcp.2009.065474
   Dietrich S, 2010, BLOOD, V116, P522, DOI 10.1182/blood-2009-11-253237
   Diomede L, 2014, BLOOD
   E-BRaC ES, 1997, CLIN IMMUNOL IMMUNOP, V85, P104
   Engvig JP, 1998, SCAND J IMMUNOL, V48, P92
   Enqvist S, 2009, J PATHOL, V219, P473, DOI 10.1002/path.2607
   EPSTEIN WV, 1974, J LAB CLIN MED, V84, P107
   Fabrizi C, 2001, J NEUROCHEM, V78, P406, DOI 10.1046/j.1471-4159.2001.00419.x
   Falk RH, 1997, NEW ENGL J MED, V337, P898, DOI 10.1056/NEJM199709253371306
   Gertz M, 2016, AM J HEMATOL, V91, P947, DOI 10.1002/ajh.24433
   Gertz MA, 2007, CURR OPIN ONCOL, V19, P136, DOI 10.1097/CCO.0b013e32801494c6
   Gertz MA, 2016, J CLIN ONCOL, V34, P1097, DOI 10.1200/JCO.2015.63.6530
   Gillmore JD, 2015, BRIT J HAEMATOL, V168, P207, DOI 10.1111/bjh.13156
   Gobbi M, 2010, BIOMATERIALS, V31, P6519, DOI 10.1016/j.biomaterials.2010.04.044
   GouinCharnet A, 1997, BIOCHEM BIOPH RES CO, V231, P48, DOI 10.1006/bbrc.1996.6019
   Guan J, 2014, EMBO MOL MED, V6, P1493, DOI 10.15252/emmm.201404190
   Guan J, 2013, BASIC RES CARDIOL, V108, DOI 10.1007/s00395-013-0378-5
   Hammad SM, 1997, J BIOL CHEM, V272, P18644, DOI 10.1074/jbc.272.30.18644
   Hasegawa M, 1997, J BIOL CHEM, V272, P33118, DOI 10.1074/jbc.272.52.33118
   Hatters DM, 2002, EUR J BIOCHEM, V269, P2789, DOI 10.1046/j.1432-1033.2002.02957.x
   Holtzman DM, 2000, P NATL ACAD SCI USA, V97, P2892, DOI 10.1073/pnas.050004797
   Hoshii Y, 1997, AM J PATHOL, V151, P911
   Hughes SR, 1998, P NATL ACAD SCI USA, V95, P3275, DOI 10.1073/pnas.95.6.3275
   HURLE MR, 1994, P NATL ACAD SCI USA, V91, P5446, DOI 10.1073/pnas.91.12.5446
   Inoue S, 1997, KIDNEY INT, V52, P1543, DOI 10.1038/ki.1997.484
   Inoue S, 1999, BRAIN RES REV, V29, P218, DOI 10.1016/S0165-0173(98)00055-1
   Jaccard A, 2007, NEW ENGL J MED, V357, P1083, DOI 10.1056/NEJMoa070484
   Jacobsen JS, 2008, P NATL ACAD SCI USA, V105, P8754, DOI 10.1073/pnas.0710823105
   JANCIAUSKIENE S, 1995, J BIOL CHEM, V270, P26041, DOI 10.1074/jbc.270.44.26041
   Jiang XL, 1997, BIOCHEMISTRY-US, V36, P13187, DOI 10.1021/bi970408h
   Jozefowski S, 2010, INFLAMM RES, V59, P277, DOI 10.1007/s00011-009-0096-5
   Kastritis E, 2016, BLOOD
   Keeling J, 2005, KIDNEY INT, V68, P1590, DOI 10.1111/j.1523-1755.2005.00571.x
   Keeling J, 2004, LAB INVEST, V84, P1322, DOI 10.1038/labinvest.3700161
   Keeling J, 2007, CONTRIB NEPHROL, V153, P116
   Klimtchuk ES, 2010, BIOCHEMISTRY-US, V49, P9848, DOI 10.1021/bi101351c
   Kranenburg O, 2005, MOL CELL NEUROSCI, V28, P496, DOI 10.1016/j.mcn.2004.11.001
   Kumar S, 2012, J CLIN ONCOL, V30, P989, DOI 10.1200/JCO.2011.38.5724
   KYLE RA, 1995, SEMIN HEMATOL, V32, P45
   Lavatelli F, 2008, MOL CELL PROTEOMICS, V7, P1570, DOI 10.1074/mcp.M700545-MCP200
   Lavatelli F, 2015, FASEB J, V29, P4614, DOI 10.1096/fj.15-272179
   Lebovic D, 2008, BRIT J HAEMATOL, V143, P369, DOI 10.1111/j.1365-2141.2008.07327.x
   Levinson RT, 2013, SCI REP-UK, V3, DOI 10.1038/srep01278
   Liao RL, 2001, CIRCULATION, V104, P1594, DOI 10.1161/circ.104.14.1594
   Lim A, 2001, ANAL BIOCHEM, V295, P45, DOI 10.1006/abio.2001.5187
   Martin DJ, 2011, BIOPHYS CHEM, V158, P81, DOI 10.1016/j.bpc.2011.05.011
   Masters SL, 2011, TRENDS MOL MED, V17, P276, DOI 10.1016/j.molmed.2011.01.005
   Matsubara E, 1996, BIOCHEM J, V316, P671, DOI 10.1042/bj3160671
   McHattie S, 1999, BIOCHEM BIOPH RES CO, V259, P336, DOI 10.1006/bbrc.1999.0781
   McLaurin J, 1999, EUR J BIOCHEM, V266, P1101, DOI 10.1046/j.1432-1327.1999.00957.x
   Medina MG, 2005, EMBO J, V24, P1706, DOI 10.1038/sj.emboj.7600650
   Melchor JP, 2003, J NEUROSCI, V23, P8867
   Melchor JP, 2003, J MOL NEUROSCI, V20, P287, DOI 10.1385/JMN:20:3:287
   Meng XY, 2008, J MOL BIOL, V381, P989, DOI 10.1016/j.jmb.2008.06.062
   Merlini G, 2003, NEW ENGL J MED, V349, P583, DOI 10.1056/NEJMra023144
   Migrino RQ, 2011, AM J PHYSIOL-HEART C, V301, pH2305, DOI 10.1152/ajpheart.00503.2011
   Mishra S, 2013, AM J PHYSIOL-HEART C, V305, pH95, DOI 10.1152/ajpheart.00186.2013
   Monis GF, 2006, AM J PATHOL, V169, P1939, DOI 10.2353/ajpath.2006.060183
   Narita M, 1997, J NEUROCHEM, V69, P1904
   Niewold TA, 1999, AMYLOID, V6, P244, DOI 10.3109/13506129909007335
   Obici L, 2005, BBA-PROTEINS PROTEOM, V1753, P11, DOI 10.1016/j.bbapap.2005.08.014
   ODA T, 1994, BIOCHEM BIOPH RES CO, V204, P1131, DOI 10.1006/bbrc.1994.2580
   OZAKI S, 1994, CLIN IMMUNOL IMMUNOP, V71, P183, DOI 10.1006/clin.1994.1070
   Paiva B, 2016, BLOOD
   Paiva B, 2011, BLOOD, V117, P3613, DOI 10.1182/blood-2010-12-324665
   Paiva B, 2010, CYTOM PART B-CLIN CY, V78B, P239, DOI 10.1002/cyto.b.20512
   Palladini G, 2004, BLOOD, V103, P2936, DOI 10.1182/blood-2003-08-2788
   Palladini G, 2006, BLOOD, V107, P3854, DOI 10.1182/blood-2005-11-4385
   Palladini G, 2014, HAEMATOLOGICA, V99, P743, DOI 10.3324/haematol.2013.095463
   Park K, 2001, J BIOL CHEM, V276, P16611, DOI 10.1074/jbc.M008423200
   Pepys MB, 2002, NATURE, V417, P254, DOI 10.1038/417254a
   Perfetti V, 2002, BLOOD, V100, P948, DOI 10.1182/blood-2002-01-0114
   Perfetti V, 1998, BLOOD, V91, P2948, DOI 10.1182/blood.V91.8.2948.2948_2948_2954
   Perfetti V, 2012, BLOOD, V119, P144, DOI 10.1182/blood-2011-05-355784
   Petukhov M, 1999, PROTEIN SCI, V8, P1982, DOI 10.1110/ps.8.10.1982
   Poshusta TL, 2009, PLOS ONE, V4, DOI 10.1371/journal.pone.0005169
   Prokaeva T, 2007, ARTHRITIS RHEUM-US, V56, P3858, DOI 10.1002/art.22959
   Reisinger J, 1997, J AM COLL CARDIOL, V30, P1046, DOI 10.1016/S0735-1097(97)00267-2
   Ren RY, 2010, J BIOL CHEM, V285, P37672, DOI 10.1074/jbc.M110.149575
   Richards DB, 2015, NEW ENGL J MED, V373, P1106, DOI 10.1056/NEJMoa1504942
   Rostagno A, 1999, BRIT J HAEMATOL, V107, P835, DOI 10.1046/j.1365-2141.1999.01778.x
   Sanchorawala V, 2007, BLOOD, V110, P3561, DOI 10.1182/blood-2007-07-099481
   SAUNDERS AM, 1993, NEUROLOGY, V43, P1467, DOI 10.1212/WNL.43.8.1467
   SCHACHTER H, 1984, CLIN BIOCHEM, V17, P3, DOI 10.1016/S0009-9120(84)90360-6
   SCHMECHEL DE, 1993, P NATL ACAD SCI USA, V90, P9649, DOI 10.1073/pnas.90.20.9649
   Sharma PP, 2008, CARDIOVASC PATHOL, V17, P65, DOI 10.1016/j.carpath.2007.05.008
   Sher T, 2016, BIOL BLOOD MARROW TR, V22, P796, DOI 10.1016/j.bbmt.2015.10.010
   Shi JR, 2010, P NATL ACAD SCI USA, V107, P4188, DOI 10.1073/pnas.0912263107
   Shin JT, 2012, AMYLOID, V19, P191, DOI 10.3109/13506129.2012.733741
   Sipe JD, 2014, AMYLOID, V21, P221, DOI 10.3109/13506129.2014.964858
   SMITH TJ, 1984, MAYO CLIN PROC, V59, P547, DOI 10.1016/S0025-6196(12)61493-1
   Spinale FG, 2007, PHYSIOL REV, V87, P1285, DOI 10.1152/physrev.00012.2007
   Stevens FJ, 2000, AMYLOID, V7, P200, DOI 10.3109/13506120009146835
   STEVENS FJ, 1995, BIOCHEMISTRY-US, V34, P10697, DOI 10.1021/bi00034a001
   Tagouri YM, 1996, LAB INVEST, V74, P290
   TAN M, 1972, IMMUNOCHEMISTRY, V9, P9, DOI 10.1016/0019-2791(72)90278-9
   TENG J, 2003, NEPHRON PHYSIOL, V94, P28, DOI DOI 10.1159/000071288
   Teng JM, 2007, PATHOL INT, V57, P398, DOI 10.1111/j.1440-1827.2007.02116.x
   Teng JM, 2014, KIDNEY INT, V86, P738, DOI 10.1038/ki.2014.122
   Teng JM, 2014, ULTRASTRUCT PATHOL, V38, P104, DOI 10.3109/01913123.2013.861568
   Teng JM, 2004, LAB INVEST, V84, P440, DOI 10.1038/labinvest.3700069
   TENNENT GA, 1995, P NATL ACAD SCI USA, V92, P4299, DOI 10.1073/pnas.92.10.4299
   Togashi S, 1997, LAB INVEST, V77, P525
   Trinkaus-Randall V, 2005, AM J PATHOL, V166, P197, DOI 10.1016/S0002-9440(10)62244-4
   Truran S, 2014, J LIPOSOME RES, V24, P69, DOI 10.3109/08982104.2013.838258
   Tucker HM, 2000, J NEUROSCI, V20, P3937
   Vrana JA, 2009, BLOOD, V114, P4957, DOI 10.1182/blood-2009-07-230722
   Walker BA, 2013, BLOOD, V122, DOI 10.1182/blood.V122.21.3098.3098
   WALLICK SC, 1988, J EXP MED, V168, P1099, DOI 10.1084/jem.168.3.1099
   Warsame R, 2015, BLOOD CANCER J, V5, DOI 10.1038/bcj.2015.34
   Watson DJ, 1997, J BIOL CHEM, V272, P31617, DOI 10.1074/jbc.272.50.31617
   Weiss BM, 2016, BLOOD
   Weng LP, 2011, AMYLOID, V18, P128, DOI 10.3109/13506129.2011.588977
   WRIGHT JR, 1981, MEDICINE, V60, P429, DOI 10.1097/00005792-198111000-00004
   Wyatt AR, 2013, ANNU REV BIOCHEM, V82, P295, DOI 10.1146/annurev-biochem-072711-163904
   Wyatt AR, 2011, CELL MOL LIFE SCI, V68, P3919, DOI [10.1007/s00018-011-0684-8), 10.1007/s00018-011-0684-8]
   Yerbury JJ, 2007, FASEB J, V21, P2312, DOI 10.1096/fj.06-7986com
   Zhou P, 2012, CL LYMPH MYELOM LEUK, V12, P49, DOI 10.1016/j.clml.2011.09.217
   ZHU L, 1995, AM J PATHOL, V147, P375
NR 148
TC 16
Z9 21
U1 0
U2 11
PU CHURCHILL LIVINGSTONE
PI EDINBURGH
PA JOURNAL PRODUCTION DEPT, ROBERT STEVENSON HOUSE, 1-3 BAXTERS PLACE,
   LEITH WALK, EDINBURGH EH1 3AF, MIDLOTHIAN, SCOTLAND
SN 0268-960X
EI 1532-1681
J9 BLOOD REV
JI Blood Rev.
PD JUL
PY 2017
VL 31
IS 4
BP 261
EP 270
DI 10.1016/j.blre.2017.03.002
PG 10
WC Hematology
WE Science Citation Index Expanded (SCI-EXPANDED)
SC Hematology
GA FB5GH
UT WOS:000406169000008
PM 28336182
DA 2024-04-28
ER

PT J
AU Vergaro, G
   Aimo, A
   Barison, A
   Genovesi, D
   Buda, G
   Passino, C
   Emdin, M
AF Vergaro, Giuseppe
   Aimo, Alberto
   Barison, Andrea
   Genovesi, Dario
   Buda, Gabriele
   Passino, Claudio
   Emdin, Michele
TI Keys to early diagnosis of cardiac amyloidosis: red flags from clinical,
   laboratory and imaging findings
SO EUROPEAN JOURNAL OF PREVENTIVE CARDIOLOGY
LA English
DT Review
DE Cardiac amyloidosis; diagnosis; red flags
ID LIGHT-CHAIN AMYLOIDOSIS; BRAIN NATRIURETIC PEPTIDE; PRIMARY SYSTEMIC
   AMYLOIDOSIS; MAGNETIC-RESONANCE; PROGNOSTIC VALUE; TROPONIN-T;
   TRANSTHYRETIN AMYLOIDOSIS; DIFFERENTIAL-DIAGNOSIS; LONGITUDINAL STRAIN;
   AL AMYLOIDOSIS
AB Cardiac involvement in systemic amyloidosis, due either to immunoglobulin light-chain or transthyretin amyloidosis, influences clinical presentation and is a strong predictor of unfavourable outcome. Until recently considered as a rare, incurable disease, cardiac amyloidosis, is still mis/underdiagnosed, although treatments effective in improving patient survival are now available for both subtypes, including chemotherapy regimens for immunoglobulin light-chain amyloidosis and tetramer stabiliser for transthyretin amyloidosis. Achieving a timely diagnosis allows initiating life-saving therapies and requires the early recognition of clinical, laboratory and imaging signs of cardiac involvement, some of them may be apparent well before the disease becomes clinically manifest. Given the systemic nature of amyloidosis, a close interaction among experts in multiple specialties is also required, including cardiologists, nephrologists, haematologists, neurologists, radiologists, nuclear medicine specialists and internists. As an increased awareness about disease presentation is required to ameliorate diagnostic performance, we aim to provide the clinician with a guide to the screening and early diagnosis of cardiac amyloidosis, and to review the clinical, biohumoral and instrumental 'red flags' that should raise the suspicion of cardiac amyloidosis.
C1 [Vergaro, Giuseppe; Aimo, Alberto; Barison, Andrea; Passino, Claudio; Emdin, Michele] Scuola Super Sant Anna, Inst Life Sci, Pisa, Italy.
   [Vergaro, Giuseppe; Barison, Andrea; Genovesi, Dario; Passino, Claudio; Emdin, Michele] Fdn Toscana Gabriele Monasterio, Via G Moruzzi 1, I-56124 Pisa, Italy.
   [Buda, Gabriele] Univ Pisa, Dept Clin & Expt Med, Pisa, Italy.
C3 Scuola Superiore Sant'Anna; University of Pisa
RP Vergaro, G (corresponding author), Fdn Toscana Gabriele Monasterio, Via G Moruzzi 1, I-56124 Pisa, Italy.; Vergaro, G (corresponding author), Scuola Super Sant Anna, Via G Moruzzi 1, I-56124 Pisa, Italy.
EM vergaro@ftgm.it
RI Aimo, Alberto/AAB-7889-2019; Barison, Andrea/J-3609-2016; Vergaro,
   Giuseppe/K-3621-2016
OI Barison, Andrea/0000-0001-9042-340X; 
CR Aimo A, 2018, INT J CARDIOL, V271, P152, DOI 10.1016/j.ijcard.2018.05.018
   Austin BA, 2009, AM J CARDIOL, V103, P1429, DOI 10.1016/j.amjcard.2009.01.361
   Baggiano A, 2019, JACC CARDIOVASC IMAG, DOI 10.1016/j.jcmg.2019.03.026
   Banypersad SM, 2015, EUR HEART J, V36, P244, DOI 10.1093/eurheartj/ehu444
   Bokhari S, 2014, J NUCL CARDIOL, V21, P175, DOI 10.1007/s12350-013-9803-2
   Bokhari S, 2013, CIRC-CARDIOVASC IMAG, V6, P195, DOI 10.1161/CIRCIMAGING.112.000132
   Boldrini M, 2013, ANN NONINVAS ELECTRO, V18, P327, DOI 10.1111/anec.12032
   Caobelli F, 2013, NUCL MED REV, V16, P82, DOI 10.5603/NMR.2013.0040
   Cappelli F, 2019, J NUCL CARDIOL, V26, P497, DOI 10.1007/s12350-017-0922-z
   Cappelli F, 2015, CLIN CARDIOL, V38, P69, DOI 10.1002/clc.22353
   Connors LH, 2003, AMYLOID, V10, P160, DOI 10.3109/13506120308998998
   Damy T, 2016, EUR HEART J, V37, P1826, DOI 10.1093/eurheartj/ehv583
   Desport E, 2012, ORPHANET J RARE DIS, V7, DOI 10.1186/1750-1172-7-54
   Dispenzieri A, 2004, J CLIN ONCOL, V22, P3751, DOI 10.1200/JCO.2004.03.029
   Dispenzieri A, 2014, HEART, V100, P383, DOI 10.1136/heartjnl-2013-304957
   Dungu JN, 2014, JACC-CARDIOVASC IMAG, V7, P133, DOI 10.1016/j.jcmg.2013.08.015
   Elliott PM, 2014, EUR HEART J, V35, P2733, DOI 10.1093/eurheartj/ehu284
   Emdin M, 2019, EHJ, DOI 10.1093/eurheartj/ehz298
   Feng D, 2007, CIRCULATION, V116, P2420, DOI 10.1161/CIRCULATIONAHA.107.697763
   Fontana M, 2015, RADIOLOGY, V277, P388, DOI 10.1148/radiol.2015141744
   Fontana M, 2015, HEART FAIL REV, V20, P133, DOI 10.1007/s10741-014-9470-7
   Genovesi D, 2017, J NUCL CARDIOL, V24, P2025, DOI 10.1007/s12350-017-0856-5
   Gertz MA, 2010, AMYLOID, V17, P48
   Gertz MA, 2018, BLOOD CANCER J, V8, DOI 10.1038/s41408-018-0080-9
   Gillmore JD, 2016, CIRCULATION, V133, P2404, DOI 10.1161/CIRCULATIONAHA.116.021612
   González-López E, 2017, EUR HEART J, V38, P1895, DOI 10.1093/eurheartj/ehx043
   González-López E, 2015, EUR HEART J, V36, P2585, DOI 10.1093/eurheartj/ehv338
   Hu K, 2018, J THORAC DIS, V10, DOI 10.21037/jtd.2018.07.56
   Kristen AV, 2017, PLOS ONE, V12, DOI 10.1371/journal.pone.0173086
   Kristen AV, 2010, BLOOD, V116, P2455, DOI 10.1182/blood-2010-02-267708
   Krupa Martin, 2018, Radiol Case Rep, V13, P925, DOI 10.1016/j.radcr.2018.06.012
   KULA RW, 1977, LANCET, V1, P92
   KYLE RA, 1995, SEMIN HEMATOL, V32, P45
   Kyle RA, 2018, NEW ENGL J MED, V378, P241, DOI 10.1056/NEJMoa1709974
   Kyriakou P, 2018, BMC CARDIOVASC DISOR, V18, DOI 10.1186/s12872-018-0952-8
   Lane T, 2019, CIRCULATION, V140, P16, DOI 10.1161/CIRCULATIONAHA.118.038169
   Lehrke S, 2009, AMYLOID, V16, P187, DOI 10.3109/13506120903421538
   Martinez-Naharro A, 2017, J AM COLL CARDIOL, V70, P466, DOI 10.1016/j.jacc.2017.05.053
   Maurer MS, 2018, NEW ENGL J MED, V379, P1007, DOI 10.1056/NEJMoa1805689
   Merlini G, 2013, BLOOD, V121, P5124, DOI 10.1182/blood-2013-01-453001
   Minutoli F, 2013, AM J ROENTGENOL, V200, pW256, DOI 10.2214/AJR.12.8737
   Mongeon FP, 2012, JACC-CARDIOVASC IMAG, V5, P897, DOI 10.1016/j.jcmg.2012.04.006
   Murtagh B, 2005, AM J CARDIOL, V95, P535, DOI 10.1016/j.amjcard.2004.10.028
   Mussinelli R, 2013, ANN NONINVAS ELECTRO, V18, P271, DOI 10.1111/anec.12036
   Nienhuis HLA, 2016, KIDNEY DIS-BASEL, V2, P10, DOI 10.1159/000444206
   Nochioka K, 2017, EUR HEART J-CARD IMG, V18, P1128, DOI 10.1093/ehjci/jex097
   Pagourelias ED, 2017, CIRC-CARDIOVASC IMAG, V10, DOI 10.1161/CIRCIMAGING.116.005588
   Pagourelias ED, 2016, JACC-CARDIOVASC IMAG, V9, P1358, DOI 10.1016/j.jcmg.2015.11.013
   Palladini G, 2003, CIRCULATION, V107, P2440, DOI 10.1161/01.CIR.0000068314.02595.B2
   Palladini G, 2012, AM J HEMATOL, V87, P465, DOI 10.1002/ajh.23141
   Palladini G, 2009, CLIN CHEM, V55, P499, DOI 10.1373/clinchem.2008.117143
   Perlini S, 2013, INT J CARDIOL, V167, P2156, DOI 10.1016/j.ijcard.2012.05.097
   Perugini E, 2005, J AM COLL CARDIOL, V46, P1076, DOI 10.1016/j.jacc.2005.05.073
   Phelan D, 2012, HEART, V98, P1442, DOI 10.1136/heartjnl-2012-302353
   Ponikowski P, 2016, EUR HEART J, V37, P2129, DOI 10.1093/eurheartj/ehw128
   Rapezzi C, 2013, EUR HEART J, V34, P520, DOI 10.1093/eurheartj/ehs123
   Rapezzi C, 2009, CIRCULATION, V120, P1203, DOI 10.1161/CIRCULATIONAHA.108.843334
   Sekijima Y, 2011, HUM PATHOL, V42, P1785, DOI 10.1016/j.humpath.2011.03.004
   Sun JP, 2009, AM J CARDIOL, V103, P411, DOI 10.1016/j.amjcard.2008.09.102
   Takashio S, 2018, ESC HEART FAIL, V5, P27, DOI 10.1002/ehf2.12203
   Tanskanen M, 2008, ANN MED, V40, P232, DOI 10.1080/07853890701842988
   Wechalekar AD, 2011, HAEMATOL-HEMATOL J, V96, P1079, DOI 10.3324/haematol.2011.040493
   Yoshida N, 2017, NEW ENGL J MED, V377, P1976, DOI 10.1056/NEJMicm1704705
   Zhao L, 2016, BMC CARDIOVASC DISOR, V16, DOI 10.1186/s12872-016-0311-6
NR 64
TC 56
Z9 56
U1 0
U2 5
PU SAGE PUBLICATIONS LTD
PI LONDON
PA 1 OLIVERS YARD, 55 CITY ROAD, LONDON EC1Y 1SP, ENGLAND
SN 2047-4873
EI 2047-4881
J9 EUR J PREV CARDIOL
JI Eur. J. Prev. Cardiol.
PD NOV
PY 2020
VL 27
IS 17
BP 1806
EP 1815
AR 2047487319877708
DI 10.1177/2047487319877708
EA OCT 2019
PG 10
WC Cardiac & Cardiovascular Systems
WE Science Citation Index Expanded (SCI-EXPANDED)
SC Cardiovascular System & Cardiology
GA OK2LV
UT WOS:000490108600001
PM 31581822
DA 2024-04-28
ER

PT J
AU Basset, M
   Hummedah, K
   Kimmich, C
   Veelken, K
   Dittrich, T
   Brandelik, S
   Kreuter, M
   Hassel, J
   Bosch, N
   Stuhlmann-Laeisz, C
   Blank, N
   Müller-Tidow, C
   Röcken, C
   Hegenbart, U
   Schönland, S
AF Basset, Marco
   Hummedah, Kamal
   Kimmich, Christoph
   Veelken, Kaya
   Dittrich, Tobias
   Brandelik, Simone
   Kreuter, Michael
   Hassel, Jessica
   Bosch, Nikolaus
   Stuhlmann-Laeisz, Christiane
   Blank, Norbert
   Mueller-Tidow, Carsten
   Roecken, Christoph
   Hegenbart, Ute
   Schoenland, Stefan
TI Localized immunoglobulin light chain amyloidosis: Novel insights
   including prognostic factors for local progression
SO AMERICAN JOURNAL OF HEMATOLOGY
LA English
DT Article
ID AL AMYLOIDOSIS; UNDETERMINED SIGNIFICANCE; MONOCLONAL GAMMOPATHY;
   MULTIPLE-MYELOMA; GERMLINE GENE; PLASMA-CELLS; INVOLVEMENT;
   RADIOTHERAPY; OUTCOMES; DISEASE
AB In localized light chain amyloidosis (locAL), amyloidogenic light chains (aLC) are produced and deposited locally by a B-cell clone. We present 293 patients with immunohistochemically confirmed locAL. Lung (nodular pulmonary) with 63 patients was the most involved organ. The aLC was lambda in 217 cases (kappa:lambda ratio 1:3). A local B-cell clone was identified in 30% of cases. Sixty-one (21%) had a concomitant autoimmune disorder (cAD). A monoclonal component (MC) were present in 101 (34%) patients and were more frequent in subjects with cAD (51% vs 34%;P= .03). Cigarette smoking was more prevalent in lung locAL (54% vs 37%;P= .018). After a median follow-up of 44 months, 16 patients died and 5- and 10-years locAL progression-free survival (PFS) were 62% and 44%. Interestingly, locAL-PFS was shorter among patients with an identified clonal infiltrate at amyloid deposition site (40 vs 109 months;P= .02) and multinuclear giant cells and/or an inflammatory infiltrate resulted in longer locAL-PFS in lung involvement (65 vs 42 months;P= .01). However, no differences in locAL PFS were observed in patients with cAD, a MC and involved organ site. Treatment was administered in 163 (54%) patients and was surgical in 135 (46%). Median locAL-PFS after first treatment was 56 months. Responders had longer locAL-PFS (78 vs 17 months;P< .001). Three patients with lung locAL and a MC were diagnosed as systemic AL amyloidosis at follow-up. In summary, locAL pathogenesis seems to be heterogeneous and the clonal infiltrate leads local progression.
C1 [Basset, Marco; Hummedah, Kamal; Kimmich, Christoph; Veelken, Kaya; Dittrich, Tobias; Blank, Norbert; Mueller-Tidow, Carsten; Hegenbart, Ute; Schoenland, Stefan] Univ Hosp Heidelberg, Med Dept 5, Hematol Oncol & Rheumatol, Heidelberg, Germany.
   [Basset, Marco; Hummedah, Kamal; Kimmich, Christoph; Veelken, Kaya; Dittrich, Tobias; Brandelik, Simone; Kreuter, Michael; Hassel, Jessica; Bosch, Nikolaus; Blank, Norbert; Mueller-Tidow, Carsten; Hegenbart, Ute; Schoenland, Stefan] Univ Hosp Heidelberg, Amyloidosis Ctr Heidelberg, Heidelberg, Germany.
   [Basset, Marco] Univ Pavia, Amyloidosis Res & Treatment Ctr, IRCCS Policlin San Matteo, Pavia, Italy.
   [Basset, Marco] Univ Pavia, Dept Mol Med, Pavia, Italy.
   [Brandelik, Simone] Univ Hosp Heidelberg, Dept Diagnost & Intervent Radiol, Heidelberg, Germany.
   [Kreuter, Michael] Univ Hosp Heidelberg, Ctr Interstitial & Rare Lung Dis, Thoraxklin, Heidelberg, Germany.
   [Kreuter, Michael] German Ctr Lung Res, Heidelberg, Germany.
   [Hassel, Jessica] Univ Hosp Heidelberg, Skin Canc Ctr, Dept Dermatol, Heidelberg, Germany.
   [Hassel, Jessica] Univ Hosp Heidelberg, Natl Ctr Tumor Dis NCT, Heidelberg, Germany.
   [Bosch, Nikolaus] Univ HNO Klin Heidelberg, Heidelberger StimmZentrum, Heidelberg, Germany.
   [Stuhlmann-Laeisz, Christiane; Roecken, Christoph] Christian Albrechts Univ Kiel, Dept Pathol, Kiel, Germany.
C3 Ruprecht Karls University Heidelberg; Ruprecht Karls University
   Heidelberg; University of Pavia; IRCCS Fondazione San Matteo; University
   of Pavia; Ruprecht Karls University Heidelberg; Ruprecht Karls
   University Heidelberg; Ruprecht Karls University Heidelberg; Helmholtz
   Association; German Cancer Research Center (DKFZ); Ruprecht Karls
   University Heidelberg; Ruprecht Karls University Heidelberg; University
   of Kiel
RP Schönland, S (corresponding author), Heidelberg Univ Hosp, Amyloidosis Ctr, Med Dept 5, Neuenheimer Feld 410, D-69120 Heidelberg, Germany.
RI Müller-Tidow, Carsten/L-4062-2015; Röcken, Christoph/A-9239-2010;
   Schönland, Stefan/AAV-5607-2020; Basset, Marco/AAI-8162-2020
OI Müller-Tidow, Carsten/0000-0002-7166-5232; Röcken,
   Christoph/0000-0002-6989-8002; Schönland, Stefan/0000-0002-4853-5579;
   Basset, Marco/0000-0003-3829-0499; Dittrich, Tobias/0000-0002-6442-8255
CR Abraham RS, 2003, BLOOD, V101, P3801, DOI 10.1182/blood-2002-09-2707
   Andrei Mirela, 2019, Hematol Oncol Stem Cell Ther, V12, P71, DOI 10.1016/j.hemonc.2018.09.003
   Asl KH, 1999, J IMMUNOL, V162, P5556
   Baumgart JV, 2018, VIRCHOWS ARCH, V473, P627, DOI 10.1007/s00428-018-2442-x
   Benson MD, 2018, AMYLOID, V25, P215, DOI 10.1080/13506129.2018.1549825
   Bochtler T, 2008, BLOOD, V111, P4700, DOI 10.1182/blood-2007-11-122101
   Bochtler T, 2018, BLOOD ADV, V2, P2607, DOI 10.1182/bloodadvances.2018023200
   Comenzo RL, 2001, BLOOD, V98, P714, DOI 10.1182/blood.V98.3.714
   Copperman TS, 2019, ORBIT, V38, P210, DOI 10.1080/01676830.2018.1483407
   Fu JL, 2014, AMYLOID, V21, P256, DOI 10.3109/13506129.2014.958610
   Grogg KL, 2013, AM J SURG PATHOL, V37, P406, DOI 10.1097/PAS.0b013e318272fe19
   Hess K, 2018, BRAIN PATHOL, V28, P234, DOI 10.1111/bpa.12493
   Kourelis TV, 2017, MAYO CLIN PROC, V92, P908, DOI 10.1016/j.mayocp.2017.02.016
   Kourelis TV, 2017, BLOOD, V129, P299, DOI 10.1182/blood-2016-10-743997
   Kourelis TV, 2013, J CLIN ONCOL, V31, P4319, DOI 10.1200/JCO.2013.50.8499
   KRISHNAN J, 1993, AM J CLIN PATHOL, V100, P135, DOI 10.1093/ajcp/100.2.135
   Luo M, 2016, STRAHLENTHER ONKOL, V192, P944, DOI 10.1007/s00066-016-0996-6
   Mahmood S, 2015, LANCET HAEMATOL, V2, pE241, DOI 10.1016/S2352-3026(15)00068-X
   McShane CM, 2014, CANCER EPIDEM BIOMAR, V23, P332, DOI 10.1158/1055-9965.EPI-13-0695
   Meijer JM, 2008, ARTHRITIS RHEUM, V58, P1992, DOI 10.1002/art.23617
   Merlini G, 2006, BLOOD, V108, P2520, DOI 10.1182/blood-2006-03-001164
   Merlini G, 2018, NAT REV DIS PRIMERS, V4, DOI 10.1038/s41572-018-0034-3
   Milani P, 2017, EUR RESPIR REV, V26, DOI 10.1183/16000617.0046-2017
   Truong MT, 2012, INT J RADIAT ONCOL, V83, P734, DOI 10.1016/j.ijrobp.2011.07.036
   Muchtar E, 2017, LEUKEMIA, V31, P1562, DOI 10.1038/leu.2016.369
   Perfetti V, 2002, BLOOD, V100, P948, DOI 10.1182/blood-2002-01-0114
   Perfetti V, 2012, BLOOD, V119, P144, DOI 10.1182/blood-2011-05-355784
   Russo P, 2011, AMYLOID, V18, P92, DOI 10.3109/13506129.2011.574354033
   Ryan RJH, 2012, AM J CLIN PATHOL, V137, P51, DOI 10.1309/AJCPI08WAKYVLHHA
   Sachchithanantham S, 2016, J CLIN ONCOL, V34, P2037, DOI 10.1200/JCO.2015.63.3123
   Schönland SO, 2012, BLOOD, V119, P488, DOI 10.1182/blood-2011-06-358507
   Stuhlmann-Laeisz C, 2019, VIRCHOWS ARCH, V474, P353, DOI 10.1007/s00428-019-02527-7
   Thompson LDR, 2000, MODERN PATHOL, V13, P528, DOI 10.1038/modpathol.3880092
   van Dongen JJM, 2003, LEUKEMIA, V17, P2257, DOI 10.1038/sj.leu.2403202
   Walsh NM, 2017, AM J SURG PATHOL, V41, P1069, DOI 10.1097/PAS.0000000000000861
   Westermark P, 2007, AMYLOID, V14, P179, DOI 10.1080/13506120701460923
   Westermark P, 2012, UPSALA J MED SCI, V117, P244, DOI 10.3109/03009734.2012.654861
NR 37
TC 26
Z9 26
U1 0
U2 3
PU WILEY
PI HOBOKEN
PA 111 RIVER ST, HOBOKEN 07030-5774, NJ USA
SN 0361-8609
EI 1096-8652
J9 AM J HEMATOL
JI Am. J. Hematol.
PD OCT
PY 2020
VL 95
IS 10
BP 1158
EP 1169
DI 10.1002/ajh.25915
EA AUG 2020
PG 12
WC Hematology
WE Science Citation Index Expanded (SCI-EXPANDED)
SC Hematology
GA NQ1HG
UT WOS:000558549600001
PM 32602121
OA hybrid
DA 2024-04-28
ER

PT J
AU Furuhata, M
   Doki, N
   Hishima, T
   Okamoto, T
   Koyama, T
   Kaito, S
   Oshikawa, G
   Kobayashi, T
   Kakihana, K
   Sakamaki, H
   Ohashi, K
AF Furuhata, Masanori
   Doki, Noriko
   Hishima, Tsunekazu
   Okamoto, Tomomi
   Koyama, Takatoshi
   Kaito, Satoshi
   Oshikawa, Gaku
   Kobayashi, Takeshi
   Kakihana, Kazuhiko
   Sakamaki, Hisashi
   Ohashi, Kazuteru
TI Acquired Factor X Deficiency Associated with Atypical AL-amyloidosis
SO INTERNAL MEDICINE
LA English
DT Article
DE acquired factor X deficiency; atypical amyloidosis; nephrotic syndrome;
   AL-amyloidosis
ID LIGHT-CHAIN AMYLOIDOSIS; DIAGNOSIS
AB We herein describe the case of a 77-year-old woman with acquired factor X deficiency that was likely caused by atypical amyloidosis. The patient developed severe gastrointestinal bleeding as a result of a significant decrease of factor X activity. Neither proteinuria nor diarrhea was observed as an initial manifestation. Although a bone marrow examination revealed direct fast scarlet-positive extracellular deposits, they did not exhibit red-to-green dichroism under polarized light. Immunofluorescence microscopy showed that the fibrillar proteins were positive for CD138 but negative for beta(2)-microglobulin or amyloid A antibodies. These atypical pathological features of immunoglobulin light chain-amyloidosis in this patient might be related to its unique clinical presentation.
C1 [Furuhata, Masanori; Doki, Noriko; Kaito, Satoshi; Oshikawa, Gaku; Kobayashi, Takeshi; Kakihana, Kazuhiko; Sakamaki, Hisashi; Ohashi, Kazuteru] Komagome Hosp, Tokyo Metropolitan Canc & Infect Dis Ctr, Div Hematol, Tokyo, Japan.
   [Hishima, Tsunekazu] Komagome Hosp, Tokyo Metropolitan Canc & Infect Dis Ctr, Div Pathol, Tokyo, Japan.
   [Okamoto, Tomomi] Komagome Hosp, Tokyo Metropolitan Canc & Infect Dis Ctr, Div Gen Med, Tokyo, Japan.
   [Koyama, Takatoshi] Tokyo Med & Dent Univ, Grad Sch Hlth Care Sci, Div Biomed Lab Sci, Tokyo, Japan.
C3 Tokyo Metropolitan Cancer & Infectious Diseases Center Komagome
   Hospital; Tokyo Metropolitan Cancer & Infectious Diseases Center
   Komagome Hospital; Tokyo Metropolitan Cancer & Infectious Diseases
   Center Komagome Hospital; Tokyo Medical & Dental University (TMDU)
RP Doki, N (corresponding author), Komagome Hosp, Tokyo Metropolitan Canc & Infect Dis Ctr, Div Hematol, Tokyo, Japan.
EM n-doki@cick.jp
RI Kakihana, Kazuhiko/AAY-9584-2021
CR Choufani EB, 2001, BLOOD, V97, P1885, DOI 10.1182/blood.V97.6.1885
   Desport E, 2012, ORPHANET J RARE DIS, V7, DOI 10.1186/1750-1172-7-54
   Gertz MA, 2013, AM J HEMATOL, V88, P417, DOI 10.1002/ajh.23400
   Gloy J, 1997, NEPHROL DIAL TRANSPL, V12, P588, DOI 10.1093/ndt/12.3.588
   GREIPP PR, 1981, AM J HEMATOL, V11, P443, DOI 10.1002/ajh.2830110414
   HUSBY G, 1992, J INTERN MED, V232, P511, DOI 10.1111/j.1365-2796.1992.tb00626.x
   Manikkan AT, 2012, UPSALA J MED SCI, V117, P457, DOI 10.3109/03009734.2012.690457
   Merlini G, 2011, J CLIN ONCOL, V29, P1924, DOI 10.1200/JCO.2010.32.2271
   Mumford AD, 2000, BRIT J HAEMATOL, V110, P454, DOI 10.1046/j.1365-2141.2000.02183.x
   Sucker C, 2006, AM J KIDNEY DIS, V47, P947, DOI 10.1053/j.ajkd.2006.03.036
   Thompson CA, 2010, AM J HEMATOL, V85, P171, DOI 10.1002/ajh.21603
NR 11
TC 2
Z9 2
U1 1
U2 3
PU JAPAN SOC INTERNAL MEDICINE
PI TOKYO
PA 34-3 3-CHOME HONGO BUNKYO-KU, TOKYO, 113, JAPAN
SN 0918-2918
EI 1349-7235
J9 INTERNAL MED
JI Intern. Med.
PY 2014
VL 53
IS 16
BP 1841
EP 1845
DI 10.2169/internalmedicine.53.2191
PG 5
WC Medicine, General & Internal
WE Science Citation Index Expanded (SCI-EXPANDED)
SC General & Internal Medicine
GA AN6SN
UT WOS:000340727400021
PM 25130122
OA Bronze
DA 2024-04-28
ER

PT J
AU Liu, W
   Zhou, X
AF Liu, W.
   Zhou, X.
TI Multiple Myeloma Associated with Light-Chain Amyloidosis Manifesting as
   Gastric Retention: A Case Report and Review of the Literature
SO WEST INDIAN MEDICAL JOURNAL
LA English
DT Article
DE Amyloidosis; gastric retention; multiple myeloma
ID AL AMYLOIDOSIS; TREATMENT RESPONSE; CLINICAL-FEATURES; DIAGNOSIS
AB We report a case of multiple myeloma associated with light-chain amyloidosis in a 62-year old woman. The patient came to hospital with the main complaint of epigastric pain and gastroscopy showed gastric retention. The patient had been diagnosed with multiple myeloma associated with light-chain amyloidosis after biopsy of the gastric mucosa and bone marrow aspirate. A review of the literature was also performed.
C1 [Liu, W.; Zhou, X.] Chongqing Med Univ, Affiliated Hosp 1, Dept Digest Dis, Chongqing 400016, Peoples R China.
C3 Chongqing Medical University
RP Zhou, X (corresponding author), Chongqing Med Univ, Affiliated Hosp 1, Dept Digest Dis, Chongqing 400016, Peoples R China.
EM chqxchzh@163.com
CR Bahlis NJ, 2006, BONE MARROW TRANSPL, V38, P7, DOI 10.1038/sj.bmt.1705395
   Dmoszynska A, 2010, LEUKEMIA RES, V34, P1330, DOI 10.1016/j.leukres.2010.05.003
   Gertz MA, 2005, AM J HEMATOL, V79, P319, DOI 10.1002/ajh.20381
   Gertz Morie A, 2002, Curr Treat Options Oncol, V3, P261, DOI 10.1007/s11864-002-0016-1
   Girnius S, 2010, ANN HEMATOL, V89, P579, DOI 10.1007/s00277-009-0874-8
   Halwani O, 2010, EXPERT REV CARDIOVAS, V8, P1007, DOI [10.1586/erc.10.41, 10.1586/ERC.10.41]
   Madan S, 2010, MAYO CLIN PROC, V85, P232, DOI 10.4065/mcp.2009.0547
   Monge M, 2011, MEDICINE, V90, P212, DOI 10.1097/MD.0b013e31821cbdab
   Obici L, 2005, BBA-PROTEINS PROTEOM, V1753, P11, DOI 10.1016/j.bbapap.2005.08.014
   Palladini G, 2007, BLOOD, V110, P787, DOI 10.1182/blood-2007-02-076034
   Petre S, 2008, ALIMENT PHARM THER, V27, P1006, DOI 10.1111/j.1365-2036.2008.03682.x
   Reeder CB, 2009, LEUKEMIA, V23, P1337, DOI 10.1038/leu.2009.26
   Sunde M, 1997, J MOL BIOL, V273, P729, DOI 10.1006/jmbi.1997.1348
   Vela-Ojeda J, 2009, ANN HEMATOL, V88, P59, DOI 10.1007/s00277-008-0554-0
   Westermark P, 2007, AMYLOID, V14, P179, DOI 10.1080/13506120701460923
NR 15
TC 3
Z9 3
U1 0
U2 1
PU UNIV WEST INDIES FACULTY MEDICAL SCIENCES
PI KINGSTON
PA MONA CAMPUS, KINGSTON 7, JAMAICA
SN 0043-3144
J9 W INDIAN MED J
JI West Ind. Med. J.
PD DEC
PY 2011
VL 60
IS 6
BP 681
EP 684
PG 4
WC Medicine, General & Internal
WE Science Citation Index Expanded (SCI-EXPANDED)
SC General & Internal Medicine
GA 920GQ
UT WOS:000302392700017
PM 22512230
DA 2024-04-28
ER

PT J
AU Hester, LL
   Gifkins, DM
   Bellew, K
   Vermeulen, J
   Schecter, JM
   Strony, J
   Dishy, V
   Weiss, BM
AF Hester, Laura L.
   Gifkins, Dina M.
   Bellew, Kevin
   Vermeulen, Jessica
   Schecter, Jordan M.
   Strony, John
   Dishy, Victor
   Weiss, Brendan M.
TI Diagnostic delay and characterization of the clinical prodrome in AL
   amyloidosis among 1523 US adults diagnosed between 2001 and 2019
SO EUROPEAN JOURNAL OF HAEMATOLOGY
LA English
DT Article
DE AL amyloidosis; clinical prodrome; diagnosis delay; light-chain
   amyloidosis
ID LIGHT-CHAIN AMYLOIDOSIS; MONOCLONAL GAMMOPATHY; OUTCOMES
AB Light-chain (AL) amyloidosis is a multisystem disorder with a high early mortality and diagnostic delays of >1 year from symptom onset. This retrospective observational study sought to characterize the clinical prodrome and diagnostic delay to inform early detection. We identified 1523 adults with newly diagnosed AL amyloidosis in the Optum de-identified Clinformatics(R) Datamart US healthcare claims database as those with >= 2 new diagnosis codes for AL or other amyloidosis in 90 days with >= 1 multiple myeloma treatment within 730 days, excluding patients with prior hereditary or secondary amyloidosis and Familial Mediterranean Fever. We considered 34 signs/symptoms using diagnosis codes in all observable time on or before AL amyloidosis diagnosis. Sign/symptom prevalence was compared to that of 1:4 matched population controls. The overlap and sequence of signs/symptoms and the median time from first sign/symptom to AL amyloidosis diagnosis were explored. Healthcare utilization was summarized. The most common individual AL amyloidosis signs/symptoms were malaise/fatigue (61%) and dyspnea (59%). Cardiac signs/symptoms were observed in 77% of patients, followed by renal (62%) and neurologic (59%) signs/symptoms. Multisystem involvement (>= 3 systems) was present in 54%. Monoclonal gammopathy was detected in 29% before diagnosis. Median time from symptom onset to AL amyloidosis diagnosis was 2.7 years. Healthcare utilization was high between first AL amyloidosis signs/symptoms and diagnosis, with 50% visiting >= 5 physician types. AL amyloidosis patients have a lengthy and complex clinical prodrome. Novel approaches to early diagnosis are needed to improve outcomes.
C1 [Hester, Laura L.] Janssen Res & Dev LLC, 1125 Trenton Harbourton Rd, Titusville, NJ 08560 USA.
   [Gifkins, Dina M.; Schecter, Jordan M.; Strony, John; Dishy, Victor] Janssen Res & Dev LLC, Raritan, NJ USA.
   [Bellew, Kevin; Weiss, Brendan M.] Janssen Res & Dev LLC, Spring House, PA USA.
   [Vermeulen, Jessica] Janssen Res & Dev LLC, Leiden, Netherlands.
C3 Johnson & Johnson; Johnson & Johnson USA; Janssen Biotech Inc; Johnson &
   Johnson; Johnson & Johnson USA; Janssen Biotech Inc; Johnson & Johnson;
   Johnson & Johnson USA; Janssen Biotech Inc
RP Hester, LL (corresponding author), Janssen Res & Dev LLC, 1125 Trenton Harbourton Rd, Titusville, NJ 08560 USA.
EM lhester@its.jnj.com
FU Janssen Research & Development, LLC
FX The analysis was funded by Janssen Research & Development, LLC
CR Austin PC, 2009, STAT MED, V28, P3083, DOI 10.1002/sim.3697
   Comenzo RL, 2014, J CLIN ONCOL, V32, P2679, DOI 10.1200/JCO.2014.56.2892
   Conway JR., 2019, UPSETR R PACKAGE VIS
   Dorbala S, 2020, JACC-CARDIOVASC IMAG, V13, P1368, DOI 10.1016/j.jcmg.2019.07.015
   Duhamel S, 2017, BLOOD, V130
   Gertz MA, 2020, JAMA-J AM MED ASSOC, V324, P79, DOI 10.1001/jama.2020.5493
   Ho DE, 2011, J STAT SOFTW, V42
   Kourelis TV, 2014, AM J HEMATOL, V89, P1051, DOI 10.1002/ajh.23827
   Kumar S, 2012, J CLIN ONCOL, V30, P989, DOI 10.1200/JCO.2011.38.5724
   Kyle RA, 2006, BRIT J HAEMATOL, V134, P573, DOI 10.1111/j.1365-2141.2006.06235.x
   Kyle RA, 2019, MAYO CLIN PROC, V94, P465, DOI 10.1016/j.mayocp.2018.08.041
   Kyle RA, 2018, NEW ENGL J MED, V378, P241, DOI 10.1056/NEJMoa1709974
   Lousada I, 2015, ADV THER, V32, P920, DOI 10.1007/s12325-015-0250-0
   Manwani R, 2019, BLOOD, V134, P2271, DOI 10.1182/blood.2019000834
   McCausland KL, 2018, PATIENT, V11, P207, DOI 10.1007/s40271-017-0273-5
   Merlini G, 2018, NAT REV DIS PRIMERS, V4, DOI 10.1038/s41572-018-0034-3
   Muchtar E, 2019, MAYO CLIN PROC, V94, P472, DOI 10.1016/j.mayocp.2018.08.006
   Muchtar E, 2017, BLOOD, V129, P2111, DOI 10.1182/blood-2016-11-751628
   National Comprehensive Cancer Network (NCCN), 2013, NCCN CLIN PRACTICE G, P2014
   Palladini G, 2015, BLOOD, V126, P612, DOI 10.1182/blood-2015-01-620302
   Quock TP, 2018, BLOOD ADV, V2, P1046, DOI 10.1182/bloodadvances.2018016402
   Ravichandran S, 2020, NEW ENGL J MED, V382, P1567, DOI 10.1056/NEJMc1917321
   RCT, 2019, R LANG ENV STAT COMP
   Schulman A, 2020, EUR J HAEMATOL, V105, P495, DOI 10.1111/ejh.13472
   Tison GH, 2019, CIRC-CARDIOVASC QUAL, V12, DOI 10.1161/CIRCOUTCOMES.118.005289
   Walker A., 2013, COMP EFFECTIVENESS R, V3, P11
   Wang AK, 2008, MAYO CLIN PROC, V83, P1226, DOI 10.4065/83.11.1226
   Wechalekar AD, 2013, BLOOD, V121, P3420, DOI 10.1182/blood-2012-12-473066
   Weiss BM, 2014, J CLIN ONCOL, V32, P2699, DOI 10.1200/JCO.2013.50.0892
   Wilke C. O., 2021, ggridges: Ridgeline plots in 'ggplot2'
   Zhang J, 2018, CIRCULATION, V138, P1623, DOI 10.1161/CIRCULATIONAHA.118.034338
NR 31
TC 12
Z9 14
U1 1
U2 2
PU WILEY
PI HOBOKEN
PA 111 RIVER ST, HOBOKEN 07030-5774, NJ USA
SN 0902-4441
EI 1600-0609
J9 EUR J HAEMATOL
JI Eur. J. Haematol.
PD OCT
PY 2021
VL 107
IS 4
BP 428
EP 435
DI 10.1111/ejh.13679
EA JUL 2021
PG 8
WC Hematology
WE Science Citation Index Expanded (SCI-EXPANDED)
SC Hematology
GA UO3UE
UT WOS:000676101800001
PM 34137077
DA 2024-04-28
ER

PT J
AU Iwadate, D
   Hasegawa, E
   Hoshino, J
   Hayami, N
   Sumida, K
   Yamanouchi, M
   Sekine, A
   Kawada, M
   Hiramatsu, R
   Suwabe, T
   Sawa, N
   Yuasa, M
   Wake, A
   Fujii, T
   Ohashi, K
   Takaichi, K
   Ubara, Y
AF Iwadate, Dosuke
   Hasegawa, Eiko
   Hoshino, Junichi
   Hayami, Noriko
   Sumida, Keiichi
   Yamanouchi, Masayuki
   Sekine, Akinari
   Kawada, Masahiro
   Hiramatsu, Rikako
   Suwabe, Tatsuya
   Sawa, Naoki
   Yuasa, Mitsuhiro
   Wake, Atsushi
   Fujii, Takeshi
   Ohashi, Kenichi
   Takaichi, Kenmei
   Ubara, Yoshifumi
TI The Long-term Outcomes after VAD plus SCT Therapy in a Patient with AL
   Amyloidosis and Severe Factor X Deficiency
SO INTERNAL MEDICINE
LA English
DT Article
DE AL amyloidosis; factor X deficiency; vincristine; adriamycin; and
   dexamethasone (VAD); high-dose melphalan; autologous stem cell
   transplantation (SCT)
ID LIGHT-CHAIN AMYLOIDOSIS; STEM-CELL TRANSPLANTATION
AB A 55-year-old man was admitted to our institute to undergo evaluation for proteinuria (5.4 g/day) with lambda-type Bence-Jones protein (BJP). Primary amyloid light chain (AL) amyloidosis and acquired factor X deficiency were diagnosed. High-dose melphalan combined with autologous stem cell transplantation was performed. After three years, the patient's proteinuria normalized, he was negative for urinary BJP, and his factor X activity improved to 105%. Serial renal biopsy showed no progression of amyloid deposition at a biopsy after 5 years, but showed a slight increase in the amyloid deposition after 11 years. This therapy can improve the prognosis of AL amyloidosis; however, there are limitations to the strategy.
C1 [Iwadate, Dosuke; Hasegawa, Eiko; Hoshino, Junichi; Hayami, Noriko; Sumida, Keiichi; Yamanouchi, Masayuki; Sekine, Akinari; Kawada, Masahiro; Hiramatsu, Rikako; Suwabe, Tatsuya; Sawa, Naoki; Takaichi, Kenmei; Ubara, Yoshifumi] Toranomon Gen Hosp, Nephrol Ctr, Tokyo, Japan.
   [Yuasa, Mitsuhiro; Wake, Atsushi] Toranomon Gen Hosp, Dept Hematol, Tokyo, Japan.
   [Fujii, Takeshi; Ohashi, Kenichi] Toranomon Gen Hosp, Dept Pathol, Tokyo, Japan.
   [Ohashi, Kenichi] Yokohama City Univ, Grad Sch Med, Dept Pathol, Yokohama, Kanagawa, Japan.
   [Takaichi, Kenmei; Ubara, Yoshifumi] Toranomon Gen Hosp, Okinaka Mem Inst Med Res, Tokyo, Japan.
C3 Toranomon Hospital; Toranomon Hospital; Toranomon Hospital; Yokohama
   City University; Toranomon Hospital
RP Ubara, Y (corresponding author), Toranomon Gen Hosp, Nephrol Ctr, Tokyo, Japan.; Ubara, Y (corresponding author), Toranomon Gen Hosp, Okinaka Mem Inst Med Res, Tokyo, Japan.
EM ubara@toranomon.gr.jp
RI Fujii, Takeshi/D-5877-2014
OI Fujii, Takeshi/0000-0001-7237-1183; Sawa, Naokis/0000-0003-2092-4094;
   Iwadate, Dosuke/0000-0002-0181-794X
CR Choufani EB, 2001, BLOOD, V97, P1885, DOI 10.1182/blood.V97.6.1885
   Gertz MA, 2013, AM J HEMATOL, V88, P417, DOI 10.1002/ajh.23400
   Gertz MA, 2012, ONCOLOGY-NY, V26, P152
   Hattori Y, 2012, AMYLOID, V19, P37, DOI 10.3109/13506129.2011.636460
   Kastritis E, 2016, BRIT J HAEMATOL, V172, P170, DOI 10.1111/bjh.13805
   Perz JB, BR J HAEMATOL, V127, P543
   Sakurai-Chin C, 2010, CLIN EXP NEPHROL, V14, P506, DOI 10.1007/s10157-010-0311-2
   Sipe JD, 2014, AMYLOID, V21, P221, DOI 10.3109/13506129.2014.964858
   Cibeira MT, 2011, BLOOD, V118, P4346, DOI 10.1182/blood-2011-01-330738
   Veneri D, 2016, BLOOD TRANSFUS-ITALY, V14, P585, DOI 10.2450/2016.0335-15
   Wechalekar AD, 2016, LANCET, V387, P2641, DOI 10.1016/S0140-6736(15)01274-X
   Yamazaki O, 2009, CLIN EXP NEPHROL, V13, P522, DOI 10.1007/s10157-009-0198-y
NR 12
TC 3
Z9 3
U1 0
U2 3
PU JAPAN SOC INTERNAL MEDICINE
PI TOKYO
PA 34-3 3-CHOME HONGO BUNKYO-KU, TOKYO, 113, JAPAN
SN 0918-2918
EI 1349-7235
J9 INTERNAL MED
JI Intern. Med.
PY 2018
VL 57
IS 5
BP 701
EP 706
DI 10.2169/internalmedicine.9263-17
PG 6
WC Medicine, General & Internal
WE Science Citation Index Expanded (SCI-EXPANDED)
SC General & Internal Medicine
GA FX8DJ
UT WOS:000426320800013
PM 29093408
OA Green Published, Green Submitted, gold
DA 2024-04-28
ER

PT J
AU Bever, KM
   Masha, LI
   Sun, FG
   Stern, L
   Havasi, A
   Berk, JL
   Sanchorawala, V
   Seldin, DC
   Sloan, JM
AF Bever, Katherine M.
   Masha, Luke I.
   Sun, Fangui
   Stern, Lauren
   Havasi, Andrea
   Berk, John L.
   Sanchorawala, Vaishali
   Seldin, David C.
   Sloan, J. Mark
TI Risk factors for venous thromboembolism in immunoglobulin light chain
   amyloidosis
SO HAEMATOLOGICA
LA English
DT Article
ID DEEP-VEIN THROMBOSIS; FACTOR-X DEFICIENCY; NEPHROTIC SYNDROME;
   MULTIPLE-MYELOMA; SYSTEMIC AMYLOIDOSIS; AL AMYLOIDOSIS; UNDETERMINED
   SIGNIFICANCE; MONOCLONAL GAMMOPATHY; THALIDOMIDE; DISEASE
[truncated: 2,966,497 more chars]
