# Supplementary material for: A bibliometric analysis of light chain amyloidosis from 2005 to 2024: research trends and hot spots
Source: Front Med (Lausanne). 2024 Jul 30;11:1441032. doi: 10.3389/fmed.2024.1441032 (PMC11320149; doi:10.3389/fmed.2024.1441032)
Supplement: Supplementary file 3 [file Data_Sheet_3.ZIP › raw_data/download_02.txt]

FN Clarivate Analytics Web of Science
VR 1.0
PT J
AU Saito, Y
   Nakamura, K
   Ito, H
AF Saito, Yukihiro
   Nakamura, Kazufumi
   Ito, Hiroshi
TI Molecular Mechanisms of Cardiac Amyloidosis
SO INTERNATIONAL JOURNAL OF MOLECULAR SCIENCES
LA English
DT Review
DE amyloid; cytotoxicity; transthyretin; immunoglobulin light chain
ID HIGH-DOSE MELPHALAN; STEM-CELL TRANSPLANTATION; LIGHT-CHAIN AMYLOIDOSIS;
   WILD-TYPE TRANSTHYRETIN; TRANSGENIC MOUSE MODEL; AL AMYLOIDOSIS;
   LIVER-TRANSPLANTATION; SYSTEMIC AMYLOIDOSIS; FIBRIL INHIBITORS;
   NATURAL-HISTORY
AB Cardiac involvement has a profound effect on the prognosis of patients with systemic amyloidosis. Therapeutic methods for suppressing the production of causative proteins have been developed for ATTR amyloidosis and AL amyloidosis, which show cardiac involvement, and the prognosis has been improved. However, a method for removing deposited amyloid has not been established. Methods for reducing cytotoxicity caused by amyloid deposition and amyloid precursor protein to protect cardiovascular cells are also needed. In this review, we outline the molecular mechanisms and treatments of cardiac amyloidosis.
C1 [Saito, Yukihiro] Okayama Univ Hosp, Dept Cardiovasc Med, Okayama 7008558, Japan.
   [Nakamura, Kazufumi; Ito, Hiroshi] Okayama Univ, Dept Cardiovasc Med, Grad Sch Med Dent & Pharmaceut Sci, Okayama 7008558, Japan.
C3 Okayama University; Okayama University
RP Nakamura, K (corresponding author), Okayama Univ, Dept Cardiovasc Med, Grad Sch Med Dent & Pharmaceut Sci, Okayama 7008558, Japan.
EM p5438a3l@s.okayama-u.ac.jp; chibun@cc.okayama-u.ac.jp;
   itomd@md.okayama-u.ac.jp
OI Saito, Yukihiro/0000-0001-7454-3102; Nakamura,
   Kazufumi/0000-0001-8845-3626
CR Adams D, 2018, NEW ENGL J MED, V379, P11, DOI 10.1056/NEJMoa1716153
   Alhamadsheh MM, 2011, SCI TRANSL MED, V3, DOI 10.1126/scitranslmed.3002473
   Almeida MR, 2012, FEBS LETT, V586, P2891, DOI 10.1016/j.febslet.2012.07.029
   Armen RS, 2004, STRUCTURE, V12, P1847, DOI 10.1016/j.str.2004.08.005
   Baures PW, 1998, BIOORGAN MED CHEM, V6, P1389, DOI 10.1016/S0968-0896(98)00130-8
   Benson MD, 2018, NEW ENGL J MED, V379, P22, DOI 10.1056/NEJMoa1716793
   Benson MD, 2020, AMYLOID, V27, P217, DOI 10.1080/13506129.2020.1835263
   Bergström J, 2005, J PATHOL, V206, P224, DOI 10.1002/path.1759
   Bezerra F, 2021, INT J MOL SCI, V22, DOI 10.3390/ijms22179488
   Bhutani D, 2018, BLOOD, V132, DOI 10.1182/blood-2018-99-118464
   Bianchi G, 2021, JACC-CARDIOONCOL, V3, P467, DOI 10.1016/j.jaccao.2021.09.003
   Biolo A, 2008, CIRC-HEART FAIL, V1, P249, DOI 10.1161/CIRCHEARTFAILURE.108.788687
   Bispo M, 2009, TRANSPL INT, V22, P165, DOI 10.1111/j.1432-2277.2008.00737.x
   BLAKE CCF, 1978, J MOL BIOL, V121, P339, DOI 10.1016/0022-2836(78)90368-6
   Bodin K, 2010, NATURE, V468, P93, DOI 10.1038/nature09494
   Bourgault S, 2011, BIOCHEM BIOPH RES CO, V410, P707, DOI 10.1016/j.bbrc.2011.04.133
   Bourne PC, 2002, ACTA CRYSTALLOGR D, V58, P815, DOI 10.1107/S0907444902004183
   Brahmanandam V, 2014, CIRCULATION, V129, P2326, DOI 10.1161/CIRCULATIONAHA.114.009135
   Brenner DA, 2004, CIRC RES, V94, P1008, DOI 10.1161/01.RES.0000126569.75419.74
   Buxbaum JN, 2012, FASEB J, V26, P2283, DOI 10.1096/fj.11-189571
   Cardoso I, 2006, FASEB J, V20, P234, DOI 10.1096/fj.05-4509com
   Cardoso I, 2010, J TRANSL MED, V8, DOI 10.1186/1479-5876-8-74
   Carvalho A, 2015, LIVER TRANSPLANT, V21, P282, DOI 10.1002/lt.24058
   Castano Adam, 2012, Congest Heart Fail, V18, P315, DOI 10.1111/j.1751-7133.2012.00303.x
   Choi S, 2011, BIOORGAN MED CHEM, V19, P1505, DOI 10.1016/j.bmc.2010.12.050
   Connors LH, 2016, CIRCULATION, V133, P282, DOI 10.1161/CIRCULATIONAHA.115.018852
   COSTA PP, 1978, P NATL ACAD SCI USA, V75, P4499, DOI 10.1073/pnas.75.9.4499
   D'Souza A, 2020, ECLINICALMEDICINE, V23, DOI 10.1016/j.eclinm.2020.100361
   Dasari AKR, 2019, SCI REP-UK, V9, DOI 10.1038/s41598-018-37230-1
   Dasari S, 2020, MAYO CLIN PROC, V95, P1852, DOI 10.1016/j.mayocp.2020.06.029
   Edwards CV, 2017, BLOOD, V130
   EPISKOPOU V, 1993, P NATL ACAD SCI USA, V90, P2375, DOI 10.1073/pnas.90.6.2375
   Ferreira N, 2016, SCI REP-UK, V6, DOI 10.1038/srep26623
   Ferreira N, 2014, NEUROTHERAPEUTICS, V11, P450, DOI 10.1007/s13311-013-0256-8
   Ferreira N, 2013, BBA-MOL BASIS DIS, V1832, P39, DOI 10.1016/j.bbadis.2012.10.007
   Ferreira N, 2012, PLOS ONE, V7, P232, DOI 10.1371/journal.pone.0029933
   Ferreira N, 2011, FEBS LETT, V585, P2424, DOI 10.1016/j.febslet.2011.06.030
   Finn JD, 2018, CELL REP, V22, P2227, DOI 10.1016/j.celrep.2018.02.014
   Fontana M, 2019, JACC-CARDIOVASC IMAG, V12, P2345, DOI 10.1016/j.jcmg.2019.06.023
   Foss TR, 2005, BIOCHEMISTRY-US, V44, P15525, DOI 10.1021/bi051608t
   Frangolho A, 2020, MOLECULES, V25, DOI 10.3390/molecules25235698
   Gamez J, 2019, AMYLOID, V26, P74, DOI 10.1080/13506129.2019.1597702
   George J, 2020, EUR HEART J, V41, P1260, DOI 10.1093/eurheartj/ehz695
   Gertz MA, 2016, J CLIN ONCOL, V34, P1097, DOI 10.1200/JCO.2015.63.6530
   Gillmore JD, 2021, NEW ENGL J MED, V385, P493, DOI 10.1056/NEJMoa2107454
   Goldsteins G, 1999, P NATL ACAD SCI USA, V96, P3108, DOI 10.1073/pnas.96.6.3108
   González-López E, 2017, EUR HEART J, V38, P1895, DOI 10.1093/eurheartj/ehx043
   Grogan M, 2016, J AM COLL CARDIOL, V68, P1014, DOI 10.1016/j.jacc.2016.06.033
   Groothof D, 2020, MAYO CLIN PROC, V95, P417, DOI 10.1016/j.mayocp.2019.10.036
   Guan J, 2013, BASIC RES CARDIOL, V108, DOI 10.1007/s00395-013-0378-5
   Gustafsson S, 2012, TRANSPLANTATION, V93, P1017, DOI 10.1097/TP.0b013e31824b3749
   Hammarström P, 2003, BIOCHEMISTRY-US, V42, P6656, DOI 10.1021/bi027319b
   Hammarström P, 2003, SCIENCE, V299, P713, DOI 10.1126/science.1079589
   Hammarström P, 2002, P NATL ACAD SCI USA, V99, P16427, DOI 10.1073/pnas.202495199
   Hein S, 2021, CLIN RES CARDIOL, V110, P579, DOI 10.1007/s00392-020-01801-y
   Higaki JN, 2016, AMYLOID, V23, P86, DOI 10.3109/13506129.2016.1148025
   Hornstrup LS, 2013, ARTERIOSCL THROM VAS, V33, P1441, DOI 10.1161/ATVBAHA.113.301273
   Hosoi A, 2016, J BIOL CHEM, V291, P25096, DOI 10.1074/jbc.M116.738138
   Hrncic R, 2000, AM J PATHOL, V157, P1239, DOI 10.1016/S0002-9440(10)64639-1
   Ihse E, 2011, J MOL MED, V89, P171, DOI 10.1007/s00109-010-0695-1
   Imperlini E, 2017, SCI REP-UK, V7, DOI 10.1038/s41598-017-15424-3
   Jaccard A, 2007, NEW ENGL J MED, V357, P1083, DOI 10.1056/NEJMoa070484
   Jacobson DR, 1997, NEW ENGL J MED, V336, P466, DOI 10.1056/NEJM199702133360703
   Jiang X, 2001, P NATL ACAD SCI USA, V98, P14943, DOI 10.1073/pnas.261419998
   Johnson SM, 2005, ACCOUNTS CHEM RES, V38, P911, DOI 10.1021/ar020073i
   Johnson SM, 2012, J MOL BIOL, V421, P185, DOI 10.1016/j.jmb.2011.12.060
   Jordan TL, 2020, LEUKEMIA, V34, P1383, DOI 10.1038/s41375-019-0640-4
   Judge DP, 2019, J AM COLL CARDIOL, V74, P285, DOI 10.1016/j.jacc.2019.03.012
   Karlstedt E, 2019, J CARD FAIL, V25, P147, DOI 10.1016/j.cardfail.2019.01.006
   Katoh N, 2014, INTERNAL MED, V53, P1991, DOI 10.2169/internalmedicine.53.2065
   Kazman P, 2021, NAT COMMUN, V12, DOI 10.1038/s41467-021-26845-0
   Kazman P, 2020, ELIFE, V9, DOI 10.7554/eLife.52300
   Koike H, 2021, MOLECULES, V26, DOI 10.3390/molecules26154611
   Kumar SK, 2012, BLOOD, V120
   KYLE RA, 1992, BLOOD, V79, P1817
   Lai ZH, 1996, BIOCHEMISTRY-US, V35, P6470, DOI 10.1021/bi952501g
   Larsen BT, 2016, HISTOPATHOLOGY, V68, P648, DOI 10.1111/his.12793
   Lavatelli F, 2015, FASEB J, V29, P4614, DOI 10.1096/fj.15-272179
   Liao RL, 2001, CIRCULATION, V104, P1594, DOI 10.1161/circ.104.14.1594
   Lin P, 2004, AM J CLIN PATHOL, V121, P482, DOI 10.1039/74R4TB90BUWH27JX
   Liz MA, 2004, J BIOL CHEM, V279, P21431, DOI 10.1074/jbc.M402212200
   Liz MA, 2010, IUBMB LIFE, V62, P429, DOI 10.1002/iub.340
   Liz MA, 2009, BIOCHEM J, V419, P467, DOI 10.1042/BJ20082090
   Macedo B, 2008, BBA-MOL BASIS DIS, V1782, P517, DOI 10.1016/j.bbadis.2008.05.005
   Madan S, 2012, BLOOD, V119, P1117, DOI 10.1182/blood-2011-07-370031
   Mangione PP, 2018, J BIOL CHEM, V293, P14192, DOI 10.1074/jbc.RA118.003990
   Mangione PP, 2014, P NATL ACAD SCI USA, V111, P1539, DOI 10.1073/pnas.1317488111
   Manral P, 2015, BIOSCIENCE REP, V35, DOI 10.1042/BSR20140155
   Marcoux J, 2015, EMBO MOL MED, V7, P1337, DOI 10.15252/emmm.201505357
   Martinez-Naharro A, 2018, JACC-CARDIOVASC IMAG, V11, P152, DOI 10.1016/j.jcmg.2017.02.012
   Maurer MS, 2018, NEW ENGL J MED, V379, P1007, DOI 10.1056/NEJMoa1805689
   McCammon MG, 2002, STRUCTURE, V10, P851, DOI 10.1016/S0969-2126(02)00771-2
   MCCUTCHEN SL, 1993, BIOCHEMISTRY-US, V32, P12119, DOI 10.1021/bi00096a024
   McWilliams-Koeppen HP, 2015, PLOS ONE, V10, DOI 10.1371/journal.pone.0137716
   Merlini G, 2003, NEW ENGL J MED, V349, P583, DOI 10.1056/NEJMra023144
   Merlini G, 2018, NAT REV DIS PRIMERS, V4, DOI 10.1038/s41572-018-0034-3
   Michalon A, 2021, NAT COMMUN, V12, DOI 10.1038/s41467-021-23274-x
   Miller M, 2018, J MED CHEM, V61, P7862, DOI 10.1021/acs.jmedchem.8b00817
   Miller SR, 2004, LAB INVEST, V84, P545, DOI 10.1038/labinvest.3700059
   Miroy GJ, 1996, P NATL ACAD SCI USA, V93, P15051, DOI 10.1073/pnas.93.26.15051
   Misumi Y, 2013, LAB INVEST, V93, P911, DOI 10.1038/labinvest.2013.83
   Misumi Y, 2009, J PATHOL, V219, P481, DOI 10.1002/path.2618
   Morgan GJ, 2019, P NATL ACAD SCI USA, V116, P8360, DOI 10.1073/pnas.1817567116
   Mueller PS, 2000, AM J MED, V109, P181, DOI 10.1016/S0002-9343(00)00471-X
   Neben-Wittich MA, 2005, AM J MED, V118, DOI 10.1016/j.amjmed.2005.06.017
   Niraula TN, 2002, J MOL BIOL, V320, P333, DOI 10.1016/S0022-2836(02)00425-4
   Nunes Raquel J, 2013, J Biol Chem, V288, P31752, DOI 10.1074/jbc.M113.469858
   Obici L, 2012, AMYLOID, V19, P34, DOI 10.3109/13506129.2012.678508
   PADLAN EA, 1994, MOL IMMUNOL, V31, P169, DOI 10.1016/0161-5890(94)90001-9
   Palaninathan SK, 2008, J MOL BIOL, V382, P1157, DOI 10.1016/j.jmb.2008.07.029
   Palha JA, 2002, CLIN CHEM LAB MED, V40, P1292, DOI 10.1515/CCLM.2002.223
   Parker MM, 2020, AMYLOID, V27, P184, DOI 10.1080/13506129.2020.1758658
   Penchala SC, 2013, P NATL ACAD SCI USA, V110, P9992, DOI 10.1073/pnas.1300761110
   PEPYS MB, 1979, CLIN EXP IMMUNOL, V38, P284
   Pinheiro F, 2021, FEBS J, V288, P310, DOI 10.1111/febs.15339
   Quintas A, 1999, J BIOL CHEM, V274, P32943, DOI 10.1074/jbc.274.46.32943
   Quintas A, 1997, FEBS LETT, V418, P297, DOI 10.1016/S0014-5793(97)01398-7
   Radamaker L, 2021, NAT COMMUN, V12, DOI 10.1038/s41467-021-21126-2
   Radamaker L, 2019, NAT COMMUN, V10, DOI 10.1038/s41467-019-09032-0
   Rapezzi C, 2013, EUR HEART J, V34, P520, DOI 10.1093/eurheartj/ehs123
   Reixach N, 2006, BIOCHEM BIOPH RES CO, V348, P889, DOI 10.1016/j.bbrc.2006.07.109
   Renz M, 2016, AMYLOID, V23, P168, DOI 10.1080/13506129.2016.1205974
   Richards DB, 2015, NEW ENGL J MED, V373, P1106, DOI 10.1056/NEJMoa1504942
   Rognoni P, 2021, MEDICINA-LITHUANIA, V57, DOI 10.3390/medicina57090916
   Rowczenio DM, 2014, HUM MUTAT, V35, pE2403, DOI 10.1002/humu.22619
   Saelices L, 2019, J BIOL CHEM, V294, P6130, DOI 10.1074/jbc.RA118.005257
   Saelices L, 2018, P NATL ACAD SCI USA, V115, pE6741, DOI 10.1073/pnas.1805131115
   Sanchez L, 2016, J HEMATOL ONCOL, V9, DOI 10.1186/s13045-016-0283-0
   Sant'Anna R, 2017, SCI REP-UK, V7, DOI 10.1038/srep44709
   Sant'Anna R, 2016, NAT COMMUN, V7, DOI 10.1038/ncomms10787
   Santos SD, 2010, J NEUROCHEM, V115, P1434, DOI 10.1111/j.1471-4159.2010.07047.x
   Sartiani L, 2016, BIOPHYS J, V111, P2024, DOI 10.1016/j.bpj.2016.09.010
   Seckinger A, 2018, FRONT IMMUNOL, V9, DOI 10.3389/fimmu.2018.01676
   Sekijima Y, 2005, CELL, V121, P73, DOI 10.1016/j.cell.2005.01.018
   Sekijima Y, 2006, AMYLOID, V13, P57, DOI 10.1080/13506120600722449
   Sekijima Y, 2006, AMYLOID, V13, P236, DOI 10.1080/13506120600960882
   Sekijima Y, 2015, AMYLOID, V22, P79, DOI 10.3109/13506129.2014.997872
   Shi JR, 2010, P NATL ACAD SCI USA, V107, P4188, DOI 10.1073/pnas.0912263107
   Shinohara Y, 2003, BIOCHEMISTRY-US, V42, P15053, DOI 10.1021/bi0353528
   Si JB, 2021, INT J MOL SCI, V22, DOI 10.3390/ijms22094429
   Sinha S, 2011, J AM CHEM SOC, V133, P16958, DOI 10.1021/ja206279b
   Stadtman ER, 2006, FREE RADICAL RES, V40, P1250, DOI 10.1080/10715760600918142
   Stangou AJ, 1998, TRANSPLANTATION, V66, P229, DOI 10.1097/00007890-199807270-00016
   Swuec P, 2019, NAT COMMUN, V10, DOI 10.1038/s41467-019-09133-w
   Cibeira MT, 2011, BLOOD, V118, P4346, DOI 10.1182/blood-2011-01-330738
   THYLEN C, 1993, EMBO J, V12, P743, DOI 10.1002/j.1460-2075.1993.tb05708.x
   Tojo K, 2006, NEUROSCI RES, V56, P441, DOI 10.1016/j.neures.2006.08.014
   Tsuchiya A, 2008, LIVER TRANSPLANT, V14, P563, DOI 10.1002/lt.21395
   van Gameren II, 2009, HAEMATOL-HEMATOL J, V94, P1094, DOI 10.3324/haematol.2008.004119
   Varga C, 2018, BLOOD, V132, P1992, DOI 10.1182/blood-2018-07-865857
   Vatner SF, 2020, AGEING RES REV, V64, DOI 10.1016/j.arr.2020.101194
   Ward JE, 2011, BLOOD, V118, P6610, DOI 10.1182/blood-2011-04-351643
   Wechalekar A., 2014, BLOOD, V124, P3485
   Wechalekar AD, 2015, BRIT J HAEMATOL, V168, P186, DOI 10.1111/bjh.13155
   WESTERMARK P, 1990, P NATL ACAD SCI USA, V87, P2843, DOI 10.1073/pnas.87.7.2843
   Witteles RM, 2019, JACC-CARDIOONCOL, V1, P117, DOI 10.1016/j.jaccao.2019.08.002
   Wittich CM, 2007, CARDIOVASC PATHOL, V16, P75, DOI 10.1016/j.carpath.2006.09.011
   Yang W, 2021, FRONT MOL BIOSCI, V8, DOI 10.3389/fmolb.2021.766830
   Yazaki M, 2000, BIOCHEM BIOPH RES CO, V274, P702, DOI 10.1006/bbrc.2000.3203
   Yee AW, 2019, NAT COMMUN, V10, DOI 10.1038/s41467-019-08609-z
   Yokoyama T, 2020, J MED CHEM, V63, P14228, DOI 10.1021/acs.jmedchem.0c00934
   Yokoyama T, 2012, J STRUCT BIOL, V177, P283, DOI 10.1016/j.jsb.2011.12.022
   Zhao L, 2013, BIOCHEMISTRY-US, V52, P1913, DOI 10.1021/bi301313b
NR 163
TC 18
Z9 18
U1 2
U2 4
PU MDPI
PI BASEL
PA ST ALBAN-ANLAGE 66, CH-4052 BASEL, SWITZERLAND
EI 1422-0067
J9 INT J MOL SCI
JI Int. J. Mol. Sci.
PD JAN
PY 2022
VL 23
IS 1
AR 25
DI 10.3390/ijms23010025
PG 16
WC Biochemistry & Molecular Biology; Chemistry, Multidisciplinary
WE Science Citation Index Expanded (SCI-EXPANDED)
SC Biochemistry & Molecular Biology; Chemistry
GA YF3FW
UT WOS:000741697900001
PM 35008444
OA Green Published, gold
DA 2024-04-28
ER

PT J
AU Jimenez-Zepeda, VH
   Duggan, P
   Neri, P
   Bahlis, NJ
AF Jimenez-Zepeda, Victor H.
   Duggan, Peter
   Neri, Paola
   Bahlis, Nizar J.
TI Bortezomib-Containing Regimens for the Treatment of Newly Diagnosed and
   Relapsed Amyloid Light Chain Amyloidosis: A Single-Center Experience
SO CLINICAL LYMPHOMA MYELOMA & LEUKEMIA
LA English
DT Article
DE AL amyloidosis; Bortezomib; Cardiac response; CyBorD; Hematologic
   response
ID SYSTEMIC AL AMYLOIDOSIS; PHASE 1/2; CARDIAC BIOMARKERS; DEXAMETHASONE;
   CYCLOPHOSPHAMIDE; SURVIVAL; EFFICACY; THERAPY; CYBORD
AB Bortezomib exhibits unprecedented single-agent activity in AL amyloidosis. Here, we performed a review of the use of bortezomib containing regimens to assess the rapidity and quality of response. After a median of 4 cycles, a HR was seen in 49/52 cases (94.2%) demonstrating that bortezomib is a safe and well-tolerated therapy for AL patients showing rapid HR and cardiac responses.
   Background: The proteasome is an exciting target for the development of novel anticancer therapies. Recent evidence has suggested that bortezomib, a dipeptide boronate proteasome inhibitor, exhibits unprecedented single-agent activity in amyloid light chain (AL) amyloidosis. Patients and Methods: We performed a retrospective review of the use of bortezomib-containing regimens to assess the rapidity and quality of response at our institution. Results: A total of 52 patients with documented newly diagnosed and relapsed AL amyloidosis treated with bortezomib-containing regimens were identified from our institutional database. After a median of 4 cycles (range, 1-22 cycles), a hematologic response was seen in 49 patients (94.2%), including a complete response in 15 (28.8%), a very good partial response in 25 (48.1%), and a partial response in 9 (17.3%). At 6 weeks, 37 patients had already achieved a partial response. An organ response at 6 months was documented in 31 patients (59.6%). With respect to the cardiac response, a > 30% decrease in N-terminal pro-hormone brain natriuretic peptide (NT-proBNP) was observed in 17 of 35 evaluable patients (48.6%; NT-proBNP > 650 ng/L) at a median of 6 months. Overall survival was shorter for the patients with NT-proBNP > 5000 ng/L and for those who achieved less than a very good partial response. Conclusion: Bortezomib is a safe and well-tolerated therapy for patients with AL amyloidosis with a rapid hematologic response and cardiac response, as assessed by the NT-proBNP level. (C) 2016 Elsevier Inc. All rights reserved.
C1 [Jimenez-Zepeda, Victor H.; Duggan, Peter; Neri, Paola; Bahlis, Nizar J.] Tom Baker Canc Clin, Dept Med Oncol & Hematol, 1331 29th St Northwest, Calgary, AB T2N 4N2, Canada.
C3 University of Calgary; Tom Baker Cancer Clinic
RP Jimenez-Zepeda, VH (corresponding author), Tom Baker Canc Clin, Dept Med Oncol & Hematol, 1331 29th St Northwest, Calgary, AB T2N 4N2, Canada.
EM victor.zepeda@albertahealthservices.ca
RI Zepeda, Victor H Jimenez/J-2252-2019
CR Cibeira MT, 2015, BLOOD, V126, P564, DOI 10.1182/blood-2015-06-648113
   Dispenzieri A, 2015, MAYO CLIN PROC, V90, P1054, DOI 10.1016/j.mayocp.2015.06.009
   Gertz MA, 2005, AM J HEMATOL, V79, P319, DOI 10.1002/ajh.20381
   Gertz MA, 2015, J CLIN ONCOL, V33
   Jaccard A, 2014, HAEMATOLOGICA, V99, P1479, DOI 10.3324/haematol.2014.104109
   Kastritis E, 2010, J CLIN ONCOL, V28, P1031, DOI 10.1200/JCO.2009.23.8220
   Mikhael JR, 2012, BLOOD, V119, P4391, DOI 10.1182/blood-2011-11-390930
   Palladini G, 2014, LEUKEMIA, V28, P2311, DOI 10.1038/leu.2014.227
   Palladini G, 2015, BLOOD, V126, P612, DOI 10.1182/blood-2015-01-620302
   Palladini G, 2012, J CLIN ONCOL, V30, P4541, DOI 10.1200/JCO.2011.37.7614
   Palladini G, 2012, AM J HEMATOL, V87, P465, DOI 10.1002/ajh.23141
   Pellom ST, 2015, IMMUNOTHERAPY-UK, V7, P1011, DOI 10.2217/imt.15.66
   Reece DE, 2014, BLOOD, V124, P2498, DOI 10.1182/blood-2014-04-568329
   Reece DE, 2011, BLOOD, V118, P865, DOI 10.1182/blood-2011-02-334227
   Richards DB, 2015, NEW ENGL J MED, V373, P1106, DOI 10.1056/NEJMoa1504942
   Rosenzweig M, 2013, BONE MARROW TRANSPL, V48, P1022, DOI 10.1038/bmt.2012.199
   Venner CP, 2012, BLOOD, V119, P4387, DOI 10.1182/blood-2011-10-388462
   Wechalekar A., 2014, BLOOD, V124, P3485
   Wechalekar AD, 2015, BRIT J HAEMATOL, V168, P186, DOI 10.1111/bjh.13155
NR 19
TC 11
Z9 11
U1 0
U2 4
PU CIG MEDIA GROUP, LP
PI DALLAS
PA 3500 MAPLE AVENUE, STE 750, DALLAS, TX 75219-3931 USA
SN 2152-2650
EI 2152-2669
J9 CL LYMPH MYELOM LEUK
JI Clin. Lymphoma Myeloma Leuk.
PD JUN
PY 2016
VL 16
IS 6
BP E79
EP E84
DI 10.1016/j.clml.2016.03.005
PG 6
WC Oncology; Hematology
WE Science Citation Index Expanded (SCI-EXPANDED)
SC Oncology; Hematology
GA DO8JI
UT WOS:000378029200002
PM 27101985
DA 2024-04-28
ER

PT J
AU Chow, LQM
   Bahlis, N
   Russell, J
   Chaudhry, A
   Morris, D
   Brown, C
   Stewart, DA
AF Chow, LQM
   Bahlis, N
   Russell, J
   Chaudhry, A
   Morris, D
   Brown, C
   Stewart, DA
TI Autologous transplantation for primary systemic AL amyloidosis is
   feasible outside a major amyloidosis referral centre: the Calgary BMT
   Program experience
SO BONE MARROW TRANSPLANTATION
LA English
DT Article
DE primary AL amyloidosis; autologous hematopoietic transplantation;
   melphalan
ID STEM-CELL TRANSPLANTATION; LIGHT-CHAIN AMYLOIDOSIS; HIGH-DOSE MELPHALAN;
   SURVIVAL; PREDNISONE; TRIAL; CHEMOTHERAPY; COLCHICINE; THERAPY
AB Recent reports from large amyloidosis referral centers suggest that primary systemic AL amyloidosis patients treated with high-dose melphalan (HDM) and autologous stem cell transplantation ( ASCT) survive longer than historical controls treated with less intensive chemotherapy, despite high transplant-related mortality (TRM) rates of >10%. A retrospective review was conducted to determine if the outcome of ASCT for AL amyloidosis at our institution was similar to that reported at major amyloidosis referral centers. Over a 7 year period, we treated a total of 15 AL amyloidosis patients with ASCT, including four with poor prognosis cardiac or multisystem involvement. No TRM was observed. Overall, 10 patients (67%) achieved a complete hematological response and four patients (27%) achieved a complete organ response. The 4-year event-free and overall survival rates were 60% (95% CI 32 - 89%) and 75% ( 95% CI 50 - 100%), respectively. One patient, who presented with cardiac failure and multiorgan involvement with colonic bleeding currently remains in complete remission 62 months post-ASCT. In conclusion, ASCT for primary AL amyloidosis can safely be performed at experienced transplant centers that are not associated with major amyloidosis referral centers, and is feasible for patients who have multisystem involvement, particularly for motivated patients with good performance status.
C1 Tom Baker Canc Clin, Calgary, AB T2N 4N2, Canada.
   Univ Calgary, Foothills Hosp, Dept Med, Calgary, AB, Canada.
   Univ Calgary, Foothills Hosp, Dept Oncol, Calgary, AB, Canada.
C3 University of Calgary; Tom Baker Cancer Clinic; University of Calgary;
   University of Calgary
RP Tom Baker Canc Clin, 1331 29th St NW, Calgary, AB T2N 4N2, Canada.
EM douglast@cancerboard.ab.ca
CR Comenzo RL, 2002, BLOOD, V99, P4276, DOI 10.1182/blood.V99.12.4276
   Comenzo RL, 1998, BLOOD, V91, P3662
   Dispenzieri A, 2001, J CLIN ONCOL, V19, P3350, DOI 10.1200/JCO.2001.19.14.3350
   Dispenzieri A, 2004, BLOOD, V104, P1881, DOI 10.1182/blood-2004-01-0390
   Dispenzieri A, 2004, BLOOD, V103, P3960, DOI 10.1182/blood-2003-12-4192
   Dubrey SW, 1998, QJM-MON J ASSOC PHYS, V91, P141, DOI 10.1093/qjmed/91.2.141
   Gertz MA, 2004, BONE MARROW TRANSPL, V34, P149, DOI 10.1038/sj.bmt.1704539
   Gertz MA, 2000, BONE MARROW TRANSPL, V25, P465, DOI 10.1038/sj.bmt.1702178
   GERTZ MA, 1998, BLOOD, V82, pA324
   KYLE RA, 1975, MEDICINE, V54, P271
   Kyle RA, 1997, NEW ENGL J MED, V336, P1202, DOI 10.1056/NEJM199704243361702
   KYLE RA, 1985, AM J MED, V79, P708, DOI 10.1016/0002-9343(85)90521-2
   Lachmann HJ, 2002, NEW ENGL J MED, V346, P1786, DOI 10.1056/NEJMoa013354
   Mollee PN, 2004, BONE MARROW TRANSPL, V33, P271, DOI 10.1038/sj.bmt.1704344
   Moreau P, 1998, BRIT J HAEMATOL, V101, P766, DOI 10.1046/j.1365-2141.1998.00772.x
   Saba N, 1999, BONE MARROW TRANSPL, V24, P853, DOI 10.1038/sj.bmt.1702005
   Sanchorawala V, 2004, BONE MARROW TRANSPL, V33, P381, DOI 10.1038/sj.bmt.1704346
   Sanchorawala V, 2001, BONE MARROW TRANSPL, V28, P637, DOI 10.1038/sj.bmt.1703200
   Skinner M, 1996, AM J MED, V100, P290, DOI 10.1016/S0002-9343(97)89487-9
   Skinner M, 2004, ANN INTERN MED, V140, P85, DOI 10.7326/0003-4819-140-2-200401200-00008
NR 20
TC 14
Z9 15
U1 0
U2 2
PU NATURE PUBLISHING GROUP
PI LONDON
PA MACMILLAN BUILDING, 4 CRINAN ST, LONDON N1 9XW, ENGLAND
SN 0268-3369
EI 1476-5365
J9 BONE MARROW TRANSPL
JI Bone Marrow Transplant.
PD OCT
PY 2005
VL 36
IS 7
BP 591
EP 596
DI 10.1038/sj.bmt.1705112
PG 6
WC Biophysics; Oncology; Hematology; Immunology; Transplantation
WE Science Citation Index Expanded (SCI-EXPANDED)
SC Biophysics; Oncology; Hematology; Immunology; Transplantation
GA 964JN
UT WOS:000231877200003
PM 16062177
DA 2024-04-28
ER

PT J
AU Meng, S
   Xia, WW
   Xia, L
   Zhou, L
   Xu, J
   Pan, XX
   Meng, LY
AF Meng, Shuang
   Xia, Wenwen
   Xia, Li
   Zhou, Li
   Xu, Jing
   Pan, Xiaoxia
   Meng, Liyuan
TI A Pilot Study of Rare Renal Amyloidosis Based on FFPE Proteomics
SO MOLECULES
LA English
DT Article
DE proteomics; FFPE; renal amyloidosis; immunoglobulin light chain
   amyloidosis (AL); lysozyme amyloidosis (ALys)
ID MASS-SPECTROMETRY; DIAGNOSIS
AB Renal amyloidosis typically manifests albuminuria, nephrotic-range proteinuria, and ultimately progresses to end-stage renal failure if diagnosed late. Different types of renal amyloidosis have completely different treatments and outcomes. Therefore, amyloidosis typing is essential for disease prognosis, genetic counseling and treatment. Thirty-six distinct proteins currently known to cause amyloidosis that have been described as amyloidogenic precursors, immunohistochemistry (IHC) or immunofluorescence (IF), can be challenging for amyloidosis typing especially in rare or hereditary amyloidosis in clinical practice. We made a pilot study that optimized the proteomics pre-processing procedures for trace renal amyloidosis formalin-fixed paraffin-embedded (FFPE) tissue samples, combined with statistical and bioinformatics analysis to screen out the amyloidosis-related proteins to accurately type or subtype renal amyloidosis in order to achieve individual treatment. A sensitive, specific and reliable FFPE-based proteomics analysis for trace sample manipulation was developed for amyloidosis typing. Our results not only underlined the great promise of traditional proteomics and bioinformatics analysis using FFPE tissues for amyloidosis typing, but also proved that retrospective diagnosis and analysis of previous cases laid a solid foundation for personalized treatment.
C1 [Meng, Shuang; Xia, Li; Zhou, Li; Meng, Liyuan] Shanghai Jiao Tong Univ, Sch Basic Med, Dept Core Facil Basic Med Sci, Shanghai 200025, Peoples R China.
   [Xia, Wenwen] Shanghai Jiao Tong Univ, Sch Med, Peoples Hosp 9, Dept Pathol, Shanghai 200011, Peoples R China.
   [Xu, Jing; Pan, Xiaoxia] Shanghai Jiao Tong Univ, Sch Med, Ruijin Hosp, Dept Nephrol, Shanghai 200025, Peoples R China.
C3 Shanghai Jiao Tong University; Shanghai Jiao Tong University; Shanghai
   Jiao Tong University
RP Meng, LY (corresponding author), Shanghai Jiao Tong Univ, Sch Basic Med, Dept Core Facil Basic Med Sci, Shanghai 200025, Peoples R China.; Pan, XX (corresponding author), Shanghai Jiao Tong Univ, Sch Med, Ruijin Hosp, Dept Nephrol, Shanghai 200025, Peoples R China.
EM xiawenwenliuyedao@163.com
CR Abildgaard N, 2020, AMYLOID, V27, P59, DOI 10.1080/13506129.2019.1688289
   Benson MD, 2008, KIDNEY INT, V74, P218, DOI 10.1038/ki.2008.152
   Buxbaum Joel N., 2004, Current Opinion in Rheumatology, V16, P67, DOI 10.1097/00002281-200401000-00013
   Canetti D, 2020, CLIN CHEM LAB MED, V58, P948, DOI 10.1515/cclm-2019-1007
   Coscia F, 2020, J PATHOL, V251, P100, DOI 10.1002/path.5420
   Dasari S, 2020, MAYO CLIN PROC, V95, P1852, DOI 10.1016/j.mayocp.2020.06.029
   Dasari S, 2015, J PROTEOME RES, V14, P1957, DOI 10.1021/acs.jproteome.5b00015
   Desport E, 2012, ORPHANET J RARE DIS, V7, DOI 10.1186/1750-1172-7-54
   Dogan A, 2017, ANNU REV PATHOL-MECH, V12, P277, DOI 10.1146/annurev-pathol-052016-100200
   Giusti L, 2019, EXPERT REV PROTEOMIC, V16, P513, DOI 10.1080/14789450.2019.1615452
   Gupta N, 2020, PROTOPLASMA, V257, P1259, DOI 10.1007/s00709-020-01513-0
   Hawkins PN, 2002, CURR OPIN NEPHROL HY, V11, P649, DOI 10.1097/00041552-200211000-00013
   Herrera GA, 2021, ULTRASTRUCT PATHOL, V45, P267, DOI 10.1080/01913123.2021.1972065
   Hu XL, 2017, J MOL CELL CARDIOL, V113, P33, DOI 10.1016/j.yjmcc.2017.09.010
   Larsen CP, 2010, KIDNEY INT, V77, P816, DOI 10.1038/ki.2010.9
   Lavatelli F, 2020, MAYO CLIN PROC, V95, P1816, DOI 10.1016/j.mayocp.2020.07.013
   Lavatelli F, 2017, EXPERT REV PROTEOMIC, V14, P561, DOI 10.1080/14789450.2017.1331737
   Li ZY, 2019, BMC NEPHROL, V20, DOI 10.1186/s12882-019-1496-6
   Manabe S, 2015, AM J KIDNEY DIS, V66, P1095, DOI 10.1053/j.ajkd.2015.08.016
   Merlini G, 2018, NAT REV DIS PRIMERS, V4, DOI 10.1038/s41572-018-0034-3
   Moura A, 2020, AMYLOID, V27, P206, DOI 10.1080/13506129.2020.1720637
   Nishi S, 2008, CLIN EXP NEPHROL, V12, P93, DOI 10.1007/s10157-007-0008-3
   PEPYS MB, 1993, NATURE, V362, P553, DOI 10.1038/362553a0
   Picken MM, 2020, ACTA HAEMATOL-BASEL, V143, P322, DOI 10.1159/000506696
   Picken MM, 2015, CLIN KIDNEY J, V8, P665, DOI 10.1093/ckj/sfv087
   Picken MM, 2010, ARCH PATHOL LAB MED, V134, P545, DOI 10.1043/1543-2165-134.4.545
   Rezk T, 2019, J PATHOL CLIN RES, V5, P145, DOI 10.1002/cjp2.126
   Rysavá R, 2019, NEPHROL DIAL TRANSPL, V34, P1460, DOI 10.1093/ndt/gfy291
   Sethi S, 2012, KIDNEY INT, V82, P226, DOI 10.1038/ki.2012.108
   Sipe JD, 2016, AMYLOID, V23, P209, DOI 10.1080/13506129.2016.1257986
   Vrana JA, 2009, BLOOD, V114, P4957, DOI 10.1182/blood-2009-07-230722
NR 31
TC 2
Z9 3
U1 2
U2 6
PU MDPI
PI BASEL
PA ST ALBAN-ANLAGE 66, CH-4052 BASEL, SWITZERLAND
EI 1420-3049
J9 MOLECULES
JI Molecules
PD DEC
PY 2021
VL 26
IS 23
AR 7234
DI 10.3390/molecules26237234
PG 12
WC Biochemistry & Molecular Biology; Chemistry, Multidisciplinary
WE Science Citation Index Expanded (SCI-EXPANDED)
SC Biochemistry & Molecular Biology; Chemistry
GA XU9AS
UT WOS:000734549100001
PM 34885818
OA gold, Green Published
DA 2024-04-28
ER

PT J
AU Yeung, J
   Sivarajan, S
   Treibel, TA
   Rosmini, S
   Fontana, M
   Gillmore, JD
   Hawkins, PN
   Punwani, S
   Moon, JC
   Taylor, SA
   Bandula, S
AF Yeung, Jason
   Sivarajan, S.
   Treibel, T. A.
   Rosmini, S.
   Fontana, M.
   Gillmore, J. D.
   Hawkins, P. N.
   Punwani, S.
   Moon, J. C.
   Taylor, S. A.
   Bandula, S.
TI Measurement of liver and spleen interstitial volume in patients with
   systemic amyloid light-chain amyloidosis using equilibrium contrast CT
SO ABDOMINAL RADIOLOGY
LA English
DT Article
DE Tomography; X-ray computed; Contrast media; Amyloidosis; Radiographic
   image interpretation; Computer assisted; Extracellular space
ID ITERATIVE RECONSTRUCTION; COMPUTED-TOMOGRAPHY; QUANTIFICATION; FRACTION
AB Objectives: To investigate equilibrium contrast-enhanced CT (EQ-CT) measurement of extracellular volume fraction (ECV) in patients with systemic amyloid light-chain (AL) amyloidosis, testing the hypothesis that ECV becomes elevated in the liver and spleen and ECV correlates with other estimates of organ amyloid burden.
   Methods: 26 patients with AL amyloidosis underwent EQ-CT, and ECV was measured in the liver and spleen. Patients also underwent serum amyloid P (SAP) component scintigraphy with grading of liver and spleen involvement. Mann-Whitney U test was used to test for a difference between patients with amyloid deposition (SAP grade 1-3) and those without (SAP grade 0). Variation in ECV across SAP grades was assessed using the Kruskal-Wallis test and association between ECV and SAP grades with Spearman correlation.
   Results: Mean ECV in the spleen and liver was significantly greater (p < 0.0005) in amyloidotic organs (SAP grade 1-3) [spleen, liver: 0.430, 0.375] compared with healthy tissues [spleen, liver: 0.304, 0.269]. ECV increased with increasing amyloid burden, showing positive correlation with SAP grade in both the liver (r = 0.758) and spleen (r = 0.867).
   Conclusions: In patients with systemic AL amyloidosis, EQ-CT can demonstrate increased spleen and liver ECV, which is associated with amyloid disease burden.
C1 [Yeung, Jason; Sivarajan, S.; Punwani, S.; Taylor, S. A.; Bandula, S.] UCL, Ctr Med Imaging, 250 Euston Rd, London NW1 2PG, England.
   [Treibel, T. A.; Rosmini, S.; Moon, J. C.] UCL, Inst Cardiovasc Sci, London WC1E 6BT, England.
   [Treibel, T. A.; Moon, J. C.] St Bartholomews Hosp, Barts Heart Ctr, London EC1A 7BE, England.
   [Fontana, M.; Gillmore, J. D.; Hawkins, P. N.] UCL, Natl Amyloidosis Ctr, Rowland Hill St, London NW3 2PF, England.
C3 University of London; University College London; University of London;
   University College London; University of London; Queen Mary University
   London; University of London; University College London
RP Yeung, J (corresponding author), UCL, Ctr Med Imaging, 250 Euston Rd, London NW1 2PG, England.
EM j.yeung88@hotmail.co.uk
RI Moon, James/AAA-9905-2020; Yeung, Jason/ABA-9423-2021; Treibel,
   Thomas/ABA-3947-2020; Hawkins, Philip/JVO-1941-2024
OI Moon, James/0000-0001-8071-1491; Yeung, Jason/0000-0003-2415-4824;
   Treibel, Thomas/0000-0003-1560-7414; Hawkins,
   Philip/0000-0002-6983-9598; Taylor, Stuart/0000-0002-6765-8806;
   Sivarajan, Sri/0000-0002-9704-774X
FU National Amyloid Centre; British Heart Foundation [FS/12/56/29723]
   Funding Source: researchfish; National Institute for Health Research
   [DRF-2013-06-102, CL-2007-18-015, CL-2017-18-001, NF-SI-0513-10019]
   Funding Source: researchfish
FX This study has received funding from the National Amyloid Centre to
   cover scanning costs.
CR Bandula S, 2015, RADIOLOGY, V275, P136, DOI 10.1148/radiol.14141435
   Bandula S, 2013, RADIOLOGY, V269, P395, DOI 10.1148/radiol.13130130
   Bandula S, 2013, RADIOLOGY, V268, P858, DOI 10.1148/radiol.13121889
   Banypersad SM, 2013, CIRC-CARDIOVASC IMAG, V6, P34, DOI 10.1161/CIRCIMAGING.112.978627
   Chen BY, 2013, AM J ROENTGENOL, V200, pW475, DOI 10.2214/AJR.12.9658
   Georgiades CS, 2004, RADIOGRAPHICS, V24, P405, DOI 10.1148/rg.242035114
   Gillmore JD, 2013, NAT REV NEPHROL, V9, P574, DOI 10.1038/nrneph.2013.171
   Hawkins PN, 1990, NEW ENGL J MED, V25, P709
   Hazenberg BPC, 2006, AM J MED, V119, DOI 10.1016/j.amjmed.2005.08.043
   Kase KR, 2009, 160 NAT COUNC RAD PR
   Lovat LB, 1998, GUT, V42, P727, DOI 10.1136/gut.42.5.727
   Monzawa S, 2002, EUR J RADIOL, V41, P237, DOI 10.1016/S0720-048X(01)00407-7
   Rydh A, 1998, EUR J NUCL MED, V25, P709
   Sachchithanantham S, 2013, BRIT MED BULL, V107, P41, DOI 10.1093/bmb/ldt021
   Sattianayagam PT, 2009, NAT REV GASTRO HEPAT, V6, P608, DOI 10.1038/nrgastro.2009.147
   Shuman WP, 2013, AM J ROENTGENOL, V200, P1071, DOI 10.2214/AJR.12.8986
   Treibel TA, 2015, J CARDIOVASC COMPUT, V9, P585, DOI 10.1016/j.jcct.2015.07.001
   Varenika V, 2013, RADIOLOGY, V266, P151, DOI 10.1148/radiol.12112452
   White SK, 2013, JACC-CARDIOVASC IMAG, V6, P955, DOI 10.1016/j.jcmg.2013.01.011
   Yoon JH, 2015, INVEST RADIOL, V50, P290, DOI 10.1097/RLI.0000000000000123
   Zissen MH, 2013, AM J ROENTGENOL, V201, P1204, DOI 10.2214/AJR.12.10039
NR 21
TC 9
Z9 9
U1 1
U2 4
PU SPRINGER
PI NEW YORK
PA 233 SPRING ST, NEW YORK, NY 10013 USA
SN 2366-004X
EI 2366-0058
J9 ABDOM RADIOL
JI Abdom. Radiol.
PD NOV
PY 2017
VL 42
IS 11
BP 2646
EP 2651
DI 10.1007/s00261-017-1194-4
PG 6
WC Radiology, Nuclear Medicine & Medical Imaging
WE Science Citation Index Expanded (SCI-EXPANDED)
SC Radiology, Nuclear Medicine & Medical Imaging
GA FJ8FQ
UT WOS:000412999000008
PM 28567484
OA Green Submitted
DA 2024-04-28
ER

PT J
AU Milani, P
   Merlini, G
AF Milani, Paolo
   Merlini, Giampaolo
TI Monoclonal IgM-related AL amyloidosis
SO BEST PRACTICE & RESEARCH CLINICAL HAEMATOLOGY
LA English
DT Article
DE Waldenstrom macroglobulinemia; Mass spectrometry; Immune-electron
   microscopy; Chemotherapy; Immunotherapy
ID LIGHT-CHAIN AMYLOIDOSIS; STEM-CELL TRANSPLANTATION; PRIMARY SYSTEMIC
   AMYLOIDOSIS; HIGH-DOSE MELPHALAN; WALDENSTROMS MACROGLOBULINEMIA;
   CARDIAC BIOMARKERS; CLINICAL PROFILE; P COMPONENT; DIAGNOSIS;
   DEXAMETHASONE
AB Monoclonal immunoglobulin M (IgM)-related light chain (AL) amyloidosis, which accounts for 5%-7% of all AL amyloidosis cases, is a distinct clinical entity that poses specific challenges to clinicians. Several studies reported that although there is a substantial overlap, the pattern of organ involvement is peculiar, with higher frequencies of lung, lymph nodes, and peripheral nervous system involvement. A recent collaborative study from three European referral centers, defined that cardiac involvement, advanced Mayo disease stage, neuropathic, and liver involvement were independent factors that had impact on survival in IgM-AL amyloidosis patients. Once the diagnosis of amyloidosis is made, correct amyloid typing is necessary to design appropriate therapy and followup. Treatment is focused on the suppression of the clone, and fast reduction of the circulating free light chains. New drugs targeting the amyloid deposits will be used in combination with anti-clone therapies. (C) 2016 Published by Elsevier Ltd.
C1 Univ Pavia, Fdn IRCCS Policlin San Matteo, Amyloidosis Res & Treatment Ctr, Pavia, Italy.
   Univ Pavia, Dept Mol Med, Pavia, Italy.
C3 University of Pavia; IRCCS Fondazione San Matteo; University of Pavia
RP Merlini, G (corresponding author), Fdn IRCCS Policlin San Matteo, Amyloidosis Res & Treatment Ctr, Viale Golgi 19, I-27100 Pavia, Italy.
EM paolomilani.pv@gmail.com; gmerlini@unipv.it
RI Milani, Paolo/K-4920-2018; Merlini, Giampaolo/A-3817-2008
OI Milani, Paolo/0000-0002-2268-9422; Merlini,
   Giampaolo/0000-0001-7680-3254
FU Associazione Italiana per la Ricerca sul Cancro special program "5 per
   mille" [9965]; Fondazione Cariplo [2013-0964]; Italian Ministry of
   Health [GR-2010-2317596, RF-2013-02355259]
FX This work was supported by Associazione Italiana per la Ricerca sul
   Cancro special program "5 per mille" (number 9965), Fondazione Cariplo
   (2013-0964), the Italian Ministry of Health (GR-2010-2317596), and from
   the Italian Ministry of Health, research target project "Cardiac
   amyloidosis: molecular mechanism and innovative therapies for a
   challenging aging related cardiomyopathy" (RF-2013-02355259).
CR Brambilla F, 2013, J PROTEOME RES, V12, P5642, DOI 10.1021/pr400583h
   Castillo JJ, 2016, BR J HAEMATOL
   Chakraborty R, 2016, BLOOD, V127, P2936, DOI 10.1182/blood-2016-02-702035
   de Larrea CF, 2015, BLOOD, V125, P2239, DOI 10.1182/blood-2014-11-609883
   Figueroa JJ, 2012, J PERIPHER NERV SYST, V17, P182, DOI 10.1111/j.1529-8027.2012.00406.x
   Foli A, 2011, AMYLOID, V18, P80, DOI 10.3109/13506129.2011.574354029
   Gertz MA, 2005, AM J HEMATOL, V79, P319, DOI 10.1002/ajh.20381
   Gertz MA, 2003, SEMIN ONCOL, V30, P325, DOI 10.1053/sonc.2003.50060
   GERTZ MA, 1993, J CLIN ONCOL, V11, P914, DOI 10.1200/JCO.1993.11.5.914
   Gertz MA, 2016, J CLIN ONCOL, V34, P1097, DOI 10.1200/JCO.2015.63.6530
   Gertz MA, 2011, CL LYMPH MYELOM LEUK, V11, P146, DOI 10.3816/CLML.2011.n.034
   Gertz MA, 2009, CLIN LYMPHOMA MYELOM, V9, P77, DOI 10.3816/CLM.2009.n.020
   Gillmore JD, 2016, CIRCULATION, V133, P2404, DOI 10.1161/CIRCULATIONAHA.116.021612
   Gono T, 2004, AMYLOID, V11, P130, DOI 10.1080/13506120410001725994
   Hrncic R, 2000, AM J PATHOL, V157, P1239, DOI 10.1016/S0002-9440(10)64639-1
   KYLE RA, 1995, SEMIN HEMATOL, V32, P45
   Langer A., 2015, BLOOD, V126, P188
   Merlini G, 2013, BLOOD, V121, P5124, DOI 10.1182/blood-2013-01-453001
   Morel P, 2009, BLOOD, V113, P4163, DOI 10.1182/blood-2008-08-174961
   Palladini G, 2003, CIRCULATION, V107, P2440, DOI 10.1161/01.CIR.0000068314.02595.B2
   Palladini G, 2015, BLOOD, V126, P612, DOI 10.1182/blood-2015-01-620302
   Palladini G, 2014, BLOOD, V124, P2325, DOI 10.1182/blood-2014-04-570010
   Palladini G, 2014, HAEMATOLOGICA, V99, P743, DOI 10.3324/haematol.2013.095463
   Palladini G, 2012, BLOOD, V120, DOI 10.1182/blood.V120.21.4057.4057
   Palladini G, 2012, J CLIN ONCOL, V30, P4541, DOI 10.1200/JCO.2011.37.7614
   Palladini G, 2012, AM J HEMATOL, V87, P465, DOI 10.1002/ajh.23141
   Palladini G, 2011, CL LYMPH MYELOM LEUK, V11, P143, DOI 10.3816/CLML.2011.n.033
   Palladini G, 2009, CLIN LYMPHOMA MYELOM, V9, P80, DOI 10.3816/CLM.2009.n.021
   Pepys MB, 2002, NATURE, V417, P254, DOI 10.1038/417254a
   Perugini E, 2005, J AM COLL CARDIOL, V46, P1076, DOI 10.1016/j.jacc.2005.05.073
   Richards DB, 2015, NEW ENGL J MED, V373, P1106, DOI 10.1056/NEJMoa1504942
   Roussel M, 2012, ASH ANN M, V120, P4074
   Sachchithanantham S, 2016, J CLIN ONCOL, V34, P2037, DOI 10.1200/JCO.2015.63.3123
   Sipe JD, 2014, AMYLOID, V21, P221, DOI 10.3109/13506129.2014.964858
   Sissoko M, 2015, AMYLOID, V22, P229, DOI 10.3109/13506129.2015.1092433
   Cibeira MT, 2011, BLOOD, V118, P4346, DOI 10.1182/blood-2011-01-330738
   Terrier B, 2008, MEDICINE, V87, P99, DOI 10.1097/MD.0b13e31816c43b6
   Treon SP, 2015, NEW ENGL J MED, V372, P1430, DOI 10.1056/NEJMoa1501548
   Valente M, 2006, LEUKEMIA LYMPHOMA, V47, P1006, DOI 10.1080/10428190600572624
   Vrana JA, 2014, HAEMATOLOGICA, V99, P1239, DOI 10.3324/haematol.2013.102764
   Wechalekar AD, 2008, BLOOD, V112, P4009, DOI 10.1182/blood-2008-02-138156
NR 41
TC 27
Z9 27
U1 0
U2 2
PU ELSEVIER SCI LTD
PI OXFORD
PA THE BOULEVARD, LANGFORD LANE, KIDLINGTON, OXFORD OX5 1GB, OXON, ENGLAND
SN 1521-6926
EI 1532-1924
J9 BEST PRACT RES CL HA
JI Best Pract. Res. Clin. Haematol.
PD JUN
PY 2016
VL 29
IS 2
BP 241
EP 248
DI 10.1016/j.beha.2016.08.013
PG 8
WC Hematology
WE Science Citation Index Expanded (SCI-EXPANDED)
SC Hematology
GA ED0PN
UT WOS:000388544500013
PM 27825470
DA 2024-04-28
ER

PT J
AU Vaxman, I
   Visram, A
   Pasvolsky, O
   Kumar, S
   Dispenzieri, A
   Buadi, F
   Dingli, D
   Lacy, M
   Hayman, S
   Kyle, R
   Kapoor, P
   Leung, N
   Gonsalves, W
   Kourelis, T
   Warsame, R
   Gertz, M
AF Vaxman, Iuliana
   Visram, Alissa
   Pasvolsky, Oren
   Kumar, Shaji
   Dispenzieri, Angela
   Buadi, Francis
   Dingli, David
   Lacy, Martha
   Hayman, Suzanne
   Kyle, Robert
   Kapoor, Prashant
   Leung, Nelson
   Gonsalves, Wilson
   Kourelis, Taxiarchis
   Warsame, Rahma
   Gertz, Morie
TI Retroperitoneal involvement with light chain amyloidosis- case series
   and literature review
SO LEUKEMIA & LYMPHOMA
LA English
DT Review
DE Amyloidosis; periureteral; retroperitoneal; soft tissue; nephrostomy
AB Retroperitoneal involvement is rare in patients with light chain (AL) amyloidosis and has only been published as case reports. Only 5 cases of retroperitoneal deposition have previously been reported in the setting of systemic AL amyloidosis. Data regarding the characteristics and clinical course of these patients are scarce. Herein we report on eleven patients with systemic AL amyloidosis diagnosed with retroperitoneal deposition at all three Mayo Clinic sites and Davidoff cancer center in Israel. All patients had retroperitoneal amyloid deposition at presentation. All patients received systemic treatment. Eight patients presented with hydronephrosis and 7 had nephrostomy tubes or stents inserted. Regression of the deposition was documented in one patient and one patient was able to have his nephrostomy tube removed. The median OS from diagnosis was 150 months, suggesting that retroperitoneal deposition might confer improved prognosis compared to the general amyloid population.
C1 [Vaxman, Iuliana; Visram, Alissa; Kumar, Shaji; Dispenzieri, Angela; Buadi, Francis; Dingli, David; Lacy, Martha; Hayman, Suzanne; Kyle, Robert; Kapoor, Prashant; Leung, Nelson; Gonsalves, Wilson; Kourelis, Taxiarchis; Warsame, Rahma; Gertz, Morie] Mayo Clin, Div Hematol, 200 First St SW, Rochester, MN 55905 USA.
   [Vaxman, Iuliana; Pasvolsky, Oren] Rabin Med Ctr Petah Tikva, Davidoff Canc Ctr, Inst Hematol, Petah Tiqwa, Israel.
   [Vaxman, Iuliana; Pasvolsky, Oren] Tel Aviv Univ, Sackler Fac Med, Tel Aviv, Israel.
C3 Mayo Clinic; Rabin Medical Center; Sackler Faculty of Medicine
RP Gertz, M (corresponding author), Mayo Clin, Div Hematol, 200 First St SW, Rochester, MN 55905 USA.
EM gertz.morie@mayo.edu
RI Vaxman, Julia/AAU-7912-2021; Pasvolsky, Oren/IQV-9217-2023
OI Vaxman, Julia/0000-0002-8390-064X; Pasvolsky, Oren/0000-0001-9193-0059
FU Amyloidosis Foundation; International Waldenstom Foundation NCI SPORE MM
   SPORE [5P50 CA186781-04]
FX Grant Funding Amyloidosis Foundation; International Waldenstom
   Foundation NCI SPORE MM SPORE 5P50 CA186781-04.
CR BORGE MA, 1991, J COMPUT ASSIST TOMO, V15, P855, DOI 10.1097/00004728-199109000-00028
   Ding XB, 2013, CUAJ-CAN UROL ASSOC, V7, pE764, DOI 10.5489/cuaj.576
   Figler TJ, 1996, ABDOM IMAGING, V21, P266, DOI 10.1007/s002619900061
   Franco-Palacios D, 2013, BMJ CASE REP, V23, DOI [10.1136/bcr-2013-009329,bcr2013009329, DOI 10.1136/BCR-2013-009329,BCR2013009329]
   Gallivan GJ, 2010, J VOICE, V24, P235, DOI 10.1016/j.jvoice.2008.07.006
   Garcia-Escudero Lopez A., 2011, Archivos Espanoles de Urologia, V64, P371
   Georgiades CS, 2004, RADIOGRAPHICS, V24, P405, DOI 10.1148/rg.242035114
   GLYNN TP, 1989, RADIOLOGY, V170, P726, DOI 10.1148/radiology.170.3.2916026
   Gorospe L, 2021, REV CLIN ESP, V221, P309, DOI 10.1016/j.rce.2019.05.022
   Hosaka N, 2003, ARCH PATHOL LAB MED, V127, P735
   Javed A, 2010, J UROLOGY, V183, P2388, DOI 10.1016/j.juro.2010.03.069
   Kawashima A, 2011, RADIOGRAPHICS, V31, P1569, DOI 10.1148/rg.316115519
   Kourelis TV, 2017, MAYO CLIN PROC, V92, P908, DOI 10.1016/j.mayocp.2017.02.016
   KRISHNAN J, 1993, AM J CLIN PATHOL, V100, P135, DOI 10.1093/ajcp/100.2.135
   Merlini G, 2003, NEW ENGL J MED, V349, P583, DOI 10.1056/NEJMra023144
   Merlini G, 2011, J CLIN ONCOL, V29, P1924, DOI 10.1200/JCO.2010.32.2271
   Morani AC, 2019, AM J ROENTGENOL, V212, pW45, DOI 10.2214/AJR.18.20179
   Muneeb A, 2018, CUREUS J MED SCIENCE, V10, DOI 10.7759/cureus.3106
   Orme JJ, 2018, MAYO CLIN PROC, V93, P1525, DOI 10.1016/j.mayocp.2017.12.028
   POSNER R, 1991, BRIT J RADIOL, V64, P469, DOI 10.1259/0007-1285-64-761-469
   Quarta CC, 2017, EUR HEART J, V38, P1905, DOI 10.1093/eurheartj/ehx047
   Rajkumar SV, 2014, LANCET ONCOL, V15, pE538, DOI 10.1016/S1470-2045(14)70442-5
   Sidana S, 2020, LEUKEMIA, V34, P1373, DOI 10.1038/s41375-019-0667-6
   Smithee Adam, 2019, Skinmed, V17, P131
   Stavrakas M, 2020, ENT-EAR NOSE THROAT, V99, P128, DOI 10.1177/0145561319837473
   Turner CA, 2007, BRIT J RADIOL, V80, pe250
   URBAN BA, 1993, RADIOGRAPHICS, V13, P1295, DOI 10.1148/radiographics.13.6.8290725
   Vaxman I, 2020, ACTA HAEMATOL-BASEL, V143, P304, DOI 10.1159/000506617
   Weidner T, 2017, AM J CLIN DERMATOL, V18, P629, DOI 10.1007/s40257-017-0278-9
   Yokota K, 2016, CASE REP RHEUMATOL, V2016
NR 30
TC 2
Z9 2
U1 0
U2 0
PU TAYLOR & FRANCIS LTD
PI ABINGDON
PA 2-4 PARK SQUARE, MILTON PARK, ABINGDON OR14 4RN, OXON, ENGLAND
SN 1042-8194
EI 1029-2403
J9 LEUKEMIA LYMPHOMA
JI Leuk. Lymphoma
PD JAN 28
PY 2021
VL 62
IS 2
BP 316
EP 322
DI 10.1080/10428194.2020.1832670
EA OCT 2020
PG 7
WC Oncology; Hematology
WE Science Citation Index Expanded (SCI-EXPANDED)
SC Oncology; Hematology
GA QC4PR
UT WOS:000586854700001
PM 33118418
DA 2024-04-28
ER

PT J
AU Posadas-Martinez, ML
   Aguirre, MA
   Brulc, E
   Saez, MS
   Sorroche, P
   Machnicki, G
   Fernandez, M
   Nucifora, EM
AF Posadas-Martinez, Maria Lourdes
   Adela Aguirre, Maria
   Brulc, Erika
   Soledad Saez, Maria
   Sorroche, Patricia
   Machnicki, Gerardo
   Fernandez, Mariana
   Mercedes Nucifora, Elsa
TI Treatment patterns and outcomes in light chain amyloidosis: An
   institutional registry of amyloidosis report in Argentina
SO PLOS ONE
LA English
DT Article
ID AL AMYLOIDOSIS; RANDOMIZED-TRIAL; MELPHALAN; DEXAMETHASONE; BORTEZOMIB;
   DIAGNOSIS; CRITERIA; EPIDEMIOLOGY; MANAGEMENT
AB Light chain (AL) amyloidosis is a form of systemic amyloidosis, causing organ dysfunction, mainly affecting the heart and kidney. Patient-tailored and risk-adapted decision making is critical in AL amyloidosis management. There is limited real-world evidence data from Argentina and Latin America regarding the treatment approaches for AL amyloidosis. This retrospective cohort study aimed to describe the treatment patterns and outcomes in adult patients (>18 years) diagnosed with AL amyloidosis at the Hospital Italiano in Buenos Aires, Argentina, using a 10-yearfollow-up data (June 1, 2010 to May 31, 2019) from the institutional registry of amyloidosis (IRA). The study population had a mean age of 63 years and 54.4% weremale. Heart and kidney were the most frequently affected organs. Of the 90 eligible patients included in the study, 70underwent treatment. Bortezomib-based regimen was the preferred first-line treatment (75.7% patients). Overall,54.4% of the patients presented a deep response (complete or very good partial response). Median overall survival (OS) was 5years, the 1-year OS and progression free survival rates were 80% (95% confidence interval [CI]: 68-87) and 80% (95%CI 68-87)), respectively. This study provides vital real-world evidence for the long-term treatment patterns and survival in a large cohort of AL amyloidosis patients in Argentina.
C1 [Posadas-Martinez, Maria Lourdes] Hosp Italiano Buenos Aires, Internal Med Dept, Internal Med Res Unit, CONICET, Buenos Aires, DF, Argentina.
   [Adela Aguirre, Maria] Hosp Italiano Buenos Aires, Internal Med Dept, Buenos Aires, DF, Argentina.
   [Brulc, Erika; Mercedes Nucifora, Elsa] Hosp Italiano Buenos Aires, Internal Med Dept, Hematol Serv, Buenos Aires, DF, Argentina.
   [Soledad Saez, Maria; Sorroche, Patricia] Hosp Italiano Buenos Aires, Internal Med Dept, Biochemestry Serv, Buenos Aires, DF, Argentina.
   [Machnicki, Gerardo] Janssen Cilag Farmaceut Ltda, Buenos Aires, DF, Argentina.
   [Fernandez, Mariana] Janssen Cilag SA, Madrid, Spain.
C3 Hospital Italiano de Buenos Aires; University of Buenos Aires; Consejo
   Nacional de Investigaciones Cientificas y Tecnicas (CONICET); University
   of Buenos Aires; Hospital Italiano de Buenos Aires; University of Buenos
   Aires; Hospital Italiano de Buenos Aires; Hospital Italiano de Buenos
   Aires; University of Buenos Aires
RP Posadas-Martinez, ML (corresponding author), Hosp Italiano Buenos Aires, Internal Med Dept, Internal Med Res Unit, CONICET, Buenos Aires, DF, Argentina.
EM maria.posadas@hospitalitaliano.org.ar
OI AGUIRRE, MARIA ADELA/0000-0001-9690-2284; Fernandez,
   Mariana/0000-0002-1742-1448; Posadas-Martinez, Ma.
   Lourdes/0000-0003-1403-7069
FU Jansen LATAM
FX We received financial support for the study and the article by Jansen
   LATAM (https://www.janssen.com/latinoamerica).The authors, that received
   partial funding for this study, were Maria Lourdes Posadas-Martinez,
   Maria Adela Aguirre, Erika Brulc, Elsa Nucifora, Soledad Saez and
   Patricia Sorroche. Both Gerardo Machnicki and Mariana Fernandez, are
   employees of Janssen-Cilag Farmaceutica, Argentina and Spain,
   respectively. Both authors participated in the conception, preparation
   and decision to publish the manuscript. The remaining authors design the
   research question, methods, data collection and data analyses
   independently.
CR Aguirre MA, 2016, AMYLOID, V23, P184, DOI 10.1080/13506129.2016.1207626
   AMC, 2016, GUID IND AL AM DEV D
   [Anonymous], 2013, NCCN Clinical Practice Guidelines in Oncology: Survivorship
   Barrett CD, 2019, JACC-HEART FAIL, V7, P958, DOI 10.1016/j.jchf.2019.07.007
   EMA, 2020, PUBLIC SUMMARY OPINI
   Gertz MA, 2005, AM J HEMATOL, V79, P319, DOI 10.1002/ajh.20381
   Hernández-Reyes J, 2012, REV INVEST CLIN, V64, P604
   Kastritis E, 2021, NEW ENGL J MED, V385, P46, DOI 10.1056/NEJMoa2028631
   Kastritis E, 2020, J CLIN ONCOL, V38, DOI 10.1200/JCO.20.01285
   Kaufman GP, 2017, BLOOD, V130, P900, DOI 10.1182/blood-2017-01-763599
   KYLE RA, 1995, SEMIN HEMATOL, V32, P45
   Landau H, 2013, LEUKEMIA, V27, P823, DOI 10.1038/leu.2012.274
   Lecumberri R, 2020, AMYLOID, V27, P163, DOI 10.1080/13506129.2020.1730791
   Manwani R, 2019, BLOOD, V134, P2271, DOI 10.1182/blood.2019000834
   Merlini G, 2011, J CLIN ONCOL, V29, P1924, DOI 10.1200/JCO.2010.32.2271
   Muchtar E, 2019, BRIT J HAEMATOL, V187, P588, DOI 10.1111/bjh.16096
   OKEN MM, 1982, AM J CLIN ONCOL-CANC, V5, P649, DOI 10.1097/00000421-198212000-00014
   Palladini G, 2014, LEUKEMIA, V28, P2311, DOI 10.1038/leu.2014.227
   Palladini G, 2020, BLOOD, V136, P71, DOI 10.1182/blood.2019004460
   Palladini G, 2016, BLOOD, V128, P159, DOI 10.1182/blood-2016-01-629790
   Palladini G, 2015, EXPERT REV CARDIOVAS, V13, P1195, DOI 10.1586/14779072.2015.1093936
   Palladini G, 2015, BLOOD, V126, P612, DOI 10.1182/blood-2015-01-620302
   Palladini G, 2012, J CLIN ONCOL, V30, P4541, DOI 10.1200/JCO.2011.37.7614
   Palladini G, 2009, HAEMATOL-HEMATOL J, V94, P1044, DOI 10.3324/haematol.2009.008912
   Peña C, 2019, REV MED CHILE, V147, P1239, DOI 10.4067/s0034-98872019001001239
   Quock TP, 2018, BLOOD ADV, V2, P1046, DOI 10.1182/bloodadvances.2018016402
   Rajkumar SV, 2014, LANCET ONCOL, V15, pE538, DOI 10.1016/S1470-2045(14)70442-5
   Rosenzweig M, 2011, J HEMATOL ONCOL, V4, DOI 10.1186/1756-8722-4-47
   Rysavá R, 2019, NEPHROL DIAL TRANSPL, V34, P1460, DOI 10.1093/ndt/gfy291
   Sachchithanantham S, 2015, HAEMATOLOGICA, V100, P1469, DOI 10.3324/haematol.2015.128025
   Sanchorawala V, 2007, BLOOD, V110, P3561, DOI 10.1182/blood-2007-07-099481
   Sanchorawala V, 2020, BLOOD, V135, P1541, DOI 10.1182/blood.2019004436
   Sidana S, 2020, LEUKEMIA, V34, P1472, DOI 10.1038/s41375-019-0664-9
   Skinner M, 1996, AM J MED, V100, P290, DOI 10.1016/S0002-9343(97)89487-9
   Sloan JM, 2019, BRIT J HAEMATOL, V187, P557, DOI 10.1111/bjh.16094
   Tahir UA, 2019, SCI REP-UK, V9, DOI 10.1038/s41598-019-44912-x
   Vaxman I, 2019, ACTA HAEMATOL-BASEL, V141, P93, DOI 10.1159/000495455
   Wechalekar AD, 2015, BRIT J HAEMATOL, V168, P186, DOI 10.1111/bjh.13155
   Zhang N, 2019, CL LYMPH MYELOM LEUK, V19, pE339, DOI 10.1016/j.clml.2019.09.558
NR 39
TC 3
Z9 3
U1 0
U2 0
PU PUBLIC LIBRARY SCIENCE
PI SAN FRANCISCO
PA 1160 BATTERY STREET, STE 100, SAN FRANCISCO, CA 94111 USA
SN 1932-6203
J9 PLOS ONE
JI PLoS One
PD OCT 27
PY 2022
VL 17
IS 10
AR e0274578
DI 10.1371/journal.pone.0274578
PG 14
WC Multidisciplinary Sciences
WE Science Citation Index Expanded (SCI-EXPANDED)
SC Science & Technology - Other Topics
GA 8N1LD
UT WOS:000924912300019
PM 36301970
OA Green Published, gold
DA 2024-04-28
ER

PT J
AU Szalat, RE
   Gustine, J
   Sloan, JM
   Edwards, CV
   Sanchorawala, V
AF Szalat, Raphael E.
   Gustine, Joshua
   Sloan, J. Mark
   Edwards, Camille, V
   Sanchorawala, Vaishali
TI Predictive factors of outcomes in patients with AL amyloidosis treated
   with daratumumab
SO AMERICAN JOURNAL OF HEMATOLOGY
LA English
DT Article
ID LIGHT-CHAIN AMYLOIDOSIS; STAGING SYSTEM; ABERRATIONS; IMPACT; TRIAL
AB Daratumumab as a single agent (sDARA) or in combination with chemotherapies (cDARA) leads to impressive hematologic and organ responses in AL amyloidosis. However, predictive factors associated with outcomes, and optimal duration of therapy remain unclear. We analyzed 107 patients with AL amyloidosis treated with daratumumab between 2017 and 2020. The median overall survival (OS) was not reached while the median major organ deterioration progression free survival (MOD-PFS) was 36 months in the sDARA cohort and not reached in the cDARA cohort, respectively. Hematologic response > VGPR was achieved in 81% of patients receiving sDARA and 86% of patients treated with cDARA. Several predictive factors were identified on a univariate analysis, including NTproBNP >8500 pg/mL but only achievement of at least VGPR and presence of 1q21 gain were independently associated with MOD-PFS and OS on a multivariate analysis. Finally, patients receiving > 12 cycles had significantly longer MOD-PFS (30 vs.13 months; (p = .0018) and OS (NR vs. 15 months; p < .0001). NTproBNP > 8500 pg/mL, presence of 1q21 gain and shorter duration of therapy (<= 12 cycles) are strong negative predictive factors for outcomes with daratumumab therapy in AL amyloidosis.
C1 [Sanchorawala, Vaishali] Boston Univ, Sch Med, Amyloidosis Ctr, 72 East Concord St,K-503, Boston, MA 02118 USA.
   Boston Med Ctr, Sect Hematol & Oncol, Boston, MA USA.
C3 Boston University; Boston Medical Center
RP Sanchorawala, V (corresponding author), Boston Univ, Sch Med, Amyloidosis Ctr, 72 East Concord St,K-503, Boston, MA 02118 USA.
EM vaishali.sanchorawala@bmc.org
RI Szalat, Raphael/JXW-8130-2024
OI Szalat, Raphael/0000-0002-6198-3405; Sloan, John/0000-0001-7069-4528;
   Sanchorawala, Vaishali/0000-0002-6307-2445
FU Boston University School of Medicine
FX Boston University School of Medicine
CR Avet-Loiseau H, 2012, J CLIN ONCOL, V30, P1949, DOI 10.1200/JCO.2011.36.5726
   Bochtler T, 2016, BLOOD, V128, P594, DOI 10.1182/blood-2015-10-676361
   Bochtler T, 2015, J CLIN ONCOL, V33, P1371, DOI 10.1200/JCO.2014.57.4947
   Bochtler T, 2014, AMYLOID, V21, P9, DOI 10.3109/13506129.2013.854766
   Bochtler T, 2011, BLOOD, V117, P3809, DOI 10.1182/blood-2010-02-268987
   Comenzo RL, 2012, LEUKEMIA, V26, P2317, DOI 10.1038/leu.2012.100
   Dispenzieri A, 2004, J CLIN ONCOL, V22, P3751, DOI 10.1200/JCO.2004.03.029
   Dittrich T, 2017, BLOOD, V130, P632, DOI 10.1182/blood-2017-02-767475
   Dumas B, 2020, AMYLOID, V27, P244, DOI 10.1080/13506129.2020.1778461
   Granzow M, 2017, HAEMATOLOGICA, V102, P1281, DOI 10.3324/haematol.2016.160721
   Hughes DM, 2021, J ONCOL PHARM PRACT, V27, P187, DOI 10.1177/1078155220963534
   Kastritis E, 2021, NEW ENGL J MED, V385, P46, DOI 10.1056/NEJMoa2028631
   Kaufman GP, 2017, BLOOD, V130, P900, DOI 10.1182/blood-2017-01-763599
   Kimmich CR, 2020, BLOOD, V135, P1517, DOI 10.1182/blood.2019003633
   Lecumberri R, 2020, AMYLOID, V27, P163, DOI 10.1080/13506129.2020.1730791
   Lee LX, 2019, AMYLOID, V26, P101, DOI 10.1080/13506129.2019.1600498
   Lilleness B, 2019, BLOOD, V133, P215, DOI 10.1182/blood-2018-06-858951
   Merlini G, 2018, NAT REV DIS PRIMERS, V4, DOI 10.1038/s41572-018-0034-3
   Mohan M, 2020, BRIT J HAEMATOL, V189, P67, DOI 10.1111/bjh.16292
   Moreau P, 2021, LANCET, V397, P2361, DOI 10.1016/S0140-6736(21)00592-4
   Palladini G, 2021, AMYLOID, V28, P1, DOI 10.1080/13506129.2020.1868810
   Palladini G, 2021, CELLS-BASEL, V10, DOI 10.3390/cells10030545
   Palladini G, 2020, HEMATOL-AM SOC HEMAT, P363, DOI 10.1182/hematology.2020006913
   Palladini G, 2020, BLOOD, V136, P71, DOI 10.1182/blood.2019004460
   Palladini G, 2014, BLOOD, V124, P2325, DOI 10.1182/blood-2014-04-570010
   Palladini G, 2012, J CLIN ONCOL, V30, P4541, DOI 10.1200/JCO.2011.37.7614
   Ravichandran S, 2021, BRIT J HAEMATOL, V194, P587, DOI 10.1111/bjh.17636
   Roussel M, 2020, BLOOD, V135, P1531, DOI 10.1182/blood.2019004369
   Sanchorawala V, 2020, BLOOD, V135, P1541, DOI 10.1182/blood.2019004436
   Szalat R, 2021, LEUKEMIA, V35, P916, DOI 10.1038/s41375-020-1006-7
   Van de Wyngaert Z, 2020, BRIT J HAEMATOL, V188, pE24, DOI 10.1111/bjh.16282
   Vaxman I, 2021, LEUKEMIA, V35, P3604, DOI 10.1038/s41375-021-01297-z
   Wechalekar AD, 2013, BLOOD, V121, P3420, DOI 10.1182/blood-2012-12-473066
   Wong SW, 2018, CL LYMPH MYELOM LEUK, V18, pE489, DOI 10.1016/j.clml.2018.07.292
NR 34
TC 8
Z9 9
U1 0
U2 3
PU WILEY
PI HOBOKEN
PA 111 RIVER ST, HOBOKEN 07030-5774, NJ USA
SN 0361-8609
EI 1096-8652
J9 AM J HEMATOL
JI Am. J. Hematol.
PD JAN 1
PY 2022
VL 97
IS 1
BP 79
EP 89
DI 10.1002/ajh.26399
EA NOV 2021
PG 11
WC Hematology
WE Science Citation Index Expanded (SCI-EXPANDED)
SC Hematology
GA XL5IK
UT WOS:000718397500001
PM 34739735
OA Bronze
DA 2024-04-28
ER

PT J
AU Yan, W
   Li, P
   Wu, C
   Zhou, CM
   Liao, AJ
   Yang, W
   Wang, HH
AF Yan, Wei
   Li, Peng
   Wu, Cen
   Zhou, Chuming
   Liao, Aijun
   Yang, Wei
   Wang, Huihan
TI Case Report: Management of Primary Tracheobronchial Light Chain
   Amyloidosis in a Patient With Biclonal Gammopathy Using a Systemic
   Bortezomib-Based Regimen
SO FRONTIERS IN MEDICINE
LA English
DT Article
DE light chain (AL) amyloidosis; tracheobronchial amyloidosis; biclonal
   gammopathy; dyspnea; case report; systemic chemotherapy
ID AL AMYLOIDOSIS
AB Primary tracheobronchial light chain (AL) amyloidosis is a rare and heterogeneous disease characterized by the buildup of amyloid deposits in the airway mucosa. Although its treatment remains challenging, the current view is that the localized form can be treated conservatively due to its slow progression. While radiotherapy has proven effective in treating localized form of the disease, some patients do not respond to local treatment and continue to experience poor quality of life, highlighting the need to explore additional treatment strategies. In this report, we discuss a case of primary tracheobronchial AL amyloidosis with biclonal gammopathy (IgA kappa and IgG kappa) in a 46-year-old man who was transferred to our hospital due to dyspnea progression over the preceding 3 years. Chest computed tomography revealed irregular tracheobronchial stenosis with wall thickening, and histological examination of the bronchial biopsies confirmed the diagnosis of endobronchial AL amyloidosis. Owing to the poor effect of radiation therapy and treatments for improving airway patency, he was treated with a systemic chemotherapy regimen [cyclophosphamide-bortezomib-dexamethasone (CyBorD)]. We observed substantial improvements in his dyspnea, highlighting the potential of systemic therapy to improve quality of life of patients with tracheobronchial AL amyloidosis. However, the long-term pathological changes associated with local bronchial lesions require further investigation.</p>
C1 [Yan, Wei; Liao, Aijun; Yang, Wei; Wang, Huihan] China Med Univ, Dept Hematol, Shengjing Hosp, Shenyang, Peoples R China.
   [Li, Peng; Wu, Cen; Zhou, Chuming] China Med Univ, Dept Resp Med, Shengjing Hosp, Shenyang, Peoples R China.
C3 China Medical University; China Medical University
RP Wang, HH (corresponding author), China Med Univ, Dept Hematol, Shengjing Hosp, Shenyang, Peoples R China.
EM 240333079@qq.com
CR Al-Riyami Nafila, 2015, Oman Med J, V30, P216, DOI 10.5001/omj.2015.45
   Basset M, 2020, AM J HEMATOL, V95, P1158, DOI 10.1002/ajh.25915
   Baumgart JV, 2018, VIRCHOWS ARCH, V473, P627, DOI 10.1007/s00428-018-2442-x
   BOUVET JP, 1985, J RHEUMATOL, V12, P168
   Ding LR, 2010, J HUAZHONG U SCI-MED, V30, P599, DOI 10.1007/s11596-010-0549-7
   Fotiou D, 2020, HEMASPHERE, V4, DOI 10.1097/HS9.0000000000000454
   Gallivan GJ, 2010, J VOICE, V24, P235, DOI 10.1016/j.jvoice.2008.07.006
   JULIEN J, 1984, ANN NEUROL, V15, P395, DOI 10.1002/ana.410150415
   Kagawa M, 2016, CLIN J GASTROENTEROL, V9, P109, DOI 10.1007/s12328-016-0651-x
   Kancharla P, 2019, CASE REP ONCOL, V12, P537, DOI 10.1159/000499902
   Khoor A, 2017, ARCH PATHOL LAB MED, V141, P247, DOI 10.5858/arpa.2016-0102-RA
   Kourelis TV, 2017, MAYO CLIN PROC, V92, P908, DOI 10.1016/j.mayocp.2017.02.016
   KYLE RA, 1981, AM J MED, V71, P999, DOI 10.1016/0002-9343(81)90326-0
   Gastélum-Cano JM, 2021, PRACT LAB MED, V24, DOI 10.1016/j.plabm.2020.e00200
   Mikhael JR, 2012, BLOOD, V119, P4391, DOI 10.1182/blood-2011-11-390930
   Moore A, 2018, BRACHYTHERAPY, V17, P966, DOI 10.1016/j.brachy.2018.07.006
   Mullikin TC, 2016, AM J HEMATOL, V91, P473, DOI 10.1002/ajh.24319
   Pace F, 2001, AMYLOID, V8, P215, DOI 10.3109/13506120109007364
   Palladini G, 2020, BLOOD, V136, P71, DOI 10.1182/blood.2019004460
   Palladini G, 2009, CLIN CHEM, V55, P499, DOI 10.1373/clinchem.2008.117143
   Poovaneswaran Sangeetha, 2008, Medscape J Med, V10, P42
   Rech JS, 2019, AM J HEMATOL, V94, P1214, DOI 10.1002/ajh.25608
   Ren SH, 2012, RESP MED, V106, P1063, DOI 10.1016/j.rmed.2012.02.011
   Sato Motoki, 2018, Nihon Hinyokika Gakkai Zasshi, V109, P140, DOI 10.5980/jpnjurol.109.140
   Sharma S, 2019, LAB MED, V50, P357, DOI 10.1093/labmed/lmz006
   Takumi K, 2020, EUR J RADIOL, V128, DOI 10.1016/j.ejrad.2020.109034
   Thomas VE, 2019, NEURODEGENER DIS MAN, V9, P289, DOI 10.2217/nmt-2019-0020
   Tschumper RC, 2013, BLOOD CANCER J, V3, DOI 10.1038/bcj.2013.12
   Tsuji W, 2016, BMC SURG, V16, DOI 10.1186/s12893-016-0178-6
   Westermark P, 2012, UPSALA J MED SCI, V117, P244, DOI 10.3109/03009734.2012.654861
   Zhang LQ, 2017, CLIN RESPIR J, V11, P122, DOI 10.1111/crj.12301
NR 31
TC 1
Z9 1
U1 1
U2 6
PU FRONTIERS MEDIA SA
PI LAUSANNE
PA AVENUE DU TRIBUNAL FEDERAL 34, LAUSANNE, CH-1015, SWITZERLAND
EI 2296-858X
J9 FRONT MED-LAUSANNE
JI Front. Med.
PD OCT 15
PY 2021
VL 8
AR 728561
DI 10.3389/fmed.2021.728561
PG 5
WC Medicine, General & Internal
WE Science Citation Index Expanded (SCI-EXPANDED)
SC General & Internal Medicine
GA WT6PT
UT WOS:000715985500001
PM 34722570
OA gold, Green Published
DA 2024-04-28
ER

PT J
AU Xie, WW
   Wang, Q
   Zhou, FD
   Wang, SX
   Sun, YH
   Cen, XA
   Ren, HY
   Qiu, ZX
   Dong, YJ
AF Xie, Weiwei
   Wang, Qian
   Zhou, Fude
   Wang, Suxia
   Sun, Yuhua
   Cen, Xinan
   Ren, Hanyun
   Qiu, Zhixiang
   Dong, Yujun
TI Clinical characteristics and prognosis of a Chinese cohort with systemic
   light chain amyloidosis: a single-center study
SO INTERNATIONAL JOURNAL OF HEMATOLOGY
LA English
DT Article
DE Autologous hematopoietic stem cell transplant; Hematologic response;
   Light chain amyloidosis; Overall survival
ID STAGING SYSTEM; AL AMYLOIDOSIS; HEPATIC AMYLOIDOSIS; CARDIAC BIOMARKERS;
   NATURAL-HISTORY; DIAGNOSIS; SURVIVAL; FEATURES; OUTCOMES
AB Light chain amyloidosis is a plasma cell dyscrasia characterized by deposition of misfolded amyloid fibrils in tissues, leading to multi-organ dysfunction. We retrospectively analyzed 335 patients (median age, 60 years) with systemic light chain amyloidosis in the First Hospital of Peking University from 2011 to 2021. Involved organs were the kidney (92.8%), heart (57.9%), liver (12.8%) and peripheral nervous system (6.3%). Chemotherapy was administered to 55.8% (187/335) of patients, among whom 94.7% received novel agent-based regimens. Hematologic response (>= very good partial response) was achieved in 63.4% of patients who received chemotherapy. Only 18.2% of patients received autologous hematopoietic stem cell transplant (ASCT). Among transplant-eligible patients, the overall survival of ASCT recipients was better than those who received chemotherapy only. The median overall survival of the patients with light chain amyloidosis was 77.5 months. Estimated glomerular filtration rate and Mayo 2012 stage were independent prognostic factors for overall survival in multivariate analysis. Although the younger age and high ratio of renal involvement might contribute to the favorable prognosis of this cohort, the role of novel agents and ASCT is also discernible. This study will provide a comprehensive perspective on progress in treatment of light chain amyloidosis in China.
C1 [Xie, Weiwei; Wang, Qian; Sun, Yuhua; Cen, Xinan; Ren, Hanyun; Qiu, Zhixiang; Dong, Yujun] Peking Univ First Hosp, Dept Hematol, 7 Xi Shi Ku St, Beijing 100034, Peoples R China.
   [Zhou, Fude] Peking Univ First Hosp, Dept Nephrol, Beijing, Peoples R China.
   [Wang, Suxia] Peking Univ First Hosp, Pathol Ctr, Lab Electron Microscopy, Beijing, Peoples R China.
C3 Peking University
RP Qiu, ZX; Dong, YJ (corresponding author), Peking Univ First Hosp, Dept Hematol, 7 Xi Shi Ku St, Beijing 100034, Peoples R China.
EM 2594093523@qq.com; dongy@hsc.pku.edu.cn
RI zhong, jing/KBP-7800-2024; Liu, Zhe/KEJ-5299-2024; Xie,
   Weiwei/N-1209-2013; Liu, min/JXW-8493-2024; chen, zhuo/JXX-1337-2024;
   wei, wang/KHY-7669-2024; yan, xu/KCY-8174-2024
CR [Anonymous], 2016, Nihon Rinsho, V74 Suppl 5, P264
   Baker Kelty R, 2022, Methodist Debakey Cardiovasc J, V18, P27, DOI 10.14797/mdcvj.1070
   Bever KM, 2016, HAEMATOLOGICA, V101, P86, DOI 10.3324/haematol.2015.133900
   Bogov B, 2008, HIPPOKRATIA, V12, P236
   de Larrea CF, 2015, BLOOD, V125, P2239, DOI 10.1182/blood-2014-11-609883
   Dispenzieri A, 2004, J CLIN ONCOL, V22, P3751, DOI 10.1200/JCO.2004.03.029
   Dispenzieri A, 2004, BLOOD, V103, P3960, DOI 10.1182/blood-2003-12-4192
   Dispenzieri A, 2003, LANCET, V361, P1787, DOI 10.1016/S0140-6736(03)13396-X
   Dispenzieri A, 2012, BLOOD, V119, P5397, DOI 10.1182/blood-2012-02-413161
   Dittrich T, 2019, HAEMATOLOGICA, V104, DOI 10.3324/haematol.2018.205336
   Dittrich T, 2017, BLOOD, V130, P632, DOI 10.1182/blood-2017-02-767475
   Gertz MA, 2005, AM J HEMATOL, V79, P319, DOI 10.1002/ajh.20381
   GERTZ MA, 1988, AM J MED, V85, P73, DOI 10.1016/0002-9343(88)90505-0
   Gertz MA, 2018, BLOOD CANCER J, V8, DOI 10.1038/s41408-018-0080-9
   Gillmore JD, 2018, EUR HEART J, V39, P2799, DOI 10.1093/eurheartj/ehx589
   Hester LL, 2021, EUR J HAEMATOL, V107, P428, DOI 10.1111/ejh.13679
   Huang XH, 2015, CLIN KIDNEY J, V8, P120, DOI 10.1093/ckj/sfu117
   Kourelis TV, 2013, J CLIN ONCOL, V31, P4319, DOI 10.1200/JCO.2013.50.8499
   Kumar S, 2012, J CLIN ONCOL, V30, P989, DOI 10.1200/JCO.2011.38.5724
   KYLE RA, 1983, MAYO CLIN PROC, V58, P665
   Kyle RA, 2019, MAYO CLIN PROC, V94, P465, DOI 10.1016/j.mayocp.2018.08.041
   Lousada I, 2015, ADV THER, V32, P920, DOI 10.1007/s12325-015-0250-0
   McCausland KL, 2018, PATIENT, V11, P207, DOI 10.1007/s40271-017-0273-5
   Merlini G, 2013, BLOOD, V121, P5124, DOI 10.1182/blood-2013-01-453001
   Michael M, 2010, CL LYMPH MYELOM LEUK, V10, P56, DOI 10.3816/CLML.2010.n.006
   Mikhael JR, 2012, BLOOD, V119, P4391, DOI 10.1182/blood-2011-11-390930
   Miyazaki K, 2015, INT J HEMATOL, V102, P289, DOI 10.1007/s12185-015-1827-8
   Muchtar E, 2017, ANN MED, V49, P545, DOI 10.1080/07853890.2017.1304649
   Ong S G, 2007, Med J Malaysia, V62, P68
   Palladini G, 2021, CELLS-BASEL, V10, DOI 10.3390/cells10030545
   Palladini G, 2014, BLOOD, V124, P2325, DOI 10.1182/blood-2014-04-570010
   Palladini G, 2012, J CLIN ONCOL, V30, P4541, DOI 10.1200/JCO.2011.37.7614
   Park MA, 2003, MEDICINE, V82, P291, DOI 10.1097/01.md.0000091183.93122.c7
   Ravichandran S, 2020, NEW ENGL J MED, V382, P1567, DOI 10.1056/NEJMc1917321
   Sanchorawala V, 2022, AMYLOID, V29, P1, DOI 10.1080/13506129.2021.2002841
   Sidana S, 2019, MAYO CLIN PROC, V94, P455, DOI 10.1016/j.mayocp.2018.08.039
   Sidiqi MH, 2018, J CLIN ONCOL, V36, P1323, DOI 10.1200/JCO.2017.76.9554
   Staron A, 2021, BLOOD CANCER J, V11, DOI 10.1038/s41408-021-00529-w
   Theodorakakou F, 2021, THER ADV HEMATOL, V12, DOI 10.1177/20406207211058334
   Zampieri M, 2021, BRIT J HAEMATOL, V193, pE27, DOI 10.1111/bjh.17399
   Zhao L, 2022, ANN MED, V54, P1226, DOI 10.1080/07853890.2022.2069281
   Zhao Q, 2016, CL LYMPH MYELOM LEUK, V16, P104, DOI 10.1016/j.clml.2015.11.001
   Zhou FD, 2013, AM J MED SCI, V345, P18, DOI 10.1097/MAJ.0b013e31824e0ec5
NR 43
TC 0
Z9 0
U1 0
U2 2
PU SPRINGER JAPAN KK
PI TOKYO
PA SHIROYAMA TRUST TOWER 5F, 4-3-1 TORANOMON, MINATO-KU, TOKYO, 105-6005,
   JAPAN
SN 0925-5710
EI 1865-3774
J9 INT J HEMATOL
JI Int. J. Hematol.
PD AUG
PY 2023
VL 118
IS 2
SI SI
BP 231
EP 241
DI 10.1007/s12185-023-03617-8
EA MAY 2023
PG 11
WC Hematology
WE Science Citation Index Expanded (SCI-EXPANDED)
SC Hematology
GA M2CC7
UT WOS:000996935300001
PM 37247070
DA 2024-04-28
ER

PT J
AU Tomita, T
AF Tomita, T
TI Amyloidosis of pancreatic islets in primary amyloidosis (AL type)
SO PATHOLOGY INTERNATIONAL
LA English
DT Article
DE amylin; amyloid a; amyloid p; amyloidosis; congo red; light chain kappa
   and lambda; pancreatic islets
ID POLYPEPTIDE
AB Seven cases of primary amyloidosis (AL-type) were studied immunocytochemically for the possible involvement of pancreatic islets. The two cases with extensive organ involvement by AL-amyloidosis revealed amyloid deposits in pancreatic islets by routine HE and Congo red staining, which were positive for amyloid p and amyloid a, but were only focally positive for light chains kappa and lambda. Positive staining for amyloid p and amyloid a was also noted in the scattered pancreatic acinar tissues, and this positive staining was not specifically located in pancreatic islets as seen in type 2 diabetes mellitus. It is concluded that amyloid deposits in pancreatic islets occur in systemic AL-amyloidosis by a different mechanism from type 2 diabetes. Islet amyloidosis in AL-amyloidosis appears to deposit via circulation, depositing in both pancreatic islets and acinar tissue through blood vessels. In type 2 diabetes, beta islet cells die by cytotoxic effects of smaller amylin (islet amyloid polypeptide, IAPP) aggregates, and the interstitial space created by the necrotic beta cells is replaced by larger IAPP aggregates, to form complex, polymerized islet amyloid. In AL-amyloidosis, the amount of amyloid and light chain deposits in pancreatic islets is much less than that of the other organs and appears to have no connection to type 2 diabetes because the patients did not present diabetes or hyperglycemia. However, considerable islet amyloidosis can be seen in severe AL-type amyloidosis.
C1 Univ Kansas, Med Ctr, Dept Pathol, Kansas City, KS 66103 USA.
C3 University of Kansas; University of Kansas Medical Center
RP Oregon Hlth & Sci Univ, Dept Integrat Biosci, 611 SW Campus Dr, Portland, OR 97239 USA.
EM tomitat@ohsu.edu
CR Bergström J, 2004, LAB INVEST, V84, P981, DOI 10.1038/labinvest.3700124
   CATTORETTI G, 1992, J PATHOL, V13, P389
   GAFFNEY E, 1994, LAB METHODS HISTOPAT, P168
   Höppener JWM, 1999, DIABETOLOGIA, V42, P427, DOI 10.1007/s001250051175
   Höppener JWM, 2000, NEW ENGL J MED, V343, P411
   Janson J, 1999, DIABETES, V48, P491, DOI 10.2337/diabetes.48.3.491
   Kahn SE, 1999, DIABETES, V48, P241, DOI 10.2337/diabetes.48.2.241
   Kisilevsky R, 1997, CRIT REV BIOCHEM MOL, V32, P361, DOI 10.3109/10409239709082674
   KISILEVSKY R, 1994, PATHOLOGY, P1162
   KLOPPEL G, 1984, PANCREATIC PATHOLOGY, P154
   Merlini G, 2003, NEW ENGL J MED, V349, P583, DOI 10.1056/NEJMra023144
   OBRIEN TD, 1994, DIABETES, V43, P329, DOI 10.2337/diabetes.43.2.329
   Picken MM, 2001, ARCH PATHOL LAB MED, V125, P38
   Röcken C, 1999, J HISTOCHEM CYTOCHEM, V47, P1385
   Tomita T, 2003, PATHOLOGY, V35, P34, DOI 10.1080/0031302021000062299
   WERTERMARK P, 1986, BIOCHEM BIOPH RES CO, V140, P827
NR 16
TC 9
Z9 10
U1 0
U2 1
PU WILEY
PI HOBOKEN
PA 111 RIVER ST, HOBOKEN 07030-5774, NJ USA
SN 1320-5463
EI 1440-1827
J9 PATHOL INT
JI Pathol. Int.
PD APR
PY 2005
VL 55
IS 4
BP 223
EP 227
DI 10.1111/j.1440-1827.2005.01815.x
PG 5
WC Pathology
WE Science Citation Index Expanded (SCI-EXPANDED)
SC Pathology
GA 911PO
UT WOS:000228016900009
PM 15826250
DA 2024-04-28
ER

PT J
AU Liu, BJ
   Wang, Y
   Ning, XX
   Bai, M
   Wang, D
   Zhao, J
   Zhou, ML
   Sun, SR
AF Liu, Baojian
   Wang, Yan
   Ning, Xiaoxuan
   Bai, Ming
   Wang, Di
   Zhao, Jin
   Zhou, Meilan
   Sun, Shiren
TI A comparative study of cyclophosphamide, thalidomide and dexamethasone
   (CTD) versus bortezomib and dexamethasone (BDex) in light-chain
   amyloidosis
SO CURRENT PROBLEMS IN CANCER
LA English
DT Article
DE Light chain amyloidosis; Bortezomib; Cyclophosphamide; Thalidomide;
   Dexamethasone
AB Background: Cyclophosphamide, thalidomide, and dexamethasone (CTD) or bortezomib and dexamethasone (BDex) show substantial efficacy in patients with amyloid light-chain (AL) amyloidosis, especially in Chinese patients. Currently, both regimens are recommended as primary treatment options for AL amyloidosis, but no comparative study has been reported.
   Methods: We retrospectively evaluated the outcomes of 81 AL patients who received CTD (n = 42) or BDex (n = 39) and used Mayo stage 2012 to match 26 pairs of patients.
   Results: In the whole cohort, the overall hematologic responses were 86% vs 91% in the CTD and BDex groups, including a complete response of 56% vs 71% based on an intention-to-treat (ITT) analysis. One and 2-year overall survival (OS) was 90.2% and 81.7% with CTD, and 87.6% and 82.7% with BDex. After matching, BDex regimen induced a significantly deeper and more rapid hematologic response over CTD, but no statistically significant difference in OS (ITT analysis, P = 0.24; 6-month landmark analysis, P = 0.48). Cardiac response rates were similar, while there was a trend for higher renal responses in patients treated with BDex (68% vs 44%, P = 0.09). Additionally, BDex was associated with significantly improved survival in patients with advanced disease (Mayo stage III or worse; P = 0.009). Patients treated with BDex reported more episodes of severe hematologic toxicity and diarrhea.
   Conclusions: CTD and BDex are effective treatments for Chinese patients with AL amyloidosis, but BDex regimen appears superior to CTD in achieving a more rapid and deeper clonal response, and in improving OS in patients with advanced disease.
   (c) 2020 The Authors. Published by Elsevier Inc. This is an open access article under the CC BY-NC-ND license ( http://creativecommons.org/licenses/by-nc-nd/4.0/ )
C1 [Liu, Baojian; Wang, Yan; Bai, Ming; Wang, Di; Zhao, Jin; Zhou, Meilan; Sun, Shiren] Fourth Mil Med Univ, Dept Nephrol, Xijing Hosp, 127 Chang Le West Rd, Xian 710032, Shaanxi, Peoples R China.
   [Liu, Baojian; Sun, Shiren] Fourth Mil Med Univ, State Key Lab Canc Biol, Xian, Shaanxi, Peoples R China.
   [Ning, Xiaoxuan] Fourth Mil Med Univ, Xijing Hosp, Dept Geriatr, Xian, Shaanxi, Peoples R China.
C3 Air Force Military Medical University; Air Force Military Medical
   University; Air Force Military Medical University
RP Sun, SR (corresponding author), Fourth Mil Med Univ, Dept Nephrol, Xijing Hosp, 127 Chang Le West Rd, Xian 710032, Shaanxi, Peoples R China.
EM sunshiren@medmail.com.cn
OI Liu, Baojian/0000-0002-3990-8652
FU National Natural Science Foundation of China [81600562]
FX This work was supported by the National Natural Science Foundation of
   China grants 81600562 (Y.W.) * Correspondence to: Shiren Sun, Department
   of Nephrology, Xijing Hospital, the Fourth Military Medical University,
   No. 127 Chang le West Road Xi'an 710032, Shaanxi Province, China.
CR Cai YW, 2020, FRONT PHARMACOL, V10, DOI 10.3389/fphar.2019.01601
   Comenzo RL, 2012, LEUKEMIA, V26, P2317, DOI 10.1038/leu.2012.100
   Dispenzieri A, 2015, MAYO CLIN PROC, V90, P1054, DOI 10.1016/j.mayocp.2015.06.009
   Gillmore JD, 2015, BRIT J HAEMATOL, V168, P207, DOI 10.1111/bjh.13156
   Huang B, 2015, PATHOL BIOL, V63, P17, DOI 10.1016/j.patbio.2014.10.001
   Huang XH, 2016, KIDNEY DIS-BASEL, V2, P1, DOI 10.1159/000444287
   Huang XH, 2016, AMYLOID, V23, P51, DOI 10.3109/13506129.2016.1138939
   Huang XH, 2015, CLIN KIDNEY J, V8, P120, DOI 10.1093/ckj/sfu117
   Kastritis E, 2007, HAEMATOLOGICA, V92, P1351, DOI 10.3324/haematol.11325
   Kastritis E, 2015, AM J HEMATOL, V90, pE60, DOI 10.1002/ajh.23936
   Kastritis E, 2010, J CLIN ONCOL, V28, P1031, DOI 10.1200/JCO.2009.23.8220
   Katoh N, 2017, INT J HEMATOL, V105, P341, DOI 10.1007/s12185-016-2128-6
   Lamm W, 2011, ANN HEMATOL, V90, P201, DOI 10.1007/s00277-010-1062-6
   Liu BJ, 2019, EUR J INTERN MED, V69, P32, DOI 10.1016/j.ejim.2019.08.011
   Liu BJ, 2019, CLIN THER, V41, P1186, DOI 10.1016/j.clinthera.2018.12.003
   Manwani R, 2019, BLOOD, V134, P2271, DOI 10.1182/blood.2019000834
   Merlini G, 2003, NEW ENGL J MED, V349, P583, DOI 10.1056/NEJMra023144
   Merlini G, 2018, NAT REV DIS PRIMERS, V4, DOI 10.1038/s41572-018-0034-3
   Merlini G, 2013, BLOOD, V121, P5124, DOI 10.1182/blood-2013-01-453001
   Muchtar E, 2017, BLOOD, V129, P2111, DOI 10.1182/blood-2016-11-751628
   Oliva L, 2017, BLOOD, V129, P2132, DOI 10.1182/blood-2016-08-730978
   Palladini G, 2014, LEUKEMIA, V28, P2311, DOI 10.1038/leu.2014.227
   Palladini G, 2015, BLOOD, V126, P612, DOI 10.1182/blood-2015-01-620302
   Palladini G, 2014, BLOOD, V124, P2325, DOI 10.1182/blood-2014-04-570010
   Palladini G, 2012, J CLIN ONCOL, V30, P4541, DOI 10.1200/JCO.2011.37.7614
   Quock TP, 2018, BLOOD ADV, V2, P1046, DOI 10.1182/bloodadvances.2018016402
   Rezk T, 2017, KIDNEY INT, V92, P1476, DOI 10.1016/j.kint.2017.05.004
   Rysavá R, 2019, NEPHROL DIAL TRANSPL, V34, P1460, DOI 10.1093/ndt/gfy291
   Venner CP, 2014, LEUKEMIA, V28, P2304, DOI 10.1038/leu.2014.218
   Wechalekar AD, 2007, BLOOD, V109, P457, DOI 10.1182/blood-2006-07-035352
   Wechalekar AD, 2016, LANCET, V387, P2641, DOI 10.1016/S0140-6736(15)01274-X
NR 31
TC 0
Z9 0
U1 1
U2 7
PU MOSBY-ELSEVIER
PI NEW YORK
PA 360 PARK AVENUE SOUTH, NEW YORK, NY 10010-1710 USA
SN 0147-0272
EI 1535-6345
J9 CURR PROB CANCER
JI Curr. Probl. Cancer
PD APR
PY 2021
VL 45
IS 2
AR 100669
DI 10.1016/j.currproblcancer.2020.100669
EA FEB 2021
PG 10
WC Oncology
WE Science Citation Index Expanded (SCI-EXPANDED)
SC Oncology
GA QP5FX
UT WOS:000623863200003
PM 33127168
OA Green Submitted, hybrid
DA 2024-04-28
ER

PT J
AU Muchtar, E
   Dispenzieri, A
   Gertz, MA
   Kumar, SK
   Buadi, FK
   Leung, N
   Lacy, MQ
   Dingli, D
   Ailawadhi, S
   Bergsagel, PL
   Fonseca, R
   Hayman, SR
   Kapoor, P
   Grogan, M
   Abou Ezzeddine, OF
   Rosenthal, JL
   Mauermann, M
   Siddiqui, M
   Gonsalves, WI
   Kourelis, TV
   Larsen, JT
   Reeder, CB
   Warsame, R
   Go, RS
   Murray, DL
   McPhail, ED
   Dasari, S
   Jevremovic, D
   Kyle, RA
   Lin, Y
   Lust, JA
   Russell, SJ
   Hwa, YL
   Fonder, AL
   Hobbs, MA
   Rajkumar, SV
   Roy, V
   Sher, T
AF Muchtar, Eli
   Dispenzieri, Angela
   Gertz, Morie A.
   Kumar, Shaji K.
   Buadi, Francis K.
   Leung, Nelson
   Lacy, Martha Q.
   Dingli, David
   Ailawadhi, Sikander
   Bergsagel, P. Leif
   Fonseca, Rafael
   Hayman, Suzanne R.
   Kapoor, Prashant
   Grogan, Martha
   Abou Ezzeddine, Omar F.
   Rosenthal, Julie L.
   Mauermann, Michelle
   Siddiqui, Mustaqueem
   Gonsalves, Wilson, I
   Kourelis, Taxiarchis, V
   Larsen, Jeremy T.
   Reeder, Craig B.
   Warsame, Rahma
   Go, Ronald S.
   Murray, David L.
   McPhail, Ellen D.
   Dasari, Surendra
   Jevremovic, Dragan
   Kyle, Robert A.
   Lin, Yi
   Lust, John A.
   Russell, Stephen J.
   Hwa, Yi Lisa
   Fonder, Amie L.
   Hobbs, Miriam A.
   Rajkumar, S. Vincent
   Roy, Vivek
   Sher, Taimur
TI Treatment of AL Amyloidosis: Mayo Stratification of Myeloma and
   Risk-Adapted Therapy (mSMART) Consensus Statement 2020 Update
SO MAYO CLINIC PROCEEDINGS
LA English
DT Article
ID LIGHT-CHAIN AMYLOIDOSIS; PRIMARY SYSTEMIC AMYLOIDOSIS; STEM-CELL
   TRANSPLANTATION; CARDIAC BIOMARKERS; STAGING SYSTEM; MELPHALAN;
   DEXAMETHASONE; GUIDELINES; OUTCOMES; LENALIDOMIDE
AB Immunoglobulin light chain (AL) amyloidosis is a clonal plasma cell disorder leading to progressive and life-threatening organ failure. The heart and the kidneys are the most commonly involved organs, but almost any organ can be involved. Because of the nonspecific presentation, diagnosis delay is common, and many patients are diagnosed with advanced organ failure. In the era of effective therapies and improved outcomes for patients with AL amyloidosis, the importance of early recognition is further enhanced as the ability to reverse organ dysfunction is limited in those with a profound organ failure. As AL amyloidosis is an uncommon disorder and given patients' frailty and high early death rate, management of this complex condition is challenging. The treatment of AL amyloidosis is based on various anti-plasma cell therapies. These therapies are borrowed and customized from the treatment of multiple myeloma, a more common disorder. However, a growing number of phase 2/3 studies dedicated to the AL amyloidosis population are being performed, making treatment decisions more evidence-based. Supportive care is an integral part of management of AL amyloidosis because of the inherent organ dysfunction, limiting the delivery of effective therapy. This extensive review brings an updated summary on the management of AL amyloidosis, sectioned into the 3 pillars for survival improvement: early disease recognition, anti-plasma cell therapy, and supportive care. (C) 2021 Mayo Foundation for Medical Education and Research
C1 [Muchtar, Eli; Dispenzieri, Angela; Gertz, Morie A.; Kumar, Shaji K.; Buadi, Francis K.; Leung, Nelson; Lacy, Martha Q.; Dingli, David; Hayman, Suzanne R.; Kapoor, Prashant; Siddiqui, Mustaqueem; Gonsalves, Wilson, I; Kourelis, Taxiarchis, V; Warsame, Rahma; Go, Ronald S.; Kyle, Robert A.; Lin, Yi; Lust, John A.; Russell, Stephen J.; Hwa, Yi Lisa; Fonder, Amie L.; Hobbs, Miriam A.; Rajkumar, S. Vincent] Mayo Clin, Div Hematol, Rochester, MN 55905 USA.
   [Leung, Nelson] Mayo Clin, Div Nephrol & Hypertens, Rochester, MN 55905 USA.
   [Grogan, Martha; Abou Ezzeddine, Omar F.] Mayo Clin, Dept Cardiovasc Dis, Rochester, MN 55905 USA.
   [Mauermann, Michelle] Mayo Clin, Dept Neurol, Rochester, MN 55905 USA.
   [Murray, David L.; McPhail, Ellen D.; Jevremovic, Dragan] Mayo Clin, Dept Lab Med & Pathol, Rochester, MN 55905 USA.
   [Dasari, Surendra] Mayo Clin, Dept Hlth Sci Res, Rochester, MN 55905 USA.
   [Ailawadhi, Sikander; Roy, Vivek; Sher, Taimur] Mayo Clin, Div Hematol Oncol, Jacksonville, FL 32224 USA.
   [Bergsagel, P. Leif; Fonseca, Rafael; Larsen, Jeremy T.; Reeder, Craig B.] Mayo Clin, Div Hematol Oncol, Scottsdale, AZ USA.
   [Rosenthal, Julie L.] Mayo Clin, Dept Cardiovasc Med, Phoenix, AZ USA.
C3 Mayo Clinic; Mayo Clinic; Mayo Clinic; Mayo Clinic; Mayo Clinic; Mayo
   Clinic; Mayo Clinic; Mayo Clinic; Mayo Clinic Phoenix; Mayo Clinic; Mayo
   Clinic Phoenix
RP Muchtar, E (corresponding author), Mayo Clin, 200 First St SW, Rochester, MN 55905 USA.
EM muchtar.eli@mayo.edu
RI Rajkumar, S. Vincent/AAV-1834-2021; Lin, Yi/K-1510-2013; McPhail, Ellen
   D. Remstein/AAF-3474-2020; Gertz, Morie/K-2873-2019; Bergsagel, Peter
   Leif/A-7842-2011
OI Rajkumar, S. Vincent/0000-0002-5862-1833; McPhail, Ellen D.
   Remstein/0000-0001-6918-3376; Gertz, Morie/0000-0002-3853-5196; Russell,
   Stephen/0000-0002-0799-6432; muchtar, eli/0000-0003-2210-2174; Siddiqui,
   Mustaqeem/0000-0002-4640-7311; Lin, Yi/0000-0002-1556-6416
FU Robert A. Kyle Hematologic Malignancies Program; JABBS Foundation;
   Predolin Foundation
FX This work was supported in part by the Robert A. Kyle Hematologic
   Malignancies Program, the JABBS Foundation, and the Predolin Foundation.
CR Bellavia D, 2010, J AM SOC ECHOCARDIOG, V23, P643, DOI 10.1016/j.echo.2010.03.027
   Benson MD, 2018, AMYLOID, V25, P215, DOI 10.1080/13506129.2018.1549825
   Bochtler T, 2015, J CLIN ONCOL, V33, P1371, DOI 10.1200/JCO.2014.57.4947
   Brambilla F, 2012, BLOOD, V119, P1844, DOI 10.1182/blood-2011-07-365510
   Comenzo RL, 2012, LEUKEMIA, V26, P2317, DOI 10.1038/leu.2012.100
   D'Souza A, 2015, J CLIN ONCOL, V33, P3741, DOI 10.1200/JCO.2015.62.4015
   Dasari S, 2020, MAYO CLIN PROC, V95, P1852, DOI 10.1016/j.mayocp.2020.06.029
   Deshpande S, 2020, LEUKEMIA LYMPHOMA, V61, P1752, DOI 10.1080/10428194.2020.1737688
   Dingli D, 2017, MAYO CLIN PROC, V92, P578, DOI 10.1016/j.mayocp.2017.01.003
   Dispenzieri A, 2006, BLOOD, V107, P3378, DOI 10.1182/blood-2005-07-2922
   Dispenzieri A, 2004, J CLIN ONCOL, V22, P3751, DOI 10.1200/JCO.2004.03.029
   Dispenzieri A, 2007, BLOOD, V109, P465, DOI 10.1182/blood-2006-07-032987
   Dispenzieri A, 2015, MAYO CLIN PROC, V90, P1054, DOI 10.1016/j.mayocp.2015.06.009
   El-Am EA, 2019, J AM COLL CARDIOL, V73, P589, DOI 10.1016/j.jacc.2018.10.079
   Fadia A, 2003, KIDNEY INT, V63, P1868, DOI 10.1046/j.1523-1755.2003.00936.x
   Gertz MA, 2005, AM J HEMATOL, V79, P319, DOI 10.1002/ajh.20381
   Gonsalves WI, 2019, BONE MARROW TRANSPL, V54, P353, DOI 10.1038/s41409-018-0264-8
   Kapoor P, 2017, JAMA ONCOL, V3, P1257, DOI 10.1001/jamaoncol.2016.5763
   Katzmann JA, 2009, CLIN CHEM, V55, P1517, DOI 10.1373/clinchem.2009.126664
   Kimmich CR, 2020, BLOOD, V135, P1517, DOI 10.1182/blood.2019003633
   Kourelis TV, 2017, MAYO CLIN PROC, V92, P908, DOI 10.1016/j.mayocp.2017.02.016
   Kourelis TV, 2014, AM J HEMATOL, V89, P1051, DOI 10.1002/ajh.23827
   Kristen AV, 2008, HEART RHYTHM, V5, P235, DOI 10.1016/j.hrthm.2007.10.016
   Kristen AV, 2010, BLOOD, V116, P2455, DOI 10.1182/blood-2010-02-267708
   Kumar S, 2012, J CLIN ONCOL, V30, P989, DOI 10.1200/JCO.2011.38.5724
   Kumar SK, 2012, BLOOD, V119, P4860, DOI 10.1182/blood-2012-01-407791
   KYLE RA, 1995, SEMIN HEMATOL, V32, P45
   KYLE RA, 1985, AM J MED, V79, P708, DOI 10.1016/0002-9343(85)90521-2
   Kyle RA, 2019, MAYO CLIN PROC, V94, P465, DOI 10.1016/j.mayocp.2018.08.041
   Landau H, 2013, LEUKEMIA, V27, P823, DOI 10.1038/leu.2012.274
   Lousada I, 2015, ADV THER, V32, P920, DOI 10.1007/s12325-015-0250-0
   Mahmood S, 2015, LANCET HAEMATOL, V2, pE241, DOI 10.1016/S2352-3026(15)00068-X
   Manwani R, 2019, BLOOD, V134, P2271, DOI 10.1182/blood.2019000834
   McCausland KL, 2018, PATIENT, V11, P207, DOI 10.1007/s40271-017-0273-5
   Mikhael JR, 2013, MAYO CLIN PROC, V88, P360, DOI 10.1016/j.mayocp.2013.01.019
   Mills JR, 2016, CLIN CHEM, V62, P1334, DOI 10.1373/clinchem.2015.253740
   Moreau P, 2010, BLOOD, V116, P4777, DOI 10.1182/blood-2010-07-294405
   Muchtar E, 2017, LEUKEMIA, V31, P1562, DOI 10.1038/leu.2016.369
   Muchtar E, 2019, BRIT J HAEMATOL, V187, P588, DOI 10.1111/bjh.16096
   Muchtar E, 2017, ANN MED, V49, P545, DOI 10.1080/07853890.2017.1304649
   Palladini G, 2012, J CLIN ONCOL, V30, P4541, DOI 10.1200/JCO.2011.37.7614
   Sarosiek S, 2020, BLOOD CANCER J, V10, DOI 10.1038/s41408-020-00354-7
   Sidana S, 2019, AM J HEMATOL, V94, P1020, DOI 10.1002/ajh.25566
   Cibeira MT, 2011, BLOOD, V118, P4346, DOI 10.1182/blood-2011-01-330738
   Venner CP, 2014, LEUKEMIA, V28, P2304, DOI 10.1038/leu.2014.218
   Vrana JA, 2009, BLOOD, V114, P4957, DOI 10.1182/blood-2009-07-230722
   Warsame R, 2014, EUR J HAEMATOL, V92, P485, DOI 10.1111/ejh.12282
   Wechalekar AD, 2008, BLOOD, V112, P4009, DOI 10.1182/blood-2008-02-138156
   Wechalekar AD, 2011, HAEMATOL-HEMATOL J, V96, P1079, DOI 10.3324/haematol.2011.040493
NR 49
TC 22
Z9 25
U1 0
U2 5
PU ELSEVIER SCIENCE INC
PI NEW YORK
PA STE 800, 230 PARK AVE, NEW YORK, NY 10169 USA
SN 0025-6196
EI 1942-5546
J9 MAYO CLIN PROC
JI Mayo Clin. Proc.
PD JUN
PY 2021
VL 96
IS 6
BP 1546
EP 1577
DI 10.1016/j.mayocp.2021.03.012
EA JUN 2021
PG 32
WC Medicine, General & Internal
WE Science Citation Index Expanded (SCI-EXPANDED)
SC General & Internal Medicine
GA SM0VA
UT WOS:000657329500011
PM 34088417
OA Bronze
DA 2024-04-28
ER

PT J
AU Lin, HM
   Gao, X
   Cooke, CE
   Berg, D
   Labotka, R
   Faller, DV
   Seal, B
   Hari, P
AF Lin, Huamao Mark
   Gao, Xin
   Cooke, Catherine E.
   Berg, Deborah
   Labotka, Richard
   Faller, Douglas V.
   Seal, Brian
   Hari, Parameswaran
TI Disease burden of systemic light-chain amyloidosis: a systematic
   literature review
SO CURRENT MEDICAL RESEARCH AND OPINION
LA English
DT Review
DE Drug therapy; health economics; patient-reported outcomes; stem cell
   transplant; unmet medical needs
ID HIGH-DOSE MELPHALAN; STEM-CELL TRANSPLANTATION; TWICE-WEEKLY BORTEZOMIB;
   QUALITY-OF-LIFE; PHASE-II TRIAL; AL AMYLOIDOSIS; ORAL MELPHALAN;
   CLINICAL CHARACTERISTICS; PLUS DEXAMETHASONE; CARDIAC BIOMARKERS
AB Introduction: A systematic literature review on systemic light chain (AL) amyloidosis was conducted in order to understand the disease burden, and identify unmet medical needs and knowledge gaps.
   Methods: MEDLINE, Embase and Cochrane databases were searched for English language studies published in the last 10 years using search terms that focused on the clinical, economic, and patient-reported outcome (PRO) aspects of AL amyloidosis. There was a low yield of articles in the economic and PRO categories and additional searches were conducted in clinical conference proceedings, and using Google and Google Scholar. After review, there were 65 articles included for data extraction.
   Results: AL amyloidosis is a rare disorder without any FDA or EMA approved indications for drug therapy. Using off-label therapies, there is a high rate, 42-64%, of non-response or progression, and an associated high mortality. Toxicities during therapy are common with estimates of up to 30-40% of patients experiencing severity of grade 3 or higher. Patients with AL amyloidosis report severe psychological distress, anxiety and clinical depression.
   Conclusions: There is a deficiency in the literature on the economic costs associated with AL amyloidosis, and information on costs has been derived from studies that examined multiple myeloma or other disease or treatment components common to AL amyloidosis.
C1 [Lin, Huamao Mark; Berg, Deborah; Labotka, Richard; Faller, Douglas V.; Seal, Brian] Millennium Pharmaceut Inc, Cambridge, MA USA.
   [Gao, Xin; Cooke, Catherine E.] Pharmerit Int, Bethesda, MD USA.
   [Hari, Parameswaran] Med Coll Wisconsin, Milwaukee, WI 53226 USA.
C3 Takeda Pharmaceutical Company Ltd; Millennium Pharmaceuticals; Pharmerit
   North America LLC; Medical College of Wisconsin
RP Gao, X (corresponding author), Pharmerit Int, Hlth Outcomes Res, 4350 East West Highway, Bethesda, MD 20814 USA.
EM cgao@pharmerit.com
RI Gao, Xin/D-5487-2013
FU Millennium Pharmaceuticals Inc., Takeda Pharmaceutical Company Limited,
   Cambridge, MA, USA
FX This study was sponsored by Millennium Pharmaceuticals Inc., a wholly
   owned subsidiary of Takeda Pharmaceutical Company Limited, Cambridge,
   MA, USA. X.G., C.E.C. are consultant employees of Pharmerit
   International. D.B., R.L., and D.V.F. are employees of Millennium
   Pharmaceuticals, Inc.
CR Anderson KC, 2014, NCCN CLIN PRACTICE G
   [Anonymous], 2014, THE ASCO POST
   Beel K, 2015, BELGIAN J HEMATOL, V6, P187
   Bellavia D, 2010, J AM SOC ECHOCARDIOG, V23, P643, DOI 10.1016/j.echo.2010.03.027
   Bergesio F, 2007, NEPHROL DIAL TRANSPL, V22, P1608, DOI 10.1093/ndt/gfm041
   Blommestein HM, 2012, ANN HEMATOL, V91, P1945, DOI 10.1007/s00277-012-1530-2
   Caccialanza R, 2006, AM J CLIN NUTR, V83, P350
   Caccialanza R, 2015, NUTRITION, V31, P1228, DOI 10.1016/j.nut.2015.04.011
   Carlson B, 2011, INT AC CARD 16 WORLD
   Center for Medicare & Medicaid Services (CMS), NAT COV DET NCD STEM
   Cibeira MT, 2015, BRIT J HAEMATOL, V170, P804, DOI 10.1111/bjh.13500
   Cohen AD., 2014, BLOOD, V124, P4741
   Cohen AD, 2007, BRIT J HAEMATOL, V139, P224, DOI 10.1111/j.1365-2141.2007.06783.x
   D'Souza A, 2015, J CLIN ONCOL, V33, P3741, DOI 10.1200/JCO.2015.62.4015
   Devine SM, 2014, BIOL BLOOD MARROW TR, V20, P14, DOI 10.1016/j.bbmt.2013.11.015
   Dhodapkar MV, 2004, BLOOD, V104, P3520, DOI 10.1182/blood-2004-05-1924
   Dinner S, 2013, HAEMATOLOGICA, V98, P1593, DOI 10.3324/haematol.2013.084574
   Dispenzieri A, 2008, LONG TERM FOLLOWUP P
   Dispenzieri A, 2007, BLOOD, V109, P465, DOI 10.1182/blood-2006-07-032987
   Dispenzieri A, 2012, BLOOD, V119, P5397, DOI 10.1182/blood-2012-02-413161
   Falk RH, 2005, CIRCULATION, V112, P2047, DOI 10.1161/CIRCULATIONAHA.104.489187
   Flood E, 2014, 14 INT S AM APR 2014
   Gasparetto C, 2010, J CLIN ONCOL, V28
   Gertz MA, 2016, J CLIN ONCOL, V34, P1097, DOI 10.1200/JCO.2015.63.6530
   Gillmore JD, 2010, AMYLOID, V17, P88
   Hazenberg BPC, 2015, HAEMATOLOGICA, V100, P677, DOI 10.3324/haematol.2014.119198
   Hemminki K, 2012, BMC PUBLIC HEALTH, V12, DOI 10.1186/1471-2458-12-974
   Hynes DM, 2012, MED CARE, V50, P161, DOI 10.1097/MLR.0b013e31822dcf15
   Jaccard A, 2007, NEW ENGL J MED, V357, P1083, DOI 10.1056/NEJMoa070484
   Jaccard A, 2014, HAEMATOLOGICA, V99, P1479, DOI 10.3324/haematol.2014.104109
   Jimenez-Zepeda VH, 2010, BLOOD, V116
   Kastritis E, 2014, BLOOD, P124
   Kastritis E, 2007, HAEMATOLOGICA, V92, P1351, DOI 10.3324/haematol.11325
   Kastritis E, 2012, BLOOD, V119, P5384, DOI 10.1182/blood-2011-12-396903
   Kastritis E, 2010, J CLIN ONCOL, V28, P1031, DOI 10.1200/JCO.2009.23.8220
   Kerr M, 2012, NEPHROL DIAL TRANSPL, V27, P73, DOI 10.1093/ndt/gfs269
   Khera N, 2012, BLOOD, V120, P1545, DOI 10.1182/blood-2012-05-426783
   Kumar S, 2012, J CLIN ONCOL, V30, P989, DOI 10.1200/JCO.2011.38.5724
   Kumar SK, 2012, BLOOD, V119, P4860, DOI 10.1182/blood-2012-01-407791
   KYLE RA, 1992, BLOOD, V79, P1817
   Lamm W, 2011, ANN HEMATOL, V90, P201, DOI 10.1007/s00277-010-1062-6
   Lane T, 2012, 13 INT S AM GRON NET
   Lebovic D, 2008, BRIT J HAEMATOL, V143, P369, DOI 10.1111/j.1365-2141.2008.07327.x
   Lin HM, 2015, AMYLOID, V22, P244, DOI 10.3109/13506129.2015.1102131
   Liou SY, 2007, CLIN DRUG INVEST, V27, P381, DOI 10.2165/00044011-200727060-00002
   Magy-Bertrand N, 2008, CLIN EXP RHEUMATOL, V26, P1074
   Mahmood S, 2014, BRIT J HAEMATOL, V166, P842, DOI 10.1111/bjh.12973
   Merlini G, 2012, 54 ASH ANN M ATL GA
   Merlini G, 2014, BLOOD, V124, DOI 10.1182/blood.V124.21.3450.3450
   Merlini G, 2013, BLOOD, V121, P5124, DOI 10.1182/blood-2013-01-453001
   Merlini G, 2011, J CLIN ONCOL, V29, P1924, DOI 10.1200/JCO.2010.32.2271
   Michael M, 2010, CL LYMPH MYELOM LEUK, V10, P56, DOI 10.3816/CLML.2010.n.006
   Mikhael JR, 2012, BLOOD, V119, P4391, DOI 10.1182/blood-2011-11-390930
   Moreau P, 2010, BLOOD, V116, P4777, DOI 10.1182/blood-2010-07-294405
   MORONI G, 1992, CLIN NEPHROL, V38, P81
   NIHR Horizon Scanning Centre, IX COMB OR DEX REL R
   Palladini G, 2005, BLOOD, V105, P2949, DOI 10.1182/blood-2004-08-3231
   Palladini G, 2007, BLOOD, V110, P787, DOI 10.1182/blood-2007-02-076034
   Palladini G, 2014, HAEMATOLOGICA, V99, P743, DOI 10.3324/haematol.2013.095463
   Palladini G, 2013, HAEMATOLOGICA, V98, P433, DOI 10.3324/haematol.2012.073593
   Paul A, 2013, THERAPEUTIC STRATEGI
   Perfetti V, 2006, HAEMATOLOGICA, V91, P1635
   Pinney JH, 2013, BRIT J HAEMATOL, V161, P525, DOI 10.1111/bjh.12286
   Quillen K, 2011, BONE MARROW TRANSPL, V46, P976, DOI 10.1038/bmt.2010.239
   Raval GG, 2012, SURVIVAL 2 3 4 LINE
   Reece DE, 2014, BLOOD, V124, P2498, DOI 10.1182/blood-2014-04-568329
   Reece DE, 2011, BLOOD, V118, P865, DOI 10.1182/blood-2011-02-334227
   Reece DE, 2009, BLOOD, V114, P1489, DOI 10.1182/blood-2009-02-203398
   Sanchorawala V, 2013, BONE MARROW TRANSPL, V48, P1537, DOI 10.1038/bmt.2013.98
   Sanchorawala V, 2006, CLIN J AM SOC NEPHRO, V1, P1331, DOI 10.2215/CJN.02740806
   Sanchorawala V, 2007, BLOOD, V109, P492, DOI 10.1182/blood-2006-07-030544
   Sanchorawala V, 2016, BLOOD, V128, P1059, DOI 10.1182/blood-2016-04-710822
   Sanchorawala V, 2015, BIOL BLOOD MARROW TR, V21, P1445, DOI 10.1016/j.bbmt.2015.04.001
   Sattianayagam PT, 2013, HAEMATOLOGICA, V98, P136, DOI 10.3324/haematol.2012.070359
   Seldin DC, 2004, BLOOD, V104, P1888, DOI 10.1182/blood-2004-01-0089
   Shu J, 2016, AMYLOID, V23, P188, DOI 10.1080/13506129.2016.1208081
   Skinner M, 2004, ANN INTERN MED, V140, P85, DOI 10.7326/0003-4819-140-2-200401200-00008
   Smorti M, 2012, AMYLOID, V19, P123, DOI 10.3109/13506129.2012.687420
   [SRTR OPTN], 2013, 2013 ANN DAT REP
   Unroe KT, 2011, ARCH INTERN MED, V171, P196, DOI 10.1001/archinternmed.2010.371
   Venner CP, 2014, LEUKEMIA, V28, P2304, DOI 10.1038/leu.2014.218
   Venner CP, 2012, BLOOD, V119, P4387, DOI 10.1182/blood-2011-10-388462
   Wang GJ, 2010, AM J MANAG CARE, V16, P769
   Warsame R, 2014, EUR J HAEMATOL, V92, P485, DOI 10.1111/ejh.12282
   Weber N, 2015, INTERN MED J, V45, P371, DOI 10.1111/imj.12566
   Wechalekar AD, 2007, BLOOD, V109, P457, DOI 10.1182/blood-2006-07-035352
   Wechalekar AD, 2015, BRIT J HAEMATOL, V168, P186, DOI 10.1111/bjh.13155
   Yu XQ, 2015, AM J KIDNEY DIS, V65, P147, DOI 10.1053/j.ajkd.2014.08.023
   Zhao Q, 2016, CL LYMPH MYELOM LEUK, V16, P104, DOI 10.1016/j.clml.2015.11.001
NR 89
TC 20
Z9 21
U1 0
U2 11
PU TAYLOR & FRANCIS LTD
PI ABINGDON
PA 2-4 PARK SQUARE, MILTON PARK, ABINGDON OR14 4RN, OXON, ENGLAND
SN 0300-7995
EI 1473-4877
J9 CURR MED RES OPIN
JI Curr. Med. Res. Opin.
PY 2017
VL 33
IS 6
BP 1017
EP 1031
DI 10.1080/03007995.2017.1297930
PG 15
WC Medicine, General & Internal; Medicine, Research & Experimental
WE Science Citation Index Expanded (SCI-EXPANDED)
SC General & Internal Medicine; Research & Experimental Medicine
GA EV4FO
UT WOS:000401714200006
PM 28277869
DA 2024-04-28
ER

PT J
AU Scott, EC
   Heitner, SB
   Dibb, W
   Meyers, G
   Smith, SD
   Abar, F
   Kovacsovics, T
   Perez-Avraham, G
   Stentz, A
   Frires, R
   Dibb, J
   Maziarz, RT
AF Scott, Emma C.
   Heitner, Stephen B.
   Dibb, William
   Meyers, Gabrielle
   Smith, Stephen D.
   Abar, Famoush
   Kovacsovics, Tibor
   Perez-Avraham, Galit
   Stentz, Alex
   Frires, Rachel
   Dibb, James
   Maziarz, Richard T.
TI Induction Bortezomib in AL Amyloidosis Followed By High Dose Melphalan
   and Autologous Stem Cell Transplantation: A Single Institution
   Retrospective Study
SO CLINICAL LYMPHOMA MYELOMA & LEUKEMIA
LA English
DT Article
DE Amyloid; Bortezomib induction; Stem cell transplantation
ID LIGHT-CHAIN AMYLOIDOSIS; PRIMARY SYSTEMIC AMYLOIDOSIS; BRAIN NATRIURETIC
   PEPTIDE; HEMATOLOGIC RESPONSE; CARDIAC BIOMARKERS; ORGAN INVOLVEMENT;
   STAGING SYSTEM; SURVIVAL; DEXAMETHASONE; FAILURE
AB High dose therapy for light chain amyloidosis (AL) was performed in 31 patients at a single institution. This is a, retrospective study, describing the outcomes of patients with and without cardiac involvement, patients not pre-treated as well as those that received induction chemotherapy. Bortezomib is well tolerated and results in higher overall response rates and shorter time to hematologic response.
   Introduction/Background: High-dose melphalan (HDM) followed by autologous stem cell transplant (ASCT) for light chain amyloidosis (AL) was performed in 31 patients at Oregon Health and Science University between 2005 and 2012. Fifteen patients had cardiac involvement. Patients and Methods: Patients received melphalan 200 mg/m(2) or doseadjusted HDM (100-140 mg/m(2)) depending on high risk features. Thirteen patients proceeded directly to ASCT after diagnosis, 12 patients received a bortezomib-containing regimen, and 6 received a variety of other induction regimens. Results: The day 100 treatment-related mortality was 9.6%. Overall hematologic (ORR) and organ response rates (OR) in the whole cohort after ASCT were 77% and 58%. ORR and OR in the bortezomib pretreated group were 92% and 75% vs. 69% and 54% in the group that received no pretreatment. The median time to maximum hematologic response after ASCT was reduced in the group that received bortezomib induction (3 vs. 14 months). Overall cardiac response rate was 60%; 100% in patients pretreated with bortezomib and 43% in those without induction treatment. With a median follow-up of 2.9 years, the 3-year progression-free and overall survival rates in the entire cohort were 66% and 73% and in those with cardiac involvement, 73% and 80%. Conclusion: We observed that bortezomib-based induction is well tolerated in patients with and without cardiac involvement and suggest that this approach be studied in prospective multi-institutional trials.
C1 [Scott, Emma C.; Dibb, William; Meyers, Gabrielle; Smith, Stephen D.; Abar, Famoush; Kovacsovics, Tibor; Perez-Avraham, Galit; Stentz, Alex; Frires, Rachel; Dibb, James; Maziarz, Richard T.] Oregon Hlth & Sci Univ, Knight Canc Inst, Ctr Hematol Malignancies, Portland, OR 97201 USA.
   [Heitner, Stephen B.] Oregon Hlth & Sci Univ, Knight Canc Inst, Portland, OR 97201 USA.
C3 Oregon Health & Science University; Oregon Health & Science University
RP Scott, EC (corresponding author), Mailcode URN 73C,3181 SW Sam Jackson Pk Rd, Portland, OR 97239 USA.
EM scottem@ohsu.edu
RI Scott, Emma/HMP-3056-2023
OI Scott, Emma/0000-0001-8850-3339
CR American Society of Hematology, 2012, BLOOD, V120
   Chanan-Khan AA, 2010, J CLIN ONCOL, V28, P2612, DOI 10.1200/JCO.2009.25.4250
   Cohen AD, 2007, BRIT J HAEMATOL, V139, P224, DOI 10.1111/j.1365-2141.2007.06783.x
   Cordes S, 2012, CANCER-AM CANCER SOC, V118, P6105, DOI 10.1002/cncr.27660
   Dispenzieri A, 2004, BLOOD, V104, P1881, DOI 10.1182/blood-2004-01-0390
   Dispenzieri A, 2004, J CLIN ONCOL, V22, P3751, DOI 10.1200/JCO.2004.03.029
   Dispenzieri A, 2004, BLOOD, V103, P3960, DOI 10.1182/blood-2003-12-4192
   Gertz MA, 2013, BONE MARROW TRANSPL, V48, P557, DOI 10.1038/bmt.2012.170
   Gertz MA, 2011, BONE MARROW TRANSPL, V46, P970, DOI 10.1038/bmt.2010.234
   Gertz MA, 2010, AMYLOID, V17, P48
   Gertz MA, 2004, BONE MARROW TRANSPL, V34, P1025, DOI 10.1038/sj.bmt.1704691
   Gertz MA, 2005, AM J HEMATOL, V79, P319, DOI 10.1002/ajh.20381
   Gertz MA, 2007, HAEMATOLOGICA, V92, P1415, DOI 10.3324/haematol.11413
   Gertz MA, 2011, ONCOLOGY-NY, V25, P620
   Gertz MA, 2010, LEUKEMIA LYMPHOMA, V51, P2181, DOI 10.3109/10428194.2010.524329
   Gertz MA, 2011, AM J HEMATOL, V86, P181, DOI 10.1002/ajh.21934
   Hacihanefioglu A, 2008, INT J HEMATOL, V88, P219, DOI 10.1007/s12185-008-0139-7
   Harousseau JL, 2009, J CLIN ONCOL, V27, P5720, DOI 10.1200/JCO.2008.21.1060
   Jaccard A, 2007, NEW ENGL J MED, V357, P1083, DOI 10.1056/NEJMoa070484
   Jimenez-Zepeda VH, 2014, BRIT J HAEMATOL, V164, P722, DOI 10.1111/bjh.12673
   Kumar S, 2012, J CLIN ONCOL, V30, P989, DOI 10.1200/JCO.2011.38.5724
   Kumar SK, 2011, MAYO CLIN PROC, V86, P12, DOI 10.4065/mcp.2010.0480
   Landau H, 2013, LEUKEMIA, V27, P823, DOI 10.1038/leu.2012.274
   McCullough PA, 2002, CIRCULATION, V106, P416, DOI 10.1161/01.CIR.0000025242.79963.4C
   Mikhael JR, 2012, BLOOD, V119, P4391, DOI 10.1182/blood-2011-11-390930
   Palladini G, 2012, J CLIN ONCOL, V30, P4541, DOI 10.1200/JCO.2011.37.7614
   Reece DE, 2011, BLOOD, V118, P865, DOI 10.1182/blood-2011-02-334227
   Richardson PG, 2005, NEW ENGL J MED, V352, P2487, DOI 10.1056/NEJMoa043445
   Sanchorawala V, 2004, BONE MARROW TRANSPL, V33, P381, DOI 10.1038/sj.bmt.1704346
   Sanchorawala V, 2007, BLOOD, V110, P3561, DOI 10.1182/blood-2007-07-099481
   Cibeira MT, 2011, BLOOD, V118, P4346, DOI 10.1182/blood-2011-01-330738
   Voortman J, 2006, BMC CANCER, V6, DOI 10.1186/1471-2407-6-129
NR 32
TC 16
Z9 16
U1 0
U2 2
PU CIG MEDIA GROUP, LP
PI DALLAS
PA 3500 MAPLE AVENUE, STE 750, DALLAS, TX 75219-3931 USA
SN 2152-2650
EI 2152-2669
J9 CL LYMPH MYELOM LEUK
JI Clin. Lymphoma Myeloma Leuk.
PD OCT
PY 2014
VL 14
IS 5
BP 424
EP 430
DI 10.1016/j.clml.2014.02.003
PG 7
WC Oncology; Hematology
WE Science Citation Index Expanded (SCI-EXPANDED)
SC Oncology; Hematology
GA AQ5WM
UT WOS:000342879300011
PM 24650974
DA 2024-04-28
ER

PT J
AU Neri, A
   Rubino, P
   Macaluso, C
   Gandolfi, SA
AF Neri, Alberto
   Rubino, Pierangela
   Macaluso, Claudio
   Gandolfi, Stefano A.
TI Light-chain amyloidosis mimicking giant cell arteritis in a bilateral
   anterior ischemic optic neuropathy case
SO BMC OPHTHALMOLOGY
LA English
DT Article
DE Ischemic optic neuropathy; Giant cell arteritis; Horton's disease;
   Amyloidosis; Light-chain; Monoclonal gammopathy
ID SYSTEMIC AMYLOIDOSIS; AL AMYLOIDOSIS; NERVE HEAD; HYPOTENSION; DISORDERS
AB Background: Herein we report a case of bilateral anterior ischemic optic neuropathy (AION) showing histopathologic evidence of AL-amyloidosis of the temporal arteries. It is known that light-chain (AL) amyloidosis may rarely affect the temporal arteries, mimicking giant cell arteritis, while, to our knowledge, the association between AL-amyloidosis and AION was not previously described.
   Case presentation: A 64 year-old woman with AL-amyloidosis secondary to a monoclonal gammopathy of undetermined significance (MGUS) referred to our hospital for acute painless drop of vision due to bilateral AION. Age greater than 50 years, high erythrocyte sedimentation rate (ESR), and bilateral AION were suggestive of giant cell arteritis (GCA). However, a temporal artery biopsy excluded GCA, showing segmental stenosis of the lumen caused by amyloidosis of the artery wall.
   Conclusions: The present case shows that AL-amyloidosis may present with AION, high ESR, and temporal artery involvement, mimicking GCA. In patients with monoclonal gammopathies, C-reactive protein may be a more specific index of GCA compared with the ESR. Patient medical history and pathology are crucial for a correct diagnosis.
C1 [Neri, Alberto; Rubino, Pierangela; Macaluso, Claudio; Gandolfi, Stefano A.] Univ Hosp Parma, I-43100 Parma, PR, Italy.
C3 University of Parma; University Hospital of Parma
RP Neri, A (corresponding author), Univ Hosp Parma, Via Gramsci 14, I-43100 Parma, PR, Italy.
EM neri.mail2@gmail.com
OI Neri, Alberto/0000-0001-7273-8571
FU University and IMEM-CNR of Parma, Parma, Italy; eRare RHORCOD
FX The authors declare that they have no competing interests. Supported in
   part by funding from University and IMEM-CNR of Parma, Parma, Italy, and
   from Grant "eRare RHORCOD".
CR Audemard A, 2012, JOINT BONE SPINE, V79, P195, DOI 10.1016/j.jbspin.2011.09.007
   Churchill CH, 2003, J RHEUMATOL, V30, P2283
   Desport E, 2012, ORPHANET J RARE DIS, V7, DOI 10.1186/1750-1172-7-54
   HAMIDOU M, 1991, REV MED INTERNE, V12, P306, DOI 10.1016/S0248-8663(05)82870-X
   Hausfater P, 2005, SCAND J RHEUMATOL, V34, P315, DOI 10.1080/03009740510015203
   Hayreh SS, 2009, PROG RETIN EYE RES, V28, P34, DOI 10.1016/j.preteyeres.2008.11.002
   Hayreh SS, 1999, OPHTHALMOLOGICA, V213, P76, DOI 10.1159/000027399
   HAYREH SS, 1994, AM J OPHTHALMOL, V117, P603, DOI 10.1016/S0002-9394(14)70067-4
   Hayreh SS, 1998, AM J OPHTHALMOL, V125, P509, DOI 10.1016/S0002-9394(99)80192-5
   Ishikawa Y, 1996, PATHOL INT, V46, P189, DOI 10.1111/j.1440-1827.1996.tb03597.x
   LAFFORGUE P, 1993, ANN RHEUM DIS, V52, P158, DOI 10.1136/ard.52.2.158
   Landau K, 1996, ARCH OPHTHALMOL-CHIC, V114, P570, DOI 10.1001/archopht.1996.01100130562012
   RAO JK, 1993, ARTHRITIS RHEUM, V36, P422, DOI 10.1002/art.1780360320
   Srinivasulu N, 2012, INT J RHEUM DIS, V15, P336, DOI 10.1111/j.1756-185X.2012.01727.x
   TAILLAN B, 1990, CLIN RHEUMATOL, V9, P256, DOI 10.1007/BF02031981
NR 15
TC 16
Z9 16
U1 0
U2 3
PU BIOMED CENTRAL LTD
PI LONDON
PA 236 GRAYS INN RD, FLOOR 6, LONDON WC1X 8HL, ENGLAND
SN 1471-2415
J9 BMC OPHTHALMOL
JI BMC Ophthalmol.
PD DEC 20
PY 2013
VL 13
AR 82
DI 10.1186/1471-2415-13-82
PG 5
WC Ophthalmology
WE Science Citation Index Expanded (SCI-EXPANDED)
SC Ophthalmology
GA 290LK
UT WOS:000329758600001
PM 24359546
OA gold, Green Published
DA 2024-04-28
ER

PT J
AU Golmia, RP
   Bello, IC
   Rosseto, E
   Guerra, JCC
   Mangueira, C
   Scheinberg, MA
AF Golmia, Ricardo Prado
   Bello, Isabel Clapis
   Rosseto, Eliane
   Campos Guerra, Joao Carlos
   Mangueira, Cristovao
   Scheinberg, Morton Aaron
TI AL amyloidosis in a young adult: remission with autologous stem cell
   transplantation
SO REVISTA BRASILEIRA DE REUMATOLOGIA
LA English
DT Article
DE amyloidosis; autologous transplantation; melphalan
AB Autologous stem cell transplant is one of the therapies employed in the treatment of primary amyloidosis or AL. The authors report on a 46-year-old patient with bilateral periorbital hematomas, macroglossia who presented, during the investigation, IgG-Kappa paraprotein in serum. The diagnosis of primary amyloidosis or AL was confirmed and the treatment proposed consisted of high-dose melphalan as conditioning regimen before autologous stem cell transplant, which determined complete remission of the disease, along with the disappearance of clinical signs and absence of the monoclonal component.
RP Golmia, RP (corresponding author), Av Prof Ascendino Reis 724,Bloco C,Pesquisa Clin,, BR-04027000 Sao Paulo, Brazil.
EM ricardogolmia@brturbo.com.br
RI Mangueira, Cristovao Luis/D-1779-2013; Scheinberg, Morton/AAU-8142-2020
CR Dispenzieri A, 2006, BLOOD, V107, P3378, DOI 10.1182/blood-2005-07-2922
   Gertz MA, 2005, BEST PRACT RES CL HA, V18, P709, DOI 10.1016/j.beha.2005.01.030
   HAWKINS PN, 1993, Q J MED, V86, P365
   Passos RD, 2006, ARTHRITIS RHEUM, V54, P3724, DOI 10.1002/art.22184
   Perz JB, 2006, BONE MARROW TRANSPL, V37, P937, DOI 10.1038/sj.bmt.1705354
   Sanchorawala V, 2007, BLOOD, V110, P3561, DOI 10.1182/blood-2007-07-099481
   Sanchorawala V, 2006, CLIN J AM SOC NEPHRO, V1, P1331, DOI 10.2215/CJN.02740806
   Scheinberg M A, 1980, Rev Paul Med, V96, P108
   SCHEINBERG MA, 1983, CLIN RHEUMATOL, V2, P431, DOI 10.1007/BF02041568
NR 9
TC 0
Z9 0
U1 0
U2 0
PU ELSEVIER SCIENCE INC
PI NEW YORK
PA 360 PARK AVE SOUTH, NEW YORK, NY 10010-1710 USA
SN 0482-5004
J9 REV BRAS REUMATOL
JI Rev. Bras. Reumatol.
PD SEP-OCT
PY 2010
VL 50
IS 5
BP 606
EP 608
PG 3
WC Rheumatology
WE Science Citation Index Expanded (SCI-EXPANDED)
SC Rheumatology
GA V24CW
UT WOS:000208389500012
DA 2024-04-28
ER

PT J
AU Wan, K
   Li, WH
   Sun, JY
   Xu, YW
   Wang, J
   Liu, H
   Dong, Y
   Cheng, W
   Zhang, Q
   Zeng, Z
   Zhou, XY
   Han, YC
   Chen, YC
AF Wan, Ke
   Li, Weihao
   Sun, Jiayu
   Xu, Yuanwei
   Wang, Jie
   Liu, Hong
   Dong, Yang
   Cheng, Wei
   Zhang, Qing
   Zeng, Zhi
   Zhou, Xiaoyue
   Han, Yuchi
   Chen, Yucheng
TI Regional amyloid distribution and impact on mortality in light-chain
   amyloidosis: a T1 mapping cardiac magnetic resonance study
SO AMYLOID-JOURNAL OF PROTEIN FOLDING DISORDERS
LA English
DT Article
DE Light-chain amyloidosis; cardiac magnetic resonance; T1 mapping; Mayo
   staging system; prognosis
ID PROGNOSTIC VALUE; DIAGNOSIS; ECHOCARDIOGRAPHY; QUANTIFICATION; CMR; AL
AB Background: T1 mapping allows quantitative assessment of diffuse deposition of amyloid protein in the myocardium. Early detection of cardiac involvement and potential prognostic improvement could benefit patients with AL amyloidosis.Objectives: This study aims to evaluate the regional variation of amyloid infiltration in the left ventricle and the prognostic value of T1 mapping in patients with AL amyloidosis.Methods: We prospectively enrolled 77 patients with AL amyloidosis who underwent cardiac magnetic resonance on a 3.0-T scanner. Native T1 and extracellular volume (ECV) were quantitated on the basal, mid, and apical levels of the left ventricle. Late gadolinium enhancement (LGE) pattern (no or non-specific LGE, sub-endocardial LGE, and transmural LGE) was also assessed. Forty healthy subjects served as controls. The primary end point was all-cause mortality.Results: Basal ECV (26.92.8% versus 31.1 +/- 4.9%, p<.001) were lower than apical ECV in the healthy controls; however, basal ECV (60.6 +/- 11.5% versus 53.0 +/- 9.6%, p=.003) were significantly higher than apical ECV in patients with transmural LGE. During the follow-up period (median duration, 28months; 25th-75th percentile, 13.5-38.0months), 46 patients died. Basal ECV has the largest area under the curve of 0.845 (95% CI, 0.747-0.917) to predict all-cause mortality. Multivariable Cox analysis indicated that basal ECV was an independent prognostic factor and showed incremental prognostic value beyond NYHA class, Mayo stage, and LGE pattern.Conclusion: We demonstrated that T1 mapping may have the potential to detect a characteristic amyloid deposition with a decreasing gradient from base to apex. Furthermore, myocardial ECV indicated that basal amyloid infiltration provided robust and incremental prognostic value in patients with AL amyloidosis.
C1 [Wan, Ke] Sichuan Univ, West China Hosp, Dept Geriatr, Chengdu, Sichuan, Peoples R China.
   [Li, Weihao; Xu, Yuanwei; Wang, Jie; Liu, Hong; Dong, Yang; Zhang, Qing; Zeng, Zhi; Chen, Yucheng] Sichuan Univ, West China Hosp, Cardiol Div, Dept Cardiol, Chengdu 610041, Sichuan, Peoples R China.
   [Sun, Jiayu; Cheng, Wei] Sichuan Univ, West China Hosp, Dept Radiol, Chengdu, Sichuan, Peoples R China.
   [Zhou, Xiaoyue] Siemens Healthcare, Northeast Asia MR Collaborat, Shanghai, Peoples R China.
   [Han, Yuchi] Univ Penn, Dept Med, Cardiovasc Div, Philadelphia, PA 19104 USA.
C3 Sichuan University; Sichuan University; Sichuan University; Siemens AG;
   University of Pennsylvania
RP Chen, YC (corresponding author), Sichuan Univ, West China Hosp, Cardiol Div, Dept Cardiol, Chengdu 610041, Sichuan, Peoples R China.
EM chenyucheng2003@163.com
RI Chen, Yi/JBR-7728-2023; Chen, Yukun/KGK-4521-2024; 黎, 伟/GXM-4040-2022;
   Chen, Yi/HIR-2608-2022; li, weihao/GWZ-3120-2022; Chen, Yu/Y-3292-2019;
   Chen, Yi/HPD-0595-2023; chen, yu-cheng/IQT-1648-2023
OI Zhou, Xiaoyue/0000-0003-3577-990X; Wang, Jie/0000-0001-7505-3850
FU National Natural Science Foundation of China [81571638, 81271531];
   Science & Technology Department of Sichuan Province [2012JZ0002]
FX This work was partially supported by National Natural Science Foundation
   of China [Grants 81571638 and 81271531] and Science & Technology
   Department of Sichuan Province [2012JZ0002].
CR Austin BA, 2009, JACC-CARDIOVASC IMAG, V2, P1369, DOI 10.1016/j.jcmg.2009.08.008
   Banypersad SM, 2015, EUR HEART J, V36, P244, DOI 10.1093/eurheartj/ehu444
   Banypersad SM, 2013, CIRC-CARDIOVASC IMAG, V6, P34, DOI 10.1161/CIRCIMAGING.112.978627
   Dispenzieri A, 2004, J CLIN ONCOL, V22, P3751, DOI 10.1200/JCO.2004.03.029
   Falk RH, 2005, CIRCULATION, V112, P2047, DOI 10.1161/CIRCULATIONAHA.104.489187
   Fontana M, 2015, CIRCULATION, V132, P1570, DOI 10.1161/CIRCULATIONAHA.115.016567
   Gertz MA, 2005, AM J HEMATOL, V79, P319, DOI 10.1002/ajh.20381
   Gertz M, 2016, AM J HEMATOL, V91, P947, DOI 10.1002/ajh.24433
   Karamitsos TD, 2013, JACC-CARDIOVASC IMAG, V6, P488, DOI 10.1016/j.jcmg.2012.11.013
   KYLE RA, 1992, BLOOD, V79, P1817
   Lin L, 2018, J CARDIOVASC MAGN R, V20, DOI 10.1186/s12968-017-0419-6
   Patel AR, 2017, JACC-CARDIOVASC IMAG, V10, P1180, DOI 10.1016/j.jcmg.2017.08.005
   Phelan D, 2012, HEART, V98, P1442, DOI 10.1136/heartjnl-2012-302353
   Pozo E, 2018, J CARD FAIL, V24, P78, DOI 10.1016/j.cardfail.2017.08.445
   Raina S, 2016, JACC-CARDIOVASC IMAG, V9, P1267, DOI 10.1016/j.jcmg.2016.01.036
   Senapati A, 2016, HEART, V102, P748, DOI 10.1136/heartjnl-2015-308657
   Sperry BW, 2018, JACC-CARDIOVASC IMAG, V11, P234, DOI 10.1016/j.jcmg.2017.06.020
   Ternacle J, 2016, JACC-CARDIOVASC IMAG, V9, P126, DOI 10.1016/j.jcmg.2015.05.014
   Vogelsberg H, 2008, J AM COLL CARDIOL, V51, P1022, DOI 10.1016/j.jacc.2007.10.049
   Wan K, 2018, RADIOLOGY, V288, P73, DOI 10.1148/radiol.2018172435
   White JA, 2014, JACC-CARDIOVASC IMAG, V7, P143, DOI 10.1016/j.jcmg.2013.09.019
NR 21
TC 20
Z9 22
U1 0
U2 10
PU TAYLOR & FRANCIS LTD
PI ABINGDON
PA 2-4 PARK SQUARE, MILTON PARK, ABINGDON OR14 4RN, OXON, ENGLAND
SN 1350-6129
EI 1744-2818
J9 AMYLOID
JI Amyloid-J. Protein Fold. Disord.
PY 2019
VL 26
IS 1
BP 45
EP 51
DI 10.1080/13506129.2019.1578742
PG 7
WC Biochemistry & Molecular Biology; Medicine, General & Internal;
   Medicine, Research & Experimental
WE Science Citation Index Expanded (SCI-EXPANDED)
SC Biochemistry & Molecular Biology; General & Internal Medicine; Research
   & Experimental Medicine
GA HV8GA
UT WOS:000466218300002
PM 30931628
DA 2024-04-28
ER

PT J
AU Joseph, NS
   Kaufman, JL
AF Joseph, Nisha S.
   Kaufman, Jonathan L.
TI Novel Approaches for the Management of AL Amyloidosis
SO CURRENT HEMATOLOGIC MALIGNANCY REPORTS
LA English
DT Review
DE Amyloid; Biomarkers; Systemic; Plasma cell disorder; Light chain type
ID LIGHT-CHAIN AMYLOIDOSIS; CARDIAC AMYLOIDOSIS; ORGAN RESPONSE; STAGING
   SYSTEM; PHASE-2 TRIAL; DEXAMETHASONE; VENETOCLAX; BORTEZOMIB; THERAPY;
   POMALIDOMIDE
AB Purpose of Review Light-chain-associated (AL) amyloidosis is a rare disease with a poor prognosis. However, we have made recent strides in more accurate diagnosis and effective treatment. Here, we discuss the most recent updates and advancements during the past year in the diagnosis, prognostication, and management of AL amyloidosis both in the upfront and relapsed setting.
   Recent Findings New imaging modalities, such as cardiac magnetic resonance (CMR) and use of fluorine-labeled radiotracers, are emerging as an important diagnostic tool in conjunction with biomarkers in the diagnosis, prognosis, and monitoring of the effects of therapy. In addition, ongoing evaluation of plasma cell-directed therapeutics, including daratumumab, pomalidomide, and ixazomib, as well as promising targeted novel therapies, such as the monoclonal antibody NEOD001, are in development.
   Summary In conclusion, incorporating the use of plasma cell-directed therapy and novel agents targeting the amyloid deposits itself hold enormous potential in achieving improved outcomes in AL amyloidosis.
C1 [Joseph, Nisha S.; Kaufman, Jonathan L.] Emory Univ, Winship Canc Inst, 1365C Clifton Rd, Atlanta, GA 30322 USA.
C3 Emory University
RP Kaufman, JL (corresponding author), Emory Univ, Winship Canc Inst, 1365C Clifton Rd, Atlanta, GA 30322 USA.
EM Nisha.sara.joseph@emory.edu; jlkaufm@emory.edu
CR Andrikopoulou E, 2017, J NUCL CARDIOL
   [Anonymous], 2017, BLOOD
   Bochtler T, 2015, J CLIN ONCOL, V33, P1371, DOI 10.1200/JCO.2014.57.4947
   Boynton SJ, 2016, JACC-CARDIOVASC IMAG, V9, P680, DOI 10.1016/j.jcmg.2015.10.027
   Bravo PE, 2017, CURR CARDIOL REP, V19, DOI 10.1007/s11886-017-0868-4
   Cappelli F, 2017, J NUCL CARDIOL
   Chari A, 2017, SUBCUTANEOUS DELIVER
   D'Souza A, 2017, CONT CLIN TRIAL COMM, V8, P33, DOI 10.1016/j.conctc.2017.08.012
   Dispenzieri A, 2004, J CLIN ONCOL, V22, P3751, DOI 10.1200/JCO.2004.03.029
   Dispenzieri A, 2015, AM J HEMATOL, V90, P524, DOI 10.1002/ajh.24001
   Edwards CV, 2017, AMYLOID, V24, P58, DOI 10.1080/13506129.2017.1292900
   Edwards CV, 2017, BLOOD, V130
   Falk RH, 2014, CIRC-CARDIOVASC IMAG, V7, P552, DOI 10.1161/CIRCIMAGING.113.001396
   Gertz MA, 2016, AM J HEMATOL, V91, pE506, DOI 10.1002/ajh.24563
   Gertz MA, 2016, J CLIN ONCOL, V34, P1097, DOI 10.1200/JCO.2015.63.6530
   Gillmore JD, 2016, CIRCULATION, V133, P2404, DOI 10.1161/CIRCULATIONAHA.116.021612
   Kaufman GP, 2017, BLOOD, V130, P900, DOI 10.1182/blood-2017-01-763599
   Kaufman GP, 2015, AM J HEMATOL, V90, P181, DOI 10.1002/ajh.23898
   Kaufman J, PHASE 1 STUDY VENETO
   Kristen AV, 2014, AMYLOID, V21, P202, DOI 10.3109/13506129.2014.940457
   Kumar S, 2017, BLOOD, V130, P2401, DOI 10.1182/blood-2017-06-788786
   Kumar S, 2012, J CLIN ONCOL, V30, P989, DOI 10.1200/JCO.2011.38.5724
   KYLE RA, 1992, BLOOD, V79, P1817
   Leung N, 2018, HAEMATOLOGICA, V103, pE135, DOI 10.3324/haematol.2017.183749
   Liu D, 2013, CIRC-CARDIOVASC IMAG, V6, P1066, DOI 10.1161/CIRCIMAGING.113.000683
   Martinez-Naharro A, 2017, J AM COLL CARDIOL, V70, P466, DOI 10.1016/j.jacc.2017.05.053
   Meshitsuka S, 2017, INT J HEMATOL, V105, P295, DOI 10.1007/s12185-016-2112-1
   Moreau P, 2016, NEW ENGL J MED, V374, P1621, DOI 10.1056/NEJMoa1516282
   Moreau P, 2017, BLOOD, V130, P2392, DOI 10.1182/blood-2017-06-788323
   Nuvolone M, 2017, EXPERT OPIN THER TAR, V21, P1095, DOI 10.1080/14728222.2017.1398235
   Palladini G, 2017, BLOOD, V129, P2120, DOI 10.1182/blood-2016-12-756528
   Parikh SA, 2012, BLOOD, V120, DOI 10.1182/blood.V120.21.1040.1040
   Perugini E, 2005, J AM COLL CARDIOL, V46, P1076, DOI 10.1016/j.jacc.2005.05.073
   Richards DB, 2015, NEW ENGL J MED, V373, P1106, DOI 10.1056/NEJMoa1504942
   Rosenzweig M, 2017, CYTOTHERAPY, V19, P861, DOI 10.1016/j.jcyt.2017.03.077
   Sanchorawala V, 2017, BLOOD, V130, P597, DOI 10.1182/blood-2017-03-771220
   Sanchorawala V, 2016, BLOOD, V128, P1059, DOI 10.1182/blood-2016-04-710822
   Solomon A, 2003, CLIN CANCER RES, V9, p3831S
   Stats MA, 2016, CARDIOVASC PATHOL, V25, P413, DOI 10.1016/j.carpath.2016.07.001
   Swiger KJ, 2016, AMYLOID, V23, P242, DOI 10.1080/13506129.2016.1242480
   Villemagne VL, 2011, J NUCL MED, V52, P1210, DOI 10.2967/jnumed.111.089730
   Wall JS, 2010, BLOOD, V116, P2241, DOI 10.1182/blood-2010-03-273797
   Wechalekar AD, 2017, BLOOD CANCER J, V7, DOI 10.1038/bcj.2017.26
NR 43
TC 7
Z9 9
U1 0
U2 3
PU CURRENT MEDICINE GROUP
PI PHILADELPHIA
PA 400 MARKET STREET, STE 700, PHILADELPHIA, PA 19106 USA
SN 1558-8211
EI 1558-822X
J9 CURR HEMATOL MALIG R
JI Curr. Hematol. Malig. Rep.
PD JUN
PY 2018
VL 13
IS 3
BP 212
EP 219
DI 10.1007/s11899-018-0450-1
PG 8
WC Oncology; Hematology
WE Science Citation Index Expanded (SCI-EXPANDED)
SC Oncology; Hematology
GA GK9QH
UT WOS:000436586100008
PM 29951831
DA 2024-04-28
ER

PT J
AU Lebovic, D
   Hoffman, J
   Levine, BM
   Hassoun, H
   Landau, H
   Goldsmith, Y
   Maurer, MS
   Steingart, RM
   Cohen, AD
   Comenzo, RL
AF Lebovic, D.
   Hoffman, J.
   Levine, B. M.
   Hassoun, H.
   Landau, H.
   Goldsmith, Y.
   Maurer, M. S.
   Steingart, R. M.
   Cohen, A. D.
   Comenzo, R. L.
TI Predictors of survival in patients with systemic light-chain amyloidosis
   and cardiac involvement initially ineligible for stem cell
   transplantation and treated with oral melphalan and dexamethasone
SO BRITISH JOURNAL OF HAEMATOLOGY
LA English
DT Article
DE immunoglobulin light chains; amyloidosis; melphalan
ID DOSE INTRAVENOUS MELPHALAN; AL AMYLOIDOSIS; THERAPY; TRIAL
AB The treatment of systemic light-chain (AL) amyloidosis with symptomatic cardiac involvement at diagnosis remains a challenge. We report the results of 40 consecutive newly diagnosed AL cardiac patients who were not candidates for stem cell transplant and therefore received monthly oral melphalan and dexamethasone. Median survival was 10.5 months and baseline predictors of survival included gender, troponin I and interventricular septal thickness. The most significant predictor of survival was response to therapy. The haematological response rate was 58% (23/40) with 13% (5/40) complete responses; most responses were noted in < 3 cycles. Achievement of a rapid response to therapy extends survival.
C1 [Hoffman, J.; Levine, B. M.; Hassoun, H.; Landau, H.; Cohen, A. D.; Comenzo, R. L.] Mem Sloan Kettering Canc Ctr, Dept Med, Div Hematol Oncol, New York, NY 10021 USA.
   [Lebovic, D.] New York Hosp, Dept Med, Weill Cornell Sch Med, New York, NY 10021 USA.
   [Goldsmith, Y.; Steingart, R. M.] Mem Sloan Kettering Canc Ctr, Dept Med, Div Cardiol Serv, New York, NY 10021 USA.
   [Maurer, M. S.] Columbia Univ, Med Ctr, Div Cardiol, New York, NY USA.
C3 Memorial Sloan Kettering Cancer Center; NewYork-Presbyterian Hospital;
   Cornell University; Memorial Sloan Kettering Cancer Center; Columbia
   University
RP Comenzo, RL (corresponding author), Mem Sloan Kettering Canc Ctr, Dept Med, Div Hematol Oncol, Howard 802,1275 York Ave, New York, NY 10021 USA.
EM comenzor@mskcc.org
RI Cohen, Adam D/F-6729-2012
OI Cohen, Adam/0000-0003-0939-3843
FU NIH [CA05826]; Amyloidosis Research; Amyloidosis Foundation; Werner and
   Elaine Dannheiser Fund for Research on the Biology of Aging of the
   Lymphoma Foundation; Demarest Lloyd; Jr. Foundation
FX This work was supported by NIH grant CA05826, the Amyloidosis Research
   Fund, the Amyloidosis Foundation, the Werner and Elaine Dannheiser Fund
   for Research on the Biology of Aging of the Lymphoma Foundation, and the
   Demarest Lloyd, Jr. Foundation.
CR Cohen AD, 2007, BRIT J HAEMATOL, V139, P224, DOI 10.1111/j.1365-2141.2007.06783.x
   Comenzo RL, 1999, BRIT J HAEMATOL, V104, P553, DOI 10.1046/j.1365-2141.1999.01216.x
   Dispenzieri A, 2004, J CLIN ONCOL, V22, P3751, DOI 10.1200/JCO.2004.03.029
   Dispenzieri A, 2007, BLOOD, V109, P465, DOI 10.1182/blood-2006-07-032987
   Falk RH, 1997, NEW ENGL J MED, V337, P898, DOI 10.1056/NEJM199709253371306
   Kastritis E, 2007, HAEMATOLOGICA, V92, P1351, DOI 10.3324/haematol.11325
   Maurer MS, 2007, TRANSPLANTATION, V83, P539, DOI 10.1097/01.tp.0000255567.80203.bd
   Merlini G, 2006, BLOOD, V108, P2520, DOI 10.1182/blood-2006-03-001164
   Pepys MB, 2006, ANNU REV MED, V57, P223, DOI 10.1146/annurev.med.57.121304.131243
   Sanchorawala V, 2004, BONE MARROW TRANSPL, V33, P381, DOI 10.1038/sj.bmt.1704346
   Wechalekar AD, 2007, BLOOD, V109, P457, DOI 10.1182/blood-2006-07-035352
   Zhou P, 2008, BLOOD, V111, P3403, DOI 10.1182/blood-2007-11-125526
NR 12
TC 89
Z9 94
U1 0
U2 1
PU WILEY-BLACKWELL
PI MALDEN
PA COMMERCE PLACE, 350 MAIN ST, MALDEN 02148, MA USA
SN 0007-1048
J9 BRIT J HAEMATOL
JI Br. J. Haematol.
PD NOV
PY 2008
VL 143
IS 3
BP 369
EP 373
DI 10.1111/j.1365-2141.2008.07327.x
PG 5
WC Hematology
WE Science Citation Index Expanded (SCI-EXPANDED)
SC Hematology
GA 361HC
UT WOS:000260117300007
PM 18691169
DA 2024-04-28
ER

PT J
AU Kastritis, E
   Gavriatopoulou, M
   Roussou, M
   Fotiou, D
   Ziogas, DC
   Migkou, M
   Eleutherakis-Papaiakovou, E
   Panagiotidis, I
   Kanellias, N
   Psimenou, E
   Papadopoulou, E
   Pamboucas, C
   Manios, E
   Gakiopoulou, H
   Ntalianis, A
   Tasidou, A
   Giannouli, S
   Terpos, E
   Dimopoulos, MA
AF Kastritis, E.
   Gavriatopoulou, M.
   Roussou, M.
   Fotiou, D.
   Ziogas, D. C.
   Migkou, M.
   Eleutherakis-Papaiakovou, E.
   Panagiotidis, I.
   Kanellias, N.
   Psimenou, E.
   Papadopoulou, E.
   Pamboucas, C.
   Manios, E.
   Gakiopoulou, H.
   Ntalianis, A.
   Tasidou, A.
   Giannouli, S.
   Terpos, E.
   Dimopoulos, M. A.
TI Addition of cyclophosphamide and higher doses of dexamethasone do not
   improve outcomes of patients with AL amyloidosis treated with bortezomib
SO BLOOD CANCER JOURNAL
LA English
DT Article
ID LIGHT-CHAIN AMYLOIDOSIS; MULTIPLE-MYELOMA; RENAL-RESPONSE; LENALIDOMIDE;
   MELPHALAN; SURVIVAL; PHASE-2; UPFRONT; CRITERIA; TRIAL
AB Bortezomib, in combination with dexamethasone (VD) or with the addition of cyclophosphamide (VCD), is highly effective in patients with amyloid light-chain (AL) amyloidosis. Currently, VCD is considered as a primary regimen for patients with AL, but it is not clear whether the addition of cyclophosphamide to VD further and significantly improves efficacy, given the substantial activity of bortezomib itself. We retrospectively compared the outcomes of 101 patients with AL amyloidosis who received VD (n = 59) or VCD (n = 42) in two consecutive periods. Early mortality after adjustment for Mayo stage was similar. On intent to treat, a hematologic response rate was 68% for patients treated with VD and 78% for VCD (P = 0.26), while complete response+very good partial response (CR+VGPR) rate was 47.5% and 35%, respectively. Higher doses of dexamethasone or twice-weekly bortezomib were not associated with significantly higher CR+VGPR rates. Organ responses occurred in similar rates between the two groups. Median survival was similar (33 vs 36 months, P = 0.45) even after adjustment for Mayo stage and dose and schedule of bortezomib and dexamethasone. In conclusion, bortezomib even with low doses of dexamethasone is effective for the treatment of AL amyloidosis; higher doses of dexamethasone and addition of cyclophosphamide do not seem to have a profound effect on efficacy and survival.
C1 [Kastritis, E.; Gavriatopoulou, M.; Roussou, M.; Fotiou, D.; Ziogas, D. C.; Migkou, M.; Eleutherakis-Papaiakovou, E.; Panagiotidis, I.; Kanellias, N.; Psimenou, E.; Papadopoulou, E.; Pamboucas, C.; Manios, E.; Gakiopoulou, H.; Ntalianis, A.; Tasidou, A.; Giannouli, S.; Terpos, E.; Dimopoulos, M. A.] Univ Athens, Dept Clin Therapeut, Sch Med, 80 Vas Sofias Ave, Athens 11528, Greece.
C3 Athens Medical School; National & Kapodistrian University of Athens
RP Kastritis, E (corresponding author), Univ Athens, Dept Clin Therapeut, Sch Med, 80 Vas Sofias Ave, Athens 11528, Greece.
EM ekastritis@gmail.com
RI Kastritis, Efstathios/AAD-3656-2019; Manios, Efstathios/AAD-7201-2019;
   Kastritis, Efstathios/AAE-4483-2020; Dimopoulos, Meletios
   Athanasios/AAD-4130-2019; Gavriatopoulou, Maria/AAD-3698-2019; Terpos,
   Evangelos/AAD-3667-2019; Eleftherakis-Papaiakovou,
   Evangelos/AAA-7055-2020; Fotiou, Despina/AAD-7499-2019; ROUSSOU,
   MARIA/AAD-5068-2019; Migkou, Magdalini/AAF-2483-2019
OI Kastritis, Efstathios/0000-0001-8191-5832; Terpos,
   Evangelos/0000-0001-5133-1422; Eleftherakis-Papaiakovou,
   Evangelos/0000-0003-3407-5994; Gavriatopoulou,
   Maria/0000-0002-6244-1229; Fotiou, Despina/0000-0002-0618-8900; Ziogas,
   Dimitrios C./0000-0003-2620-4004
FU Celgene; Amgen; Novartis
FX EK-Genesis Parma: Consultancy, Honoraria; Takeda: Consultancy,
   Honoraria; Janssen: Consultancy, Honoraria; Amgen: Consultancy,
   Honoraria. ET-BMS: Consultancy, Honoraria; Janssen: Consultancy,
   Honoraria, Other: Travel expenses, Research Funding; Celgene: Honoraria;
   Takeda: Consultancy, Honoraria; Genesis: Consultancy, Honoraria, Other:
   Travel expenses; Amgen: Consultancy, Honoraria, Other: Travel expenses,
   Research Funding; Novartis: Honoraria MAD: Novartis: Consultancy,
   Honoraria, Membership on an entity's Board of Directors or advisory
   committees; Onyx Pharmaceuticals: Consultancy, Honoraria; Janssen:
   Consultancy, Honoraria, Membership on an entity's Board of Directors or
   advisory committees; Celgene: Consultancy, Honoraria, Membership on an
   entity's Board of Directors or advisory committees; Genesis:
   Consultancy, Honoraria; Amgen: Consultancy, Honoraria, Membership on an
   entity's Board of Directors or advisory committees. The other authors
   declare no conflict of interest.
CR Bochtler T, 2015, J CLIN ONCOL, V33, P1371, DOI 10.1200/JCO.2014.57.4947
   Cavo M, 2011, BLOOD, V117, P6063, DOI 10.1182/blood-2011-02-297325
   Cibeira MT, 2015, BRIT J HAEMATOL, V170, P804, DOI 10.1111/bjh.13500
   Dispenzieri A, 2004, BLOOD, V104, P1881, DOI 10.1182/blood-2004-01-0390
   Dispenzieri A, 2007, BLOOD, V109, P465, DOI 10.1182/blood-2006-07-032987
   Dispenzieri A, 2015, MAYO CLIN PROC, V90, P1054, DOI 10.1016/j.mayocp.2015.06.009
   Durie B, 2015, BLOOD, V126, DOI 10.1182/blood.V126.23.25.25
   Gertz MA, 2005, AM J HEMATOL, V79, P319, DOI 10.1002/ajh.20381
   Kastritis E, 2007, HAEMATOLOGICA, V92, P1351, DOI 10.3324/haematol.11325
   Kastritis E, 2015, AM J HEMATOL, V90, pE60, DOI 10.1002/ajh.23936
   Kastritis E, 2012, BLOOD, V119, P5384, DOI 10.1182/blood-2011-12-396903
   Kastritis E, 2010, J CLIN ONCOL, V28, P1031, DOI 10.1200/JCO.2009.23.8220
   Kourelis TV, 2013, J CLIN ONCOL, V31, P4319, DOI 10.1200/JCO.2013.50.8499
   Kumar S, 2012, BLOOD, V119, P4375, DOI 10.1182/blood-2011-11-395749
   Kumar SK, 2012, BLOOD, V119, P4860, DOI 10.1182/blood-2012-01-407791
   Larocca A, 2016, LEUKEMIA, V30, P1320, DOI 10.1038/leu.2016.36
   Leung N, 2013, HAEMATOLOGICA, V98, P988, DOI 10.3324/haematol.2012.079210
   Merlini G, 2014, EXPERT REV HEMATOL, V7, P143, DOI 10.1586/17474086.2014.858594
   Mikhael JR, 2012, BLOOD, V119, P4391, DOI 10.1182/blood-2011-11-390930
   Niesvizky R, 2015, J CLIN ONCOL, V33, P3921, DOI 10.1200/JCO.2014.58.7618
   Palladini G, 2004, BLOOD, V103, P2936, DOI 10.1182/blood-2003-08-2788
   Palladini G, 2014, LEUKEMIA, V28, P2311, DOI 10.1038/leu.2014.227
   Palladini G, 2001, BRIT J HAEMATOL, V113, P1044, DOI 10.1046/j.1365-2141.2001.02859.x
   Palladini G, 2016, BLOOD, V128, P159, DOI 10.1182/blood-2016-01-629790
   Palladini G, 2015, BLOOD, V126, P612, DOI 10.1182/blood-2015-01-620302
   Palladini G, 2014, BLOOD, V124, P2325, DOI 10.1182/blood-2014-04-570010
   Palladini G, 2014, HAEMATOLOGICA, V99, P743, DOI 10.3324/haematol.2013.095463
   Palladini G, 2012, J CLIN ONCOL, V30, P4541, DOI 10.1200/JCO.2011.37.7614
   Palumbo A, 2016, NEW ENGL J MED, V375, P754, DOI 10.1056/NEJMoa1606038
   Reece DE, 2011, BLOOD, V118, P865, DOI 10.1182/blood-2011-02-334227
   Sanchorawala V, 2007, BLOOD, V109, P492, DOI 10.1182/blood-2006-07-030544
   Sher T, 2016, BLOOD, V128, P1987, DOI 10.1182/blood-2016-06-722496
   Venner CP, 2014, LEUKEMIA, V28, P2304, DOI 10.1038/leu.2014.218
   Wechalekar AD, 2016, LANCET, V387, P2641, DOI 10.1016/S0140-6736(15)01274-X
NR 34
TC 31
Z9 35
U1 0
U2 1
PU NATURE PUBLISHING GROUP
PI LONDON
PA MACMILLAN BUILDING, 4 CRINAN ST, LONDON N1 9XW, ENGLAND
SN 2044-5385
J9 BLOOD CANCER J
JI Blood Cancer J.
PD JUN 16
PY 2017
VL 7
AR e570
DI 10.1038/bcj.2017.47
PG 5
WC Oncology; Hematology
WE Science Citation Index Expanded (SCI-EXPANDED)
SC Oncology; Hematology
GA EX8ME
UT WOS:000403503300002
PM 28622303
OA gold, Green Published
DA 2024-04-28
ER

PT J
AU Tan, M
   Chen, YX
   Ooi, M
   de Mel, S
   Tan, D
   Soekojo, C
   Tso, A
   Khoo, CY
   Tan, HZ
   Choo, J
   Lee, LK
   Diong, CP
   Goh, YT
   Hwang, W
   Linn, YC
   Ho, A
   Chng, WJ
   Nagarajan, C
AF Tan, Melinda
   Chen, Yunxin
   Ooi, Melissa
   de Mel, Sanjay
   Tan, Daryl
   Soekojo, Cinnie
   Tso, Allison
   Khoo, Chun Yuan
   Tan, Hui Zhuan
   Choo, Jason
   Lee, Lian King
   Diong, Colin Phipps
   Goh, Yeow Tee
   Hwang, William
   Linn, Yeh Ching
   Ho, Aloysius
   Chng, Wee Joo
   Nagarajan, Chandramouli
TI AL amyloidosis: Singapore Myeloma Study Group consensus guidelines on
   diagnosis, treatment and management
SO ANNALS ACADEMY OF MEDICINE SINGAPORE
LA English
DT Review
DE AL amyloidosis; cancer; guideline; haematology; myeloma; rare diseases;
   renal disease
ID LIGHT-CHAIN AMYLOIDOSIS; STEM-CELL TRANSPLANTATION; HIGH-DOSE MELPHALAN;
   SYSTEMIC AMYLOIDOSIS; IMPROVED OUTCOMES; CARDIAC AMYLOIDOSIS; ORGAN
   INVOLVEMENT; STAGING SYSTEM; PLASMA-CELLS; BORTEZOMIB
AB AL amyloidosis is the most common form of systemic amyloidosis. However, the non- specific nature of presenting symptoms requires the need for a heightened clinical suspicion to detect unexplained manifestations in the appropriate clinical setting. Early detection and treatment are crucial as the degree of cardiac involvement emerges as a primary prognostic predictor of survival in a patient with AL amyloidosis. Following the diagnosis of AL amyloidosis with appropriate tissue biopsies, prompt treatment with a bortezomib, cyclophosphamide and dexamethasone-based first- line induction with or without daratumumab should be initiated. The goal of treatment is to achieve the best haematologic response possible, ideally with involved free light chain < 20 mg/L, as it offers the best chance of organ function improvement. Treatment should be changed if patients do not achieve a partial response within 2 cycles of treatment or very good partial response after 4 cycles or after autologous stem cell transplant, as achievement of profound and prolonged clonal responses translates to better organ response and long-term outcomes. Early involvement of multidisciplinary subspecialists such as renal physicians, cardiologists, neurologists, and gastroenterologists for optimal maintenance and support of involved organs is recommended for optimal management of patients with AL amyloidosis.
C1 [Tan, Melinda; Chen, Yunxin; Goh, Yeow Tee; Hwang, William; Linn, Yeh Ching; Ho, Aloysius; Nagarajan, Chandramouli] Singapore Gen Hosp, Dept Haematol, Outram Rd,Block 7 Level 2, Singapore 169608, Singapore.
   [Tan, Melinda; Chen, Yunxin; Goh, Yeow Tee; Hwang, William; Linn, Yeh Ching; Ho, Aloysius; Nagarajan, Chandramouli] Natl Canc Ctr Singapore, Dept Haematol, Singapore, Singapore.
   [Ooi, Melissa; de Mel, Sanjay; Soekojo, Cinnie; Chng, Wee Joo] Natl Univ Hlth Syst, Natl Univ Canc Inst, Dept Haematol Oncol, Singapore, Singapore.
   [Tan, Daryl] Myeloma & Blood Disorders, Clin Lymphoma, Singapore, Singapore.
   [Tso, Allison; Lee, Lian King] Tan Tock Seng Hosp, Dept Haematol, Singapore, Singapore.
   [Khoo, Chun Yuan] Natl Heart Ctr, Dept Cardiol, Singapore, Singapore.
   [Tan, Hui Zhuan; Choo, Jason] Singapore Gen Hosp, Dept Renal Med, Singapore, Singapore.
   [Diong, Colin Phipps] Pkwy Canc Ctr, Singapore, Singapore.
C3 Singapore General Hospital; National Cancer Centre Singapore (NCCS);
   National University of Singapore; Tan Tock Seng Hospital; National Heart
   Centre Singapore; Singapore General Hospital
RP Tan, M (corresponding author), Singapore Gen Hosp, Dept Haematol, Outram Rd,Block 7 Level 2, Singapore 169608, Singapore.
EM melinda.tan.s.y@singhealth.com.sg
RI tan, hui zhuan/HDM-3538-2022
CR Abdallah N, 2023, AMYLOID, V30, P261, DOI 10.1080/13506129.2022.2155809
   Al Saleh AS, 2019, AM J HEMATOL, V94, P1066, DOI 10.1002/ajh.25572
   Al-Adra DP, 2021, AM J TRANSPLANT, V21, P475, DOI 10.1111/ajt.16324
   Angel-Korman A, 2019, KIDNEY INT, V95, P405, DOI 10.1016/j.kint.2018.09.021
   Basset M, 2020, BLOOD, V135, P293, DOI 10.1182/blood.2019002762
   Bianchi G, 2020, HEMATOL ONCOL CLIN N, V34, P1009, DOI 10.1016/j.hoc.2020.08.001
   Blancas-Mejía LM, 2014, J MOL BIOL, V426, P347, DOI 10.1016/j.jmb.2013.10.016
   Bochtler T, 2015, J CLIN ONCOL, V33, P1371, DOI 10.1200/JCO.2014.57.4947
   Burns H, 2019, CURR OPIN OTOLARYNGO, V27, P467, DOI 10.1097/MOO.0000000000000579
   Capizzi SA, 2000, MAYO CLIN PROC, V75, P1148, DOI 10.4065/75.11.1148
   Cohen AD, 2016, BLOOD, V128, DOI 10.1182/blood.V128.22.645.645
   D'Souza A, 2015, J CLIN ONCOL, V33, P3741, DOI 10.1200/JCO.2015.62.4015
   Dhakal B, 2014, BIOL BLOOD MARROW TR, V20, P1926, DOI 10.1016/j.bbmt.2014.08.002
   Dispenzieri A, 2004, J CLIN ONCOL, V22, P3751, DOI 10.1200/JCO.2004.03.029
   Dispenzieri A, 2007, BLOOD, V109, P465, DOI 10.1182/blood-2006-07-032987
   Dispenzieri A, 2019, BLOOD, V134, DOI 10.1182/blood-2019-124409
   Dispenzieri A, 2012, BLOOD, V119, P5397, DOI 10.1182/blood-2012-02-413161
   Dittrich T, 2019, HAEMATOLOGICA, V104, DOI 10.3324/haematol.2018.205336
   Feng DL, 2009, CIRCULATION, V119, P2490, DOI 10.1161/CIRCULATIONAHA.108.785014
   Gertz MA, 2010, AMYLOID, V17, P48
   Gertz MA, 2005, AM J HEMATOL, V79, P319, DOI 10.1002/ajh.20381
   GERTZ MA, 1992, ARCH INTERN MED, V152, P2245, DOI 10.1001/archinte.152.11.2245
   Gertz MA, 2004, BLOOD REV, V18, P17, DOI 10.1016/S0268-960X(03)00027-4
   Gertz MA, 2017, ONCOTARGET, V8, P81735, DOI 10.18632/oncotarget.21052
   Gillmore JD, 2015, BRIT J HAEMATOL, V168, P207, DOI 10.1111/bjh.13156
   Giorgetti S, 2011, J BIOL CHEM, V286, P2121, DOI 10.1074/jbc.M110.178376
   Girnius S., 2013, Reviews in Health Care, V4, P231, DOI DOI 10.7175/RHC.V4I4.662
   Grogan Martha, 2016, World J Transplant, V6, P380, DOI 10.5500/wjt.v6.i2.380
   Gutiérrez-García G, 2019, BONE MARROW TRANSPL, V54, P1295, DOI 10.1038/s41409-019-0447-y
   Hou HA, 2021, BLOOD, V138, DOI 10.1182/blood-2021-147660
   Hwa YL, 2016, AM J HEMATOL, V91, P984, DOI 10.1002/ajh.24453
   Kastritis E, 2021, NEW ENGL J MED, V385, P46, DOI 10.1056/NEJMoa2028631
   Kastritis E, 2022, HemaSphere, P6
   Kastritis E, 2020, J CLIN ONCOL, V38, DOI 10.1200/JCO.20.01285
   Kastritis E, 2019, BLOOD ADV, V3, P3002, DOI 10.1182/bloodadvances.2019000147
   Kastritis E, 2015, AM J HEMATOL, V90, pE60, DOI 10.1002/ajh.23936
   KILICTURGAY S, 1992, TRANSPLANT P, V24, P1788
   Kittleson MM, 2019, CLIN TRANSPLANT, V33, DOI 10.1111/ctr.13663
   Kourelis TV, 2013, J CLIN ONCOL, V31, P4319, DOI 10.1200/JCO.2013.50.8499
   Kristen AV, 2018, J HEART LUNG TRANSPL, V37, P611, DOI 10.1016/j.healun.2017.11.015
   Kumar S, 2021, BLOOD, V138, DOI 10.1182/blood-2021-145757
   Kumar SK, 2012, BLOOD, V120
   Lilleness B, 2019, BLOOD, V133, P215, DOI 10.1182/blood-2018-06-858951
   Lim CP, 2019, ANN ACAD MED SINGAP, V48, P435
   Lin P., 2018, Hematopathology, VThird, ppp642
   Mahmood S, 2013, BLOOD, V122, DOI 10.1182/blood.V122.21.3143.3143
   Manwani R, 2019, BLOOD, V134, P2271, DOI 10.1182/blood.2019000834
   Manwani R, 2018, HAEMATOLOGICA, V103, pE165, DOI 10.3324/haematol.2017.178095
   Merlini G, 2003, NEW ENGL J MED, V349, P583, DOI 10.1056/NEJMra023144
   Merlini G, 2011, J CLIN ONCOL, V29, P1924, DOI 10.1200/JCO.2010.32.2271
   Mesquita ET, 2017, ARQ BRAS CARDIOL, V109, P71, DOI 10.5935/abc.20170079
   Muchtar E, 2017, LEUKEMIA, V31, P1562, DOI 10.1038/leu.2016.369
   Muchtar E, 2021, MAYO CLIN PROC, V96, P1546, DOI 10.1016/j.mayocp.2021.03.012
   Muchtar E, 2020, LEUKEMIA, V34, P1135, DOI 10.1038/s41375-019-0655-x
   Muchtar E, 2019, MAYO CLIN PROC, V94, P472, DOI 10.1016/j.mayocp.2018.08.006
   Muchtar E, 2019, LEUKEMIA, V33, P527, DOI 10.1038/s41375-018-0258-y
   Muchtar E, 2018, LEUKEMIA, V32, P2240, DOI 10.1038/s41375-018-0060-x
   Muchtar E, 2018, AMYLOID, V25, P86, DOI 10.1080/13506129.2018.1449744
   Muchtar E, 2017, BLOOD, V129, P2111, DOI 10.1182/blood-2016-11-751628
   Obici L, 2005, BBA-PROTEINS PROTEOM, V1753, P11, DOI 10.1016/j.bbapap.2005.08.014
   Oliva L, 2017, BLOOD, V129, P2132, DOI 10.1182/blood-2016-08-730978
   Palladini G, 2005, AMYLOID, V12, P120, DOI 10.1080/13506120500107055
   Palladini G, 2020, BLOOD, V136, P2620, DOI 10.1182/blood.2020006913
   Palladini G, 2019, HAEMATOLOGICA, V104, DOI 10.3324/haematol.2019.218859
   Palladini G, 2018, BLOOD, V131, P525, DOI 10.1182/blood-2017-04-780544
   Palladini G, 2017, BLOOD, V129, P2120, DOI 10.1182/blood-2016-12-756528
   Palladini G, 2014, BLOOD, V124, P2325, DOI 10.1182/blood-2014-04-570010
   Palladini G, 2012, J CLIN ONCOL, V30, P4541, DOI 10.1200/JCO.2011.37.7614
   Palladini G, 2010, BLOOD, V116, P586
   Pattanshetty DJ, 2013, TEX HEART I J, V40, P615
   Paydas S., 1999, International Urology and Nephrology, V31, P619, DOI 10.1023/A:1007152320216
   Premkumar VJ, 2021, BLOOD CANCER J, V11, DOI 10.1038/s41408-020-00397-w
   Quock TP, 2018, BLOOD ADV, V2, P1046, DOI 10.1182/bloodadvances.2018016402
   Ravichandran S, 2021, BLOOD CANCER J, V11, DOI 10.1038/s41408-021-00510-7
   Reece DE, 2011, BLOOD, V118, P865, DOI 10.1182/blood-2011-02-334227
   Rosengren S, 2016, BONE MARROW TRANSPL, V51, P1569, DOI 10.1038/bmt.2016.249
   Sanchorawala V, 2004, BONE MARROW TRANSPL, V33, P381, DOI 10.1038/sj.bmt.1704346
   Sanchorawala V, 2021, HemaSphere
   Sanchorawala V, 2007, BLOOD, V109, P492, DOI 10.1182/blood-2006-07-030544
   Sanchorawala V, 2022, AMYLOID, V29, P1, DOI 10.1080/13506129.2021.2002841
   Sanchorawala V, 2020, BLOOD, V135, P1541, DOI 10.1182/blood.2019004436
   Sanchorawala V, 2016, BLOOD, V128, P1059, DOI 10.1182/blood-2016-04-710822
   Sarosiek S, 2020, BLOOD CANCER J, V10, DOI 10.1038/s41408-020-00354-7
   Schönland SO, 2012, BLOOD, V119, P488, DOI 10.1182/blood-2011-06-358507
   Shen KN, 2022, CIRCULATION, V145, P8, DOI 10.1161/CIRCULATIONAHA.121.055953
   Shimazaki C, 2018, INTERNAL MED, V57, P181, DOI 10.2169/internalmedicine.9206-17
   Sidana S, 2020, AM J HEMATOL, V95, P497, DOI 10.1002/ajh.25746
   Sidiqi MH, 2020, BLOOD CANCER J, V10, DOI 10.1038/s41408-020-0321-6
   Sidiqi MH, 2019, AM J HEMATOL, V94, pE141, DOI 10.1002/ajh.25440
   Sidiqi MH, 2018, J CLIN ONCOL, V36, P1323, DOI 10.1200/JCO.2017.76.9554
   Singer W, 2006, ARCH NEUROL-CHICAGO, V63, P513, DOI 10.1001/archneur.63.4.noc50340
   Tan D, 2022, INT MYELOMA SOC ANN
   Tandon N, 2017, BONE MARROW TRANSPL, V52, P1126, DOI 10.1038/bmt.2017.68
   Cibeira MT, 2011, BLOOD, V118, P4346, DOI 10.1182/blood-2011-01-330738
   Tirzaman O, 2000, MAYO CLIN PROC, V75, P1264, DOI 10.4065/75.12.1264
   Tsai SB, 2012, BLOOD, V120, P4445, DOI 10.1182/blood-2012-09-457341
   van Gameren II, 2006, ARTHRITIS RHEUM-US, V54, P2015, DOI 10.1002/art.21902
   Venner CP, 2014, LEUKEMIA, V28, P2304, DOI 10.1038/leu.2014.218
   Vrana JA, 2009, BLOOD, V114, P4957, DOI 10.1182/blood-2009-07-230722
   Wechalekar AD, 2017, BLOOD CANCER J, V7, DOI 10.1038/bcj.2017.26
   Wyatt AR, 2012, J MOL BIOL, V421, P499, DOI 10.1016/j.jmb.2012.01.004
   Zenhäusern R, 2000, ANN HEMATOL, V79, P523, DOI 10.1007/s002770000186
NR 102
TC 0
Z9 0
U1 0
U2 0
PU ACAD MEDICINE SINGAPORE
PI Singapore
PA 81 Kim Keat Road, #12-00 NKF Centre, Singapore, SINGAPORE
EI 2972-4066
J9 ANN ACAD MED SINGAP
JI Ann. Acad. Med. Singap.
PD NOV
PY 2023
VL 52
IS 11
BP 601
EP 624
DI 10.47102/annals-acadmedsg.2023101
PG 24
WC Medicine, General & Internal
WE Science Citation Index Expanded (SCI-EXPANDED)
SC General & Internal Medicine
GA IK7G8
UT WOS:001166278600002
OA gold
DA 2024-04-28
ER

PT J
AU Staron, A
   Zheng, LK
   Doros, G
   Connors, LH
   Mendelson, LM
   Joshi, T
   Sanchorawala, V
AF Staron, Andrew
   Zheng, Luke
   Doros, Gheorghe
   Connors, Lawreen H.
   Mendelson, Lisa M.
   Joshi, Tracy
   Sanchorawala, Vaishali
TI Marked progress in AL amyloidosis survival: a 40-year longitudinal
   natural history study
SO BLOOD CANCER JOURNAL
LA English
DT Article
ID LIGHT-CHAIN AMYLOIDOSIS; PRIMARY SYSTEMIC AMYLOIDOSIS; STEM-CELL
   TRANSPLANTATION; HIGH-DOSE MELPHALAN; STAGING SYSTEM; CARDIAC
   BIOMARKERS; FOLLOW-UP; DEXAMETHASONE; FEATURES; CYCLOPHOSPHAMIDE
AB The recent decades have ushered in considerable advancements in the diagnosis and treatment of systemic light chain (AL) amyloidosis. As disease outcomes improve, AL amyloidosis-unrelated factors may impact mortality. In this study, we evaluated survival trends and primary causes of death among 2337 individuals with AL amyloidosis referred to the Boston University Amyloidosis Center. Outcomes were analyzed according to date of diagnosis: 1980-1989 (era 1), 1990-1999 (era 2), 2000-2009 (era 3), and 2010-2019 (era 4). Overall survival increased steadily with median values of 1.4, 2.6, 3.3, and 4.6 years for eras 1-4, respectively (P < 0.001). Six-month mortality decreased over time from 23% to 13%. Wide gaps in survival persisted amid patient subgroups; those with age at diagnosis >= 70 years had marginal improvements over time. Most deaths were attributable to disease-related factors, with cardiac failure (32%) and sudden unexpected death (23%) being the leading causes. AL amyloidosis-unrelated mortality increased across eras (from 3% to 16% of deaths) and with longer-term survival (29% of deaths occurring >10 years after diagnosis). Under changing standards of care, survival improved and early mortality declined over the last 40 years. These findings support a more optimistic outlook for patients with AL amyloidosis.
C1 [Staron, Andrew; Doros, Gheorghe; Connors, Lawreen H.; Mendelson, Lisa M.; Joshi, Tracy; Sanchorawala, Vaishali] Boston Univ, Sch Med, Amyloidosis Ctr, Boston, MA 02118 USA.
   [Staron, Andrew; Doros, Gheorghe; Connors, Lawreen H.; Mendelson, Lisa M.; Joshi, Tracy; Sanchorawala, Vaishali] Boston Med Ctr, Boston, MA 02118 USA.
   [Staron, Andrew; Sanchorawala, Vaishali] Boston Univ, Sch Med, Sect Hematol & Oncol, Boston, MA 02118 USA.
   [Zheng, Luke; Doros, Gheorghe] Boston Univ, Sch Publ Hlth, Dept Biostat, Boston, MA USA.
   [Connors, Lawreen H.] Boston Univ, Sch Med, Dept Pathol & Lab Med, Boston, MA 02118 USA.
C3 Boston University; Boston Medical Center; Boston University; Boston
   University; Boston University
RP Sanchorawala, V (corresponding author), Boston Univ, Sch Med, Amyloidosis Ctr, Boston, MA 02118 USA.; Sanchorawala, V (corresponding author), Boston Med Ctr, Boston, MA 02118 USA.; Sanchorawala, V (corresponding author), Boston Univ, Sch Med, Sect Hematol & Oncol, Boston, MA 02118 USA.
EM Vaishali.Sanchorawala@bmc.org
RI Staron, Andrew/HQZ-7250-2023; Zheng, Luke/KFR-3609-2024
OI Staron, Andrew/0000-0003-1638-4873; Zheng, Luke/0000-0001-8468-4590;
   Sanchorawala, Vaishali/0000-0002-6307-2445; Connors,
   Lawreen/0000-0002-4672-4296; Joshi, Tracy/0000-0003-4048-6271;
   Mendelson, Lisa/0000-0003-2821-6009; , Gheorghe/0000-0001-5524-4721
FU Amyloid Research Fund of Boston University School of Medicine
FX The Amyloidosis Center database and repository are supported by the
   Amyloid Research Fund of Boston University School of Medicine. The
   authors acknowledge the founding director, Dr. Martha Skinner, for her
   vision in launching and maintaining the database. The authors also thank
   their colleagues from the multidisciplinary team for the care of
   patients in this study.
CR Acevedo J, 2021, CL LYMPH MYELOM LEUK, V21, P425, DOI 10.1016/j.clml.2021.01.021
   Bahlis NJ, 2006, BONE MARROW TRANSPL, V38, P7, DOI 10.1038/sj.bmt.1705395
   Basset M, 2020, BLOOD, V135, P293, DOI 10.1182/blood.2019002762
   Bever KM, 2016, HAEMATOLOGICA, V101, P86, DOI 10.3324/haematol.2015.133900
   Browning S, 2017, BLOOD, V130, P1383, DOI 10.1182/blood-2017-06-788729
   Chamarthi B, 1997, AM J CARDIOL, V80, P1242, DOI 10.1016/S0002-9149(97)00653-X
   Comenzo RL, 1996, BLOOD, V88, P2801, DOI 10.1182/blood.V88.7.2801.bloodjournal8872801
   Dispenzieri A, 2001, J CLIN ONCOL, V19, P3350, DOI 10.1200/JCO.2001.19.14.3350
   Dispenzieri A, 2004, J CLIN ONCOL, V22, P3751, DOI 10.1200/JCO.2004.03.029
   Dispenzieri A, 2012, BLOOD, V119, P5397, DOI 10.1182/blood-2012-02-413161
   Dubrey SW, 1998, QJM-MON J ASSOC PHYS, V91, P141, DOI 10.1093/qjmed/91.2.141
   Edwards CV, 2019, AMYLOID, V26, P115, DOI 10.1080/13506129.2019.1584892
   FALK RH, 1984, J AM COLL CARDIOL, V3, P107, DOI 10.1016/S0735-1097(84)80436-2
   Feng D, 2007, CIRCULATION, V116, P2420, DOI 10.1161/CIRCULATIONAHA.107.697763
   Gertz MA, 2005, AM J HEMATOL, V79, P319, DOI 10.1002/ajh.20381
   Gertz MA, 2005, CLIN LYMPHOMA MYELOM, V6, P208, DOI 10.3816/CLM.2005.n.048
   Gertz MA, 2016, J CLIN ONCOL, V34, P1097, DOI 10.1200/JCO.2015.63.6530
   Grogan M, 2015, HEART FAIL REV, V20, P155, DOI 10.1007/s10741-014-9464-5
   Howlader N., 2021, NATL CANC I
   Kaufman GP, 2017, BLOOD, V130, P900, DOI 10.1182/blood-2017-01-763599
   Kumar S, 2012, J CLIN ONCOL, V30, P989, DOI 10.1200/JCO.2011.38.5724
   Kumar SK, 2011, MAYO CLIN PROC, V86, P12, DOI 10.4065/mcp.2010.0480
   KYLE RA, 1983, MAYO CLIN PROC, V58, P665
   Kyle RA, 2019, MAYO CLIN PROC, V94, P465, DOI 10.1016/j.mayocp.2018.08.041
   Lilleness B, 2019, BLOOD, V133, P215, DOI 10.1182/blood-2018-06-858951
   Lousada I, 2015, ADV THER, V32, P920, DOI 10.1007/s12325-015-0250-0
   MAJOLINO I, 1993, HAEMATOLOGICA, V78, P68
   Mendelson L, 2020, CL LYMPH MYELOM LEUK, V20, P777, DOI 10.1016/j.clml.2020.05.023
   Mikhael JR, 2012, BLOOD, V119, P4391, DOI 10.1182/blood-2011-11-390930
   Muchtar E, 2019, BRIT J HAEMATOL, V187, P588, DOI 10.1111/bjh.16096
   Muchtar E, 2017, BLOOD, V129, P2111, DOI 10.1182/blood-2016-11-751628
   Palladini G, 2015, BLOOD, V126, P612, DOI 10.1182/blood-2015-01-620302
   Palladini G, 2014, BLOOD, V124, P2325, DOI 10.1182/blood-2014-04-570010
   Palladini G, 2012, J CLIN ONCOL, V30, P4541, DOI 10.1200/JCO.2011.37.7614
   Quock TP, 2018, BLOOD ADV, V2, P1046, DOI 10.1182/bloodadvances.2018016402
   Rare Diseases: Natural History Studies for Drug Development; Guidance for Industry; Draft Guidance, 2019, FDA2019D04810002 FDA2019D04810002
   Ravichandran S, 2020, NEW ENGL J MED, V382, P1567, DOI 10.1056/NEJMc1917321
   ROBERTS WC, 1983, AM J CARDIOL, V52, P137, DOI 10.1016/0002-9149(83)90084-X
   Sachchithanantham S, 2015, HAEMATOLOGICA, V100, P1469, DOI 10.3324/haematol.2015.128025
   Sanchorawala V, 2006, AM J HEMATOL, V81, P692, DOI 10.1002/ajh.20635
   Sanchorawala V, 2020, BLOOD, V135, P1541, DOI 10.1182/blood.2019004436
   Sanchorawala V, 2017, BLOOD, V130, P597, DOI 10.1182/blood-2017-03-771220
   Sanchorawala V, 2016, BLOOD, V128, P1059, DOI 10.1182/blood-2016-04-710822
   Sanchorawala V, 2015, BLOOD, V126, P2345, DOI 10.1182/blood-2015-08-662726
   Sarosiek S, 2019, J BLOOD MED, V10, P373, DOI 10.2147/JBM.S183857
   Schulman A, 2020, EUR J HAEMATOL, V105, P495, DOI 10.1111/ejh.13472
   Sharpley FA, 2019, BRIT J HAEMATOL, V187, P642, DOI 10.1111/bjh.16143
   Sidana S, 2020, LEUKEMIA, V34, P1373, DOI 10.1038/s41375-019-0667-6
   Sidana S, 2019, AM J HEMATOL, V94, P1020, DOI 10.1002/ajh.25566
   Sidana S, 2019, MAYO CLIN PROC, V94, P455, DOI 10.1016/j.mayocp.2018.08.039
   Skinner M, 1996, AM J MED, V100, P290, DOI 10.1016/S0002-9343(97)89487-9
   Staron A, 2020, BLOOD ADV, V4, P880, DOI 10.1182/bloodadvances.2019001331
   Wechalekar AD, 2020, HEMATOL ONCOL CLIN N, V34, P1027, DOI 10.1016/j.hoc.2020.08.016
NR 53
TC 43
Z9 46
U1 0
U2 2
PU SPRINGERNATURE
PI LONDON
PA CAMPUS, 4 CRINAN ST, LONDON, N1 9XW, ENGLAND
SN 2044-5385
J9 BLOOD CANCER J
JI Blood Cancer J.
PD AUG 4
PY 2021
VL 11
IS 8
AR 139
DI 10.1038/s41408-021-00529-w
PG 10
WC Oncology; Hematology
WE Science Citation Index Expanded (SCI-EXPANDED)
SC Oncology; Hematology
GA TU8YT
UT WOS:000681317200001
PM 34349108
OA gold, Green Published
DA 2024-04-28
ER

PT J
AU Bianchi, G
   Zhang, YF
   Comenzo, RL
AF Bianchi, Giada
   Zhang, Yifei
   Comenzo, Raymond L.
TI AL Amyloidosis: Current Chemotherapy and Immune Therapy Treatment
   Strategies
SO JACC: CARDIOONCOLOGY
LA English
DT Review
DE AL amyloidosis; cardiomyopathy; chemotherapy; fibrils; immunotherapy;
   organ failure; plasma cell disorders
ID LIGHT-CHAIN AMYLOIDOSIS; STEM-CELL TRANSPLANTATION; HIGH-DOSE MELPHALAN;
   PRIMARY SYSTEMIC AMYLOIDOSIS; MULTIPLE-MYELOMA; STAGING SYSTEM;
   PLASMA-CELLS; PHASE 1/2; PROTEASOME INHIBITORS; MONOCLONAL GAMMOPATHY
AB Immunoglobulin light chain (AL) amyloidosis is an incurable plasma cell disorder characterized by deposition of fibrils of misfolded immunoglobulin free light chains (FLC) in target organs, leading to failure. Cardiac involvement is common in AL amyloidosis and represents the single most adverse prognostic feature. A high index of clinical suspicion with rapid tissue diagnosis and commencement of combinatorial, highly effective cytoreductive therapy is crucial to arrest the process of amyloid deposition and preserve organ function. The clinical use of molecularly targeted drugs, such as proteasome inhibitors and immunomodulatory agents, monoclonal antibodies such as daratumumab, and risk-adjusted autologous stem cell transplant in eligible patients, has radically changed the natural history of AL amyloidosis. Here, we review the state-of-the-art treatment landscape in AL amyloidosis with an eye toward future therapeutic venues to impact the outcome of this devastating illness. (J Am Coll Cardiol CardioOnc 2021;3:467-487) (c) 2021 The Authors. Published by Elsevier on behalf of the American College of Cardiology Foundation. This is an open access article under the CC BY-NC-ND license (http://creativecommons.org/licenses/by-nc-nd/4.0/).
C1 [Bianchi, Giada] Harvard Med Sch, Brigham & Womens Hosp, Dept Med, Amyloidosis Program,Div Hematol, Boston, MA 02115 USA.
   [Zhang, Yifei; Comenzo, Raymond L.] Tufts Med Ctr, John C Davis Myeloma & Amyloid Program, Div Hematol Oncol, Div Cardiovasc Dis, Boston, MA 02111 USA.
C3 Harvard University; Harvard Medical School; Brigham & Women's Hospital;
   Tufts Medical Center
RP Comenzo, RL (corresponding author), Tufts Univ, Sch Med, Tufts Med Ctr, John C Davis Myeloma & Amyloid Program, Box 826,800 Washington St, Boston, MA 02111 USA.
EM rcomenzo@tuftsmedicalcenter.org
RI Zhang, Yifei/GRO-3001-2022
OI Bianchi, Giada/0000-0003-3673-0104
FU National Institutes of Health/National Institute of Aging [R21-AG070
   502-01]
FX This work was supported in part by National Institutes of
   Health/National Institute of Aging grant R21-AG070 502-01 (to Dr
   Comenzo) . Dr Bianchi has participated in advisory boards (with personal
   pay-ment) for Pfizer and Karyopharm. Dr Comenzo has received steering
   committee fees from Janssen Biotech; has received advisory board fees
   from Karyopharm Therapeutics; has received fees for serving on a data
   and safety monitoring committee from Sanofi; and holds pat-ent
   WO2016187546A 1 on anti-CD 38 antibodies for treatment of light-chain
   amyloidosis and other CD38-positive hematologic cancers. Dr Zhang has
   reported that he has no relationships relevant to the con-tents of this
   paper to disclose.
CR Abraham RS, 2005, BLOOD, V105, P794, DOI 10.1182/blood-2004-04-1424
   Attal M, 2019, LANCET, V394, P2096, DOI 10.1016/S0140-6736(19)32556-5
   Basset M, 2020, BLOOD ADV, V4, P4175, DOI 10.1182/bloodadvances.2020002219
   Bianchi G, 2020, HEMATOL ONCOL CLIN N, V34, P1009, DOI 10.1016/j.hoc.2020.08.001
   Bianchi G, 2019, CANCER J, V25, P11, DOI 10.1097/PPO.0000000000000349
   Bianchi G, 2013, LEUKEMIA LYMPHOMA, V54, P229, DOI 10.3109/10428194.2012.706287
   Bianchi G, 2009, BLOOD, V113, P3040, DOI 10.1182/blood-2008-08-172734
   Blancas-Mejía LM, 2014, J MOL BIOL, V426, P347, DOI 10.1016/j.jmb.2013.10.016
   Bochtler T, 2016, BLOOD, V128, P594, DOI 10.1182/blood-2015-10-676361
   Bochtler T, 2015, J CLIN ONCOL, V33, P1371, DOI 10.1200/JCO.2014.57.4947
   Cardoso I, 2006, FASEB J, V20, P234, DOI 10.1096/fj.05-4509com
   Cenci S, 2012, J LEUKOCYTE BIOL, V92, P921, DOI 10.1189/jlb.1011497
   Chari A, 2017, BLOOD, V130, P974, DOI 10.1182/blood-2017-05-785246
   Chung A, 2020, BLOOD ADV, V4, P458, DOI 10.1182/bloodadvances.2019000776
   Cohen AD, 2007, BRIT J HAEMATOL, V139, P224, DOI 10.1111/j.1365-2141.2007.06783.x
   Cohen AD, 2016, BLOOD, V128, DOI 10.1182/blood.V128.22.645.645
   Cohen OC, 2020, BRIT J HAEMATOL, V189, P643, DOI 10.1111/bjh.16401
   Comenzo RL, 2020, BLOOD, V136, DOI 10.1182/blood-2020-137582
   Comenzo RL, 2001, BLOOD, V98, P714, DOI 10.1182/blood.V98.3.714
   Comenzo RL, 2002, BLOOD, V99, P4276, DOI 10.1182/blood.V99.12.4276
   Comenzo RL, 1998, BLOOD, V91, P3662
   Corral LG, 1999, J IMMUNOL, V163, P380
   D'Souza A, 2017, CONT CLIN TRIAL COMM, V8, P33, DOI 10.1016/j.conctc.2017.08.012
   D'Souza A, 2015, J CLIN ONCOL, V33, P3741, DOI 10.1200/JCO.2015.62.4015
   de Weers M, 2011, J IMMUNOL, V186, P1840, DOI 10.4049/jimmunol.1003032
   Deckert J, 2014, CLIN CANCER RES, V20, P4574, DOI 10.1158/1078-0432.CCR-14-0695
   Dimopoulos MA, 2016, NEW ENGL J MED, V375, P1319, DOI 10.1056/NEJMoa1607751
   Dimopoulos MA, 2018, NEW ENGL J MED, V379, P1811, DOI 10.1056/NEJMoa1805762
   Dimopoulos MA, 2016, LANCET ONCOL, V17, P27, DOI 10.1016/S1470-2045(15)00464-7
   Dispenzieri A, 2004, J CLIN ONCOL, V22, P3751, DOI 10.1200/JCO.2004.03.029
   Dispenzieri A, 2007, BLOOD, V109, P465, DOI 10.1182/blood-2006-07-032987
   Dispenzieri A, 2019, BLOOD, V134, DOI 10.1182/blood-2019-124409
   Dispenzieri A, 2012, BLOOD, V119, P5397, DOI 10.1182/blood-2012-02-413161
   Dispenzieri A, 2010, AM J HEMATOL, V85, P757, DOI 10.1002/ajh.21822
   Edwards CV, 2019, AMYLOID, V26, P115, DOI 10.1080/13506129.2019.1584892
   Geller HI, 2017, MAYO CLIN PROC, V92, P1800, DOI 10.1016/j.mayocp.2017.09.016
   Gertz MA, 2005, AM J HEMATOL, V79, P319, DOI 10.1002/ajh.20381
   Gertz MA, 2019, BLOOD, V134, DOI 10.1182/blood-2019-124482
   Gertz MA, 2016, J CLIN ONCOL, V34, P1097, DOI 10.1200/JCO.2015.63.6530
   Gertz MA, 2010, LEUKEMIA LYMPHOMA, V51, P2181, DOI 10.3109/10428194.2010.524329
   Girnius S, 2014, BONE MARROW TRANSPL, V49, P434, DOI 10.1038/bmt.2013.192
   Godara A, 2019, BLOOD, V134, DOI 10.1182/blood-2019-126988
   Görgün G, 2010, BLOOD, V116, P3227, DOI 10.1182/blood-2010-04-279893
   Hegenbart U, 2017, HAEMATOLOGICA, V102, P1424, DOI 10.3324/haematol.2016.163246
   Hideshima T, 2009, BLOOD, V114, P1046, DOI 10.1182/blood-2009-01-199604
   Hughes DM, 2021, CL LYMPH MYELOM LEUK, V21, pE460, DOI 10.1016/j.clml.2021.01.001
   Iqbal SM, 2019, CL LYMPH MYELOM LEUK, V19, pE33, DOI 10.1016/j.clml.2018.08.021
   Ito T, 2010, SCIENCE, V327, P1345, DOI 10.1126/science.1177319
   Jaccard A, 2007, NEW ENGL J MED, V357, P1083, DOI 10.1056/NEJMoa070484
   Kastritis E, 2021, NEW ENGL J MED, V385, P46, DOI 10.1056/NEJMoa2028631
   Kastritis E, 2017, BLOOD CANCER J, V7, DOI 10.1038/bcj.2017.47
   Kastritis E, 2020, J CLIN ONCOL, V38, DOI 10.1200/JCO.20.01285
   Kastritis E, 2019, BLOOD ADV, V3, P3002, DOI 10.1182/bloodadvances.2019000147
   Kastritis E, 2010, J CLIN ONCOL, V28, P1031, DOI 10.1200/JCO.2009.23.8220
   Kastritis E, 2021, AMYLOID, V28, P19, DOI 10.1080/13506129.2020.1802713
   Kisselev AF, 2001, CHEM BIOL, V8, P739, DOI 10.1016/S1074-5521(01)00056-4
   Kourelis TV, 2013, J CLIN ONCOL, V31, P4319, DOI 10.1200/JCO.2013.50.8499
   Krönke J, 2014, SCIENCE, V343, P301, DOI 10.1126/science.1244851
   Kumar S, 2017, BLOOD, V130, P2401, DOI 10.1182/blood-2017-06-788786
   Kumar S, 2012, J CLIN ONCOL, V30, P989, DOI 10.1200/JCO.2011.38.5724
   Kumar SK, 2012, BLOOD, V119, P4860, DOI 10.1182/blood-2012-01-407791
   Kyle RA, 1997, NEW ENGL J MED, V336, P1202, DOI 10.1056/NEJM199704243361702
   KYLE RA, 1978, BLOOD, V52, P818
   Kyle RA, 2019, MAYO CLIN PROC, V94, P465, DOI 10.1016/j.mayocp.2018.08.041
   Kyle RA, 2018, NEW ENGL J MED, V378, P241, DOI 10.1056/NEJMoa1709974
   Lacy MQ, 2010, LEUKEMIA, V24, P1934, DOI 10.1038/leu.2010.190
   Landau H, 2013, LEUKEMIA, V27, P823, DOI 10.1038/leu.2012.274
   Landgren O, 2014, LEUKEMIA, V28, P1537, DOI [10.1038/leu.2014.34, 10.1038/1eu.2014.34]
   Leleu X, 2013, BLOOD, V121, P1968, DOI 10.1182/blood-2012-09-452375
   Lentzsch S, 2020, J CLIN ONCOL, V38, P1455, DOI 10.1200/JCO.19.01721
   Lévesque JP, 2003, J CLIN INVEST, V111, P187, DOI 10.1172/JCI200315994
   Lokhorst HM, 2015, NEW ENGL J MED, V373, P1207, DOI 10.1056/NEJMoa1506348
   Lonial S, 2015, NEW ENGL J MED, V373, P621, DOI 10.1056/NEJMoa1505654
   Lu G, 2014, SCIENCE, V343, P305, DOI 10.1126/science.1244917
   Lu XY, 2015, J IMMUNOL, V194, P2011, DOI 10.4049/jimmunol.1401894
   Manwani R, 2019, BRIT J HAEMATOL, V187, P638, DOI 10.1111/bjh.16122
   Martin EB, 2018, AMYLOID, V25, P93, DOI 10.1080/13506129.2018.1456425
   Mateos MV, 2020, LANCET HAEMATOL, V7, pE370, DOI 10.1016/S2352-3026(20)30070-3
   Merlini G, 2018, NAT REV DIS PRIMERS, V4, DOI 10.1038/s41572-018-0034-3
   Merlini G, 2012, BLOOD, V119, P4343, DOI 10.1182/blood-2012-03-413112
   Milani P, 2020, AMYLOID, V27, P231, DOI 10.1080/13506129.2020.1767566
   Milani P, 2018, BLOOD, V132, P1988, DOI 10.1182/blood-2018-04-845396
   Moreau P, 2021, LANCET, V397, P2361, DOI 10.1016/S0140-6736(21)00592-4
   Moreau P, 2019, BLOOD, V134, DOI 10.1182/blood-2019-126015
   Moreau P, 2010, BLOOD, V116, P4777, DOI 10.1182/blood-2010-07-294405
   Muchtar E, 2020, AM J HEMATOL, V95, P1280, DOI 10.1002/ajh.25940
   Obeng EA, 2006, BLOOD, V107, P4907, DOI 10.1182/blood-2005-08-3531
   Oliva L, 2017, BLOOD, V129, P2132, DOI 10.1182/blood-2016-08-730978
   Palladini G, 2005, BLOOD, V105, P2949, DOI 10.1182/blood-2004-08-3231
   Palladini G, 2014, LEUKEMIA, V28, P2311, DOI 10.1038/leu.2014.227
   Palladini G, 2007, BLOOD, V110, P787, DOI 10.1182/blood-2007-02-076034
   Palladini G, 2021, BLOOD CANCER J, V11, DOI 10.1038/s41408-021-00428-0
   Palladini G, 2019, BLOOD, V134, DOI 10.1182/blood-2019-124244
   Palladini G, 2018, BLOOD, V131, P525, DOI 10.1182/blood-2017-04-780544
   Palladini G, 2017, BLOOD, V129, P2120, DOI 10.1182/blood-2016-12-756528
   Palladini G, 2015, BLOOD, V126, P612, DOI 10.1182/blood-2015-01-620302
   Palladini G, 2014, BLOOD, V124, P2325, DOI 10.1182/blood-2014-04-570010
   Palladini G, 2012, J CLIN ONCOL, V30, P4541, DOI 10.1200/JCO.2011.37.7614
   Palumbo A, 2016, NEW ENGL J MED, V375, P754, DOI 10.1056/NEJMoa1606038
   Palumbo A, 2014, LANCET ONCOL, V15, P333, DOI 10.1016/S1470-2045(13)70609-0
   Parker TL, 2020, BLOOD, V136, DOI 10.1182/blood-2020-143180
   Pasquer H, 2021, BRIT J HAEMATOL, V193, P674, DOI 10.1111/bjh.17380
   Perrot A, 2018, BLOOD, V132, P2456, DOI 10.1182/blood-2018-06-858613
   Quock TP, 2018, BLOOD ADV, V2, P1046, DOI 10.1182/bloodadvances.2018016402
   Rajkumar SV, 2014, LANCET ONCOL, V15, pE538, DOI 10.1016/S1470-2045(14)70442-5
   Reece DE, 2011, BLOOD, V118, P865, DOI 10.1182/blood-2011-02-334227
   Renz M, 2016, AMYLOID, V23, P168, DOI 10.1080/13506129.2016.1205974
   Richards DB, 2015, NEW ENGL J MED, V373, P1106, DOI 10.1056/NEJMoa1504942
   Richardson PG, 2006, J CLIN ONCOL, V24, P3113, DOI 10.1200/JCO.2005.04.7779
   Richardson PG, 2005, NEW ENGL J MED, V352, P2487, DOI 10.1056/NEJMoa043445
   Roussel M, 2020, BLOOD, V135, P1531, DOI 10.1182/blood.2019004369
   Sanchorawala V, 2007, BLOOD, V109, P492, DOI 10.1182/blood-2006-07-030544
   Sanchorawala V, 2020, BLOOD, V135, P1541, DOI 10.1182/blood.2019004436
   Sanchorawala V, 2017, BLOOD, V130, P597, DOI 10.1182/blood-2017-03-771220
   Sanchorawala V, 2016, BLOOD, V128, P1059, DOI 10.1182/blood-2016-04-710822
   Sanchorawala V, 2010, CL LYMPH MYELOM LEUK, V10, P469, DOI 10.3816/CLML.2010.n.081
   Sher T, 2016, BLOOD, V128, P1987, DOI 10.1182/blood-2016-06-722496
   Sidiqi MH, 2020, BLOOD CANCER J, V10, DOI 10.1038/s41408-020-0321-6
   Souers AJ, 2013, NAT MED, V19, P202, DOI 10.1038/nm.3048
   Specter R, 2011, NEPHROL DIAL TRANSPL, V26, P881, DOI 10.1093/ndt/gfq482
   Staron A, 2020, BLOOD ADV, V4, P880, DOI 10.1182/bloodadvances.2019001331
   TENNENT GA, 1995, P NATL ACAD SCI USA, V92, P4299, DOI 10.1073/pnas.92.10.4299
   Cibeira MT, 2011, BLOOD, V118, P4346, DOI 10.1182/blood-2011-01-330738
   Trudel S, 2018, LANCET ONCOL, V19, P1641, DOI 10.1016/S1470-2045(18)30576-X
   van de Donk NWCJ, 2016, IMMUNOL REV, V270, P95, DOI 10.1111/imr.12389
   van Gameren II, 2009, HAEMATOL-HEMATOL J, V94, P1094, DOI 10.3324/haematol.2008.004119
   Venner CP, 2014, LEUKEMIA, V28, P2304, DOI 10.1038/leu.2014.218
   Venner CP, 2012, BLOOD, V119, P4387, DOI 10.1182/blood-2011-10-388462
   Ward JE, 2011, BLOOD, V118, P6610, DOI 10.1182/blood-2011-04-351643
   Wechalekar AD, 2007, BLOOD, V109, P457, DOI 10.1182/blood-2006-07-035352
   Wechalekar AD, 2013, BLOOD, V121, P3420, DOI 10.1182/blood-2012-12-473066
   Wyatt AR, 2012, J MOL BIOL, V421, P499, DOI 10.1016/j.jmb.2012.01.004
   Yeh JC, 2018, BIOL BLOOD MARROW TR, V24, P815, DOI 10.1016/j.bbmt.2017.11.040
   Zhou P, 2018, BLOOD, V132, DOI 10.1182/blood-2018-99-112902
   Zhou P, 2012, CL LYMPH MYELOM LEUK, V12, P49, DOI 10.1016/j.clml.2011.09.217
NR 135
TC 26
Z9 26
U1 0
U2 3
PU ELSEVIER
PI AMSTERDAM
PA RADARWEG 29, 1043 NX AMSTERDAM, NETHERLANDS
SN 2666-0873
J9 JACC-CARDIOONCOL
JI JACC-Cardiooncol.
PD OCT
PY 2021
VL 3
IS 4
BP 467
EP 487
DI 10.1016/j.jaccao.2021.09.003
EA OCT 2021
PG 21
WC Oncology; Cardiac & Cardiovascular Systems
WE Science Citation Index Expanded (SCI-EXPANDED)
SC Oncology; Cardiovascular System & Cardiology
GA WK8VW
UT WOS:000709999700001
PM 34729520
OA Green Published, gold
DA 2024-04-28
ER

PT J
AU Arahata, M
   Takamatsu, H
   Morishita, E
   Kadohira, Y
   Yamada, S
   Ichinose, A
   Asakura, H
AF Arahata, Masahisa
   Takamatsu, Hiroyuki
   Morishita, Eriko
   Kadohira, Yasuko
   Yamada, Shinya
   Ichinose, Akitada
   Asakura, Hidesaku
TI Coagulation and fibrinolytic features in AL amyloidosis with abnormal
   bleeding and usefulness of tranexamic acid
SO INTERNATIONAL JOURNAL OF HEMATOLOGY
LA English
DT Article
DE AL amyloidosis; Hyperfibrinolysis; Acquired factor X deficiency;
   Plasmin-alpha 2-antiplasmin complex; Tranexamic acid
ID LIGHT-CHAIN AMYLOIDOSIS; FACTOR-X DEFICIENCY; PRIMARY SYSTEMIC
   AMYLOIDOSIS; PLASMINOGEN-ACTIVATOR; NATURAL-HISTORY; STAGING SYSTEM;
   DIAGNOSIS; MANIFESTATIONS; INHIBITOR
AB Abnormal bleeding is sometimes observed in patients with immunoglobulin light chain (AL) amyloidosis. Although several theories have been proposed regarding the pathological causes of the bleeding tendency in AL amyloidosis, many lacked sufficient evidence and full consensus. We conducted a retrospective survey at a single institution to assess bleeding manifestations, methods for evaluating hematological abnormalities, and treatments for bleeding in patients with systemic AL amyloidosis over the past 13 years. The participants were 10 men and 14 women, aged 39-84 years (mean 65 years). The prevalence of bleeding was 29%. Prolonged prothrombin time (PT), elevated plasmin-alpha 2-antiplasmin complex, and factor X deficiency were distinctive to the bleeding group. Two case studies showed that tranexamic acid was effective for treating this hematological condition. However, two patients with normal PT and activated partial thromboplastin time (APTT) also had a bleeding manifestation. The rates of administration of coagulation and fibrinolytic tests were relatively low in the non-bleeding group. Therefore, a close investigation concerning coagulation and fibrinolysis should be performed in every patient with AL amyloidosis regardless of the PT/APTT values. A more careful, comprehensive, and large-scale study is required to reinforce these findings.
C1 [Arahata, Masahisa; Kadohira, Yasuko; Asakura, Hidesaku] Kanazawa Univ Hosp, Dept Hematol, 13-1 Takaramachi, Kanazawa, Ishikawa 9208641, Japan.
   [Takamatsu, Hiroyuki] Kanazawa Univ, Inst Med Pharmaceut & Hlth Sci, Dept Hematol Resp Med, Kanazawa, Ishikawa, Japan.
   [Morishita, Eriko] Kanazawa Univ, Grad Sch Med Sci, Dept Clin Lab Sci, Kanazawa, Ishikawa, Japan.
   [Yamada, Shinya] Toyama Prefectural Cent Hosp, Dept Hematol, Toyama, Japan.
   [Ichinose, Akitada] Yamagata Univ Sch, Dept Mol Pathobiochem & Pathobiol, Yamagata, Japan.
C3 Kanazawa University; Kanazawa University; Kanazawa University; Yamagata
   University
RP Arahata, M (corresponding author), Kanazawa Univ Hosp, Dept Hematol, 13-1 Takaramachi, Kanazawa, Ishikawa 9208641, Japan.
EM rqxhf297@yahoo.co.jp
OI Arahata, Masahisa/0000-0002-3759-0724
FU Japanese Ministry of Health, Labour, and Welfare
FX This study was supported in part by a grant-in-aid from the Japanese
   Ministry of Health, Labour, and Welfare (to A.I.).
CR Amyloidosis Research Committee, 2010, GUID CLIN PRACT AM
   Boyle EM, 2018, BLOOD, V132, P2775, DOI 10.1182/blood-2018-08-872226
   Choufani EB, 2001, BLOOD, V97, P1885, DOI 10.1182/blood.V97.6.1885
   Colucci G, 2009, THROMB HAEMOSTASIS, V102, P1285, DOI 10.1160/TH09-04-0248
   FURIE B, 1981, NEW ENGL J MED, V304, P827, DOI 10.1056/NEJM198104023041407
   Gamba G, 2000, HAEMATOLOGICA, V85, P289
   GASTINEAU DA, 1991, BLOOD, V77, P2637
   Gertz MA, 2005, AM J HEMATOL, V79, P319, DOI 10.1002/ajh.20381
   GERTZ MA, 1988, AM J MED, V85, P73, DOI 10.1016/0002-9343(88)90505-0
   GERTZ MA, 1993, J CLIN ONCOL, V11, P914, DOI 10.1200/JCO.1993.11.5.914
   Gertz M, 2016, AM J HEMATOL, V91, P947, DOI 10.1002/ajh.24433
   Gillmore JD, 2015, BRIT J HAEMATOL, V168, P207, DOI 10.1111/bjh.13156
   Grundy JE, 2001, BIOCHEMISTRY-US, V40, P6293, DOI 10.1021/bi002209v
   HOSHINO Y, 1993, INTERNAL MED, V32, P879, DOI 10.2169/internalmedicine.32.879
   Iida S, 2019, INT J HEMATOL, V109, P633, DOI 10.1007/s12185-019-02640-y
   Ishiguro K, 2018, INTERNAL MED, V57, P783, DOI 10.2169/internalmedicine.8999-17
   Kanda Y, 2013, BONE MARROW TRANSPL, V48, P452, DOI 10.1038/bmt.2012.244
   Kos CA, 2007, AM J HEMATOL, V82, P363, DOI 10.1002/ajh.20829
   Kourelis TV, 2013, AM J HEMATOL, V88, P375, DOI 10.1002/ajh.23413
   Kumar S, 2012, J CLIN ONCOL, V30, P989, DOI 10.1200/JCO.2011.38.5724
   KYLE RA, 1992, BLOOD, V79, P1817
   LIEBMAN H, 1983, ARCH INTERN MED, V143, P678, DOI 10.1001/archinte.143.4.678
   Matsuda M, 2014, INTERNAL MED, V53, P403, DOI 10.2169/internalmedicine.53.0898
   McCormack PL, 2012, DRUGS, V72, P585, DOI 10.2165/11209070-000000000-00000
   Merlini G, 2013, HAEMATOLOGICA, V98, P1492, DOI 10.3324/haematol.2013.094482
   Mumford AD, 2000, BRIT J HAEMATOL, V110, P454, DOI 10.1046/j.1365-2141.2000.02183.x
   National Comprehensive Cancer Network, 2019, NCCN CLIN PRACT GUID
   Palladini G, 2014, BLOOD, V124, P2325, DOI 10.1182/blood-2014-04-570010
   Pryzdial ELG, 1999, J BIOL CHEM, V274, P8500, DOI 10.1074/jbc.274.13.8500
   Rossi A, 2017, BLOOD CANCER J, V7, DOI 10.1038/bcj.2017.19
   Shimazaki C, 2018, INTERNAL MED, V57, P181, DOI 10.2169/internalmedicine.9206-17
   Sucker C, 2006, AM J KIDNEY DIS, V47, P947, DOI 10.1053/j.ajkd.2006.03.036
   Suga N, 2012, AMYLOID, V19, P61, DOI 10.3109/13506129.2012.663425
   Talbot K, 2013, BBA-PROTEINS PROTEOM, V1834, P989, DOI 10.1016/j.bbapap.2013.02.007
   Thompson CA, 2010, AM J HEMATOL, V85, P171, DOI 10.1002/ajh.21603
   Uchiba M, 2009, AMYLOID, V16, P89, DOI 10.1080/13506120902879269
   van Rijn RS, 2001, LANCET, V358, P1424, DOI 10.1016/S0140-6736(01)06530-8
   Vaxman I, 2019, ACTA HAEMATOL-BASEL, V141, P93, DOI 10.1159/000495455
   YOOD RA, 1983, JAMA-J AM MED ASSOC, V249, P1322, DOI 10.1001/jama.249.10.1322
NR 39
TC 8
Z9 9
U1 0
U2 0
PU SPRINGER JAPAN KK
PI TOKYO
PA SHIROYAMA TRUST TOWER 5F, 4-3-1 TORANOMON, MINATO-KU, TOKYO, 105-6005,
   JAPAN
SN 0925-5710
EI 1865-3774
J9 INT J HEMATOL
JI Int. J. Hematol.
PD APR
PY 2020
VL 111
IS 4
SI SI
BP 550
EP 558
DI 10.1007/s12185-019-02811-x
EA JAN 2020
PG 9
WC Hematology
WE Science Citation Index Expanded (SCI-EXPANDED)
SC Hematology
GA KV4RN
UT WOS:000505358500001
PM 31897889
DA 2024-04-28
ER

PT J
AU Marin-Argany, M
   Lin, Y
   Misra, P
   Williams, A
   Wall, JS
   Howell, KG
   Elsbernd, LR
   McClure, M
   Ramirez-Alvarado, M
AF Marin-Argany, Marta
   Lin, Yi
   Misra, Pinaki
   Williams, Angela
   Wall, Jonathan S.
   Howell, Kyle G.
   Elsbernd, Laura R.
   McClure, Megan
   Ramirez-Alvarado, Marina
TI Cell Damage in Light Chain Amyloidosis FIBRIL INTERNALIZATION, TOXICITY
   AND CELL-MEDIATED SEEDING
SO JOURNAL OF BIOLOGICAL CHEMISTRY
LA English
DT Article
DE amyloid; apoptosis; endocytosis; in vivo imaging; protein aggregation;
   toxicity; cardiomyocytes; cell internalization; fibril fragmentation;
   light chain amyloidosis
ID SULFATE PROTEOGLYCANS MEDIATE; AMYOTROPHIC-LATERAL-SCLEROSIS;
   THIOFLAVIN-T-BINDING; SYSTEMIC AMYLOIDOSIS; NEURODEGENERATIVE DISEASES;
   CARDIAC FIBROBLASTS; DYNAMIN INHIBITORS; THERMAL-STABILITY; DIMER
   INTERFACE; CONSTANT-REGION
AB Light chain (AL) amyloidosis is an incurable human disease characterized by the misfolding, aggregation, and systemic deposition of amyloid composed of immunoglobulin light chains (LC). This work describes our studies on potential mechanisms of AL cytotoxicity. We have studied the internalization of AL soluble proteins and amyloid fibrils into human AC16 cardiomyocytes by using real time live cell image analysis. Our results show how external amyloid aggregates rapidly surround the cells and act as a recruitment point for soluble protein, triggering the amyloid fibril elongation. Soluble protein and external aggregates are internalized into AC16 cells via macropinocytosis. AL amyloid fibrils are shown to be highly cytotoxic at low concentrations. Additionally, caspase assays revealed soluble protein induces apoptosis, demonstrating different cytotoxic mechanisms between soluble protein and amyloid aggregates. This study emphasizes the complex immunoglobulin light chain-cell interactions that result in fibril internalization, protein recruitment, and cytotoxicity that may occur in AL amyloidosis.
C1 [Marin-Argany, Marta; Misra, Pinaki; Ramirez-Alvarado, Marina] Mayo Clin, Dept Biochem & Mol Biol, Rochester, MN 55905 USA.
   [Elsbernd, Laura R.; Ramirez-Alvarado, Marina] Mayo Clin, Dept Immunol, Rochester, MN 55905 USA.
   [Lin, Yi] Mayo Clin, Div Hematol, Rochester, MN 55905 USA.
   [Lin, Yi] Mayo Clin, Div Transfus Med, Human Cell Therapy Lab, Rochester, MN 55905 USA.
   [Howell, Kyle G.] Mayo Clin, Dept Microscopy, Rochester, MN 55905 USA.
   [Howell, Kyle G.] Mayo Clin, Cell Anal Core Facil, Rochester, MN 55905 USA.
   [McClure, Megan] Mayo Clin, Dept Radiol, Rochester, MN 55905 USA.
   [Williams, Angela; Wall, Jonathan S.] Univ Tennessee, Grad Sch Med, Dept Med, Knoxville, TN 37920 USA.
   [Wall, Jonathan S.] Univ Tennessee, Grad Sch Med, Dept Radiol, Knoxville, TN 37920 USA.
C3 Mayo Clinic; Mayo Clinic; Mayo Clinic; Mayo Clinic; Mayo Clinic; Mayo
   Clinic; Mayo Clinic; University of Tennessee System; University of
   Tennessee Health Science Center; University of Tennessee System;
   University of Tennessee Health Science Center
RP Ramirez-Alvarado, M (corresponding author), Mayo Clin, Coll Med, Dept Biochem & Mol Biol, 200 First St SW, Rochester, MN 55905 USA.
EM ramirezalvarado.marina@mayo.edu
RI Misra, Pinaki/U-1524-2019; Lin, Yi/K-1510-2013
OI Misra, Pinaki/0000-0001-5185-1890; Lin, Yi/0000-0002-1556-6416; Wall,
   Jonathan/0000-0002-5516-8578; Argany, Meysam/0000-0001-6577-4443;
   Ramirez-Alvarado, Marina/0000-0003-2325-6773
FU National Institutes of Health [R01 GM071514, R01 DK079984]; Seidler
   Professorship; Mayo Foundation
FX This work was supported by National Institutes of Health Grants R01
   GM071514 (to M. R.-A.) and R01 DK079984 (to J. S. W.) and by Dr. Morie
   Gertz, the Seidler Professorship, and the Mayo Foundation. The authors
   declare that they have no conflicts of interest with the contents of
   this article. The content is solely the responsibility of the authors
   and does not necessarily represent the official views of the National
   Institutes of Health.
CR Andersen CB, 2009, BIOPHYS J, V96, P1529, DOI 10.1016/j.bpj.2008.11.024
   Baden EM, 2008, J BIOL CHEM, V283, P15853, DOI 10.1074/jbc.M705347200
   Baden EM, 2009, CURR PROTEIN PEPT SC, V10, P500, DOI 10.2174/138920309789351949
   Biancalana M, 2010, BBA-PROTEINS PROTEOM, V1804, P1405, DOI 10.1016/j.bbapap.2010.04.001
   Blancas-Mejía LM, 2016, BIOCHEMISTRY-US, V55, P2967, DOI 10.1021/acs.biochem.6b00090
   Blancas-Mejía LM, 2015, BIOPHYS CHEM, V207, P13, DOI 10.1016/j.bpc.2015.07.005
   Brenner DA, 2004, CIRC RES, V94, P1008, DOI 10.1161/01.RES.0000126569.75419.74
   Calvet CM, 2003, J EUKARYOT MICROBIOL, V50, P97, DOI 10.1111/j.1550-7408.2003.tb00240.x
   Davidson MM, 2005, J MOL CELL CARDIOL, V39, P133, DOI 10.1016/j.yjmcc.2005.03.003
   DiCostanzo AC, 2012, J BIOL CHEM, V287, P27997, DOI 10.1074/jbc.M112.362921
   Engel MFM, 2008, P NATL ACAD SCI USA, V105, P6033, DOI 10.1073/pnas.0708354105
   Fändrich M, 2012, J MOL BIOL, V421, P427, DOI 10.1016/j.jmb.2012.01.006
   Falk RH, 2005, CIRCULATION, V112, P2047, DOI 10.1161/CIRCULATIONAHA.104.489187
   Fitzner D, 2011, J CELL SCI, V124, P447, DOI 10.1242/jcs.074088
   Frost B, 2010, NAT REV NEUROSCI, V11, P155, DOI 10.1038/nrn2786
   Furukawa Y, 2013, FEBS LETT, V587, P2500, DOI 10.1016/j.febslet.2013.06.046
   Gharibyan AL, 2007, J MOL BIOL, V365, P1337, DOI 10.1016/j.jmb.2006.10.101
   Glabe CG, 2008, J BIOL CHEM, V283, P29639, DOI 10.1074/jbc.R800016200
   GLENNER GG, 1969, J HISTOCHEM CYTOCHEM, V17, P769, DOI 10.1177/17.12.769
   Gold ES, 1999, J EXP MED, V190, P1849, DOI 10.1084/jem.190.12.1849
   Grad LI, 2014, P NATL ACAD SCI USA, V111, P3620, DOI 10.1073/pnas.1312245111
   Guan J, 2014, EMBO MOL MED, V6, P1493, DOI 10.15252/emmm.201404190
   Gupta S, 2007, AM J PHYSIOL-HEART C, V292, pH3052, DOI 10.1152/ajpheart.01355.2006
   Haass C, 2007, NAT REV MOL CELL BIO, V8, P101, DOI 10.1038/nrm2101
   Holmes BB, 2013, P NATL ACAD SCI USA, V110, pE3138, DOI 10.1073/pnas.1301440110
   Joshi S, 2010, MOL CANCER THER, V9, P1995, DOI 10.1158/1535-7163.MCT-10-0161
   Kameyama S, 2007, BIOPOLYMERS, V88, P98, DOI 10.1002/bip.20689
   Kayed R, 2003, SCIENCE, V300, P486, DOI 10.1126/science.1079469
   Kerr MC, 2009, TRAFFIC, V10, P364, DOI 10.1111/j.1600-0854.2009.00878.x
   Khurana R, 2005, J STRUCT BIOL, V151, P229, DOI 10.1016/j.jsb.2005.06.006
   Kieninger B, 2010, VIRCHOWS ARCH, V456, P523, DOI 10.1007/s00428-010-0909-5
   Kirchhausen T, 2008, METHOD ENZYMOL, V438, P77, DOI 10.1016/S0076-6879(07)38006-3
   Klimtchuk ES, 2010, BIOCHEMISTRY-US, V49, P9848, DOI 10.1021/bi101351c
   Kumar SK, 2011, MAYO CLIN PROC, V86, P12, DOI 10.4065/mcp.2010.0480
   Lavatelli F, 2008, MOL CELL PROTEOMICS, V7, P1570, DOI 10.1074/mcp.M700545-MCP200
   Lee YJ, 2011, PLOS ONE, V6, DOI 10.1371/journal.pone.0020244
   Levinson RT, 2013, SCI REP-UK, V3, DOI 10.1038/srep01278
   Lu JX, 2013, CELL, V154, P1257, DOI 10.1016/j.cell.2013.08.035
   Lundmark K, 2002, P NATL ACAD SCI USA, V99, P6979, DOI 10.1073/pnas.092205999
   Macia E, 2006, DEV CELL, V10, P839, DOI 10.1016/j.devcel.2006.04.002
   Martin DJ, 2010, AMYLOID, V17, P129, DOI 10.3109/13506129.2010.530081
   McWilliams-Koeppen HP, 2015, PLOS ONE, V10, DOI 10.1371/journal.pone.0137716
   Michel CH, 2014, J BIOL CHEM, V289, P956, DOI 10.1074/jbc.M113.515445
   Monis GF, 2006, AM J PATHOL, V169, P1939, DOI 10.2353/ajpath.2006.060183
   Mooren OL, 2012, ANNU REV BIOCHEM, V81, P661, DOI 10.1146/annurev-biochem-060910-094416
   Morales R, 2013, PLOS PATHOG, V9, DOI 10.1371/journal.ppat.1003537
   Münch C, 2011, P NATL ACAD SCI USA, V108, P3548, DOI 10.1073/pnas.1017275108
   NAIKI H, 1989, ANAL BIOCHEM, V177, P244, DOI 10.1016/0003-2697(89)90046-8
   Newton AJ, 2006, P NATL ACAD SCI USA, V103, P17955, DOI 10.1073/pnas.0606212103
   O'Nuallain B, 2006, METHOD ENZYMOL, V413, P34, DOI 10.1016/S0076-6879(06)13003-7
   Olsen KE, 1998, BIOCHEM BIOPH RES CO, V251, P642, DOI 10.1006/bbrc.1998.9508
   Poshusta TL, 2013, INT J MOL SCI, V14, P22604, DOI 10.3390/ijms141122604
   Potter KJ, 2015, AM J TRANSPLANT, V15, P1519, DOI 10.1111/ajt.13134
   Quan A, 2007, MOL PHARMACOL, V72, P1425, DOI 10.1124/mol.107.034207
   RACOOSIN EL, 1993, J CELL BIOL, V121, P1011, DOI 10.1083/jcb.121.5.1011
   Schierle GSK, 2011, J AM CHEM SOC, V133, P12902, DOI 10.1021/ja201651w
   Sethi S, 2012, KIDNEY INT, V82, P226, DOI 10.1038/ki.2012.108
   Shi JR, 2010, P NATL ACAD SCI USA, V107, P4188, DOI 10.1073/pnas.0912263107
   Sikkink LA, 2010, CELL DEATH DIS, V1, DOI 10.1038/cddis.2010.75
   Sundaramoorthy V, 2013, CELL MOL LIFE SCI, V70, P4181, DOI 10.1007/s00018-013-1385-2
   Tang WH, 2015, MOL BRAIN, V8, DOI 10.1186/s13041-015-0129-7
   Teng JM, 2004, LAB INVEST, V84, P440, DOI 10.1038/labinvest.3700069
   Trinkaus-Randall V, 2005, AM J PATHOL, V166, P197, DOI 10.1016/S0002-9440(10)62244-4
   Vrana JA, 2009, BLOOD, V114, P4957, DOI 10.1182/blood-2009-07-230722
   Wall J, 1999, BIOCHEMISTRY-US, V38, P14101, DOI 10.1021/bi991131j
   Wall JS, 2004, J MOL RECOGNIT, V17, P323, DOI 10.1002/jmr.681
   Xue WF, 2010, PRION, V4, P20, DOI 10.4161/pri.4.1.11378
   Xue WF, 2009, J BIOL CHEM, V284, P34272, DOI 10.1074/jbc.M109.049809
   Zeineddine R, 2015, FRONT PHYSIOL, V6, DOI 10.3389/fphys.2015.00277
NR 69
TC 50
Z9 54
U1 1
U2 17
PU AMER SOC BIOCHEMISTRY MOLECULAR BIOLOGY INC
PI BETHESDA
PA 9650 ROCKVILLE PIKE, BETHESDA, MD 20814-3996 USA
EI 1083-351X
J9 J BIOL CHEM
JI J. Biol. Chem.
PD SEP 16
PY 2016
VL 291
IS 38
BP 19813
EP 19825
DI 10.1074/jbc.M116.736736
PG 13
WC Biochemistry & Molecular Biology
WE Science Citation Index Expanded (SCI-EXPANDED)
SC Biochemistry & Molecular Biology
GA DV9EO
UT WOS:000383243100008
PM 27462073
OA Green Published
DA 2024-04-28
ER

PT J
AU Cho, H
   Kim, SJ
   Shim, CY
   Hong, GR
   Ha, JW
   Kim, YR
   Yang, WI
   Chung, H
   Jang, JE
   Cheong, JW
   Min, YH
   Kim, JS
AF Cho, Hyunsoo
   Kim, Soo-Jeong
   Shim, Chi Young
   Hong, Geu-Ru
   Ha, Jong-Won
   Kim, Yu Ri
   Yang, Woo Ick
   Chung, Haerim
   Jang, Ji Eun
   Cheong, June-Won
   Min, Yoo Hong
   Kim, Jin Seok
TI Prognostic significance of interventricular septal thickness in patients
   with AL amyloidosis
SO LEUKEMIA RESEARCH
LA English
DT Article
DE AL amyloidosis; Interventricular septal thickness; Cardiac involvement;
   Prognostic factor
ID LIGHT-CHAIN AMYLOIDOSIS; STEM-CELL TRANSPLANTATION; CARDIAC AMYLOIDOSIS;
   ORAL MELPHALAN; DEXAMETHASONE; INVOLVEMENT; BORTEZOMIB; MANAGEMENT;
   DIAGNOSIS; SURVIVAL
AB The major prognostic determinant of immunoglobulin light chain (AL) amyloidosis is cardiac involvement. However, the role of interventricular septal thickness (IVST), which reflects the extent of cardiac involvement, remains unclear. Therefore, we analyzed 77 patients with newly diagnosed AL amyloidosis and evaluated the prognostic role of IVST. Fifty patients (64.9%) had cardiac involvement and 17 patients (22.1%) showed IVST > 15 mm. Among all patients, the revised Mayo Clinic Stage III-IV and IVST > 15 mm were independently associated with inferior overall survival (OS) in a multivariable analysis. IVST > 15 mm was also adversely prognostic for OS in a subgroup of advanced-stage (revised Mayo Clinic stage III-IV) patients in a multivariable analysis (P < 0.001). Furthermore, advanced-stage patients with IVST > 15 mm did not show survival benefit from treatment with bortezomib-based regimens and/or autologous stem-cell transplantation (ASCT). Our study demonstrated that IVST > 15 mm is adversely prognostic independent of the revised Mayo Clinic staging system in patients with AL amyloidosis. In addition, the degree of IVST might be used as a useful prognostic indicator that can guide the management of patients with AL amyloidosis especially at an advanced stage.
C1 [Cho, Hyunsoo; Kim, Soo-Jeong; Chung, Haerim; Jang, Ji Eun; Cheong, June-Won; Min, Yoo Hong; Kim, Jin Seok] Yonsei Univ, Coll Med, Severance Hosp, Dept Internal Med,Div Hematol, 50-1 Yonsei Ro, Seoul 03722, South Korea.
   [Shim, Chi Young; Hong, Geu-Ru; Ha, Jong-Won] Yonsei Univ, Coll Med, Severance Hosp, Dept Internal Med,Div Cardiol, Seoul 03722, South Korea.
   [Kim, Yu Ri] Yonsei Univ, Coll Med, Gangnam Severance Hosp, Dept Internal Med, Seoul 03722, South Korea.
   [Yang, Woo Ick] Yonsei Univ, Coll Med, Severance Hosp, Dept Pathol, Seoul 03722, South Korea.
   [Cho, Hyunsoo] Korea Adv Inst Sci & Technol, Grad Sch Med Sci & Engn, Daejeon 34141, South Korea.
C3 Yonsei University; Yonsei University Health System; Yonsei University;
   Yonsei University Health System; Yonsei University; Yonsei University
   Health System; Yonsei University; Yonsei University Health System; Korea
   Advanced Institute of Science & Technology (KAIST)
RP Kim, JS (corresponding author), Yonsei Univ, Coll Med, Severance Hosp, Dept Internal Med,Div Hematol, 50-1 Yonsei Ro, Seoul 03722, South Korea.
EM hemakim@yuhs.ac
RI Cho, Hyunsoo/JLR-6939-2023; Shim, Chi Young/AAK-1057-2021; Kim,
   Ji-Soo/D-8744-2012; KIM, JIN SEOK/I-6927-2019; Kim,
   Soo-Jeong/F-1024-2017
OI Shim, Chi Young/0000-0002-6136-0136; Kim, Ji-Soo/0000-0002-1508-2024;
   KIM, JIN SEOK/0000-0001-8986-8436; CHEONG, JUNE-WON/0000-0002-1744-0921;
   Jang, Ji Eun/0000-0001-8832-1412; Ha, Jong-Won/0000-0002-8260-2958; Kim,
   Soo-Jeong/0000-0001-8859-3573; Cho, Hyunsoo/0000-0003-2651-6403; Hong,
   Geu-Ru/0000-0003-4981-3304; min, yoo hong/0000-0001-8542-9583; Chung,
   Haerim/0000-0002-7926-9285
CR Contal C, 1999, COMPUT STAT DATA AN, V30, P253, DOI 10.1016/S0167-9473(98)00096-6
   CUETOGARCIA L, 1985, J AM COLL CARDIOL, V6, P737, DOI 10.1016/S0735-1097(85)80475-7
   D'Souza A, 2015, J CLIN ONCOL, V33, P3741, DOI 10.1200/JCO.2015.62.4015
   Dietrich S, 2010, BLOOD, V116, P522, DOI 10.1182/blood-2009-11-253237
   Dispenzieri A, 2015, MAYO CLIN PROC, V90, P1054, DOI 10.1016/j.mayocp.2015.06.009
   Dubrey SW, 2011, QJM-INT J MED, V104, P957, DOI 10.1093/qjmed/hcr105
   Dubrey SW, 1998, QJM-MON J ASSOC PHYS, V91, P141, DOI 10.1093/qjmed/91.2.141
   Gertz MA, 2013, BONE MARROW TRANSPL, V48, P557, DOI 10.1038/bmt.2012.170
   Gertz MA, 2005, AM J HEMATOL, V79, P319, DOI 10.1002/ajh.20381
   Gertz M, 2016, AM J HEMATOL, V91, P947, DOI 10.1002/ajh.24433
   Jaccard A, 2014, HAEMATOLOGICA, V99, P1479, DOI 10.3324/haematol.2014.104109
   Kastritis E, 2016, BRIT J HAEMATOL, V172, P170, DOI 10.1111/bjh.13805
   Kastritis E, 2015, AM J HEMATOL, V90, pE60, DOI 10.1002/ajh.23936
   Kongtim P, 2015, BONE MARROW TRANSPL, V50, P668, DOI 10.1038/bmt.2015.21
   Koyama J, 2010, JACC-CARDIOVASC IMAG, V3, P333, DOI 10.1016/j.jcmg.2009.11.013
   Kristen AV, 2016, J AM COLL CARDIOL, V68, P13, DOI 10.1016/j.jacc.2016.04.035
   Kristen AV, 2010, BLOOD, V116, P2455, DOI 10.1182/blood-2010-02-267708
   Kumar S, 2012, J CLIN ONCOL, V30, P989, DOI 10.1200/JCO.2011.38.5724
   Lebovic D, 2008, BRIT J HAEMATOL, V143, P369, DOI 10.1111/j.1365-2141.2008.07327.x
   Merlini G, 2016, LEUKEMIA, V30, P1979, DOI 10.1038/leu.2016.191
   Muchtar E, 2016, ACTA HAEMATOL-BASEL, V135, P172, DOI 10.1159/000443200
   Palladini G, 2004, BLOOD, V103, P2936, DOI 10.1182/blood-2003-08-2788
   Palladini G, 2015, BLOOD, V126, P612, DOI 10.1182/blood-2015-01-620302
   Palladini G, 2012, J CLIN ONCOL, V30, P4541, DOI 10.1200/JCO.2011.37.7614
   Palladini G, 2009, ANN HEMATOL, V88, P347, DOI 10.1007/s00277-008-0600-y
   Rahman JE, 2004, J AM COLL CARDIOL, V43, P410, DOI 10.1016/j.jacc.2003.08.043
   Schönland SO, 2012, BONE MARROW TRANSPL, V47, P895, DOI 10.1038/bmt.2011.152
   Syed IS, 2010, JACC-CARDIOVASC IMAG, V3, P155, DOI 10.1016/j.jcmg.2009.09.023
   Varr BC, 2012, J HEART LUNG TRANSPL, V31, P325, DOI 10.1016/j.healun.2011.09.010
   Wechalekar AD, 2016, LANCET, V387, P2641, DOI 10.1016/S0140-6736(15)01274-X
   Wechalekar AD, 2015, BRIT J HAEMATOL, V168, P186, DOI 10.1111/bjh.13155
NR 31
TC 2
Z9 2
U1 0
U2 1
PU PERGAMON-ELSEVIER SCIENCE LTD
PI OXFORD
PA THE BOULEVARD, LANGFORD LANE, KIDLINGTON, OXFORD OX5 1GB, ENGLAND
SN 0145-2126
EI 1873-5835
J9 LEUKEMIA RES
JI Leuk. Res.
PD SEP
PY 2017
VL 60
BP 36
EP 43
DI 10.1016/j.leukres.2017.06.008
PG 8
WC Oncology; Hematology
WE Science Citation Index Expanded (SCI-EXPANDED)
SC Oncology; Hematology
GA FM9OV
UT WOS:000415601500006
PM 28648672
DA 2024-04-28
ER

PT J
AU Chee, CE
   Lacy, MQ
   Dogan, A
   Zeldenrust, SR
   Gertz, MA
AF Chee, Cheng E.
   Lacy, Martha Q.
   Dogan, Ahmet
   Zeldenrust, Steven R.
   Gertz, Morie A.
TI Pitfalls in the Diagnosis of Primary Amyloidosis
SO CLINICAL LYMPHOMA MYELOMA & LEUKEMIA
LA English
DT Review
DE Fludarabine; Heavy chain; Light chain; Mass spectrometry; Senile
   amyloidosis; Transthyretin
ID CHAIN-ASSOCIATED AMYLOIDOSIS; SENILE SYSTEMIC AMYLOIDOSIS; LIGHT
AB Primary (AL) amyloidosis is the most prevalent type of systemic amyloidosis, and management of this disease has evolved through the years from supportive care to aggressive treatments that include immunomodulatory agents and high-dose chemotherapy with hematopoietic stem cell transplantation. However, other types of amyloidosis are increasingly recognized, such as familial amyloidosis and senile cardiac amyloidosis, and management of these conditions is different from that of AL amyloidosis. Congo red staining with exhibition of an apple-green birefringence is diagnostic of amyloid. Immunohistochemistry can detect amyloid deposits but has limitations, and newer molecular techniques such as mass spectrometry show promise in determining types of amyloidosis. Physicians need to be aware of clinical scenarios that can mimic AL amyloidosis to avoid misdiagnosis and harm to the patient.
C1 [Chee, Cheng E.; Lacy, Martha Q.; Zeldenrust, Steven R.; Gertz, Morie A.] Mayo Clin, Dept Med, Div Hematol, Rochester, MN 55905 USA.
   [Dogan, Ahmet] Mayo Clin, Dept Anat Pathol, Rochester, MN 55905 USA.
C3 Mayo Clinic; Mayo Clinic
RP Gertz, MA (corresponding author), Mayo Clin, Dept Med, Div Hematol, 200 1st St SW, Rochester, MN 55905 USA.
EM gertz.morie@mayo.edu
RI Chee, Cheng E/M-2912-2013; Gertz, Morie/K-2873-2019; Doğan,
   Ahmet/JVD-6557-2023
FU Celgene Corporation; Genzyme Corporation; Millennium Pharmaceuticals,
   Inc.
FX Martha Q. Lacy has received research funding from Celgene Corporation,
   Genzyme Corporation, and Millennium Pharmaceuticals, Inc. Morie A. Gertz
   has received research funding from Genzyme Corporation; has served as a
   paid consultant or been on the advisory board of Amgen and Eisai Inc.,
   and has received other remuneration from Celgene Corporation and
   Millennium Pharmaceuticals, Inc. All other authors report no relevant
   financial conflicts of interest.
CR ANDRADE C, 1952, BRAIN, V75, P408, DOI 10.1093/brain/75.3.408
   BENSON MD, 1993, NAT GENET, V3, P252, DOI 10.1038/ng0393-252
   Benson MD, 1996, AMYLOID, V3, P44, DOI 10.3109/13506129609014354
   Comenzo RL, 2006, BLOOD, V107, P3489, DOI 10.1182/blood-2005-10-4148
   Connors LH, 2005, AMYLOID AMYLOIDOSIS, P360
   EULITZ M, 1990, P NATL ACAD SCI USA, V87, P6542, DOI 10.1073/pnas.87.17.6542
   Gertz MA, 2008, TREATMENT OF MULTIPLE MYELOMA AND RELATED DISORDERS, P112, DOI 10.1017/CBO9780511551901.010
   Kyle RA, 1996, AM J MED, V101, P395, DOI 10.1016/S0002-9343(96)00229-X
   Lachmann HJ, 2002, NEW ENGL J MED, V346, P1786, DOI 10.1056/NEJMoa013354
   Linke RP, 2003, ACTA HISTOCHEM, V105, P373, DOI 10.1078/0065-1281-00726
   Linke RP, 2000, VIRCHOWS ARCH, V436, P439, DOI 10.1007/s004280050471
   Miyazaki D, 2008, AMYLOID, V15, P125, DOI 10.1080/13506120802006229
   Ng B, 2005, ARCH INTERN MED, V165, P1425, DOI 10.1001/archinte.165.12.1425
   NICHOLS WC, 1988, BIOCHEM BIOPH RES CO, V156, P762, DOI 10.1016/S0006-291X(88)80909-4
   PEPYS MB, 1993, NATURE, V362, P553, DOI 10.1038/362553a0
   Picken MM, 2007, CONTRIB NEPHROL, V153, P135
   Picken MM, 2007, CURR OPIN NEPHROL HY, V16, P196, DOI 10.1097/MNH.0b013e3280bdc0db
   Rajkumar SV, 2007, NEW ENGL J MED, V356, P2413, DOI 10.1056/NEJMe078027
   Rajkumar SV, 2006, MAYO CLIN PROC, V81, P693, DOI 10.4065/81.5.693
   Rodriguez FJ, 2008, LAB INVEST, V88, P1024, DOI 10.1038/labinvest.2008.72
   SOUTAR AK, 1992, P NATL ACAD SCI USA, V89, P7389, DOI 10.1073/pnas.89.16.7389
   Vrana JA, 2009, BLOOD, V114, P4957, DOI 10.1182/blood-2009-07-230722
   Westermark P, 2003, AMYLOID, V10, P48
NR 23
TC 46
Z9 49
U1 0
U2 6
PU CIG MEDIA GROUP, LP
PI DALLAS
PA 3500 MAPLE AVENUE, STE 750, DALLAS, TX 75219-3931 USA
SN 2152-2650
EI 2152-2669
J9 CL LYMPH MYELOM LEUK
JI Clin. Lymphoma Myeloma Leuk.
PD JUN
PY 2010
VL 10
IS 3
BP 177
EP 180
DI 10.3816/CLML.2010.n.027
PG 4
WC Oncology; Hematology
WE Science Citation Index Expanded (SCI-EXPANDED)
SC Oncology; Hematology
GA 602DX
UT WOS:000278119800002
PM 20511161
DA 2024-04-28
ER

PT J
AU Kastritis, E
   Misra, A
   Gurskyte, L
   Kroi, F
   Verhoek, A
   Vermeulen, J
   Ammann, E
   Lam, A
   Cote, S
   Wechalekar, AD
AF Kastritis, Efstathios
   Misra, Arpit
   Gurskyte, Laura
   Kroi, Florint
   Verhoek, Andre
   Vermeulen, Jessica
   Ammann, Eric
   Lam, Annette
   Cote, Sarah
   Wechalekar, Ashutosh D.
TI Assessing the prognostic utility of hematologic response for overall
   survival in patients with newly diagnosed AL amyloidosis: results of a
   meta-analysis
SO HEMATOLOGY
LA English
DT Article
DE AL amyloidosis; hematologic response; overall survival; meta-analysis;
   systematic literature review
ID HIGH-DOSE MELPHALAN; PRIMARY SYSTEMIC AMYLOIDOSIS; DEXAMETHASONE;
   CYCLOPHOSPHAMIDE; BORTEZOMIB; OUTCOMES; IMPACT; TRANSPLANTATION;
   LENALIDOMIDE; CRITERIA
AB Objectives: Amyloid light-chain (AL) amyloidosis is a rare disease characterized by amyloid fibril deposits made up of toxic light chains causing progressive organ dysfunction and death. Recent studies suggest that hematologic response may be an important prognostic indicator of overall survival (OS) in AL amyloidosis. The aim of this study was to evaluate the trial-level association between hematologic complete response (CR) or very good partial response or better (>= VGPR) and OS in newly diagnosed patients. Methods: Studies were identified via systematic literature review. Pooled effect estimates were generated by a random-effects model. Results: Nine observational studies reporting hematologic CR or >= VGPR and OS hazard ratios (HRs) were included in the meta-analysis. Achieving hematologic CR was associated with improved OS (HR, 0.21; 95% confidence interval [CI] 0.13-0.34). Achieving >= VGPR was also associated with improved OS (HR 0.21; 95% CI 0.17-0.26). Results of a sensitivity analysis excluding one outlier study revealed no heterogeneity and a better overall HR estimate. Potential limitations of this meta-analysis include the small number of eligible studies (consistent with the rarity of the disease) and inconsistencies in reporting of results. Conclusions: Overall, our findings support the use of deep hematologic response (CR or >= VGPR) as a clinical trial endpoint in newly diagnosed AL amyloidosis. This study provides evidence that early hematologic response is a strong patient-level surrogate for long-term OS in patients with AL amyloidosis receiving frontline therapy. Structured data collection of depth of response in future trials will further strengthen these observations.
C1 [Kastritis, Efstathios] Natl & Kapodistrian Univ Athens, Dept Clin Therapeut, Athens, Greece.
   [Misra, Arpit; Gurskyte, Laura; Kroi, Florint; Verhoek, Andre] Cytel, Rotterdam, Netherlands.
   [Vermeulen, Jessica] Janssen Res & Dev LLC, Leiden, Netherlands.
   [Ammann, Eric; Lam, Annette; Cote, Sarah] Janssen Global Serv LLC, Raritan, NJ 08869 USA.
   [Wechalekar, Ashutosh D.] UCL, Natl Amyloidosis Ctr, London, England.
C3 National & Kapodistrian University of Athens; Cytel; Cytel Netherlands;
   Johnson & Johnson; Janssen Pharmaceuticals; University of London;
   University College London
RP Ammann, E (corresponding author), Janssen Global Serv LLC, Raritan, NJ 08869 USA.
EM eammann@its.jnj.com
RI Kastritis, Efstathios/AAE-4483-2020
CR [Anonymous], NEWCASTLE OTTAWA SCA
   Chaulagain CP, 2013, CURR HEMATOL MALIG R, V8, P291, DOI 10.1007/s11899-013-0175-0
   Cibeira MT, 2015, BRIT J HAEMATOL, V170, P804, DOI 10.1111/bjh.13500
   Comenzo RL, 2012, LEUKEMIA, V26, P2317, DOI 10.1038/leu.2012.100
   Comenzo RL, 2020, BLOOD, V136, DOI 10.1182/blood-2020-137582
   D'Souza A, 2016, BIOL BLOOD MARROW TR, V22, P768, DOI 10.1016/j.bbmt.2015.12.021
   Dittrich T, 2020, ACTA HAEMATOL-BASEL, V143, P388, DOI 10.1159/000508287
   Egger M, 1997, BMJ-BRIT MED J, V315, P629, DOI 10.1136/bmj.315.7109.629
   Fotiou D, 2020, HEMASPHERE, V4, DOI 10.1097/HS9.0000000000000454
   Gatt ME., 2014, Int. J. Hematol. Disord, V1, P21, DOI 10.12691/ijhd-1-1A-4
   Gatt ME, 2016, EUR J HAEMATOL, V96, P136, DOI 10.1111/ejh.12558
   Gertz MA, 2007, HAEMATOLOGICA, V92, P1415, DOI 10.3324/haematol.11413
   Gertz MA, 2020, AM J HEMATOL, V95, P848, DOI 10.1002/ajh.25819
   Guyot P, 2012, BMC MED RES METHODOL, V12, DOI 10.1186/1471-2288-12-9
   Higgins JPT, 2002, STAT MED, V21, P1539, DOI 10.1002/sim.1186
   Jaccard A, 2007, NEW ENGL J MED, V357, P1083, DOI 10.1056/NEJMoa070484
   Jaccard A, 2014, HAEMATOLOGICA, V99, P1479, DOI 10.3324/haematol.2014.104109
   Kastritis E, 2021, NEW ENGL J MED, V385, P46, DOI 10.1056/NEJMoa2028631
   Kastritis E, 2021, AMYLOID, V28, P3, DOI 10.1080/13506129.2020.1798224
   Kastritis E, 2015, AM J HEMATOL, V90, pE60, DOI 10.1002/ajh.23936
   Kumar SK, 2011, MAYO CLIN PROC, V86, P12, DOI 10.4065/mcp.2010.0480
   KYLE RA, 1995, SEMIN HEMATOL, V32, P45
   Lee C, 2022, J COMP EFFECT RES, V11, P451, DOI 10.2217/cer-2021-0261
   Lin HM, 2015, AMYLOID, V22, P244, DOI 10.3109/13506129.2015.1102131
   Lousada I, 2015, ADV THER, V32, P920, DOI 10.1007/s12325-015-0250-0
   Manwani R, 2018, HAEMATOLOGICA, V103, pE165, DOI 10.3324/haematol.2017.178095
   Merlini G, 2018, NAT REV DIS PRIMERS, V4, DOI 10.1038/s41572-018-0034-3
   Minnema MC, 2019, HAEMATOLOGICA, V104, P2274, DOI 10.3324/haematol.2018.213900
   Muchtar E, 2021, J INTERN MED, V289, P268, DOI 10.1111/joim.13169
   National Institute for Health and Care Excellence, 2015, SINGL TECHN APPR US
   Nguyen VP, 2018, BIOL BLOOD MARROW TR, V24, P1823, DOI 10.1016/j.bbmt.2018.06.018
   Palladini G, 2021, BLOOD, V138, DOI 10.1182/blood-2021-152675
   Palladini G, 2020, BLOOD, V136, DOI 10.1182/blood-2020-140708
   Palladini G, 2016, BLOOD, V128, P159, DOI 10.1182/blood-2016-01-629790
   Palladini G, 2015, BLOOD, V126, P612, DOI 10.1182/blood-2015-01-620302
   Palladini G, 2014, HAEMATOLOGICA, V99, P743, DOI 10.3324/haematol.2013.095463
   Palladini G, 2012, J CLIN ONCOL, V30, P4541, DOI 10.1200/JCO.2011.37.7614
   Ravichandran S, 2021, BLOOD CANCER J, V11, DOI 10.1038/s41408-021-00510-7
   Roccatello D, 2020, INT J MOL SCI, V21, DOI 10.3390/ijms21114129
   Sanchorawala V, 2007, BLOOD, V110, P3561, DOI 10.1182/blood-2007-07-099481
   Sanchorawala V, 2015, BLOOD, V126, P2345, DOI 10.1182/blood-2015-08-662726
   Sarosiek S, 2020, BLOOD CANCER J, V10, DOI 10.1038/s41408-020-00354-7
   Sterne JAC, 2011, BMJ-BRIT MED J, V343, DOI 10.1136/bmj.d4002
   Wechalekar AD, 2013, BLOOD, V121, P3420, DOI 10.1182/blood-2012-12-473066
NR 44
TC 2
Z9 2
U1 0
U2 6
PU TAYLOR & FRANCIS LTD
PI ABINGDON
PA 2-4 PARK SQUARE, MILTON PARK, ABINGDON OR14 4RN, OXON, ENGLAND
SN 1024-5332
EI 1607-8454
J9 HEMATOLOGY
JI Hematology
PD DEC 31
PY 2023
VL 28
IS 1
AR 2157581
DI 10.1080/16078454.2022.2157581
PG 11
WC Hematology
WE Science Citation Index Expanded (SCI-EXPANDED)
SC Hematology
GA 7O6HZ
UT WOS:000908123900001
PM 36607151
OA Green Published, gold
DA 2024-04-28
ER

PT J
AU Desport, E
   Moumas, E
   Abraham, J
   Delbès, S
   Lacotte-Thierry, L
   Touchard, G
   Fermand, JP
   Bridoux, F
   Jaccard, A
AF Desport, Estelle
   Moumas, Eric
   Abraham, Julie
   Delbes, Sebastien
   Lacotte-Thierry, Laurence
   Touchard, Guy
   Fermand, Jean-Paul
   Bridoux, Frank
   Jaccard, Arnaud
TI Current treatment of AL amyloidosis
SO NEPHROLOGIE & THERAPEUTIQUE
LA French
DT Review
DE AL amyloidosis; Monoclonal immunoglobulin light chains; Chemotherapy
ID LIGHT-CHAIN AMYLOIDOSIS; PRIMARY SYSTEMIC AMYLOIDOSIS; DOSE-INTENSIVE
   MELPHALAN; STEM-CELL SUPPORT; CARDIAC TRANSPLANTATION; P COMPONENT;
   DEXAMETHASONE; BORTEZOMIB; COMBINATION; INVOLVEMENT
AB Systemic AL amyloidosis is a rare complication of monoclonal gammopathies. Renal manifestations are frequent, mostly characterized by heavy proteinuria, with nephrotic syndrome and renal failure in more than half of the patients at diagnosis. Without treatment, median survival does not exceed 12 months. Amyloid heart disease and diffusion of amyloid deposits are associated with reduced survival. Treatment of systemic AL amyloidosis has been profoundly modified with the introduction of international criteria for the definition of organ involvement and hematologic response, and with the use of sensitive tests for the measurement of serum-free light chain levels. Melphalan plus dexamethasone is now established as the gold standard for first line treatment of systemic AL, with similar efficacy and reduced treatment-related mortality compared to high-dose therapy. Modern chemotherapy regimens, based on the use of novel agents such as bortezomib and lenalidomide, might further improve patient survival. (C) 2011 Association Societe de nephrologie. Published by Elsevier Masson SAS. All rights reserved.
C1 [Desport, Estelle; Delbes, Sebastien; Touchard, Guy; Bridoux, Frank] CHU Poitiers, Serv Nephrol & Transplantat Renale, Hop Jean Bernard, F-86021 Poitiers, France.
   [Moumas, Eric] CH Niort, Serv Nephrol, F-79000 Niort, France.
   [Abraham, Julie; Jaccard, Arnaud] CHU Dupuytren, Serv Hematol Clin, F-87042 Limoges, France.
   [Lacotte-Thierry, Laurence] CHU Poitiers, Serv Hematol, F-86021 Poitiers, France.
   [Fermand, Jean-Paul] Hop St Louis, Serv Immunol Clin, F-75010 Paris, France.
C3 Universite de Poitiers; CHU Poitiers; Universite de Poitiers; CHU
   Limoges; Universite de Poitiers; CHU Poitiers; Assistance Publique
   Hopitaux Paris (APHP); Universite Paris Cite; Hopital Universitaire
   Saint-Louis - APHP
RP Bridoux, F (corresponding author), CHU Poitiers, Serv Nephrol & Transplantat Renale, Hop Jean Bernard, 2 Rue Miletrie, F-86021 Poitiers, France.
EM f.bridoux@chu-poitiers.fr
RI Arnaud, Jaccard/O-8819-2016
OI Arnaud, Jaccard/0000-0001-7091-8253; Bridoux, Frank/0000-0002-2005-8424
CR Bergesio F, 2008, NEPHROL DIAL TRANSPL, V23, P941, DOI 10.1093/ndt/gfm684
   Bodin K, 2010, NATURE, V468, P93, DOI 10.1038/nature09494
   Bollée G, 2008, CLIN J AM SOC NEPHRO, V3, P375, DOI 10.2215/CJN.02470607
   Comenzo RL, 1996, BLOOD, V88, P2801, DOI 10.1182/blood.V88.7.2801.bloodjournal8872801
   Comenzo RL, 1998, BLOOD, V91, P3662
   Dispenzieri A, 2001, J CLIN ONCOL, V19, P3350, DOI 10.1200/JCO.2001.19.14.3350
   Dispenzieri A, 2004, J CLIN ONCOL, V22, P3751, DOI 10.1200/JCO.2004.03.029
   Dispenzieri A, 2007, BLOOD, V109, P465, DOI 10.1182/blood-2006-07-032987
   Dubrey SW, 2004, J HEART LUNG TRANSPL, V23, P1142, DOI 10.1016/j.healun.2003.08.027
   Gertz MA, 2005, AM J HEMATOL, V79, P319, DOI 10.1002/ajh.20381
   GERTZ MA, 1992, ARCH INTERN MED, V152, P2245, DOI 10.1001/archinte.152.11.2245
   Gertz MA, 2009, NEPHROL DIAL TRANSPL, V24, P3132, DOI 10.1093/ndt/gfp201
   Jaccard A, 2007, NEW ENGL J MED, V357, P1083, DOI 10.1056/NEJMoa070484
   Kastritis E, 2007, HAEMATOLOGICA, V92, P1351, DOI 10.3324/haematol.11325
   Kastritis E, 2010, J CLIN ONCOL, V28, P1031, DOI 10.1200/JCO.2009.23.8220
   Kyle RA, 1997, NEW ENGL J MED, V336, P1202, DOI 10.1056/NEJM199704243361702
   Lachmann HJ, 2003, BRIT J HAEMATOL, V122, P78, DOI 10.1046/j.1365-2141.2003.04433.x
   Lamm W, 2011, ANN HEMATOL, V90, P201, DOI 10.1007/s00277-010-1062-6
   Maurer MS, 2007, TRANSPLANTATION, V83, P539, DOI 10.1097/01.tp.0000255567.80203.bd
   Merlini G, 2003, NEW ENGL J MED, V349, P583, DOI 10.1056/NEJMra023144
   Mignot A, 2008, ARCH CARDIOVASC DIS, V101, P523, DOI 10.1016/j.acvd.2008.06.018
   Montseny JJ, 1998, NEPHROL DIAL TRANSPL, V13, P1438, DOI 10.1093/ndt/13.6.1438
   Moreau P, 2010, BLOOD, V116, P4777, DOI 10.1182/blood-2010-07-294405
   Palladini G, 2004, BLOOD, V103, P2936, DOI 10.1182/blood-2003-08-2788
   Palladini G, 2010, AMYLOID, V17, P196
   Pepys MB, 2002, NATURE, V417, P254, DOI 10.1038/417254a
   Reece DE, 2009, BLOOD, V114, P1489, DOI 10.1182/blood-2009-02-203398
   Sanchorawala V, 2007, BLOOD, V109, P492, DOI 10.1182/blood-2006-07-030544
   Sattianayagam PT, 2010, AM J TRANSPLANT, V10, P2124, DOI 10.1111/j.1600-6143.2010.03227.x
   Skinner M, 1996, AM J MED, V100, P290, DOI 10.1016/S0002-9343(97)89487-9
   Terrier B, 2008, MEDICINE, V87, P99, DOI 10.1097/MD.0b13e31816c43b6
   Wechalekar AD, 2008, HAEMATOLOGICA, V93, P295, DOI 10.3324/haematol.11627
   Wechalekar AD, 2007, BLOOD, V109, P457, DOI 10.1182/blood-2006-07-035352
   Zonder J.A., 2009, BLOOD, V114, P746, DOI [10.1182/blood.V114.22.746.746, DOI 10.1182/BLOOD.V114.22.746.746]
NR 34
TC 1
Z9 1
U1 1
U2 2
PU ELSEVIER MASSON, CORP OFF
PI PARIS
PA 65 CAMILLE DESMOULINS CS50083 ISSY-LES-MOULINEAUX, 92442 PARIS, FRANCE
SN 1769-7255
EI 1872-9177
J9 NEPHROL THER
JI Nephrol. Ther.
PD NOV
PY 2011
VL 7
IS 6
BP 467
EP 473
DI 10.1016/j.nephro.2011.02.003
PG 7
WC Urology & Nephrology
WE Science Citation Index Expanded (SCI-EXPANDED)
SC Urology & Nephrology
GA 860QF
UT WOS:000297962100002
PM 21497573
DA 2024-04-28
ER

PT J
AU Matsuda, M
   Katoh, N
   Ikeda, S
AF Matsuda, Masayuki
   Katoh, Nagaaki
   Ikeda, Shu-ichi
TI Clinical Manifestations at Diagnosis in Japanese Patients with Systemic
   AL Amyloidosis: A Retrospective Study of 202 Cases with a Special
   Attention to Uncommon Symptoms
SO INTERNAL MEDICINE
LA English
DT Article
DE AL amyloidosis; systemic amyloidosis; amyloidoma; clinical
   manifestation; Japanese patients
ID LIGHT-CHAIN AMYLOIDOSIS; STEM-CELL TRANSPLANTATION; HIGH-DOSE MELPHALAN;
   MULTIPLE-MYELOMA; LOCALIZED AMYLOIDOSIS; PULMONARY AMYLOIDOSIS;
   RHEUMATOID-ARTHRITIS; ARTHROPATHY; POLYNEUROPATHY; INVOLVEMENT
AB Objective To retrospectively investigate the clinical manifestations at diagnosis in Japanese patients with systemic AL amyloidosis.
   Methods We reviewed the medical records of 230 Japanese patients who had visited our hospital and been diagnosed with AL amyloidosis, and abstracted those with the systemic type. The clinical data at diagnosis of systemic AL amyloidosis, including laboratory and imaging findings, were analyzed.
   Results Two hundred and two patients (mean, 58.7 +/- 9.5 years) were enrolled in this study. Immunofixation or immunoelectrophoresis was performed in 173 patients, 144 of whom were positive for M-protein in the serum and/or urine (kappa lambda = 30: 114). The primary clinical manifestations at diagnosis were proteinuria and/or renal dysfunction (54.0%), congestive heart failure (24.8%), peripheral neuropathy (10.4%), hepatomegaly (7.9%) and arrhythmia (5.0%). The remaining patients developed unusual manifestations, such as solitary tumor, lymphadenopathy, gastrointestinal bleeding, intestinal pseudoobstruction, hemorrhagic tendencies and polyarthralgia. Dilatation of the intestine with marked thickening of the gastrointestinal wall on computed tomography and multiple nodular lesions with associated mucosal friability on endoscopy are characteristic findings of systemic AL amyloidosis.
   Conclusion The clinical pictures of Japanese patients with systemic AL amyloidosis are similar to those previously reported from the US and European nations; however, some patients with this disease develop uncommon symptoms. Conducting laboratory and histological examinations for systemic AL amyloidosis is necessary when making a differential diagnosis of these symptoms.
C1 [Matsuda, Masayuki; Katoh, Nagaaki; Ikeda, Shu-ichi] Shinshu Univ, Sch Med, Dept Med Neurol & Rheumatol, Matsumoto, Nagano, Japan.
C3 Shinshu University
RP Matsuda, M (corresponding author), Shinshu Univ, Sch Med, Dept Med Neurol & Rheumatol, Matsumoto, Nagano, Japan.
EM matsuma@shinshu-u.ac.jp
FU Intractable Disease Division; Ministry of Health and Welfare,
   Amyloidosis Research Committee, Japan
FX This work was supported by a grant from the Intractable Disease
   Division, the Ministry of Health and Welfare, Amyloidosis Research
   Committee, Japan.
CR Araoz PA, 2000, ABDOM IMAGING, V25, P38, DOI 10.1007/s002619910007
   Asl KH, 1999, J IMMUNOL, V162, P5556
   BARDIN T, 1987, CLIN EXP RHEUMATOL, V5, P379
   Baur-Melnyk A, 2005, EUR J RADIOL, V55, P56, DOI 10.1016/j.ejrad.2005.01.017
   Biewend ML, 2006, AMYLOID, V13, P135, DOI 10.1080/13506120600876773
   COBBY MJ, 1991, AM J ROENTGENOL, V157, P1023, DOI 10.2214/ajr.157.5.1927788
   Dias VC, 2009, AM J GASTROENTEROL, V104, P2374, DOI 10.1038/ajg.2009.320
   Dubrey SW, 1998, QJM-MON J ASSOC PHYS, V91, P141, DOI 10.1093/qjmed/91.2.141
   Enjeti AK, 2005, HAEMOPHILIA, V11, P535, DOI 10.1111/j.1365-2516.2005.01125.x
   Falk RH, 1997, NEW ENGL J MED, V337, P898, DOI 10.1056/NEJM199709253371306
   Fautrel B, 2002, J RHEUMATOL, V29, P1473
   Gertz MA, 2005, AM J HEMATOL, V79, P319, DOI 10.1002/ajh.20381
   Gisserot O, 2006, JOINT BONE SPINE, V73, P456, DOI 10.1016/j.jbspin.2005.03.009
   GORDON DA, 1973, AM J MED, V55, P142, DOI 10.1016/0002-9343(73)90162-9
   HONGO M, 1987, AM HEART J, V113, P654, DOI 10.1016/0002-8703(87)90703-4
   Hoshii Y, 2001, PATHOL INT, V51, P264, DOI 10.1046/j.1440-1827.2001.01198.x
   Iijima-Dohi N, 2004, INTERNAL MED, V43, P468, DOI 10.2169/internalmedicine.43.468
   Ikeda S, 2002, NEUROLOGY, V58, P1001, DOI 10.1212/WNL.58.7.1001
   Ikeda S, 1999, AMYLOID, V6, P292, DOI 10.3109/13506129909007343
   Katoh N, 2011, BRIT J HAEMATOL, V153, P535, DOI 10.1111/j.1365-2141.2010.08503.x
   Katoh N, 2010, MUSCLE NERVE, V41, P138, DOI 10.1002/mus.21483
   Katoh N, 2008, INTERNAL MED, V47, P1133, DOI 10.2169/internalmedicine.47.0961
   KATZ GA, 1973, NEW ENGL J MED, V288, P354, DOI 10.1056/NEJM197302152880709
   KO HS, 1976, ANN INTERN MED, V85, P763, DOI 10.7326/0003-4819-85-6-763
   Koyama J, 2010, JACC-CARDIOVASC IMAG, V3, P333, DOI 10.1016/j.jcmg.2009.11.013
   Kumar SK, 2011, MAYO CLIN PROC, V86, P12, DOI 10.4065/mcp.2010.0480
   KYLE RA, 1995, SEMIN HEMATOL, V32, P45
   Kyle RA, 2003, BRIT J HAEMATOL, V121, P749
   Kyle RA, 2003, AMYLOID, V10, P36, DOI 10.3109/13506120308995256
   Liapis K, 2011, AMYLOID, V18, P76, DOI 10.3109/13506129.2010.548085
   Madsen LG, 2009, SCAND J GASTROENTERO, V44, P708, DOI 10.1080/00365520902783717
   Matsuda M, 2011, EUR J NEUROL, V18, P604, DOI 10.1111/j.1468-1331.2010.03215.x
   Matsuda M, 2008, AMYLOID, V15, P117, DOI 10.1080/13506120802006047
   Matsuda M, 2011, AMYLOID, V18, P79, DOI 10.3109/13506129.2011.560216
   McQueen FM, 1999, ANN RHEUM DIS, V58, P156, DOI 10.1136/ard.58.3.156
   Merlini G, 2003, NEW ENGL J MED, V349, P583, DOI 10.1056/NEJMra023144
   Merlini G, 2012, BLOOD, V119, P4343, DOI 10.1182/blood-2012-03-413112
   MIURA K, 1993, AM J CLIN PATHOL, V100, P561, DOI 10.1093/ajcp/100.5.561
   Miyazaki D, 2011, INTERNAL MED, V50, P243, DOI 10.2169/internalmedicine.50.4094
   Obici L, 2005, BBA-PROTEINS PROTEOM, V1753, P11, DOI 10.1016/j.bbapap.2005.08.014
   Ogawa Y, 2013, AMYLOID, V20, P193, DOI 10.3109/13506129.2013.797390
   Paccalin M, 2005, AMYLOID, V12, P239, DOI 10.1080/13506120500351174
   Pinney JH, 2012, ANN CLIN BIOCHEM, V49, P229, DOI 10.1258/acb.2011.011225
   Racanelli V, 1999, Ann Ital Med Int, V14, P58
   Rapezzi C, 2009, CIRCULATION, V120, P1203, DOI 10.1161/CIRCULATIONAHA.108.843334
   Sheldon Patrick J, 2003, Semin Musculoskelet Radiol, V7, P195
   Sipe JD, 2012, AMYLOID, V19, P167, DOI 10.3109/13506129.2012.734345
   Skinner M, 2004, ANN INTERN MED, V140, P85, DOI 10.7326/0003-4819-140-2-200401200-00008
   Sucker C, 2006, AM J KIDNEY DIS, V47, P947, DOI 10.1053/j.ajkd.2006.03.036
   Tazawa KI, 2009, AMYLOID, V16, P183, DOI [10.1080/13506120903151825, 10.1080/13506120903090924]
   Tsuchiya A, 2008, LIVER TRANSPLANT, V14, P563, DOI 10.1002/lt.21395
   Utz JP, 1996, ANN INTERN MED, V124, P407, DOI 10.7326/0003-4819-124-4-199602150-00004
   Van Nostrand WE, 1998, J NEUROCHEM, V70, P216
   VANRIJSWIJK MH, 1979, AM J PATHOL, V97, P43
   YAMADA M, 1985, HUM PATHOL, V16, P1206, DOI 10.1016/S0046-8177(85)80032-0
   Yamada M, 2007, EPIDEMIOLOGY AL AMYL, P11
   YOUSUF M, 1992, HEPATO-GASTROENTEROL, V39, P267
NR 57
TC 29
Z9 30
U1 0
U2 9
PU JAPAN SOC INTERNAL MEDICINE
PI TOKYO
PA 34-3 3-CHOME HONGO BUNKYO-KU, TOKYO, 113, JAPAN
SN 0918-2918
EI 1349-7235
J9 INTERNAL MED
JI Intern. Med.
PY 2014
VL 53
IS 5
BP 403
EP 412
DI 10.2169/internalmedicine.53.0898
PG 10
WC Medicine, General & Internal
WE Science Citation Index Expanded (SCI-EXPANDED)
SC General & Internal Medicine
GA AC0ZC
UT WOS:000332223000008
PM 24583427
OA Bronze
DA 2024-04-28
ER

PT J
AU Antoniu, SA
AF Antoniu, Sabina Antonela
TI Fresh from the designation pipeline: orphan drugs recently designated in
   the EU (June-July 2014)
SO EXPERT OPINION ON ORPHAN DRUGS
LA English
DT Article
DE AL amyloidosis; gene therapy; monoclonal antibodies; orphan drugs; rare
   disease
ID EPIDERMOLYSIS-BULLOSA; USHER-SYNDROME; THERAPY
AB Introduction: The increasing awareness of rare diseases and their unmet therapeutic need prompted the development of various innovative treatments such as gene therapies, chelating agents for abnormal molecules, or regenerative medicine approaches.
   Areas covered: Gene therapies intended for various forms of retinopathies and for lysosomal storage disease, chelating agents for light-chain amyloidosis and a restorative therapy for epidermolysis bulosa are among the orphan drugs designated in the EU between June and July 2014.
   Expert opinion: Among the drugs discussed in this paper, two recently designated orphan drugs intended for AL amyloidosis may be promising therapeutic candidates if the future clinical data are supportive.
C1 Univ Med & Pharm Grigore T Popa Iasi, Iasi 700115, Romania.
C3 Grigore T Popa University of Medicine & Pharmacy
RP Antoniu, SA (corresponding author), Univ Med & Pharm Grigore T Popa Iasi, 16 Univ Str, Iasi 700115, Romania.
EM sabina.antoniu@umfiasi.ro
RI Antoniu/ACR-3419-2022
OI Antoniu/0000-0003-3727-231X
CR Agency EM, 2014, PUBL SUMM OP ORPH DE
   Agency EM, 2014, PUBLIC SUMMARY OPINI
   Antoniu S, 2014, EXPERT OPIN ORPHAN D, V2, P957, DOI 10.1517/21678707.2014.953482
   Antoniu S, 2014, EXPERT OPIN ORPHAN D, V2, P311, DOI 10.1517/21678707.2014.897942
   Antoniu S, 2013, EXPERT OPIN ORPHAN D, V1, P1063, DOI 10.1517/21678707.2013.857597
   Fabrikant J, 2013, J DRUGS DERMATOL, V12, P775
   Hashimoto T, 2007, GENE THER, V14, P584, DOI 10.1038/sj.gt.3302897
   Kremer H, 2006, HUM MOL GENET, V15, pR262, DOI 10.1093/hmg/ddl205
   MacLaren RE, 2014, LANCET, V383, P1129, DOI 10.1016/S0140-6736(13)62117-0
   McTaggart KE, 2002, HUM MUTAT, V20, P189, DOI 10.1002/humu.10114
   Pepys MB, 2002, NATURE, V417, P254, DOI 10.1038/417254a
   Quiviger M, 2014, GENE THER, P21
   Sawamura D, 2010, J DERMATOL, V37, P214, DOI 10.1111/j.1346-8138.2009.00800.x
   Valstar MJ, 2010, ANN NEUROL, V68, P876, DOI 10.1002/ana.22092
   Wall JS, 2012, PLOS ONE, V7, DOI 10.1371/journal.pone.0052686
   Woodley DT, 2004, NAT MED, V10, P693, DOI 10.1038/nm1063
NR 16
TC 0
Z9 0
U1 0
U2 3
PU INFORMA HEALTHCARE
PI LONDON
PA TELEPHONE HOUSE, 69-77 PAUL STREET, LONDON EC2A 4LQ, ENGLAND
SN 2167-8707
J9 EXPERT OPIN ORPHAN D
JI Exp. Opin. Orphan Drugs
PD DEC
PY 2014
VL 2
IS 12
BP 1309
EP 1313
DI 10.1517/21678707.2014.987123
PG 5
WC Pharmacology & Pharmacy
WE Science Citation Index Expanded (SCI-EXPANDED)
SC Pharmacology & Pharmacy
GA AU3FX
UT WOS:000345498900008
DA 2024-04-28
ER

PT J
AU Palladini, G
   Milani, P
   Malavasi, F
   Merlini, G
AF Palladini, Giovanni
   Milani, Paolo
   Malavasi, Fabio
   Merlini, Giampaolo
TI Daratumumab in the Treatment of Light-Chain (AL) Amyloidosis
SO CELLS
LA English
DT Review
DE light-chain amyloidosis; CD38; monoclonal antibody; immunotherapy
ID MULTIPLE-MYELOMA; TRANSLOCATION T(11/14); PLASMA-CELLS; SURVIVAL;
   ASSOCIATION; DEFINITION; RESPONSES; THERAPY; IMPACT; CD38
AB Systemic light-chain (AL) amyloidosis is caused by a small B cell, most commonly a plasma cell (PC), clone that produces toxic light chains (LC) that cause organ dysfunction and deposits in tissues. Due to the production of amyloidogenic, misfolded LC, AL PCs display peculiar biologic features. The small, indolent plasma cell clone is an ideal target for anti-CD38 immunotherapy. A recent phase III randomized study showed that in newly diagnosed patients, the addition of daratumumab to the standard of care increased the rate and depth of the hematologic response and granted more frequent organ responses. In the relapsed/refractory setting, daratumumab alone or as part of combination regimens gave very promising results. It is likely that daratumumab-based regimens will become new standards of care in AL amyloidosis. Another anti-CD38 monoclonal antibody, isatuximab, is at an earlier stage of development as a treatment for AL amyloidosis. The ability to target CD38 on the amyloid PC offers new powerful tools to treat AL amyloidosis. Future studies should define the preferable agents to combine with daratumumab upfront and in the rescue setting and assess the role of maintenance. In this review, we summarize the rationale for using anti-CD38 antibodies in the treatment of AL amyloidosis.
C1 [Palladini, Giovanni; Milani, Paolo; Merlini, Giampaolo] Policlin San Matteo, Fdn Ist Ricovero & Cura Carattere Sci IRCCS, Amyloidosis Res & Treatment Ctr, I-27100 Pavia, Italy.
   [Palladini, Giovanni; Milani, Paolo; Merlini, Giampaolo] Univ Pavia, Dept Mol Med, I-10121 Pavia, Italy.
   [Malavasi, Fabio] Univ Turin, Dept Med Sci, Ctr Expt Res & Med Studies CeRMS, Lab Immunogenet,Fdn Ric Molinette, I-10121 Turin, Italy.
C3 IRCCS Fondazione San Matteo; University of Pavia; University of Turin;
   A.O.U. Citta della Salute e della Scienza di Torino; AOU San Giovanni
   Battista-Molinette
RP Merlini, G (corresponding author), Policlin San Matteo, Fdn Ist Ricovero & Cura Carattere Sci IRCCS, Amyloidosis Res & Treatment Ctr, I-27100 Pavia, Italy.; Merlini, G (corresponding author), Univ Pavia, Dept Mol Med, I-10121 Pavia, Italy.
EM giovanni.palladini@unipv.it; paolomilani.pv@gmail.com;
   fabio.malavasi@unito.it; gmerlini@unipv.it
RI Palladini, Giovanni/G-1763-2010; Milani, Paolo/K-4920-2018; Merlini,
   Giampaolo/A-3817-2008
OI Milani, Paolo/0000-0002-2268-9422; Merlini,
   Giampaolo/0000-0001-7680-3254
FU Fondazione Cariplo [2014-0700, 2015-0591, 2016-0489]; Associazione
   Italiana per la Ricerca sul Cancro special program "5 per mille" [9965];
   AIRC [22796]
FX This work was supported by Fondazione Cariplo (grants 2014-0700,
   2015-0591, 2016-0489), Associazione Italiana per la Ricerca sul Cancro
   special program "5 per mille" (no. 9965), and the Accelerator Award 2018
   (Id.22796) from AIRC.
CR Abeykoon JP, 2019, LEUKEMIA, V33, P531, DOI 10.1038/s41375-018-0262-2
   Administration U.S.F.D., FDA GRANTS ACCELERAT
   Arnall JR, 2019, J ONCOL PHARM PRACT, V25, P1021, DOI 10.1177/1078155218815305
   Atanackovic D, 2020, LEUKEMIA, V34, P317, DOI 10.1038/s41375-019-0536-3
   Basset M, 2020, BLOOD, V135, P293, DOI 10.1182/blood.2019002762
   Bochtler T, 2018, BLOOD ADV, V2, P2607, DOI 10.1182/bloodadvances.2018023200
   Bochtler T, 2016, BLOOD, V128, P594, DOI 10.1182/blood-2015-10-676361
   Bochtler T, 2015, J CLIN ONCOL, V33, P1371, DOI 10.1200/JCO.2014.57.4947
   Boyle EM, 2018, BLOOD, V132, P2775, DOI 10.1182/blood-2018-08-872226
   Bryce AH, 2009, HAEMATOL-HEMATOL J, V94, P380, DOI 10.3324/haematol.13369
   Canichella M, 2019, ANN HEMATOL, V98, P1047, DOI 10.1007/s00277-018-3566-4
   Chattopadhyay S, 2020, LEUKEMIA, V34, P1187, DOI 10.1038/s41375-019-0619-1
   Chung A, 2020, BLOOD ADV, V4, P458, DOI 10.1182/bloodadvances.2019000776
   Cohen OC, 2020, AMYLOID, V27, P200, DOI 10.1080/13506129.2020.1765768
   Comenzo RL, 2020, BLOOD, V136, DOI 10.1182/blood-2020-137582
   Cuenca I, 2021, LEUKEMIA, V35, P245, DOI 10.1038/s41375-020-0800-6
   da Silva ML, 2017, LEUKEMIA, V31, P1735, DOI 10.1038/leu.2016.387
   Gertz MA, 2005, AM J HEMATOL, V79, P319, DOI 10.1002/ajh.20381
   Ghilardi G, 2019, AMYLOID, V26, P173, DOI 10.1080/13506129.2019.1615428
   Godara A, 2020, HEMATOL ONCOL CLIN N, V34, P1145, DOI 10.1016/j.hoc.2020.08.005
   Godara A, 2020, CL LYMPH MYELOM LEUK, V20, P184, DOI 10.1016/j.clml.2019.10.019
   Gran C, 2018, EUR J HAEMATOL, V100, P386, DOI 10.1111/ejh.13008
   Horenstein AL, 2019, FRONT IMMUNOL, V10, DOI 10.3389/fimmu.2019.00760
   Huang XF, 2020, AMYLOID, V27, P36, DOI 10.1080/13506129.2019.1678464
   Kastritis E., 2020, EHA M 2020
   Kaufman GP, 2017, BLOOD, V130, P900, DOI 10.1182/blood-2017-01-763599
   Khouri J, 2019, BRIT J HAEMATOL, V185, P342, DOI 10.1111/bjh.15455
   Kimmich CR, 2020, BLOOD, V135, P1517, DOI 10.1182/blood.2019003633
   Krejcik J, 2016, BLOOD, V128, P384, DOI 10.1182/blood-2015-12-687749
   Lecumberri R, 2020, AMYLOID, V27, P163, DOI 10.1080/13506129.2020.1730791
   Lee LX, 2019, AMYLOID, V26, P101, DOI 10.1080/13506129.2019.1600498
   Lonial S, 2020, LANCET ONCOL, V21, P207, DOI 10.1016/S1470-2045(19)30788-0
   Malavasi F, 2008, PHYSIOL REV, V88, P841, DOI 10.1152/physrev.00035.2007
   Manwani R, 2018, HAEMATOLOGICA, V103, pE165, DOI 10.3324/haematol.2017.178095
   Martin TG, 2019, CELLS-BASEL, V8, DOI 10.3390/cells8121522
   Merlini G, 2006, BLOOD, V108, P2520, DOI 10.1182/blood-2006-03-001164
   Merlini G, 2018, NAT REV DIS PRIMERS, V4, DOI 10.1038/s41572-018-0034-3
   Milani P, 2020, AM J HEMATOL, V95, P900, DOI 10.1002/ajh.25828
   Muchtar E, 2017, LEUKEMIA, V31, P1562, DOI 10.1038/leu.2016.369
   Oliva L, 2017, BLOOD, V129, P2132, DOI 10.1182/blood-2016-08-730978
   Paiva B, 2016, BLOOD, V127, P3035, DOI 10.1182/blood-2015-10-673095
   Palladini G, 2021, AMYLOID, V28, P1, DOI 10.1080/13506129.2020.1868810
   Palladini G, 2020, BLOOD, V136, P2620, DOI 10.1182/blood.2020006913
   Palladini G, 2020, BLOOD, V136, P71, DOI 10.1182/blood.2019004460
   Palladini G, 2006, BLOOD, V107, P3854, DOI 10.1182/blood-2005-11-4385
   Palladini G, 2014, BLOOD, V124, P2325, DOI 10.1182/blood-2014-04-570010
   Palladini G, 2012, J CLIN ONCOL, V30, P4541, DOI 10.1200/JCO.2011.37.7614
   Parker TL, 2020, BLOOD, V136, DOI 10.1182/blood-2020-143180
   Roccatello D, 2020, J CLIN MED, V9, DOI 10.3390/jcm9103232
   Rosenzweig M, 2017, CYTOTHERAPY, V19, P861, DOI 10.1016/j.jcyt.2017.03.077
   Roussel M, 2020, BLOOD, V135, P1531, DOI 10.1182/blood.2019004369
   Sachchithanantham S, 2016, J CLIN ONCOL, V34, P2037, DOI 10.1200/JCO.2015.63.3123
   Sanchorawala V, 2020, BLOOD, V135, P1541, DOI 10.1182/blood.2019004436
   Schwotzer R, 2019, HEMATOL ONCOL, V37, P595, DOI 10.1002/hon.2677
   Seckinger A, 2018, FRONT IMMUNOL, V9, DOI 10.3389/fimmu.2018.01676
   Sher T, 2016, BLOOD, V128, P1987, DOI 10.1182/blood-2016-06-722496
   Shragai T, 2021, EUR J HAEMATOL, V106, P184, DOI 10.1111/ejh.13535
   Sidana S, 2020, LEUKEMIA, V34, P1373, DOI 10.1038/s41375-019-0667-6
   van de Donk NWCJ, 2018, BLOOD, V131, P13, DOI 10.1182/blood-2017-06-740944
   Van de Wyngaert Z, 2020, BRIT J HAEMATOL, V188, pE24, DOI 10.1111/bjh.16282
   Viola D, 2021, LEUKEMIA, V35, P189, DOI 10.1038/s41375-020-0810-4
   Warsame R, 2015, BLOOD CANCER J, V5, DOI 10.1038/bcj.2015.34
   Wechalekar AD, 2020, BLOOD, V136, DOI 10.1182/blood-2020-140514
   Zmievskaya E, 2021, BIOMEDICINES, V9, DOI 10.3390/biomedicines9010059
NR 64
TC 20
Z9 21
U1 0
U2 3
PU MDPI
PI BASEL
PA ST ALBAN-ANLAGE 66, CH-4052 BASEL, SWITZERLAND
EI 2073-4409
J9 CELLS-BASEL
JI Cells
PD MAR
PY 2021
VL 10
IS 3
AR 545
DI 10.3390/cells10030545
PG 11
WC Cell Biology
WE Science Citation Index Expanded (SCI-EXPANDED)
SC Cell Biology
GA RD4NU
UT WOS:000633457700001
PM 33806310
OA Green Published, gold
DA 2024-04-28
ER

PT J
AU Caccialanza, R
   Palladini, G
   Klersy, C
   Cereda, E
   Bonardi, C
   Cameletti, B
   Quarleri, L
   Montagna, E
   Foli, A
   Milani, P
   Lavatelli, F
   Marena, C
   Merlini, G
AF Caccialanza, Riccardo
   Palladini, Giovanni
   Klersy, Catherine
   Cereda, Emanuele
   Bonardi, Chiara
   Cameletti, Barbara
   Quarleri, Lara
   Montagna, Elisabetta
   Foli, Andrea
   Milani, Paolo
   Lavatelli, Francesca
   Marena, Carlo
   Merlini, Giampaolo
TI Malnutrition at Diagnosis Predicts Mortality in Patients With Systemic
   Immunoglobulin Light-Chain Amyloidosis Independently of Cardiac Stage
   and Response to Treatment
SO JOURNAL OF PARENTERAL AND ENTERAL NUTRITION
LA English
DT Article
DE AL; amyloidosis; malnutrition; cardiac stage; treatment response;
   survival
ID NUTRITIONAL-STATUS; CRITERIA; IMPACT
AB Background: Nutrition status was shown to be a prognostic factor in patients with immunoglobulin light-chain amyloidosis (AL). However, malnutrition was associated with cardiac involvement, thus suggesting potential interactions. This study aim was to clarify the association among nutrition status, cardiac stage, and mortality in AL. Methods: One hundred twenty-eight consecutive newly diagnosed, treatment-naive patients with histologically confirmed AL were enrolled. Anthropometric, biochemical, and clinical variables were assessed. Results: At multivariable Cox proportional hazard analysis, body mass index (BMI) < 22 kg/m(2) (HR = 1.98, 95% CI = 1.09-3.56) and unintentional 6-month weight loss (WL) 10% (HR = 1.94, 95% CI = 1.00-3.74) resulted in independent predictors of survival after controlling for hematologic response to treatment (HR = 0.27, 95% CI = 0.14-0.53) and cardiac stage (Mayo Clinic stage III, HR = 4.42, 95% CI = 2.61-7.51). There was no effect modification of malnutrition on mortality by cardiac stage (P for interaction = .27). Moderate and severe malnutrition (prevalence: 21.9% and 7.8%, respectively) similarly increased the risk of death (HR = 3.09, 95% CI = 1.75-5.46; 2.88, 95% CI = 1.23-6.72, respectively). Conclusions: In AL, malnutrition at diagnosis is a frequent comorbidity that affects the prognosis independently of hematologic response to treatment and cardiac stage. Nutrition status should be systematically considered in future intervention trials in AL. Nutrition support trials are warranted.
C1 [Caccialanza, Riccardo; Cereda, Emanuele; Bonardi, Chiara; Cameletti, Barbara; Quarleri, Lara; Montagna, Elisabetta] Fdn IRCCS Policlin, Nutr & Dietet Serv, San Matteo, Italy.
   [Palladini, Giovanni; Foli, Andrea; Milani, Paolo; Lavatelli, Francesca; Merlini, Giampaolo] Fdn IRCCS Policlin San Matteo, Dept Mol Med, Biotechnol Res Labs, Amyloidosis Res & Treatment Ctr, I-27100 Pavia, Italy.
   [Palladini, Giovanni; Foli, Andrea; Milani, Paolo; Lavatelli, Francesca; Merlini, Giampaolo] Univ Pavia, I-27100 Pavia, Italy.
   [Klersy, Catherine] Fdn IRCCS Policlin, Biometry & Clin Epidemiol Serv, San Matteo, Italy.
   [Marena, Carlo] Fdn IRCCS Policlin, Med Direct, San Matteo, Italy.
C3 IRCCS Fondazione San Matteo; University of Pavia; IRCCS Fondazione San
   Matteo; University of Pavia; IRCCS Fondazione San Matteo; IRCCS
   Fondazione San Matteo
RP Caccialanza, R (corresponding author), Fdn IRCCS Policlin San Matteo, Nutr & Dietet Serv, Viale Golgi 19, I-27100 Pavia, Italy.
EM r.caccialanza@smatteo.pv.it
RI klersy, catherine/AAA-3003-2019; Lavatelli, Francesca/K-5741-2016;
   Caccialanza, Riccardo/J-1904-2015; Cereda, Emanuele/AAA-2247-2019;
   Milani, Paolo/K-4920-2018; Merlini, Giampaolo/A-3817-2008; Palladini,
   Giovanni/G-1763-2010
OI klersy, catherine/0000-0003-0314-8548; Lavatelli,
   Francesca/0000-0002-7693-4825; Caccialanza,
   Riccardo/0000-0002-9379-3569; Cereda, Emanuele/0000-0002-0747-1951;
   Milani, Paolo/0000-0002-2268-9422; Merlini,
   Giampaolo/0000-0001-7680-3254; Palladini, Giovanni/0000-0001-5994-5138
FU Fondazione IRCCS Policlinico San Matteo, Pavia, Italy
FX The study was funded by the Fondazione IRCCS Policlinico San Matteo,
   Pavia, Italy.
CR Bauer J, 2002, EUR J CLIN NUTR, V56, P779, DOI 10.1038/sj.ejcn.1601412
   Brambilla F, 2012, BLOOD, V119, P1844, DOI 10.1182/blood-2011-07-365510
   Caccialanza R, 2006, AM J CLIN NUTR, V83, P350
   Caccialanza R, 2012, ANN HEMATOL, V91, P399, DOI 10.1007/s00277-011-1309-x
   Caccialanza R, 2010, CAN MED ASSOC J, V182, P1843, DOI 10.1503/cmaj.091977
   Dispenzieri A, 2004, J CLIN ONCOL, V22, P3751, DOI 10.1200/JCO.2004.03.029
   Gertz MA, 2005, AM J HEMATOL, V79, P319, DOI 10.1002/ajh.20381
   Norman K, 2008, CLIN NUTR, V27, P5, DOI 10.1016/j.clnu.2007.10.007
   OKEN MM, 1982, AM J CLIN ONCOL-CANC, V5, P649, DOI 10.1097/00000421-198212000-00014
   Palladini G, 2012, J CLIN ONCOL, V30, P4541, DOI 10.1200/JCO.2011.37.7614
   Sattianayagam PT, 2013, HAEMATOLOGICA, V98, P136, DOI 10.3324/haematol.2012.070359
NR 11
TC 14
Z9 14
U1 0
U2 5
PU SAGE PUBLICATIONS INC
PI THOUSAND OAKS
PA 2455 TELLER RD, THOUSAND OAKS, CA 91320 USA
SN 0148-6071
EI 1941-2444
J9 JPEN-PARENTER ENTER
JI J. Parenter. Enter. Nutr.
PD SEP
PY 2014
VL 38
IS 7
BP 891
EP 894
DI 10.1177/0148607113501328
PG 4
WC Nutrition & Dietetics
WE Science Citation Index Expanded (SCI-EXPANDED)
SC Nutrition & Dietetics
GA AQ4KE
UT WOS:000342764100017
PM 24072737
DA 2024-04-28
ER

PT J
AU Ramirez-Alvarado, M
AF Ramirez-Alvarado, Marina
TI Amyloid Formation in Light Chain Amyloidosis
SO CURRENT TOPICS IN MEDICINAL CHEMISTRY
LA English
DT Review
DE Light chain amyloidosis; immunoglobulin light chain; somatic mutations;
   amyloid formation; dimer
ID PRIMARY SYSTEMIC AMYLOIDOSIS; PRIMARY AL AMYLOIDOSIS; ATOMIC-FORCE
   MICROSCOPY; FIBRIL FORMATION; GERMLINE GENE; CLINICAL PRESENTATION;
   CARDIAC FIBROBLASTS; TERTIARY STRUCTURE; HOFMEISTER SERIES; VARIABLE
   DOMAINS
AB Light chain amyloidosis is one of the unique examples within amyloid diseases where the amyloidogenic precursor is a protein that escapes the quality control machinery and is secreted from the cells to be circulated in the bloodstream. The immunoglobulin light chains are produced by an abnormally proliferative monoclonal population of plasma cells that under normal conditions produce immunoglobulin molecules such as IgG, IgM or IgA. Once the light chains are in circulation, the proteins misfold and deposit as amyloid fibrils in numerous tissues and organs, causing organ failure and death. While there is a correlation between the thermodynamic stability of the protein and the kinetics of amyloid formation, we have recently found that this correlation applies within a thermodynamic range, and it is only a helpful correlation when comparing mutants from the same protein. Light chain amyloidosis poses unique challenges because each patient has a unique protein sequence as a result of the selection of a germline gene and the incorporation of somatic mutations. The exact location of the misfolding process is unknown as well as the full characterization of all of the toxic species populated during the amyloid formation process in light chain amyloidosis.
C1 Mayo Clin, Dept Biochem & Mol Biol, Rochester, MN 55905 USA.
C3 Mayo Clinic
RP Ramirez-Alvarado, M (corresponding author), Mayo Clin, Dept Biochem & Mol Biol, 200 1st St SW, Rochester, MN 55905 USA.
EM ramirezalvarado.marina@mayo.edu
OI Ramirez-Alvarado, Marina/0000-0003-2325-6773
FU National Institutes of Health [R01 GM071514, R01 CA111345]; American
   Heart Association [AHA 06-30077N]; Mayo Foundation
FX I thank Kristi Simmons for her critical reading of the manuscript. The
   Ramirez-Alvarado team has been supported by the National Institutes of
   Health grants R01 GM071514, R01 CA111345, the American Heart Association
   grant AHA 06-30077N, the Mayo Foundation and the generous support of
   amyloidosis patients and their families.
CR Abraham RS, 2003, BLOOD, V101, P3801, DOI 10.1182/blood-2002-09-2707
   Alim MA, 1999, CLIN EXP IMMUNOL, V118, P344
   Arendt BK, 2008, BLOOD, V112, P1931, DOI 10.1182/blood-2008-03-143040
   Baden EM, 2008, J BIOL CHEM, V283, P30950, DOI 10.1074/jbc.M804822200
   Baden EM, 2008, J BIOL CHEM, V283, P15853, DOI 10.1074/jbc.M705347200
   Baden EM, 2009, CURR PROTEIN PEPT SC, V10, P500, DOI 10.2174/138920309789351949
   Bateman David A, 2011, Int J Alzheimers Dis, V2011, P962352, DOI 10.4061/2011/962352
   Berghoff M, 2003, ANN NEUROL, V53, P725, DOI 10.1002/ana.10552
   Bosman FT, 2003, J PATHOL, V200, P423, DOI 10.1002/path.1437
   Bourne PC, 2002, ACTA CRYSTALLOGR D, V58, P815, DOI 10.1107/S0907444902004183
   Branden C.Tooze., 1999, Introduction to Protein Structure, P410
   Buxbaum JN, 2009, FEBS LETT, V583, P2663, DOI 10.1016/j.febslet.2009.07.031
   Cacace MG, 1997, Q REV BIOPHYS, V30, P241, DOI 10.1017/S0033583597003363
   CHANG LY, 1994, MOL IMMUNOL, V31, P531
   Chiti F, 1999, P NATL ACAD SCI USA, V96, P3590, DOI 10.1073/pnas.96.7.3590
   Comenzo RL, 2001, BLOOD, V98, P714, DOI 10.1182/blood.V98.3.714
   Davis DP, 2000, IMMUNITY, V13, P433, DOI 10.1016/S1074-7613(00)00043-1
   Yauner LD, 2008, PROTEINS, V72, P684, DOI 10.1002/prot.21934
   DiCostanzo A. C., 2011, CURRENT NEW PERSPECT, P1
   Dispenzieri A, 2008, BLOOD, V111, P4908, DOI 10.1182/blood-2008-02-138602
   EPP O, 1975, BIOCHEMISTRY-US, V14, P4943, DOI 10.1021/bi00693a025
   Harper JD, 1997, ANNU REV BIOCHEM, V66, P385, DOI 10.1146/annurev.biochem.66.1.385
   Hartley DM, 1999, J NEUROSCI, V19, P8876, DOI 10.1523/JNEUROSCI.19-20-08876.1999
   Hernández-Santoyo A, 2010, J MOL BIOL, V396, P280, DOI 10.1016/j.jmb.2009.11.038
   Hovey BM, 2011, GENE THER, V18, P1150, DOI 10.1038/gt.2011.69
   Hrncic R, 2000, AM J PATHOL, V157, P1239, DOI 10.1016/S0002-9440(10)64639-1
   HUANG DB, 1994, BIOCHEMISTRY-US, V33, P14848, DOI 10.1021/bi00253a024
   HURLE MR, 1994, P NATL ACAD SCI USA, V91, P5446, DOI 10.1073/pnas.91.12.5446
   Ionescu-Zanetti C, 1999, P NATL ACAD SCI USA, V96, P13175, DOI 10.1073/pnas.96.23.13175
   Jiang XL, 1997, BIOCHEMISTRY-US, V36, P13187, DOI 10.1021/bi970408h
   Keeling J, 2004, LAB INVEST, V84, P1322, DOI 10.1038/labinvest.3700161
   Khurana R, 2003, AMYLOID, V10, P97, DOI 10.3109/13506120309041731
   Khurana R, 2001, BIOCHEMISTRY-US, V40, P3525, DOI 10.1021/bi001782b
   Kim YS, 2003, J BIOL CHEM, V278, P10842, DOI 10.1074/jbc.M212540200
   Kim YS, 2001, J BIOL CHEM, V276, P1626, DOI 10.1074/jbc.M007766200
   Kim YS, 2000, J BIOL CHEM, V275, P1570, DOI 10.1074/jbc.275.3.1570
   Klimtchuk ES, 2010, BIOCHEMISTRY-US, V49, P9848, DOI 10.1021/bi101351c
   KYLE RA, 1995, SEMIN HEMATOL, V32, P45
   Lavatelli F, 2008, MOL CELL PROTEOMICS, V7, P1570, DOI 10.1074/mcp.M700545-MCP200
   Martin DJ, 2011, BIOPHYS CHEM, V158, P81, DOI 10.1016/j.bpc.2011.05.011
   Martin DJ, 2010, AMYLOID, V17, P129, DOI 10.3109/13506129.2010.530081
   McLaughlin RW, 2006, PROTEIN SCI, V15, P1710, DOI 10.1110/ps.051997606
   Meng XY, 2008, J MOL BIOL, V381, P989, DOI 10.1016/j.jmb.2008.06.062
   Migrino RQ, 2011, AM J PHYSIOL-HEART C, V301, pH2305, DOI 10.1152/ajpheart.00503.2011
   Migrino RQ, 2010, INT J CARDIOL, V145, P67, DOI 10.1016/j.ijcard.2009.04.044
   Monis GF, 2006, AM J PATHOL, V169, P1939, DOI 10.2353/ajpath.2006.060183
   Neben-Wittich MA, 2005, AM J MED, V118, DOI 10.1016/j.amjmed.2005.06.017
   O'Nuallain B, 2007, BIOCHEMISTRY-US, V46, P1240, DOI 10.1021/bi0616605
   OHISHI H, 1990, CLIN CHEM, V36, P88
   Olsen KE, 1998, BIOCHEM BIOPH RES CO, V251, P642, DOI 10.1006/bbrc.1998.9508
   Perfetti V, 2002, BLOOD, V100, P948, DOI 10.1182/blood-2002-01-0114
   Perfetti V, 2012, BLOOD, V119, P144, DOI 10.1182/blood-2011-05-355784
   Peterson FC, 2010, STRUCTURE, V18, P563, DOI 10.1016/j.str.2010.02.012
   Phipps JE, 2010, EXP HEMATOL, V38, P1006, DOI 10.1016/j.exphem.2010.07.001
   Pokkuluri PR, 1999, AMYLOID, V6, P165, DOI 10.3109/13506129909007322
   Poshusta TL, 2009, PLOS ONE, V4, DOI 10.1371/journal.pone.0005169
   Powers ET, 2008, BIOPHYS J, V94, P379, DOI 10.1529/biophysj.107.117168
   Prokaeva T, 2007, ARTHRITIS RHEUM-US, V56, P3858, DOI 10.1002/art.22959
   Qin ZJ, 2007, BIOCHEMISTRY-US, V46, P3521, DOI 10.1021/bi061716v
   Reixach N, 2004, P NATL ACAD SCI USA, V101, P2817, DOI 10.1073/pnas.0400062101
   Ren RY, 2010, J BIOL CHEM, V285, P37672, DOI 10.1074/jbc.M110.149575
   SCHORMANN N, 1995, P NATL ACAD SCI USA, V92, P9490, DOI 10.1073/pnas.92.21.9490
   Schroeder HW, 2010, J ALLERGY CLIN IMMUN, V125, pS41, DOI 10.1016/j.jaci.2009.09.046
   Shi JR, 2010, P NATL ACAD SCI USA, V107, P4188, DOI 10.1073/pnas.0912263107
   Sikkink LA, 2010, CELL DEATH DIS, V1, DOI 10.1038/cddis.2010.75
   Sikkink LA, 2008, BIOPHYS CHEM, V135, P25, DOI 10.1016/j.bpc.2008.02.019
   Sikkink LA, 2008, AMYLOID, V15, P29, DOI 10.1080/13506120701815324
   Sipe JD, 2000, J STRUCT BIOL, V130, P88, DOI 10.1006/jsbi.2000.4221
   Solomon A, 2003, CANCER BIOTHER RADIO, V18, P853, DOI 10.1089/108497803322702824
   Souillac PO, 2003, BIOCHEMISTRY-US, V42, P8094, DOI 10.1021/bi034652m
   Souillac PO, 2002, J BIOL CHEM, V277, P12657, DOI 10.1074/jbc.M109230200
   Souillac PO, 2002, J BIOL CHEM, V277, P12666, DOI 10.1074/jbc.M109229200
   Stevens FJ, 2000, AMYLOID, V7, P200, DOI 10.3109/13506120009146835
   STEVENS PW, 1995, PROTEIN SCI, V4, P421
   Teng JM, 2004, LAB INVEST, V84, P440, DOI 10.1038/labinvest.3700069
   Trinkaus-Randall V, 2005, AM J PATHOL, V166, P197, DOI 10.1016/S0002-9440(10)62244-4
   Vrana JA, 2009, BLOOD, V114, P4957, DOI 10.1182/blood-2009-07-230722
   Wall J, 1999, BIOCHEMISTRY-US, V38, P14101, DOI 10.1021/bi991131j
   Wall Jonathan S., 1996, Frontiers in Bioscience (online), V1, pA46
   Wall JS, 2004, J MOL RECOGNIT, V17, P323, DOI 10.1002/jmr.681
   Ward JE, 2011, BLOOD, V118, P6610, DOI 10.1182/blood-2011-04-351643
   Wetzel R, 1997, ADV PROTEIN CHEM, V50, P183, DOI 10.1016/S0065-3233(08)60322-8
   Wittich CM, 2007, CARDIOVASC PATHOL, V16, P75, DOI 10.1016/j.carpath.2006.09.011
   Yauner LD, 2006, PROTEINS, V62, P122, DOI 10.1002/prot.20779
   Zhang YJ, 2005, J AM CHEM SOC, V127, P14505, DOI 10.1021/ja0546424
   Zhu M, 2004, J BIOL CHEM, V279, P24452, DOI 10.1074/jbc.M400004200
   Zhu M, 2002, J BIOL CHEM, V277, P50914, DOI 10.1074/jbc.M207225200
NR 87
TC 54
Z9 64
U1 0
U2 29
PU BENTHAM SCIENCE PUBL LTD
PI SHARJAH
PA EXECUTIVE STE Y-2, PO BOX 7917, SAIF ZONE, 1200 BR SHARJAH, U ARAB
   EMIRATES
SN 1568-0266
EI 1873-5294
J9 CURR TOP MED CHEM
JI Curr. Top. Med. Chem.
PD NOV
PY 2012
VL 12
IS 22
BP 2523
EP 2533
PG 11
WC Chemistry, Medicinal
WE Science Citation Index Expanded (SCI-EXPANDED)
SC Pharmacology & Pharmacy
GA 104LQ
UT WOS:000315994900007
PM 23339305
DA 2024-04-28
ER

PT J
AU Gertz, MA
AF Gertz, Morie A.
TI Immunoglobulin light chain amyloidosis: 2013 update on diagnosis,
   prognosis, and treatment
SO AMERICAN JOURNAL OF HEMATOLOGY
LA English
DT Article
ID STEM-CELL TRANSPLANTATION; HIGH-DOSE MELPHALAN; PRIMARY SYSTEMIC
   AMYLOIDOSIS; AL AMYLOIDOSIS; ORAL MELPHALAN; CARDIAC AMYLOIDOSIS; PLUS
   DEXAMETHASONE; RENAL-TRANSPLANTATION; HEMATOLOGIC RESPONSE;
   MULTIPLE-MYELOMA
AB Disease Overview: Immunoglobulin (Ig) light chain amyloidosis is a clonal, nonproliferative plasma cell disorder in which fragments of Ig light chain are deposited in tissues. Clinical features depend on organs involved but can include restrictive cardiomyopathy, nephrotic syndrome, hepatic failure, peripheral/autonomic neuropathy, and atypical multiple myeloma.
   Diagnosis: Tissue biopsy stained with Congo red demonstrating amyloid deposits with apple-green birefringence is required for diagnosis. Invasive organ biopsy is not required because amyloid deposits can be found in bone marrow biopsy or subcutaneous fat aspirate in 85% of patients. Verification that amyloid is of immunoglobulin origin is mandatory.
   Prognosis: N-terminal pro-brain natriuretic peptide (NT-proBNP), serum troponin T, and immunoglobulin free light chain values are used to classify patients into four groups of similar size; median survivals are 94.1, 40.3, 14.0, and 5.8 months.
   Therapy: All patients with a visceral amyloid syndrome require therapy to prevent deposition of amyloid in other viscera and prevent progressive organ failure of involved sites. Stem cell transplant (SCT) is preferred, but only 20% of patients are eligible. Requirements for safe SCT include NT-proBNP <5,000 ng/mL, troponin T < 0.06 ng/mL, age < 70 years, < 3 organs involved, and serum creatinine <= 1.7 mg/dL. Nontransplant candidates can be offered melphalan-dexamethasone. Pomalidomide appears to have activity, as do other combinations of chemotherapy with agents such as cyclophosphamide-thalidomide (or lenalidomide or bortezomib)-dexamethasone, bortezomib-dexamethasone, and melphalan-prednisone-lenalidomide.
   Future Challenges: Late diagnosis remains a major obstacle to initiating effective therapy when organ dysfunction is still recoverable. Recognizing the presenting syndromes is necessary for improving survival. Am. J. Hematol. 88:417-425, 2013. (C) 2013 Wiley Periodicals, Inc.
C1 Mayo Clin, Div Hematol, Rochester, MN 55905 USA.
C3 Mayo Clinic
RP Gertz, MA (corresponding author), Mayo Clin, Div Hematol, 200 1st St SW, Rochester, MN 55905 USA.
EM gertz.morie@mayo.edu
RI Gertz, Morie/K-2873-2019
CR Bhat A, 2010, CLIN REV ALLERG IMMU, V38, P97, DOI 10.1007/s12016-009-8163-9
   Biewend ML, 2006, AMYLOID, V13, P135, DOI 10.1080/13506120600876773
   Bladé J, 2003, CLIN LYMPHOMA, V3, P247, DOI 10.1016/S1526-9655(11)70186-5
   Brambilla F, 2012, BLOOD, V119, P1844, DOI 10.1182/blood-2011-07-365510
   Chari A, 2013, CL LYMPH MYELOM LEUK, V13, P55, DOI 10.1016/j.clml.2012.09.011
   Chee CE, 2010, BLOOD, V116
   Chee CE, 2010, CL LYMPH MYELOM LEUK, V10, P177, DOI 10.3816/CLML.2010.n.027
   Chen WG, 2012, CURR CARDIOL REP, V14, P226, DOI 10.1007/s11886-011-0239-5
   Cheng Adrian S H, 2006, Int J Cardiol, V113, pE21, DOI 10.1016/j.ijcard.2006.07.107
   Comenzo RL, 2006, BLOOD, V107, P3489, DOI 10.1182/blood-2005-10-4148
   Comenzo RL, 1996, BLOOD, V88, P2801, DOI 10.1182/blood.V88.7.2801.bloodjournal8872801
   Cordes S, 2012, CANCER-AM CANCER SOC, V118, P6105, DOI 10.1002/cncr.27660
   Dahdah MJ, 2009, INT J DERMATOL, V48, P419, DOI 10.1111/j.1365-4632.2009.03799.x
   Desai HV, 2010, CARDIOL REV, V18, P1, DOI 10.1097/CRD.0b013e3181bdba8f
   Dietrich S, 2010, BLOOD, V116, P522, DOI 10.1182/blood-2009-11-253237
   Dispenzieri A, 2003, AMYLOID, V10, P257, DOI 10.3109/13506120309041743
   Dispenzieri A, 2004, BLOOD, V104, P1881, DOI 10.1182/blood-2004-01-0390
   Dispenzieri A, 2009, LEUKEMIA, V23, P215, DOI 10.1038/leu.2008.307
   Dispenzieri A, 2007, BLOOD, V109, P465, DOI 10.1182/blood-2006-07-032987
   Dispenzieri A, 2012, BLOOD, V119, P5397, DOI 10.1182/blood-2012-02-413161
   Dispenzieri A, 2010, AM J HEMATOL, V85, P757, DOI 10.1002/ajh.21822
   Dispenzieri A, 2008, BIOL BLOOD MARROW TR, V14, P6, DOI 10.1016/j.bbmt.2007.10.026
   England JD, 2009, PM&R, V1, P14, DOI 10.1016/j.pmrj.2008.11.011
   Gallivan GJ, 2010, J VOICE, V24, P235, DOI 10.1016/j.jvoice.2008.07.006
   Gertz MA, 2011, BONE MARROW TRANSPL, V46, P970, DOI 10.1038/bmt.2010.234
   Gertz MA, BONE MARROW IN PRESS
   Gertz M, 2008, LEUKEMIA LYMPHOMA, V49, P36, DOI 10.1080/10428190701684518
   Gertz MA, 2007, HAEMATOLOGICA, V92, P1415, DOI 10.3324/haematol.11413
   Gertz MA, 2007, CURR OPIN ONCOL, V19, P136, DOI 10.1097/CCO.0b013e32801494c6
   Gertz MA, 2010, LEUKEMIA LYMPHOMA, V51, P2181, DOI 10.3109/10428194.2010.524329
   Gertz MA, 2010, BLOOD, V116, P507, DOI 10.1182/blood-2010-04-279901
   Gertz Morie A, 2009, Curr Hematol Malig Rep, V4, P91, DOI 10.1007/s11899-009-0013-6
   Gruys E, 2006, AMYLOID, V13, P13, DOI 10.1080/13506120500535768
   Hemminki K, 2012, BMC PUBLIC HEALTH, V12, DOI 10.1186/1471-2458-12-974
   Herrmann SMS, 2011, NEPHROL DIAL TRANSPL, V26, P2032, DOI 10.1093/ndt/gfr067
   Jaccard A, 2007, NEW ENGL J MED, V357, P1083, DOI 10.1056/NEJMoa070484
   Javed A, 2010, J UROLOGY, V183, P2388, DOI 10.1016/j.juro.2010.03.069
   JONES NF, 1972, LANCET, V2, P616
   Kastritis E, 2012, BLOOD, V119, P5384, DOI 10.1182/blood-2011-12-396903
   Kastritis E, 2010, J CLIN ONCOL, V28, P1031, DOI 10.1200/JCO.2009.23.8220
   Katzmann Jerry A, 2009, Clin Biochem Rev, V30, P105
   Kieninger B, 2010, VIRCHOWS ARCH, V456, P523, DOI 10.1007/s00428-010-0909-5
   Klein CJ, 2011, ARCH NEUROL-CHICAGO, V68, P195, DOI 10.1001/archneurol.2010.261
   Koyama J, 2010, JACC-CARDIOVASC IMAG, V3, P333, DOI 10.1016/j.jcmg.2009.11.013
   Kumar S, 2008, MAYO CLIN PROC, V83, P297, DOI 10.4065/83.3.297
   Kumar S, 2008, NEW ENGL J MED, V358, P91, DOI 10.1056/NEJMc072918
   Kumar S, 2012, J CLIN ONCOL, V30, P989, DOI 10.1200/JCO.2011.38.5724
   Kumar S, 2010, BLOOD, V116, P5126, DOI 10.1182/blood-2010-06-290668
   Kumar SK, 2012, BLOOD, V119, P4860, DOI 10.1182/blood-2012-01-407791
   Kumar SK, 2011, MAYO CLIN PROC, V86, P12, DOI 10.4065/mcp.2010.0480
   Kumar SK, 2011, AM J HEMATOL, V86, P251, DOI 10.1002/ajh.21948
   KYLE RA, 1975, MEDICINE, V54, P271
   Kyle RA, 1997, NEW ENGL J MED, V336, P1202, DOI 10.1056/NEJM199704243361702
   Kyle RA, 2003, MAYO CLIN PROC, V78, P21, DOI 10.4065/78.1.21
   Kyle RA, 2006, NEW ENGL J MED, V354, P1362, DOI 10.1056/NEJMoa054494
   Lamm W, 2011, ANN HEMATOL, V90, P201, DOI 10.1007/s00277-010-1062-6
   Landau H, 2012, LEUKEMIA IN PRESS
   Lebovic D, 2008, BRIT J HAEMATOL, V143, P369, DOI 10.1111/j.1365-2141.2008.07327.x
   Leung N, 2005, AM J TRANSPLANT, V5, P1660, DOI 10.1111/j.1600-6143.2005.00920.x
   Linke RP, 2006, ACTA HISTOCHEM, V108, P197, DOI 10.1016/j.acthis.2006.03.010
   Mabru M, 2010, ARCH CARDIOVASC DIS, V103, P55, DOI 10.1016/j.acvd.2008.11.006
   Madan S, 2010, ASH ANN M, V116, P370
   Madan S, 2012, BLOOD, V119, P1117, DOI 10.1182/blood-2011-07-370031
   Maleszewski JJ, CARDIOVASC IN PRESS
   Mehta J, 2010, BIOL BLOOD MARROW TR, V16, P138, DOI 10.1016/j.bbmt.2009.09.005
   Merlini G, 2011, J CLIN ONCOL, V29, P1924, DOI 10.1200/JCO.2010.32.2271
   Mhaskar R, 2009, BIOL BLOOD MARROW TR, V15, P893, DOI 10.1016/j.bbmt.2009.01.022
   Mikhael JR, 2012, BLOOD, V119, P4391, DOI 10.1182/blood-2011-11-390930
   Moreau P, 2010, BLOOD, V116, P4777, DOI 10.1182/blood-2010-07-294405
   Palladini G, 2004, BLOOD, V103, P2936, DOI 10.1182/blood-2003-08-2788
   Palladini G, HAEMATOLOGI IN PRESS
   Palladini G, 2007, BLOOD, V110, P787, DOI 10.1182/blood-2007-02-076034
   Palladini G, 2012, J CLIN ONCOL, V30, P4541, DOI 10.1200/JCO.2011.37.7614
   Palladini G, 2012, ANN HEMATOL, V91, P89, DOI 10.1007/s00277-011-1244-x
   Palladini G, 2011, ONCOLOGY-NY, V25, P633
   Palladini G, 2009, CLIN CHEM, V55, P499, DOI 10.1373/clinchem.2008.117143
   Palladini G, 2009, ANN HEMATOL, V88, P347, DOI 10.1007/s00277-008-0600-y
   Perfetto F, 2010, NAT REV RHEUMATOL, V6, P417, DOI 10.1038/nrrheum.2010.84
   Petruzziello F, 2010, ANN HEMATOL, V89, P469, DOI 10.1007/s00277-009-0857-9
   Picken MM, 2010, ARCH PATHOL LAB MED, V134, P545, DOI 10.1043/1543-2165-134.4.545
   Pinney JH, 2013, AM J TRANSPLANT, V13, P433, DOI 10.1111/j.1600-6143.2012.04326.x
   Pinney JH, 2011, J CLIN ONCOL, V29, P674, DOI 10.1200/JCO.2010.30.5235
   Quillen K, 2011, BONE MARROW TRANSPL, V46, P976, DOI 10.1038/bmt.2010.239
   Reece DE, 2009, BLOOD, V114, P1489, DOI 10.1182/blood-2009-02-203398
   Roden AC, 2010, HUM PATHOL, V41, P1040, DOI 10.1016/j.humpath.2009.11.019
   Sanchorawala V, 2002, BRIT J HAEMATOL, V117, P886, DOI 10.1046/j.1365-2141.2002.03541.x
   Sanchorawala V, HAEMATOLOGI IN PRESS
   Sanchorawala V, 2007, BLOOD, V110, P3561, DOI 10.1182/blood-2007-07-099481
   Sanchorawala V, 2007, BLOOD, V109, P492, DOI 10.1182/blood-2006-07-030544
   Sedaghat D, 2009, J CLIN ULTRASOUND, V37, P179, DOI 10.1002/jcu.20552
   Sethi S, 2010, CLIN J AM SOC NEPHRO, V5, P2180, DOI 10.2215/CJN.02890310
   Shaheen SP, 2009, CLIN CHIM ACTA, V406, P162, DOI 10.1016/j.cca.2009.04.024
   Siragusa S, 2011, ANN HEMATOL, V90, P101, DOI 10.1007/s00277-010-1028-8
   Sitia R, 2007, HAEMATOLOGICA, V92, P1302, DOI 10.3324/haematol.12136
   Skinner M, 1996, AM J MED, V100, P290, DOI 10.1016/S0002-9343(97)89487-9
   Specter R, 2011, NEPHROL DIAL TRANSPL, V26, P881, DOI 10.1093/ndt/gfq482
   Stratta P, 2011, CRIT REV ONCOL HEMAT, V79, P31, DOI 10.1016/j.critrevonc.2010.05.001
   Sviggum HP, 2006, ARCH DERMATOL, V142, P1298, DOI 10.1001/archderm.142.10.1298
   Tamaki H, 2010, INT J HEMATOL, V92, P655, DOI 10.1007/s12185-010-0710-x
   Tang W, 2013, NEPHROL DIAL TRANSPL, V28, P455, DOI 10.1093/ndt/gfs492
   Tsang Wendy, 2010, Curr Cardiol Rep, V12, P272, DOI 10.1007/s11886-010-0108-7
   van Gameren II, 2010, ARTHRIT CARE RES, V62, P296, DOI 10.1002/acr.20101
   Venner CP, 2012, BLOOD, V119, P4387, DOI 10.1182/blood-2011-10-388462
   von Hutten H, 2009, AM J SURG PATHOL, V33, P1198, DOI 10.1097/PAS.0b013e3181abdfa7
   Vrana JA, 2009, BLOOD, V114, P4957, DOI 10.1182/blood-2009-07-230722
   Wechalekar AD, 2008, HAEMATOLOGICA, V93, P295, DOI 10.3324/haematol.11627
   Wechalekar AD, 2007, BLOOD, V109, P457, DOI 10.1182/blood-2006-07-035352
   Wechalekar AD, 2010, BLOOD, V116, P435, DOI 10.1182/blood.V116.21.988.988
   Zhou P, 2008, BLOOD, V111, P3403, DOI 10.1182/blood-2007-11-125526
NR 109
TC 52
Z9 56
U1 0
U2 14
PU WILEY
PI HOBOKEN
PA 111 RIVER ST, HOBOKEN 07030-5774, NJ USA
SN 0361-8609
EI 1096-8652
J9 AM J HEMATOL
JI Am. J. Hematol.
PD MAY
PY 2013
VL 88
IS 5
BP 417
EP 425
DI 10.1002/ajh.23400
PG 9
WC Hematology
WE Science Citation Index Expanded (SCI-EXPANDED)
SC Hematology
GA 132BT
UT WOS:000318043500428
PM 23605846
DA 2024-04-28
ER

PT J
AU Angel-Korman, A
   Stern, L
   Sarosiek, S
   Sloan, JM
   Doros, G
   Sanchorawala, V
   Havasi, A
AF Angel-Korman, Avital
   Stern, Lauren
   Sarosiek, Shayna
   Sloan, J. Mark
   Doros, Gheorghe
   Sanchorawala, Vaishali
   Havasi, Andrea
TI Long-term outcome of kidney transplantation in AL amyloidosis
SO KIDNEY INTERNATIONAL
LA English
DT Article
DE AL amyloidosis; ESRD; graft survival; hematologic response; renal
   transplantation
ID LIGHT-CHAIN AMYLOIDOSIS; HIGH-DOSE MELPHALAN; STEM-CELL TRANSPLANTATION;
   PRIMARY SYSTEMIC AMYLOIDOSIS; STAGE RENAL-DISEASE; BORTEZOMIB;
   DEXAMETHASONE; PREDNISONE; COLCHICINE; SURVIVAL
AB Therapies for AL amyloidosis have dramatically improved, leading to longer patient survival; however, more AL amyloidosis patients are reaching end-stage renal disease (ESRD). There are no clear guidelines regarding eligibility for kidney transplantation in patients with AL amyloidosis, and data on outcomes are limited. We evaluated the clinical and laboratory data of 49 patients who were followed in the Amyloidosis Center at Boston University and underwent kidney transplantation at a center in the United States between 1987-2017. During a median follow-up of 7.2 years (range 0-19), the median patient survival from diagnosis was 15.4 years, and from kidney transplantation was 10.5 years. One, three, and five-year graft survival were 94%, 89%, and 81%, respectively. Patients with hematologic complete response or very good partial response prior to kidney transplantation had significantly better patient survival than patients with partial response or no response, and the median time to graft loss was 10.4 years versus 5.5 years, respectively. This is the largest published series of kidney transplantation in patients with AL amyloidosis, suggesting that kidney transplantation can have a good outcome in carefully selected patients, particularly in those who have achieved a complete response or very good partial response at the time of kidney transplantation.
C1 [Angel-Korman, Avital; Stern, Lauren; Havasi, Andrea] Boston Med Ctr, Renal Sect, Dept Med, Boston, MA USA.
   [Sarosiek, Shayna; Sloan, J. Mark; Sanchorawala, Vaishali] Boston Med Ctr, Sect Hematol & Oncol, Dept Med, Boston, MA USA.
   [Stern, Lauren; Sarosiek, Shayna; Sloan, J. Mark; Doros, Gheorghe; Sanchorawala, Vaishali; Havasi, Andrea] Boston Univ, Sch Med, Amyloidosis Ctr, Boston, MA 02118 USA.
   [Doros, Gheorghe] Boston Univ, Sch Publ Hlth, Boston, MA USA.
C3 Boston Medical Center; Boston Medical Center; Boston University; Boston
   University
RP Havasi, A (corresponding author), 650 Albany St, Boston, MA 02118 USA.
EM ahavasi@bu.edu
RI Havasi, Andrea/I-4338-2019
OI Havasi, Andrea/0000-0002-8758-0823; Sloan, John/0000-0001-7069-4528
FU Amyloidosis Center; Boston University School of Medicine; Alan and
   Sandra Gerry Amyloid Research Laboratory; NIH [1KO8DK090143]
FX This work was supported in part by funds provided by the McCaleb Award
   from the Amyloidosis Center, Boston University School of Medicine, Alan
   and Sandra Gerry Amyloid Research Laboratory (AA and AH), and NIH grant
   1KO8DK090143 (AH).
CR Bollée G, 2008, CLIN J AM SOC NEPHRO, V3, P375, DOI 10.2215/CJN.02470607
   Comenzo RL, 2012, LEUKEMIA, V26, P2317, DOI 10.1038/leu.2012.100
   Comenzo RL, 2007, CONTRIB NEPHROL, V153, P195
   Dispenzieri A, 2004, BLOOD, V103, P3960, DOI 10.1182/blood-2003-12-4192
   Dispenzieri A, 2007, BLOOD, V109, P465, DOI 10.1182/blood-2006-07-032987
   Dispenzieri A, 2014, BLOOD, V124, P2315, DOI 10.1182/blood-2014-08-596338
   DORMAN SA, 1981, HUM PATHOL, V12, P735, DOI 10.1016/S0046-8177(81)80175-X
   Eckardt KU, 2009, AM J TRANSPLANT, V9, pS1, DOI 10.1111/j.1600-6143.2009.02834.x
   Gertz MA, 2005, AM J HEMATOL, V79, P319, DOI 10.1002/ajh.20381
   GERTZ MA, 1992, ARCH INTERN MED, V152, P2245, DOI 10.1001/archinte.152.11.2245
   Gertz MA, 2002, KIDNEY INT, V61, P1, DOI 10.1046/j.1523-1755.2002.00085.x
   Gertz MA, 2009, NEPHROL DIAL TRANSPL, V24, P3132, DOI 10.1093/ndt/gfp201
   Hart A, 2018, AM J TRANSPLANT, V18, P18, DOI 10.1111/ajt.14557
   Havasi A, 2016, AM J HEMATOL, V91, pE458, DOI 10.1002/ajh.24464
   Herrmann SMS, 2011, NEPHROL DIAL TRANSPL, V26, P2032, DOI 10.1093/ndt/gfr067
   Kastritis E, 2007, HAEMATOLOGICA, V92, P1351, DOI 10.3324/haematol.11325
   Kastritis E, 2010, J CLIN ONCOL, V28, P1031, DOI 10.1200/JCO.2009.23.8220
   Kaufman GP, 2017, BLOOD, V130, P900, DOI 10.1182/blood-2017-01-763599
   Kyle RA, 1997, NEW ENGL J MED, V336, P1202, DOI 10.1056/NEJM199704243361702
   Levey AS, 1999, ANN INTERN MED, V130, P461, DOI 10.7326/0003-4819-130-6-199903160-00002
   MARTINEZVEA A, 1990, AM J NEPHROL, V10, P283, DOI 10.1159/000168121
   Merlini G, 2003, NEW ENGL J MED, V349, P583, DOI 10.1056/NEJMra023144
   Mikhael JR, 2012, BLOOD, V119, P4391, DOI 10.1182/blood-2011-11-390930
   MORONI G, 1992, CLIN NEPHROL, V38, P81
   Obici L, 2005, BBA-PROTEINS PROTEOM, V1753, P11, DOI 10.1016/j.bbapap.2005.08.014
   PASTERNACK A, 1986, TRANSPLANTATION, V42, P598, DOI 10.1097/00007890-198612000-00005
   Pinney JH, 2011, J CLIN ONCOL, V29, P674, DOI 10.1200/JCO.2010.30.5235
   Reece DE, 2009, BLOOD, V114, P1489, DOI 10.1182/blood-2009-02-203398
   Sanchorawala V, 2001, BONE MARROW TRANSPL, V28, P637, DOI 10.1038/sj.bmt.1703200
   Sanchorawala V, 2007, BLOOD, V110, P3561, DOI 10.1182/blood-2007-07-099481
   Sanchorawala V, 2006, CLIN J AM SOC NEPHRO, V1, P1331, DOI 10.2215/CJN.02740806
   Sanchorawala V, 2007, BLOOD, V109, P492, DOI 10.1182/blood-2006-07-030544
   Sattianayagam PT, 2010, AM J TRANSPLANT, V10, P2124, DOI 10.1111/j.1600-6143.2010.03227.x
   Sawinski D, 2018, TRANSPLANTATION, V102, P300, DOI 10.1097/TP.0000000000001930
   Skinner M, 1996, AM J MED, V100, P290, DOI 10.1016/S0002-9343(97)89487-9
   Skinner M, 2004, ANN INTERN MED, V140, P85, DOI 10.7326/0003-4819-140-2-200401200-00008
   Wang JH, 2016, ADV CHRONIC KIDNEY D, V23, P281, DOI 10.1053/j.ackd.2016.07.001
NR 37
TC 46
Z9 46
U1 1
U2 5
PU ELSEVIER SCIENCE INC
PI NEW YORK
PA STE 800, 230 PARK AVE, NEW YORK, NY 10169 USA
SN 0085-2538
EI 1523-1755
J9 KIDNEY INT
JI Kidney Int.
PD FEB
PY 2019
VL 95
IS 2
BP 405
EP 411
DI 10.1016/j.kint.2018.09.021
PG 7
WC Urology & Nephrology
WE Science Citation Index Expanded (SCI-EXPANDED)
SC Urology & Nephrology
GA HI0WU
UT WOS:000456166100019
PM 30580886
OA hybrid
DA 2024-04-28
ER

PT J
AU Leiba, M
   Jarjoura, S
   Abboud, W
   Nagler, A
   Yahalom, R
   Duek, A
   Yarom, N
AF Leiba, Merav
   Jarjoura, Suha
   Abboud, Waseem
   Nagler, Arnon
   Yahalom, Ran
   Duek, Adrian
   Yarom, Noam
TI Role of oral examination in newly diagnosed multiple myeloma patients: A
   safe and simple way to detect light chain amyloidosis
SO ORAL DISEASES
LA English
DT Article
DE amyloidosis; multiple myeloma; oral manifestation
ID PRIMARY SYSTEMIC AMYLOIDOSIS; SALIVARY-GLAND BIOPSY; AL AMYLOIDOSIS;
   RETROSPECTIVE ANALYSIS; SURVIVAL; TRANSPLANTATION; DEXAMETHASONE;
   THALIDOMIDE; THERAPY; IMPACT
AB ObjectiveUp to 30% of multiple myeloma (MM) patients have subclinical amyloid deposits. These patients are under-recognized and are more susceptible to drug toxicity, bleeding and death. Early diagnosis and adjustment of treatment are crucial. Biopsies of oral mucosa might be a potentially useful diagnostic tool. The objective of this study was to assess the prevalence and characteristics at presentation of oral amyloidosis in a large cohort of MM patients.
   MethodsThe prevalence and characteristics of oral amyloidosis in a large cohort of MM patients who were referred for oral evaluation before and during bisphosphonate therapy were assessed, retrospectively.
   ResultsAmong 212 patients analysed, 13 (6%) were diagnosed with concomitant light chain (AL) amyloidosis. In 54% (n=7), lesions in the oral cavity compatible with amyloid deposition were detected by examination.
   ConclusionsThe salient feature of this study is the high prevalence of oral manifestations among MM patients with amyloidosis. These results highlight the value of routine oral cavity examination and biopsy as a safe and simple method for detecting light chain amyloidosis.
C1 [Leiba, Merav] Ben Gurion Univ Negev, Assuta Ashdod Univ Hosp, Div Hematol, Fac Hlth Sci, Beer Sheva, Israel.
   [Leiba, Merav; Nagler, Arnon; Duek, Adrian] Sheba Med Ctr, Div Hematol & Bone Marrow Transplantat, Tel Hashomer, Israel.
   [Leiba, Merav; Nagler, Arnon; Duek, Adrian] Tel Aviv Univ, Sackler Sch Med, Tel Aviv, Israel.
   [Jarjoura, Suha] Tel Aviv Sourasky Med Ctr, Dept Otolaryngol Head & Neck Surg & Maxillofacial, Tel Aviv, Israel.
   [Abboud, Waseem; Yahalom, Ran] Sheba Med Ctr, Dept Oral & Maxillofacial Surg, Tel Hashomer, Israel.
   [Yarom, Noam] Sheba Med Ctr, Oral Med Unit, Tel Hashomer, Israel.
   [Yarom, Noam] Tel Aviv Univ, Maurice & Gabriela Goldschleger Sch Dent Med, Tel Aviv, Israel.
C3 Ben Gurion University; Chaim Sheba Medical Center; Sackler Faculty of
   Medicine; Sackler Faculty of Medicine; Tel Aviv Sourasky Medical Center;
   Chaim Sheba Medical Center; Chaim Sheba Medical Center; Tel Aviv
   University
RP Yarom, N (corresponding author), Sheba Med Ctr, Oral Med Unit, Tel Hashomer, Israel.
EM noam.yarom@sheba.health.gov.il
OI Abboud, Waseem/0000-0002-3190-8834
CR Aono J, 2009, ORAL MAXILLOFAC SURG, V13, P119, DOI 10.1007/s10006-009-0158-4
   Brenner H, 2008, BLOOD, V111, P2521, DOI 10.1182/blood-2007-08-104984
   Caporali R, 2008, ARTHRIT RHEUM-ARTHR, V59, P714, DOI 10.1002/art.23579
   Comenzo RL, 2002, BLOOD, V99, P4276, DOI 10.1182/blood.V99.12.4276
   DELGADO WA, 1989, J ORAL PATHOL MED, V18, P310, DOI 10.1111/j.1600-0714.1989.tb00403.x
   Desikan KR, 1997, LEUKEMIA LYMPHOMA, V27, P315, DOI 10.3109/10428199709059685
   Desport E, 2012, ORPHANET J RARE DIS, V7, DOI 10.1186/1750-1172-7-54
   Duston M A, 1987, Am J Med, V82, P412, DOI 10.1016/0002-9343(87)90439-6
   Elad S, 2010, AMYLOID, V17, P27, DOI 10.3109/13506121003619351
   Gamba G, 2000, HAEMATOLOGICA, V85, P289
   Gertz MA, 1999, HEMATOL ONCOL CLIN N, V13, P1211, DOI 10.1016/S0889-8588(05)70122-2
   Hachulla E, 2002, JOINT BONE SPINE, V69, P538, DOI 10.1016/S1297-319X(02)00449-9
   HUSBY G, 1983, CLIN EXP RHEUMATOL, V1, P353
   Kumar SK, 2008, BLOOD, V111, P2516, DOI 10.1182/blood-2007-10-116129
   Kumar SK, 2017, J NATL COMPR CANC NE, V15, P230, DOI 10.6004/jnccn.2017.0023
   Kyle RA, 2003, MAYO CLIN PROC, V78, P21, DOI 10.4065/78.1.21
   Lin JR, 2011, HUM PATHOL, V42, P734, DOI 10.1016/j.humpath.2010.08.011
   Lin P, 2009, HEMATOL ONCOL CLIN N, V23, P709, DOI 10.1016/j.hoc.2009.04.012
   Ludwig H, 2010, ONCOLOGIST, V15, P6, DOI 10.1634/theoncologist.2009-0203
   Ludwig H, 2009, BLOOD, V113, P3435, DOI 10.1182/blood-2008-07-169565
   Osawa Yutaka, 2004, Clin Exp Nephrol, V8, P127
   Palladini G, 2005, BLOOD, V105, P2949, DOI 10.1182/blood-2004-08-3231
   Palladini G, 2001, PACE, V24, P1228, DOI 10.1046/j.1460-9592.2001.01228.x
   Palumbo A, 2011, NEW ENGL J MED, V364, P1046, DOI 10.1056/NEJMra1011442
   Raab MS, 2009, LANCET, V374, P324, DOI 10.1016/S0140-6736(09)60221-X
   Rajkumar SV, 2014, LANCET ONCOL, V15, pE538, DOI 10.1016/S1470-2045(14)70442-5
   Rajkumar SV, 2009, CURR PROB CANCER, V33, P7, DOI 10.1016/j.currproblcancer.2009.01.001
   Rajkumar SV, 1998, CANCER-AM CANCER SOC, V82, P1501, DOI 10.1002/(SICI)1097-0142(19980415)82:8<1501::AID-CNCR11>3.3.CO;2-M
   Roy A, 2006, POSTGRAD MED, V119, P93, DOI 10.3810/pgm.2006.06.1652
   Silva William P P, 2015, Contemp Clin Dent, V6, pS282, DOI 10.4103/0976-237X.166814
   Stoopler ET, 2011, ORAL SURG ORAL MED O, V111, P326, DOI 10.1016/j.tripleo.2010.10.028
   Sucker C, 2006, AM J KIDNEY DIS, V47, P947, DOI 10.1053/j.ajkd.2006.03.036
   Suzuki T, 2016, ANN HEMATOL, V95, P279, DOI 10.1007/s00277-015-2549-y
   van de Donk NWCJ, 2013, EXPERT OPIN PHARMACO, V14, P1569, DOI 10.1517/14656566.2013.805746
   Viggor SF, 2009, ORAL SURG ORAL MED O, V108, pE46, DOI 10.1016/j.tripleo.2009.06.031
NR 35
TC 4
Z9 5
U1 1
U2 5
PU WILEY
PI HOBOKEN
PA 111 RIVER ST, HOBOKEN 07030-5774, NJ USA
SN 1354-523X
EI 1601-0825
J9 ORAL DIS
JI Oral Dis.
PD OCT
PY 2018
VL 24
IS 7
BP 1343
EP 1348
DI 10.1111/odi.12901
PG 6
WC Dentistry, Oral Surgery & Medicine
WE Science Citation Index Expanded (SCI-EXPANDED)
SC Dentistry, Oral Surgery & Medicine
GA GT4IY
UT WOS:000444468600023
PM 29791070
DA 2024-04-28
ER

PT J
AU Merlini, G
AF Merlini, Giampaolo
TI AL amyloidosis: from molecular mechanisms to targeted therapies
SO HEMATOLOGY-AMERICAN SOCIETY OF HEMATOLOGY EDUCATION PROGRAM
LA English
DT Article
ID LIGHT-CHAIN AMYLOIDOSIS; BRAIN NATRIURETIC PEPTIDE; HIGH-DOSE MELPHALAN;
   CARDIAC BIOMARKERS; STAGING SYSTEM; CELL TRANSPLANTATION; IMPROVED
   OUTCOMES; EARLY MORTALITY; PLASMA-CELLS; NT-PROBNP
AB Systemic amyloidosis is caused by misfolding and extracellular deposition of circulating proteins as amyloid fibrils, resulting in the dysfunction of vital organs. The most common systemic amyloidosis, light-chain (AL) amyloidosis, is caused by misfolded light chains produced by a small, dangerous B-cell clone. The process of amyloid formation, organ targeting, and damage is multifaceted and, after disease initiation, the complexity of the downstream pathogenic cascade increases, rendering its control a challenge. Because of the progressive nature of the disease, early diagnosis to prevent end-stage organ damage is vital. Improving awareness and, systematic use of biomarkers of organ damage in screening populations at risk may improve the still unsatisfactory diagnostic process. Amyloid imaging is now emerging as an limportant companion of biomarkers in formulating the diagnosis and prognosis and monitoring the effects of therapy. An accurate diagnosis is the basis for appropriate therapy that is risk-adapted and response-tailored. Effective treatments targeting the clone and rapidly and profoundly reducing the amyloid light chains have produced marked improvements in overall survival, making AL amyloidosis the most successful model of all amyloidoses. New therapies targeting the amyloid' deposits are now under development, together with novel agents modulating light chain aggregation and proteotoxicity. The future of AL amyloidosis treatment is combination therapy and will require an innovative collaborative model for a rapid translation from bench to bedside with the ultimate aim of achieving a cure for this complex disease.
C1 [Merlini, Giampaolo] Univ Pavia, Amyloidosis Res & Treatment Ctr, Fdn Ist Ricovero & Cura Carattere Sci Policlin Sa, Dept Mol Med, I-27100 Pavia, Italy.
C3 University of Pavia
RP Merlini, G (corresponding author), Univ Pavia, Amyloidosis Res & Treatment Ctr, Fdn Ist Ricovero & Cura Carattere Sci Policlin Sa, Dept Mol Med, I-27100 Pavia, Italy.
EM gmerlini@unipv.it
RI Merlini, Giampaolo/A-3817-2008
OI Merlini, Giampaolo/0000-0001-7680-3254
FU Associazione Italiana per la Ricerca sul Cancro-Special Program
   Molecular Clinical Oncology 5 per mille [9965]; CARIPLO
   "Structure-function relation of amyloid: understanding the molecular
   bases of protein misfolding diseases to design new treatments"
   [2013-0964]; Italian Ministry of Health target project
   [RF-2013-02355259]
FX This work was supported in part by "Associazione Italiana per la Ricerca
   sul Cancro-Special Program Molecular Clinical Oncology 5 per mille"
   (grant 9965), CARIPLO "Structure-function relation of amyloid:
   understanding the molecular bases of protein misfolding diseases to
   design new treatments" (grant 2013-0964), and the Italian Ministry of
   Health target project (grant RF-2013-02355259).
CR Ami D, 2016, SCI REP-UK, V6, DOI 10.1038/srep29096
   Aprile C, 1995, EUR J NUCL MED, V22, P1393, DOI 10.1007/BF01791147
   Blancas-Mejía LM, 2013, ANNU REV BIOCHEM, V82, P745, DOI 10.1146/annurev-biochem-072611-130030
   Bochtler T, 2015, J CLIN ONCOL, V33, P1371, DOI 10.1200/JCO.2014.57.4947
   Bradwell AR, 2001, CLIN CHEM, V47, P673
   Brumshtein B, 2015, ELIFE, V4, DOI 10.7554/eLife.10935
   Buss SJ, 2012, J AM COLL CARDIOL, V60, P1067, DOI 10.1016/j.jacc.2012.04.043
   Chiti F, 2017, ANNU REV BIOCHEM, V86, P27, DOI 10.1146/annurev-biochem-061516-045115
   Cohen AT, 2016, BLOOD, V128, DOI 10.1182/blood.V128.22.3824.3824
   Comenzo RL, 1996, BLOOD, V88, P2801, DOI 10.1182/blood.V88.7.2801.bloodjournal8872801
   D'Souza A, 2015, J CLIN ONCOL, V33, P3741, DOI 10.1200/JCO.2015.62.4015
   de Larrea CF, 2015, BLOOD, V125, P2239, DOI 10.1182/blood-2014-11-609883
   Diomede L, 2017, ANTIOXID REDOX SIGN, V27, P567, DOI 10.1089/ars.2016.6848
   Diomede L, 2014, BLOOD, V123, P3543, DOI 10.1182/blood-2013-10-525634
   Dispenzieri A, 2004, J CLIN ONCOL, V22, P3751, DOI 10.1200/JCO.2004.03.029
   Dispenzieri A, 2012, BLOOD, V119, P5397, DOI 10.1182/blood-2012-02-413161
   Dittrich T, 2017, BLOOD, V130, P632, DOI 10.1182/blood-2017-02-767475
   Edwards CV, 2016, BLOOD, V128, DOI 10.1182/blood.V128.22.643.643
   Fontana M, 2015, HEART FAIL REV, V20, P133, DOI 10.1007/s10741-014-9470-7
   Gertz MA, 2002, AMYLOID, V9, P24, DOI 10.3109/13506120209072441
   Gertz MA, 2016, J CLIN ONCOL, V34, P1097, DOI 10.1200/JCO.2015.63.6530
   GIANNI L, 1995, BLOOD, V86, P855
   Gillmore JD, 2016, CIRCULATION, V133, P2404, DOI 10.1161/CIRCULATIONAHA.116.021612
   Guan J, 2014, EMBO MOL MED, V6, P1493, DOI 10.15252/emmm.201404190
   HAWKINS PN, 1988, LANCET, V1, P1413
   Hegenbart U, 2017, HAEMATOLOGICA, V102, P1424, DOI 10.3324/haematol.2016.163246
   Jaccard A, 2007, NEW ENGL J MED, V357, P1083, DOI 10.1056/NEJMoa070484
   KASTRITIS E, 2016, BLOOD, V128
   Kaufman GP, 2017, BLOOD, V130, P900, DOI 10.1182/blood-2017-01-763599
   Kourelis TV, 2017, BLOOD, V129, P299, DOI 10.1182/blood-2016-10-743997
   Kourelis TV, 2013, J CLIN ONCOL, V31, P4319, DOI 10.1200/JCO.2013.50.8499
   Kristen AV, 2016, J AM COLL CARDIOL, V68, P13, DOI 10.1016/j.jacc.2016.04.035
   Kumar S, 2012, J CLIN ONCOL, V30, P989, DOI 10.1200/JCO.2011.38.5724
   Kumar SK, 2016, CLIN CANCER RES, V22, P5453, DOI 10.1158/1078-0432.CCR-16-0868
   KYLE RA, 1992, BLOOD, V79, P1817
   Lavatelli F, 2015, FASEB J, V29, P4614, DOI 10.1096/fj.15-272179
   Mahmood S, 2014, BRIT J HAEMATOL, V166, P842, DOI 10.1111/bjh.12973
   Marin-Argany M, 2016, J BIOL CHEM, V291, P19813, DOI 10.1074/jbc.M116.736736
   Mereles D, 2010, CLIN RES CARDIOL, V99, P483, DOI 10.1007/s00392-010-0142-x
   MERLINI G, 1995, P NATL ACAD SCI USA, V92, P2959, DOI 10.1073/pnas.92.7.2959
   Merlini G, 2003, NEW ENGL J MED, V349, P583, DOI 10.1056/NEJMra023144
   Merlini G, 2016, LEUKEMIA, V30, P1979, DOI 10.1038/leu.2016.191
   Merlini G, 2006, BLOOD, V108, P2520, DOI 10.1182/blood-2006-03-001164
   Merlini G, 2013, HAEMATOLOGICA, V98, P1492, DOI 10.3324/haematol.2013.094482
   Merlini G, 2012, HEMATOL-AM SOC HEMAT, P595, DOI 10.1182/asheducation-2012.1.595
   Merlini G, 2013, BLOOD, V121, P5124, DOI 10.1182/blood-2013-01-453001
   Merlini G, 2011, J CLIN ONCOL, V29, P1924, DOI 10.1200/JCO.2010.32.2271
   Mikhael JR, 2012, BLOOD, V119, P4391, DOI 10.1182/blood-2011-11-390930
   Milani P, 2017, BLOOD, V130, P625, DOI 10.1182/blood-2017-02-767467
   Milani P, 2017, AMYLOID, V24, P56, DOI 10.1080/13506129.2017.1292240
   Mishra S, 2013, AM J PHYSIOL-HEART C, V305, pH95, DOI 10.1152/ajpheart.00186.2013
   Moreau P, 2010, BLOOD, V116, P4777, DOI 10.1182/blood-2010-07-294405
   Morgan GJ, 2016, J MOL BIOL, V428, P4280, DOI 10.1016/j.jmb.2016.08.021
   Muchtar E, 2017, LEUKEMIA, V31, P1562, DOI 10.1038/leu.2016.369
   Muchtar E, 2017, BLOOD, V129, P2111, DOI 10.1182/blood-2016-11-751628
   Oliva L, 2017, BLOOD, V129, P2132, DOI 10.1182/blood-2016-08-730978
   Palladini G, 2003, CIRCULATION, V107, P2440, DOI 10.1161/01.CIR.0000068314.02595.B2
   Palladini G, 2004, BLOOD, V103, P2936, DOI 10.1182/blood-2003-08-2788
   Palladini G, 2014, LEUKEMIA, V28, P2311, DOI 10.1038/leu.2014.227
   Palladini G, 2006, BLOOD, V107, P3854, DOI 10.1182/blood-2005-11-4385
   Palladini G, 2017, BLOOD, V129, P2120, DOI 10.1182/blood-2016-12-756528
   Palladini G, 2016, BLOOD, V128, DOI 10.1182/blood.V128.22.3261.3261
   Palladini G, 2016, BLOOD, V128, P159, DOI 10.1182/blood-2016-01-629790
   Palladini G, 2015, BLOOD, V126, P612, DOI 10.1182/blood-2015-01-620302
   Palladini G, 2014, BLOOD, V124, P2325, DOI 10.1182/blood-2014-04-570010
   Palladini G, 2014, HAEMATOLOGICA, V99, P743, DOI 10.3324/haematol.2013.095463
   Palladini G, 2012, J CLIN ONCOL, V30, P4541, DOI 10.1200/JCO.2011.37.7614
   Palladini G, 2012, AM J HEMATOL, V87, P465, DOI 10.1002/ajh.23141
   Palladini G, 2012, ANN HEMATOL, V91, P89, DOI 10.1007/s00277-011-1244-x
   Palladini G, 2010, BLOOD, V116, P3426, DOI 10.1182/blood-2010-05-286567
   Palladini G, 2009, CLIN CHEM, V55, P499, DOI 10.1373/clinchem.2008.117143
   Pepys MB, 2006, ANNU REV MED, V57, P223, DOI 10.1146/annurev.med.57.121304.131243
   Perfetti V, 2012, BLOOD, V119, P144, DOI 10.1182/blood-2011-05-355784
   Rapezzi C, 2009, CIRCULATION, V120, P1203, DOI 10.1161/CIRCULATIONAHA.108.843334
   Reece DE, 2011, BLOOD, V118, P865, DOI 10.1182/blood-2011-02-334227
   Richards DB, 2015, NEW ENGL J MED, V373, P1106, DOI 10.1056/NEJMoa1504942
   Riek R, 2016, NATURE, V539, P227, DOI 10.1038/nature20416
   Rossi A, 2017, BLOOD CANCER J, V7, DOI 10.1038/bcj.2017.19
   Sanchorawala V, 2017, BLOOD, V130, P597, DOI 10.1182/blood-2017-03-771220
   Sanchorawala V, 2015, BLOOD, V126, P2345, DOI 10.1182/blood-2015-08-662726
   Selkoe DJ, 2016, EMBO MOL MED, V8, P595, DOI 10.15252/emmm.201606210
   Sher T, 2016, BLOOD, V128, P1987, DOI 10.1182/blood-2016-06-722496
   Shi JR, 2010, P NATL ACAD SCI USA, V107, P4188, DOI 10.1073/pnas.0912263107
   Tandon N, 2017, BONE MARROW TRANSPL, V52, P1126, DOI 10.1038/bmt.2017.68
   Tandon N, 2017, AM J HEMATOL, V92, P549, DOI 10.1002/ajh.24723
   Venner CP, 2014, LEUKEMIA, V28, P2304, DOI 10.1038/leu.2014.218
   Wechalekar AD, 2017, BLOOD CANCER J, V7, DOI 10.1038/bcj.2017.26
   Wechalekar AD, 2013, BLOOD, V121, P3420, DOI 10.1182/blood-2012-12-473066
   Wyatt AR, 2013, ANNU REV BIOCHEM, V82, P295, DOI 10.1146/annurev-biochem-072711-163904
   Zhou P, 2014, BLOOD, V123, P3440, DOI 10.1182/blood-2013-10-535187
NR 90
TC 120
Z9 129
U1 0
U2 5
PU AMER SOC HEMATOLOGY
PI WASHINGTON
PA 2021 L ST NW, SUITE 900, WASHINGTON, DC 20036 USA
SN 1520-4391
EI 1520-4383
J9 HEMATOL-AM SOC HEMAT
JI Hematol.-Am. Soc. Hematol. Educ. Program
PD DEC
PY 2017
BP 1
EP 12
DI 10.1182/asheducation-2017.1.1
PG 12
WC Education, Scientific Disciplines; Hematology
WE Science Citation Index Expanded (SCI-EXPANDED)
SC Education & Educational Research; Hematology
GA GG4GV
UT WOS:000432655400001
PM 29222231
OA Green Published, Bronze
DA 2024-04-28
ER

PT J
AU Lichtman, EI
   Seldin, DC
   Shelton, A
   Sanchorawala, V
AF Lichtman, Eben I.
   Seldin, David C.
   Shelton, Anthony
   Sanchorawala, Vaishali
TI Single agent lenalidomide three times a week induces hematologic
   responses in AL amyloidosis patients on dialysis
SO AMERICAN JOURNAL OF HEMATOLOGY
LA English
DT Article
ID LIGHT-CHAIN AMYLOIDOSIS; PRIMARY SYSTEMIC AMYLOIDOSIS; STEM-CELL
   TRANSPLANTATION; PHASE-II TRIAL; DOSE DEXAMETHASONE; MELPHALAN;
   CYCLOPHOSPHAMIDE; INVOLVEMENT
AB The combination of lenalidomide and dexamethasone can produce hematologic responses in previously treated patients with AL amyloidosis. Because lenalidomide is primarily excreted unchanged by the kidney, adjustments to the starting dose of lenalidomide are recommended to provide appropriate drug exposure in patients with moderate or severe renal impairment and in patients on dialysis. Here, we report on a study of patients with AL amyloidosis on dialysis treated with lenalidomide at a dose of 10 mg orally three times a week. Seven patients were enrolled. All patients had received prior treatment, with 57% receiving prior high-dose melphalan and stem cell transplantation. Two patients died before evaluation of response. The most common adverse event was infection; no thromboembolic complications were seen. One patient required dose-modification. Hematologic responses were obtained by four of the five evaluable patients. Median overall survival was 18 months. In conclusion, adjusted dose lenalidomide was reasonably tolerated and induced sustained hematologic responses in previously treated patients with AL amyloidosis on dialysis. (C) 2014 Wiley Periodicals, Inc.
C1 [Lichtman, Eben I.; Seldin, David C.; Shelton, Anthony; Sanchorawala, Vaishali] Boston Univ, Sch Med, Boston Med Ctr, Amyloidosis Ctr, Boston, MA 02118 USA.
C3 Boston Medical Center; Boston University
RP Sanchorawala, V (corresponding author), Hematol Oncol Sect, FGH 1007,820 Harrison Ave, Boston, MA 02118 USA.
EM vaishali.sanchorawala@bmc.org
OI Shelton, Anthony/0000-0003-2417-6273; Seldin, David
   C/0000-0003-0168-2333
FU Celgene Corporation
FX Contract grant sponsor: Celgene Corporation.
CR [Anonymous], 2007, REVL LEN
   Casserly LF, 2003, KIDNEY INT, V63, P1051, DOI 10.1046/j.1523-1755.2003.00813.x
   Chen N, 2007, J CLIN PHARMACOL, V47, P1466, DOI 10.1177/0091270007309563
   Dinner S, 2013, HAEMATOLOGICA, V98, P1593, DOI 10.3324/haematol.2013.084574
   Dispenzieri A, 2007, BLOOD, V109, P465, DOI 10.1182/blood-2006-07-032987
   Dispenzieri A, 2010, AM J HEMATOL, V85, P757, DOI 10.1002/ajh.21822
   Falk RH, 1997, NEW ENGL J MED, V337, P898, DOI 10.1056/NEJM199709253371306
   Gertz MA, 2005, AM J HEMATOL, V79, P319, DOI 10.1002/ajh.20381
   GERTZ MA, 1992, ARCH INTERN MED, V152, P2245, DOI 10.1001/archinte.152.11.2245
   Kastritis E, 2012, BLOOD, V119, P5384, DOI 10.1182/blood-2011-12-396903
   Kumar SK, 2012, BLOOD, V119, P4860, DOI 10.1182/blood-2012-01-407791
   KYLE RA, 1995, SEMIN HEMATOL, V32, P45
   KYLE RA, 1992, BLOOD, V79, P1817
   Merlini G, 2003, NEW ENGL J MED, V349, P583, DOI 10.1056/NEJMra023144
   Oehrlein K, 2012, CL LYMPH MYELOM LEUK, V12, P191, DOI 10.1016/j.clml.2012.01.001
   Palladini G, 2004, BLOOD, V103, P2936, DOI 10.1182/blood-2003-08-2788
   Palladini G, 2007, BLOOD, V110, P787, DOI 10.1182/blood-2007-02-076034
   Palladini G, 2013, HAEMATOLOGICA, V98, P433, DOI 10.3324/haematol.2012.073593
   Palladini G, 2012, AM J HEMATOL, V87, P465, DOI 10.1002/ajh.23141
   Sanchorawala V, 2007, BLOOD, V109, P492, DOI 10.1182/blood-2006-07-030544
   Sanchorawala V, 2013, HAEMATOLOGICA, V98, P789, DOI 10.3324/haematol.2012.075192
   Sanchorawala V, 2010, BLOOD, V116, P1990, DOI 10.1182/blood-2010-07-295485
   Tapan U, 2010, BLOOD, V116, P5071, DOI 10.1182/blood-2010-09-305136
   Cibeira MT, 2011, BLOOD, V118, P4346, DOI 10.1182/blood-2011-01-330738
NR 24
TC 3
Z9 3
U1 0
U2 1
PU WILEY-BLACKWELL
PI HOBOKEN
PA 111 RIVER ST, HOBOKEN 07030-5774, NJ USA
SN 0361-8609
EI 1096-8652
J9 AM J HEMATOL
JI Am. J. Hematol.
PD JUL
PY 2014
VL 89
IS 7
BP 706
EP 708
DI 10.1002/ajh.23722
PG 3
WC Hematology
WE Science Citation Index Expanded (SCI-EXPANDED)
SC Hematology
GA AJ9KO
UT WOS:000338029300007
PM 24668858
OA Bronze
DA 2024-04-28
ER

PT J
AU Morgenthal, S
   Bayer, R
   Schneider, E
   Zachäus, M
   Röcken, C
   Dressler, J
   Ondruschka, B
AF Morgenthal, S.
   Bayer, R.
   Schneider, E.
   Zachaeus, M.
   Roecken, C.
   Dressler, J.
   Ondruschka, B.
TI Nodular pulmonary amyloidosis with spontaneous fatal blood aspiration
SO FORENSIC SCIENCE INTERNATIONAL
LA English
DT Article
DE Localized amyloidosis; Nodular pulmonary amyloidosis; Fatal hemorrhage;
   Blood aspiration
ID LIGHT-CHAIN AMYLOIDOSIS; HEMORRHAGE
AB Amyloidosis is a multisystem disease, which is characterized by the extracellular deposition of insoluble abnormal fibrils. Histological and subsequent immunohistochemical examinations are necessary for the determination of the diagnosis and the classification of the amyloid type. The most common systemic variant is immunoglobulin-derived light chain (AL) amyloidosis. However, local or organ-limited AL amyloidosis can occur. Isolated pulmonary amyloidosis is a rare condition and frequently an incidental finding at chest scans or during autopsy. Generally, it is associated with a benign prognosis.
   Here, we present two fatal cases, in which the cause of death was asphyxiation due to severe blood aspiration. During autopsy, several nodules were found in the lungs. Based on histological and immunohistochemical analysis, the diagnosis of an isolated nodular pulmonary AL amyloidosis lambda light chain was made. Amyloid was also present in pulmonary blood vessels, which lead to fragility and finally fatal hemorrhage. (C) 2016 Elsevier Ireland Ltd. All rights reserved.
C1 [Morgenthal, S.] Univ Jena, Univ Hosp Jena, Inst Legal Med, Jena, Germany.
   [Bayer, R.; Dressler, J.; Ondruschka, B.] Univ Leipzig, Fac Med, Inst Legal Med, D-04109 Leipzig, Germany.
   [Schneider, E.] Grp Practice, Dept Pathol, Leipzig, Germany.
   [Zachaeus, M.] Helios Pk Klinikum Leipzig, Dept Internal Med, Leipzig, Germany.
   [Roecken, C.] Univ Kiel, Dept Pathol, Kiel, Germany.
C3 Friedrich Schiller University of Jena; Leipzig University; University of
   Kiel
RP Morgenthal, S (corresponding author), Univ Jena, Univ Hosp Jena, Inst Legal Med, Jena, Germany.
EM Sylvia.Morgenthal@gmx.de
RI Röcken, Christoph/A-9239-2010
OI Röcken, Christoph/0000-0002-6989-8002
CR CHOW LTC, 1993, J LARYNGOL OTOL, V107, P51, DOI 10.1017/S0022215100122145
   Dong MJ, 2015, ONCOL LETT, V9, P591, DOI 10.3892/ol.2014.2778
   Gillmore JD, 1999, THORAX, V54, P444, DOI 10.1136/thx.54.5.444
   Howard M E, 2001, Respirology, V6, P61
   Howie AJ, 2010, AMYLOID, V17, P109, DOI 10.3109/13506129.2010.527448
   LEE AB, 1983, ARCH INTERN MED, V143, P603, DOI 10.1001/archinte.143.3.603
   Mahmood S, 2015, LANCET HAEMATOL, V2, pE241, DOI 10.1016/S2352-3026(15)00068-X
   Matsumoto K, 1997, EUR RADIOL, V7, P586, DOI 10.1007/s003300050211
   Pepys MB, 2006, ANNU REV MED, V57, P223, DOI 10.1146/annurev.med.57.121304.131243
   Pinney JH, 2012, ANN CLIN BIOCHEM, V49, P229, DOI 10.1258/acb.2011.011225
   Röcken C, 2015, LANCET HAEMATOL, V2, pE225, DOI 10.1016/S2352-3026(15)00071-X
   Schönland SO, 2012, BLOOD, V119, P488, DOI 10.1182/blood-2011-06-358507
   Serraj Mounia, 2012, J Med Case Rep, V6, P40, DOI 10.1186/1752-1947-6-40
   Shenin M, 2010, JCR-J CLIN RHEUMATOL, V16, P175, DOI 10.1097/RHU.0b013e3181df8345
   Sterlacci W, 2009, PATHOL ONCOL RES, V15, P133, DOI 10.1007/s12253-008-9066-4
   STRANGE C, 1987, CHEST, V92, P367, DOI 10.1378/chest.92.2.367
   Suzuki H, 2006, INTERNAL MED, V45, P283, DOI 10.2169/internalmedicine.45.1487
   Utz JP, 1996, ANN INTERN MED, V124, P407, DOI 10.7326/0003-4819-124-4-199602150-00004
   Vieira Isabela Garcia, 2009, Cases J, V2, P6540, DOI 10.4076/1757-1626-2-6540
   YOOD RA, 1983, JAMA-J AM MED ASSOC, V249, P1322, DOI 10.1001/jama.249.10.1322
   Zhang LN, 2012, ONCOL LETT, V4, P1366, DOI 10.3892/ol.2012.923
NR 21
TC 4
Z9 4
U1 0
U2 1
PU ELSEVIER IRELAND LTD
PI CLARE
PA ELSEVIER HOUSE, BROOKVALE PLAZA, EAST PARK SHANNON, CO, CLARE, 00000,
   IRELAND
SN 0379-0738
EI 1872-6283
J9 FORENSIC SCI INT
JI Forensic Sci.Int.
PD MAY
PY 2016
VL 262
BP E1
EP E4
DI 10.1016/j.forsciint.2016.03.017
PG 4
WC Medicine, Legal
WE Science Citation Index Expanded (SCI-EXPANDED)
SC Legal Medicine
GA DJ6JP
UT WOS:000374318200001
PM 27017172
DA 2024-04-28
ER

PT J
AU Vranian, MN
   Sperry, BW
   Valent, J
   Hanna, M
AF Vranian, Michael N.
   Sperry, Brett W.
   Valent, Jason
   Hanna, Mazen
TI Emerging Advances in the Management of Cardiac Amyloidosis
SO CURRENT CARDIOLOGY REPORTS
LA English
DT Review
DE Cardiac amyloidosis; Transthyretin; Light chain; Heart transplant
ID LIGHT-CHAIN AMYLOIDOSIS; STEM-CELL TRANSPLANTATION;
   HEART-TRANSPLANTATION; AL AMYLOIDOSIS; TRANSTHYRETIN AMYLOIDOSIS;
   LIVER-TRANSPLANTATION; SURVIVAL; MELPHALAN; POLYNEUROPATHY; PROGRESSION
AB Amyloidosis is a disease in which proteins misfold, aggregate into fibrils, and deposit extracellularly disrupting organ architecture and function. There are two main types which affect the heart: light chain (AL) amyloidosis and transthyretin cardiac amyloidosis (ATTR). There is a misconception that cardiac amyloidosis has no effective treatment options. However, over the past decade, there has been extensive research and drug development. Outcomes are improving in AL amyloidosis with evolving chemotherapeutic regimens and novel monoclonal antibodies. In ATTR, therapies that decrease protein production, prevent dissociation, and promote clearance have the potential to slow or even halt a disease which is uniformly fatal. Selected patients may be candidates for heart and/or stem cell transplant and should be promptly referred to an experienced amyloid program. Herein, we discuss the emerging advances for the treatment of cardiac amyloidosis.
C1 [Vranian, Michael N.; Sperry, Brett W.; Hanna, Mazen] Cleveland Clin, Dept Cardiovasc Med, Cleveland, OH 44195 USA.
   [Valent, Jason] Cleveland Clin, Dept Hematol & Oncol, Cleveland, OH 44195 USA.
C3 Cleveland Clinic Foundation; Cleveland Clinic Foundation
RP Hanna, M (corresponding author), Cleveland Clin, Dept Cardiovasc Med, 9500 Euclid Ave, Cleveland, OH 44195 USA.
EM HANNAM@ccf.org
CR Ackermann EJ, 2012, AMYLOID, V19, P43, DOI 10.3109/13506129.2012.673140
   Ammirati E, 2012, AMYLOID, V19, P113, DOI 10.3109/13506129.2012.666509
   Baures PW, 1998, BIOORGAN MED CHEM, V6, P1389, DOI 10.1016/S0968-0896(98)00130-8
   Bennett CF, 2010, ANNU REV PHARMACOL, V50, P259, DOI 10.1146/annurev.pharmtox.010909.105654
   Berk JL, 2013, JAMA-J AM MED ASSOC, V310, P2658, DOI 10.1001/jama.2013.283815
   Bodin K, 2010, NATURE, V468, P93, DOI 10.1038/nature09494
   Bulawa CE, 2012, P NATL ACAD SCI USA, V109, P9629, DOI 10.1073/pnas.1121005109
   Buxbaum J, 2006, J AM COLL CARDIOL, V47, P1724, DOI 10.1016/j.jacc.2006.01.042
   Cardoso I, 2006, FASEB J, V20, P234, DOI 10.1096/fj.05-4509com
   Cardoso I, 2010, J TRANSL MED, V8, DOI 10.1186/1479-5876-8-74
   Carvalho A, 2015, LIVER TRANSPLANT, V21, P282, DOI 10.1002/lt.24058
   Coelho T, 2015, NEUROLOGY, V84
   Coelho T, 2013, NEW ENGL J MED, V369, P819, DOI 10.1056/NEJMoa1208760
   Coelho T, 2012, NEUROLOGY, V79, P785, DOI 10.1212/WNL.0b013e3182661eb1
   CONNER R, 1988, J HEART TRANSPLANT, V7, P165
   Damy T, 2015, J CARDIOVASC TRANSL, V8, P117, DOI 10.1007/s12265-015-9613-9
   Davidson BL, 2011, NAT REV GENET, V12, P329, DOI 10.1038/nrg2968
   Dey BR, 2010, TRANSPLANTATION, V90, P905, DOI 10.1097/TP.0b013e3181f10edb
   Dharmarajan K, 2012, J AM GERIATR SOC, V60, P765, DOI 10.1111/j.1532-5415.2011.03868.x
   Dispenzieri A, 2004, BLOOD, V103, P3960, DOI 10.1182/blood-2003-12-4192
   Dispenzieri A, 2012, BLOOD, V119, P5397, DOI 10.1182/blood-2012-02-413161
   Dubrey SW, 2004, J HEART LUNG TRANSPL, V23, P1142, DOI 10.1016/j.healun.2003.08.027
   Falk RH, 2005, CIRCULATION, V112, P2047, DOI 10.1161/CIRCULATIONAHA.104.489187
   Ferreira N, 2009, FEBS LETT, V583, P3569, DOI 10.1016/j.febslet.2009.10.062
   Gagnon KT, 2014, NUCLEIC ACID THER, V24, P428, DOI 10.1089/nat.2014.1502
   Gertz MA, 2013, BONE MARROW TRANSPL, V48, P557, DOI 10.1038/bmt.2012.170
   Gertz MA, 2005, AM J HEMATOL, V79, P319, DOI 10.1002/ajh.20381
   Giampaolo M, 2013, J CARDIOVASC TRANSL, V6, P1011
   Gilstrap LG, 2014, J HEART LUNG TRANSPL, V33, P149, DOI 10.1016/j.healun.2013.09.004
   Hamour IM, 2008, AM J TRANSPLANT, V8, P1056, DOI 10.1111/j.1600-6143.2008.02162.x
   HOLMGREN G, 1991, CLIN GENET, V40, P242
   HOSENPUD JD, 1991, CIRCULATION, V84, P338
   Jacobson DR, 1997, NEW ENGL J MED, V336, P466, DOI 10.1056/NEJM199702133360703
   Kastritis E, 2015, AM J HEMATOL, V90, pE60, DOI 10.1002/ajh.23936
   Klabunde T, 2000, NAT STRUCT BIOL, V7, P312
   Kpodonu J, 2005, J HEART LUNG TRANSPL, V24, P1763, DOI 10.1016/j.healun.2004.08.025
   Kristen AV, 2012, CLIN RES CARDIOL, V101, P805, DOI 10.1007/s00392-012-0463-z
   Kyle RA, 1997, NEW ENGL J MED, V336, P1202, DOI 10.1056/NEJM199704243361702
   Lacy MQ, 2008, J HEART LUNG TRANSPL, V27, P823, DOI 10.1016/j.healun.2008.05.016
   LEINONEN H, 1986, ACTA MED SCAND, V219, P125
   Macedo B, 1782, BIOCHIM BIOPHYS ACTA, V2008, P517
   Mahmood S, 2014, HAEMATOLOGICA, V99, P209, DOI 10.3324/haematol.2013.087619
   Maurer MS, 2015, CIRC-HEART FAIL, V8, P519, DOI 10.1161/CIRCHEARTFAILURE.113.000890
   Mereles D, 2010, CLIN RES CARDIOL, V99, P483, DOI 10.1007/s00392-010-0142-x
   Merlini G, 2013, BLOOD, V121, P5124, DOI 10.1182/blood-2013-01-453001
   Mikhael JR, 2012, BLOOD, V119, P4391, DOI 10.1182/blood-2011-11-390930
   Molina OG, 2014, J COMMUNITY HOSP INT, V4, DOI 10.3402/jchimp.v4.25500
   MUNRO SL, 1989, J CLIN ENDOCR METAB, V68, P1141, DOI 10.1210/jcem-68-6-1141
   Obici L, 2012, AMYLOID, V19, P34, DOI 10.3109/13506129.2012.678508
   Palladini G, 2014, HAEMATOLOGICA, V99, P743, DOI 10.3324/haematol.2013.095463
   Palladini G, 2012, J CLIN ONCOL, V30, P4541, DOI 10.1200/JCO.2011.37.7614
   Palladini G, 2010, BLOOD, V116, P3426, DOI 10.1182/blood-2010-05-286567
   Poshusta TL, 2009, PLOS ONE, V4, DOI 10.1371/journal.pone.0005169
   Rapezzi C, 2010, NAT REV CARDIOL, V7, P398, DOI 10.1038/nrcardio.2010.67
   Rodrigues CMP, 2001, BIOCHEM BIOPH RES CO, V281, P468, DOI 10.1006/bbrc.2001.4370
   Roig E, 2009, AM J TRANSPLANT, V9, P1414, DOI 10.1111/j.1600-6143.2009.02643.x
   Sanchorawala V, 2007, BLOOD, V110, P3561, DOI 10.1182/blood-2007-07-099481
   Siepen FAD, 2015, CLIN RES CARDIOL, V104, P640, DOI 10.1007/s00392-015-0826-3
   Solá S, 2003, MOL MED, V9, P226, DOI 10.2119/2003-00042.Rodrigues
   STONE CA, 1977, BRIT J CLIN PHARMACO, V4, pS19, DOI 10.1111/j.1365-2125.1977.tb04510.x
   Tagliavini F, 2000, J MOL BIOL, V300, P1309, DOI 10.1006/jmbi.2000.3840
   Thenappan T, 2014, AMYLOID, V21, P120, DOI 10.3109/13506129.2013.853660
   Tuchman S., 2014, BLOOD, V124, P4767
   Venner CP, 2012, BLOOD, V119, P4387, DOI 10.1182/blood-2011-10-388462
   Wall JS, 2012, PLOS ONE, V7, DOI 10.1371/journal.pone.0052686
   Ward JE, 2011, BLOOD, V118, P6610, DOI 10.1182/blood-2011-04-351643
   Yamashita T, 2005, AMYLOID, V12, P127, DOI 10.1080/13506120500107162
   Zonder JA, 2009, BLOOD, V114
NR 68
TC 17
Z9 18
U1 0
U2 10
PU SPRINGER
PI NEW YORK
PA ONE NEW YORK PLAZA, SUITE 4600, NEW YORK, NY, UNITED STATES
SN 1523-3782
EI 1534-3170
J9 CURR CARDIOL REP
JI Curr. Cardiol. Rep.
PD NOV
PY 2015
VL 17
IS 11
AR 100
DI 10.1007/s11886-015-0653-1
PG 9
WC Cardiac & Cardiovascular Systems
WE Science Citation Index Expanded (SCI-EXPANDED)
SC Cardiovascular System & Cardiology
GA CR6HX
UT WOS:000361447600009
PM 26374453
DA 2024-04-28
ER

PT J
AU D'Souza, A
   Szabo, A
   Flynn, KE
   Dhakal, B
   Chhabra, S
   Pasquini, MC
   Weihrauch, D
   Hari, PN
AF D'Souza, Anita
   Szabo, Aniko
   Flynn, Kathryn E.
   Dhakal, Binod
   Chhabra, Saurabh
   Pasquini, Marcelo C.
   Weihrauch, Dorothee
   Hari, Parameswaran N.
TI Adjuvant doxycycline to enhance anti-amyloid effects: Results from the
   dual phase 2 trial
SO ECLINICALMEDICINE
LA English
DT Article
DE Doxycycline; Systemic light chain amyloidosis; Early mortality
ID LIGHT-CHAIN AMYLOIDOSIS; AL-AMYLOIDOSIS; MATRIX METALLOPROTEINASES;
   CARDIAC BIOMARKERS; IMPROVED OUTCOMES; SURVIVAL
AB Background: Although, doxycycline use is associated with improved outcomes in amyloidosis in retrospective studies, evidence from clinical trials is limited.
   Methods: This phase 2 trial of doxycycline (clinicaltrials.gov: NCT02207556) in newly diagnosed light chain (AL) amyloidosis enrolled 25 patients with systemic AL amyloidosis on treatment with doxycycline for 1 year along with chemotherapy. Outcomes of interest included mortality, organ response, and hematologic response rates at 1 year.
   Findings: The median age was 62 years, 64% were male, and 68% had the AL lambda subtype. Patients had Mayo 2012 stage 3 in 24% and stage 4 in 28%. Cardiac involvement was present in 60% of patients, renal involvement in 72%, and 60% patients had 3 or more organs involved. Target organ was cardiac in 14(56%), renal in 7(28%), hepatic in 1(4%) and soft tissue in 3(12%). At 1 year, mortality was 20% (95% confidence interval, 8.9-41.6%) and organ response was 36% (18-57%). Hematologic response in 1-year survivors was 100%, including 30% complete and 55% very good partial response. Autologous hematopoietic cell transplant was performed in 60%; among transplanted patients, day-100 transplant-related mortality was 0. Doxycycline use was safe and not attributed to any grade 2 or higher toxicity.
   Interpretation: In addition to a low 1-year mortality, doxycycline use was safe and associated with high transplant utilization rate. We thus contend that doxycycline should be studied in a placebo-controlled study in newly diagnosed AL patients in the first year, particularly among patients with advanced disease and cardiac involvement. (C) 2020 The Author(s). Published by Elsevier Ltd.
C1 [D'Souza, Anita; Flynn, Kathryn E.; Dhakal, Binod; Chhabra, Saurabh; Pasquini, Marcelo C.; Hari, Parameswaran N.] Dept Med, Div Hematol Oncol, Baltimore, MD 21201 USA.
   [Szabo, Aniko] Inst Hlth & Safety, Div Biostat, Grand Rapids, MI USA.
   [Weihrauch, Dorothee] Med Coll Wisconsin, Dept Anesthesiol, Milwaukee, WI 53226 USA.
C3 Medical College of Wisconsin
RP D'Souza, A (corresponding author), Dept Med, Div Hematol Oncol, Baltimore, MD 21201 USA.
EM andsouza@mcw.edu
RI Dhakal, Binod/AAI-2224-2021
OI Dhakal, Binod/0000-0002-7518-5033; D'Souza, Anita/0000-0002-1092-5643
FU American Cancer Society Institutional Research Grant [86-004-26];
   Research and Education Program Fund, a component of the Advancing a
   Healthier Wisconsin endowment at the Medical College of Wisconsin and
   Clinical and Translational Science Institute;  [K23 HL141445]
FX This study was funded by the American Cancer Society Institutional
   Research Grant #86-004-26, the Research and Education Program Fund, a
   component of the Advancing a Healthier Wisconsin endowment at the
   Medical College of Wisconsin and Clinical and Translational Science
   Institute, and by a K23 HL141445 (AD). Its contents are solely the
   responsibility of the authors and do not necessarily represent the
   official views of the NIH. The funding was used to conduct the clinical
   trial.
CR [Anonymous], 2019, MULTIPLE TREATMENT S
   Benson MD, 2018, AMYLOID, V25, P215, DOI 10.1080/13506129.2018.1549825
   Bhutani D, 2018, BLOOD, V132, DOI 10.1182/blood-2018-99-118464
   Biolo A, 2008, CIRC-HEART FAIL, V1, P249, DOI 10.1161/CIRCHEARTFAILURE.108.788687
   Cardoso I, 2006, FASEB J, V20, P234, DOI 10.1096/fj.05-4509com
   Cardoso I, 2010, J TRANSL MED, V8, DOI 10.1186/1479-5876-8-74
   Charitaki E, 2016, CLIN NEPHROL, V85, P44, DOI 10.5414/CN108670
   Comenzo RL, 2012, LEUKEMIA, V26, P2317, DOI 10.1038/leu.2012.100
   D'Souza A, 2015, J CLIN ONCOL, V33, P3741, DOI 10.1200/JCO.2015.62.4015
   Forloni G, 2001, FEBS LETT, V487, P404, DOI 10.1016/S0014-5793(00)02380-2
   Hsu J., 1992, J GRAPHICAL COMPUTAT, V1, P151, DOI DOI 10.2307/1390839
   Karlstedt E, 2019, J CARD FAIL, V25, P147, DOI 10.1016/j.cardfail.2019.01.006
   Kaufman GP, 2015, AM J HEMATOL, V90, P181, DOI 10.1002/ajh.23898
   Kumar S, 2012, J CLIN ONCOL, V30, P989, DOI 10.1200/JCO.2011.38.5724
   Kumar SK, 2011, MAYO CLIN PROC, V86, P12, DOI 10.4065/mcp.2010.0480
   Lousada I, 2015, ADV THER, V32, P920, DOI 10.1007/s12325-015-0250-0
   Merlini G, 2017, HEMATOL-AM SOC HEMAT, P1, DOI 10.1182/asheducation-2017.1.1
   Muchtar E, 2017, BLOOD, V129, P2111, DOI 10.1182/blood-2016-11-751628
   Obici L, 2012, AMYLOID, V19, P34, DOI 10.3109/13506129.2012.678508
   Palladini G, 2012, J CLIN ONCOL, V30, P4541, DOI 10.1200/JCO.2011.37.7614
   Parikh SA, 2012, BLOOD, V120, DOI 10.1182/blood.V120.21.1040.1040
   Quock TP, 2018, BLOOD ADV, V2, P1046, DOI 10.1182/bloodadvances.2018016402
   Ward JE, 2011, BLOOD, V118, P6610, DOI 10.1182/blood-2011-04-351643
   Wechalekar A, 2014, BLOOD, V124
   Wechalekar AD, 2017, BLOOD CANCER J, V7, DOI 10.1038/bcj.2017.26
NR 25
TC 23
Z9 23
U1 0
U2 1
PU ELSEVIER
PI AMSTERDAM
PA RADARWEG 29, 1043 NX AMSTERDAM, NETHERLANDS
EI 2589-5370
J9 ECLINICALMEDICINE
JI EClinicalMedicine
PD JUN
PY 2020
VL 23
AR 100361
DI 10.1016/j.eclinm.2020.100361
PG 6
WC Medicine, General & Internal
WE Science Citation Index Expanded (SCI-EXPANDED)
SC General & Internal Medicine
GA RV6ON
UT WOS:000645949700003
PM 32529175
OA Green Published, gold
DA 2024-04-28
ER

PT J
AU Grogan, M
   Dispenzieri, A
   Gertz, MA
AF Grogan, Martha
   Dispenzieri, Angela
   Gertz, Morie A.
TI Light-chain cardiac amyloidosis: strategies to promote early diagnosis
   and cardiac response
SO HEART
LA English
DT Review
ID PRIMARY SYSTEMIC AMYLOIDOSIS; AL AMYLOIDOSIS; STAGING SYSTEM; NT-PROBNP;
   INFILTRATIVE CARDIOMYOPATHY; NATRIURETIC PEPTIDE; NATURAL-HISTORY;
   TROPONIN-T; SURVIVAL; BIOMARKERS
AB Amyloid light chain (AL) amyloidosis is a systemic disease characterised by the aggregation of misfolded immunoglobulin light chain (LC), predominantly in the heart and kidneys, causing organ failure. If untreated, the median survival of patients with cardiac AL amyloidosis is 6 months from the onset of heart failure. Protracted time to establish a diagnosis, often lasting >1 year, is a frequent factor in poor treatment outcomes. Cardiologists, to whom patients are often referred, frequently miss the opportunity to diagnose cardiac AL amyloidosis. Nearly all typical cardiac support measures, with the exception of diuretics, are ineffective and may even worsen clinical symptoms, emphasising the need for accurate diagnosis. Patients with severe cardiac involvement face poor outcomes; heart transplantation is rarely an option because of multiorgan involvement, rapid clinical decline and challenges in predicting which patients will respond to treatment of the underlying plasma cell disorder. Early diagnosis and prompt treatment with 'source therapies' that limit the production of amyloidogenic LC are associated with better survival and improvement in organ function after a median of 2.4 months following haematological complete response. However, organ recovery is often incomplete because these source therapies do not directly target deposited amyloid. Emerging amyloid-directed therapies may attenuate, and potentially reverse, organ dysfunction by clearing existing amyloid and inhibiting fibril formation of circulating aggregates. Improved recognition of AL amyloidosis by cardiologists allows for earlier treatment and improved outcomes.
C1 [Grogan, Martha] Mayo Clin, Div Cardiovasc Dis, Dept Med, 200 First St NW, Rochester, MN 55905 USA.
   [Dispenzieri, Angela; Gertz, Morie A.] Mayo Clin, Div Hematol, Dept Med, Rochester, MN USA.
C3 Mayo Clinic; Mayo Clinic
RP Grogan, M (corresponding author), Mayo Clin, Div Cardiovasc Dis, Dept Med, 200 First St NW, Rochester, MN 55905 USA.
EM rogan.martha@mayo.edu
RI Gertz, Morie/K-2873-2019
FU Prothena Biosciences Inc
FX Medical editorial assistance was provided by Sara Glickstein, PhD, of
   ApotheCom (San Francisco, California) and was funded by Prothena
   Biosciences Inc, whichhad no role in determining content or drafting
   this article.
CR AlJaroudi WA, 2014, J NUCL CARDIOL, V21, P271, DOI 10.1007/s12350-013-9800-5
   Antoni G, 2013, J NUCL MED, V54, P213, DOI 10.2967/jnumed.111.102053
   Bellavia D, 2012, EUR HEART J-CARD IMG, V13, P680, DOI 10.1093/ehjci/jes009
   Biolo A, 2008, CIRC-HEART FAIL, V1, P249, DOI 10.1161/CIRCHEARTFAILURE.108.788687
   Bokhari S, 2013, CIRC-CARDIOVASC IMAG, V6, P195, DOI 10.1161/CIRCIMAGING.112.000132
   Buss SJ, 2012, J AM COLL CARDIOL, V60, P1067, DOI 10.1016/j.jacc.2012.04.043
   Dispenzieri A, 2006, BLOOD, V107, P3378, DOI 10.1182/blood-2005-07-2922
   Dispenzieri A, 2004, J CLIN ONCOL, V22, P3751, DOI 10.1200/JCO.2004.03.029
   Dispenzieri A, 2003, LANCET, V361, P1787, DOI 10.1016/S0140-6736(03)13396-X
   Dispenzieri A, 2015, MAYO CLIN PROC, V90, P1054, DOI 10.1016/j.mayocp.2015.06.009
   Dispenzieri A, 2015, AM J HEMATOL, V90, P524, DOI 10.1002/ajh.24001
   Dispenzieri A, 2010, AM J HEMATOL, V85, P757, DOI 10.1002/ajh.21822
   Falk RH, 2014, CIRC-CARDIOVASC IMAG, V7, P552, DOI 10.1161/CIRCIMAGING.113.001396
   Fealey ME, 2006, CARDIOVASC PATHOL, V15, P331, DOI 10.1016/j.carpath.2006.06.002
   Feng DL, 2009, CIRCULATION, V119, P2490, DOI 10.1161/CIRCULATIONAHA.108.785014
   Gertz MA, 1997, AM J CARDIOL, V80, P93, DOI 10.1016/S0002-9149(97)00293-2
   Gertz MA, 2016, J CLIN ONCOL, V34, P1097, DOI 10.1200/JCO.2015.63.6530
   Gillmore JD, 2016, CIRCULATION, V133, P2404, DOI 10.1161/CIRCULATIONAHA.116.021612
   Grogan Martha, 2016, World J Transplant, V6, P380, DOI 10.5500/wjt.v6.i2.380
   Grogan M, 2015, HEART FAIL REV, V20, P155, DOI 10.1007/s10741-014-9464-5
   Jakubikova J, 2014, BLOOD, V124, DOI 10.1182/blood.V124.21.306.306
   Kastritis E, 2015, BLOOD CANCER J, V5, DOI 10.1038/bcj.2015.45
   Kaufman GP, 2015, AM J HEMATOL, V90, P181, DOI 10.1002/ajh.23898
   Kumar S, 2012, J CLIN ONCOL, V30, P989, DOI 10.1200/JCO.2011.38.5724
   KYLE RA, 1992, BLOOD, V79, P1817
   Langer A, 2016, P 15 ISA INT S AM UP, P3
   Lavatelli F, 2015, FASEB J, V29, P4614, DOI 10.1096/fj.15-272179
   Liedtke M, 2016, P 15 ISA INT S AM UP, P3
   Lin G, 2013, J CARDIOVASC ELECTR, V24, P793, DOI 10.1111/jce.12123
   Lousada I, 2015, ADV THER, V32, P920, DOI 10.1007/s12325-015-0250-0
   Merlini G, 2016, LEUKEMIA, V30, P1979, DOI 10.1038/leu.2016.191
   Merlini G, 2012, HEMATOL-AM SOC HEMAT, P595, DOI 10.1182/asheducation-2012.1.595
   Mohty D, 2013, ARCH CARDIOVASC DIS, V106, P528, DOI 10.1016/j.acvd.2013.06.051
   Murtagh B, 2005, AM J CARDIOL, V95, P535, DOI 10.1016/j.amjcard.2004.10.028
   Palladini G, 2015, EXPERT REV CARDIOVAS, V13, P1195, DOI 10.1586/14779072.2015.1093936
   Palladini G, 2015, BLOOD, V126, P612, DOI 10.1182/blood-2015-01-620302
   Palladini G, 2014, BLOOD, V124, P2325, DOI 10.1182/blood-2014-04-570010
   Palladini G, 2012, J CLIN ONCOL, V30, P4541, DOI 10.1200/JCO.2011.37.7614
   Palladini G, 2012, AM J HEMATOL, V87, P465, DOI 10.1002/ajh.23141
   Palladini G, 2011, AMYLOID, V18, P216, DOI 10.3109/13506129.2011.627069
   Palladini G, 2010, BLOOD, V116, P3426, DOI 10.1182/blood-2010-05-286567
   Park MA, 2015, CIRC-CARDIOVASC IMAG, V8, DOI 10.1161/CIRCIMAGING.114.002954
   Perlini S, 2013, INT J CARDIOL, V167, P2156, DOI 10.1016/j.ijcard.2012.05.097
   Rahman JE, 2004, J AM COLL CARDIOL, V43, P410, DOI 10.1016/j.jacc.2003.08.043
   Rapezzi C, 2009, CIRCULATION, V120, P1203, DOI 10.1161/CIRCULATIONAHA.108.843334
   Richards DB, 2015, NEW ENGL J MED, V373, P1106, DOI 10.1056/NEJMoa1504942
   Sethi S, 2012, KIDNEY INT, V82, P226, DOI 10.1038/ki.2012.108
   Shi JR, 2010, P NATL ACAD SCI USA, V107, P4188, DOI 10.1073/pnas.0912263107
   Suresh R, 2014, J AM SOC ECHOCARDIOG, V27, P440, DOI 10.1016/j.echo.2013.12.010
   Swiecicki PL, 2013, J HEART LUNG TRANSPL, V32, P563, DOI 10.1016/j.healun.2013.01.987
   Theis JD, 2013, J MASS SPECTROM, V48, P1067, DOI 10.1002/jms.3264
   Ward JE, 2011, BLOOD, V118, P6610, DOI 10.1182/blood-2011-04-351643
   Wechalekar A, 2015, P 57 ASH ANN M EXP O, P5
NR 53
TC 120
Z9 126
U1 0
U2 3
PU BMJ PUBLISHING GROUP
PI LONDON
PA BRITISH MED ASSOC HOUSE, TAVISTOCK SQUARE, LONDON WC1H 9JR, ENGLAND
SN 1355-6037
EI 1468-201X
J9 HEART
JI Heart
PD JUL
PY 2017
VL 103
IS 14
BP 1065
EP 1072
DI 10.1136/heartjnl-2016-310704
PG 8
WC Cardiac & Cardiovascular Systems
WE Science Citation Index Expanded (SCI-EXPANDED)
SC Cardiovascular System & Cardiology
GA EY5NK
UT WOS:000404023700005
PM 28456755
OA Green Published, hybrid
DA 2024-04-28
ER

PT J
AU Palladini, G
   Russo, P
   Foli, A
   Milani, P
   Lavatelli, F
   Obici, L
   Nuvolone, M
   Brugnatelli, S
   Invernizzi, R
   Merlini, G
AF Palladini, Giovanni
   Russo, Paola
   Foli, Andrea
   Milani, Paolo
   Lavatelli, Francesca
   Obici, Laura
   Nuvolone, Mario
   Brugnatelli, Silvia
   Invernizzi, Rosangela
   Merlini, Giampaolo
TI Salvage therapy with lenalidomide and dexamethasone in patients with
   advanced AL amyloidosis refractory to melphalan, bortezomib, and
   thalidomide
SO ANNALS OF HEMATOLOGY
LA English
DT Article
DE Amyloidosis; Lenalidomide; Refractory; Response; Survival
ID LIGHT-CHAIN AMYLOIDOSIS; CHEMOTHERAPY; COMBINATION; SURVIVAL; BNP
AB The increasing number of effective agents allows rescue therapy of patients with light-chain (AL) amyloidosis refractory to a parts per thousand yen2 previous treatments. Lenalidomide is effective in this disease and its toxicity profile encourages its use in salvage regimens. All the patients with AL amyloidosis refractory to both melphalan and bortezomib referred to our center between July 2007 and July 2009 were treated with the combination of lenalidomide and dexamethasone. Twenty-four consecutive patients were enrolled. Seventy-nine percent were also refractory to thalidomide. Two patients died before evaluation of response, and 50% experienced severe adverse events. Survival was significantly shorter in subjects with troponin I > 0.1 ng/mL and in patients diagnosed < 18 months before treatment initiation. Hematologic response was observed in 41% of patients and prolonged survival (median 10 months vs. not reached, P = 0.005) independently from troponin I concentration and from pre-treatment disease duration. Salvage therapy beyond second line of treatment can improve survival in AL amyloidosis and lenalidomide plus dexamethasone is a valuable option in this setting.
C1 [Palladini, Giovanni; Russo, Paola; Foli, Andrea; Milani, Paolo; Lavatelli, Francesca; Obici, Laura; Nuvolone, Mario; Merlini, Giampaolo] Fdn Ist Ricovero & Cura Carattere Sci IRCCS Polic, Amyloidosis Res & Treatment Ctr, Pavia, Italy.
   [Palladini, Giovanni; Russo, Paola; Foli, Andrea; Milani, Paolo; Lavatelli, Francesca; Obici, Laura; Nuvolone, Mario; Merlini, Giampaolo] Univ Pavia, Dept Biochem, I-27100 Pavia, Italy.
   [Brugnatelli, Silvia] Fdn Ist Ricovero & Cura Carattere Sci IRCCS Polic, Med Oncol Unit, Pavia, Italy.
   [Invernizzi, Rosangela] Fdn Ist Ricovero & Cura Carattere Sci IRCCS Polic, Dept Internal Med, Pavia, Italy.
C3 University of Pavia; University of Pavia
RP Merlini, G (corresponding author), Fdn Ist Ricovero & Cura Carattere Sci IRCCS Polic, Amyloidosis Res & Treatment Ctr, Pavia, Italy.
EM gmerlini@unipv.it
RI Nuvolone, Mario/K-4763-2018; Lavatelli, Francesca/K-5741-2016; Obici,
   Laura/AAC-3060-2019; Milani, Paolo/K-4920-2018; Merlini,
   Giampaolo/A-3817-2008; Palladini, Giovanni/G-1763-2010
OI Nuvolone, Mario/0000-0001-8334-1684; Lavatelli,
   Francesca/0000-0002-7693-4825; Obici, Laura/0000-0001-7468-700X; Milani,
   Paolo/0000-0002-2268-9422; Merlini, Giampaolo/0000-0001-7680-3254;
   Palladini, Giovanni/0000-0001-5994-5138
FU Ministry of Health (Ricerca Finalizzata Malattie Rare); Istituto
   Superiore di Sanita [526D/63]; Ministry of Research and University
   [2007AESFX2_003]; Associazione Italiana per la Ricerca sul Cancro
FX This work was supported by grants from the, Ministry of Health (Ricerca
   Finalizzata Malattie Rare), "Istituto Superiore di Sanita" (526D/63);
   Ministry of Research and University (2007AESFX2_003); and "Associazione
   Italiana per la Ricerca sul Cancro" Program "Harnessing tumor
   cell/microenvironment cross talk to treat mature B cell tumors".
CR Dispenzieri A, 2007, BLOOD, V109, P465, DOI 10.1182/blood-2006-07-032987
   Dispenzieri A, 2010, AM J HEMATOL, V85, P757, DOI 10.1002/ajh.21822
   Gertz MA, 2005, AM J HEMATOL, V79, P319, DOI 10.1002/ajh.20381
   Gibbs SDJ, 2009, BLOOD, V114, P712
   Merlini G, 2006, BLOOD, V108, P2520, DOI 10.1182/blood-2006-03-001164
   Moreau P, 2010, BLOOD, V116, P4777, DOI 10.1182/blood-2010-07-294405
   Palladini G, 2006, BLOOD, V107, P3854, DOI 10.1182/blood-2005-11-4385
   Palladini G, 2011, CURR OPIN ONCOL, V23, P214, DOI 10.1097/CCO.0b013e328342b840
   Palladini G, 2010, BLOOD, V116, P3426, DOI 10.1182/blood-2010-05-286567
   Palladini G, 2009, BLOOD, V114, P1117
   Sanchorawala V, 2007, BLOOD, V109, P492, DOI 10.1182/blood-2006-07-030544
   Specter R, 2011, NEPHROL DIAL TRANSPL, V26, P881, DOI 10.1093/ndt/gfq482
   Tapan U, 2010, BLOOD, V116, P5071, DOI 10.1182/blood-2010-09-305136
NR 13
TC 67
Z9 72
U1 0
U2 5
PU SPRINGER
PI NEW YORK
PA 233 SPRING ST, NEW YORK, NY 10013 USA
SN 0939-5555
J9 ANN HEMATOL
JI Ann. Hematol.
PD JAN
PY 2012
VL 91
IS 1
BP 89
EP 92
DI 10.1007/s00277-011-1244-x
PG 4
WC Hematology
WE Science Citation Index Expanded (SCI-EXPANDED)
SC Hematology
GA 870BG
UT WOS:000298643500012
PM 21533608
DA 2024-04-28
ER

PT J
AU Nuvolone, M
   Milani, P
   Palladini, G
   Merlini, G
AF Nuvolone, Mario
   Milani, Paolo
   Palladini, Giovanni
   Merlini, Giampaolo
TI Management of the elderly patient with AL amyloidosis
SO EUROPEAN JOURNAL OF INTERNAL MEDICINE
LA English
DT Article
DE AL amyloidosis; Systemic amyloidosis; Elderly; Old; Great old; Frailty
ID LIGHT-CHAIN AMYLOIDOSIS; STEM-CELL TRANSPLANTATION; HIGH-DOSE MELPHALAN;
   PRIMARY SYSTEMIC AMYLOIDOSIS; BRAIN NATRIURETIC PEPTIDE; CARDIAC
   TROPONIN-T; MONOCLONAL GAMMOPATHY; PROGNOSTIC VALUE; NATURAL-HISTORY;
   STAGING SYSTEM
AB Systemic immunoglobulin light chain (AL) amyloidosis is an aging-associated protein misfolding and deposition disease. This condition is caused by a small and otherwise indolent plasma cell (or B cell) clone secreting an unstable circulating light chain, which misfolds and deposits as amyloid fibrils possibly leading to progressive dysfunction of affected organs. AL amyloidosis can occur in the typical setting of other, rarer forms of systemic amyloidosis and can mimic other more prevalent conditions of the elderly. Therefore, its diagnosis requires a high degree of clinical suspicion and reliable diagnostic tools for accurate amyloid typing, available at specialized referral centers. In AL amyloidosis, frailty is dictated by the type and severity of organ involvement, with heart involvement being the main determinant of morbidity and mortality. Still, given a similar disease stage, elderly patients with AL amyloidosis are often an even frailer group, due to significant comorbidities, associated disability and polypharmacotherapy, socioeconomic restrictions, and limited access to clinical trials. Recent improvements in the use of biomarkers for early diagnosis, risk stratification and response monitoring, the flourishing of novel, effective anti-plasma cell therapies developed against multiple myeloma and adapted to treat AL amyloidosis, and possibly the introduction of anti-amyloid therapies are rapidly changing the clinical management of this disease and are reflected by improved outcomes. Of note, hematologic and organ responses in elderly patients with AL amyloidosis do translate in better outcome, advocating the importance of treating these patients and striving for a rapid response to therapy also in this challenging clinical setting.
C1 [Nuvolone, Mario; Milani, Paolo; Palladini, Giovanni; Merlini, Giampaolo] Univ Pavia, Fdn IRCCS Policlin San Matteo, Amyloidosis Res & Treatment Ctr, Dept Mol Med, Piazzale Golgi 2, I-27100 Pavia, Italy.
C3 IRCCS Fondazione San Matteo; University of Pavia
RP Merlini, G (corresponding author), Univ Pavia, Fdn IRCCS Policlin San Matteo, Amyloidosis Res & Treatment Ctr, Dept Mol Med, Piazzale Golgi 2, I-27100 Pavia, Italy.
EM gmerlini@unipv.it
RI Milani, Paolo/K-4920-2018; Nuvolone, Mario/K-4763-2018; Merlini,
   Giampaolo/A-3817-2008; Palladini, Giovanni/G-1763-2010
OI Milani, Paolo/0000-0002-2268-9422; Nuvolone, Mario/0000-0001-8334-1684;
   Merlini, Giampaolo/0000-0001-7680-3254; Palladini,
   Giovanni/0000-0001-5994-5138
FU Associazione Italiana per la Ricerca sul Cancro - Special Program
   Molecular Clinical Oncology 5 per mille [9965]; CARIPLO
   "Structure-function relation of amyloid: understanding the molecular
   bases of protein mis-folding diseases to design new treatments"
   [2013-0964]; CARIPLO "Molecular mechanisms of Ig toxicity in age-related
   plasma cell dyscrasias" [2015-0591]; Amyloidosis Foundation; Bart
   Barlogie Young Investigator Award from the International Myeloma Society
   (IMS)
FX This study was supported in part by grants from "Associazione Italiana
   per la Ricerca sul Cancro - Special Program Molecular Clinical Oncology
   5 per mille n. 9965", from CARIPLO "Structure-function relation of
   amyloid: understanding the molecular bases of protein mis-folding
   diseases to design new treatments n. 2013-0964", and from CARIPLO
   "Molecular mechanisms of Ig toxicity in age-related plasma cell
   dyscrasias n. 2015-0591."; MN is supported in part by a grant from the
   Amyloidosis Foundation.; GP is supported in part by the Bart Barlogie
   Young Investigator Award from the International Myeloma Society (IMS).
CR Antoni G, 2013, J NUCL MED, V54, P213, DOI 10.2967/jnumed.111.102053
   Blumenthal HT, 2004, J GERONTOL A-BIOL, V59, P361
   Bochtler T, 2008, BLOOD, V111, P4700, DOI 10.1182/blood-2007-11-122101
   Bochtler T, 2016, BLOOD, V128, P594, DOI 10.1182/blood-2015-10-676361
   Bochtler T, 2015, J CLIN ONCOL, V33, P1371, DOI 10.1200/JCO.2014.57.4947
   Bochtler T, 2014, AMYLOID, V21, P9, DOI 10.3109/13506129.2013.854766
   Boldrini M, 2013, ANN NONINVAS ELECTRO, V18, P327, DOI 10.1111/anec.12032
   Buss SJ, 2012, J AM COLL CARDIOL, V60, P1067, DOI 10.1016/j.jacc.2012.04.043
   Caccialanza R, 2006, AM J CLIN NUTR, V83, P350
   Caccialanza R, 2015, NUTRITION, V31, P1228, DOI 10.1016/j.nut.2015.04.011
   Chakraborty R, 2016, BLOOD, V127, P2936, DOI 10.1182/blood-2016-02-702035
   Chapman JR, 2015, BMJ-BRIT MED J, V351, DOI 10.1136/bmj.h3856
   Choufani EB, 2001, BLOOD, V97, P1885, DOI 10.1182/blood.V97.6.1885
   Coelho T, 2013, CURR MED RES OPIN, V29, P63, DOI 10.1185/03007995.2012.754348
   Comenzo RL, 2006, BLOOD, V107, P3489, DOI 10.1182/blood-2005-10-4148
   D'Souza A, 2015, J CLIN ONCOL, V33, P3741, DOI 10.1200/JCO.2015.62.4015
   de Larrea CF, 2015, BLOOD, V125, P2239, DOI 10.1182/blood-2014-11-609883
   Dhoble A, 2009, CLIN CARDIOL, V32, P429, DOI [10.1002/clc.20389, 10.1002/clc.20583]
   Dispenzieri A, 2004, J CLIN ONCOL, V22, P3751, DOI 10.1200/JCO.2004.03.029
   Dispenzieri A, 2014, HEART, V100, P383, DOI 10.1136/heartjnl-2013-304957
   Dispenzieri A, 2015, AM J HEMATOL, V90, P524, DOI 10.1002/ajh.24001
   Dorbala S, 2014, EUR J NUCL MED MOL I, V41, P1652, DOI 10.1007/s00259-014-2787-6
   Edwards CV, 2017, BLOOD, P130
   Falk RH, 2015, HEART FAIL REV, V20, P125, DOI 10.1007/s10741-014-9466-3
   Foli A, 2011, AMYLOID, V18, P80, DOI 10.3109/13506129.2011.574354029
   Fontana M, 2015, CIRCULATION, V132, P1570, DOI 10.1161/CIRCULATIONAHA.115.016567
   Geller HI, 2017, MAYO CLIN PROC, V92, P1800, DOI 10.1016/j.mayocp.2017.09.016
   GERTZ MA, 1985, AM J CARDIOL, V55, P1645, DOI 10.1016/0002-9149(85)90995-6
   GERTZ MA, 1986, MEDICINE, V65, P173, DOI 10.1097/00005792-198605000-00005
   Gertz MA, 2016, J CLIN ONCOL, V34, P1097, DOI 10.1200/JCO.2015.63.6530
   Gillmore JD, 2016, CIRCULATION, V133, P2404, DOI 10.1161/CIRCULATIONAHA.116.021612
   HAWKINS PN, 1990, NEW ENGL J MED, V323, P508, DOI 10.1056/NEJM199008233230803
   Hazenberg BPC, 2006, AM J MED, V119, DOI 10.1016/j.amjmed.2005.08.043
   Hutchins LF, 1999, NEW ENGL J MED, V341, P2061, DOI 10.1056/NEJM199912303412706
   Kanapuru B, 2017, BLOOD
   Kastritis E, 2018, BLOOD
   Kastritis E, 2016, BRIT J HAEMATOL, V172, P170, DOI 10.1111/bjh.13805
   Kourelis TV, 2014, AM J HEMATOL, V89, P1051, DOI 10.1002/ajh.23827
   Kourelis TV, 2013, J CLIN ONCOL, V31, P4319, DOI 10.1200/JCO.2013.50.8499
   Koyama J, 2003, CIRCULATION, V107, P2446, DOI 10.1161/01.CIR.0000068313.67758.4F
   Kristen AV, 2008, HEART RHYTHM, V5, P235, DOI 10.1016/j.hrthm.2007.10.016
   Kristen AV, 2010, BLOOD, V116, P2455, DOI 10.1182/blood-2010-02-267708
   Kristen AV, 2017, J HEART LUNG TRANSPL
   Kumar S, 2012, J CLIN ONCOL, V30, P989, DOI 10.1200/JCO.2011.38.5724
   Kyle RA, 2006, NEW ENGL J MED, V354, P1362, DOI 10.1056/NEJMoa054494
   KYLE RA, 1992, BLOOD, V79, P1817
   Lachmann HJ, 2007, NEW ENGL J MED, V356, P2361, DOI 10.1056/NEJMoa070265
   Lachmann HJ, 2002, NEW ENGL J MED, V346, P1786, DOI 10.1056/NEJMoa013354
   Landau H, 2017, LEUKEMIA, V31, P136, DOI 10.1038/leu.2016.229
   Landgren O, 2014, LEUKEMIA, V28, P1537, DOI [10.1038/leu.2014.34, 10.1038/1eu.2014.34]
   Lane T, 2013, ARTHRITIS RHEUM-US, V65, P1116, DOI 10.1002/art.37827
   Larocca A, 2016, J CLIN ONCOL
   Larsen CP, 2014, KIDNEY INT, V86, P378, DOI 10.1038/ki.2014.11
   Law WP, 2016, J NUCL MED, V57, P1733, DOI 10.2967/jnumed.115.169870
   Lee H, 2017, BONE MARROW TRANSPL, V52, P915, DOI 10.1038/bmt.2017.28
   Lisenko K, 2017, BIOL BLOOD MARROW TR, V23, P1870, DOI 10.1016/j.bbmt.2017.07.015
   Lousada I, 2015, ADV THER, V32, P920, DOI 10.1007/s12325-015-0250-0
   Manwani R, 2018, HAEMATOLOGICA
   Maurer MS, 2016, J AM COLL CARDIOL, V68, P161, DOI 10.1016/j.jacc.2016.03.596
   Mekinian A, 2010, AM J MED, V123, P864, DOI 10.1016/j.amjmed.2010.03.022
   Mereuta OM, 2014, BLOOD, V123, P1479, DOI 10.1182/blood-2013-07-517938
   Merlini G, 2003, NEW ENGL J MED, V349, P583, DOI 10.1056/NEJMra023144
   Merlini G, 2016, LEUKEMIA, V30, P1979, DOI 10.1038/leu.2016.191
   Merlini G, 2017, PLASMA CELL DYSCRASI, P273
   Merlini G, 2006, BLOOD, V108, P2520, DOI 10.1182/blood-2006-03-001164
   Merlini G, 2017, HEMATOL-AM SOC HEMAT, P1, DOI 10.1182/asheducation-2017.1.1
   Merlini G, 2013, HAEMATOLOGICA, V98, P1492, DOI 10.3324/haematol.2013.094482
   Merlini G, 2012, HEMATOL-AM SOC HEMAT, P595, DOI 10.1182/asheducation-2012.1.595
   Milani P, 2017, AMYLOID, V24, P213, DOI 10.1080/13506129.2017.1370421
   Milani P, 2017, BLOOD, V130, P625, DOI 10.1182/blood-2017-02-767467
   Muchtar E, 2017, J INTERN MED, V281, P611, DOI 10.1111/joim.12617
   Muchtar E, 2017, BRIT J HAEMATOL, V178, P888, DOI 10.1111/bjh.14830
   Muchtar E, 2017, BLOOD, V129, P2111, DOI 10.1182/blood-2016-11-751628
   Mumford AD, 2000, BRIT J HAEMATOL, V110, P454, DOI 10.1046/j.1365-2141.2000.02183.x
   Nuvolone M, 2017, EXPERT OPIN THER TAR, V21, P1095, DOI 10.1080/14728222.2017.1398235
   Nuvolone M, 2017, NEPHROL DIAL TRANSPL, V32, P770, DOI 10.1093/ndt/gfw305
   Palladini G, 2003, CIRCULATION, V107, P2440, DOI 10.1161/01.CIR.0000068314.02595.B2
   Palladini G, 2001, PACE, V24, P1228, DOI 10.1046/j.1460-9592.2001.01228.x
   Palladini G, 2017, BLOOD, V131, P525
   Palladini G, 2017, NON TRADITIONAL REF
   Palladini G, 2017, CLIN CHEM LAB MED, V55, P1734, DOI 10.1515/cclm-2016-1024
   Palladini G, 2016, BLOOD, V128, P159, DOI 10.1182/blood-2016-01-629790
   Palladini G, 2014, BLOOD, V124, P2325, DOI 10.1182/blood-2014-04-570010
   Palladini G, 2013, CL LYMPH MYELOM LEUK, V13, P244, DOI 10.1016/j.clml.2013.02.001
   Palladini G, 2012, J CLIN ONCOL, V30, P4541, DOI 10.1200/JCO.2011.37.7614
   Palladini Giovanni, 2012, Subcell Biochem, V65, P609, DOI 10.1007/978-94-007-5416-4_22
   Palladini G, 2012, AM J HEMATOL, V87, P465, DOI 10.1002/ajh.23141
   Palladini G, 2010, BLOOD, V116, P3426, DOI 10.1182/blood-2010-05-286567
   Palladini G, 2009, CLIN LYMPHOMA MYELOM, V9, P80, DOI 10.3816/CLM.2009.n.021
   Palladini G, 2009, CLIN CHEM, V55, P499, DOI 10.1373/clinchem.2008.117143
   Park MA, 2003, MEDICINE, V82, P291, DOI 10.1097/01.md.0000091183.93122.c7
   Perlini S, 2013, INT J CARDIOL, V167, P2156, DOI 10.1016/j.ijcard.2012.05.097
   PETERS RA, 1994, GUT, V35, P1322, DOI 10.1136/gut.35.9.1322
   Phull P, 2018, AMYLOID, P1
   Pinney JH, 2013, AM J TRANSPLANT, V13, P433, DOI 10.1111/j.1600-6143.2012.04326.x
   Pinney JH, 2013, J AM HEART ASSOC, V2, DOI 10.1161/JAHA.113.000098
   Prokaeva T, 2007, ARTHRITIS RHEUM-US, V56, P3858, DOI 10.1002/art.22959
   Quarta CC, 2015, NEW ENGL J MED, V372, P21, DOI 10.1056/NEJMoa1404852
   Quarta CC, 2014, CIRCULATION, V129, P1840, DOI 10.1161/CIRCULATIONAHA.113.006242
   Raina S, 2016, JACC-CARDIOVASC IMAG, V9, P1267, DOI 10.1016/j.jcmg.2016.01.036
   Rajkumar SV, 1998, CANCER-AM CANCER SOC, V82, P1501, DOI 10.1002/(SICI)1097-0142(19980415)82:8<1501::AID-CNCR11>3.3.CO;2-M
   Rapezzi C, 2009, CIRCULATION, V120, P1203, DOI 10.1161/CIRCULATIONAHA.108.843334
   Renzulli P, 2009, AMYLOID, V16, P47, DOI 10.1080/13506120802676922
   Richards DB, 2018, SCI TRANSL MED, V10, DOI 10.1126/scitranslmed.aan3128
   Richards DB, 2015, NEW ENGL J MED, V373, P1106, DOI 10.1056/NEJMoa1504942
   Rowczenio DM, 2014, HUM MUTAT, V35, pE2403, DOI 10.1002/humu.22619
   RUBINOW A, 1981, CIRCULATION, V63, P1285, DOI 10.1161/01.CIR.63.6.1285
   Sachchithanantham S, 2016, J CLIN ONCOL, V34, P2037, DOI 10.1200/JCO.2015.63.3123
   Sachchithanantham S, 2015, HAEMATOLOGICA, V100, P1469, DOI 10.3324/haematol.2015.128025
   Said SM, 2014, KIDNEY INT, V86, P370, DOI 10.1038/ki.2013.558
   Satoskar AA, 2007, ARCH PATHOL LAB MED, V131, P917
   Satoskar AA, 2011, AM J SURG PATHOL, V35, P1685, DOI 10.1097/PAS.0b013e3182263d74
   Schönland SO, 2012, BLOOD, V119, P488, DOI 10.1182/blood-2011-06-358507
   Seldin DC, 2006, BLOOD, V108, P3945, DOI 10.1182/blood-2006-06-029728
   Shu J, 2016, AMYLOID, V23, P188, DOI 10.1080/13506129.2016.1208081
   Sipe JD, 2016, AMYLOID, V23, P209, DOI 10.1080/13506129.2016.1257986
   Tam M, 2009, AMYLOID, V16, P103, DOI 10.1080/13506120902879574
   Tandon N, 2017, BONE MARROW TRANSPL, V52, P1126, DOI 10.1038/bmt.2017.68
   Tandon N, 2017, AM J HEMATOL, V92, P549, DOI 10.1002/ajh.24723
   Terrier B, 2008, MEDICINE, V87, P99, DOI 10.1097/MD.0b13e31816c43b6
   Ueda M, 2014, TRANSL NEURODEGENER, V3, DOI 10.1186/2047-9158-3-19
   Vrana JA, 2009, BLOOD, V114, P4957, DOI 10.1182/blood-2009-07-230722
   Walther DM, 2015, CELL, V161, P919, DOI 10.1016/j.cell.2015.03.032
   Wechalekar AD, 2013, BLOOD, V121, P3420, DOI 10.1182/blood-2012-12-473066
   Wechalekar AD, 2009, NAT CLIN PRACT CARD, V6, P128, DOI 10.1038/ncpcardio1423
   Weiss BM, 2014, J CLIN ONCOL, V32, P2699, DOI 10.1200/JCO.2013.50.0892
   Yaoita H, 2008, CIRC J, V72, P331, DOI 10.1253/circj.72.331
NR 127
TC 16
Z9 18
U1 2
U2 7
PU ELSEVIER SCIENCE BV
PI AMSTERDAM
PA PO BOX 211, 1000 AE AMSTERDAM, NETHERLANDS
SN 0953-6205
EI 1879-0828
J9 EUR J INTERN MED
JI Eur. J. Intern. Med.
PD DEC
PY 2018
VL 58
SI SI
BP 48
EP 56
DI 10.1016/j.ejim.2018.05.004
PG 9
WC Medicine, General & Internal
WE Science Citation Index Expanded (SCI-EXPANDED)
SC General & Internal Medicine
GA HD5EF
UT WOS:000452550200009
PM 29801808
DA 2024-04-28
ER

PT J
AU Sharpley, FA
   Fontana, M
   Martinez-Naharro, A
   Manwani, R
   Mahmood, S
   Sachchithanantham, S
   Lachmann, HJ
   Gillmore, JD
   Whelan, CJ
   Hawkins, PN
   Wechalekar, AD
AF Sharpley, Faye A.
   Fontana, Marianna
   Martinez-Naharro, Ana
   Manwani, Richa
   Mahmood, Shameem
   Sachchithanantham, Sajitha
   Lachmann, Helen J.
   Gillmore, Julian D.
   Whelan, Carol J.
   Hawkins, Philip N.
   Wechalekar, Ashutosh D.
TI Cardiac biomarkers are prognostic in systemic light chain amyloidosis
   with no cardiac involvement by standard criteria
SO HAEMATOLOGICA
LA English
DT Article
ID BRAIN NATRIURETIC PEPTIDE; STAGING SYSTEM; AL AMYLOIDOSIS; SURVIVAL;
   LIVER
AB Patients with systemic immunoglobulin light chain amyloidosis (AL) with no evidence of cardiac involvement by consensus criteria have excellent survival, but 20% will die within 5 years of diagnosis and prognostic factors remain poorly characterised. We report the outcomes of 378 prospectively followed Mayo stage I patients (N-terminal pro b-type natriuretic peptide <332 ng/L, high sensitivity cardiac troponin <55 ng/L). The median presenting N-terminal pro b-type natriuretic peptide was 161 ng/L, high sensitivity cardiac troponin 10 ng/L, creatinine 76 mu mol/L and mean left ventricular septal wall thickness, 10 mm. Median follow up was 42 (1-117 months), with 71 deaths; median overall survival was not reached (78% survival at 5 years). Although no patients had cardiac involvement by echocardiogram, a proportion (n=25/90, 28%) had cardiac involvement by cardiac magnetic resonance imaging. Age, autonomic nervous system involvement, N-terminal pro b-type natriuretic peptide >152 ng/L, high sensitivity cardiac troponin >10 ng/L and cardiac involvement by magnetic resonance imaging were predictive for survival; on multivariate analysis only N-terminal pro b-type natriuretic peptide >152 ng/L (P<0.008, hazard ratio [FIR] 3.180, confidence interval [CI]: 1.349-7.495) and cardiac involvement on magnetic resonance imaging (P=0.026, HR=5.360, CI: 1.219-23.574) were prognostic. At 5 years, 70% of patients with N-terminal pro b-type natriuretic peptide >152 ng/L were alive. In conclusion, N-terminal pro btype natriuretic peptide is prognostic for survival in patients with no cardiac involvement by consensus criteria and cardiac involvement is detected by magnetic resonance imaging in such cases. This suggests that N-terminal pro b-type natriuretic peptide thresholds for cardiac involvement in AL may need to be redefined.
C1 [Sharpley, Faye A.; Fontana, Marianna; Martinez-Naharro, Ana; Manwani, Richa; Mahmood, Shameem; Sachchithanantham, Sajitha; Lachmann, Helen J.; Gillmore, Julian D.; Whelan, Carol J.; Hawkins, Philip N.; Wechalekar, Ashutosh D.] UCL, Natl Amyloidosis Ctr, London, England.
C3 University of London; University College London
RP Sharpley, FA (corresponding author), UCL, Natl Amyloidosis Ctr, London, England.
EM f.sharpley@gmail.com
RI Hawkins, Philip/JVO-1941-2024
OI Hawkins, Philip/0000-0002-6983-9598
FU British Heart Foundation [FS/18/21/33447] Funding Source: Medline
CR Dispenzieri A, 2004, J CLIN ONCOL, V22, P3751, DOI 10.1200/JCO.2004.03.029
   Dittrich T, 2019, HAEMATOLOGICA, V104, DOI 10.3324/haematol.2018.205336
   Fontana M, 2015, CIRCULATION, V132, P1570, DOI 10.1161/CIRCULATIONAHA.115.016567
   Fradley MG, 2011, AM J CARDIOL, V108, P1341, DOI 10.1016/j.amjcard.2011.06.057
   Gavriatopoulou M, 2018, BLOOD, V131, P464, DOI [10.1182/blood-2017-10-809293, 10.1182/blood-2017-12-819904]
   Gertz MA, 2005, AM J HEMATOL, V79, P319, DOI 10.1002/ajh.20381
   Gertz MA, 1997, HEPATOLOGY, V25, P118, DOI 10.1002/hep.510250122
   Kastritis E, 2016, BLOOD, V128, P405, DOI 10.1182/blood-2016-02-702696
   Kumar S, 2012, J CLIN ONCOL, V30, P989, DOI 10.1200/JCO.2011.38.5724
   Kumar SK, 2011, MAYO CLIN PROC, V86, P12, DOI 10.4065/mcp.2010.0480
   KYLE RA, 1986, BLOOD, V68, P220
   Lovat LB, 1998, GUT, V42, P727, DOI 10.1136/gut.42.5.727
   Moreau P, 1998, BRIT J HAEMATOL, V101, P766, DOI 10.1046/j.1365-2141.1998.00772.x
   Palladini G, 2003, CIRCULATION, V107, P2440, DOI 10.1161/01.CIR.0000068314.02595.B2
   Palladini G, 2018, BLOOD, V131, P525, DOI 10.1182/blood-2017-04-780544
   Palladini G, 2012, J CLIN ONCOL, V30, P4541, DOI 10.1200/JCO.2011.37.7614
   Russo P, 2011, AMYLOID, V18, P92, DOI 10.3109/13506129.2011.574354033
   Wan K, 2018, CIRC J, V82, P739, DOI 10.1253/circj.CJ-17-0464
   Wechalekar AD, 2011, HAEMATOL-HEMATOL J, V96, P1079, DOI 10.3324/haematol.2011.040493
NR 19
TC 9
Z9 9
U1 0
U2 5
PU FERRATA STORTI FOUNDATION
PI PAVIA
PA VIA GIUSEPPE BELLI 4, 27100 PAVIA, ITALY
SN 0390-6078
J9 HAEMATOLOGICA
JI Haematologica
PD MAY 1
PY 2020
VL 105
IS 5
BP 1405
EP 1413
DI 10.3324/haematol.2019.217695
PG 9
WC Hematology
WE Science Citation Index Expanded (SCI-EXPANDED)
SC Hematology
GA LK1VA
UT WOS:000530645400044
PM 31399529
OA Green Submitted, gold, Green Published
DA 2024-04-28
ER

PT J
AU Petric, V
   Cvetko-Weiss, V
AF Petric, Vlasta
   Cvetko-Weiss, Valerija
TI HEMOSTATIC DISORDERS RELATED TO PRIMARY AL AMYLOIDOSIS - A CASE REPORT
SO ZDRAVNISKI VESTNIK-SLOVENIAN MEDICAL JOURNAL
LA Slovenian
DT Article
DE AL amyloidosis; hemostatic dysfunction; coagulation factor X deficiency;
   treatment of primary amyloidosis
ID BRAIN NATRIURETIC PEPTIDE; ACQUIRED FACTOR-X; BLEEDING MANIFESTATIONS;
   SYSTEMIC AMYLOIDOSIS; DEXAMETHASONE; DEFICIENCY; MELPHALAN
AB Background Primary AL amyloidosis is characterized by tissue deposits of amyloid, leading to organ dysfunction. Acquired hemostatic abnormalities including increased fragility of blood vessels, platelet dysfunction and coagulation factor deficiencies are common. Improved outcome of disease with poor prognosis is shown after a chemotherapy-induced decrease in plasma cell clone and impaired amiloid deposition.
   Patient and methods We report about a case of 63 year old women with spontaneus bleedings by who the primary AL amyloidosis was confirmed. She had impaired platelet aggregation, coagulation factor X deficiency, liver, kidney, spleen, peripheral nerves and heart involvement. Because of advanced stage of disease she was not a candidate for autologous stem cell transplantation. She received monthly courses of melphalan and dexamethasone. After three courses only the proteinuria decreased. Because of bleeding diathesis and heart involvement the outcome remains unpredictible.
   Conclusions For patients with primary AL amyloidosis is important to identify hemostatic disorders. Effect of chemoterapy is often delayed and during that time bleedings may complicate the course of disease.
CR Boggio L, 2001, BRIT J HAEMATOL, V112, P1074, DOI 10.1046/j.1365-2141.2001.02667.x
   Choufani EB, 2001, BLOOD, V97, P1885, DOI 10.1182/blood.V97.6.1885
   Comenzo RL, 2002, BLOOD, V99, P4276, DOI 10.1182/blood.V99.12.4276
   Dispenzieri A, 2004, BLOOD, V104, P1881, DOI 10.1182/blood-2004-01-0390
   FURIE B, 1977, NEW ENGL J MED, V297, P81, DOI 10.1056/NEJM197707142970203
   Jaccard A, 2007, NEW ENGL J MED, V357, P1083, DOI 10.1056/NEJMoa070484
   KOCJANCIC A, 2005, INTERNA MED, V3
   KOCJANCIC A, 2005, INTERNA MED, V3, P1261
   Kyle RA, 1999, BLOOD, V93, P1062, DOI 10.1182/blood.V93.3.1062.403k34_1062_1066
   Merlini G, 2003, NEW ENGL J MED, V349, P583, DOI 10.1056/NEJMra023144
   Mumford AD, 2000, BRIT J HAEMATOL, V110, P454, DOI 10.1046/j.1365-2141.2000.02183.x
   Palladini G, 2003, CIRCULATION, V107, P2440, DOI 10.1161/01.CIR.0000068314.02595.B2
   Palladini G, 2004, BLOOD, V103, P2936, DOI 10.1182/blood-2003-08-2788
   Sucker C, 2006, AM J KIDNEY DIS, V47, P947, DOI 10.1053/j.ajkd.2006.03.036
   Westermark P, 2005, AMYLOID, V12, P1, DOI 10.1080/13506120500032196
   YOOD RA, 1983, JAMA-J AM MED ASSOC, V249, P1322, DOI 10.1001/jama.249.10.1322
NR 16
TC 0
Z9 0
U1 0
U2 0
PU SLOVENE MEDICAL SOC
PI LJUBLJANA
PA ZDRAVNISKI VESTNIK, DALMATINOVA 10, P P 26, LJUBLJANA, 1001, SLOVENIA
SN 1318-0347
EI 1581-0224
J9 ZDR VESTN
JI Zdr. Vestn.
PD APR
PY 2008
VL 77
SU 1
BP I125
EP I128
PG 4
WC Medicine, General & Internal
WE Science Citation Index Expanded (SCI-EXPANDED)
SC General & Internal Medicine
GA 389QX
UT WOS:000262110700023
DA 2024-04-28
ER

PT J
AU Lamm, W
   Willenbacher, W
   Lang, A
   Zojer, N
   Müldür, E
   Ludwig, H
   Schauer-Stalzer, B
   Zielinski, CC
   Drach, J
AF Lamm, W.
   Willenbacher, W.
   Lang, A.
   Zojer, N.
   Muelduer, E.
   Ludwig, H.
   Schauer-Stalzer, B.
   Zielinski, C. C.
   Drach, J.
TI Efficacy of the combination of bortezomib and dexamethasone in systemic
   AL amyloidosis
SO ANNALS OF HEMATOLOGY
LA English
DT Article
DE AL amyloidosis; Bortezomib; Proteasome Inhibition; Complete remission
ID RELAPSED MULTIPLE-MYELOMA; STEM-CELL TRANSPLANTATION; LIGHT-CHAIN
   AMYLOIDOSIS; HIGH-DOSE MELPHALAN; TRIAL
AB Bortezomib-dexamethasone (Btz/Dex) is an active regimen in patients with multiple myeloma and has been used in few patients with amyloidosis. Here, we report a retrospective evaluation of the efficacy and toxicity of Btz/Dex in 26 patients with AL amyloidosis (AL). Eighteen patients (69%) received Btz/Dex as first-line treatment. Organs most frequently involved were kidneys (100%) and heart (35%); five patients (19%) had less than two organs involved. The overall response rate was 54% (14 of 26 patients), with eight patients (31%) achieving a hematologic complete remission (CR). All patients who reached a CR received Btz/Dex as first-line therapy. Median time to response was 7.5 weeks. Improvement in organ function was noticed in three patients (12%). Median progression-free survival (PFS) and overall survival (OS) was 5.0 and 18.7 months, respectively; in CR patients, however, median PFS and OS have not yet been reached. Toxicities were manageable, with hematological side effects being most common. No grade 3/4 neuropathy was observed. Our results confirm the activity of bortezomib/dexamethasone in patients with AL amyloidosis and suggest that patients achieving a CR have a marked benefit for survival.
C1 [Lamm, W.; Schauer-Stalzer, B.; Zielinski, C. C.; Drach, J.] Med Univ Vienna, Dept Med 1, Div Clin Oncol, A-1090 Vienna, Austria.
   [Willenbacher, W.] Univ Innsbruck Hosp, Dept Hematol & Oncol, A-6020 Innsbruck, Austria.
   [Zojer, N.; Muelduer, E.; Ludwig, H.] Wilhelminenspital Vienna, Dept Med 1, Vienna, Austria.
   [Lang, A.] Landeskrankenhaus Feldkirch, Div Oncol, Dept Internal Med, Feldkirch, Austria.
C3 Medical University of Vienna; Medical University of Innsbruck;
   Wilhelminenspital
RP Drach, J (corresponding author), Med Univ Vienna, Dept Med 1, Div Clin Oncol, Waehringer Guertel 18-20, A-1090 Vienna, Austria.
EM johannes.drach@meduniwien.ac.at
OI Lang, Alois Hermann/0000-0002-8773-735X
CR Comenzo RL, 2002, BLOOD, V99, P4276, DOI 10.1182/blood.V99.12.4276
   Dispenzieri A, 2007, BLOOD, V109, P465, DOI 10.1182/blood-2006-07-032987
   Gertz MA, 2005, AM J HEMATOL, V79, P319, DOI 10.1002/ajh.20381
   Harousseau JL, 2010, BLOOD IN PRESS
   Jaccard A, 2007, NEW ENGL J MED, V357, P1083, DOI 10.1056/NEJMoa070484
   Kastritis E, 2007, HAEMATOLOGICA, V92, P1351, DOI 10.3324/haematol.11325
   Kastritis E, 2010, J CLIN ONCOL, V28, P1031, DOI 10.1200/JCO.2009.23.8220
   Kyle RA, 1997, NEW ENGL J MED, V336, P1202, DOI 10.1056/NEJM199704243361702
   Merlini G, 2003, NEW ENGL J MED, V349, P583, DOI 10.1056/NEJMra023144
   Merlini G, 2006, BLOOD, V108, P2520, DOI 10.1182/blood-2006-03-001164
   Niesvizky R, 2008, BRIT J HAEMATOL, V143, P46, DOI 10.1111/j.1365-2141.2008.07303.x
   Palladini G, 2005, BLOOD, V105, P2949, DOI 10.1182/blood-2004-08-3231
   Richardson PG, 2005, NEW ENGL J MED, V352, P2487, DOI 10.1056/NEJMoa043445
   Sanchorawala V, 2001, BONE MARROW TRANSPL, V28, P637, DOI 10.1038/sj.bmt.1703200
   Sanchorawala V, 2007, BLOOD, V109, P492, DOI 10.1182/blood-2006-07-030544
   Sitia R, 2007, HAEMATOLOGICA, V92, P1302, DOI 10.3324/haematol.12136
   Teixeira PF, 2006, J BIOL CHEM, V281, P21998, DOI 10.1074/jbc.M602302200
   Wechalekar AD, 2008, HAEMATOLOGICA, V93, P295, DOI 10.3324/haematol.11627
NR 18
TC 42
Z9 43
U1 0
U2 6
PU SPRINGER
PI NEW YORK
PA 233 SPRING ST, NEW YORK, NY 10013 USA
SN 0939-5555
EI 1432-0584
J9 ANN HEMATOL
JI Ann. Hematol.
PD FEB
PY 2011
VL 90
IS 2
BP 201
EP 206
DI 10.1007/s00277-010-1062-6
PG 6
WC Hematology
WE Science Citation Index Expanded (SCI-EXPANDED)
SC Hematology
GA 704LC
UT WOS:000286053500010
PM 20821326
OA Green Submitted
DA 2024-04-28
ER

PT J
AU Trakada, G
   Fotiou, D
   Kallianos, A
   Theodorakakou, F
   Migkou, M
   Gavriatopoulou, M
   Kanellias, N
   Malandrakis, P
   Ntanasis-Stathopoulos, I
   Eleutherakis-Papaiakovou, E
   Dialoupi, I
   Terpos, E
   Dimopoulos, MA
   Kastritis, E
AF Trakada, Georgia
   Fotiou, Despina
   Kallianos, Anastasios
   Theodorakakou, Foteini
   Migkou, Magdalini
   Gavriatopoulou, Maria
   Kanellias, Nikolaos
   Malandrakis, Panagiotis
   Ntanasis-Stathopoulos, Ioannis
   Eleutherakis-Papaiakovou, Evangelos
   Dialoupi, Ioanna
   Terpos, Evangelos
   Dimopoulos, Meletios A.
   Kastritis, Efstathios
TI Pulmonary function tests reveal unrecognised lung dysfunction and have
   independent prognostic significance in patients with systemic AL
   amyloidosis
SO AMYLOID-JOURNAL OF PROTEIN FOLDING DISORDERS
LA English
DT Article
DE AL amyloidosis; pulmonary function tests; restrictive breathing
   physiology; respiratory muscle stress
ID LIGHT-CHAIN AMYLOIDOSIS; STAGING SYSTEM; NATRIURETIC PEPTIDE; ORGAN
   INVOLVEMENT; RENAL-RESPONSE; STANDARDIZATION; CHEMOTHERAPY
AB Background Lung involvement in AL amyloidosis is not very common, but post-mortem data and retrospective studies suggest it is likely underrecognized. Aim To perform a comprehensive evaluation of lung function with pulmonary function tests (PFTs) in patients with newly diagnosed AL amyloidosis. Methods A prospective, non-interventional study of 139 consecutive patients with newly diagnosed AL amyloidosis. Results PFTs indicated normal breathing physiology in 68% of patients, obstructive in 9% and restrictive in 23%; the latter was associated with worse survival (28.6 vs 76 months for obstructive/normal physiology, p = 0.002) and remained significant after adjustment for Mayo stage and abnormal chest-CT. Forced vital capacity <80% of predicted value, forced expiratory volume <80% of predicted value, and carbon monoxide diffusion capacity <70% were independently associated with poorer survival. Respiratory muscle strength (as assessed by maximal expiratory (Pe) and inspiratory (Pi) pressure) was affected in most patients (64% had Pi < 55% and 57% had Pe < 70% of predicted values). Pe% was an independent prognostic factor for survival (HR: 0.984 per 1% unit increase, p = 0.007). Conclusions Pulmonary dysfunction, as assessed with PFTs, is common and underrecognized in patients with systemic AL amyloidosis, with significant prognostic and potentially therapeutic implications, independent of the degree of cardiac dysfunction or chest-CT findings.
C1 [Trakada, Georgia; Fotiou, Despina; Kallianos, Anastasios; Theodorakakou, Foteini; Migkou, Magdalini; Gavriatopoulou, Maria; Kanellias, Nikolaos; Malandrakis, Panagiotis; Ntanasis-Stathopoulos, Ioannis; Eleutherakis-Papaiakovou, Evangelos; Dialoupi, Ioanna; Terpos, Evangelos; Dimopoulos, Meletios A.; Kastritis, Efstathios] Natl & Kapodistrian Univ Athens, Sch Med, Dept Clin Therapeut, Athens, Greece.
C3 National & Kapodistrian University of Athens; Athens Medical School
RP Kastritis, E (corresponding author), Natl & Kapodistrian Univ Athens, Sch Med, Dept Clin Therapeut, Athens, Greece.
EM ekastritis@gmail.com
RI Ntanasis-Stathopoulos, Ioannis/AAD-3692-2019; Kastritis,
   Efstathios/AAE-4483-2020; Eleftherakis-Papaiakovou,
   Evangelos/AAA-7055-2020; Migkou, Magdalini/AAF-2483-2019; Terpos,
   Evangelos/AAD-3667-2019
OI Ntanasis-Stathopoulos, Ioannis/0000-0002-6328-9783;
   Eleftherakis-Papaiakovou, Evangelos/0000-0003-3407-5994; Terpos,
   Evangelos/0000-0001-5133-1422; Fotiou, Despina/0000-0002-0618-8900
CR Aldrich TK, 2002, AM J RESP CRIT CARE, V166, P548, DOI 10.1164/rccm.166.4.518
   CELLI BR, 1978, CHEST, V74, P543, DOI 10.1378/chest.74.5.543
   Comenzo RL, 2001, BLOOD, V98, P714, DOI 10.1182/blood.V98.3.714
   Cordier JF, 2005, SEMIN RESP CRIT CARE, V26, P502, DOI 10.1055/s-2005-922033
   CRAPO RO, 1989, CLIN CHEST MED, V10, P187
   Czeyda-Pommersheim F, 2015, RADIOGRAPHICS, V35, P1381, DOI 10.1148/rg.2015140179
   Dispenzieri A, 2004, J CLIN ONCOL, V22, P3751, DOI 10.1200/JCO.2004.03.029
   Dubrey SW, 1998, QJM-MON J ASSOC PHYS, V91, P141, DOI 10.1093/qjmed/91.2.141
   Gertz MA, 2005, AM J HEMATOL, V79, P319, DOI 10.1002/ajh.20381
   Geusens EA, 1997, AM J ROENTGENOL, V168, P1116, DOI 10.2214/ajr.168.4.9124132
   Govender P, 2017, AMYLOID, V24, P37, DOI 10.1080/13506129.2017.1301917
   Graham BL, 2017, EUR RESPIR J, V49, DOI 10.1183/13993003.00016-2016
   GRAHAM CM, 1992, AM J ROENTGENOL, V158, P265, DOI 10.2214/ajr.158.2.1729778
   HUI AN, 1986, ARCH PATHOL LAB MED, V110, P212
   Kastritis E, 2017, AM J HEMATOL, V92, P632, DOI 10.1002/ajh.24738
   Khor YM, 2020, EUR J NUCL MED MOL I, V47, P1998, DOI 10.1007/s00259-019-04627-7
   Kumar S, 2012, J CLIN ONCOL, V30, P989, DOI 10.1200/JCO.2011.38.5724
   MacIntyre N, 2005, EUR RESPIR J, V26, P720, DOI 10.1183/09031936.05.00034905
   Merlini G, 2003, NEW ENGL J MED, V349, P583, DOI 10.1056/NEJMra023144
   Milani P, 2017, EUR RESPIR REV, V26, DOI 10.1183/16000617.0046-2017
   Miller MR, 2005, EUR RESPIR J, V26, P319, DOI 10.1183/09031936.05.00034805
   Palladini G, 2014, BLOOD, V124, P2325, DOI 10.1182/blood-2014-04-570010
   Palladini G, 2010, BLOOD, V116, P3426, DOI 10.1182/blood-2010-05-286567
   Park MA, 2015, CIRC-CARDIOVASC IMAG, V8, DOI 10.1161/CIRCIMAGING.114.002954
   Pellegrino R, 2005, EUR RESPIR J, V26, P948, DOI 10.1183/09031936.05.00035205
   Pepys MB, 2006, ANNU REV MED, V57, P223, DOI 10.1146/annurev.med.57.121304.131243
   Pickford HA, 1997, AM J ROENTGENOL, V168, P351, DOI 10.2214/ajr.168.2.9016204
   Trakada G, 2019, ANN HEMATOL, V98, P1427, DOI 10.1007/s00277-019-03641-x
   Utz JP, 1996, ANN INTERN MED, V124, P407, DOI 10.7326/0003-4819-124-4-199602150-00004
   Van Eetvelde BLM, 2018, J DIABETES RES, V2018, DOI 10.1155/2018/8065938
   Wanger J, 2005, EUR RESPIR J, V26, P511, DOI 10.1183/09031936.05.00035005
   Zagouri F, 2011, AM J HEMATOL, V86, P882, DOI 10.1002/ajh.22135
NR 32
TC 0
Z9 0
U1 0
U2 0
PU TAYLOR & FRANCIS LTD
PI ABINGDON
PA 2-4 PARK SQUARE, MILTON PARK, ABINGDON OR14 4RN, OXON, ENGLAND
SN 1350-6129
EI 1744-2818
J9 AMYLOID
JI Amyloid-J. Protein Fold. Disord.
PD APR 3
PY 2023
VL 30
IS 2
BP 153
EP 160
DI 10.1080/13506129.2022.2136519
EA OCT 2022
PG 8
WC Biochemistry & Molecular Biology; Medicine, General & Internal;
   Medicine, Research & Experimental
WE Science Citation Index Expanded (SCI-EXPANDED)
SC Biochemistry & Molecular Biology; General & Internal Medicine; Research
   & Experimental Medicine
GA M2AA0
UT WOS:000871822600001
PM 36281984
DA 2024-04-28
ER

PT J
AU Stelmach-Goldys, A
   Zaborek-Lyczba, M
   Lyczba, J
   Garus, B
   Pasiarski, M
   Mertowska, P
   Malkowska, P
   Hrynkiewicz, R
   Niedzwiedzka-Rystwej, P
   Grywalska, E
AF Stelmach-Goldys, Agnieszka
   Zaborek-Lyczba, Monika
   Lyczba, Jakub
   Garus, Bartosz
   Pasiarski, Marcin
   Mertowska, Paulina
   Malkowska, Paulina
   Hrynkiewicz, Rafal
   Niedzwiedzka-Rystwej, Paulina
   Grywalska, Ewelina
TI Physiology, Diagnosis and Treatment of Cardiac Light Chain Amyloidosis
SO JOURNAL OF CLINICAL MEDICINE
LA English
DT Review
DE amyloidosis; cardiac amyloidosis; light-chain amyloidosis; molecular
   mechanisms; protein aggregation; misfolding
ID PRIMARY SYSTEMIC AMYLOIDOSIS; BRAIN NATRIURETIC PEPTIDE; AL-AMYLOIDOSIS;
   PROGNOSTIC VALUE; STAGING SYSTEM; HIGH-RISK; SERUM; ASSOCIATION;
   BIOMARKERS; SURVIVAL
AB AL (light-chain) amyloidosis is a systemic disease in which amyloid fibers are formed from kappa or lambda immunoglobulin light chains, or fragments thereof, produced by a neoplastic clone of plasmocytes. The produced protein is deposited in tissues and organs in the form of extracellular deposits, which leads to impairment of their functions and, consequently, to death. Despite the development of research on pathogenesis and therapy, the mortality rate of patients with late diagnosed amyloidosis is 30%. The diagnosis is delayed due to the complex clinical picture and the slow progression of the disease. This is the type of amyloidosis that most often contributes to cardiac lesions and causes cardiac amyloidosis (CA). Early diagnosis and correct identification of the type of amyloid plays a crucial role in the planning and effectiveness of therapy. In addition to standard histological studies based on Congo red staining, diagnostics are enriched by tests to determine the degree of cardiac involvement. In this paper, we discuss current diagnostic methods used in cardiac light chain amyloidosis and the latest therapies that contribute to an improved patient prognosis.
C1 [Stelmach-Goldys, Agnieszka; Garus, Bartosz; Pasiarski, Marcin] Jan Kochanowski Univ, Dept Immunol, Fac Hlth Sci, PL-25317 Kielce, Poland.
   [Stelmach-Goldys, Agnieszka; Garus, Bartosz; Pasiarski, Marcin] Holy Cross Canc Ctr, Dept Hematol, PL-25734 Kielce, Poland.
   [Zaborek-Lyczba, Monika; Lyczba, Jakub; Mertowska, Paulina; Grywalska, Ewelina] Med Univ Lublin, Dept Expt Immunol, PL-20093 Lublin, Poland.
   [Malkowska, Paulina; Hrynkiewicz, Rafal; Niedzwiedzka-Rystwej, Paulina] Univ Szczecin, Inst Biol, PL-71412 Szczecin, Poland.
C3 Jan Kochanowski University; Medical University of Lublin; University of
   Szczecin
RP Niedzwiedzka-Rystwej, P (corresponding author), Univ Szczecin, Inst Biol, PL-71412 Szczecin, Poland.
EM astelmach3@o2.pl; monika.zaborekk@gmail.com; jakublyczba7@gmail.com;
   bartosz.garu@gmail.com; marcinpasiarski@gmail.com;
   paulinamertowska@gmail.com; paulina.malkowska@phd.usz.edu.pl;
   rafal.hrynkiewicz@usz.edu.pl; paulina.niedzwiedzka-rystwej@usz.edu.pl;
   ewelina.grywalska@umlub.pl
RI Hrynkiewicz, Rafał/AAG-2054-2021; Niedźwiedzka-Rystwej,
   Paulina/T-6496-2019
OI Hrynkiewicz, Rafał/0000-0002-0688-6928; Niedźwiedzka-Rystwej,
   Paulina/0000-0003-4065-3842; Zaborek, Monika/0000-0002-0152-4629;
   Lyczba, Jakub/0000-0002-3420-4832; Grywalska,
   Ewelina/0000-0002-0451-4741; Mertowska, Paulina/0000-0001-9530-6659;
   Malkowska, Paulina/0000-0003-2430-5020
FU Medical University of Lublin, Poland [DS 640]
FX FundingThis work was supported by the Medical University of Lublin,
   Poland (DS 640).
CR Ardehali H, 2004, AM HEART J, V147, P919, DOI 10.1016/j.ahj.2003.09.020
   Banypersad SM, 2012, J AM HEART ASSOC, V1, DOI 10.1161/JAHA.111.000364
   Bellavia D, 2010, J AM SOC ECHOCARDIOG, V23, P643, DOI 10.1016/j.echo.2010.03.027
   Berk JL, 2003, CHEST, V124, P969, DOI 10.1378/chest.124.3.969
   Bochtler T, 2008, BLOOD, V111, P4700, DOI 10.1182/blood-2007-11-122101
   Bradwell AR, 2001, CLIN CHEM, V47, P673
   Chiti F, 2017, ANNU REV BIOCHEM, V86, P27, DOI 10.1146/annurev-biochem-061516-045115
   Comenzo RL, 2009, BLOOD, V114, P3147, DOI 10.1182/blood-2009-04-202879
   D'Souza A, 2015, J CLIN ONCOL, V33, P3741, DOI 10.1200/JCO.2015.62.4015
   Dhodapkar MV, 2004, BLOOD, V104, P3520, DOI 10.1182/blood-2004-05-1924
   Dispenzieri A, 2006, BLOOD, V107, P3378, DOI 10.1182/blood-2005-07-2922
   Dispenzieri A, 2004, J CLIN ONCOL, V22, P3751, DOI 10.1200/JCO.2004.03.029
   Donnelly JP, 2017, CLEV CLIN J MED, V84, P12, DOI 10.3949/ccjm.84.s3.02
   Dubrey SW, 1998, QJM-MON J ASSOC PHYS, V91, P141, DOI 10.1093/qjmed/91.2.141
   Esplin BL, 2013, CURR PROB CARDIOLOGY, V38, P53, DOI 10.1016/j.cpcardiol.2012.11.002
   Falk RH, 1997, NEW ENGL J MED, V337, P898, DOI 10.1056/NEJM199709253371306
   Falk RH, 2005, CIRCULATION, V112, P2047, DOI 10.1161/CIRCULATIONAHA.104.489187
   Falk RH, 2016, J AM COLL CARDIOL, V68, P1324, DOI 10.1016/j.jacc.2016.06.053
   Garcia Y, 2018, HUM PATHOL, V72, P71, DOI 10.1016/j.humpath.2017.11.001
   Garcia-Pavia Pablo, 2021, Eur Heart J, V42, P1554, DOI 10.1093/eurheartj/ehab072
   Gertz MA, 2018, AM J HEMATOL, V93, P1169, DOI 10.1002/ajh.25149
   Gertz MA, 2009, NEPHROL DIAL TRANSPL, V24, P3132, DOI 10.1093/ndt/gfp201
   GLENNER GG, 1973, SEMIN HEMATOL, V10, P65
   Guan J, 2012, AM J PHYSIOL-HEART C, V302, pH544, DOI 10.1152/ajpheart.00815.2011
   Harrison CJ, 2002, BRIT J HAEMATOL, V117, P427, DOI 10.1046/j.1365-2141.2002.03438.x
   Hayman SR, 2001, BLOOD, V98, P2266, DOI 10.1182/blood.V98.7.2266
   Jeryczynski G, 2021, ESMO OPEN, V6, DOI 10.1016/j.esmoop.2021.100065
   Kastritis E, 2017, AM J HEMATOL, V92, P632, DOI 10.1002/ajh.24738
   Keeling J, 2004, LAB INVEST, V84, P1322, DOI 10.1038/labinvest.3700161
   Knowles TPJ, 2014, NAT REV MOL CELL BIO, V15, P384, DOI 10.1038/nrm3810
   Kourelis TV, 2017, BLOOD, V129, P299, DOI 10.1182/blood-2016-10-743997
   Kourelis TV, 2013, J CLIN ONCOL, V31, P4319, DOI 10.1200/JCO.2013.50.8499
   Koyama J, 2002, AM J CARDIOL, V89, P1067, DOI 10.1016/S0002-9149(02)02277-4
   Kristen AV, 2008, HEART RHYTHM, V5, P235, DOI 10.1016/j.hrthm.2007.10.016
   Kumar S, 2012, J CLIN ONCOL, V30, P989, DOI 10.1200/JCO.2011.38.5724
   Kumar S, 2010, BLOOD, V116, P5126, DOI 10.1182/blood-2010-06-290668
   KYLE RA, 1992, BLOOD, V79, P1817
   Lee GY, 2014, MAYO CLIN PROC, V89, P781, DOI 10.1016/j.mayocp.2014.01.013
   Maleszewski JJ, 2015, CARDIOVASC PATHOL, V24, P343, DOI 10.1016/j.carpath.2015.07.008
   Marin-Argany M, 2016, J BIOL CHEM, V291, P19813, DOI 10.1074/jbc.M116.736736
   Martinez-Naharro A, 2018, CLIN MED, V18, pS30, DOI 10.7861/clinmedicine.18-2-s30
   Merlini G, 2003, NEW ENGL J MED, V349, P583, DOI 10.1056/NEJMra023144
   Merlini G, 2017, HEMATOL-AM SOC HEMAT, P1, DOI 10.1182/asheducation-2017.1.1
   Miani Daniela, 2002, Ital Heart J, V3, P479
   Mikhael JR, 2010, BLOOD, V116, P1263
   Monsellier E, 2008, PLOS COMPUT BIOL, V4, DOI 10.1371/journal.pcbi.1000199
   Muchtar E, 2021, J INTERN MED, V289, P268, DOI 10.1111/joim.13169
   Muchtar E, 2016, ACTA HAEMATOL-BASEL, V135, P172, DOI 10.1159/000443200
   Mumford AD, 2000, BRIT J HAEMATOL, V110, P454, DOI 10.1046/j.1365-2141.2000.02183.x
   Nilsson MR, 2004, METHODS, V34, P151, DOI 10.1016/j.ymeth.2004.03.012
   Oerlemans MIFJ, 2019, NETH HEART J, V27, P525, DOI 10.1007/s12471-019-1299-1
   Oliva L, 2010, BLOOD, V116, P1627, DOI 10.1182/blood.V116.21.3992.3992
   Palladini G, 2003, CIRCULATION, V107, P2440, DOI 10.1161/01.CIR.0000068314.02595.B2
   Palladini G, 2006, BLOOD, V107, P3854, DOI 10.1182/blood-2005-11-4385
   Palladini G, 2012, J CLIN ONCOL, V30, P4541, DOI 10.1200/JCO.2011.37.7614
   Paravastu AK, 2008, P NATL ACAD SCI USA, V105, P18349, DOI 10.1073/pnas.0806270105
   Pepys MB, 2006, ANNU REV MED, V57, P223, DOI 10.1146/annurev.med.57.121304.131243
   Perfetti V, 2012, BLOOD, V119, P144, DOI 10.1182/blood-2011-05-355784
   Perkowska-Ptasinska A, 2016, BMC NEPHROL, V17, DOI 10.1186/s12882-016-0410-8
   Petruzziello F, 2010, ANN HEMATOL, V89, P469, DOI 10.1007/s00277-009-0857-9
   Picken MM, 2010, ARCH PATHOL LAB MED, V134, P545, DOI 10.1043/1543-2165-134.4.545
   Quarta CC, 2012, CIRCULATION, V126, pE178, DOI 10.1161/CIRCULATIONAHA.111.069195
   Quock TP, 2018, BLOOD ADV, V2, P1046, DOI 10.1182/bloodadvances.2018016402
   Rapezzi C, 2009, CIRCULATION, V120, P1203, DOI 10.1161/CIRCULATIONAHA.108.843334
   Riek R, 2016, NATURE, V539, P227, DOI 10.1038/nature20416
   Rottenaicher GJ, 2021, J BIOL CHEM, V296, DOI 10.1016/j.jbc.2021.100334
   Rysavá R, 2019, NEPHROL DIAL TRANSPL, V34, P1460, DOI 10.1093/ndt/gfy291
   Selkoe DJ, 2016, EMBO MOL MED, V8, P595, DOI 10.15252/emmm.201606210
   Sher T, 2016, BLOOD, V128, P1987, DOI 10.1182/blood-2016-06-722496
   Sher Taimur, 2012, Clin Adv Hematol Oncol, V10, P644
   Shimazaki C, 2018, INTERNAL MED, V57, P181, DOI 10.2169/internalmedicine.9206-17
   Sidiqi MH, 2019, LEUKEMIA LYMPHOMA, V60, P295, DOI 10.1080/10428194.2018.1485914
   Sipe JD, 2000, J STRUCT BIOL, V130, P88, DOI 10.1006/jsbi.2000.4221
   SOLOMON A, 1982, J CLIN INVEST, V70, P453, DOI 10.1172/JCI110635
   Stevens FJ, 2000, CELL MOL LIFE SCI, V57, P441, DOI 10.1007/PL00000706
   Suresh R, 2014, J AM SOC ECHOCARDIOG, V27, P440, DOI 10.1016/j.echo.2013.12.010
   Usnarska-Zubkiewicz Lidia, 2009, Acta Haematologica Polonica, V40, P349
   Vaxman I, 2019, ACTA HAEMATOL-BASEL, V141, P93, DOI 10.1159/000495455
   Vora M, 2017, ULTRASTRUCT PATHOL, V41, P358, DOI 10.1080/01913123.2017.1349852
   Wechalekar AD, 2007, BLOOD, V109, P457, DOI 10.1182/blood-2006-07-035352
   Xi D, 2015, INT J CARDIOL, V187, P20, DOI 10.1016/j.ijcard.2015.03.179
   Yadav P, 2015, KIDNEY INT, V87, P692, DOI 10.1038/ki.2014.333
   Yu XY, 2019, INT J CLIN EXP PATHO, V12, P2279
   Zonder J.A., 2009, BLOOD, V114, P746, DOI [10.1182/blood.V114.22.746.746, DOI 10.1182/BLOOD.V114.22.746.746]
NR 84
TC 6
Z9 6
U1 4
U2 7
PU MDPI
PI BASEL
PA ST ALBAN-ANLAGE 66, CH-4052 BASEL, SWITZERLAND
EI 2077-0383
J9 J CLIN MED
JI J. Clin. Med.
PD FEB
PY 2022
VL 11
IS 4
AR 911
DI 10.3390/jcm11040911
PG 15
WC Medicine, General & Internal
WE Science Citation Index Expanded (SCI-EXPANDED)
SC General & Internal Medicine
GA ZQ7KN
UT WOS:000767279500001
PM 35207184
OA gold, Green Published
DA 2024-04-28
ER

PT J
AU Moreau, P
   Jaccard, A
   Benboubker, L
   Royer, B
   Leleu, X
   Bridoux, F
   Salles, G
   Leblond, V
   Roussel, M
   Alakl, M
   Hermine, O
   Planche, L
   Harousseau, JL
   Fermand, JP
AF Moreau, Philippe
   Jaccard, Arnaud
   Benboubker, Lotfi
   Royer, Bruno
   Leleu, Xavier
   Bridoux, Franck
   Salles, Gilles
   Leblond, Veronique
   Roussel, Murielle
   Alakl, May
   Hermine, Olivier
   Planche, Lucie
   Harousseau, Jean-Luc
   Fermand, Jean-Paul
TI Lenalidomide in combination with melphalan and dexamethasone in patients
   with newly diagnosed AL amyloidosis: a multicenter phase 1/2
   dose-escalation study
SO BLOOD
LA English
DT Article
ID STEM-CELL TRANSPLANTATION; PRIMARY SYSTEMIC AMYLOIDOSIS; BRAIN
   NATRIURETIC PEPTIDE; LIGHT-CHAIN AMYLOIDOSIS; CARDIAC TROPONINS;
   MULTIPLE-MYELOMA; BORTEZOMIB; SURVIVAL; ASSOCIATION
AB New treatment options are required for primary systemic amyloid light chain (AL) amyloidosis. This phase 1/2 dose-escalation study aimed to determine the maximum tolerated dose (MTD) of lenalidomide in combination with melphalan and dexamethasone (M-dex), and assess the efficacy and tolerability of this therapy for patients with de novo AL amyloidosis. Twenty-six patients were enrolled across 4 cohorts: M-dex + lenalidomide 5, 10, 15, and 20 mg once daily on days 1 to 21 in a 28-day cycle. No dose limiting toxicity (DLT) was observed in cohorts 1, 2, and 3. 4. Seven patients in cohort 4, M-dex + lenalidomide 20 mg/day, experienced DLT. MTD was defined as 15 mg of lenalidomide. A complete hematologic response was achieved in 42% at the dose of 15 mg of lenalidomide per day. After a median follow-up of 19 months, estimated 2-year overall survival (OS) and event-free survival (EFS) were 80.8% and 53.8%, respectively. Hematologic and organ responses were both associated with superior EFS rates (P = .0001). A higher EFS was also observed in patients whose free light chains decreased by more than 50% during therapy (P = .019). Lenalidomide 15 mg/d + M-dex is a new effective combination therapy in patients with newly diagnosed AL amyloidosis. This study is registered at www.clinicaltrials.gov as NCT00621400. (Blood. 2010;116(23):4777-4782)
C1 [Moreau, Philippe; Planche, Lucie] Univ Hosp, Nantes, France.
   [Jaccard, Arnaud] Univ Hosp, Ctr Natl Reference Amylose, Limoges, France.
   [Benboubker, Lotfi] Univ Hosp, Tours, France.
   [Royer, Bruno] Univ Hosp, Amiens, France.
   [Leleu, Xavier] Univ Hosp, Lille, France.
   [Bridoux, Franck] Univ Hosp, Poitiers, France.
   [Salles, Gilles] Univ Hosp, Lyon, France.
   [Roussel, Murielle] Univ Hosp, Toulouse, France.
   [Alakl, May] Celgene, Paris, France.
   [Leblond, Veronique; Hermine, Olivier; Fermand, Jean-Paul] Univ Hosp, Paris, France.
   [Harousseau, Jean-Luc] Ctr Rene Gauducheau, St Herblain, France.
C3 Nantes Universite; CHU de Nantes; CHU Limoges; CHU Tours; Universite de
   Picardie Jules Verne (UPJV); CHU Amiens; Universite de Lille; CHU Lille;
   CHU Poitiers; Universite de Poitiers; CHU Lyon; CHU de Toulouse;
   Assistance Publique Hopitaux Paris (APHP); UNICANCER; Institut de
   Cancerologie de l'Ouest (ICO)
RP Moreau, P (corresponding author), CHU Nantes, Hotel Dieu, Dept Hematol, Pl A Ricordeau, F-44093 Nantes, France.
EM philippe.moreau@chu-nantes.fr
RI ROUSSEL, MURIELLE/O-1412-2018; Hermine, Olivier/Q-7072-2018; Arnaud,
   Jaccard/O-8819-2016; Salles, Gilles/Z-2336-2019
OI ROUSSEL, MURIELLE/0000-0002-4045-9428; Arnaud,
   Jaccard/0000-0001-7091-8253; Salles, Gilles/0000-0002-9541-8666;
   Bridoux, Frank/0000-0002-2005-8424; moreau,
   philippe/0000-0003-1780-8746; Hermine, Olivier/0000-0003-2574-3874
CR Comenzo RL, 2009, BLOOD, V114, P3147, DOI 10.1182/blood-2009-04-202879
   Dimopoulos M, 2007, NEW ENGL J MED, V357, P2123, DOI 10.1056/NEJMoa070594
   Dispenzieri A, 2001, J CLIN ONCOL, V19, P3350, DOI 10.1200/JCO.2001.19.14.3350
   Dispenzieri A, 2004, BLOOD, V104, P1881, DOI 10.1182/blood-2004-01-0390
   Dispenzieri A, 2004, J CLIN ONCOL, V22, P3751, DOI 10.1200/JCO.2004.03.029
   Dispenzieri A, 2010, AMYLOID, V17, P87
   Dispenzieri A, 2007, BLOOD, V109, P465, DOI 10.1182/blood-2006-07-032987
   Gertz MA, 2005, AM J HEMATOL, V79, P319, DOI 10.1002/ajh.20381
   JACCARD A, 2007, NEW ENGL J MED, V357, P9
   Kastritis E, 2007, HAEMATOLOGICA, V92, P1351, DOI 10.3324/haematol.11325
   Kastritis E, 2010, J CLIN ONCOL, V28, P1031, DOI 10.1200/JCO.2009.23.8220
   Merlini G, 2003, NEW ENGL J MED, V349, P583, DOI 10.1056/NEJMra023144
   Palladini G, 2004, BLOOD, V103, P2936, DOI 10.1182/blood-2003-08-2788
   Palladini G, 2010, AMYLOID, V17, P81
   Palladini G, 2006, BLOOD, V107, P3854, DOI 10.1182/blood-2005-11-4385
   Palladini G, 2009, HAEMATOL-HEMATOL J, V94, P1044, DOI 10.3324/haematol.2009.008912
   Palumbo A, 2007, J CLIN ONCOL, V25, P4459, DOI 10.1200/JCO.2007.12.3463
   Rajkumar SV, 2010, LANCET ONCOL, V11, P29, DOI 10.1016/S1470-2045(09)70284-0
   Reece DE, 2009, BLOOD, V114, P1489, DOI 10.1182/blood-2009-02-203398
   Sanchorawala V, 2007, BLOOD, V110, P3561, DOI 10.1182/blood-2007-07-099481
   Sanchorawala V, 2007, BLOOD, V109, P492, DOI 10.1182/blood-2006-07-030544
   Wechalekar AD, 2007, BLOOD, V109, P457, DOI 10.1182/blood-2006-07-035352
   Zonder J, 2010, AMYLOID, V17, P86
NR 23
TC 102
Z9 111
U1 0
U2 0
PU AMER SOC HEMATOLOGY
PI WASHINGTON
PA 1900 M STREET. NW SUITE 200, WASHINGTON, DC 20036 USA
SN 0006-4971
J9 BLOOD
JI Blood
PD DEC 2
PY 2010
VL 116
IS 23
BP 4777
EP 4782
DI 10.1182/blood-2010-07-294405
PG 6
WC Hematology
WE Science Citation Index Expanded (SCI-EXPANDED)
SC Hematology
GA 688UU
UT WOS:000284880200014
PM 20724537
OA Bronze
DA 2024-04-28
ER

PT J
AU Kourelis, TV
   Nasr, SH
   Dispenzieri, A
   Kumar, SK
   Gertz, MA
   Fervenza, FC
   Buadi, FK
   Lacy, MQ
   Erickson, SB
   Cosio, FG
   Kapoor, P
   Lust, JA
   Hayman, SR
   Rajkumar, V
   Zeldenrust, SR
   Russell, SJ
   Dingli, D
   Lin, Y
   Gonsalves, W
   Lorenz, EC
   Zand, L
   Kyle, RA
   Leung, N
AF Kourelis, Taxiarchis V.
   Nasr, Samih H.
   Dispenzieri, Angela
   Kumar, Shaji K.
   Gertz, Morie A.
   Fervenza, Fernando C.
   Buadi, Francis K.
   Lacy, Martha Q.
   Erickson, Stephen B.
   Cosio, Fernando G.
   Kapoor, Prashant
   Lust, John A.
   Hayman, Suzanne R.
   Rajkumar, Vincent
   Zeldenrust, Steven R.
   Russell, Stephen J.
   Dingli, David
   Lin, Yi
   Gonsalves, Wilson
   Lorenz, Elizabeth C.
   Zand, Ladan
   Kyle, Robert A.
   Leung, Nelson
TI Outcomes of patients with renal monoclonal immunoglobulin deposition
   disease
SO AMERICAN JOURNAL OF HEMATOLOGY
LA English
DT Article
ID LIGHT-CHAIN AMYLOIDOSIS; MULTIPLE-MYELOMA; AL AMYLOIDOSIS; CARDIAC
   BIOMARKERS; STAGING SYSTEM; INVOLVEMENT; BORTEZOMIB; IMPAIRMENT;
   T(11/14); SURVIVAL
AB Recent reports suggest that deep hematologic responses to chemotherapy are associated with improved renal outcomes in monoclonal immunoglobulin deposition disease (MIDD). Here we describe the long term outcomes and identify prognostic factors after first line treatment of the largest reported series of patients with MIDD. Between March 1992 and December 2014, 88 patients with MIDD were seen at Mayo Clinic, MN. Renal responses were defined using criteria used for light chain amyloidosis (AL) or those used by the IMWG. Sixty-one (69%) patients had a GFR <30 mL/min/1.73 m(2) and 16 (18%) were on renal replacement therapy at diagnosis. The interval between albuminuria or elevation in creatinine and MIDD diagnosis was 12 months suggesting a delay in diagnosis. Thirty-seven patients (42%) had at least a hematologic CR/VGPR. Fifty-three (60%) received an autologous stem cell transplant (ASCT) or proteasome inhibitor (PI)-based treatments. Patients receiving ASCT or PI-based therapies were more likely to achieve at least a hematologic CR/VGPR compared to those receiving other therapies: 66% vs 2%, p < 0.0001. Patients that achieved a hematologic CR were more likely to achieve a renal response (53% vs 24%, p=0.001). Five year overall and renal survival for the entire cohort was 67% and 57%, respectively. In multivariate analyses, a baseline GFR < 20 mL/min/1.73 m(2) and a renal response (using AL or IMWG criteria) were independently predictive of progression to dialysis. This study confirms that deep hematologic responses, best achieved with ASCT or PI-based therapies, are a prerequisite to achieving renal responses. (C) 2016 Wiley Periodicals, Inc.
C1 [Kourelis, Taxiarchis V.; Dispenzieri, Angela; Kumar, Shaji K.; Gertz, Morie A.; Buadi, Francis K.; Lacy, Martha Q.; Kapoor, Prashant; Lust, John A.; Hayman, Suzanne R.; Rajkumar, Vincent; Zeldenrust, Steven R.; Russell, Stephen J.; Dingli, David; Lin, Yi; Gonsalves, Wilson; Kyle, Robert A.; Leung, Nelson] Mayo Clin, Dept Med, Div Hematol, Rochester, MN USA.
   [Nasr, Samih H.] Mayo Clin, Dept Lab Med & Pathol, Rochester, MN USA.
   [Fervenza, Fernando C.; Erickson, Stephen B.; Cosio, Fernando G.; Lorenz, Elizabeth C.; Zand, Ladan; Leung, Nelson] Mayo Clin, Div Nephrol & Hypertens, Rochester, MN USA.
C3 Mayo Clinic; Mayo Clinic; Mayo Clinic
RP Leung, N (corresponding author), Mayo Clin, Div Hematol, 200 First St SW, Rochester, MN 55905 USA.
EM leung.nelson@mayo.edu
RI Fervenza, Fernando/AAK-2400-2020; Lorenz, Elizabeth/JFK-1096-2023; Lin,
   Yi/K-1510-2013; Kumar, Shaji K/A-9853-2008; Gertz, Morie/K-2873-2019
OI Lin, Yi/0000-0002-1556-6416; Dispenzieri, Angela/0000-0001-8780-9512;
   Russell, Stephen/0000-0002-0799-6432
CR Bochtler T, 2015, J CLIN ONCOL, V33, P1371, DOI 10.1200/JCO.2014.57.4947
   Cohen C, 2015, KIDNEY INT, V88, P1135, DOI 10.1038/ki.2015.201
   Dimopoulos MA, 2013, LEUKEMIA, V27, P423, DOI 10.1038/leu.2012.182
   Dimopoulos MA, 2016, J CLIN ONCOL, V34, P1544, DOI 10.1200/JCO.2015.65.0044
   Dimopoulos MA, 2010, J CLIN ONCOL, V28, P4976, DOI 10.1200/JCO.2010.30.8791
   Dispenzieri A, 2015, MAYO CLIN PROC, V90, P1054, DOI 10.1016/j.mayocp.2015.06.009
   Dispenzieri A, 2010, AM J HEMATOL, V85, P757, DOI 10.1002/ajh.21822
   Durie BGM, 2006, LEUKEMIA, V20, P1467, DOI 10.1038/sj.leu.2404284
   Gatt ME, 2016, EUR J HAEMATOL, V96, P136, DOI 10.1111/ejh.12558
   Gertz MA, 2005, AM J HEMATOL, V79, P319, DOI 10.1002/ajh.20381
   Huang XH, 2016, AMYLOID, V23, P51, DOI 10.3109/13506129.2016.1138939
   Hwa YL, 2016, AM J HEMATOL, V91, P984, DOI 10.1002/ajh.24453
   Kourelis TV, 2014, AM J HEMATOL, V89, P1051, DOI 10.1002/ajh.23827
   Kourelis TV, 2013, J CLIN ONCOL, V31, P4319, DOI 10.1200/JCO.2013.50.8499
   Kumar S, 2012, J CLIN ONCOL, V30, P989, DOI 10.1200/JCO.2011.38.5724
   Leung N, 2012, BLOOD, V120, P4292, DOI 10.1182/blood-2012-07-445304
   Levey AS, 2009, ANN INTERN MED, V150, P604, DOI 10.7326/0003-4819-150-9-200905050-00006
   Li XM, 2016, ANN HEMATOL, V95, P901, DOI 10.1007/s00277-016-2659-1
   Nasr SH, 2012, CLIN J AM SOC NEPHRO, V7, P231, DOI 10.2215/CJN.08640811
   Palladini G, 2014, BLOOD, V124, P2325, DOI 10.1182/blood-2014-04-570010
   Palladini G, 2012, J CLIN ONCOL, V30, P4541, DOI 10.1200/JCO.2011.37.7614
   Roussou M, 2010, LEUKEMIA RES, V34, P1395, DOI 10.1016/j.leukres.2010.04.024
   Sayed RH, 2015, BLOOD, V126, P2805, DOI 10.1182/blood-2015-07-658872
   Tapan U, 2010, BLOOD, V116, P5071, DOI 10.1182/blood-2010-09-305136
   Touzeau C, 2014, LEUKEMIA, V28, P210, DOI 10.1038/leu.2013.216
   Warsame R, 2015, BLOOD CANCER J, V5, DOI 10.1038/bcj.2015.34
NR 26
TC 64
Z9 71
U1 0
U2 3
PU WILEY
PI HOBOKEN
PA 111 RIVER ST, HOBOKEN 07030-5774, NJ USA
SN 0361-8609
EI 1096-8652
J9 AM J HEMATOL
JI Am. J. Hematol.
PD NOV
PY 2016
VL 91
IS 11
BP 1123
EP 1128
DI 10.1002/ajh.24528
PG 6
WC Hematology
WE Science Citation Index Expanded (SCI-EXPANDED)
SC Hematology
GA EA8UY
UT WOS:000386915900015
PM 27501122
OA Bronze
DA 2024-04-28
ER

PT J
AU Mollee, P
   Merlini, G
AF Mollee, Peter
   Merlini, Giampaolo
TI Free light chain testing for the diagnosis, monitoring and
   prognostication of AL amyloidosis
SO CLINICAL CHEMISTRY AND LABORATORY MEDICINE
LA English
DT Review
DE AL amyloidosis; free light chains; monitoring
ID NATRIURETIC PEPTIDE; PLASMA-CELLS; CARDIAC BIOMARKERS; STAGING SYSTEM;
   BONE-MARROW; SERUM; ASSAY; SURVIVAL; IMMUNOGLOBULINS; GUIDELINES
AB The disease causing agent in systemic AL amyloidosis is a monoclonal immunoglobulin free light chain, or fragments thereof, circulating in the blood. It is not surprising, therefore, that measurement of serum free light chains plays a central role in the management of this disorder. In this paper, we review the utility of the serum free light chain assay in the investigation, prognostication and monitoring of AL amyloidosis. Data on the two currently available commercial assays is compared and some practical applications of the assay's use are presented. While there are limitations, it is clear that the availability of the free light chain assay in the laboratory is a major advance and plays an essential role in the management of patients with AL amyloidosis.
C1 [Mollee, Peter] Princess Alexandra Hosp, Dept Haematol, Ipswich Rd, Woolloongabba, Qld 4102, Australia.
   [Mollee, Peter] Princess Alexandra Hosp, Amyloidosis Ctr, Brisban, Australia.
   [Mollee, Peter] Univ Queensland, Sch Med, Brisbane, Qld, Australia.
   [Merlini, Giampaolo] Fdn IRCCS Policlin San Matteo, Amyloidosis Res & Treatment Ctr, Pavia, Italy.
   [Merlini, Giampaolo] Univ Pavia, Dept Mol Med, Via Palestro 3, I-27100 Pavia, Italy.
C3 Princess Alexandra Hospital; Princess Alexandra Hospital; University of
   Queensland; IRCCS Fondazione San Matteo; University of Pavia
RP Mollee, P (corresponding author), Princess Alexandra Hosp, Dept Haematol, Ipswich Rd, Woolloongabba, Qld 4102, Australia.; Mollee, P (corresponding author), Princess Alexandra Hosp, Amyloidosis Ctr, Brisban, Australia.; Mollee, P (corresponding author), Univ Queensland, Sch Med, Brisbane, Qld, Australia.
EM peter.mollee@health.qld.gov.au
RI Merlini, Giampaolo/A-3817-2008; Mollee, Peter/A-6677-2012
OI Merlini, Giampaolo/0000-0001-7680-3254; Mollee,
   Peter/0000-0002-8537-1198
FU "Associazione Italiana per la Ricerca sul Cancro" Special Program
   Molecular Clinical Oncology 5 per mille [9965]; Cariplo Foundation
   [2013-0964]
FX GM is partly supported by grants from the "Associazione Italiana per la
   Ricerca sul Cancro" Special Program Molecular Clinical Oncology 5 per
   mille n. 9965 and from the Cariplo Foundation (n 2013-0964).
CR Akar H, 2005, AMYLOID, V12, P210, DOI 10.1080/13506120500352339
   Bochtler T, 2008, HAEMATOLOGICA, V93, P459, DOI 10.3324/haematol.11687
   Bryce AH, 2009, HAEMATOL-HEMATOL J, V94, P380, DOI 10.3324/haematol.13369
   Comenzo RL, 2012, LEUKEMIA, V26, P2317, DOI 10.1038/leu.2012.100
   Dispenzieri A, 2006, BLOOD, V107, P3378, DOI 10.1182/blood-2005-07-2922
   Dispenzieri A, 2004, J CLIN ONCOL, V22, P3751, DOI 10.1200/JCO.2004.03.029
   Dispenzieri A, 2009, LEUKEMIA, V23, P215, DOI 10.1038/leu.2008.307
   GERTZ MA, 1989, BLOOD, V74, P1108
   Gertz MA, 2011, CL LYMPH MYELOM LEUK, V11, P146, DOI 10.3816/CLML.2011.n.034
   Gillmore JD, 2015, BRIT J HAEMATOL, V168, P207, DOI 10.1111/bjh.13156
   Katzmann JA, 2009, CLIN CHEM, V55, P1517, DOI 10.1373/clinchem.2009.126664
   Kourelis TV, 2013, J CLIN ONCOL, V31, P4319, DOI 10.1200/JCO.2013.50.8499
   Kumar S, 2010, LEUKEMIA, V24, P1498, DOI 10.1038/leu.2010.128
   Kumar S, 2012, J CLIN ONCOL, V30, P989, DOI 10.1200/JCO.2011.38.5724
   Kumar S, 2010, BLOOD, V116, P5126, DOI 10.1182/blood-2010-06-290668
   Kumar SK, 2011, AM J HEMATOL, V86, P251, DOI 10.1002/ajh.21948
   Lachmann HJ, 2003, BRIT J HAEMATOL, V122, P78, DOI 10.1046/j.1365-2141.2003.04433.x
   Merlini G, 2013, BLOOD, V121, P5124, DOI 10.1182/blood-2013-01-453001
   Merlini G, 2011, J CLIN ONCOL, V29, P1924, DOI 10.1200/JCO.2010.32.2271
   Mills JR, 2015, METHODS, V81, P56, DOI 10.1016/j.ymeth.2015.04.020
   Mollee P, 2013, CLIN CHEM LAB MED, V51, P2303, DOI 10.1515/cclm-2013-0361
   Morris KL, 2007, INTERN MED J, V37, P456, DOI 10.1111/j.1445-5994.2007.01368.x
   Nasr SH, 2013, KIDNEY INT, V83, P463, DOI 10.1038/ki.2012.414
   Palladini G, 2012, ANN M AM SOC HEM DEC
   Palladini G, 2006, BLOOD, V107, P3854, DOI 10.1182/blood-2005-11-4385
   Palladini G, 2012, J CLIN ONCOL, V30, P4541, DOI 10.1200/JCO.2011.37.7614
   Palladini G, 2009, CLIN LYMPHOMA MYELOM, V9, P80, DOI 10.3816/CLM.2009.n.021
   Palladini G, 2009, CLIN CHEM, V55, P499, DOI 10.1373/clinchem.2008.117143
   Pardanani A, 2003, BLOOD, V101, P827, DOI 10.1182/blood-2002-06-1698
   Perlini S, 2011, AMYLOID, V18, P96, DOI 10.3109/13506129.2011.574354035
   Pretorius CJ, 2012, ANN CLIN BIOCHEM, V49, P450, DOI 10.1258/acb.2012.011264
   Tate Jill, 2009, Clin Biochem Rev, V30, P131
   Tate JR, 2007, CLIN CHIM ACTA, V376, P30, DOI 10.1016/j.cca.2006.07.011
   van Gameren II, 2009, HAEMATOL-HEMATOL J, V94, P1094, DOI 10.3324/haematol.2008.004119
   VanDuijn MM, 2015, ANAL CHEM, V87, P8268, DOI 10.1021/acs.analchem.5b01263
   Velthuis HT, 2011, CLIN CHEM LAB MED, V49, P1323, DOI 10.1515/CCLM.2011.624
   Weber N, 2015, INTERN MED J, V45, P371, DOI 10.1111/imj.12566
   Wechalekar AD, 2012, 13 INT S AM GRON NET
   Wechalekar AD, 2008, BLOOD, V112, P4009, DOI 10.1182/blood-2008-02-138156
   Weiss BM, 2014, J CLIN ONCOL, V32, P2699, DOI 10.1200/JCO.2013.50.0892
   Yoshida T, 2008, INTERNAL MED, V47, P1783, DOI 10.2169/internalmedicine.47.0966
NR 41
TC 10
Z9 12
U1 0
U2 3
PU WALTER DE GRUYTER GMBH
PI BERLIN
PA GENTHINER STRASSE 13, D-10785 BERLIN, GERMANY
SN 1434-6621
EI 1437-4331
J9 CLIN CHEM LAB MED
JI Clin. Chem. Lab. Med.
PD JUN
PY 2016
VL 54
IS 6
SI SI
BP 921
EP 927
DI 10.1515/cclm-2015-0938
PG 7
WC Medical Laboratory Technology
WE Science Citation Index Expanded (SCI-EXPANDED)
SC Medical Laboratory Technology
GA DK8WS
UT WOS:000375209900003
PM 26812792
DA 2024-04-28
ER

PT J
AU Kourelis, TV
   Kyle, RA
   Dingli, D
   Buadi, FK
   Kumar, SK
   Gertz, MA
   Lacy, MQ
   Kapoor, P
   Go, RS
   Gonsalves, WI
   Warsame, R
   Lust, JA
   Hayman, SR
   Rajkumar, SV
   Zeldenrust, SR
   Russell, SJ
   Lin, Y
   Leung, N
   Dispenzieri, A
AF Kourelis, Taxiarchis V.
   Kyle, Robert A.
   Dingli, David
   Buadi, Francis K.
   Kumar, Shaji K.
   Gertz, Morie A.
   Lacy, Martha Q.
   Kapoor, Prashant
   Go, Ronald S.
   Gonsalves, Wilson I.
   Warsame, Rahma
   Lust, John A.
   Hayman, Suzanne R.
   Rajkumar, S. Vincent
   Zeldenrust, Steven R.
   Russell, Stephen J.
   Lin, Yi
   Leung, Nelson
   Dispenzieri, Angela
TI Presentation and Outcomes of Localized Immunoglobulin Light Chain
   Amyloidosis: The Mayo Clinic Experience
SO MAYO CLINIC PROCEEDINGS
LA English
DT Article
ID CARPAL-TUNNEL-SYNDROME; LARYNGEAL-AMYLOIDOSIS; UNDETERMINED
   SIGNIFICANCE; MONOCLONAL GAMMOPATHY; MULTIPLE-MYELOMA; PREVALENCE;
   DISEASE
AB Objective: To describe treatment types, outcomes, and relapse patterns in patients with localized immunoglobulin light chain amyloidosis (ALL).
   Patients and Methods: We included all patients with ALL seen at Mayo Clinic in Rochester, Minnesota, from January 1, 1968, through June 30, 2014. The diagnosis of ALL was predicated on the presence of a Congo redepositive biopsy specimen and negative serum and urine immunofixation. Treatment response categories were response, stability, and progression. Localized and systemic progressions were defined as progression of disease at the site of origin or appearance of clonal plasma cells in a bone marrow biopsy sample, respectively.
   Results: Of 5551 patients with AL, 413 (7%) had AL(L). The most common site involved was urothelial tissue (n = 85, 21%), followed by the larynx (n = 57, 14%). Coexisting autoimmune diseases were reported in 7% of patients (n = 28). The most common first-line treatment was excision of the amyloid deposits (61%), followed by observation or supportive care (28%). When considering symptomatic patients only (n = 284), 205 (72%) improved, 23 (8%) had stable disease, and 55 (19%) could not be evaluated for response. Ten-year survival was 78% and was not different from that of the general population. There were no systemic progressions, but 17% of patients (n = 72) had localized progression.
   Conclusion: Localized AL is associated with a relatively distinct pattern of organ involvement. The initial laboratory evaluation to exclude systemic disease could be limited to serum and urine immunofixation in most patients. Recurrence after first-line therapy is common, but long-term outcomes are excellent. (C) 2017 Mayo Foundation for Medical Education and Research
C1 [Kourelis, Taxiarchis V.; Kyle, Robert A.; Dingli, David; Buadi, Francis K.; Kumar, Shaji K.; Gertz, Morie A.; Lacy, Martha Q.; Kapoor, Prashant; Go, Ronald S.; Gonsalves, Wilson I.; Warsame, Rahma; Lust, John A.; Hayman, Suzanne R.; Rajkumar, S. Vincent; Zeldenrust, Steven R.; Russell, Stephen J.; Lin, Yi; Leung, Nelson; Dispenzieri, Angela] Mayo Clin, Div Hematol, 200 First St SW, Rochester, MN 55905 USA.
C3 Mayo Clinic
RP Dispenzieri, A (corresponding author), Mayo Clin, Div Hematol, 200 First St SW, Rochester, MN 55905 USA.
EM dispenzieri.angela@mayo.edu
RI Lin, Yi/K-1510-2013; Gertz, Morie/K-2873-2019; Rajkumar, S.
   Vincent/AAV-1834-2021; Kumar, Shaji K/A-9853-2008
OI Rajkumar, S. Vincent/0000-0002-5862-1833; Russell,
   Stephen/0000-0002-0799-6432; Lin, Yi/0000-0002-1556-6416
FU NCI NIH HHS [P50 CA186781] Funding Source: Medline
CR Broggini M, 1990, Recenti Prog Med, V81, P306
   Flaig MJ, 2009, PATHOLOGE, V30, P442, DOI 10.1007/s00292-009-1207-3
   Hazenberg AJC, 2016, EUR ARCH OTO-RHINO-L, V273, P2613, DOI 10.1007/s00405-016-4061-y
   Jeong YJ, 2004, J COMPUT ASSIST TOMO, V28, P776, DOI 10.1097/00004728-200411000-00008
   Kourelis TV, 2014, AM J HEMATOL, V89, P1051, DOI 10.1002/ajh.23827
   Kyle RA, 2006, NEW ENGL J MED, V354, P1362, DOI 10.1056/NEJMoa054494
   Linke RP, 2005, J LAB CLIN MED, V145, P187, DOI 10.1016/j.lab.2005.02.002
   LINKE RP, 1982, ACTA HISTOCHEM, P89
   Mahmood S, 2015, LANCET HAEMATOL, V2, pE241, DOI 10.1016/S2352-3026(15)00068-X
   Mäkitie AA, 2013, AMYLOID, V20, P58, DOI 10.3109/13506129.2013.763785
   McShane CM, 2014, CANCER EPIDEM BIOMAR, V23, P332, DOI 10.1158/1055-9965.EPI-13-0695
   Meijer JM, 2008, ARTHRITIS RHEUM, V58, P1992, DOI 10.1002/art.23617
   Truong MT, 2012, INT J RADIAT ONCOL, V83, P734, DOI 10.1016/j.ijrobp.2011.07.036
   Monge M, 2011, MEDICINE, V90, P212, DOI 10.1097/MD.0b013e31821cbdab
   Morales A, 2016, RESPIRATION, V91, P251, DOI 10.1159/000443669
   Nakagawa M, 2016, AMYLOID, V23, P58, DOI 10.3109/13506129.2015.1135792
   Prokaeva T, 2016, AMYLOID, V23, P214, DOI 10.1080/13506129.2016.1219715
   Sekijima Y, 2011, HUM PATHOL, V42, P1785, DOI 10.1016/j.humpath.2011.03.004
   Shimanovsky A, 2016, BBA CLIN, V6, P12, DOI 10.1016/j.bbacli.2016.05.004
   Stevenson R, 2012, ARCH OTOLARYNGOL, V138, P509, DOI 10.1001/archoto.2012.423
   Westermark P, 2012, UPSALA J MED SCI, V117, P244, DOI 10.3109/03009734.2012.654861
   Wierzbicka M, 2012, AMYLOID, V19, P177, DOI 10.3109/13506129.2012.723073
   Yamanaka S, 2010, Kyobu Geka, V63, P392
NR 23
TC 59
Z9 62
U1 0
U2 12
PU ELSEVIER SCIENCE INC
PI NEW YORK
PA 360 PARK AVE SOUTH, NEW YORK, NY 10010-1710 USA
SN 0025-6196
EI 1942-5546
J9 MAYO CLIN PROC
JI Mayo Clin. Proc.
PD JUN
PY 2017
VL 92
IS 6
BP 908
EP 917
DI 10.1016/j.mayocp.2017.02.016
PG 10
WC Medicine, General & Internal
WE Science Citation Index Expanded (SCI-EXPANDED)
SC General & Internal Medicine
GA EW7NQ
UT WOS:000402701300011
PM 28483059
DA 2024-04-28
ER

PT J
AU Lilleness, B
   Doros, G
   Ruberg, FL
   Sanchorawala, V
AF Lilleness, Brian
   Doros, Gheorghe
   Ruberg, Frederick L.
   Sanchorawala, Vaishali
TI Establishment of brain natriuretic peptide - based criteria for
   evaluating cardiac response to treatment in light chain (AL) amyloidosis
SO BRITISH JOURNAL OF HAEMATOLOGY
LA English
DT Article
DE AL amyloidosis; cardiac response; brain natriuretic peptide; survival;
   progression
ID STAGING SYSTEM; BIOMARKERS; SURVIVAL
AB Severity of cardiac involvement remains the leading determinant of survival in light chain (AL) amyloidosis. Until recently, cardiac response after treatment relied on reduction of N-terminal pro-brain natriuretic peptide (NT-proBNP). In this study, 94 patients with AL amyloidosis (baseline BNP >= 150 pg/ml) had BNP measured at 6 months following treatment. Median overall survival was not reached for cardiac response (>= 50 pg/ml and >= 30% decrease in BNP), 9 center dot 2 years for cardiac stability (<50 pg/ml and <30% change in BNP) and 2 center dot 8 years for cardiac progression (>= 50 pg/ml or >= 30% increase in BNP) (log-rank P < 0 center dot 001). Cardiac response and progression, as measured by BNP values, are significantly associated with survival in AL amyloidosis.
C1 [Lilleness, Brian; Ruberg, Frederick L.; Sanchorawala, Vaishali] Boston Univ, Sch Publ Hlth, Dept Med, Boston, MA USA.
   [Doros, Gheorghe] Boston Univ, Sch Publ Hlth, Dept Biostat, Boston, MA USA.
   [Doros, Gheorghe; Ruberg, Frederick L.; Sanchorawala, Vaishali] Boston Univ, Sch Med, Amyloidosis Ctr, Boston, MA 02118 USA.
   [Doros, Gheorghe; Ruberg, Frederick L.; Sanchorawala, Vaishali] Boston Med Ctr, Boston, MA USA.
   [Ruberg, Frederick L.] Boston Univ, Sch Med, Sect Cardiovasc Med, Boston, MA 02118 USA.
   [Sanchorawala, Vaishali] Boston Univ, Sch Med, Hematol Oncol Sect, Boston, MA 02118 USA.
C3 Boston University; Boston University; Boston University; Boston Medical
   Center; Boston University; Boston University
RP Sanchorawala, V (corresponding author), 820 Harrison Ave,FGH 1007, Boston, MA 02118 USA.
EM Vaishali.sanchorawala@bmc.org
OI Sanchorawala, Vaishali/0000-0002-6307-2445
FU Amyloid Research Fund of Amyloidosis Center at Boston University School
   of Medicine
FX This work was supported by the Amyloid Research Fund of Amyloidosis
   Center at Boston University School of Medicine.
CR Dispenzieri A, 2004, J CLIN ONCOL, V22, P3751, DOI 10.1200/JCO.2004.03.029
   Kumar S, 2012, J CLIN ONCOL, V30, P989, DOI 10.1200/JCO.2011.38.5724
   Lilleness B, 2019, BLOOD, V133, P215, DOI 10.1182/blood-2018-06-858951
   Merlini G, 2018, NAT REV DIS PRIMERS, V4, DOI 10.1038/s41572-018-0034-3
   Palladini G, 2003, CIRCULATION, V107, P2440, DOI 10.1161/01.CIR.0000068314.02595.B2
   Palladini G, 2012, J CLIN ONCOL, V30, P4541, DOI 10.1200/JCO.2011.37.7614
   Palladini G, 2010, BLOOD, V116, P3426, DOI 10.1182/blood-2010-05-286567
   Tomlinson R, 2019, AMYLOID, V26, P125, DOI 10.1080/13506129.2019.1608941
   Wechalekar AD, 2013, BLOOD, V121, P3420, DOI 10.1182/blood-2012-12-473066
NR 9
TC 24
Z9 24
U1 0
U2 2
PU WILEY
PI HOBOKEN
PA 111 RIVER ST, HOBOKEN 07030-5774, NJ USA
SN 0007-1048
EI 1365-2141
J9 BRIT J HAEMATOL
JI Br. J. Haematol.
PD FEB
PY 2020
VL 188
IS 3
BP 424
EP 427
DI 10.1111/bjh.16198
EA SEP 2019
PG 4
WC Hematology
WE Science Citation Index Expanded (SCI-EXPANDED)
SC Hematology
GA KF2PV
UT WOS:000486291400001
PM 31515797
OA Bronze
DA 2024-04-28
ER

PT J
AU Ioannou, A
   Patel, RK
   Martinez-Naharro, A
   Razvi, Y
   Porcari, A
   Hutt, DF
   Bandera, F
   Kotecha, T
   Venneri, L
   Chacko, L
   Massa, P
   Hanger, M
   Knight, D
   Manisty, C
   Moon, J
   Quarta, C
   Lachmann, H
   Whelan, C
   Kellman, P
   Hawkins, PN
   Gillmore, JD
   Wechelakar, A
   Fontana, M
AF Ioannou, Adam
   Patel, Rishi K.
   Martinez-Naharro, Ana
   Razvi, Yousuf
   Porcari, Aldostefano
   Hutt, David F.
   Bandera, Francesco
   Kotecha, Tushar
   Venneri, Lucia
   Chacko, Liza
   Massa, Paolo
   Hanger, Melissa
   Knight, Daniel
   Manisty, Charlotte
   Moon, James
   Quarta, Cristina
   Lachmann, Helen
   Whelan, Carol
   Kellman, Peter
   Hawkins, Philip N.
   Gillmore, Julian D.
   Wechelakar, Ashutosh
   Fontana, Marianna
TI Tracking Multiorgan Treatment Response in Systemic AL-Amyloidosis With
   Cardiac Magnetic Resonance Derived Extracellular Volume Mapping
SO JACC-CARDIOVASCULAR IMAGING
LA English
DT Article
DE cardiac magnetic resonance; extracellular volume mapping; systemic AL
   amyloidosis
ID LIGHT-CHAIN AMYLOIDOSIS; SCINTIGRAPHY; BIOMARKERS; REGRESSION
AB BACKGROUND Systemic light chain amyloidosis is a multisystem disorder that commonly involves the heart, liver, and spleen. Cardiac magnetic resonance with extracellular volume (ECV) mapping provides a surrogate measure of the myocardial, liver, and spleen amyloid burden.
   OBJECTIVES The purpose of this study was to assess multiorgan response to treatment using ECV mapping, and assess the association between multiorgan treatment response and prognosis. METHODS The authors identified 351 patients who underwent baseline serum amyloid-P-component (SAP) scintigraphy and cardiac magnetic resonance at diagnosis, of which 171 had follow-up imaging.
   RESULTS At diagnosis, ECV mapping demonstrated that 304 (87%) had cardiac involvement, 114 (33%) significant hepatic involvement, and 147 (42%) significant splenic involvement. Baseline myocardial and liver ECV independently predict mortality (myocardial HR: 1.03 [95% CI: 1.01-1.06]; P = 0.009; liver HR: 1.03; [95% CI: 1.01-1.05]; P = 0.001). Liver and spleen ECV correlated with amyloid load assessed by SAP scintigraphy (R = 0.751; P < 0.001; R = 0.765; P < 0.001, respectively). Serial measurements demonstrated ECV correctly identified changes in liver and spleen amyloid load derived from SAP scintigraphy in 85% and 82% of cases, respectively. At 6 months, more patients with a good hematologic response had liver (30%) and spleen (36%) ECV regression than myocardial regression (5%). By 12 months, more patients with a good response demonstrated myocardial regression (heart 32%, liver 30%, spleen 36%). Myocardial regression was associated with reduced median N-terminal pro-brain natriuretic peptide (P < 0.001), and liver regression with reduced median alkaline phosphatase (P = 0.001). Changes in myocardial and liver ECV, 6 months after initiating chemotherapy, independently predict mortality (myocardial HR: 1.11 [95% CI: 1.02-1.20]; P = 0.011; liver HR: 1.07 [95% CI: 1.01-1.13]; P = 0.014).
   CONCLUSIONS Multiorgan ECV quantification accurately tracks treatment response and demonstrates different rates of organ regression, with the liver and spleen regressing more rapidly than the heart. Baseline myocardial and liver ECV and changes at 6 months independently predict mortality, even after adjusting for traditional predictors of prognosis. (c) 2023 The Authors. Published by Elsevier on behalf of the American College of Cardiology Foundation. This is an open access article under the CC BY-NC-ND license (http://creativecommons.org/licenses/by-nc-nd/4.0/).
C1 [Ioannou, Adam; Patel, Rishi K.; Martinez-Naharro, Ana; Razvi, Yousuf; Porcari, Aldostefano; Hutt, David F.; Kotecha, Tushar; Venneri, Lucia; Chacko, Liza; Massa, Paolo; Hanger, Melissa; Knight, Daniel; Quarta, Cristina; Lachmann, Helen; Whelan, Carol; Hawkins, Philip N.; Gillmore, Julian D.; Wechelakar, Ashutosh; Fontana, Marianna] UCL, Natl Amyloidosis Ctr, Royal Free Campus, London, England.
   [Porcari, Aldostefano] Univ Trieste, Ctr Diag & Treatment Cardiomyopathies, Cardiovasc Dept, Azienda Sanit Univ Giuliano Isontina ASUGI, Trieste, Italy.
   [Bandera, Francesco] IRCCS Policlin San Donato, Cardiol Univ Dept, Milan, Italy.
   [Manisty, Charlotte; Moon, James] St Bartholomews Hosp, London, England.
   [Kellman, Peter] NHLBI, NIH, Bethesda, MD USA.
   [Fontana, Marianna] UCL, Royal Free Hosp, Natl Amyloidosis Ctr, Rowland Hill St, London NW3 2PF, England.
C3 University of London; University College London; University of Trieste;
   IRCCS Policlinico San Donato; University of London; Queen Mary
   University London; National Institutes of Health (NIH) - USA; NIH
   National Heart Lung & Blood Institute (NHLBI); University of London;
   University College London; Royal Free London NHS Foundation Trust; UCL
   Medical School
RP Fontana, M (corresponding author), UCL, Royal Free Hosp, Natl Amyloidosis Ctr, Rowland Hill St, London NW3 2PF, England.
EM m.fontana@ucl.ac.uk
RI Moon, James/AAA-9905-2020; Hawkins, Philip/JVO-1941-2024; Bandera,
   Francesco/HGB-0711-2022
OI Moon, James/0000-0001-8071-1491; Hawkins, Philip/0000-0002-6983-9598;
   Manisty, Charlotte/0000-0003-0245-7090; Porcari,
   Aldostefano/0000-0003-3307-0825; Patel, Rishi/0000-0002-3177-5680
FU AstraZeneca; Prothena
FX from Alexia, AstraZeneca, Janssen, Attralus, and Prothena. All other
   authors have reported that they have no relationships relevant to the
   contents of this paper to disclose.
CR Chacko L, 2021, CIRC-CARDIOVASC IMAG, V14, P314, DOI 10.1161/CIRCIMAGING.121.012506
   Gertz MA, 2005, AM J HEMATOL, V79, P319, DOI 10.1002/ajh.20381
   HAWKINS PN, 1994, CLIN SCI, V87, P289, DOI 10.1042/cs0870289
   HAWKINS PN, 1990, NEW ENGL J MED, V323, P508, DOI 10.1056/NEJM199008233230803
   Ioannou A, 2023, JACC-CARDIOVASC IMAG, V16, P464, DOI 10.1016/j.jcmg.2022.07.008
   Ioannou A, 2022, CURR CARDIOL REP, V24, P839, DOI 10.1007/s11886-022-01703-7
   Kumar S, 2012, J CLIN ONCOL, V30, P989, DOI 10.1200/JCO.2011.38.5724
   Martinez-Naharro A, 2022, EUR HEART J, V43, P4722, DOI 10.1093/eurheartj/ehac363
   O'Nuallain B, 2007, BIOCHEMISTRY-US, V46, P1240, DOI 10.1021/bi0616605
   Palladini G, 2012, J CLIN ONCOL, V30, P4541, DOI 10.1200/JCO.2011.37.7614
   Rydh A, 1998, EUR J NUCL MED, V25, P709
   Sirac C, 2021, BLOOD, V138, DOI 10.1182/blood-2021-151908
   Wall JS, 2012, PLOS ONE, V7, DOI 10.1371/journal.pone.0052686
   Wechalekar AD, 2016, LANCET, V387, P2641, DOI 10.1016/S0140-6736(15)01274-X
   White SK, 2013, JACC-CARDIOVASC IMAG, V6, P955, DOI 10.1016/j.jcmg.2013.01.011
NR 15
TC 4
Z9 4
U1 0
U2 0
PU ELSEVIER SCIENCE INC
PI NEW YORK
PA STE 800, 230 PARK AVE, NEW YORK, NY 10169 USA
SN 1936-878X
EI 1876-7591
J9 JACC-CARDIOVASC IMAG
JI JACC-Cardiovasc. Imag.
PD AUG
PY 2023
VL 16
IS 8
BP 1038
EP 1052
DI 10.1016/j.jcmg.2023.02.019
EA AUG 2023
PG 15
WC Cardiac & Cardiovascular Systems; Radiology, Nuclear Medicine & Medical
   Imaging
WE Science Citation Index Expanded (SCI-EXPANDED)
SC Cardiovascular System & Cardiology; Radiology, Nuclear Medicine &
   Medical Imaging
GA S6XB4
UT WOS:001072565800001
PM 37178079
OA hybrid, Green Published
DA 2024-04-28
ER

PT J
AU Tuchman, SA
   Zonder, JA
AF Tuchman, Sascha A.
   Zonder, Jeffrey A.
TI The Spectrum of Monoclonal Immunoglobulin-Associated Diseases
SO HEMATOLOGY-ONCOLOGY CLINICS OF NORTH AMERICA
LA English
DT Review
DE Monoclonal plasma cell diseases; Monoclonal gammopathies; Nonamyloid
   diseases
ID STEM-CELL TRANSPLANTATION; LIGHT-CHAIN AMYLOIDOSIS; TEMPI SYNDROME;
   POEMS-SYNDROME; IMMUNOTACTOID GLOMERULOPATHY; PROXIMAL TUBULOPATHY;
   DEPOSITION DISEASE; CLINICAL-FEATURES; AL AMYLOIDOSIS; RENAL-DISEASE
AB The spectrum of immunoglobulin paraprotein-associated diseases requiring therapy extends beyond multiple myeloma and AL amyloidosis. Awareness of these is essential in ensuring timely accurate diagnosis and appropriate treatment. As most paraprotein-associated diseases are fairly uncommon, therapeutic decisions must often be made in the absence of data from randomized controlled trials. Treatment is generally directed at the underlying clonal cell population. This review focuses on the spectrum of the less common paraprotein-associated disorders. In most instances, the monoclonal immunoglobulin plays a direct role in the pathophysiology of the disease course; in a select few, the paraprotein may be a disease marker.
C1 [Tuchman, Sascha A.] Univ N Carolina, Div Hematol, Comprehens Canc Ctr, 170 Manning Dr,CB 7305, Chapel Hill, NC 27599 USA.
   [Zonder, Jeffrey A.] Wayne State Univ, Barbara Ann Karmanos Canc Inst, Sch Med, Myeloma & Amyloidosis Team, Detroit, MI USA.
C3 University of North Carolina; University of North Carolina Chapel Hill;
   Barbara Ann Karmanos Cancer Institute; Wayne State University
RP Zonder, JA (corresponding author), 4100 John R, Detroit, MI 48201 USA.
EM zonderj@karmanos.org
CR Asatiani E, 2004, AM J HEMATOL, V77, P144, DOI 10.1002/ajh.20157
   Baehring JM, 2008, NAT CLIN PRACT NEURO, V4, P547, DOI 10.1038/ncpneuro0917
   Batalini F, 2018, BIOL BLOOD MARROW TR, V24, P127, DOI 10.1016/j.bbmt.2017.08.031
   Di Troia A, 1999, J NEUROL SCI, V164, P64, DOI 10.1016/S0022-510X(99)00049-0
   Dispenzieri A, 2004, BLOOD, V104, P3400, DOI 10.1182/blood-2004-05-2046
   Dispenzieri A, 2017, AM J HEMATOL, V92, P814, DOI 10.1002/ajh.24802
   Drieux F, 2015, CLIN NEPHROL, V83, P351, DOI 10.5414/CN108319
   DYCK PJ, 1991, NEW ENGL J MED, V325, P1482, DOI 10.1056/NEJM199111213252105
   FOGO A, 1993, AM J KIDNEY DIS, V22, P367, DOI 10.1016/S0272-6386(12)70138-5
   Fogo AB, 2015, AM J KIDNEY DIS, V66, pE29, DOI 10.1053/j.ajkd.2015.08.003
   Gertz MA, 2019, AM J HEMATOL, V94, P266, DOI 10.1002/ajh.25292
   Gherardi RK, 1996, BLOOD, V87, P1458, DOI 10.1182/blood.V87.4.1458.bloodjournal8741458
   GOSSELIN S, 1991, ANN NEUROL, V30, P54, DOI 10.1002/ana.410300111
   Gumber R, 2018, KIDNEY INT, V94, P199, DOI 10.1016/j.kint.2018.02.020
   Joly F, 2019, BLOOD, V133, P576, DOI 10.1182/blood-2018-09-872028
   Kapur U, 2007, ARCH PATHOL LAB MED, V131, P1368
   Katz JS, 2000, NEUROLOGY, V54, P615, DOI 10.1212/WNL.54.3.615
   Kazandjian D, 2016, SEMIN ONCOL, V43, P676, DOI 10.1053/j.seminoncol.2016.11.004
   Kenderian SS, 2015, LEUKEMIA, V29, P2414, DOI 10.1038/leu.2015.298
   Kinomura M, 2009, CLIN EXP NEPHROL, V13, P378, DOI 10.1007/s10157-009-0166-6
   Koratala A, 2017, KIDNEY INT, V92, P1559, DOI 10.1016/j.kint.2017.08.010
   Korbet SM, 1996, AM J KIDNEY DIS, V27, P647, DOI 10.1016/S0272-6386(96)90098-0
   Kourelis TV, 2016, AM J HEMATOL, V91, P1123, DOI 10.1002/ajh.24528
   Kwok M, 2012, NEW ENGL J MED, V366, P1843, DOI 10.1056/NEJMc1202649
   Larsen CP, 2011, MODERN PATHOL, V24, P1462, DOI 10.1038/modpathol.2011.104
   Leung N, 2012, BLOOD, V120, P4292, DOI 10.1182/blood-2012-07-445304
   Lipsker D, 2017, J EUR ACAD DERMATOL, V31, P45, DOI 10.1111/jdv.13847
   Löscher WN, 2013, J NEUROL, V260, P1168, DOI 10.1007/s00415-013-6867-5
   Lunn MPT, 2016, COCHRANE DB SYST REV, DOI [10.1002/14651858.CD002827.pub3, 10.1002/14651858.CD002827.pub4]
   MALDONADO JE, 1975, AM J MED, V58, P354, DOI 10.1016/0002-9343(75)90601-4
   Maurer MJ, 2011, BLOOD, V118, P2821, DOI 10.1182/blood-2011-04-349134
   Milani P, 2020, BLOOD ADV, V4, P1321, DOI 10.1182/bloodadvances.2020001553
   Motwani SS, 2016, CLIN J AM SOC NEPHRO, V11, P2260, DOI 10.2215/CJN.02980316
   Nobile-Orazio E, 2000, BRAIN, V123, P710, DOI 10.1093/brain/123.4.710
   NOBILEORAZIO E, 1994, ANN NEUROL, V36, P416, DOI 10.1002/ana.410360313
   Ohashi A, 2019, BMJ CASE REP, V12
   Palladini G, 2012, J CLIN ONCOL, V30, P4541, DOI 10.1200/JCO.2011.37.7614
   PEZZOLI A, 1986, SCAND J HAEMATOL, V36, P18
   POZZI C, 1995, CLIN NEPHROL, V43, P281
   PREUDHOMME JL, 1994, KIDNEY INT, V46, P965, DOI 10.1038/ki.1994.355
   Quock TP, 2018, BLOOD ADV, V2, P1046, DOI 10.1182/bloodadvances.2018016402
   Rajkumar SV, 2014, LANCET ONCOL, V15, pE538, DOI 10.1016/S1470-2045(14)70442-5
   RANDALL RE, 1976, AM J MED, V60, P293, DOI 10.1016/0002-9343(76)90440-X
   Rosenstock JL, 2003, KIDNEY INT, V63, P1450, DOI 10.1046/j.1523-1755.2003.00853.x
   Royer B, 2013, AM J HEMATOL, V88, P207, DOI 10.1002/ajh.23374
   Sathyan S, 2009, TRANSPL P, V41, P3953, DOI 10.1016/j.transproceed.2009.03.100
   Sethi S, 2011, SEMIN NEPHROL, V31, P341, DOI 10.1016/j.semnephrol.2011.06.005
   Sethi S, 2010, CLIN J AM SOC NEPHRO, V5, P770, DOI 10.2215/CJN.06760909
   Sykes DB, 2018, NEW ENGL J MED, V378, P2240, DOI 10.1056/NEJMc1804415
   Sykes DB, 2011, NEW ENGL J MED, V365, P475, DOI 10.1056/NEJMc1106670
   Telio D, 2010, AM J HEMATOL, V85, P805, DOI 10.1002/ajh.21814
   Umapathi T, 2015, COCHRANE DB SYST REV, DOI 10.1002/14651858.CD003217.pub5
   Vaxman I, 2020, LEUKEMIA LYMPHOMA, V61, P1
   Vos JM, 2016, BRIT J HAEMATOL, V175, P623, DOI 10.1111/bjh.14279
   Weiss BM., 2011, BLOOD, V118, P1827, DOI DOI 10.1182/BLOOD.V118.21.1827.1827
   Weiss BM, 2009, BLOOD, V113, P5418, DOI 10.1182/blood-2008-12-195008
   Went P, 2004, LANCET ONCOL, V5, P381, DOI 10.1016/S1470-2045(04)01495-0
   WILLISON HJ, 1993, J NEUROL SCI, V114, P209, DOI 10.1016/0022-510X(93)90300-N
   Willison HJ, 2001, BRAIN, V124, P1968, DOI 10.1093/brain/124.10.1968
   Witzens-Harig M, 2007, ANN HEMATOL, V86, P927, DOI 10.1007/s00277-007-0330-6
   Wu CK, 2017, BMC NEPHROL, V18, DOI 10.1186/s12882-017-0584-8
   Xu W, 2011, LEUKEMIA RES, V35, P1060, DOI 10.1016/j.leukres.2010.12.005
   Yeh WZ, 2020, J NEUROL NEUROSUR PS, V91, P140, DOI 10.1136/jnnp-2019-321532
NR 63
TC 0
Z9 0
U1 0
U2 6
PU W B SAUNDERS CO-ELSEVIER INC
PI PHILADELPHIA
PA 1600 JOHN F KENNEDY BOULEVARD, STE 1800, PHILADELPHIA, PA 19103-2899 USA
SN 0889-8588
EI 1558-1977
J9 HEMATOL ONCOL CLIN N
JI Hematol. Oncol. Clin. North Am.
PD DEC
PY 2020
VL 34
IS 6
BP 997
EP +
DI 10.1016/j.hoc.2020.07.002
PG 13
WC Oncology; Hematology
WE Science Citation Index Expanded (SCI-EXPANDED)
SC Oncology; Hematology
GA OF3YH
UT WOS:000581147100003
PM 33099435
DA 2024-04-28
ER

PT J
AU Wechalekar, AD
   Hawkins, PN
   Gillmore, JD
AF Wechalekar, Ashutosh D.
   Hawkins, Philip N.
   Gillmore, Julian D.
TI Perspectives in treatment of AL amyloidosis
SO BRITISH JOURNAL OF HAEMATOLOGY
LA English
DT Review
DE amyloidosis; chemotherapy; stem cell transplantation
ID STEM-CELL TRANSPLANTATION; PRIMARY SYSTEMIC AMYLOIDOSIS; HIGH-DOSE
   MELPHALAN; LIGHT-CHAIN AMYLOIDOSIS; CHROMOSOMAL-ABNORMALITIES;
   INTRAVENOUS MELPHALAN; INTENSIVE MELPHALAN; ORGAN INVOLVEMENT;
   MULTIPLE-MYELOMA; RANDOMIZED-TRIAL
AB Light chain (AL) amyloidosis is the most frequently diagnosed form of systemic amyloid in the western world. The historically poor prognosis of AL amyloidosis appears to be improving with currently reported median survival of c. 40 months compared to 13 months in the early 1990s when low-dose oral melphalan was the mainstay of treatment. Autologous stem cell transplantation (ASCT) achieves the highest rates of complete clonal response but is confounded by substantial treatment-related mortality in AL amyloidosis unless it is restricted to highly selected patients. Newer chemotherapy regimens appear to have a balance of better safety and respectable efficacy with overall outcomes nearly similar to ASCT, but which may be used more widely. There are few data comparing durability, depth of clonal response, rate of organ response and overall survival following ASCT or chemotherapy, but a recent small, randomized trial did not suggest superiority of ASCT to oral melphalan and dexamethasone. There is a compelling need for further and larger randomized trials in this context. At the same time, various new specific anti-amyloid drugs have shown (in early phase studies or animal models) some very promising results. This review attempts to highlight the challenges, controversies and progress in AL amyloidosis.
C1 [Wechalekar, Ashutosh D.; Hawkins, Philip N.; Gillmore, Julian D.] UCL Royal Free & Univ Coll Med Sch, Dept Med, Ctr Amyloidosis & Acute Phase Proteins, Natl Amyloidosis Ctr, London NW3 2PF, England.
C3 University of London; University College London; UCL Medical School
RP Wechalekar, AD (corresponding author), UCL Royal Free & Univ Coll Med Sch, Dept Med, Ctr Amyloidosis & Acute Phase Proteins, Natl Amyloidosis Ctr, Rowland Hill St, London NW3 2PF, England.
EM a.wechalekar@medsch.ucl.ac.uk
RI Hawkins, Philip N/C-5573-2008; Hawkins, Philip/JVO-1941-2024
OI Hawkins, Philip/0000-0002-6983-9598
FU Medical Research Council [G7900510] Funding Source: Medline; Medical
   Research Council [G7900510] Funding Source: researchfish; MRC [G7900510]
   Funding Source: UKRI
CR Abraham RS, 2003, BLOOD, V101, P3801, DOI 10.1182/blood-2002-09-2707
   Adamski-Werner SL, 2004, J MED CHEM, V47, P355, DOI 10.1021/jm030347n
   Attal M, 2003, NEW ENGL J MED, V349, P2495, DOI 10.1056/NEJMoa032290
   BENSON MD, 1986, ARTHRITIS RHEUM-US, V29, P683, DOI 10.1002/art.1780290515
   Bird J, 2004, BRIT J HAEMATOL, V125, P681, DOI 10.1111/j.1365-2141.2004.04970.x
   BORUCHOV A, 2007, HAEMATOLOGICA S109, V92, P225
   BUXBAUM JN, 1979, AM J MED, V67, P867, DOI 10.1016/0002-9343(79)90747-2
   Cohen AD, 2005, BLOOD, V106, p340A
   COHEN AS, 1987, AM J MED, V82, P1182, DOI 10.1016/0002-9343(87)90222-1
   Comenzo RL, 2001, BLOOD, V98, P714, DOI 10.1182/blood.V98.3.714
   Comenzo RL, 1996, BLOOD, V88, P2801, DOI 10.1182/blood.V88.7.2801.bloodjournal8872801
   Comenzo RL, 1998, BLOOD, V91, P3662
   Dember LM, 2007, NEW ENGL J MED, V356, P2349, DOI 10.1056/NEJMoa065644
   Desikan KR, 1997, LEUKEMIA LYMPHOMA, V27, P315, DOI 10.3109/10428199709059685
   Dhodapkar MV, 2004, BLOOD, V104, P3520, DOI 10.1182/blood-2004-05-1924
   Dispenzieri A, 2003, AMYLOID, V10, P257, DOI 10.3109/13506120309041743
   Dispenzieri A, 2006, BLOOD, V107, P3378, DOI 10.1182/blood-2005-07-2922
   Dispenzieri A, 2001, J CLIN ONCOL, V19, P3350, DOI 10.1200/JCO.2001.19.14.3350
   Dispenzieri A, 2004, BLOOD, V103, P3960, DOI 10.1182/blood-2003-12-4192
   DISPENZIERI A, 2004, BLOOD, V104, P4920
   Dispenzieri A, 2007, BLOOD, V109, P465, DOI 10.1182/blood-2006-07-032987
   Fonseca R, 1998, BRIT J HAEMATOL, V103, P704, DOI 10.1046/j.1365-2141.1998.01034.x
   GERTZ MA, 1986, MAYO CLIN PROC, V61, P218, DOI 10.1016/S0025-6196(12)61853-9
   Gertz MA, 2005, BLOOD, V106, P2837, DOI 10.1182/blood-2005-04-1411
   Gertz MA, 2005, BEST PRACT RES CL HA, V18, P709, DOI 10.1016/j.beha.2005.01.030
   Gertz MA, 2004, BONE MARROW TRANSPL, V34, P1025, DOI 10.1038/sj.bmt.1704691
   Gertz MA, 2005, AM J HEMATOL, V79, P319, DOI 10.1002/ajh.20381
   Gertz MA, 1999, J CLIN ONCOL, V17, P262, DOI 10.1200/JCO.1999.17.1.262
   GERTZ MA, 1991, J LAB CLIN MED, V118, P33
   Gillmore JD, 2006, BLOOD, V107, P1227, DOI 10.1182/blood-2005-08-3253
   Gillmore JD, 1998, BRIT J HAEMATOL, V100, P226, DOI 10.1046/j.1365-2141.1998.00527.x
   Goodman H. J. B., 2005, HEMATOLOGICA S1, V90, P201
   GOODMAN HJB, 2004, ASH ANN M ABSTR, V104, P755
   Goodman HJB, 2006, BRIT J HAEMATOL, V134, P417, DOI 10.1111/j.1365-2141.2006.06204.x
   Harris DL, 2000, J MOL RECOGNIT, V13, P198, DOI 10.1002/1099-1352(200007/08)13:4<198::AID-JMR499>3.0.CO;2-D
   Harrison CJ, 2002, BRIT J HAEMATOL, V117, P427, DOI 10.1046/j.1365-2141.2002.03438.x
   HAWKINS PN, 1988, J EXP MED, V167, P903, DOI 10.1084/jem.167.3.903
   HAWKINS PN, 1990, NEW ENGL J MED, V323, P508, DOI 10.1056/NEJM199008233230803
   Hayman SR, 2001, BLOOD, V98, P2266, DOI 10.1182/blood.V98.7.2266
   Imamura T, 2006, AM J HEMATOL, V81, P281, DOI 10.1002/ajh.20544
   Jaccard A, 2005, BLOOD, V106, p127A
   Kawai Y, 2004, EUR J HAEMATOL, V72, P448, DOI 10.1111/j.1600-0609.2004.00250.x
   Kisilevsky R, 2002, J MOL NEUROSCI, V19, P45, DOI 10.1007/s12031-002-0009-3
   Kisilevsky R, 2000, AMYLOID, V7, P23, DOI 10.3109/13506120009146820
   Kisilevsky R, 2000, J STRUCT BIOL, V130, P99, DOI 10.1006/jsbi.2000.4222
   Kisilevsky R, 2007, AMYLOID, V14, P21, DOI 10.1080/13506120601116419
   Kyle RA, 1997, NEW ENGL J MED, V336, P1202, DOI 10.1056/NEJM199704243361702
   KYLE RA, 1995, SEMIN HEMATOL, V32, P45
   Kyle RA, 1999, BLOOD, V93, P1062, DOI 10.1182/blood.V93.3.1062.403k34_1062_1066
   KYLE RA, 1985, AM J MED, V79, P708, DOI 10.1016/0002-9343(85)90521-2
   KYLE RA, 1992, BLOOD, V79, P1817
   KYLE RA, 1982, ARCH INTERN MED, V142, P1445, DOI 10.1001/archinte.142.8.1445
   Lachmann HJ, 2003, BRIT J HAEMATOL, V122, P78, DOI 10.1046/j.1365-2141.2003.04433.x
   MAJOLINO I, 1993, BONE MARROW TRANSPL, V11, P85
   MAJOLINO I, 1993, HAEMATOLOGICA, V78, P68
   Manochakian R, 2007, CLIN LYMPHOMA MYELOM, V7, P266, DOI 10.3816/CLM.2007.n.001
   Mateos MV, 2006, BLOOD, V108, P2165, DOI 10.1182/blood-2006-04-019778
   Merlini G, 2006, BLOOD, V108, P2520, DOI 10.1182/blood-2006-03-001164
   Mollee PN, 2004, BONE MARROW TRANSPL, V33, P271, DOI 10.1038/sj.bmt.1704344
   Moreno-Torres C, 1998, BONE MARROW TRANSPL, V21, pS29
   NELSON SR, 1991, BIOCHEM J, V275, P67, DOI 10.1042/bj2750067
   O'Nuallain B, 2006, J IMMUNOL, V176, P7071, DOI 10.4049/jimmunol.176.11.7071
   Offer M, 2005, BLOOD, V106, p976A
   Palladini G, 2005, BLOOD, V105, P2949, DOI 10.1182/blood-2004-08-3231
   Palladini G, 2004, BLOOD, V103, P2936, DOI 10.1182/blood-2003-08-2788
   Palladini G, 2001, BRIT J HAEMATOL, V113, P1044, DOI 10.1046/j.1365-2141.2001.02859.x
   Palladini G, 2007, BLOOD, V110, P787, DOI 10.1182/blood-2007-02-076034
   Palladini G, 2006, BLOOD, V107, P3854, DOI 10.1182/blood-2005-11-4385
   Palumbo A, 2007, BLOOD, V109, P2767, DOI 10.1182/blood-2006-08-042275
   Pepys MB, 2006, ANNU REV MED, V57, P223, DOI 10.1146/annurev.med.57.121304.131243
   Pepys MB, 2002, NATURE, V417, P254, DOI 10.1038/417254a
   Perfetti V, 1999, HAEMATOLOGICA, V84, P218
   Perfetti V, 2001, AM J PATHOL, V158, P1599, DOI 10.1016/S0002-9440(10)64115-6
   Perfetti V, 2006, HAEMATOLOGICA, V91, P1635
   Phillips GL, 2004, BONE MARROW TRANSPL, V33, P781, DOI 10.1038/sj.bmt.1704424
   Rajkumar SV, 1998, CANCER-AM CANCER SOC, V82, P1501, DOI 10.1002/(SICI)1097-0142(19980415)82:8<1501::AID-CNCR11>3.3.CO;2-M
   RAJKUMAR SV, 2006, BLOOD, V108, P799
   Reece DE, 2007, J CLIN ONCOL, V25
   Sanchorawala V, 2007, BONE MARROW TRANSPL, V40, P607, DOI 10.1038/sj.bmt.1705803
   Sanchorawala V, 2005, BONE MARROW TRANSPL, V36, P597, DOI 10.1038/sj.bmt.1705106
   Sanchorawala V, 2004, BONE MARROW TRANSPL, V33, P381, DOI 10.1038/sj.bmt.1704346
   Sanchorawala V, 2002, BRIT J HAEMATOL, V117, P886, DOI 10.1046/j.1365-2141.2002.03541.x
   Sanchorawala V, 2007, BLOOD, V110, P3561, DOI 10.1182/blood-2007-07-099481
[truncated: 2,966,716 more chars]
