# Supplementary material for: A bibliometric analysis of light chain amyloidosis from 2005 to 2024: research trends and hot spots
Source: Front Med (Lausanne). 2024 Jul 30;11:1441032. doi: 10.3389/fmed.2024.1441032 (PMC11320149; doi:10.3389/fmed.2024.1441032)
Supplement: Supplementary file 3 [file Data_Sheet_3.ZIP › raw_data/download_03.txt]

FN Clarivate Analytics Web of Science
VR 1.0
PT J
AU Palladini, G
   Milani, P
   Foli, A
   Rosin, MV
   Basset, M
   Lavatelli, F
   Nuvolone, M
   Obici, L
   Perlini, S
   Merlini, G
AF Palladini, G.
   Milani, P.
   Foli, A.
   Rosin, M. Vidus
   Basset, M.
   Lavatelli, F.
   Nuvolone, M.
   Obici, L.
   Perlini, S.
   Merlini, G.
TI Melphalan and dexamethasone with or without bortezomib in newly
   diagnosed AL amyloidosis: a matched case-control study on 174 patients
SO LEUKEMIA
LA English
DT Article
ID LIGHT-CHAIN AMYLOIDOSIS; HIGH-DOSE DEXAMETHASONE; BRAIN NATRIURETIC
   PEPTIDE; TWICE-WEEKLY BORTEZOMIB; PLUS DEXAMETHASONE; CARDIAC
   BIOMARKERS; MULTIPLE-MYELOMA; CLINICAL-TRIALS; ORAL MELPHALAN; STAGING
   SYSTEM
AB Oral melphalan and dexamethasone (MDex) is a standard treatment for patients with AL amyloidosis who are not eligible for stem cell transplantation at many referral centers. However, following encouraging reports on the activity of bortezomib combined with alkylators and dexamethasone, these combinations are being moved to frontline therapy. We compared the outcome of 87 patients treated with bortezomib plus MDex (BMDex) with that of 87 controls treated with MDex. Patients and controls were matched for age, cardiac and renal function and free light chain burden. A higher rate of complete responses was observed with BMDex (42 vs 19%), but this did not result in a survival improvement in the overall population. However, a significant survival advantage for BMDex was observed in patients without severe (New York Heart Association class III or IV) heart failure and with N-terminal pronatriuretic peptide type-B < 8500 ng/l. Patients treated with full-dose dexamethasone had similar response rates and survival whether they received bortezomib or not. Intermediate-risk patients who are not fit enough to receive high-dose dexamethasone are likely to take the greatest advantage from the addition of bortezomib to MDex.
C1 [Palladini, G.; Milani, P.; Foli, A.; Rosin, M. Vidus; Basset, M.; Lavatelli, F.; Nuvolone, M.; Obici, L.; Merlini, G.] Fdn Ist Ricovero & Cura Carattere Sci IRCCS Polic, Amyloidosis Res & Treatment Ctr, Pavia, Italy.
   [Palladini, G.; Milani, P.; Foli, A.; Rosin, M. Vidus; Basset, M.; Nuvolone, M.; Obici, L.; Merlini, G.] Univ Pavia, Dept Mol Med, I-27100 Pavia, Italy.
   [Milani, P.; Perlini, S.] Fdn IRCCS Policlin San Matteo, Dept Internal Med, I-27100 Pavia, Italy.
   [Milani, P.; Perlini, S.] Univ Pavia, I-27100 Pavia, Italy.
C3 University of Pavia; University of Pavia; IRCCS Fondazione San Matteo;
   University of Pavia
RP Merlini, G (corresponding author), Fdn IRCCS Policlin San Matteo, Amyloidosis Res & Treatment Ctr, Viale Golgi 19, I-27100 Pavia, Italy.
EM gmerlini@unipv.it
RI Perlini, Stefano/E-2670-2012; Obici, Laura/AAC-3060-2019; Milani,
   Paolo/K-4920-2018; Nuvolone, Mario/K-4763-2018; Lavatelli,
   Francesca/K-5741-2016; Basset, Marco/AAI-8162-2020; Merlini,
   Giampaolo/A-3817-2008; Palladini, Giovanni/G-1763-2010
OI Perlini, Stefano/0000-0002-0320-8574; Obici, Laura/0000-0001-7468-700X;
   Milani, Paolo/0000-0002-2268-9422; Nuvolone, Mario/0000-0001-8334-1684;
   Lavatelli, Francesca/0000-0002-7693-4825; Basset,
   Marco/0000-0003-3829-0499; Merlini, Giampaolo/0000-0001-7680-3254;
   Palladini, Giovanni/0000-0001-5994-5138
FU 'Associazione Italiana per la Ricerca sul Cancro' Special Program
   Molecular Clinical Oncology 5 per mille [9965]; Cariplo Foundation
   [2013-0964]
FX This work was supported by grants from 'Associazione Italiana per la
   Ricerca sul Cancro' Special Program Molecular Clinical Oncology 5 per
   mille n. 9965 'Harnessing tumor cell/microenvironment cross talk to
   treat mature B cell tumors, and from Cariplo Foundation (n. 2013-0964).
CR Arbustini E, 2002, AMYLOID, V9, P108, DOI 10.3109/13506120208995243
   Bianchi G, 2009, BLOOD, V113, P3040, DOI 10.1182/blood-2008-08-172734
   Brambilla F, 2012, BLOOD, V119, P1844, DOI 10.1182/blood-2011-07-365510
   Caccialanza R, 2006, AM J CLIN NUTR, V83, P350
   Caccialanza R, 2012, ANN HEMATOL, V91, P399, DOI 10.1007/s00277-011-1309-x
   Comenzo RL, 2012, LEUKEMIA, V26, P2317, DOI 10.1038/leu.2012.100
   Dhodapkar MV, 2004, BLOOD, V104, P3520, DOI 10.1182/blood-2004-05-1924
   Dietrich S, 2010, BLOOD, V116, P522, DOI 10.1182/blood-2009-11-253237
   Diomede L, 2014, BLOOD, V123, P3543, DOI 10.1182/blood-2013-10-525634
   Dispenzieri A, 2004, J CLIN ONCOL, V22, P3751, DOI 10.1200/JCO.2004.03.029
   Dubrey SW, 2011, QJM-INT J MED, V104, P957, DOI 10.1093/qjmed/hcr105
   Gasparetto C, 2010, J CLIN ONCOL, V28
   Gertz MA, 2012, LEUKEMIA, V26, P191, DOI 10.1038/leu.2011.219
   Gertz MA, 2010, AMYLOID, V17, P48
   Guan J, 2013, BASIC RES CARDIOL, V108, DOI 10.1007/s00395-013-0378-5
   Jaccard A, 2007, NEW ENGL J MED, V357, P1083, DOI 10.1056/NEJMoa070484
   Kastritis E, 2007, HAEMATOLOGICA, V92, P1351, DOI 10.3324/haematol.11325
   Kastritis E, 2010, J CLIN ONCOL, V28, P1031, DOI 10.1200/JCO.2009.23.8220
   Kumar S, 2012, J CLIN ONCOL, V30, P989, DOI 10.1200/JCO.2011.38.5724
   Landau H, 2013, LEUKEMIA, V27, P823, DOI 10.1038/leu.2012.274
   Liao RL, 2001, CIRCULATION, V104, P1594, DOI 10.1161/circ.104.14.1594
   Mahmood S, 2014, HAEMATOLOGICA, V99, P209, DOI 10.3324/haematol.2013.087619
   Merlini G, 2006, BLOOD, V108, P2520, DOI 10.1182/blood-2006-03-001164
   Merlini G, 2013, HAEMATOLOGICA, V98, P1492, DOI 10.3324/haematol.2013.094482
   Merlini G, 2013, BLOOD, V121, P5124, DOI 10.1182/blood-2013-01-453001
   Mikhael JR, 2012, BLOOD, V119, P4391, DOI 10.1182/blood-2011-11-390930
   Ocio EM, 2014, LEUKEMIA, V28, P525, DOI 10.1038/leu.2013.350
   Oliva L, 2010, AMYLOID, V17, P99
   Palladini G, 2003, CIRCULATION, V107, P2440, DOI 10.1161/01.CIR.0000068314.02595.B2
   Palladini G, 2004, BLOOD, V103, P2936, DOI 10.1182/blood-2003-08-2788
   Palladini G, 2001, PACE, V24, P1228, DOI 10.1046/j.1460-9592.2001.01228.x
   Palladini G, 2001, BRIT J HAEMATOL, V113, P1044, DOI 10.1046/j.1365-2141.2001.02859.x
   Palladini G, 2007, BLOOD, V110, P787, DOI 10.1182/blood-2007-02-076034
   Palladini G, 2006, BLOOD, V107, P3854, DOI 10.1182/blood-2005-11-4385
   Palladini G, 2014, HAEMATOLOGICA, V99, P743, DOI 10.3324/haematol.2013.095463
   Palladini G, 2012, J CLIN ONCOL, V30, P4541, DOI 10.1200/JCO.2011.37.7614
   Palladini G, 2011, ONCOLOGY-NY, V25, P633
   Palladini G, 2011, CURR OPIN ONCOL, V23, P214, DOI 10.1097/CCO.0b013e328342b840
   Palladini G, 2009, CLIN CHEM, V55, P499, DOI 10.1373/clinchem.2008.117143
   Reece DE, 2011, BLOOD, V118, P865, DOI 10.1182/blood-2011-02-334227
   Reece DE, 2009, BLOOD, V114, P1489, DOI 10.1182/blood-2009-02-203398
   Rourke M, 2010, LEUKEMIA LYMPHOMA, V51, P1779, DOI 10.3109/10428194.2010.499977
   Sitia R, 2007, HAEMATOLOGICA, V92, P1302, DOI 10.3324/haematol.12136
   Venner CP, 2012, BLOOD, V119, P4387, DOI 10.1182/blood-2011-10-388462
   Wechalekar AD, 2008, HAEMATOLOGICA, V93, P295, DOI 10.3324/haematol.11627
   Wechalekar AD, 2013, BLOOD, V121, P3420, DOI 10.1182/blood-2012-12-473066
NR 46
TC 96
Z9 100
U1 0
U2 11
PU NATURE PUBLISHING GROUP
PI LONDON
PA MACMILLAN BUILDING, 4 CRINAN ST, LONDON N1 9XW, ENGLAND
SN 0887-6924
EI 1476-5551
J9 LEUKEMIA
JI Leukemia
PD DEC
PY 2014
VL 28
IS 12
BP 2311
EP 2316
DI 10.1038/leu.2014.227
PG 6
WC Oncology; Hematology
WE Science Citation Index Expanded (SCI-EXPANDED)
SC Oncology; Hematology
GA AW3HP
UT WOS:000346177500007
PM 25059496
OA Green Published
DA 2024-04-28
ER

PT J
AU Damy, T
   Mohty, D
   Deux, JF
   Rosso, J
   Benhaiem, N
   Lellouche, N
   Sabbah, L
   Guendouz, S
   Tissot, CM
   Rappeneau, S
   Pongas, D
   Bodez, D
   Krypciak, S
   Guellich, A
   Dubois-Randé, JL
   Hittinger, L
   Lefaucheur, JP
   Jaccard, A
   Planté-Bordeneuve, V
AF Damy, Thibaud
   Mohty, Dania
   Deux, Jean-Francois
   Rosso, Jean
   Benhaiem, Nicole
   Lellouche, Nicolas
   Sabbah, Laurent
   Guendouz, Soulef
   Tissot, Claire-Marie
   Rappeneau, Stephane
   Pongas, Dionyssis
   Bodez, Diane
   Krypciak, Sebastien
   Guellich, Aziz
   Dubois-Rande, Jean-Luc
   Hittinger, Luc
   Lefaucheur, Jean-Pascal
   Jaccard, Arnaud
   Plante-Bordeneuve, Violaine
TI Senile systemic amyloidosis: Definition, diagnosis, why thinking about?
SO PRESSE MEDICALE
LA French
DT Article
ID CARDIAC AMYLOIDOSIS; SCINTIGRAPHY; DEPOSITION; FREQUENCY; FEATURES
AB Senile systemic amyloidosis (SSA) is characterized by infiltration of amyloid transthyretin fibrils in the myocardium.
   SSA occurs mainly (but not always) in elderly men.
   SSA leads to hypertrophic and/or restrictive cardiomyopathy complicated by conduction disturbances, atrial arrhythmia and systemic embolization (stroke..). That is why SSA needs a special care and to be diagnosed.
   Cardiac SSA diagnosis needs to exclude two other forms of cardiac amyloidosis: AL amyloidosis (light chain) and hereditary transthyretin amyloidosis (genetic testing).
   Scintigraphic 99mTc-DPD heart retention is observed in cardiac amyloidosis. DPD heart retention is more frequent in cardiac transthyretin amyloidosis than in cardiac AL amyloidosis.
   Specific treatments of cardiac TTR amyloidosis are in development.
C1 [Damy, Thibaud; Lellouche, Nicolas; Guendouz, Soulef; Tissot, Claire-Marie; Rappeneau, Stephane; Pongas, Dionyssis; Bodez, Diane; Dubois-Rande, Jean-Luc; Hittinger, Luc] CHU Henri Mondor, Federat Cardiol, F-94000 Creteil, France.
   [Damy, Thibaud; Deux, Jean-Francois; Rosso, Jean; Benhaiem, Nicole; Lellouche, Nicolas; Guendouz, Soulef; Tissot, Claire-Marie; Rappeneau, Stephane; Pongas, Dionyssis; Bodez, Diane; Guellich, Aziz; Dubois-Rande, Jean-Luc; Hittinger, Luc; Lefaucheur, Jean-Pascal; Plante-Bordeneuve, Violaine] CHU Henri Mondor, Reseau Amylose & DHU A TVB, F-94000 Creteil, France.
   [Damy, Thibaud; Lellouche, Nicolas; Guellich, Aziz; Dubois-Rande, Jean-Luc; Hittinger, Luc] UPEC, Fac Med Paris 12, F-94000 Creteil, France.
   [Lellouche, Nicolas; Guellich, Aziz] INSERM, U955, F-94000 Creteil, France.
   [Mohty, Dania; Jaccard, Arnaud] CHU Limoges, Hop Dupuytren, Serv Cardiol, F-87042 Limoges, France.
   [Mohty, Dania; Jaccard, Arnaud] CHU Limoges, Ctr Natl Reference Amylose AL & Autres Malad Depo, Serv Hematol Clin & Therapie Cellulaire, F-87042 Limoges, France.
   [Mohty, Dania; Jaccard, Arnaud] UMR CNRS 7276 CRBL, Immunol Lab, F-87025 Limoges, France.
   [Deux, Jean-Francois] CHU Henri Mondor, Serv Radiol, F-94000 Creteil, France.
   [Rosso, Jean] CHU Henri Mondor, Nucl Med Serv, F-94000 Creteil, France.
   [Benhaiem, Nicole] CHU Henri Mondor, Serv Anatomopathol, F-94000 Creteil, France.
   [Sabbah, Laurent] Hop Necker Enfants Malad, Serv Cardiol, F-75743 Paris, France.
   [Krypciak, Sebastien] CHU Henri Mondor, Serv Geriatrie, F-94000 Creteil, France.
   [Lefaucheur, Jean-Pascal] CHU Henri Mondor, Serv Explorat Physiol, F-94000 Creteil, France.
   [Plante-Bordeneuve, Violaine] CHU Henri Mondor, Serv Neurol, F-94000 Creteil, France.
C3 Assistance Publique Hopitaux Paris (APHP); Universite
   Paris-Est-Creteil-Val-de-Marne (UPEC); Hopital Universitaire
   Henri-Mondor - APHP; Assistance Publique Hopitaux Paris (APHP);
   Universite Paris-Est-Creteil-Val-de-Marne (UPEC); Hopital Universitaire
   Henri-Mondor - APHP; Assistance Publique Hopitaux Paris (APHP);
   Universite Paris-Est-Creteil-Val-de-Marne (UPEC); Hopital Universitaire
   Henri-Mondor - APHP; Institut National de la Sante et de la Recherche
   Medicale (Inserm); Universite Paris-Est-Creteil-Val-de-Marne (UPEC); CHU
   Limoges; CHU Limoges; Assistance Publique Hopitaux Paris (APHP);
   Universite Paris-Est-Creteil-Val-de-Marne (UPEC); Hopital Universitaire
   Henri-Mondor - APHP; Assistance Publique Hopitaux Paris (APHP);
   Universite Paris-Est-Creteil-Val-de-Marne (UPEC); Hopital Universitaire
   Henri-Mondor - APHP; Assistance Publique Hopitaux Paris (APHP);
   Universite Paris-Est-Creteil-Val-de-Marne (UPEC); Hopital Universitaire
   Henri-Mondor - APHP; Assistance Publique Hopitaux Paris (APHP);
   Universite Paris Cite; Hopital Universitaire Necker-Enfants Malades -
   APHP; Assistance Publique Hopitaux Paris (APHP); Universite
   Paris-Est-Creteil-Val-de-Marne (UPEC); Hopital Universitaire
   Henri-Mondor - APHP; Assistance Publique Hopitaux Paris (APHP);
   Universite Paris-Est-Creteil-Val-de-Marne (UPEC); Hopital Universitaire
   Henri-Mondor - APHP; Assistance Publique Hopitaux Paris (APHP);
   Universite Paris-Est-Creteil-Val-de-Marne (UPEC); Hopital Universitaire
   Henri-Mondor - APHP
RP Damy, T (corresponding author), CHU Henri Mondor, Federat Cardiol, 51 Ave Lattre de Tassigny, F-94000 Creteil, France.
EM thibaud.damy@hmn.aphp.fr
RI Deux, Jean-François/AAR-9696-2021; Arnaud, Jaccard/O-8819-2016
OI Arnaud, Jaccard/0000-0001-7091-8253; Hittinger, Luc/0000-0003-1933-5815
CR Connors LH, 2011, AMYLOID, V18, P157, DOI 10.3109/13506129.2011.574354059
   CORNWELL GG, 1983, AM J MED, V75, P618, DOI 10.1016/0002-9343(83)90443-6
   CORNWELL GG, 1980, J CLIN PATHOL, V33, P1146, DOI 10.1136/jcp.33.12.1146
   Dharmarajan K, 2012, J AM GERIATR SOC, V60, P765, DOI 10.1111/j.1532-5415.2011.03868.x
   Dungu JN, 2012, HEART, V98, P1546, DOI 10.1136/heartjnl-2012-301924
   Falk RH, 2012, AMYLOID, V19, P68, DOI 10.3109/13506129.2012.674074
   Feng D, 2007, CIRCULATION, V116, P2420, DOI 10.1161/CIRCULATIONAHA.107.697763
   Ikeda S, 2011, AMYLOID, V18, P211, DOI 10.3109/13506129.2011.623199
   Ikeda SI, 2009, AMYLOID, V16, P174, DOI 10.1080/13506120903090874
   Jacobson DR, 1997, NEW ENGL J MED, V336, P466, DOI 10.1056/NEJM199702133360703
   JACOBSON DR, 1991, AM J HUM GENET, V49, P192
   Kristen AV, 2013, INT J CARDIOL, V164, P179, DOI 10.1016/j.ijcard.2011.06.123
   Kristen AV, 2012, CLIN RES CARDIOL, V101, P805, DOI 10.1007/s00392-012-0463-z
   Kyle RA, 1996, AM J MED, V101, P395, DOI 10.1016/S0002-9343(96)00229-X
   KYLE RA, 1992, AM J CLIN PATHOL, V97, P250, DOI 10.1093/ajcp/97.2.250
   Merlini G, 2003, NEW ENGL J MED, V349, P583, DOI 10.1056/NEJMra023144
   Nakagawa M, 2012, AMYLOID, V19, P118, DOI 10.3109/13506129.2012.685131
   Ng B, 2005, ARCH INTERN MED, V165, P1425, DOI 10.1001/archinte.165.12.1425
   Perugini E, 2006, HEART, V92, P343, DOI 10.1136/hrt.2005.061911
   Phelan D, 2012, HEART, V98, P1442, DOI 10.1136/heartjnl-2012-302353
   PITKANEN P, 1984, AM J PATHOL, V117, P391
   Planté-Bordeneuve V, 2011, LANCET NEUROL, V10, P1086, DOI 10.1016/S1474-4422(11)70246-0
   Rapezzi C, 2013, EUR HEART J, V34, P520, DOI 10.1093/eurheartj/ehs123
   Rapezzi C, 2011, JACC-CARDIOVASC IMAG, V4, P659, DOI 10.1016/j.jcmg.2011.03.016
   Rapezzi C, 2009, CIRCULATION, V120, P1203, DOI 10.1161/CIRCULATIONAHA.108.843334
   Ruberg FL, 2012, CIRCULATION, V126, P1286, DOI 10.1161/CIRCULATIONAHA.111.078915
   Said G, 2009, J NEUROL SCI, V284, P149, DOI 10.1016/j.jns.2009.05.001
   Sekijima Y, 2011, HUM PATHOL, V42, P1785, DOI 10.1016/j.humpath.2011.03.004
   Takemura G, 1998, J AM COLL CARDIOL, V31, P754, DOI 10.1016/S0735-1097(98)00045-X
   Ueda M, 2011, MODERN PATHOL, V24, P1533, DOI 10.1038/modpathol.2011.117
   WESTERMARK P, 1990, P NATL ACAD SCI USA, V87, P2843, DOI 10.1073/pnas.87.7.2843
NR 31
TC 8
Z9 11
U1 0
U2 7
PU MASSON EDITEUR
PI MOULINEAUX CEDEX 9
PA 21 STREET CAMILLE DESMOULINS, ISSY, 92789 MOULINEAUX CEDEX 9, FRANCE
SN 0755-4982
EI 2213-0276
J9 PRESSE MED
JI Presse Med.
PD JUN
PY 2013
VL 42
IS 6
BP 1003
EP 1014
DI 10.1016/j.lpm.2013.03.004
PN 1
PG 12
WC Medicine, General & Internal
WE Science Citation Index Expanded (SCI-EXPANDED)
SC General & Internal Medicine
GA 189VS
UT WOS:000322297000012
PM 23669316
DA 2024-04-28
ER

PT J
AU Alcaide, N
   Herrero, C
   Barrio, J
   Atienza, R
   Herranz, MT
   Saborido, BP
   Pérez-Miranda, M
   Caro-Patón, A
AF Alcaide, Noelia
   Herrero, Cesar
   Barrio, Jesus
   Atienza, Ramon
   Teresa Herranz, Maria
   Perez Saborido, Baltasar
   Perez-Miranda, Manuel
   Caro-Paton, Agustin
TI Massive gastrointestinal bleeding due to gastric ulcer in a patient with
   amyloidosis
SO GASTROENTEROLOGIA Y HEPATOLOGIA
LA Spanish
DT Article
DE Systemic amyloidosis; Gastric amyloidosis; Acute gastric hemorrhage;
   Gastric ulcer
ID TRACT
AB Gastrointestinal amyloidosis may occur as part of the systemic manifestations of primary amyloidosis or in a localized form. The symptoms and signs that may occur are numerous and nonspecific, hampering clinical suspicion when this disease has not already been diagnosed. Gastric ulcers presenting as massive bleeding are an uncommon manifestation of this disease. We report the case of a patient with primary amyloidosis who developed massive gastrointestinal bleeding complicated by an amyloid gastric ulcer. Emergency surgery was required to control the bleeding. (C) 2010 Elsevier Espana, S.L. All rights reserved.
C1 [Alcaide, Noelia; Herrero, Cesar; Barrio, Jesus; Atienza, Ramon; Perez-Miranda, Manuel; Caro-Paton, Agustin] Hosp Univ Rio Hortega, Serv Aparato Digest, Valladolid, Spain.
   [Perez Saborido, Baltasar] Hosp Univ Rio Hortega, Serv Cirugia Gen, Valladolid, Spain.
C3 Hospital del Rio Hortega; Hospital del Rio Hortega
RP Alcaide, N (corresponding author), Hosp Univ Rio Hortega, Serv Aparato Digest, Valladolid, Spain.
EM noelialcaide@hotmail.com
OI PEREZ-SABORIDO, BALTASAR/0000-0003-0842-1654
CR Alvares Jose Filipe, 2003, Indian J Gastroenterol, V22, P196
   Chang HS, 2004, GASTROINTEST ENDOSC, V59, P126, DOI 10.1016/S0016-5107(03)02352-6
   Deniz Kemal, 2006, Turk J Gastroenterol, V17, P116
   GILAT T, 1969, GUT, V10, P98, DOI 10.1136/gut.10.2.98
   GREIPP PR, 1979, NEW ENGL J MED, V301, P1050, DOI 10.1056/NEJM197911083011907
   Kuang L, 2003, DIGEST DIS SCI, V48, P2023, DOI 10.1023/A:1026190809074
   KYLE RA, 1983, MAYO CLIN PROC, V58, P665
   Lovat LB, 1997, DIGEST DIS, V15, P155, DOI 10.1159/000171596
   Reddy M Babitha, 2009, Clin Gastroenterol Hepatol, V7, pe1, DOI 10.1016/j.cgh.2008.08.040
   Satapathy SK, 2009, AM J GASTROENTEROL, V104, P2113, DOI 10.1038/ajg.2009.195
   TADA S, 1990, GASTROINTEST ENDOSC, V36, P10, DOI 10.1016/S0016-5107(90)70913-3
   Usui M, 2000, J GASTROENTEROL, V35, P924, DOI 10.1007/s005350070007
NR 12
TC 0
Z9 0
U1 0
U2 2
PU ELSEVIER DOYMA SL
PI BARCELONA
PA TRAVESERA DE GARCIA, 17-21, BARCELONA, 08021, SPAIN
SN 0210-5705
J9 GASTROENT HEPAT-BARC
JI Gastroenterol. Hepatol.
PD JUN-JUL
PY 2011
VL 34
IS 6
BP 411
EP 414
DI 10.1016/j.gastrohep.2011.03.018
PG 4
WC Gastroenterology & Hepatology
WE Science Citation Index Expanded (SCI-EXPANDED)
SC Gastroenterology & Hepatology
GA 787ZL
UT WOS:000292415100007
PM 21684418
DA 2024-04-28
ER

PT J
AU Zhou, P
   Hoffman, J
   Landau, H
   Hassoun, H
   Iyer, L
   Comenzo, RL
AF Zhou, Ping
   Hoffman, James
   Landau, Heather
   Hassoun, Hani
   Iyer, Lakshmanan
   Comenzo, Raymond L.
TI Clonal Plasma Cell Pathophysiology and Clinical Features of Disease Are
   Linked to Clonal Plasma Cell Expression of <i>Cyclin D1</i> in Systemic
   Light-Chain Amyloidosis
SO CLINICAL LYMPHOMA MYELOMA & LEUKEMIA
LA English
DT Article
DE Amyloidosis; BNP; Cyclin D1; Immunoglobulin light chains; Plasma cells
ID HIGH-DOSE MELPHALAN; MULTIPLE-MYELOMA; AL-AMYLOIDOSIS; TRANSPLANTATION;
   DEXAMETHASONE; SURVIVAL; THERAPY; GENE; T(11/14)(Q13,Q32);
   IMMUNOPHENOTYPE
AB Systemic AL amyloidosis is a clonal plasma cell disease in which the clonal cells in the marrow of more than half of patients express high levels of cyclin D1. We studied these cells from 69 patients at diagnosis and show that protein quality control gene expression, monoclonal immunoglobulin secretion, response to therapy and overall survival vary based on cyclin D1 levels.
   Background: Overexpression of cyclin D1 (CCND1) in the clonal plasma cells (PCs) of patients with systemic light chain amyloidosis (AL) has been shown to occur even in cases without t(11;14). Associations between CCND1 expression and the clonal PC disease that underlies AL and the clinical features that characterize AL have not been systematically evaluated. Patients and Methods: To assess the significance of CCND1 expression in the pathophysiology of the clonal PC in AL, we evaluated CD138+ marrow PC from 16 newly diagnosed untreated patients by gene expression profiling (GEP) and performed a supervised analysis comparing clones that overexpressed CCND1 with those that did not. To assess the significance of CCND1 expression with respect to the clinical features of AL, we developed and validated a real-time reverse transcription quantitative polymerase chain reaction (RT-qPCR) method for quantitating expression of CCND1 in the CD138+ marrow PC cells from 53 newly diagnosed cases of AL. Results: In the analysis of GEP data, clones that overexpressed CCND1 also expressed significantly higher levels of endoplasmic reticulum protein processing genes such as SEL1L, Sec63, and PD1A6. In the analysis of RT-qPCR data, patients whose clones overexpressed CCND1 more often made only free light chains and fewer intact M-proteins, and also had a lower response rate to initial therapy. In multivariate analysis, CCND1 expression was an independent baseline predictor of survival in AL. Conclusion: CCND1 expression is a feature of the clonal PC disease in AL that merits prospective evaluation.
C1 [Zhou, Ping; Comenzo, Raymond L.] Tufts Med Ctr, Boston, MA 02111 USA.
   [Hoffman, James] Cleveland Clin, Westin, FL USA.
   [Landau, Heather; Hassoun, Hani] Mem Sloan Kettering Canc Ctr, New York, NY 10021 USA.
   [Iyer, Lakshmanan] Tufts Univ, Sch Med, Boston, MA 02111 USA.
C3 Tufts Medical Center; Cleveland Clinic Foundation; Memorial Sloan
   Kettering Cancer Center; Tufts University
RP Comenzo, RL (corresponding author), Tufts Med Ctr, Box 826,800 Washington St, Boston, MA 02111 USA.
EM rcomenzo@tuftsmedicalcenter.org
OI Iyer, Lakshmanan/0000-0001-9167-6396
FU NIH [CA05826]; FDA [R01-002174]; Cam Neely and John Davis Multiple
   Myeloma Research Fund; Demarest Lloyd Jr Foundation; Lymphoma Foundation
FX This work was partly supported by NIH grant CA05826 and FDA grant
   R01-002174. We thank the patients who donated bone marrow specimens for
   research and are also grateful for the support of the Cam Neely and John
   Davis Multiple Myeloma Research Fund, and to all who have contributed to
   the Tufts Amyloidosis and Myeloma Research Fund. We are particularly
   grateful to the Demarest Lloyd Jr Foundation and to the Werner and
   Elaine Dannheiser Fund for Research on the Biology of Aging of the
   Lymphoma Foundation for their contributions in support of this work.
CR Abraham RS, 2005, BLOOD, V105, P794, DOI 10.1182/blood-2004-04-1424
   Bergsagel PL, 2005, J CLIN ONCOL, V23, P6333, DOI 10.1200/JCO.2005.05.021
   Bergsagel PL, 2005, BLOOD, V106, P296, DOI 10.1182/blood-2005-01-0034
   Bernasconi R, 2010, J CELL BIOL, V188, P223, DOI 10.1083/jcb.200910042
   Bochtler T, 2008, BLOOD, V111, P4700, DOI 10.1182/blood-2007-11-122101
   Bryce AH, 2009, HAEMATOL-HEMATOL J, V94, P380, DOI 10.3324/haematol.13369
   BUXBAUM J, 1986, J CLIN INVEST, V78, P798, DOI 10.1172/JCI112643
   Chapman MA, 2011, NATURE, V471, P467, DOI 10.1038/nature09837
   Chauhan D, 2003, CANCER RES, V63, P6174
   Cohen AD, 2007, BRIT J HAEMATOL, V139, P224, DOI 10.1111/j.1365-2141.2007.06783.x
   Deshmukh M, 2009, J CLIN PATHOL, V62, P724, DOI 10.1136/jcp.2009.065474
   Dimopoulos M, 2011, BLOOD, V117, P4701, DOI 10.1182/blood-2010-10-299529
   Dispenzieri A, 2004, BLOOD, V104, P1881, DOI 10.1182/blood-2004-01-0390
   Feyler S, 2008, BRIT J HAEMATOL, V140, P547, DOI 10.1111/j.1365-2141.2007.06969.x
   Fonseca R, 2009, LEUKEMIA, V23, P2210, DOI 10.1038/leu.2009.174
   Gertz MA, 2005, BLOOD, V106, P2837, DOI 10.1182/blood-2005-04-1411
   Gertz MA, 2005, AM J HEMATOL, V79, P319, DOI 10.1002/ajh.20381
   Ginzinger DG, 2002, EXP HEMATOL, V30, P503, DOI 10.1016/S0301-472X(02)00806-8
   Hoffman J, 2009, BRIT J HAEMATOL, V144, P963, DOI 10.1111/j.1365-2141.2008.07536.x
   Hong FX, 2006, BIOINFORMATICS, V22, P2825, DOI 10.1093/bioinformatics/btl476
   Jaccard A, 2007, NEW ENGL J MED, V357, P1083, DOI 10.1056/NEJMoa070484
   Janssen JWG, 2000, BLOOD, V95, P2691
   Kostopoulou E, 2007, BREAST, V16, P615, DOI 10.1016/j.breast.2007.05.008
   Lebovic D, 2008, BRIT J HAEMATOL, V143, P369, DOI 10.1111/j.1365-2141.2008.07327.x
   Lesage D, 2005, INT J CANCER, V115, P171, DOI 10.1002/ijc.20907
   Merlini G, 2003, NEW ENGL J MED, V349, P583, DOI 10.1056/NEJMra023144
   Merlini G, 2006, BLOOD, V108, P2520, DOI 10.1182/blood-2006-03-001164
   Mueller B, 2006, J CELL BIOL, V175, P261, DOI 10.1083/jcb.200605196
   Palladini G, 2005, AMYLOID, V12, P120, DOI 10.1080/13506120500107055
   Reece DE, 2009, BLOOD, V114, P1489, DOI 10.1182/blood-2009-02-203398
   Sitia R, 2007, HAEMATOLOGICA, V92, P1302, DOI 10.3324/haematol.12136
   Soverini S, 2003, BLOOD, V102, P1588, DOI 10.1182/blood-2002-12-3789
   Zhou P, 2008, BLOOD, V111, P3403, DOI 10.1182/blood-2007-11-125526
   Zhou P, 2008, BLOOD, V111, P549, DOI 10.1182/blood-2007-05-090852
NR 34
TC 21
Z9 23
U1 0
U2 1
PU CIG MEDIA GROUP, LP
PI DALLAS
PA 3500 MAPLE AVENUE, STE 750, DALLAS, TX 75219-3931 USA
SN 2152-2650
J9 CL LYMPH MYELOM LEUK
JI Clin. Lymphoma Myeloma Leuk.
PD FEB
PY 2012
VL 12
IS 1
BP 49
EP 58
DI 10.1016/j.clml.2011.09.217
PG 10
WC Oncology; Hematology
WE Science Citation Index Expanded (SCI-EXPANDED)
SC Oncology; Hematology
GA 895FO
UT WOS:000300481800009
PM 22100494
DA 2024-04-28
ER

PT J
AU Drosou, ME
   Vaughan, LE
   Muchtar, E
   Buadi, FK
   Dingli, D
   Dispenzieri, A
   Fonder, AL
   Gertz, MA
   Go, RS
   Gonsalves, WI
   Hayman, SR
   Hobbs, MA
   Hwa, YL
   Kapoor, P
   Kourelis, T
   Kumar, S
   Kyle, RA
   Lacy, MQ
   Lin, Y
   Lopez, CL
   Lust, JA
   Rajkumar, SV
   Russell, SJ
   Sidana, S
   Siddiqui, MA
   Sidiqi, MH
   Warsame, R
   Leung, N
AF Drosou, Maria Eleni
   Vaughan, Lisa E.
   Muchtar, Eli
   Buadi, Francis K.
   Dingli, David
   Dispenzieri, Angela
   Fonder, Amie L.
   Gertz, Morie A.
   Go, Ronald S.
   Gonsalves, Wilson I.
   Hayman, Suzanne R.
   Hobbs, Miriam A.
   Hwa, Yi L.
   Kapoor, Prashant
   Kourelis, Taxiarchis
   Kumar, Shaji
   Kyle, Robert A.
   Lacy, Martha Q.
   Lin, Yi
   Lopez, Camden L.
   Lust, John A.
   Rajkumar, S. Vincent
   Russell, Stephen J.
   Sidana, Surbhi
   Siddiqui, Mustaqeem A.
   Sidiqi, M. Hasib
   Warsame, Rahma
   Leung, Nelson
TI Comparison of the current renal staging, progression and response
   criteria to predict renal survival in AL amyloidosis using a Mayo cohort
SO AMERICAN JOURNAL OF HEMATOLOGY
LA English
DT Article
ID LIGHT-CHAIN AMYLOIDOSIS; PRIMARY SYSTEMIC AMYLOIDOSIS; NATRIURETIC
   PEPTIDE; OUTCOMES; CHEMOTHERAPY; INVOLVEMENT; IMPACT
AB Three sets of criteria (International Society of Amyloidosis [ISA], Palladini and Kastritis) were independently developed for staging, progression and response criteria to predict renal survival in patients with AL amyloidosis. We evaluated these criteria using a cohort of 495 newly diagnosed AL amyloidosis patients with renal involvement using time to event competing risk analysis at baseline, 3, 6 and 12 months after treatment. Only Palladini and Kastritis had a staging system and both predicted a higher risk of end stage renal disease (ESRD) in the stage III vs stage I patients but only the Palladini model was predictive for stage II patients. At 3 months, risk of ESRD was significantly higher for Palladini and ISA renal progression (hazard ratio [HR] 2.8 [95% CI: 1.5-5.3, p = .001] and 2.5 [CI: 1.4-4.6, p = .004, respectively]), but renal response was not significantly protective; conversely, the risk of ESRD was not significantly higher for the Kastritis renal progression, but was significantly protective for the Kastritis renal responders (HR 0.38 [95% CI: 0.17-0.84], p = .017). Both progression and response with ISA, Palladini and Kastritis criteria were predictive of ESRD at 6 months and 12 months. While the Palladini staging criteria at baseline, and the ISA and Palladini criteria for progression at 3 months performed better than the Kastritis criteria at baseline and 3 months post-treatment, the Kastritis criteria performed better for response 3 months after treatment. All three sets of criteria performed well at and after 6 months post-treatment. These differences are important when choosing endpoints for clinical trials.
C1 [Drosou, Maria Eleni; Leung, Nelson] Mayo Clin, Div Nephrol & Hypertens, Rochester, MN USA.
   [Vaughan, Lisa E.; Lopez, Camden L.; Lust, John A.] Mayo Clin, Dept Biomed Stat & Informat, Rochester, MN USA.
   [Muchtar, Eli; Buadi, Francis K.; Dingli, David; Dispenzieri, Angela; Fonder, Amie L.; Gertz, Morie A.; Go, Ronald S.; Gonsalves, Wilson I.; Hayman, Suzanne R.; Hobbs, Miriam A.; Hwa, Yi L.; Kapoor, Prashant; Kourelis, Taxiarchis; Kumar, Shaji; Kyle, Robert A.; Lacy, Martha Q.; Lin, Yi; Rajkumar, S. Vincent; Sidana, Surbhi; Siddiqui, Mustaqeem A.; Sidiqi, M. Hasib; Warsame, Rahma; Leung, Nelson] Mayo Clin, Div Hematol, Rochester, MN USA.
   [Russell, Stephen J.] Mayo Clin, Dept Mol Med, Rochester, MN USA.
C3 Mayo Clinic; Mayo Clinic; Mayo Clinic; Mayo Clinic
RP Leung, N (corresponding author), Mayo Clin, Div Hematol, Div Nephrol & Hypertens, 200 First St SW, Rochester, MN 55905 USA.
EM leung.nelson@mayo.edu
RI Gertz, Morie/K-2873-2019; Rajkumar, S. Vincent/AAV-1834-2021
OI Rajkumar, S. Vincent/0000-0002-5862-1833; Sidana,
   Surbhi/0000-0003-3288-7614; Siddiqui, Mustaqeem/0000-0002-4640-7311;
   Gonsalves, Wilson/0000-0001-6890-969X; Gertz, Morie/0000-0002-3853-5196;
   Lopez, Camden/0000-0003-4516-8088; Lin, Yi/0000-0002-1556-6416; muchtar,
   eli/0000-0003-2210-2174; Russell, Stephen/0000-0002-0799-6432
CR Anderson JR, 2008, J CLIN ONCOL, V26, P3913, DOI 10.1200/JCO.2008.16.1000
   ANDERSON JR, 1983, J CLIN ONCOL, V1, P710, DOI 10.1200/JCO.1983.1.11.710
   Chau NP, 2000, DIABETES METAB, V26, P36
   Decourt A, 2016, CLIN J AM SOC NEPHRO, V11, P431, DOI 10.2215/CJN.06290615
   Dispenzieri A, 2006, BLOOD, V107, P3378, DOI 10.1182/blood-2005-07-2922
   Dispenzieri A, 2004, BLOOD, V104, P1881, DOI 10.1182/blood-2004-01-0390
   Fine JP, 1999, J AM STAT ASSOC, V94, P496, DOI 10.2307/2670170
   Gertz MA, 2005, AM J HEMATOL, V79, P319, DOI 10.1002/ajh.20381
   Gertz MA, 2009, NEPHROL DIAL TRANSPL, V24, P3132, DOI 10.1093/ndt/gfp201
   HARRELL FE, 1982, JAMA-J AM MED ASSOC, V247, P2543, DOI 10.1001/jama.247.18.2543
   Havasi A, 2016, AM J HEMATOL, V91, pE458, DOI 10.1002/ajh.24464
   Kastritis E, 2017, AM J HEMATOL, V92, P632, DOI 10.1002/ajh.24738
   KYLE RA, 1995, SEMIN HEMATOL, V32, P45
   Lachmann HJ, 2003, BRIT J HAEMATOL, V122, P78, DOI 10.1046/j.1365-2141.2003.04433.x
   Levey AS, 1999, ANN INTERN MED, V130, P461, DOI 10.7326/0003-4819-130-6-199903160-00002
   Merlini G, 2003, NEW ENGL J MED, V349, P583, DOI 10.1056/NEJMra023144
   Muchtar, 2021, AM J HEMATOL, P1
   Muchtar E, 2017, BLOOD, V129, P2111, DOI 10.1182/blood-2016-11-751628
   Palladini G, 2014, BLOOD, V124, P2325, DOI 10.1182/blood-2014-04-570010
   Palladini G, 2012, J CLIN ONCOL, V30, P4541, DOI 10.1200/JCO.2011.37.7614
   Palladini G, 2010, BLOOD, V116, P3426, DOI 10.1182/blood-2010-05-286567
   Pinney JH, 2011, J CLIN ONCOL, V29, P674, DOI 10.1200/JCO.2010.30.5235
   Rezk T, 2017, KIDNEY INT, V92, P1476, DOI 10.1016/j.kint.2017.05.004
   Steffan-Dewenter I., 2002, Ecology, V83, P1421, DOI 10.1890/0012-9658(2002)083[1421:SDEOLC]2.0.CO;2
   Therneau TM., 2021, PACKAGE SURVIVAL ANA, DOI [10.1017/S0305862X00023499, DOI 10.1136/OPENHRT-2014-000056]
   Wong SW, 2017, CL LYMPH MYELOM LEUK, V17, P759, DOI 10.1016/j.clml.2017.06.004
NR 26
TC 5
Z9 5
U1 0
U2 0
PU WILEY
PI HOBOKEN
PA 111 RIVER ST, HOBOKEN 07030-5774, NJ USA
SN 0361-8609
EI 1096-8652
J9 AM J HEMATOL
JI Am. J. Hematol.
PD APR 1
PY 2021
VL 96
IS 4
BP 446
EP 454
DI 10.1002/ajh.26092
EA JAN 2021
PG 9
WC Hematology
WE Science Citation Index Expanded (SCI-EXPANDED)
SC Hematology
GA QU8CA
UT WOS:000612485000001
PM 33428787
OA Bronze
DA 2024-04-28
ER

PT J
AU Palladini, G
   Milani, P
   Foli, A
   Basset, M
   Russo, F
   Perlini, S
   Merlini, G
AF Palladini, Giovanni
   Milani, Paolo
   Foli, Andrea
   Basset, Marco
   Russo, Francesca
   Perlini, Stefano
   Merlini, Giampaolo
TI Presentation and outcome with second-line treatment in AL amyloidosis
   previously sensitive to nontransplant therapies
SO BLOOD
LA English
DT Article
ID LIGHT-CHAIN AMYLOIDOSIS; HIGH-DOSE MELPHALAN; STEM-CELL TRANSPLANTATION;
   STAGING SYSTEM; PLASMA-CELLS; DIAGNOSIS; DEXAMETHASONE; POMALIDOMIDE;
   RELAPSE; BORTEZOMIB
AB The management of light chain (AL) amyloidosis has improved in recent years thanks to accurate biomarker-based staging systems and response criteria and availability of novel effective therapies. However, previous studies have focused on newly diagnosed patients, and little is known on relapsed patients, despite the fact that trials of new agents are often performed in this setting. In the present study, we report the outcome of 259 patients who responded to up-front therapy. Ninety-two patients (35%) needed second-line therapy after a median of 49 months. Cardiac and renal progression were observed in 22% and 12% of patients who received second-line therapy, respectively. Complete response after up-front treatment and frontline therapy with combined bortezomib, melphalan, and dexamethasone independently prolonged time to second-line therapy. Median survival of relapsing patients was 59 months. Patients who had a "high-risk dFLC progression," which we defined as a difference between involved and uninvolved free light chains (dFLC) of > 20 mg/L, a level > 20% of baseline value, and a > 50% increase from the value reached at best response, had a shorter survival after initiation of second-line therapy on univariate, but not on multivariate, analysis, where cardiac progression was the only independent predictor of survival after starting rescue treatment. Patients with AL amyloidosis who need second-line therapy after response to up-front treatment generally have a good outcome. A "high-risk dFLC progression" should trigger rescue treatment, and cardiac progression should not be awaited.
C1 [Palladini, Giovanni; Milani, Paolo; Foli, Andrea; Basset, Marco; Russo, Francesca; Perlini, Stefano; Merlini, Giampaolo] Policlin San Matteo, Fdn Ist Ricovero & Cura Carattere Sci IRCCS, Amyloidosis Res & Treatment Ctr, Pavia, Italy.
   [Palladini, Giovanni; Milani, Paolo; Foli, Andrea; Basset, Marco; Russo, Francesca; Perlini, Stefano; Merlini, Giampaolo] Univ Pavia, Dept Mol Med, Pavia, Italy.
   [Perlini, Stefano] Fdn IRCCS Policlin San Matteo, Dept Internal Med, Pavia, Italy.
   [Perlini, Stefano] Univ Pavia, Pavia, Italy.
C3 IRCCS Fondazione San Matteo; University of Pavia; University of Pavia;
   IRCCS Fondazione San Matteo; University of Pavia
RP Merlini, G (corresponding author), Fdn IRCCS Policlin San Matteo, Amyloidosis Res & Treatment Ctr, Viale Golgi,19, I-27100 Pavia, Italy.
EM gmerlini@unipv.it
RI Perlini, Stefano/E-2670-2012; Basset, Marco/AAI-8162-2020; Milani,
   Paolo/K-4920-2018; Palladini, Giovanni/G-1763-2010; Merlini,
   Giampaolo/A-3817-2008
OI Perlini, Stefano/0000-0002-0320-8574; Basset, Marco/0000-0003-3829-0499;
   Milani, Paolo/0000-0002-2268-9422; Palladini,
   Giovanni/0000-0001-5994-5138; Merlini, Giampaolo/0000-0001-7680-3254
FU Associazione Italiana per la Ricerca sul Cancro-Special Program
   Molecular Clinical Oncology 5 per mille [9965]; CARIPLO
   "Structure-function relation of amyloid: understanding the molecular
   bases of protein misfolding diseases to design new treatments"
   [2013-0964]; CARIPLO " Molecular mechanisms of immunoglobulin toxicity
   in age-related plasma cell dyscrasias" [2015-0591]; International
   Myeloma Society
FX This work was supported in part by grants from "Associazione Italiana
   per la Ricerca sul Cancro-Special Program Molecular Clinical Oncology 5
   per mille n. 9965," from CARIPLO "Structure-function relation of
   amyloid: understanding the molecular bases of protein misfolding
   diseases to design new treatments n. 2013-0964," and from CARIPLO "
   Molecular mechanisms of immunoglobulin toxicity in age-related plasma
   cell dyscrasias n. 2015-0591." G.P. is supported in part by the Bart
   Barlogie Young Investigator Award from the International Myeloma
   Society.
CR Barnidge DR, 2016, CLIN CHEM LAB MED, V54, P1073, DOI 10.1515/cclm-2015-0917
   Bochtler T, 2016, BLOOD, V128, P594, DOI 10.1182/blood-2015-10-676361
   Bochtler T, 2015, J CLIN ONCOL, V33, P1371, DOI 10.1200/JCO.2014.57.4947
   Bochtler T, 2014, AMYLOID, V21, P9, DOI 10.3109/13506129.2013.854766
   Brambilla F, 2013, J PROTEOME RES, V12, P5642, DOI 10.1021/pr400583h
   Browning S, 2017, BLOOD, V130, P1383, DOI 10.1182/blood-2017-06-788729
   Cibeira MT, 2015, BLOOD, V126, P564, DOI 10.1182/blood-2015-06-648113
   da Silva ML, 2017, LEUKEMIA, V31, P1735, DOI 10.1038/leu.2016.387
   de Larrea CF, 2015, BLOOD, V125, P2239, DOI 10.1182/blood-2014-11-609883
   Dispenzieri A, 2004, J CLIN ONCOL, V22, P3751, DOI 10.1200/JCO.2004.03.029
   Dispenzieri A, 2013, BONE MARROW TRANSPL, V48, P1302, DOI 10.1038/bmt.2013.53
   Dispenzieri A, 2017, BLOOD, V129, P2044, DOI 10.1182/blood-2017-02-765594
   Dispenzieri A, 2015, MAYO CLIN PROC, V90, P1054, DOI 10.1016/j.mayocp.2015.06.009
   Dispenzieri A, 2012, BLOOD, V119, P5397, DOI 10.1182/blood-2012-02-413161
   Dittrich T, 2017, BLOOD, V130, P632, DOI 10.1182/blood-2017-02-767475
   Hwa YL, 2017, BLOOD, V130, P1578, DOI 10.1182/blood-2017-05-783415
   Kaufman GP, 2017, BLOOD, V130, P900, DOI 10.1182/blood-2017-01-763599
   Merlini G, 2016, LEUKEMIA, V30, P1979, DOI 10.1038/leu.2016.191
   Merlini G, 2013, BLOOD, V121, P5124, DOI 10.1182/blood-2013-01-453001
   Meziane I, 2017, HAEMATOLOGICA, V102, pE411, DOI 10.3324/haematol.2017.171108
   Milani P, 2017, AMYLOID, V24, P213, DOI 10.1080/13506129.2017.1370421
   Milani P, 2017, BLOOD, V130, P625, DOI 10.1182/blood-2017-02-767467
   Milani P, 2017, AM J HEMATOL, V92, P772, DOI 10.1002/ajh.24772
   Muchtar E, 2017, LEUKEMIA, V31, P1562, DOI 10.1038/leu.2016.369
   Muchtar E, 2017, BLOOD, V129, P2111, DOI 10.1182/blood-2016-11-751628
   Muchtar E, 2017, BLOOD, V129, P82, DOI 10.1182/blood-2016-06-721878
   Muchtar E, 2016, HAEMATOLOGICA, V101, P1102, DOI 10.3324/haematol.2016.147041
   Oliva L, 2017, BLOOD, V129, P2132, DOI 10.1182/blood-2016-08-730978
   Paiva B, 2016, BLOOD, V127, P3035, DOI 10.1182/blood-2015-10-673095
   Palladini G, 2017, BLOOD, V129, P2120, DOI 10.1182/blood-2016-12-756528
   Palladini G, 2016, BLOOD, V128, DOI 10.1182/blood.V128.22.3261.3261
   Palladini G, 2016, BLOOD, V128, P159, DOI 10.1182/blood-2016-01-629790
   Palladini G, 2015, BLOOD, V126, P612, DOI 10.1182/blood-2015-01-620302
   Palladini G, 2014, BLOOD, V124, P2325, DOI 10.1182/blood-2014-04-570010
   Palladini G, 2012, J CLIN ONCOL, V30, P4541, DOI 10.1200/JCO.2011.37.7614
   Palladini G, 2012, ANN HEMATOL, V91, P89, DOI 10.1007/s00277-011-1244-x
   Reece DE, 2017, BLOOD, V129, P2041, DOI 10.1182/blood-2017-02-765560
   Russo F, 2017, AMYLOID, V24, P66, DOI 10.1080/13506129.2017.1293643
   Sanchorawala V, 2017, BLOOD, V130, P597, DOI 10.1182/blood-2017-03-771220
   Sanchorawala V, 2016, BLOOD, V128, P1059, DOI 10.1182/blood-2016-04-710822
   Sanchorawala V, 2015, BLOOD, V126, P2345, DOI 10.1182/blood-2015-08-662726
   Sher T, 2016, BLOOD, V128, P1987, DOI 10.1182/blood-2016-06-722496
   Tandon N, 2017, AM J HEMATOL, V92, P549, DOI 10.1002/ajh.24723
   Warsame R, 2014, EUR J HAEMATOL, V92, P485, DOI 10.1111/ejh.12282
   Wechalekar AD, 2015, BRIT J HAEMATOL, V168, P186, DOI 10.1111/bjh.13155
   Wechalekar AD, 2013, BLOOD, V121, P3420, DOI 10.1182/blood-2012-12-473066
   Weiss BM, 2016, BLOOD, V127, P2275, DOI 10.1182/blood-2015-11-681650
NR 47
TC 44
Z9 46
U1 0
U2 8
PU AMER SOC HEMATOLOGY
PI WASHINGTON
PA 2021 L ST NW, SUITE 900, WASHINGTON, DC 20036 USA
SN 0006-4971
EI 1528-0020
J9 BLOOD
JI Blood
PD FEB 1
PY 2018
VL 131
IS 5
BP 525
EP 532
DI 10.1182/blood-2017-04-780544
PG 8
WC Hematology
WE Science Citation Index Expanded (SCI-EXPANDED)
SC Hematology
GA FV1QA
UT WOS:000424338300009
PM 29101236
OA Bronze
DA 2024-04-28
ER

PT J
AU Ablasser, K
   Verheyen, N
   Glantschnig, T
   Agnetti, G
   Rainer, PP
AF Ablasser, Klemens
   Verheyen, Nicolas
   Glantschnig, Theresa
   Agnetti, Giulio
   Rainer, Peter P.
TI Unfolding Cardiac Amyloidosis - From Pathophysiology to Cure
SO CURRENT MEDICINAL CHEMISTRY
LA English
DT Review
DE Amyloidosis; heart failure; pre-amyloid oligomers; fibrils;
   immunoglobulin light chains; transthyretin; desmin; posttranslational
   modification
ID LIGHT-CHAIN AMYLOIDOSIS; PRIMARY SYSTEMIC AMYLOIDOSIS; STEM-CELL
   TRANSPLANTATION; WILD-TYPE TRANSTHYRETIN; POSTTRANSLATIONAL
   MODIFICATIONS; AL AMYLOIDOSIS; HEART-FAILURE; P-COMPONENT; PROTEASOME
   INHIBITOR; TRANSGENIC MICE
AB Deposition of amyloidogenic proteins leading to the formation of amyloid fibrils in the myocardium causes cardiac amyloidosis. Although any form of systemic amyloidosis can affect the heart, light-chain (AL) or transthyretin amyloidosis (ATTR) account for the majority of diagnosed cardiac amyloid deposition. The extent of cardiac disease independently predicts mortality. Thus, the reversal of arrest of adverse cardiac remodeling is the target of current therapies. Here, we provide a condensed overview on the pathophysiology of AL and ATTR cardiac amyloidoses and describe treatments that are currently used or investigated in clinical or preclinical trials. We also briefly discuss acquired amyloid deposition in cardiovascular disease other than AL or ATTR.
C1 [Ablasser, Klemens; Verheyen, Nicolas; Glantschnig, Theresa; Rainer, Peter P.] Med Univ Graz, Div Cardiol, A-8036 Graz, Austria.
   [Agnetti, Giulio] Johns Hopkins Sch Med, Div Cardiol, Baltimore, MD USA.
   [Agnetti, Giulio] Univ Bologna, DIBINEM, Bologna, Italy.
C3 Medical University of Graz; Johns Hopkins University; Johns Hopkins
   Medicine; University of Bologna
RP Rainer, PP (corresponding author), Med Univ Graz, Div Cardiol, A-8036 Graz, Austria.
EM peter.rainer@medunigraz.at
RI Agnetti, Giulio/AEH-0578-2022; Rainer, Peter P/M-2145-2016
OI Rainer, Peter P/0000-0002-2840-6454
CR Adams D., 2017, ESC HEART FAILURE C, V19, P5
   Adams D, 2017, BMC NEUROL, V17, DOI 10.1186/s12883-017-0948-5
   Agnetti G, 2008, BBA-PROTEINS PROTEOM, V1784, P1068, DOI 10.1016/j.bbapap.2008.04.003
   Agnetti G, 2014, CARDIOVASC RES, V102, P24, DOI 10.1093/cvr/cvu003
   Agnetti G, 2011, CIRC RES, V108, P512, DOI 10.1161/CIRCRESAHA.110.226910
   Alahwal H, 2016, BLOOD, V128, DOI 10.1182/blood.V128.22.2131.2131
   [Anonymous], 2016, BLOOD
   Benson MD, 2017, AMYLOID, V24, P219, DOI 10.1080/13506129.2017.1374946
   Berk JL, 2013, JAMA-J AM MED ASSOC, V310, P2658, DOI 10.1001/jama.2013.283815
   Bhat A, 2010, CLIN REV ALLERG IMMU, V38, P97, DOI 10.1007/s12016-009-8163-9
   Bodez D, 2016, AMYLOID, V23, P158, DOI 10.1080/13506129.2016.1194264
   Bodin K, 2010, NATURE, V468, P93, DOI 10.1038/nature09494
   Bostan C, 2014, ECHOCARDIOGR-J CARD, V31, P241, DOI 10.1111/echo.12395
   Bourgault S, 2011, BIOCHEM BIOPH RES CO, V410, P707, DOI 10.1016/j.bbrc.2011.04.133
   Bravo PE, 2017, CURR CARDIOL REP, V19, DOI 10.1007/s11886-017-0868-4
   Brenner DA, 2004, CIRC RES, V94, P1008, DOI 10.1161/01.RES.0000126569.75419.74
   Bulawa CE, 2012, P NATL ACAD SCI USA, V109, P9629, DOI 10.1073/pnas.1121005109
   Buxbaum JN, 2017, GENET MED, V19, P733, DOI 10.1038/gim.2016.200
   Cardoso I, 2006, FASEB J, V20, P234, DOI 10.1096/fj.05-4509com
   Cardoso I, 2010, J TRANSL MED, V8, DOI 10.1186/1479-5876-8-74
   Castano Adam, 2012, Congest Heart Fail, V18, P315, DOI 10.1111/j.1751-7133.2012.00303.x
   Coelho T, 2013, NEW ENGL J MED, V369, P819, DOI 10.1056/NEJMoa1208760
   Comenzo RL, 2002, BLOOD, V99, P4276, DOI 10.1182/blood.V99.12.4276
   Connors LH, 2016, CIRCULATION, V133, P282, DOI 10.1161/CIRCULATIONAHA.115.018852
   Damy T, 2015, J CARDIOVASC TRANSL, V8, P117, DOI 10.1007/s12265-015-9613-9
   del Monte F, 2014, PROTEOM CLIN APPL, V8, P534, DOI 10.1002/prca.201400037
   Despa S, 2014, J AM HEART ASSOC, V3, DOI 10.1161/JAHA.114.001015
   Dimopoulos MA, 2017, LANCET ONCOL, V18, P1327, DOI 10.1016/S1470-2045(17)30578-8
   Dispenzieri A, 2006, BLOOD, V107, P3378, DOI 10.1182/blood-2005-07-2922
   Dispenzieri A, 2015, MAYO CLIN PROC, V90, P1054, DOI 10.1016/j.mayocp.2015.06.009
   Dubrey SW, 2011, QJM-INT J MED, V104, P957, DOI 10.1093/qjmed/hcr105
   Dungu JN, 2016, CIRC-HEART FAIL, V9, DOI 10.1161/CIRCHEARTFAILURE.116.003352
   Edwards CV, 2016, BLOOD, V128, DOI 10.1182/blood.V128.22.643.643
   Ericzon BG, 2015, TRANSPLANTATION, V99, P1847, DOI 10.1097/TP.0000000000000574
   Esplin BL, 2013, CURR PROB CARDIOLOGY, V38, P53, DOI 10.1016/j.cpcardiol.2012.11.002
   Ferreira N, 2011, FEBS LETT, V585, P2424, DOI 10.1016/j.febslet.2011.06.030
   Gertz MA, 2016, J CLIN ONCOL, V34, P1097, DOI 10.1200/JCO.2015.63.6530
   Gertz MA, 2015, J AM COLL CARDIOL, V66, P2451, DOI 10.1016/j.jacc.2015.09.075
   Gertz MA, 2014, AM J HEMATOL, V89, P1133, DOI 10.1002/ajh.23828
   Gianni D, 2010, CIRCULATION, V121, P1216, DOI 10.1161/CIRCULATIONAHA.109.879510
   González-López E, 2015, EUR HEART J, V36, P2585, DOI 10.1093/eurheartj/ehv338
   Guan J, 2014, EMBO MOL MED, V6, P1493, DOI 10.15252/emmm.201404190
   Hammarström P, 2002, P NATL ACAD SCI USA, V99, P16427, DOI 10.1073/pnas.202495199
   Higaki JN, 2016, AMYLOID, V23, P86, DOI 10.3109/13506129.2016.1148025
   Jaccard A, 2014, HAEMATOLOGICA, V99, P1479, DOI 10.3324/haematol.2014.104109
   Jacobson DR, 2015, AMYLOID, V22, P171, DOI 10.3109/13506129.2015.1051219
   Jensen BC, 2016, J AM COLL CARDIOL, V68, P2408, DOI 10.1016/j.jacc.2016.09.934
   Kastritis E, 2015, CLIN LYMPHOMA MYELOM, V15, pe59, DOI DOI 10.1016/J.C1M1.2015.07.200
   Kaufman GP, 2017, BLOOD, V130, P900, DOI 10.1182/blood-2017-01-763599
   Kristen AV, 2012, CLIN RES CARDIOL, V101, P805, DOI 10.1007/s00392-012-0463-z
   Kumar S, 2012, J CLIN ONCOL, V30, P989, DOI 10.1200/JCO.2011.38.5724
   Kyle RA, 1997, NEW ENGL J MED, V336, P1202, DOI 10.1056/NEJM199704243361702
   Kyle RA, 1996, AM J MED, V101, P395, DOI 10.1016/S0002-9343(96)00229-X
   KYLE RA, 1992, BLOOD, V79, P1817
   Langer A., 2015, BLOOD, V126, P188
   Levinson RT, 2013, SCI REP-UK, V3, DOI 10.1038/srep01278
   Liao RL, 2001, CIRCULATION, V104, P1594, DOI 10.1161/circ.104.14.1594
   Liao RL, 2017, CIRC RES, V120, P1865, DOI 10.1161/CIRCRESAHA.117.310643
   Lokhorst HM, 2015, NEW ENGL J MED, V373, P1207, DOI 10.1056/NEJMoa1506348
   Macedo B, 2008, BBA-MOL BASIS DIS, V1782, P517, DOI 10.1016/j.bbadis.2008.05.005
   Madan S, 2012, BLOOD, V119, P1117, DOI 10.1182/blood-2011-07-370031
   Maloyan A, 2007, P NATL ACAD SCI USA, V104, P5995, DOI 10.1073/pnas.0609202104
   Marcelli S, 2018, CURR ALZHEIMER RES, V15, P313, DOI 10.2174/1567205014666170505095109
   Marin-Argany M, 2016, J BIOL CHEM, V291, P19813, DOI 10.1074/jbc.M116.736736
   Maurer MS, 2017, CIRC-HEART FAIL, V10, DOI 10.1161/CIRCHEARTFAILURE.116.003815
   Maurer MS, 2017, CIRCULATION, V135, P1357, DOI 10.1161/CIRCULATIONAHA.116.024438
   Maurer MS, 2015, CIRC-HEART FAIL, V8, P519, DOI 10.1161/CIRCHEARTFAILURE.113.000890
   McBride A, 2015, AM J HEALTH-SYST PH, V72, P353, DOI 10.2146/ajhp130281
   Merlini G, 2003, NEW ENGL J MED, V349, P583, DOI 10.1056/NEJMra023144
   Mikhael JR, 2012, BLOOD, V119, P4391, DOI 10.1182/blood-2011-11-390930
   Milani P, 2017, AMYLOID, V24, P213, DOI 10.1080/13506129.2017.1370421
   Milani P, 2017, BLOOD, V130, P625, DOI 10.1182/blood-2017-02-767467
   Nakanishi T, 2010, BBA-PROTEINS PROTEOM, V1804, P1449, DOI 10.1016/j.bbapap.2010.03.010
   Ng B, 2005, ARCH INTERN MED, V165, P1425, DOI 10.1001/archinte.165.12.1425
   Obici L, 2012, AMYLOID, V19, P34, DOI 10.3109/13506129.2012.678508
   Palladini G, 2004, BLOOD, V103, P2936, DOI 10.1182/blood-2003-08-2788
   Pepys MB, 2002, NATURE, V417, P254, DOI 10.1038/417254a
   Phelan D, 2012, HEART, V98, P1442, DOI 10.1136/heartjnl-2012-302353
   Pinney JH, 2013, BRIT J HAEMATOL, V161, P525, DOI 10.1111/bjh.12286
   Pinney JH, 2013, J AM HEART ASSOC, V2, DOI 10.1161/JAHA.113.000098
   Ponikowski P, 2016, EUR HEART J, V37, P2129, DOI 10.1093/eurheartj/ehw128
   Quarta CC, 2014, CIRCULATION, V129, P1840, DOI 10.1161/CIRCULATIONAHA.113.006242
   Reece DE, 2014, BLOOD, V124, P2498, DOI 10.1182/blood-2014-04-568329
   Ren RJ, 2014, TRANSL NEURODEGENER, V3, DOI 10.1186/2047-9158-3-23
   Richards DB, 2015, NEW ENGL J MED, V373, P1106, DOI 10.1056/NEJMoa1504942
   Ruberg FL, 2012, AM HEART J, V164, P222, DOI 10.1016/j.ahj.2012.04.015
   Sanbe A, 2004, P NATL ACAD SCI USA, V101, P10132, DOI 10.1073/pnas.0401900101
   Sanchorawala V, 2017, BLOOD, V130, P597, DOI 10.1182/blood-2017-03-771220
   Saraiva MJM, 2001, FEBS LETT, V498, P201, DOI 10.1016/S0014-5793(01)02480-2
   Schmid AW, 2013, MOL CELL PROTEOMICS, V12, P3543, DOI 10.1074/mcp.R113.032730
   Seo SR, 2017, ORPHANET J RARE DIS, V12, DOI 10.1186/s13023-017-0705-2
   Shi JR, 2010, P NATL ACAD SCI USA, V107, P4188, DOI 10.1073/pnas.0912263107
   SIDANA S, 2016, BLOOD, V128
   Sidorova TN, 2014, J AM HEART ASSOC, V3, DOI 10.1161/JAHA.114.001384
   Sidorova TN, 2014, J HISTOCHEM CYTOCHEM, V62, P479, DOI 10.1369/0022155414535782
   Sikkink LA, 2010, CELL DEATH DIS, V1, DOI 10.1038/cddis.2010.75
   Smires YB, 2016, INT J CARDIOVAS IMAG, V32, P1403, DOI 10.1007/s10554-016-0915-z
   Subramanian K, 2015, J AM COLL CARDIOL, V65, P1199, DOI 10.1016/j.jacc.2015.01.031
   Suhr OB, 2016, TRANSPLANTATION, V100, P373, DOI 10.1097/TP.0000000000001021
   Tanskanen M, 2008, ANN MED, V40, P232, DOI 10.1080/07853890701842988
   TENNENT GA, 1995, P NATL ACAD SCI USA, V92, P4299, DOI 10.1073/pnas.92.10.4299
   van Rooij E, 2012, NAT REV DRUG DISCOV, V11, P860, DOI 10.1038/nrd3864
   Venner CP, 2012, BLOOD, V119, P4387, DOI 10.1182/blood-2011-10-388462
   Victoria GS, 2017, J CELL BIOL, V216, P2633, DOI 10.1083/jcb.201701047
   Vilá-Rico M, 2015, J PROTEOMICS, V127, P234, DOI 10.1016/j.jprot.2015.04.016
   Wechalekar AD, 2017, BLOOD CANCER J, V7, DOI 10.1038/bcj.2017.26
   Wechalekar AD, 2016, LANCET, V387, P2641, DOI 10.1016/S0140-6736(15)01274-X
   Xu J, 2011, NAT CHEM BIOL, V7, P285, DOI 10.1038/nchembio.546
NR 108
TC 9
Z9 10
U1 0
U2 6
PU BENTHAM SCIENCE PUBL LTD
PI SHARJAH
PA EXECUTIVE STE Y-2, PO BOX 7917, SAIF ZONE, 1200 BR SHARJAH, U ARAB
   EMIRATES
SN 0929-8673
EI 1875-533X
J9 CURR MED CHEM
JI Curr. Med. Chem.
PY 2019
VL 26
IS 16
BP 2865
EP 2878
DI 10.2174/0929867325666180104153338
PG 14
WC Biochemistry & Molecular Biology; Chemistry, Medicinal; Pharmacology &
   Pharmacy
WE Science Citation Index Expanded (SCI-EXPANDED)
SC Biochemistry & Molecular Biology; Pharmacology & Pharmacy
GA IU1KS
UT WOS:000483335800006
PM 29303069
DA 2024-04-28
ER

PT J
AU Tsuji, W
   Takeuchi, E
   Oka, S
   Yamashita, T
   Yotsumoto, F
AF Tsuji, Wakako
   Takeuchi, Eiji
   Oka, Satoshi
   Yamashita, Taro
   Yotsumoto, Fumiaki
TI Localized primary amyloidosis of the breast: a case report and review of
   the literature
SO BMC SURGERY
LA English
DT Review
DE Primary amyloidosis of the breast; Congo red; ALk; Amyloid; Breast
   cancer
ID MICROCALCIFICATIONS
AB Background: Primary amyloidosis of the breast is an unusual benign disease that mostly occurs in postmenopausal elderly women. Amyloidosis is the deposition of amorphous protein within tissues. Breast biopsy is necessary to make a definite diagnosis in order to avoid unnecessary surgical methods. Localized primary amyloidosis of the breast has a good prognosis. However, secondary amyloidosis is a systemic disease and has a poor prognosis.
   Case presentation: We report the case of a 77-year-old female with primary amyloidosis of the breast. She noticed a lump in her left breast. Mammographic and ultrasonographic examinations indicated breast cancer. However, core needle biopsy showed amyloidosis, not cancer of the breast. For further examinations, the patient visited the outpatient clinics of the hematology, dermatology, and gastroenterology departments. She underwent bone marrow aspiration, computed tomography, cardiac ultrasonography, random skin biopsy, gastrofiberscopy, and colonofiberscopy. Plasma cell myeloma and systemic amyloidosis were ruled out, and localized breast amyloidosis was highly suspected. Lumpectomy was performed to make a definite diagnosis, and histological evaluations revealed that this patient had localized amyloidosis of the breast, and the deposited amyloid protein was of the amyloid light chain kappa type.
   Conclusions: Breast biopsy is necessary in order to avoid unnecessary surgical technique. A diagnosis should be achieved only through a histological evaluation. The main treatment of localized primary amyloidosis of the breast is surgical removal.
C1 [Tsuji, Wakako; Yotsumoto, Fumiaki] Shiga Med Ctr Adults, Dept Breast Surg, Shiga, Japan.
   [Takeuchi, Eiji] Moriguchi Keijinkai Hosp, Dept Pathol, Osaka, Japan.
   [Oka, Satoshi] Shiga Med Ctr Adults, Dept Hematol & Oncol, Shiga, Japan.
   [Yamashita, Taro] Kumamoto Univ Hosp, Dept Neurol, Diag Unit Amyloidosis, Kumamoto, Japan.
C3 Kumamoto University
RP Tsuji, W (corresponding author), Shiga Med Ctr Adults, Dept Breast Surg, Shiga, Japan.
EM w-sato@kuhp.kyoto-u.ac.jp
RI Tsuji, Wakako/C-6507-2018
OI Tsuji, Wakako/0000-0003-1167-3780
CR Charlot M, 2011, AMYLOID, V18, P72, DOI 10.3109/13506129.2011.570817
   Eghtedari M, 2015, BREAST J, V21, P197, DOI 10.1111/tbj.12381
   FERNANDEZ BB, 1973, ARCH PATHOL, V95, P102
   Gluck BS, 2000, AM J ROENTGENOL, V175, P1590, DOI 10.2214/ajr.175.6.1751590
   Huerter ME, 2014, OCHSNER J, V14, P282
   Ngendahayo P, 2013, INT J SURG PATHOL, V21, P177, DOI 10.1177/1066896912457203
   O'Brien J, 2013, BREAST J, V19, P338, DOI 10.1111/tbj.12110
   Röcken C, 2002, VIRCHOWS ARCH, V440, P527, DOI 10.1007/s00428-001-0555-z
   Said SM, 2013, MODERN PATHOL, V26, P232, DOI 10.1038/modpathol.2012.167
   Shim Y, 2013, KOREAN J RADIOL, V14, P723, DOI 10.3348/kjr.2013.14.5.723
NR 10
TC 9
Z9 9
U1 0
U2 3
PU BIOMED CENTRAL LTD
PI LONDON
PA 236 GRAYS INN RD, FLOOR 6, LONDON WC1X 8HL, ENGLAND
SN 1471-2482
J9 BMC SURG
JI BMC Surg.
PD SEP 13
PY 2016
VL 16
AR 62
DI 10.1186/s12893-016-0178-6
PG 5
WC Surgery
WE Science Citation Index Expanded (SCI-EXPANDED)
SC Surgery
GA DW7PL
UT WOS:000383843300001
PM 27624800
OA Green Published, gold
DA 2024-04-28
ER

PT J
AU Cohen, AD
   Comenzo, RL
AF Cohen, Adam D.
   Comenzo, Raymond L.
TI Systemic Light-Chain Amyloidosis: Advances in Diagnosis, Prognosis, and
   Therapy
SO HEMATOLOGY-AMERICAN SOCIETY OF HEMATOLOGY EDUCATION PROGRAM
LA English
DT Article
ID STEM-CELL TRANSPLANTATION; HIGH-DOSE MELPHALAN; BRAIN NATRIURETIC
   PEPTIDE; TWICE-WEEKLY BORTEZOMIB; AL AMYLOIDOSIS; HEMATOLOGIC RESPONSE;
   PLUS DEXAMETHASONE; ORGAN INVOLVEMENT; ORAL MELPHALAN; LENALIDOMIDE
AB Systemic light-chain amyloidosis (AL) is caused by misfolded immunoglobulin light-chain proteins that aggregate and deposit as unique fibrils, ultimately leading to organ failure and death. Recent developments that have significantly aided the management of patients with AL include diagnostic techniques for definitive typing of amyloid deposits by use of laser microdissection with mass spectrometry and customized protein bioinformatics, and validated staging and response-scoring systems that improve clinical trial design. The widespread use of cardiac biomarker staging and serum-free light-chain levels to evaluate response to therapy has also improved care. Standard therapies such as oral melphalan and dexamethasone or autologous stem cell transplant continue to be important options, while thalidomide and its analogs, lenalidomide and pomalidomide, and the proteasome-inhibitor bortezomib have activity in AL and have expanded our armamentarium. Continued improvement in outcomes, however, will require the commitment and cooperation of pharmaceutical companies, regulatory agencies, academic investigators, and cooperative groups/consortia. This effort will involve the conduct of well-designed clinical trials of new agents and combinations within a modern framework that categorizes the study populations of patients with AL, defines the end points appropriate to those populations and to the different phases of clinical trials, employs the newly available staging and response criteria, and standardizes adverse event reporting.
C1 [Cohen, Adam D.] Fox Chase Canc Ctr, Philadelphia, PA 19111 USA.
   [Comenzo, Raymond L.] Tufts Med Ctr, Boston, MA 02111 USA.
C3 Fox Chase Cancer Center; Tufts Medical Center
RP Comenzo, RL (corresponding author), Tufts Med Ctr, Box 826,800 Washington St, Boston, MA 02111 USA.
EM rcomenzo@tuftsmedicalcenter.org
RI Cohen, Adam D/F-6729-2012
OI Cohen, Adam/0000-0003-0939-3843
FU Genzyme; Celgene; Ortho
FX Conflict-of-interest disclosure: RLC has been a consultant for Elan
   Pharmaceuticals, has received research funding from Genzyme, Celgene,
   and Ortho, and also has a membership on the board of directors/advisory
   committees for Millennium Pharmaceuticals. ADC has received honoraria
   and is associated with the speakers' bureau of Celgene and Millennium
   Pharmaceuticals. Off-label drug use: None disclosed.
CR Bochtler T, 2008, BLOOD, V111, P4700, DOI 10.1182/blood-2007-11-122101
   Bryce AH, 2009, HAEMATOL-HEMATOL J, V94, P380, DOI 10.3324/haematol.13369
   Cohen AD, 2004, BRIT J HAEMATOL, V124, P309, DOI 10.1046/j.1365-2141.2003.04779.x
   Cohen AD, 2007, BRIT J HAEMATOL, V139, P224, DOI 10.1111/j.1365-2141.2007.06783.x
   Comenzo RL, 2010, AMYLOID, V17, P83
   Comenzo RL, 2010, AMYLOID, V17, P61
   Comenzo RL, 2009, BLOOD, V114, P3147, DOI 10.1182/blood-2009-04-202879
   Comenzo RL, 2006, BLOOD, V107, P3489, DOI 10.1182/blood-2005-10-4148
   Dispenzieri A, 2006, BLOOD, V107, P3378, DOI 10.1182/blood-2005-07-2922
   Dispenzieri A, 2004, J CLIN ONCOL, V22, P3751, DOI 10.1200/JCO.2004.03.029
   Dispenzieri A, 2009, LEUKEMIA, V23, P215, DOI 10.1038/leu.2008.307
   Dispenzieri A, 2010, AMYLOID, V17, P87
   Gertz MA, 2010, AMYLOID, V17, P48
   Gertz MA, 2005, AM J HEMATOL, V79, P319, DOI 10.1002/ajh.20381
   Gertz MA, 2007, HAEMATOLOGICA, V92, P1415, DOI 10.3324/haematol.11413
   Gibbs SDJ, 2010, AMYLOID, V17
   Gibbs SDJ, 2009, BLOOD, V114, P745
   Gidalevitz T, 2010, CURR OPIN STRUC BIOL, V20, P23, DOI 10.1016/j.sbi.2009.11.001
   Hegenbart U, 2010, AMYLOID, V17, P186
   Jaccard A, 2007, NEW ENGL J MED, V357, P1083, DOI 10.1056/NEJMoa070484
   Kastritis E, 2010, J CLIN ONCOL, V28, P1031, DOI 10.1200/JCO.2009.23.8220
   KYLE RA, 1995, SEMIN HEMATOL, V32, P45
   Lachmann HJ, 2002, NEW ENGL J MED, V346, P1786, DOI 10.1056/NEJMoa013354
   Lachmann HJ, 2003, BRIT J HAEMATOL, V122, P78, DOI 10.1046/j.1365-2141.2003.04433.x
   Landau H, 2010, AMYLOID, V17, P80
   Lebovic D, 2008, BRIT J HAEMATOL, V143, P369, DOI 10.1111/j.1365-2141.2008.07327.x
   Maceira AM, 2005, CIRCULATION, V111, P186, DOI 10.1161/01.CIR.0000152819.97857.9D
   Merlini G, 2003, NEW ENGL J MED, V349, P583, DOI 10.1056/NEJMra023144
   Moreau P, 2010, AMYLOID, V17, P87
   Palladini G, 2003, CIRCULATION, V107, P2440, DOI 10.1161/01.CIR.0000068314.02595.B2
   Palladini G, 2005, BLOOD, V105, P2949, DOI 10.1182/blood-2004-08-3231
   Palladini G, 2007, BLOOD, V110, P787, DOI 10.1182/blood-2007-02-076034
   Reece DE, 2009, BLOOD, V114, P1489, DOI 10.1182/blood-2009-02-203398
   Russo P, 2010, AMYLOID, V17, P154
   Sanchorawala V, 2005, BONE MARROW TRANSPL, V36, P597, DOI 10.1038/sj.bmt.1705106
   Sanchorawala V, 2010, AMYLOID, V17, P84
   Sanchorawala V, 2007, BLOOD, V110, P3561, DOI 10.1182/blood-2007-07-099481
   Schechter GP, 2007, BLOOD, V109, P391, DOI 10.1182/blood-2006-10-053413
   Skinner M, 2004, ANN INTERN MED, V140, P85, DOI 10.7326/0003-4819-140-2-200401200-00008
   Vrana JA, 2009, BLOOD, V114, P4957, DOI 10.1182/blood-2009-07-230722
   Zonder J, 2010, AMYLOID, V17, P86
NR 41
TC 74
Z9 95
U1 0
U2 4
PU AMER SOC HEMATOLOGY
PI WASHINGTON
PA 2021 L ST NW, SUITE 900, WASHINGTON, DC 20036 USA
SN 1520-4391
EI 1520-4383
J9 HEMATOL-AM SOC HEMAT
JI Hematol.-Am. Soc. Hematol. Educ. Program
PD DEC
PY 2010
BP 287
EP 294
DI 10.1182/asheducation-2010.1.287
PG 8
WC Education, Scientific Disciplines; Hematology
WE Science Citation Index Expanded (SCI-EXPANDED)
SC Education & Educational Research; Hematology
GA V29PF
UT WOS:000208759600046
PM 21239808
OA Bronze
DA 2024-04-28
ER

PT J
AU Hoffman, JE
   Dempsey, NG
   Sanchorawala, V
AF Hoffman, James E.
   Dempsey, Naomi G.
   Sanchorawala, Vaishali
TI Systemic Amyloidosis Caused by Monoclonal Immunoglobulins Soft Tissue
   and Vascular Involvement
SO HEMATOLOGY-ONCOLOGY CLINICS OF NORTH AMERICA
LA English
DT Review
DE Macroglossia; Shoulder-pad sign; Raccoon eyes; Periorbital ecchymosis;
   Carpal tunnel syndrome; Amyloid arthropathy; Amyloid myopathy
ID AL AMYLOIDOSIS; MULTIPLE-MYELOMA; MACROGLOSSIA; ARTHROPATHY; MANAGEMENT;
   DEPOSITION; MYOPATHY; FEATURES; TONGUE; JOINT
AB Clinical features of soft tissue amyloid light-chain (AL) amyloidosis include macroglossia, arthropathy, muscle pseudohypertrophy, skin plaques, and carpal tunnel syndrome. Vascular manifestations of AL amyloid include periorbital ecchymosis, jaw or limb claudication, and even myocardial infarction caused by occlusion of small vessel coronary arteries. Some of these features, such as macroglossia, periorbital ecchymosis, and the so-called shoulder-pad sign, are pathognomonic for AL amyloidosis. These findings may be the initial presenting features of the disease, and the recognition of these red flag symptoms is very important for the diagnosis and early intervention on the underlying plasma cell disease.
C1 [Hoffman, James E.; Dempsey, Naomi G.] Univ Miami, Dept Med, Div Hematol, Sylvester Comprehens Canc Ctr, 1475 Northwest 12th Ave, Miami, FL 33136 USA.
   [Sanchorawala, Vaishali] Boston Univ, Sch Med, 72 East Concord St,K-503, Boston, MA 02118 USA.
   [Sanchorawala, Vaishali] Boston Med Ctr, 72 East Concord St,K-503, Boston, MA 02118 USA.
C3 University of Miami; Boston University; Boston Medical Center
RP Sanchorawala, V (corresponding author), Boston Univ, Sch Med, 72 East Concord St,K-503, Boston, MA 02118 USA.; Sanchorawala, V (corresponding author), Boston Med Ctr, 72 East Concord St,K-503, Boston, MA 02118 USA.
EM vaishali.sanchorawala@bmc.org
CR Al Suwaidi J, 1999, ANN INTERN MED, V131, P838, DOI 10.7326/0003-4819-131-11-199912070-00007
   Angiero F, 2010, ANTICANCER RES, V30, P3009
   Arun M, 2016, AMYLOID, V23, P203, DOI 10.1080/13506129.2016.1183477
   Berk JL, 2005, AMYLOID, V12, P193, DOI 10.1080/13506120500221799
   BREATHNACH SM, 1988, J AM ACAD DERMATOL, V18, P1, DOI 10.1016/S0190-9622(88)70001-8
   Churchill CH, 2003, J RHEUMATOL, V30, P2283
   Cobb ARM, 2013, BRIT J ORAL MAX SURG, V51, pE72, DOI 10.1016/j.bjoms.2012.04.258
   Cowan AJ, 2011, AMYLOID, V18, P83, DOI 10.3109/13506129.2011.560217
   CROTTY TB, 1995, CARDIOVASC PATHOL, V4, P39, DOI 10.1016/1054-8807(94)00023-K
   Cuddy SAM, 2020, CAN J CARDIOL, V36, P396, DOI 10.1016/j.cjca.2019.12.033
   Donnelly JP, 2019, J HAND SURG-AM, V44, P868, DOI 10.1016/j.jhsa.2019.06.016
   Elsaman AM, 2013, SEMIN ARTHRITIS RHEU, V43, P405, DOI 10.1016/j.semarthrit.2013.07.004
   Fautrel B, 2002, J RHEUMATOL, V29, P1473
   Gertz MA, 2005, AM J HEMATOL, V79, P319, DOI 10.1002/ajh.20381
   Gertz MA, 1996, J NEUROL NEUROSUR PS, V60, P655, DOI 10.1136/jnnp.60.6.655
   Guijarro-Martínez R, 2009, J ORAL MAXIL SURG, V67, P2013, DOI 10.1016/j.joms.2009.04.036
   KYLE RA, 1975, MEDICINE, V54, P271
   KYLE RA, 1983, MAYO CLIN PROC, V58, P665
   LAKHANPAL S, 1987, ARTHRITIS RHEUM, V30, P419, DOI 10.1002/art.1780300409
   Law ST, 2020, ARTHRIT CARE RES, V72, P1466, DOI 10.1002/acr.24029
   Liepnieks JJ, 2001, SCAND J IMMUNOL, V54, P404, DOI 10.1046/j.1365-3083.2001.00980.x
   Milandri A, 2020, EUR J HEART FAIL, V22, P507, DOI 10.1002/ejhf.1742
   Modesto KM, 2007, EUR HEART J, V28, P1019, DOI 10.1093/eurheartj/ehm066
   Muchtar E, 2016, MAYO CLIN PROC, V91, P1354, DOI 10.1016/j.mayocp.2016.06.027
   Penner CR, 2006, ORAL ONCOL, V42, P421, DOI 10.1016/j.oraloncology.2005.09.010
   Prokaeva T, 2007, ARTHRITIS RHEUM-US, V56, P3858, DOI 10.1002/art.22959
   RAUBENHEIMER EJ, 1988, J ORAL PATHOL MED, V17, P554, DOI 10.1111/j.1600-0714.1988.tb01333.x
   REINISH EI, 1994, ORAL SURG ORAL MED O, V77, P121, DOI 10.1016/0030-4220(94)90272-0
   SALVARANI C, 1994, ARTHRITIS RHEUM, V37, P1621, DOI 10.1002/art.1780371111
   SMITH RRL, 1979, AM J CARDIOL, V44, P413, DOI 10.1016/0002-9149(79)90389-8
   Sperry BW, 2018, J AM COLL CARDIOL, V72, P2040, DOI 10.1016/j.jacc.2018.07.092
   SUBBARAO K, 1986, SEMIN ROENTGENOL, V21, P139, DOI 10.1016/0037-198X(86)90030-1
   Terushkin V., 2013, DERMATOL ONLINE J, V19, P1
   Thibault I, 2011, CASE REP ONCOL, V4, P392, DOI 10.1159/000330238
   Topouzelis N, 2011, INT DENT J, V61, P63, DOI 10.1111/j.1875-595X.2011.00015.x
   Tsai SB, 2011, AMYLOID, V18, P160, DOI 10.3109/13506129.2011.571319
   Weingarten TN, 2007, ANESTH ANALG, V105, P1561, DOI 10.1213/01.ane.0000290304.02125.6e
   WIERNIK PH, 1972, MEDICINE, V51, P465, DOI 10.1097/00005792-197211000-00003
   Yoon SH, 2018, J MED CASE REP, V12, P1760
NR 39
TC 6
Z9 6
U1 0
U2 4
PU W B SAUNDERS CO-ELSEVIER INC
PI PHILADELPHIA
PA 1600 JOHN F KENNEDY BOULEVARD, STE 1800, PHILADELPHIA, PA 19103-2899 USA
SN 0889-8588
EI 1558-1977
J9 HEMATOL ONCOL CLIN N
JI Hematol. Oncol. Clin. North Am.
PD DEC
PY 2020
VL 34
IS 6
BP 1099
EP +
DI 10.1016/j.hoc.2020.08.004
PG 16
WC Oncology; Hematology
WE Science Citation Index Expanded (SCI-EXPANDED)
SC Oncology; Hematology
GA OF3YH
UT WOS:000581147100011
PM 33099427
DA 2024-04-28
ER

PT J
AU Ravichandran, S
   Cohen, OC
   Law, S
   Foard, D
   Fontana, M
   Martinez-Naharro, A
   Whelan, C
   Gillmore, JD
   Lachmann, HJ
   Sachchithanantham, S
   Mahmood, S
   Hawkins, PN
   Wechalekar, AD
AF Ravichandran, Sriram
   Cohen, Oliver C.
   Law, Steven
   Foard, Darren
   Fontana, Marianna
   Martinez-Naharro, Ana
   Whelan, Carol
   Gillmore, Julian D.
   Lachmann, Helen J.
   Sachchithanantham, Sajitha
   Mahmood, Shameem
   Hawkins, Philip N.
   Wechalekar, Ashutosh D.
TI Impact of early response on outcomes in AL amyloidosis following
   treatment with frontline Bortezomib
SO BLOOD CANCER JOURNAL
LA English
DT Article
ID LIGHT-CHAIN AMYLOIDOSIS; HEMATOLOGIC RESPONSE; MULTIPLE-MYELOMA; STAGING
   SYSTEM; SURVIVAL; DEFINITION; GUIDELINES; REDUCTION
AB The outcomes in systemic AL amyloidosis are dependent on the depth of haematologic response. However, there is limited data on the impact of the speed of response on outcomes. Here we report the impact of speed of response in a cohort of AL patients treated with upfront Bortezomib. Patients seen from February 2010 until August 2019 are included in the present analysis. 1194 & 1133 patients comprised the ITT and 1-month landmark cohorts. In the landmark cohort, 137 (11.5%), 270 (22.6%), 252 (21.1%) and 352 (31.1%) patients had a CR, VGPR, PR and NR at 1-month. Patients with >= VGPR at 1-month had significantly better survival (median not reached; at the end of 1, 2, 5,10 years, 87%/92%, 83%/87%, 68%/72% and 63%/58% of patients in CR/VGPR, respectively, were alive) compared to those with a PR (median OS 60 months) or NR (median OS 32 months) (p < 0.005). At 1-month, patients with CR and iFLC < 20 mg/l had a significantly better survival compared to CR and iFLC > 20 mg/l (p = 0.005). Reaching >= VGPR at 1-month significantly improved survival in all Mayo disease stages. In conclusion, patients achieving an early deep haematologic response have a significantly superior survival irrespective of cardiac involvement.
C1 [Ravichandran, Sriram; Cohen, Oliver C.; Law, Steven; Foard, Darren; Fontana, Marianna; Martinez-Naharro, Ana; Whelan, Carol; Gillmore, Julian D.; Lachmann, Helen J.; Sachchithanantham, Sajitha; Mahmood, Shameem; Hawkins, Philip N.; Wechalekar, Ashutosh D.] UCL, Natl Amyloidosis Ctr, Royal Free Campus, London, England.
C3 University of London; University College London
RP Wechalekar, AD (corresponding author), UCL, Natl Amyloidosis Ctr, Royal Free Campus, London, England.
EM a.wechalekar@ucl.ac.uk
RI Hawkins, Philip/JVO-1941-2024; Law, Steven/ABD-5407-2021
OI Hawkins, Philip/0000-0002-6983-9598; Ravichandran,
   Sriram/0000-0001-5650-0088
CR BOCCADORO M, 1989, J CLIN ONCOL, V7, P119, DOI 10.1200/JCO.1989.7.1.119
   Bochtler T, 2016, BLOOD, V128, P594, DOI 10.1182/blood-2015-10-676361
   Comenzo RL, 2012, LEUKEMIA, V26, P2317, DOI 10.1038/leu.2012.100
   Dispenzieri A, 2004, J CLIN ONCOL, V22, P3751, DOI 10.1200/JCO.2004.03.029
   Dittrich T, 2017, BLOOD, V130, P632, DOI 10.1182/blood-2017-02-767475
   Gertz MA, 2005, AM J HEMATOL, V79, P319, DOI 10.1002/ajh.20381
   Godara A, 2019, BLOOD, V134, DOI 10.1182/blood-2019-127004
   Greipp PR, 2005, J CLIN ONCOL, V23, P3412, DOI 10.1200/JCO.2005.04.242
   Kastritis E, 2021, AMYLOID, V28, P3, DOI 10.1080/13506129.2020.1798224
   Manwani R, 2019, BLOOD, V134, P2271, DOI 10.1182/blood.2019000834
   Manwani R, 2018, HAEMATOLOGICA, V103, pE165, DOI 10.3324/haematol.2017.178095
   Milani P, 2019, BLOOD, V134, DOI 10.1182/blood-2019-130378
   Milani P, 2017, BLOOD, V130, P625, DOI 10.1182/blood-2017-02-767467
   Minnema Monique C, EHA, V25
   Palladini G, 2021, AMYLOID, V28, P1, DOI 10.1080/13506129.2020.1868810
   Palladini G, 2020, BLOOD, V136, P71, DOI 10.1182/blood.2019004460
   Palladini G, 2012, J CLIN ONCOL, V30, P4541, DOI 10.1200/JCO.2011.37.7614
   Ravichandran S, 2020, NEW ENGL J MED, V382, P1567, DOI 10.1056/NEJMc1917321
   Rezk T, 2017, KIDNEY INT, V92, P1476, DOI 10.1016/j.kint.2017.05.004
   Tandon N, 2019, BLOOD ADV, V3, P744, DOI 10.1182/bloodadvances.2018022806
   van Rhee F, 2007, BLOOD, V110, P827, DOI 10.1182/blood-2007-01-067728
   Wechalekar AD, 2007, BLOOD, V109, P457, DOI 10.1182/blood-2006-07-035352
   Wechalekar AD, 2015, BRIT J HAEMATOL, V168, P186, DOI 10.1111/bjh.13155
   Wechalekar AD, 2013, BLOOD, V121, P3420, DOI 10.1182/blood-2012-12-473066
   Yan YT, 2019, BLOOD ADV, V3, P2895, DOI 10.1182/bloodadvances.2019000432
NR 25
TC 16
Z9 16
U1 0
U2 3
PU SPRINGERNATURE
PI LONDON
PA CAMPUS, 4 CRINAN ST, LONDON, N1 9XW, ENGLAND
SN 2044-5385
J9 BLOOD CANCER J
JI Blood Cancer J.
PD JUN 21
PY 2021
VL 11
IS 6
AR 118
DI 10.1038/s41408-021-00510-7
PG 9
WC Oncology; Hematology
WE Science Citation Index Expanded (SCI-EXPANDED)
SC Oncology; Hematology
GA SX2RM
UT WOS:000665057600002
PM 34155191
OA gold, Green Published
DA 2024-04-28
ER

PT J
AU Vaxman, I
   Gertz, MA
AF Vaxman, Iuliana
   Gertz, Morie A.
TI Measurable residual disease in multiple myeloma and light chain
   amyloidosis: more than meets the eye
SO LEUKEMIA & LYMPHOMA
LA English
DT Article
DE MRD; minimal; measurable; myeloma; amyloidosis; prognosis
AB The emergence of highly effective multiple myeloma (MM) treatments may bring cure within reach and highlights the need for highly sensitive measurable residual disease (MRD) techniques to replace conventional response assessments. MRD is being incorporated as an endpoint in an increasing number of studies and had been repeatedly shown to be both a predictive marker of response to treatment and a prognostic marker for future relapse. However, those results should be cautiously interpreted due to non-uniform reporting and the need for longer follow up to assess for sustained MRD negativity. This review aims to critically analyze the key MRD aspects including the current evidence supporting the use of MRD in clinical practice and the pitfalls of the various methods used to assess MRD. The utility of MRD for light chain (AL) amyloidosis will also be discussed.
C1 [Vaxman, Iuliana; Gertz, Morie A.] Mayo Clin, Div Hematol, Rochester, MN USA.
   [Vaxman, Iuliana] Rabin Med Ctr, Davidoff Canc Ctr, Inst Hematol, Petah Tiqwa, Israel.
   [Vaxman, Iuliana] Tel Aviv Univ, Sackler Fac Med, Tel Aviv, Israel.
C3 Mayo Clinic; Rabin Medical Center; Sackler Faculty of Medicine
RP Gertz, MA (corresponding author), Mayo Clin, 200 First St SW, Rochester, MN 55905 USA.
EM gertz.morie@mayo.edu
RI Gertz, Morie/K-2873-2019; Vaxman, Julia/AAU-7912-2021
OI Vaxman, Julia/0000-0002-8390-064X; Gertz, Morie/0000-0002-3853-5196
CR Attal M, 2017, NEW ENGL J MED, V376, P1311, DOI 10.1056/NEJMoa1611750
   Avet-Loiseau H, 2015, BLOOD, V126
   Bahlis NJ, 2020, LEUKEMIA, V34, P1875, DOI 10.1038/s41375-020-0711-6
   Berdeja JMD, 2020, J CLIN ONCOL, V38, P8505
   Bonello F, 2019, CANCERS, V11, DOI 10.3390/cancers11111735
   Cavo M, 2020, LANCET HAEMATOL, V7, pE456, DOI 10.1016/S2352-3026(20)30099-5
   Cedena MT, 2020, PLOS ONE, V15, DOI 10.1371/journal.pone.0237155
   Costa LJ, 2021, LEUKEMIA, V35, P18, DOI 10.1038/s41375-020-01012-4
   Costa LJ, 2019, BLOOD, V134, DOI 10.1182/blood-2019-123170
   Derman BA, 2020, J CLIN ONCOL, V38
   Dimopoulos M, 2020, LANCET, V396, P186, DOI 10.1016/S0140-6736(20)30734-0
   Dispenzieri A, 2020, BLOOD CANCER J, V10, DOI 10.1038/s41408-020-0291-8
   Eveillard M, 2020, BRIT J HAEMATOL, V189, P904, DOI 10.1111/bjh.16443
   Facon T, 2019, NEW ENGL J MED, V380, P2104, DOI 10.1056/NEJMoa1817249
   Facon T, 2019, BLOOD, V133, P1953, DOI 10.1182/blood-2018-09-874396
   Facon T, 2018, BLOOD, V131, P301, DOI 10.1182/blood-2017-07-795047
   Flores-Montero J, 2017, LEUKEMIA, V31, P2094, DOI 10.1038/leu.2017.29
   Fonseca R, 2017, LEUKEMIA, V31, P1915, DOI 10.1038/leu.2016.380
   Gay F, 2015, LANCET ONCOL, V16, P1617, DOI 10.1016/S1470-2045(15)00389-7
   Goldschmidt H, 2020, LEUKEMIA, V34, P1853, DOI 10.1038/s41375-020-0724-1
   Kapoor P, 2013, J CLIN ONCOL, V31, P4529, DOI 10.1200/JCO.2013.49.0086
   Kastritis E, 2021, AMYLOID, V28, P3, DOI 10.1080/13506129.2020.1798224
   Kastritis E, 2019, BLOOD ADV, V3, P3002, DOI 10.1182/bloodadvances.2019000147
   Korde N, 2015, JAMA ONCOL, V1, P746, DOI 10.1001/jamaoncol.2015.2010
   Kriegsmann K, 2020, CANCERS, V12, DOI 10.3390/cancers12082322
   Kumar S, 2016, LANCET ONCOL, V17, pE328, DOI 10.1016/S1470-2045(16)30206-6
   Kumar SK, 2020, LANCET ONCOL, V21, P1317, DOI 10.1016/S1470-2045(20)30452-6
   Kunacheewa C, 2020, CL LYMPH MYELOM LEUK, V20, pE221, DOI 10.1016/j.clml.2020.01.001
   Lahuerta JJ, 2017, J CLIN ONCOL, V35, P2900, DOI 10.1200/JCO.2016.69.2517
   Landau H, 2020, BIOL BLOOD MARROW TR, V26, P204, DOI 10.1016/j.bbmt.2019.08.016
   Lonial S, 2020, J CLIN ONCOL, V38, P1126, DOI 10.1200/JCO.19.01740
   Martinez-Lopez J, 2017, LEUKEMIA, V31, P1446, DOI 10.1038/leu.2017.58
   Martinez-Lopez J, 2020, BLOOD ADV, V4, P3295, DOI 10.1182/bloodadvances.2020002037
   Mateos MV, 2019, BLOOD, V134, DOI 10.1182/blood-2019-125204
   Mateos MV, 2020, LANCET, V395, P132, DOI 10.1016/S0140-6736(19)32956-3
   Mateos MV, 2016, LANCET ONCOL, V17, P1127, DOI 10.1016/S1470-2045(16)30124-3
   Mazzotti C, 2018, BLOOD ADV, V2, P2811, DOI 10.1182/bloodadvances.2018025197
   Medina A, 2020, BLOOD CANCER J, V10, DOI 10.1038/s41408-020-00377-0
   MOREAU M, 2019, BLOOD, V134, P692, DOI DOI 10.1182/blood-2019-123143
   Moreau P, 2020, J CLIN ONCOL, V38
   Moreau P, 2019, LANCET, V394, P29, DOI 10.1016/S0140-6736(19)31240-1
   Moreau P, 2017, J CLIN ONCOL, V35, P2911, DOI 10.1200/JCO.2017.72.2975
   Muchtar E, 2020, AMYLOID, V27, P13, DOI 10.1080/13506129.2019.1666709
   Munshi NC, 2019, BLOOD, V134, DOI 10.1182/blood-2019-124191
   Munshi NC, 2020, J CLIN ONCOL, V38
   Munshi NC, 2017, JAMA ONCOL, V3, P28, DOI 10.1001/jamaoncol.2016.3160
   Paiva B, 2020, J CLIN ONCOL, V38, P784, DOI 10.1200/JCO.19.01231
   Paiva B, 2016, BLOOD, V127, P3165, DOI 10.1182/blood-2016-03-705319
   Palumbo A, 2015, J CLIN ONCOL, V33, P3459, DOI 10.1200/JCO.2014.60.2466
   Paquin A, 2020, BLOOD CANCER J, V10, DOI 10.1038/s41408-020-00353-8
   Pawlyn C, 2016, LEUKEMIA, V30, P1446, DOI 10.1038/leu.2015.338
   Perrot A, 2018, BLOOD, V132, P2456, DOI 10.1182/blood-2018-06-858613
   Puig N, 2019, BLOOD, V134, DOI 10.1182/blood-2019-127717
   Rasche L, 2019, LEUKEMIA, V33, P1713, DOI 10.1038/s41375-018-0329-0
   Rasche L, 2017, BLOOD, V130, P30, DOI 10.1182/blood-2017-03-774422
   Rawstron AC, 2013, J CLIN ONCOL, V31, P2540, DOI 10.1200/JCO.2012.46.2119
   Roshal M, 2017, BLOOD ADV, V1, P728, DOI 10.1182/bloodadvances.2016003715
   Sachpekidis C, 2015, AM J NUCL MED MOLEC, V5, P479
   Sanoja-Flores L, 2019, BLOOD, V134, P2218, DOI 10.1182/blood.2019002610
   Sidana S, 2020, AM J HEMATOL, V95, P497, DOI 10.1002/ajh.25746
   Sidiqi MH, 2018, BIOL BLOOD MARROW TR, V24, P2360, DOI 10.1016/j.bbmt.2018.06.027
   Spencer A, 2018, HAEMATOLOGICA, V103, P2079, DOI 10.3324/haematol.2018.194118
   Staron A, 2020, BLOOD ADV, V4, P880, DOI 10.1182/bloodadvances.2019001331
   Terpos E, 2019, HEMASPHERE, V3, DOI 10.1097/HS9.0000000000000300
   Thakral D, 2020, AM J BLOOD RES, V10, P26
   Ulaner GA, 2020, RADIOLOGY, V295, P606, DOI 10.1148/radiol.2020192621
   Voorhees PM, 2020, BLOOD, V136, P936, DOI 10.1182/blood.2020005288
   Zamagni E, 2021, J CLIN ONCOL, V39, P116, DOI 10.1200/JCO.20.00386
   Zambello R., 2020, J CLIN ONCOL, V37
NR 69
TC 4
Z9 4
U1 0
U2 4
PU TAYLOR & FRANCIS LTD
PI ABINGDON
PA 2-4 PARK SQUARE, MILTON PARK, ABINGDON OR14 4RN, OXON, ENGLAND
SN 1042-8194
EI 1029-2403
J9 LEUKEMIA LYMPHOMA
JI Leuk. Lymphoma
PD JUN 7
PY 2021
VL 62
IS 7
BP 1544
EP 1553
DI 10.1080/10428194.2021.1873320
EA JAN 2021
PG 10
WC Oncology; Hematology
WE Science Citation Index Expanded (SCI-EXPANDED)
SC Oncology; Hematology
GA TJ8XW
UT WOS:000612836000001
PM 33508994
DA 2024-04-28
ER

PT J
AU Baden, EM
   Sikkink, LA
   Ramirez-Alvarado, M
AF Baden, Elizabeth M.
   Sikkink, Laura A.
   Ramirez-Alvarado, Marina
TI Light Chain Amyloidosis - Current Findings and Future Prospects
SO CURRENT PROTEIN & PEPTIDE SCIENCE
LA English
DT Review
DE Light chain amyloidosis; immunoglobulin light chain; fibril formation;
   protein misfolding; amyloid
ID BENCE-JONES PROTEIN; PRIMARY SYSTEMIC AMYLOIDOSIS; ATOMIC-FORCE
   MICROSCOPY; PRIMARY AL AMYLOIDOSIS; FIBRIL FORMATION; IN-VITRO; GERMLINE
   GENE; CONFORMATIONAL STABILITY; CARDIAC FIBROBLASTS; TERTIARY STRUCTURE
AB Systemic light chain amyloidosis (AL) is one of several protein misfolding diseases and is characterized by extracellular deposition of immunoglobulin light chains in the form of amyloid fibrils [1]. Immunoglobulin (Ig) proteins consist of two light chains (LCs) and two heavy chains (HCs) that ordinarily form a heterotetramer which is secreted by a plasma cell. In AL, however, a monoclonal plasma cell population produces an abundance of a pathogenic LC protein. In this case, not all of the LCs pair with the HCs, and free LCs are secreted into circulation. The LC-HC dimer is very stable, and losing this interaction may result in an unstable LC protein [2]. Additionally, somatic mutations are thought to cause amyloidogenic proteins to be less stable compared to non-amyloidogenic proteins [3-5], leading to protein misfolding and amyloid fibril formation. The amyloid fibrils cause tissue damage and cell death, leading to patient death within 12-18 months if left untreated [6]. Current therapies are harsh and not curative, including chemotherapy and autologous stem cell transplants. Studies of protein pathogenesis and fibril formation mechanisms may lead to better therapies with an improved outlook for patient survival.
   Much has been done to determine the molecular factors that make a particular LC protein amyloidogenic and to elucidate the mechanism of amyloid fibril formation. Anthony Fink's work, particularly with discerning the role of intermediates in the fibril formation pathway, has made a remarkable impact in the field of amyloidosis research. This review provides a general overview of the current state of AL research and also attempts to capture the most recent ideas and knowledge generated from the Fink laboratory.
C1 [Baden, Elizabeth M.; Sikkink, Laura A.; Ramirez-Alvarado, Marina] Mayo Clin, Dept Biochem & Mol Biol, Coll Med, Rochester, MN 55905 USA.
C3 Mayo Clinic
RP Ramirez-Alvarado, M (corresponding author), 200 1st St SW, Rochester, MN 55905 USA.
EM ramirezalvarado.marina@mayo.edu
OI Ramirez-Alvarado, Marina/0000-0003-2325-6773
FU NIH [GM 071514, CA 111345]; AHA [06-30077N]; Mayo Foundation
FX Our Research is supported by NIH GM 071514, NIH CA 111345, AHA
   06-30077N, the Mayo Foundation and the generous contributions from light
   chain amyloidosis patients and their loved ones.
CR Abraham RS, 2003, BLOOD, V101, P3801, DOI 10.1182/blood-2002-09-2707
   Alim MA, 1999, CLIN EXP IMMUNOL, V118, P344
   Ando Y, 1997, BIOCHEM BIOPH RES CO, V232, P497, DOI 10.1006/bbrc.1996.5997
   Arendt BK, 2008, BLOOD, V112, P1931, DOI 10.1182/blood-2008-03-143040
   Baden EM, 2008, J BIOL CHEM, V283, P30950, DOI 10.1074/jbc.M804822200
   Baden EM, 2008, J BIOL CHEM, V283, P15853, DOI 10.1074/jbc.M705347200
   Bosman FT, 2003, J PATHOL, V200, P423, DOI 10.1002/path.1437
   Bourne PC, 2002, ACTA CRYSTALLOGR D, V58, P815, DOI 10.1107/S0907444902004183
   Brenner DA, 2004, CIRC RES, V94, P1008, DOI 10.1161/01.RES.0000126569.75419.74
   Buxbaum JN, 2003, TRENDS BIOCHEM SCI, V28, P585, DOI 10.1016/j.tibs.2003.09.009
   Cacace MG, 1997, Q REV BIOPHYS, V30, P241, DOI 10.1017/S0033583597003363
   CHANG LY, 1994, MOL IMMUNOL, V31, P531
   Chen WS, 1999, J EXP MED, V189, P1757, DOI 10.1084/jem.189.11.1757
   Chiti F, 1999, P NATL ACAD SCI USA, V96, P3590, DOI 10.1073/pnas.96.7.3590
   Comenzo RL, 2001, BLOOD, V98, P714, DOI 10.1182/blood.V98.3.714
   Connors LH, 2007, BIOCHEMISTRY-US, V46, P14259, DOI 10.1021/bi7013773
   Davis DP, 2000, IMMUNITY, V13, P433, DOI 10.1016/S1074-7613(00)00043-1
   Yauner LD, 2008, PROTEINS, V72, P684, DOI 10.1002/prot.21934
   Dispenzieri A, 2006, BLOOD, V107, P3378, DOI 10.1182/blood-2005-07-2922
   Dul JL, 2001, J CELL BIOL, V152, P705, DOI 10.1083/jcb.152.4.705
   DWULET FE, 1986, MOL IMMUNOL, V23, P73, DOI 10.1016/0161-5890(86)90173-2
   Engvig JP, 1998, SCAND J IMMUNOL, V48, P92
   EPP O, 1975, BIOCHEMISTRY-US, V14, P4943, DOI 10.1021/bi00693a025
   Foss GS, 1998, SCAND J IMMUNOL, V47, P348
   Harper JD, 1997, ANNU REV BIOCHEM, V66, P385, DOI 10.1146/annurev.biochem.66.1.385
   HOLM E, 1986, BIOCHEM J, V239, P545, DOI 10.1042/bj2390545
   Hu DM, 2008, BIOCHEMISTRY-US, V47, P8665, DOI 10.1021/bi800806d
   HUANG DB, 1994, BIOCHEMISTRY-US, V33, P14848, DOI 10.1021/bi00253a024
   HURLE MR, 1994, P NATL ACAD SCI USA, V91, P5446, DOI 10.1073/pnas.91.12.5446
   Ionescu-Zanetti C, 1999, P NATL ACAD SCI USA, V96, P13175, DOI 10.1073/pnas.96.23.13175
   Jiang XL, 1997, BIOCHEMISTRY-US, V36, P13187, DOI 10.1021/bi970408h
   Keeling J, 2004, LAB INVEST, V84, P1322, DOI 10.1038/labinvest.3700161
   Khurana R, 2003, AMYLOID, V10, P97, DOI 10.3109/13506120309041731
   Khurana R, 2001, BIOCHEMISTRY-US, V40, P3525, DOI 10.1021/bi001782b
   Kim YS, 2003, J BIOL CHEM, V278, P10842, DOI 10.1074/jbc.M212540200
   Kim YS, 2001, J BIOL CHEM, V276, P1626, DOI 10.1074/jbc.M007766200
   Kim YS, 2000, J BIOL CHEM, V275, P1570, DOI 10.1074/jbc.275.3.1570
   Levine RL, 2000, IUBMB LIFE, V50, P301, DOI 10.1080/15216540051081056
   McLaughlin RW, 2006, PROTEIN SCI, V15, P1710, DOI 10.1110/ps.051997606
   Meng XY, 2008, J MOL BIOL, V381, P989, DOI 10.1016/j.jmb.2008.06.062
   Merlini G, 2004, J INTERN MED, V255, P159, DOI 10.1046/j.1365-2796.2003.01262.x
   Mohiuddin I, 2006, J SURG RES, V133, P143, DOI 10.1016/j.jss.2005.10.008
   Monis GF, 2006, AM J PATHOL, V169, P1939, DOI 10.2353/ajpath.2006.060183
   O'Nuallain B, 2007, BIOCHEMISTRY-US, V46, P1240, DOI 10.1021/bi0616605
   OHISHI H, 1990, CLIN CHEM, V36, P88
   Olsen KE, 1998, BIOCHEM BIOPH RES CO, V251, P642, DOI 10.1006/bbrc.1998.9508
   Omtvedt LA, 1997, SCAND J IMMUNOL, V45, P551, DOI 10.1046/j.1365-3083.1997.d01-431.x
   Omtvedt LA, 2000, AMYLOID, V7, P227, DOI 10.3109/13506120009146437
   OZAKI S, 1994, CLIN IMMUNOL IMMUNOP, V71, P183, DOI 10.1006/clin.1994.1070
   Pepys MB, 2001, PHILOS T R SOC B, V356, P203, DOI 10.1098/rstb.2000.0766
   Perfetti V, 2002, BLOOD, V100, P948, DOI 10.1182/blood-2002-01-0114
   Pokkuluri PR, 1999, AMYLOID, V6, P165, DOI 10.3109/13506129909007322
   Poshusta TL, 2009, PLOS ONE, V4, DOI 10.1371/journal.pone.0005169
   Qin ZJ, 2007, BIOCHEMISTRY-US, V46, P3521, DOI 10.1021/bi061716v
   Randles EG, 2009, J MOL BIOL, V389, P199, DOI 10.1016/j.jmb.2009.04.010
   Roussel A, 1999, EUR J BIOCHEM, V260, P192, DOI 10.1046/j.1432-1327.1999.00136.x
   SCHORMANN N, 1995, P NATL ACAD SCI USA, V92, P9490, DOI 10.1073/pnas.92.21.9490
   SCHUBERT D, 1995, P NATL ACAD SCI USA, V92, P1989, DOI 10.1073/pnas.92.6.1989
   Sikkink LA, 2008, BIOPHYS CHEM, V135, P25, DOI 10.1016/j.bpc.2008.02.019
   Sikkink LA, 2008, AMYLOID, V15, P29, DOI 10.1080/13506120701815324
   Sipe JD, 2000, J STRUCT BIOL, V130, P88, DOI 10.1006/jsbi.2000.4221
   Solomon A, 2003, CANCER BIOTHER RADIO, V18, P853, DOI 10.1089/108497803322702824
   SOLOMON A, 1982, J CLIN INVEST, V70, P453, DOI 10.1172/JCI110635
   Souillac PO, 2003, BIOCHEMISTRY-US, V42, P8094, DOI 10.1021/bi034652m
   Souillac PO, 2002, J BIOL CHEM, V277, P12657, DOI 10.1074/jbc.M109230200
   Souillac PO, 2002, J BIOL CHEM, V277, P12666, DOI 10.1074/jbc.M109229200
   Stevens FJ, 1999, SEMIN CELL DEV BIOL, V10, P443, DOI 10.1006/scdb.1999.0315
   Stevens FJ, 2000, AMYLOID, V7, P200, DOI 10.3109/13506120009146835
   STEVENS FJ, 1980, P NATL ACAD SCI-BIOL, V77, P1144, DOI 10.1073/pnas.77.2.1144
   STEVENS PW, 1995, PROTEIN SCI, V4, P421
   Teng JM, 2004, LAB INVEST, V84, P440, DOI 10.1038/labinvest.3700069
   Trinkaus-Randall V, 2005, AM J PATHOL, V166, P197, DOI 10.1016/S0002-9440(10)62244-4
   Wall J, 1999, BIOCHEMISTRY-US, V38, P14101, DOI 10.1021/bi991131j
   Wall JS, 2004, J MOL RECOGNIT, V17, P323, DOI 10.1002/jmr.681
   Watarai H, 2000, P NATL ACAD SCI USA, V97, P13251, DOI 10.1073/pnas.230445397
   Yauner LD, 2006, PROTEINS, V62, P122, DOI 10.1002/prot.20779
   Zhang YJ, 2005, J AM CHEM SOC, V127, P14505, DOI 10.1021/ja0546424
   Zhu M, 2004, J BIOL CHEM, V279, P24452, DOI 10.1074/jbc.M400004200
   Zhu M, 2002, J BIOL CHEM, V277, P50914, DOI 10.1074/jbc.M207225200
NR 79
TC 33
Z9 40
U1 0
U2 18
PU BENTHAM SCIENCE PUBL LTD
PI SHARJAH
PA EXECUTIVE STE Y-2, PO BOX 7917, SAIF ZONE, 1200 BR SHARJAH, U ARAB
   EMIRATES
SN 1389-2037
EI 1875-5550
J9 CURR PROTEIN PEPT SC
JI Curr. Protein Pept. Sci.
PD OCT
PY 2009
VL 10
IS 5
BP 500
EP 508
DI 10.2174/138920309789351949
PG 9
WC Biochemistry & Molecular Biology
WE Science Citation Index Expanded (SCI-EXPANDED)
SC Biochemistry & Molecular Biology
GA 514HV
UT WOS:000271385900013
PM 19538145
OA Green Accepted
DA 2024-04-28
ER

PT J
AU Minnema, MC
   Dispenzieri, A
   Merlini, G
   Comenzo, RL
   Kastritis, E
   Wechalekar, AD
   Grogan, M
   Witteles, R
   Ruberg, FL
   Maurer, MS
   Tran, N
   Qin, X
   Vasey, SY
   Weiss, BM
   Vermeulen, J
   Jaccard, A
AF Minnema, Monique C.
   Dispenzieri, Angela
   Merlini, Giampaolo
   Comenzo, Raymond L.
   Kastritis, Efstathios
   Wechalekar, Ashutosh D.
   Grogan, Martha
   Witteles, Ronald
   Ruberg, Frederick L.
   Maurer, Mathew S.
   Tran, NamPhuong
   Qin, Xiang
   Vasey, Sandra Y.
   Weiss, Brendan M.
   Vermeulen, Jessica
   Jaccard, Arnaud
TI Outcomes by Cardiac Stage in Patients With Newly Diagnosed AL
   Amyloidosis Phase 3 ANDROMEDA Trial
SO JACC: CARDIOONCOLOGY
LA English
DT Article
DE daratumumab; Mayo staging system
ID COMPLETE HEMATOLOGIC RESPONSE; DEXAMETHASONE; BORTEZOMIB;
   CYCLOPHOSPHAMIDE; DARATUMUMAB; SYSTEM; STRATEGIES
AB BACKGROUND Patients with amyloid light chain amyloidosis and severe cardiac dysfunction have a poor prognosis. Treatment options that induce rapid and deep hematologic and organ responses, irrespective of cardiac involvement, are needed.
   OBJECTIVES The aim of this study was to evaluate the impact of baseline cardiac stage on efficacy and safety outcomes in the phase 3 ANDROMEDA trial.
   METHODS Rates of overall complete hematologic response and cardiac and renal response at 6 months and median major organ deterioration-progression-free survival and major organ deterioration-event-free survival were compared across cardiac stages (I, II, or IIIA) and treatments (daratumumab, bortezomib, cyclophosphamide, and dexamethasone [D-VCd] or bortezomib, cyclophosphamide, and dexamethasone [VCd]). Rates of adverse events (AEs) were summarized for patients with and without baseline cardiac involvement and by cardiac stage.
   RESULTS Median follow-up duration was 15.7 months. The proportions of stage I, II, and IIIA patients were 23.2%, 40.2%, and 36.6%. Across cardiac stages, hematologic and organ response rates were higher and major organ deterioration-progression-free survival and major organ deterioration-event-free survival were longer with D-VCd than VCd. AE rates were similar between treatments and by cardiac stage; serious AE rates were higher in patients with cardiac involvement and increased with increasing cardiac stage. The incidence of cardiac events was numerically greater with D-VCd vs VCd, but the rate of grade 3 or 4 events was similar. The exposure-adjusted incidence rate for cardiac events was lower with D-VCd than VCd (median exposure 13.4 and 5.3 months, respectively).
   CONCLUSIONS These findings demonstrate the efficacy of D-VCd over VCd in patients with newly diagnosed amyloid light chain amyloidosis across cardiac stages, thus supporting its use in patients with cardiac involvement. (c) 2022 The Authors. Published by Elsevier on behalf of the American College of Cardiology Foundation. This is an open access article under the CC BY license (http://creativecommons.org/licenses/by/4.0/).
C1 [Minnema, Monique C.] Univ Med Ctr Utrecht, Utrecht, Netherlands.
   [Dispenzieri, Angela; Grogan, Martha] Mayo Clin, Rochester, MN USA.
   [Merlini, Giampaolo] Fdn IRCCS Policlin San Matteo, Amyloidosis Res & Treatment Ctr, Pavia, Italy.
   [Merlini, Giampaolo] Univ Pavia, Dept Mol Med, Pavia, Italy.
   [Comenzo, Raymond L.] Tufts Med Ctr, John C Davis Myeloma & Amyloid Program, Boston, MA USA.
   [Kastritis, Efstathios] Natl & Kapodistrian Univ Athens, Athens, Greece.
   [Wechalekar, Ashutosh D.] UCL, London, England.
   [Witteles, Ronald] Stanford Univ, Stanford Amyloid Ctr, Sch Med, Stanford, CA USA.
   [Ruberg, Frederick L.] Boston Univ, Boston Med Ctr, Sch Med, Boston, MA USA.
   [Maurer, Mathew S.] Columbia Univ, Irving Med Ctr, New York, NY USA.
   [Tran, NamPhuong] Janssen Res & Dev LLC, Los Angeles, CA USA.
   [Qin, Xiang; Vasey, Sandra Y.; Weiss, Brendan M.] Janssen Res & Dev LLC, Spring House, PA USA.
   [Vermeulen, Jessica] Janssen Res & Dev LLC, Leiden, Netherlands.
   [Jaccard, Arnaud] Ctr Hosp Univ, Limoges, France.
   [Jaccard, Arnaud] Reference Ctr AL Amyloidosis, Limoges, France.
C3 Utrecht University; Utrecht University Medical Center; Mayo Clinic;
   IRCCS Fondazione San Matteo; University of Pavia; Tufts Medical Center;
   National & Kapodistrian University of Athens; University of London;
   University College London; Stanford University; Boston University;
   Boston Medical Center; NewYork-Presbyterian Hospital; Columbia
   University; Johnson & Johnson; Johnson & Johnson USA; Janssen Biotech
   Inc; Johnson & Johnson; Johnson & Johnson USA; Janssen Biotech Inc; CHU
   Limoges
RP Minnema, MC (corresponding author), Univ Med Ctr Utrecht, Heidelberglaan 100, Utrecht, Netherlands.
EM m.c.minnema@umcutrecht.nl
RI Kastritis, Efstathios/AAE-4483-2020
FU Janssen Research Development; Alnylam; Celgene; Intellia; Janssen;
   Pfizer; Takeda; Karyopharm; Prothena; Amgen; Akcea; Alnylam
   Pharmaceuticals; Eidos; Ionis; Novo Nordisk
FX This research was funded by Janssen Research & Development. Prof Minnema
   has consulted or served in an advisory role for JanssenCilag, Alnylam,
   and Gilead; has served on a Speakers Bureau for Bristol Myers Squibb;
   and has received travel, accommodation, and expense compensation from
   Celgene. Dr Dispenzieri has received research funding from Alnylam,
   Celgene, Intellia, Janssen, Pfizer, and Takeda. Dr Comenzo has consulted
   or served in an advisory role for Amgen, Caelum, Janssen, Karyopharm,
   Prothena, Sanofi, Takeda, and Unum; and has received research funding
   from Janssen, Karyopharm, Prothena, and Takeda. Dr Kastritis has
   consulted or served in an advisory role for and has received honoraria
   from Amgen, Genesis Pharma, Janssen, Pfizer, and Takeda; and has
   received research funding from Amgen and Janssen. Prof Wechalekar has
   consulted or served in an advisory role for Caelum and Janssen; has
   received honoraria from Celgene, Janssen, and Takeda; and has received
   travel, accommodation, and expense compensation from Takeda. Dr Witteles
   has served in an advisory role for Alnylam Pharmaceuticals, Pfizer,
   Akcea/Ionis, Eidos, and Regeneron. Dr Ruberg has consulted for Attralus
   and Alexion; and has received research funding from Akcea, Alnylam, and
   Pfizer. Dr Maurer has consulted or served in an advisory role for
   Alnylam Pharmaceuticals and Pfizer; and has received research funding
   from Akcea, Alnylam Pharmaceuticals, Eidos, Ionis, Intellia, Novo
   Nordisk, and Pfizer. Prof Jaccard has consulted or served in an advisory
   role for Janssen; and has received honoraria, research funding, and
   travel, accommodation, and expense compensation from Celgene and
   Janssen. Dr Weiss was an employee of Janssen at the time the study was
   conducted. Dr Tran, Mr Qin, Ms Vasey, and Dr Vermeulen are employees of
   Janssen. All other authors have reported that they have no relationships
   relevant to the contents of this paper to disclose.
CR Al Hamed R, 2021, BLOOD CANCER J, V11, DOI 10.1038/s41408-021-00486-4
   [Anonymous], 2020, DARZALEX FASPRO DARA
   Chaulagain CP, 2013, CURR HEMATOL MALIG R, V8, P291, DOI 10.1007/s11899-013-0175-0
   Comenzo RL, 2012, LEUKEMIA, V26, P2317, DOI 10.1038/leu.2012.100
   Dispenzieri A, 2004, J CLIN ONCOL, V22, P3751, DOI 10.1200/JCO.2004.03.029
   Dispenzieri A, 2014, HEART, V100, P383, DOI 10.1136/heartjnl-2013-304957
   Dispenzieri Angela, 2016, Cancer Treat Res, V169, P273
   Dittrich T, 2020, ACTA HAEMATOL-BASEL, V143, P388, DOI 10.1159/000508287
   Facon T, 2019, NEW ENGL J MED, V380, P2104, DOI 10.1056/NEJMoa1817249
   Grogan M, 2017, HEART, V103, P1065, DOI 10.1136/heartjnl-2016-310704
   Grogan M, 2015, HEART FAIL REV, V20, P155, DOI 10.1007/s10741-014-9464-5
   Jaccard A, 2014, HAEMATOLOGICA, V99, P1479, DOI 10.3324/haematol.2014.104109
   Kastritis E, 2021, NEW ENGL J MED, V385, P46, DOI 10.1056/NEJMoa2028631
   Kastritis E., 2020, EHA25 VIRTUAL C
   Kastritis E, 2020, J CLIN ONCOL, V38, DOI 10.1200/JCO.20.01285
   Kumar S, 2012, J CLIN ONCOL, V30, P989, DOI 10.1200/JCO.2011.38.5724
   Lokhorst HM, 2015, NEW ENGL J MED, V373, P1207, DOI 10.1056/NEJMoa1506348
   Mahmood S, 2014, HAEMATOLOGICA, V99, P209, DOI 10.3324/haematol.2013.087619
   Manwani R, 2019, BLOOD, V134, P2271, DOI 10.1182/blood.2019000834
   Mateos MV, 2020, LANCET, V395, P132, DOI 10.1016/S0140-6736(19)32956-3
   Mikhael JR, 2012, BLOOD, V119, P4391, DOI 10.1182/blood-2011-11-390930
   Moreau P, 2019, LANCET, V394, P29, DOI 10.1016/S0140-6736(19)31240-1
   Muchtar E, 2021, J INTERN MED, V289, P268, DOI 10.1111/joim.13169
   Palladini G., 2020, AM SOC HEMATOLOGY AN
   Palladini G, 2021, AMYLOID, V28, P1, DOI 10.1080/13506129.2020.1868810
   Palladini G, 2021, CELLS-BASEL, V10, DOI 10.3390/cells10030545
   Palladini G, 2015, EXPERT REV CARDIOVAS, V13, P1195, DOI 10.1586/14779072.2015.1093936
   Palladini G, 2015, BLOOD, V126, P612, DOI 10.1182/blood-2015-01-620302
   Palladini G, 2014, BLOOD, V124, P2325, DOI 10.1182/blood-2014-04-570010
   Wechalekar AD, 2013, BLOOD, V121, P3420, DOI 10.1182/blood-2012-12-473066
NR 30
TC 6
Z9 6
U1 0
U2 2
PU ELSEVIER
PI AMSTERDAM
PA RADARWEG 29, 1043 NX AMSTERDAM, NETHERLANDS
SN 2666-0873
J9 JACC-CARDIOONCOL
JI JACC-Cardiooncol.
PD NOV
PY 2022
VL 4
IS 4
BP 474
EP 487
DI 10.1016/j.jaccao.2022.08.011
EA NOV 2022
PG 14
WC Oncology; Cardiac & Cardiovascular Systems
WE Science Citation Index Expanded (SCI-EXPANDED)
SC Oncology; Cardiovascular System & Cardiology
GA D6FS0
UT WOS:000969674500006
PM 36444227
OA Green Published, gold
DA 2024-04-28
ER

PT J
AU Dorbala, S
   Cuddy, S
   Falk, RH
AF Dorbala, Sharmila
   Cuddy, Sarah
   Falk, Rodney H.
TI How to Image Cardiac Amyloidosis A Practical Approach
SO JACC-CARDIOVASCULAR IMAGING
LA English
DT Review
DE amyloid tracers; cardiac amyloidosis; cardiac magnetic resonance; CMR;
   echocardiography; imaging; multimodality; radionuclide imaging; PET;
   pyrophosphate; Tc-99m-PYP
ID AL AMYLOIDOSIS; SYSTEMIC AMYLOIDOSIS; MAGNETIC-RESONANCE; HEART-FAILURE;
   MICROVASCULAR DYSFUNCTION; LIGHT-CHAINS; TRANSTHYRETIN; DIAGNOSIS; CMR;
   QUANTIFICATION
AB Cardiac amyloidosis (CA) is one of the most rapidly progressive forms of heart disease, with a median survival from diagnosis, if untreated, ranging from <6 months for light chain amyloidosis to 3 to 5 years for transthyretin amyloidosis. Early diagnosis and accurate typing of CA are necessary for optimal management of these patients. Emerging novel disease modifying therapies increase the urgency to diagnose CA at an early stage and identify patients who may benefit from these life-saving therapies. The goal of this review is to provide a practical approach to echocardiography, cardiac magnetic resonance, and radionuclide imaging in patients with known or suspected CA. (c) 2020 by the American College of Cardiology Foundation.
C1 [Dorbala, Sharmila; Cuddy, Sarah] Brigham & Womens Hosp, Dept Radiol, Div Nucl Med, 75 Francis St, Boston, MA 02115 USA.
   [Dorbala, Sharmila; Cuddy, Sarah] Brigham & Womens Hosp, Cardiovasc Div, CV Imaging Program, 75 Francis St, Boston, MA 02115 USA.
   [Dorbala, Sharmila; Cuddy, Sarah; Falk, Rodney H.] Brigham & Womens Hosp, Dept Med, Div Cardiol, Cardiac Amyloidosis Program, Boston, MA USA.
C3 Harvard University; Brigham & Women's Hospital; Harvard University;
   Brigham & Women's Hospital; Harvard University; Brigham & Women's
   Hospital
RP Dorbala, S (corresponding author), Brigham & Womens Hosp, Cardiac Amyloidosis Program, Div Nucl Med, Dept Radiol,Cardiovasc Div,Dept Med, 75 Francis St, Boston, MA 02115 USA.; Dorbala, S (corresponding author), Harvard Med Sch, 75 Francis St, Boston, MA 02115 USA.
EM sdorbala@bwh.harvard.edu
OI cuddy, sarah/0000-0002-2124-2151
FU National Institutes of Health RO1 grant [RO1 HL 130563]; American Heart
   Association [AHA 16 CSA 2888 0004]; Pfizer; GlaxoSmithKline
FX Drs. Dorbala and Falk are supported by a National Institutes of Health
   RO1 grant (RO1 HL 130563). Dr. Dorbala is supported by an American Heart
   Association Grant (AHA 16 CSA 2888 0004); has received consulting fees
   from GE Health Care, Proclara, and Abdominal Aortic Aneurysm; and has
   received consulting fees and grant support from Pfizer. Dr. Falk has
   received consulting fees from Ionis Pharmaceuticals and Alnylam
   Pharmaceuticals; and has received research funding from GlaxoSmithKline.
   Dr. Cuddy has reported that she has no relationships relevant to the
   contents of this paper to disclose.
CR Adams D, 2018, NEW ENGL J MED, V379, P11, DOI 10.1056/NEJMoa1716153
   Antoni G, 2013, J NUCL MED, V54, P213, DOI 10.2967/jnumed.111.102053
   Aprile C, 1995, EUR J NUCL MED, V22, P1393, DOI 10.1007/BF01791147
   Banypersad SM, 2015, EUR HEART J, V36, P244, DOI 10.1093/eurheartj/ehu444
   Banypersad SM, 2013, CIRC-CARDIOVASC IMAG, V6, P34, DOI 10.1161/CIRCIMAGING.112.978627
   Bellavia D, 2012, EUR HEART J-CARD IMG, V13, P680, DOI 10.1093/ehjci/jes009
   Benson MD, 2018, NEW ENGL J MED, V379, P22, DOI 10.1056/NEJMoa1716793
   BHANDARI AK, 1983, AM J CARDIOL, V51, P817, DOI 10.1016/S0002-9149(83)80139-8
   Biancalana M, 2010, BBA-PROTEINS PROTEOM, V1804, P1405, DOI 10.1016/j.bbapap.2010.04.001
   Biolo A, 2008, CIRC-HEART FAIL, V1, P249, DOI 10.1161/CIRCHEARTFAILURE.108.788687
   Bravo PE, 2019, JACC-CARDIOVASC IMAG, V12, P1165, DOI 10.1016/j.jcmg.2018.06.016
   Brenner DA, 2004, CIRC RES, V94, P1008, DOI 10.1161/01.RES.0000126569.75419.74
   Cappelli F, 2012, EUR HEART J-CARD IMG, V13, P416, DOI 10.1093/ejechocard/jer289
   Castaño A, 2017, EUR HEART J, V38, P2879, DOI 10.1093/eurheartj/ehx350
   Castano A, 2016, JAMA CARDIOL, V1, P880, DOI 10.1001/jamacardio.2016.2839
   Castaño A, 2016, J NUCL CARDIOL, V23, P1355, DOI 10.1007/s12350-015-0261-x
   Castaño A, 2015, EUR HEART J, V36, P2595, DOI 10.1093/eurheartj/ehv328
   de Gregorio C, 2016, CIRC J, V80, P1830, DOI 10.1253/circj.CJ-16-0364
   Dorbala S, 2014, JACC-HEART FAIL, V2, P358, DOI 10.1016/j.jchf.2014.03.009
   Dorbala S, 2014, EUR J NUCL MED MOL I, V41, P1652, DOI 10.1007/s00259-014-2787-6
   DUBREY S, 1995, BRIT HEART J, V74, P541
   El-Am EA, 2019, J AM COLL CARDIOL, V73, P589, DOI 10.1016/j.jacc.2018.10.079
   Ezawa N, 2018, EUR J NUCL MED MOL I, V45, P452, DOI 10.1007/s00259-017-3814-1
   Falk RH, 2005, CIRCULATION, V112, P2047, DOI 10.1161/CIRCULATIONAHA.104.489187
   FALK RH, 1987, AM J CARDIOL, V59, P418, DOI 10.1016/0002-9149(87)90948-9
   Fontana M, 2015, RADIOLOGY
   Fontana M, 2015, CIRCULATION, V132, P1570, DOI 10.1161/CIRCULATIONAHA.115.016567
   Fontana M, 2014, JACC-CARDIOVASC IMAG, V7, P157, DOI 10.1016/j.jcmg.2013.10.008
   Fontana M, 2012, J CARDIOVASC MAGN R, V14, DOI 10.1186/1532-429X-14-88
   Gillmore JD, 2016, CIRCULATION, V133, P2404, DOI 10.1161/CIRCULATIONAHA.116.021612
   Gilstrap LG, 2019, CIRC-HEART FAIL, V12, DOI 10.1161/CIRCHEARTFAILURE.118.005407
   Giri S, 2009, J CARDIOVASC MAGN R, V11, DOI 10.1186/1532-429X-11-56
   GLENNER GG, 1971, SCIENCE, V172, P1150, DOI 10.1126/science.172.3988.1150
   González-López E, 2015, EUR HEART J, V36, P2585, DOI 10.1093/eurheartj/ehv338
   Haq M, 2016, JACC-CARDIOVASC IMAG, V10, P713
   HAWKINS PN, 1990, NEW ENGL J MED, V323, P508, DOI 10.1056/NEJM199008233230803
   Hutt DF, 2017, EUR HEART J-CARD IMG, V18, P1344, DOI 10.1093/ehjci/jew325
   Karamitsos TD, 2013, JACC-CARDIOVASC IMAG, V6, P488, DOI 10.1016/j.jcmg.2012.11.013
   KLEIN AL, 1989, J AM COLL CARDIOL, V13, P1017, DOI 10.1016/0735-1097(89)90254-4
   Kotecha T, 2018, J AM COLL CARDIOL, V71, P2919, DOI 10.1016/j.jacc.2018.03.536
   Koyama J, 2002, AM J CARDIOL, V89, P1067, DOI 10.1016/S0002-9149(02)02277-4
   Koyama J, 2010, JACC-CARDIOVASC IMAG, V3, P333, DOI 10.1016/j.jcmg.2009.11.013
   Law WP, 2016, J NUCL MED S, V1, P162
   Lee SP, 2015, JACC-CARDIOVASC IMAG, V8, P50, DOI 10.1016/j.jcmg.2014.09.018
   Lin KJ, 2010, NUCL MED BIOL, V37, P497, DOI 10.1016/j.nucmedbio.2010.02.003
   Maceira AM, 2008, J CARDIOVASC MAGN R, V10, DOI 10.1186/1532-429X-10-54
   Martinez-Naharro A, 2018, JACC-CARDIOVASC IMAG, V11, P152, DOI 10.1016/j.jcmg.2017.02.012
   Martinez-Naharro A, 2017, J AM COLL CARDIOL, V70, P466, DOI 10.1016/j.jacc.2017.05.053
   Maurer MS, 2018, NEW ENGL J MED, V379, P1007, DOI 10.1056/NEJMoa1805689
   Merlini G, 2013, HAEMATOLOGICA, V98, P1492, DOI 10.3324/haematol.2013.094482
   Migrino RQ, 2011, AM J PHYSIOL-HEART C, V301, pH2305, DOI 10.1152/ajpheart.00503.2011
   Milani P, 2018, CIRC-CARDIOVASC IMAG, V11, DOI 10.1161/CIRCIMAGING.117.006588
   Mongeon FP, 2012, JACC-CARDIOVASC IMAG, V5, P897, DOI 10.1016/j.jcmg.2012.04.006
   Nochioka K, 2017, EUR HEART J-CARD IMG, V18, P1128, DOI 10.1093/ehjci/jex097
   Osborne Dustin R, 2015, Front Cardiovasc Med, V2, P23, DOI 10.3389/fcvm.2015.00023
   Park MA, 2015, CIRC-CARDIOVASC IMAG, V8, DOI 10.1161/CIRCIMAGING.114.002954
   Patel AR, 1997, AM J CARDIOL, V80, P486, DOI 10.1016/S0002-9149(97)00400-1
   PEPYS MB, 1979, CLIN EXP IMMUNOL, V38, P284
   Perugini E, 2005, J AM COLL CARDIOL, V46, P1076, DOI 10.1016/j.jacc.2005.05.073
   Phelan D, 2012, HEART, V98, P1442, DOI 10.1136/heartjnl-2012-302353
   Pilebro B, 2018, J NUCL CARDIOL, V25, P240, DOI 10.1007/s12350-016-0638-5
   Quarta CC, 2017, EUR HEART J, V38, P1905, DOI 10.1093/eurheartj/ehx047
   Quarta CC, 2014, CIRCULATION, V129, P1840, DOI 10.1161/CIRCULATIONAHA.113.006242
   Ruberg FL, 2012, CIRCULATION, V126, P1286, DOI 10.1161/CIRCULATIONAHA.111.078915
   Salinaro F, 2017, EUR HEART J-CARD IMG, V18, P1057, DOI 10.1093/ehjci/jew298
   Senapati A, 2016, HEART, V102, P748, DOI 10.1136/heartjnl-2015-308657
   Sipe JD, 2016, AMYLOID, V23, P209, DOI 10.1080/13506129.2016.1257986
   Smires YB, 2016, INT J CARDIOVAS IMAG, V32, P1403, DOI 10.1007/s10554-016-0915-z
   Solomon SD, 2019, CIRCULATION, V139, P431, DOI 10.1161/CIRCULATIONAHA.118.035831
   Sperry BW, 2018, J AM COLL CARDIOL, V72, P2040, DOI 10.1016/j.jacc.2018.07.092
   Sperry BW, 2018, JACC-CARDIOVASC IMAG, V11, P234, DOI 10.1016/j.jcmg.2017.06.020
   Syed IS, 2010, JACC-CARDIOVASC IMAG, V3, P155, DOI 10.1016/j.jcmg.2009.09.023
   Vrana JA, 2009, BLOOD, V114, P4957, DOI 10.1182/blood-2009-07-230722
   Wagner T, 2018, EUR J NUCL MED MOL I, V45, P1129, DOI 10.1007/s00259-018-3995-2
   White JA, 2014, JACC-CARDIOVASC IMAG, V7, P143, DOI 10.1016/j.jcmg.2013.09.019
   Zhao L, 2016, BMC CARDIOVASC DISOR, V16, DOI 10.1186/s12872-016-0311-6
NR 76
TC 124
Z9 127
U1 2
U2 8
PU ELSEVIER SCIENCE INC
PI NEW YORK
PA STE 800, 230 PARK AVE, NEW YORK, NY 10169 USA
SN 1936-878X
EI 1876-7591
J9 JACC-CARDIOVASC IMAG
JI JACC-Cardiovasc. Imag.
PD JUN
PY 2020
VL 13
IS 6
BP 1368
EP 1383
DI 10.1016/j.jcmg.2019.07.015
PG 16
WC Cardiac & Cardiovascular Systems; Radiology, Nuclear Medicine & Medical
   Imaging
WE Science Citation Index Expanded (SCI-EXPANDED)
SC Cardiovascular System & Cardiology; Radiology, Nuclear Medicine &
   Medical Imaging
GA MI7JN
UT WOS:000547579300010
PM 31607664
OA Green Accepted, hybrid
DA 2024-04-28
ER

PT J
AU Lloveras, EP
   Decotto, S
   Villanueva, E
   Marco, MA
   Carretero, M
   Posadas-Martinez, ML
   De Arenaza, DP
   Nucifora, E
   Aguirre, MA
AF Lloveras, Eugenia Perez
   Decotto, Santiago
   Villanueva, Eugenia
   Marco, Maria Agustina
   Carretero, Marcelina
   Posadas-Martinez, Maria Lourdes
   De Arenaza, Diego Perez
   Nucifora, Elsa
   Aguirre, Maria Adela
TI <i>Heart failure secondary to amyloidosis AL: diagnosis and
   treatment</i>
SO MEDICINA-BUENOS AIRES
LA English
DT Article
DE AL amyloidosis; heart failure; cardiac transplantation; autologous bone
   marrow transplantation
ID CARDIAC TRANSPLANTATION
AB Light chain amyloidosis (AL) is a rare and underdiagnosed disease. The best treatment available is autologous bone marrow transplantation (BMT). Cardiac involvement is the main prognostic determinant in this pathology and sometimes an impediment to receive BMT. We present a clinical case of a 44 -year -old who consulted for signs and symptoms of heart failure (HF) with elevated cardiac biomarkers. A transthoracic echocardiogram showed increased wall thickness with global hypokinesia and mildly impaired ejection fraction (50%). The patient was admitted to the coronary unit for treatment with diuretics and for etiological study of the condition. In view of the suspicion of infiltrative disease, a bone scintigraphy with pyrophosphate and free light chains in serum were requested. The bone scintigraphy was not suggestive of transthyretin amyloidosis and the free light chains showed a ratio of less than 0.26 with lambda predominance. A gum biopsy was performed and confirmed the diagnosis of AL amyloidosis. After diagnosis, specific chemotherapy treatment with Cyclophosphamide, Bortezomib and Dexamethasone (CYBORD scheme) and Daratumumab was started. He evolved with refractory HF so it was decided to admit him to the cardiac transplantation list, receiving the same soon after, with good evolution. This allowed the patient to restart the chemotherapy regimen and finally receive BMT, with good evolution.
C1 [Lloveras, Eugenia Perez; Marco, Maria Agustina; Carretero, Marcelina; Aguirre, Maria Adela] Consejo Nacl Invest Cient & Tecn, Dept Invest, Serv Med Interna, Inst Med Traslac & Ingn Biomed,Inst Univ Hosp Ital, Buenos Aires, Argentina.
   [Decotto, Santiago; Villanueva, Eugenia; De Arenaza, Diego Perez] Consejo Nacl Invest Cient & Tecn, Inst Univ Hosp Italiano, Serv Cardiol, Inst Med Traslac & Ingn Biomed, Buenos Aires, Argentina.
   [Posadas-Martinez, Maria Lourdes] Consejo Nacl Invest Cient & Tecn, Dept Invest, Serv Clin, Area Invest Med Interna,Inst Univ Hosp Italiano,In, Buenos Aires, Argentina.
   [Nucifora, Elsa] Hosp Italiano Buenos Aires, Serv Hematol, Buenos Aires, Argentina.
   [Decotto, Santiago] Hosp Italiano Buenos Aires, Tte Gral Juan D Peron 4190, Buenos Aires RA-1199, Argentina.
C3 Consejo Nacional de Investigaciones Cientificas y Tecnicas (CONICET);
   Consejo Nacional de Investigaciones Cientificas y Tecnicas (CONICET);
   Hospital Italiano de Buenos Aires; Hospital Italiano de Buenos Aires;
   Consejo Nacional de Investigaciones Cientificas y Tecnicas (CONICET);
   University of Buenos Aires; Hospital Italiano de Buenos Aires;
   University of Buenos Aires; Hospital Italiano de Buenos Aires
RP Decotto, S (corresponding author), Hosp Italiano Buenos Aires, Tte Gral Juan D Peron 4190, Buenos Aires RA-1199, Argentina.
EM santiago.decotto@hospitalitaliano.org.ar
CR Brulc EB, 2022, MEDICINA-BUENOS AIRE, V82, P591
   Decotto S, 2022, ARCH CARDIOL MEX, V92, P320, DOI [10.24875/ACM.21000191, 10.24875/acm.21000191]
   Dey BR, 2010, TRANSPLANTATION, V90, P905, DOI 10.1097/TP.0b013e3181f10edb
   Dubrey SW, 2004, J HEART LUNG TRANSPL, V23, P1142, DOI 10.1016/j.healun.2003.08.027
   Falk RH, 2016, J AM COLL CARDIOL, V68, P1324, DOI 10.1016/j.jacc.2016.06.053
   Kpodonu J, 2005, J HEART LUNG TRANSPL, V24, P1763, DOI 10.1016/j.healun.2004.08.025
   Lacy MQ, 2008, J HEART LUNG TRANSPL, V27, P823, DOI 10.1016/j.healun.2008.05.016
   Sousa M, 2017, HEART FAIL REV, V22, P317, DOI 10.1007/s10741-017-9601-z
   Varr BC, 2012, J HEART LUNG TRANSPL, V31, P325, DOI 10.1016/j.healun.2011.09.010
   Wechalekar AD, 2013, BLOOD, V121, P3420, DOI 10.1182/blood-2012-12-473066
NR 10
TC 0
Z9 0
U1 0
U2 0
PU MEDICINA (BUENOS AIRES)
PI BUENOS AIRES
PA DONATO ALVAREZ 3150, 1427 BUENOS AIRES, ARGENTINA
SN 0025-7680
EI 1669-9106
J9 MEDICINA-BUENOS AIRE
JI Med.-Buenos Aires
PD DEC
PY 2023
VL 83
IS 5
BP 811
EP 815
PG 5
WC Medicine, General & Internal
WE Science Citation Index Expanded (SCI-EXPANDED)
SC General & Internal Medicine
GA HO9Z0
UT WOS:001160577000007
PM 37870341
DA 2024-04-28
ER

PT J
AU Lin, RCC
   Yuen, SK
   Cheung, SF
   Tang, HL
   Fung, SKS
AF Lin, Ronald Chi Chun
   Yuen, Sze Kit
   Cheung, Siu Fai
   Tang, Hon Lok
   Fung, Samuel Ka Shun
TI Clinical features and outcomes of renal amyloidosis in Hong Kong
SO NEPHROLOGY
LA English
DT Article
DE amyloidosis; autologous stem cell transplant; kidney failure;
   proteinuria
ID LIGHT-CHAIN AMYLOIDOSIS; NATRIURETIC PEPTIDE; AL AMYLOIDOSIS; MANAGEMENT
AB Aim Early symptoms of primary (AL) amyloidosis are non-specific. Any delay in diagnosis and treatment results in poor outcome despite increasing treatment options. We aimed to determine baseline risk factors that identify patients with poor kidney outcomes and overall survivals. Methods We recruited all patients aged 18 years or above with biopsy-proven renal amyloidosis between years 2000 and 2019 in three Hong Kong regional hospitals. Patients' clinical and pathological parameters, treatment response, kidney outcomes and overall survivals were recorded and analysed. Results Thirty-six cases of renal amyloidosis were recruited. Four cases were diagnosed to have multiple myeloma. Edema was the most common presenting symptom. The mean estimated glomerular filtration rate (eGFR) was 98.8 ml/min/1.73 m(2) at presentation. Autologous stem cell transplant conferred the best renal outcomes as well as patients' survival. Twenty-two patients had 50% decrease in eGFR, 12 patients developed end-stage kidney disease (ESKD) and 22 patients died. Hypertension, diabetes mellitus, proteinuria and low eGFR were identified as independent baseline risk factors for ESKD. Proteinuria, hyperlipidemia, and cardiac involvement were independent baseline risk factors for death. Conclusion Amyloidosis, a rare disease with poor prognosis without treatment. Hypertension, diabetes mellitus, heavy proteinuria and low eGFR at diagnosis were associated with poor kidney outcome.
C1 [Lin, Ronald Chi Chun; Yuen, Sze Kit] Caritas Med Ctr, Dept Med & Geriatr, Kowloon, Hong Kong, Peoples R China.
   [Cheung, Siu Fai] Yan Chai Hosp, Dept Med & Geriatr, Hong Kong, Peoples R China.
   [Tang, Hon Lok; Fung, Samuel Ka Shun] Princess Margaret Hosp, Dept Med & Geriatr, Kowloon, Hong Kong, Peoples R China.
RP Lin, RCC (corresponding author), Caritas Med Ctr, Dept Med & Geriatr, Sham Shui Po, Kowloon, 111 Wing Hong St, Hong Kong, Peoples R China.
EM lcc675@ha.org.hk
OI Ronald, Lin/0000-0003-3484-7659; , SK/0009-0002-8025-3595
CR Desport E, 2012, ORPHANET J RARE DIS, V7, DOI 10.1186/1750-1172-7-54
   Dimopoulos M, 2020, LANCET, V396, P186, DOI 10.1016/S0140-6736(20)30734-0
   Falk RH, 2005, CIRCULATION, V112, P2047, DOI 10.1161/CIRCULATIONAHA.104.489187
   Garcia-Pavia Pablo, 2021, Eur Heart J, V42, P1554, DOI 10.1093/eurheartj/ehab072
   Gertz MA, 2002, AM J MED, V113, P549, DOI 10.1016/S0002-9343(02)01208-1
   Gertz MA, 2005, AM J HEMATOL, V79, P319, DOI 10.1002/ajh.20381
   Gupta N, 2020, PROTOPLASMA, V257, P1259, DOI 10.1007/s00709-020-01513-0
   Huang XH, 2016, KIDNEY DIS-BASEL, V2, P1, DOI 10.1159/000444287
   Kastritis E, 2017, BLOOD CANCER J, V7, DOI 10.1038/bcj.2017.47
   Kumar S, 2012, J CLIN ONCOL, V30, P989, DOI 10.1200/JCO.2011.38.5724
   Kuo Chang-Fu, 2014, Biomed J, V37, P398, DOI 10.4103/2319-4170.132886
   KYLE RA, 1995, SEMIN HEMATOL, V32, P45
   Levey AS, 2020, KIDNEY INT, V97, P1117, DOI 10.1016/j.kint.2020.02.010
   Li LS, 2004, KIDNEY INT, V66, P920, DOI 10.1111/j.1523-1755.2004.00837.x
   Lousada I, 2015, ADV THER, V32, P920, DOI 10.1007/s12325-015-0250-0
   Magy-Bertrand N, 2008, CLIN EXP RHEUMATOL, V26, P1074
   Merlini G, 2006, BLOOD, V108, P2520, DOI 10.1182/blood-2006-03-001164
   Muchtar E, 2017, BLOOD, V129, P2111, DOI 10.1182/blood-2016-11-751628
   Palladini G, 2003, CIRCULATION, V107, P2440, DOI 10.1161/01.CIR.0000068314.02595.B2
   Rysavá R, 2007, KIDNEY BLOOD PRESS R, V30, P359, DOI 10.1159/000107980
   Tabbibizar R, 2002, CURR OPIN CARDIOL, V17, P340, DOI 10.1097/00001573-200207000-00003
   Wechalekar AD, 2015, BRIT J HAEMATOL, V168, P186, DOI 10.1111/bjh.13155
NR 22
TC 0
Z9 0
U1 0
U2 0
PU WILEY
PI HOBOKEN
PA 111 RIVER ST, HOBOKEN 07030-5774, NJ USA
SN 1320-5358
EI 1440-1797
J9 NEPHROLOGY
JI Nephrology
PD NOV
PY 2022
VL 27
IS 11
BP 869
EP 876
DI 10.1111/nep.14089
EA AUG 2022
PG 8
WC Urology & Nephrology
WE Science Citation Index Expanded (SCI-EXPANDED)
SC Urology & Nephrology
GA 5C0PE
UT WOS:000844532200001
PM 36054582
DA 2024-04-28
ER

PT J
AU Sidana, S
   Muchtar, E
   Sidiqi, MH
   Jevremovic, D
   Dispenzieri, A
   Gonsalves, W
   Buadi, F
   Lacy, MQ
   Hayman, SR
   Kourelis, T
   Kapoor, P
   Go, RS
   Warsame, R
   Leung, N
   Rajkumar, SV
   Kyle, RA
   Gertz, MA
   Kumar, SK
AF Sidana, Surbhi
   Muchtar, Eli
   Sidiqi, M. Hasib
   Jevremovic, Dragan
   Dispenzieri, Angela
   Gonsalves, Wilson
   Buadi, Francis
   Lacy, Martha Q.
   Hayman, Suzanne R.
   Kourelis, Taxiarchis
   Kapoor, Prashant
   Go, Ronald S.
   Warsame, Rahma
   Leung, Nelson
   Rajkumar, S. Vincent
   Kyle, Robert A.
   Gertz, Morie A.
   Kumar, Shaji K.
TI Impact of minimal residual negativity using next generation flow
   cytometry on outcomes in light chain amyloidosis
SO AMERICAN JOURNAL OF HEMATOLOGY
LA English
DT Article
ID MULTIPLE-MYELOMA; AL AMYLOIDOSIS; DISEASE; TRANSPLANTATION;
   DEXAMETHASONE; LENALIDOMIDE; DIAGNOSIS; CRITERIA
AB We evaluated bone marrow minimal residual disease (MRD) negativity in 44 patients with light chain (AL) amyloidosis using next generation flow cytometry (sensitivity >= 1 x 10(-5); median events analyzed: 8.7 million, range: 4.8 to 9.7 million). All patients underwent MRD testing in 2 years from start of therapy (median: 7 months). The overall MRD negative rate was 64% (n = 28). The MRD-negative rate after one-line of therapy was 71% (20/28). And, MRD negative rates were higher with stem-cell transplant as first-line therapy (86%, 18/21) vs chemotherapy alone as first-line treatment (29%, 2/7), P = .005. The MRD negative rate amongst patients in complete response was 75% (15/20), and in very good partial response, 50% (11/22). There were two patients in partial response/rising light chains (with renal dysfunction) who were MRD negative. There were no differences in baseline characteristics of MRD negative vs MRD positive patients, except younger age amongst MRD-negative patients. Patients with MRD negativity were more likely to have achieved cardiac response at the time of MRD assessment, 67% (8/12) vs 22% (2/7), P = .04. Renal response rates were similar in both groups. Progression free survival was assessed in the 42 patients achieving CR or VGPR. After median follow-up of 14 months, the estimated 1-year progression free survival in MRD negative vs MRD positive patients was 100% (26 patients, 0 events) vs 64% (16 patients, five events), P = .006, respectively. MRD assessment should be explored as a surrogate endpoint in clinical trials and MRD risk-adapted trials may help optimize treatment in AL amyloidosis.
C1 [Sidana, Surbhi] Stanford Univ, Dept Med, Stanford, CA 94305 USA.
   [Sidana, Surbhi; Muchtar, Eli; Sidiqi, M. Hasib; Dispenzieri, Angela; Gonsalves, Wilson; Buadi, Francis; Lacy, Martha Q.; Hayman, Suzanne R.; Kourelis, Taxiarchis; Kapoor, Prashant; Go, Ronald S.; Warsame, Rahma; Leung, Nelson; Rajkumar, S. Vincent; Kyle, Robert A.; Gertz, Morie A.; Kumar, Shaji K.] Mayo Clin, Div Hematol, 200 First St SW, Rochester, MN 55905 USA.
   [Sidiqi, M. Hasib] Fiona Stanley Hosp, Perth, WA, Australia.
   [Jevremovic, Dragan] Mayo Clin, Dept Lab Med & Pathol, Rochester, MN USA.
   [Leung, Nelson] Mayo Clin, Div Nephrol, Rochester, MN USA.
C3 Stanford University; Mayo Clinic; South Metropolitan Health Service;
   Fiona Stanley Fremantle Hospitals Group; Fiona Stanley Hospital; Mayo
   Clinic; Mayo Clinic
RP Kumar, SK (corresponding author), Mayo Clin, Div Hematol, 200 First St SW, Rochester, MN 55905 USA.
EM kumar.shaji@mayo.edu
RI Muchtar, Eli/AAG-9554-2020; Kumar, Shaji K/A-9853-2008; Rajkumar, S.
   Vincent/AAV-1834-2021
OI Muchtar, Eli/0000-0003-2210-2174; Rajkumar, S.
   Vincent/0000-0002-5862-1833; Gonsalves, Wilson/0000-0001-6890-969X;
   Sidana, Surbhi/0000-0003-3288-7614; Sidiqi, M Hasib/0000-0003-1089-3853;
   Jevremovic, Dragan/0000-0002-1792-5822
CR Arroz M, 2016, CYTOM PART B-CLIN CY, V90, P31, DOI 10.1002/cyto.b.21228
   Attal M, 2017, NEW ENGL J MED, V376, P1311, DOI 10.1056/NEJMoa1611750
   Costa LJ, 2019, BLOOD, V134, DOI 10.1182/blood-2019-123170
   Dittrich T, 2017, BLOOD, V130, P632, DOI 10.1182/blood-2017-02-767475
   Flores-Montero J, 2017, LEUKEMIA, V31, P2094, DOI 10.1038/leu.2017.29
   Hahn TE, 2019, BIOL BLOOD MARROW TR, V25
   Imperlini E, 2017, SCI REP-UK, V7, DOI 10.1038/s41598-017-15424-3
   JIMENEZZEPEDA V, 2017, BLOOD S1, V130
   Kastritis E, 2018, BLOOD CANCER J, V8, DOI 10.1038/s41408-018-0086-3
   Kumar S, 2016, LANCET ONCOL, V17, pE328, DOI 10.1016/S1470-2045(16)30206-6
   Lee H, 2017, BONE MARROW TRANSPL, V52, P915, DOI 10.1038/bmt.2017.28
   Manwani R, 2019, BLOOD, V134, P2271, DOI 10.1182/blood.2019000834
   Merlini G, 2006, BLOOD, V108, P2520, DOI 10.1182/blood-2006-03-001164
   MILANI P, 2015, BLOOD, V126, P1773
   Milani P, 2018, EXPERT OPIN ORPHAN D, V6, P703, DOI 10.1080/21678707.2018.1549482
   Mishra S, 2013, AM J PHYSIOL-HEART C, V305, pH95, DOI 10.1152/ajpheart.00186.2013
   Muchtar E, 2020, AMYLOID, V27, P13, DOI 10.1080/13506129.2019.1666709
   Muchtar E, 2017, BLOOD, V129, P82, DOI 10.1182/blood-2016-06-721878
   Munshi NC, 2017, JAMA ONCOL, V3, P28, DOI 10.1001/jamaoncol.2016.3160
   Paiva B, 2016, BLOOD, V127, P3165, DOI 10.1182/blood-2016-03-705319
   Palladini G, 2016, BLOOD, V128, DOI 10.1182/blood.V128.22.3261.3261
   Palladini G, 2014, BLOOD, V124, P2325, DOI 10.1182/blood-2014-04-570010
   Palladini G, 2012, J CLIN ONCOL, V30, P4541, DOI 10.1200/JCO.2011.37.7614
   Perrot A, 2018, BLOOD, V132, P2456, DOI 10.1182/blood-2018-06-858613
   Rawstron AC, 2013, J CLIN ONCOL, V31, P2540, DOI 10.1200/JCO.2012.46.2119
   Sidana S, 2018, LEUKEMIA, V32, P729, DOI 10.1038/leu.2017.286
   Sidana S, 2018, LEUKEMIA, V32, P1243, DOI 10.1038/s41375-018-0022-3
   Sidiqi MH, 2018, BIOL BLOOD MARROW TR, V24, P2360, DOI 10.1016/j.bbmt.2018.06.027
NR 28
TC 31
Z9 33
U1 0
U2 3
PU WILEY
PI HOBOKEN
PA 111 RIVER ST, HOBOKEN 07030-5774, NJ USA
SN 0361-8609
EI 1096-8652
J9 AM J HEMATOL
JI Am. J. Hematol.
PD MAY
PY 2020
VL 95
IS 5
BP 497
EP 502
DI 10.1002/ajh.25746
EA FEB 2020
PG 6
WC Hematology
WE Science Citation Index Expanded (SCI-EXPANDED)
SC Hematology
GA LC6DC
UT WOS:000513261400001
PM 32010993
OA Green Accepted, Bronze
DA 2024-04-28
ER

PT J
AU Dorbala, S
   Ando, Y
   Bokhari, S
   Dispenzieri, A
   Falk, RH
   Ferrari, VA
   Fontana, M
   Gheysens, O
   Gillmore, JD
   Glaudemans, AWJM
   Hanna, MA
   Hazenberg, BPC
   Kristen, AV
   Kwong, RY
   Maurer, MS
   Merlini, G
   Miller, EJ
   Moon, JC
   Murthy, VL
   Quarta, CC
   Rapezzi, C
   Ruberg, FL
   Shah, SJ
   Slart, RHJA
   Verberne, HJ
   Bourque, JM
AF Dorbala, Sharmila
   Ando, Yukio
   Bokhari, Sabahat
   Dispenzieri, Angela
   Falk, Rodney H.
   Ferrari, Victor A.
   Fontana, Marianna
   Gheysens, Olivier
   Gillmore, Julian D.
   Glaudemans, Andor W. J. M.
   Hanna, Mazen A.
   Hazenberg, Bouke P. C.
   Kristen, Arnt, V
   Kwong, Raymond Y.
   Maurer, Mathew S.
   Merlini, Giampaolo
   Miller, Edward J.
   Moon, James C.
   Murthy, Venkatesh L.
   Quarta, C. Cristina
   Rapezzi, Claudio
   Ruberg, Frederick L.
   Shah, Sanjiv J.
   Slart, Riemer H. J. A.
   Verberne, Hein J.
   Bourque, Jamieson M.
TI ASNC/AHA/ASE/EANM/HFSA/ISA/SCMR/SNMMI Expert Consensus Recommendations
   for Multimodality Imaging in Cardiac Amyloidosis: Part 2 of 2-Diagnostic
   Criteria and Appropriate Utilization
SO CIRCULATION-CARDIOVASCULAR IMAGING
LA English
DT Article
DE AHA Scientific Statements; cardiac amyloidosis; diagnosis; appropriate
   use; expert consensus; multimodality
ID BRAIN NATRIURETIC PEPTIDE; LIGHT-CHAIN AMYLOIDOSIS; AMERICAN-COLLEGE;
   HEART-FAILURE; MAGNETIC-RESONANCE; STAGING SYSTEM; TASK-FORCE; AL;
   CARDIOLOGY; DIAGNOSIS
C1 [Dorbala, Sharmila; Falk, Rodney H.; Kwong, Raymond Y.] Harvard Med Sch, Brigham & Womens Hosp, Cardiac Amyloidosis Program, Cardiovasc Imaging Program,Dept Med, Boston, MA 02115 USA.
   [Dorbala, Sharmila; Falk, Rodney H.; Kwong, Raymond Y.] Harvard Med Sch, Brigham & Womens Hosp, Dept Radiol, Boston, MA 02115 USA.
   [Ando, Yukio] Kumamoto Univ, Grad Sch Med Sci, Dept Neurol, Kumamoto, Japan.
   [Bokhari, Sabahat; Maurer, Mathew S.] Columbia Univ, Med Ctr, New York Presbyterian Hosp, New York, NY 10027 USA.
   [Dispenzieri, Angela] Mayo Clin, Dept Med, Div Hematol, Div Cardiovasc Dis, Rochester, MN USA.
   [Dispenzieri, Angela] Mayo Clin, Div Nucl Med, Dept Radiol, Dept Med, Rochester, MN USA.
   [Ferrari, Victor A.] Univ Penn, Perelman Sch Med, Philadelphia, PA 19104 USA.
   [Fontana, Marianna; Gillmore, Julian D.; Moon, James C.; Quarta, C. Cristina] UCL, Natl Amyloidosis Ctr, Div Med, London, England.
   [Gheysens, Olivier] Univ Hosp Leuven, Nucl Med & Mol Imaging, Leuven, Belgium.
   [Glaudemans, Andor W. J. M.; Slart, Riemer H. J. A.] Univ Groningen, Univ Med Ctr Groningen, Med Imaging Ctr, Dept Nucl Med & Mol Imaging, Groningen, Netherlands.
   [Hanna, Mazen A.] Cleveland Clin, Dept Cardiovasc Med, Cleveland, OH 44106 USA.
   [Hazenberg, Bouke P. C.] Univ Groningen, Univ Med Ctr Groningen, Dept Rheumatol & Clin Immunol, Groningen, Netherlands.
   [Kristen, Arnt, V] Heidelberg Univ, Dept Cardiol, Heidelberg, Germany.
   [Merlini, Giampaolo] Policlin San Matteo, Amyloidosis Res & Treatment Ctr, Fdn Ist Ricovero & Cura Carattere Sci, Pavia, Italy.
   [Merlini, Giampaolo] Univ Pavia, Dept Mol Med, Pavia, Italy.
   [Miller, Edward J.] Yale Univ, Sch Med, Cardiovasc Med, New Haven, CT USA.
   [Murthy, Venkatesh L.] Michigan Med, Frankel Cardiovasc Ctr, Ann Arbor, MI USA.
   [Rapezzi, Claudio] Alma Mater Univ Bologna, Dept Expt Diagnost & Specialty Med, Cardiol Unit, Bologna, Italy.
   [Ruberg, Frederick L.] Boston Univ, Sch Med, Amyloidosis Ctr, Boston Med Ctr, Boston, MA 02118 USA.
   [Ruberg, Frederick L.] Boston Univ, Sch Med, Sect Cardiovasc Med, Dept Med,Boston Med Ctr, Boston, MA 02118 USA.
   [Shah, Sanjiv J.] Northwestern Univ, Feinberg Sch Med, Chicago, IL 60611 USA.
   [Verberne, Hein J.] Univ Amsterdam, Dept Radiol & Nucl Med, Amsterdam UMC, Amsterdam, Netherlands.
   [Bourque, Jamieson M.] Univ Virginia, Cardiovasc Imaging Ctr, Dept Med, Charlottesville, VA USA.
   [Bourque, Jamieson M.] Univ Virginia, Dept Radiol, Charlottesville, VA USA.
C3 Harvard University; Brigham & Women's Hospital; Harvard Medical School;
   Harvard University; Brigham & Women's Hospital; Harvard Medical School;
   Kumamoto University; Columbia University; NewYork-Presbyterian Hospital;
   Mayo Clinic; Mayo Clinic; University of Pennsylvania; University of
   London; University College London; KU Leuven; University Hospital
   Leuven; University of Groningen; Cleveland Clinic Foundation; University
   of Groningen; Ruprecht Karls University Heidelberg; IRCCS Fondazione San
   Matteo; University of Pavia; Yale University; University of Bologna;
   Boston Medical Center; Boston University; Boston Medical Center; Boston
   University; Northwestern University; Feinberg School of Medicine;
   University of Amsterdam; University of Virginia; University of Virginia
RP Dorbala, S (corresponding author), Harvard Med Sch, Brigham & Womens Hosp, Dept Radiol, Boston, MA 02115 USA.
RI Shah, Sanjiv J./AFQ-9480-2022; Murthy, Venkatesh L./B-3448-2013;
   Bokhari, Sabahat/GSI-6376-2022; Kwong, Raymond Y/R-1925-2016; Bokhari,
   Sabahat/GZM-2572-2022; Moon, James/AAA-9905-2020; Merlini,
   Giampaolo/A-3817-2008; Hazenberg, Bouke/I-2866-2016
OI Murthy, Venkatesh L./0000-0002-7901-1321; Kwong, Raymond
   Y/0000-0001-8212-0759; Moon, James/0000-0001-8071-1491; Merlini,
   Giampaolo/0000-0001-7680-3254; Ferrari, Victor/0000-0001-8696-3243;
   Glaudemans, Andor/0000-0001-8081-0641; Hazenberg,
   Bouke/0000-0003-1827-0482
CR Amis E Stephen Jr, 2007, J Am Coll Radiol, V4, P272, DOI 10.1016/j.jacr.2007.03.002
   [Anonymous], 1994, NOMENCLATURE CRITERI, V9th, P253, DOI DOI 10.3378/027.083.0506
   [Anonymous], 1964, DIS HEART BLOOD VESS, V6th, P114
   Aortic Stenosis Writing Group, 2018, J Am Soc Echocardiogr, V31, P117, DOI 10.1016/j.echo.2017.10.020
   Banypersad SM, 2013, CIRC-CARDIOVASC IMAG, V6, P34, DOI 10.1161/CIRCIMAGING.112.978627
   Bernstein SJ, 1997, INT J QUAL HEALTH C, V9, P255, DOI 10.1093/intqhc/9.4.255
   Brook R H, 1986, Int J Technol Assess Health Care, V2, P53
   Castaño A, 2017, EUR HEART J, V38, P2879, DOI 10.1093/eurheartj/ehx350
   Dispenzieri A, 2004, J CLIN ONCOL, V22, P3751, DOI 10.1200/JCO.2004.03.029
   Doherty JU, 2017, J AM COLL CARDIOL, V70, P1647, DOI 10.1016/j.jacc.2017.07.732
   Douglas PS, 2011, J AM SOC ECHOCARDIOG, V24, P229, DOI 10.1016/j.echo.2010.12.008
   Falk RH, 2016, J AM COLL CARDIOL, V68, P1324, DOI 10.1016/j.jacc.2016.06.053
   Fitch K, 2001, RAND UCLA APPROPRIAT, P3439
   Gertz MA, 2005, AM J HEMATOL, V79, P319, DOI 10.1002/ajh.20381
   Gillmore JD, 2016, CIRCULATION, V133, P2404, DOI 10.1161/CIRCULATIONAHA.116.021612
   Go RS, 2018, BLOOD, V131, P163, DOI 10.1182/blood-2017-09-807560
   González-López E, 2015, EUR HEART J, V36, P2585, DOI 10.1093/eurheartj/ehv338
   Grogan M, 2016, J AM COLL CARDIOL, V68, P1014, DOI 10.1016/j.jacc.2016.06.033
   Hendel RC, 2013, J AM COLL CARDIOL, V61, P1305, DOI 10.1016/j.jacc.2013.01.025
   Hundley WG, 2010, CIRCULATION, V121, P2462, DOI 10.1161/CIR.0b013e3181d44a8f
   Jhaveri T, 2018, AMYLOID, V25, P139, DOI 10.1080/13506129.2018.1449104
   Kawel N, 2012, CIRC-CARDIOVASC IMAG, V5, P500, DOI 10.1161/CIRCIMAGING.112.973560
   Keith MW, 2009, J BONE JOINT SURG AM, V91A, P2478, DOI [10.2106/JBJS.I.00643, 10.2106/JBJS.1.00643]
   Knight DS, 2019, JACC-CARDIOVASC IMAG, V12, P823, DOI 10.1016/j.jcmg.2018.02.016
   Kumar S, 2012, J CLIN ONCOL, V30, P989, DOI 10.1200/JCO.2011.38.5724
   Kuntz KM, 1999, JAMA-J AM MED ASSOC, V282, P2246, DOI 10.1001/jama.282.23.2246
   Merlini G, 2006, BLOOD, V108, P2520, DOI 10.1182/blood-2006-03-001164
   Nishimura RA, 2014, J AM COLL CARDIOL, V63, P2438, DOI 10.1016/j.jacc.2014.02.537
   Palladini G, 2003, CIRCULATION, V107, P2440, DOI 10.1161/01.CIR.0000068314.02595.B2
   Patel MR, 2013, J AM COLL CARDIOL, V61, P2207, DOI 10.1016/j.jacc.2013.02.005
   Patel MR, 2005, J AM COLL CARDIOL, V46, P1606, DOI 10.1016/j.jacc.2005.08.030
   Rowczenio D., 2015, WECHALEKAR MUTATIONS
   Ruberg FL, 2012, CIRCULATION, V126, P1286, DOI 10.1161/CIRCULATIONAHA.111.078915
   Rubin J, 2017, AMYLOID, V24, P226, DOI 10.1080/13506129.2017.1375908
   Rybicki FJ, 2016, J AM COLL CARDIOL, V67, P853, DOI 10.1016/j.jacc.2015.09.011
   Sperry BW, 2018, J AM COLL CARDIOL, V72, P2040, DOI 10.1016/j.jacc.2018.07.092
   Wechalekar AD, 2013, BLOOD, V121, P3420, DOI 10.1182/blood-2012-12-473066
   Wolk MJ, 2014, J AM COLL CARDIOL, V63, P380, DOI 10.1016/j.jacc.2013.11.009
   Yancy CW, 2013, J AM COLL CARDIOL, V62, pE147, DOI 10.1016/j.jacc.2013.05.019
NR 39
TC 23
Z9 23
U1 2
U2 4
PU LIPPINCOTT WILLIAMS & WILKINS
PI PHILADELPHIA
PA TWO COMMERCE SQ, 2001 MARKET ST, PHILADELPHIA, PA 19103 USA
SN 1941-9651
EI 1942-0080
J9 CIRC-CARDIOVASC IMAG
JI Circ.-Cardiovasc. Imaging
PD JUL
PY 2021
VL 14
IS 7
AR e000030
DI 10.1161/HCI.0000000000000030
PG 10
WC Cardiac & Cardiovascular Systems; Radiology, Nuclear Medicine & Medical
   Imaging
WE Science Citation Index Expanded (SCI-EXPANDED)
SC Cardiovascular System & Cardiology; Radiology, Nuclear Medicine &
   Medical Imaging
GA TL3CD
UT WOS:000674732300002
PM 34196222
OA Green Published, Green Submitted, Bronze
DA 2024-04-28
ER

PT J
AU Ami, D
   Lavatelli, F
   Rognoni, P
   Palladini, G
   Raimondi, S
   Giorgetti, S
   Monti, L
   Doglia, SM
   Natalello, A
   Merlini, G
AF Ami, Diletta
   Lavatelli, Francesca
   Rognoni, Paola
   Palladini, Giovanni
   Raimondi, Sara
   Giorgetti, Sofia
   Monti, Luca
   Doglia, Silvia Maria
   Natalello, Antonino
   Merlini, Giampaolo
TI In situ characterization of protein aggregates in human tissues affected
   by light chain amyloidosis: a FTIR microspectroscopy study
SO SCIENTIFIC REPORTS
LA English
DT Article
ID TRANSFORM INFRARED-SPECTROSCOPY; FAT TISSUE; SYSTEMIC AMYLOIDOSIS;
   STRUCTURAL-ANALYSIS; MOUSE MODEL; CONGO RED; ATR-FTIR; CHOLESTEROL;
   BETA; DIAGNOSIS
AB Light chain (AL) amyloidosis, caused by deposition of amyloidogenic immunoglobulin light chains (LCs), is the most common systemic form in industrialized countries. Still open questions, and premises for developing targeted therapies, concern the mechanisms of amyloid formation in vivo and the bases of organ targeting and dysfunction. Investigating amyloid material in its natural environment is crucial to obtain new insights on the molecular features of fibrillar deposits at individual level. To this aim, we used Fourier transform infrared (FTIR) microspectroscopy for studying in situ unfixed tissues (heart and subcutaneous abdominal fat) from patients affected by AL amyloidosis. We compared the infrared response of affected tissues with that of ex vivo and in vitro fibrils obtained from the pathogenic LC derived from one patient, as well as with that of non amyloid-affected tissues. We demonstrated that the IR marker band of intermolecular beta-sheets, typical of protein aggregates, can be detected in situ in LC amyloid-affected tissues, and that FTIR microspectroscopy allows exploring the inter- and intra-sample heterogeneity. We extended the infrared analysis to the characterization of other biomolecules embedded within the amyloid deposits, finding an IR pattern that discloses a possible role of lipids, collagen and glycosaminoglycans in amyloid deposition in vivo.
C1 [Ami, Diletta; Doglia, Silvia Maria; Natalello, Antonino] Univ Milano Bicocca, Dept Biosci & Biotechnol, Piazza Sci 2, I-20126 Milan, Italy.
   [Ami, Diletta; Doglia, Silvia Maria] Univ Milano Bicocca, Dept Phys, Piazza Sci 3, I-20126 Milan, Italy.
   [Lavatelli, Francesca; Rognoni, Paola; Palladini, Giovanni; Merlini, Giampaolo] Univ Pavia, Amyloidosis Res & Treatment Ctr, Fdn IRCCS Policlin San Matteo, Viale Golgi 19, I-27100 Pavia, Italy.
   [Lavatelli, Francesca; Rognoni, Paola; Palladini, Giovanni; Merlini, Giampaolo] Univ Pavia, Dept Mol Med, Viale Golgi 19, I-27100 Pavia, Italy.
   [Raimondi, Sara; Giorgetti, Sofia; Monti, Luca] Univ Pavia, Inst Biochem, Dept Mol Med, Via Taramelli 3b, I-27100 Pavia, Italy.
C3 University of Milano-Bicocca; University of Milano-Bicocca; IRCCS
   Fondazione San Matteo; University of Pavia; University of Pavia;
   University of Pavia
RP Ami, D (corresponding author), Univ Milano Bicocca, Dept Biosci & Biotechnol, Piazza Sci 2, I-20126 Milan, Italy.; Ami, D (corresponding author), Univ Milano Bicocca, Dept Phys, Piazza Sci 3, I-20126 Milan, Italy.; Merlini, G (corresponding author), Univ Pavia, Amyloidosis Res & Treatment Ctr, Fdn IRCCS Policlin San Matteo, Viale Golgi 19, I-27100 Pavia, Italy.; Merlini, G (corresponding author), Univ Pavia, Dept Mol Med, Viale Golgi 19, I-27100 Pavia, Italy.
EM diletta.ami@unimib.it; gmerlini@unipv.it
RI Giorgetti, Sofia/AAD-4341-2019; Rognoni, Paola/P-9092-2019; Natalello,
   Antonino/B-9659-2012; Raimondi, Sara/ABF-3586-2020; Lavatelli,
   Francesca/K-5741-2016; Merlini, Giampaolo/A-3817-2008; Palladini,
   Giovanni/G-1763-2010
OI Giorgetti, Sofia/0000-0001-9438-6511; Rognoni,
   Paola/0000-0001-6350-1919; Natalello, Antonino/0000-0002-1489-272X;
   Raimondi, Sara/0000-0003-3739-0455; Lavatelli,
   Francesca/0000-0002-7693-4825; Merlini, Giampaolo/0000-0001-7680-3254;
   Palladini, Giovanni/0000-0001-5994-5138; Ami,
   Diletta/0000-0003-4549-8300
FU Associazione Italiana per la Ricerca sul Cancro special program "5 per
   mille" [9965]; Fondazione Cariplo [2013-0964]; Italian Ministry of
   Health [GR-2010-2317596, RF-2013-02355259]
FX This work was supported by Associazione Italiana per la Ricerca sul
   Cancro special program "5 per mille" (number 9965), Fondazione Cariplo
   (2013-0964), the Italian Ministry of Health (GR-2010-2317596), and from
   the Italian Ministry of Health, research target project "Cardiac
   amyloidosis: molecular mechanism and innovative therapies for a
   challenging aging related cardiomyopathy" (RF-2013-02355259). D.A.,
   S.M.D. and A.N. acknowledge the University of Milano Bicocca (Fondo
   Grandi Apparecchiature) for the acquisition of the FTIR spectrometer
   Varian 670-IR. The authors wish to thank Prof. Vittorio Bellotti for
   fruitful discussions and critical reading of the manuscript, and Prof.
   Eloisa Arbustini for providing control tissues and for useful advice. We
   also thank Drs. Veronica Valentini and Giovanni Ferraro for technical
   help.
CR Ami D., 2012, INTRINSICALLY DISORD, V1, P85
   Ami D, 2008, BBA-MOL CELL RES, V1783, P98, DOI 10.1016/j.bbamcr.2007.08.003
   Ami D, 2006, BBA-PROTEINS PROTEOM, V1764, P793, DOI 10.1016/j.bbapap.2005.12.005
   André W, 2013, ANAL CHEM, V85, P3765, DOI 10.1021/ac400038b
   Araki K, 2015, SCI REP-UK, V5, DOI 10.1038/srep17625
   Arrondo JLR, 1998, CHEM PHYS LIPIDS, V96, P53, DOI 10.1016/S0009-3084(98)00080-2
   Arsov Z, 2008, BBA-BIOMEMBRANES, V1778, P880, DOI 10.1016/j.bbamem.2007.12.012
   Baker MJ, 2014, NAT PROTOC, V9, P1771, DOI 10.1038/nprot.2014.110
   Barth A, 2007, BBA-BIOENERGETICS, V1767, P1073, DOI 10.1016/j.bbabio.2007.06.004
   Bellotti V, 2000, J STRUCT BIOL, V130, P280, DOI 10.1006/jsbi.2000.4248
   Bellotti V, 2008, CURR OPIN STRUC BIOL, V18, P771, DOI 10.1016/j.sbi.2008.10.001
   Blancas-Mejía LM, 2015, J BIOL CHEM, V290, P4953, DOI 10.1074/jbc.M114.615401
   Blancas-Mejía LM, 2013, ANNU REV BIOCHEM, V82, P745, DOI 10.1146/annurev-biochem-072611-130030
   Brambilla F, 2013, J PROTEOME RES, V12, P5642, DOI 10.1021/pr400583h
   Brézillon S, 2014, ANAL BIOANAL CHEM, V406, P5795, DOI 10.1007/s00216-014-7994-2
   Burns MP, 2003, MOL BRAIN RES, V110, P119, DOI 10.1016/S0169-328X(02)00647-2
   Caine S, 2012, NEUROIMAGE, V59, P3624, DOI 10.1016/j.neuroimage.2011.11.033
   CASAL HL, 1984, BIOCHIM BIOPHYS ACTA, V779, P381, DOI 10.1016/0304-4157(84)90017-0
   Chiti F, 2006, ANNU REV BIOCHEM, V75, P333, DOI 10.1146/annurev.biochem.75.101304.123901
   Choo LP, 1996, BIOPHYS J, V71, P1672, DOI 10.1016/S0006-3495(96)79411-0
   de Larrea CF, 2015, BLOOD, V125, P2239, DOI 10.1182/blood-2014-11-609883
   Fukuyama Y, 1999, BIOSPECTROSCOPY, V5, P117, DOI 10.1002/(SICI)1520-6343(1999)5:2<117::AID-BSPY5>3.0.CO;2-K
   Gertz M., 2015, J CLIN ONCOLOGY, V33
   Gough KM, 2003, ANAL BIOCHEM, V316, P232, DOI 10.1016/S0003-2697(03)00039-3
   Haris PI, 2004, BIOPHYS J, V86, P248, DOI 10.1016/S0006-3495(04)74100-4
   Haris PI, 1999, J MOL CATAL B-ENZYM, V7, P207, DOI 10.1016/S1381-1177(99)00030-2
   Harris DL, 2000, J MOL RECOGNIT, V13, P198, DOI 10.1002/1099-1352(200007/08)13:4<198::AID-JMR499>3.0.CO;2-D
   Hazenberg BPC, 2007, AMYLOID, V14, P133, DOI 10.1080/13506120701260224
   JACKSON M, 1991, BIOCHEMISTRY-US, V30, P9681, DOI 10.1021/bi00104a016
   KLUNK WE, 1989, J HISTOCHEM CYTOCHEM, V37, P1273, DOI 10.1177/37.8.2666510
   Kuzyk A, 2010, J BIOL CHEM, V285, P31202, DOI 10.1074/jbc.M110.142174
   Langer A., 2015, BLOOD, V126, P188
   Levchuk Y. N., 1968, RUSS CHEM REV, V37, P155
   Liao CR, 2013, ANALYST, V138, P3991, DOI 10.1039/c3an00295k
   LINKE RP, 1995, J HISTOCHEM CYTOCHEM, V43, P863, DOI 10.1177/43.9.7642960
   Liu J, 2005, LANGMUIR, V21, P9091, DOI 10.1021/la051500e
   Merlini G, 2003, NEW ENGL J MED, V349, P583, DOI 10.1056/NEJMra023144
   Merlini G, 2014, EXPERT REV HEMATOL, V7, P143, DOI 10.1586/17474086.2014.858594
   Merlini G, 2011, J CLIN ONCOL, V29, P1924, DOI 10.1200/JCO.2010.32.2271
   Morgado I, 2015, ADV EXP MED BIOL, V855, P67, DOI 10.1007/978-3-319-17344-3_3
   Natalello A, 2015, METHODS MOL BIOL, V1258, P347, DOI 10.1007/978-1-4939-2205-5_20
   Natalello A, 2013, BIOTECHNOL J, V8, P133, DOI 10.1002/biot.201200173
   PEPYS MB, 1994, P NATL ACAD SCI USA, V91, P5602, DOI 10.1073/pnas.91.12.5602
   Petibois C, 2010, TRENDS BIOTECHNOL, V28, P495, DOI 10.1016/j.tibtech.2010.07.003
   Poshusta TL, 2013, INT J MOL SCI, V14, P22604, DOI 10.3390/ijms141122604
   Reed B, 2014, JAMA NEUROL, V71, P195, DOI 10.1001/jamaneurol.2013.5390
   Refolo LM, 2001, NEUROBIOL DIS, V8, P890, DOI 10.1006/nbdi.2001.0422
   Relini A, 2008, J BIOL CHEM, V283, P4912, DOI 10.1074/jbc.M702712200
   Relini A, 2006, J BIOL CHEM, V281, P16521, DOI 10.1074/jbc.M513827200
   Ren RY, 2010, J BIOL CHEM, V285, P37672, DOI 10.1074/jbc.M110.149575
   Richards DB, 2015, NEW ENGL J MED, V373, P1106, DOI 10.1056/NEJMoa1504942
   Rognoni P, 2013, PLOS ONE, V8, DOI 10.1371/journal.pone.0076022
   Ryan TM, 2015, ADV EXP MED BIOL, V855, P157, DOI 10.1007/978-3-319-17344-3_7
   Sarroukh R, 2013, BBA-BIOMEMBRANES, V1828, P2328, DOI 10.1016/j.bbamem.2013.04.012
   Seshadri S, 1999, METHOD ENZYMOL, V309, P559
   Sethi S, 2012, KIDNEY INT, V82, P226, DOI 10.1038/ki.2012.108
   Singh S, 2015, ADV EXP MED BIOL, V855, P95, DOI 10.1007/978-3-319-17344-3_4
   Sipe JD, 2014, AMYLOID, V21, P221, DOI 10.3109/13506129.2014.964858
   Solé-Domènech S, 2013, ACTA NEUROPATHOL, V125, P145, DOI 10.1007/s00401-012-1046-9
   Stoppini M, 2005, BBA-PROTEINS PROTEOM, V1753, P23, DOI 10.1016/j.bbapap.2005.07.019
   Stoppini M, 2015, J BIOL CHEM, V290, P9951, DOI 10.1074/jbc.R115.639799
   Suhalim JL, 2012, BIOPHYS J, V102, P1988, DOI 10.1016/j.bpj.2012.03.016
   Sun XG, 2006, AMYLOID, V13, P20, DOI 10.1080/13506120500537137
   SUSI H, 1986, METHOD ENZYMOL, V130, P290
   Tantipolphan R, 2006, J PHARMACEUT BIOMED, V41, P476, DOI 10.1016/j.jpba.2005.12.018
   van Gameren II, 2006, ARTHRITIS RHEUM-US, V54, P2015, DOI 10.1002/art.21902
   Westermark GT, 1999, METHOD ENZYMOL, V309, P3
   Westermark P, 2006, ACTA HISTOCHEM, V108, P209, DOI 10.1016/j.acthis.2006.03.011
   Zandomeneghi G, 2004, PROTEIN SCI, V13, P3314, DOI 10.1110/ps.041024904
   Zohdi V, 2015, PLOS ONE, V10, DOI 10.1371/journal.pone.0116491
NR 70
TC 50
Z9 50
U1 0
U2 21
PU NATURE PORTFOLIO
PI BERLIN
PA HEIDELBERGER PLATZ 3, BERLIN, 14197, GERMANY
SN 2045-2322
J9 SCI REP-UK
JI Sci Rep
PD JUL 4
PY 2016
VL 6
AR 29096
DI 10.1038/srep29096
PG 12
WC Multidisciplinary Sciences
WE Science Citation Index Expanded (SCI-EXPANDED)
SC Science & Technology - Other Topics
GA DQ2ED
UT WOS:000379013600001
PM 27373200
OA gold, Green Published, Green Submitted
DA 2024-04-28
ER

PT J
AU Muchtar, E
   Dispenzieri, A
   Wisniowski, B
   Palladini, G
   Milani, P
   Merlini, G
   Schoenland, S
   Veelken, K
   Hegenbart, U
   Geyer, SM
   Kumar, SK
   Kastritis, E
   Dimopoulos, MA
   Liedtke, M
   Witteles, R
   Sanchorawala, V
   Szalat, R
   Landau, H
   Petrlik, E
   Lentzsch, S
   Coltoff, A
   Blade, J
   Cibeira, MT
   Cohen, O
   Foard, D
   Wechalekar, A
   Gertz, MA
AF Muchtar, Eli
   Dispenzieri, Angela
   Wisniowski, Brendan
   Palladini, Giovanni
   Milani, Paolo
   Merlini, Giampaolo
   Schoenland, Stefan
   Veelken, Kaya
   Hegenbart, Ute
   Geyer, Susan M.
   Kumar, Shaji K.
   Kastritis, Efstathios
   Dimopoulos, Meletios A.
   Liedtke, Michaela
   Witteles, Ronald
   Sanchorawala, Vaishali
   Szalat, Raphael
   Landau, Heather
   Petrlik, Erica
   Lentzsch, Suzanne
   Coltoff, Alexander
   Blade, Joan
   Cibeira, Maria Teresa
   Cohen, Oliver
   Foard, Darren
   Wechalekar, Ashutosh
   Gertz, Morie A.
TI Graded Cardiac Response Criteria for Patients With Systemic Light Chain
   Amyloidosis
SO JOURNAL OF CLINICAL ONCOLOGY
LA English
DT Article
ID BRAIN NATRIURETIC PEPTIDE; 6-MINUTE WALK TEST; AL AMYLOIDOSIS; STAGING
   SYSTEM; SURVIVAL; DEFINITION; BIOMARKERS; IMPACT
AB PURPOSEBinary cardiac response assessment using cardiac biomarkers is prognostic in light chain amyloidosis. Previous studies suggested four-level cardiac responses using N-terminal prohormone of brain natiuretic peptide improves prognostic prediction. This study was designed to validate graded cardiac response criteria using N-terminal prohormone of brain natiuretic peptide/brain natiuretic peptide.PATIENTS AND METHODSThis retrospective, multicenter study included patients with light chain amyloidosis who achieved at least a hematologic partial response (PR) and were evaluable for cardiac response. Four response criteria were tested on the basis of natriuretic peptide response depth: cardiac complete response (CarCR), cardiac very good partial response (CarVGPR), cardiac PR (CarPR), and cardiac no response (CarNR). Response was classified as best response and at fixed time points (6, 12, and 24 months from therapy initiation). The study primary outcome was overall survival.RESULTS651 patients were included. Best CarCR, CarVGPR, CarPR, and CarNR were achieved in 16%, 26.4%, 22.9%, and 34.7% of patients, respectively. Patients in cardiac stage II were more likely to achieve CarCR than patients in cardiac stage IIIA and IIIB (22% v 13.5% v 3.2%; P < .001). A deeper cardiac response was associated with a longer survival (5-year overall survival 93%, 79%, 65%, and 33% for CarCR, CarVGPR, CarPR, and CarNR, respectively; P < .001). Fixed time-point analyses and time-varying covariates Cox regression analysis, to minimize survivorship bias, affirmed the independent survival advantage of deeper cardiac responses. Four-level response performed better than two-level response as early as 12 months from therapy initiation.CONCLUSIONGraded cardiac response criteria allow better assessment of cardiac improvement compared with the traditional binary response system. The study re-emphasizes the importance of early diagnosis, which increases the likelihood of deep cardiac responses.
C1 [Muchtar, Eli; Dispenzieri, Angela; Kumar, Shaji K.; Gertz, Morie A.] Mayo Clin, Div Hematol, Rochester, MN 55905 USA.
   [Wisniowski, Brendan; Cohen, Oliver; Foard, Darren; Wechalekar, Ashutosh] UCL, Royal Free Hosp Campus, Nat Amyloidosis Ctr, London, England.
   [Palladini, Giovanni; Milani, Paolo; Merlini, Giampaolo] Fdn IRCCS Policlin San Matteo, Amyloidosis Res & Treatment Ctr, Pavia, Italy.
   [Palladini, Giovanni; Milani, Paolo; Merlini, Giampaolo] Univ Pavia, Dept Mol Med, Pavia, Italy.
   [Schoenland, Stefan; Veelken, Kaya; Hegenbart, Ute] Heidelberg Univ, Amyloidosis Ctr, Med Dept 5, Heidelberg, Germany.
   [Geyer, Susan M.] Mayo Clin, Div Clin Trials & Biostat, Rochester, MN USA.
   [Kastritis, Efstathios; Dimopoulos, Meletios A.] Natl & Kapodistrian Univ Athens, Dept Clin Therapeut, Athens, Greece.
   [Liedtke, Michaela; Witteles, Ronald] Stanford Univ, Stanford Amyloid Ctr, Sch Med, Stanford, CA USA.
   [Sanchorawala, Vaishali; Szalat, Raphael] Boston Univ, Amyloidosis Ctr, Boston Med Ctr, Sect Hematol & Oncol,Sch Med, Boston, MA USA.
   [Landau, Heather; Petrlik, Erica] Mem Sloan Kettering Canc Ctr, Div Hematol Oncol, New York, NY USA.
   [Lentzsch, Suzanne; Coltoff, Alexander] Columbia Univ, Div Hematol Oncol, Med Ctr, New York, NY USA.
   [Blade, Joan; Cibeira, Maria Teresa] Hosp Clin Barcelona, Dept Hematol, IDIBAPS, Barcelona, Spain.
C3 Mayo Clinic; University of London; University College London; IRCCS
   Fondazione San Matteo; University of Pavia; Ruprecht Karls University
   Heidelberg; Mayo Clinic; National & Kapodistrian University of Athens;
   Stanford University; Boston University; Boston Medical Center; Memorial
   Sloan Kettering Cancer Center; Columbia University; University of
   Barcelona; Hospital Clinic de Barcelona; IDIBAPS
RP Muchtar, E (corresponding author), Mayo Clin, Div Hematol, Rochester, MN 55905 USA.
EM muchtar.eli@mayo.edu
RI Kastritis, Efstathios/AAE-4483-2020; Szalat, Raphael/JXW-8130-2024;
   Palladini, Giovanni/G-1763-2010; Merlini, Giampaolo/A-3817-2008
OI Szalat, Raphael/0000-0002-6198-3405; muchtar, eli/0000-0003-2210-2174;
   Palladini, Giovanni/0000-0001-5994-5138; Merlini,
   Giampaolo/0000-0001-7680-3254; Hegenbart, Ute/0000-0003-1917-6746;
   Schonland, Stefan/0000-0002-4853-5579
FU NIH/NCI Cancer Center [P30 CA008748]
FX Research at MSKCC was supported in part through the NIH/NCI Cancer
   Center Support Grant No. P30 CA008748.
CR Cohen OC, 2022, EUR HEART J, V43, P333, DOI 10.1093/eurheartj/ehab507
   Decker I, 2017, BRIT J HAEMATOL, V177, P481, DOI 10.1111/bjh.14585
   Dispenzieri A, 2004, J CLIN ONCOL, V22, P3751, DOI 10.1200/JCO.2004.03.029
   Dispenzieri A, 2012, BLOOD, V119, P5397, DOI 10.1182/blood-2012-02-413161
   Eckhert E, 2019, BRIT J HAEMATOL, V186, P144, DOI 10.1111/bjh.15717
   Gertz MA, 2005, AM J HEMATOL, V79, P319, DOI 10.1002/ajh.20381
   Gertz MA, 2020, JAMA-J AM MED ASSOC, V324, P79, DOI 10.1001/jama.2020.5493
   Gertz MA, 2016, J CLIN ONCOL, V34, P1097, DOI 10.1200/JCO.2015.63.6530
   Kastritis E, 2020, J CLIN ONCOL, V38, DOI 10.1200/JCO.20.01285
   Kastritis E, 2021, AMYLOID, V28, P19, DOI 10.1080/13506129.2020.1802713
   Kimmich CR, 2020, BLOOD, V135, P1517, DOI 10.1182/blood.2019003633
   Kumar S, 2012, J CLIN ONCOL, V30, P989, DOI 10.1200/JCO.2011.38.5724
   Lilleness B, 2020, BRIT J HAEMATOL, V188, P424, DOI 10.1111/bjh.16198
   Muchtar E, 2020, AMYLOID, V27, P13, DOI 10.1080/13506129.2019.1666709
   Muchtar E, 2019, MAYO CLIN PROC, V94, P472, DOI 10.1016/j.mayocp.2018.08.006
   Muchtar E, 2019, BLOOD, V133, P763, DOI 10.1182/blood-2018-10-875252
   Muchtar E, 2018, LEUKEMIA, V32, P2240, DOI 10.1038/s41375-018-0060-x
   Muchtar E, 2017, BLOOD, V129, P2111, DOI 10.1182/blood-2016-11-751628
   Palladini G, 2003, CIRCULATION, V107, P2440, DOI 10.1161/01.CIR.0000068314.02595.B2
   Palladini G, 2021, AMYLOID, V28, P1, DOI 10.1080/13506129.2020.1868810
   Palladini G, 2021, BLOOD CANCER J, V11, DOI 10.1038/s41408-021-00428-0
   Palladini G, 2006, BLOOD, V107, P3854, DOI 10.1182/blood-2005-11-4385
   Palladini G, 2015, BLOOD, V126, P612, DOI 10.1182/blood-2015-01-620302
   Palladini G, 2012, J CLIN ONCOL, V30, P4541, DOI 10.1200/JCO.2011.37.7614
   Pulido V, 2017, BRIT J HAEMATOL, V177, P388, DOI 10.1111/bjh.14586
   Salinaro F, 2017, EUR HEART J-CARD IMG, V18, P1057, DOI 10.1093/ehjci/jew298
   Sanchorawala V, 2020, BLOOD, V135, P1541, DOI 10.1182/blood.2019004436
   Sidana S, 2020, AM J HEMATOL, V95, P497, DOI 10.1002/ajh.25746
   Staron A, 2020, BLOOD ADV, V4, P880, DOI 10.1182/bloodadvances.2019001331
   Zumbo G, 2018, J MAGN RESON IMAGING, V47, P1677, DOI 10.1002/jmri.25907
NR 30
TC 10
Z9 10
U1 3
U2 6
PU LIPPINCOTT WILLIAMS & WILKINS
PI PHILADELPHIA
PA TWO COMMERCE SQ, 2001 MARKET ST, PHILADELPHIA, PA 19103 USA
SN 0732-183X
EI 1527-7755
J9 J CLIN ONCOL
JI J. Clin. Oncol.
PD MAR 1
PY 2023
VL 41
IS 7
BP 1393
EP +
DI 10.1200/JCO.22.00643
PG 12
WC Oncology
WE Science Citation Index Expanded (SCI-EXPANDED)
SC Oncology
GA 9S8NG
UT WOS:000946592600010
PM 36215675
OA Green Published
DA 2024-04-28
ER

PT J
AU Oke, O
   Sethi, T
   Goodman, S
   Phillips, S
   Decker, I
   Rubinstein, S
   Concepcion, B
   Horst, S
   Jagasia, M
   Kassim, A
   Harrell, SL
   Langone, A
   Lenihan, D
   Rawling, KT
   Slosky, D
   Cornell, RF
AF Oke, Oluchi
   Sethi, Tarsheen
   Goodman, Stacey
   Phillips, Sharon
   Decker, Ilka
   Rubinstein, Samuel
   Concepcion, Beatrice
   Horst, Sarah
   Jagasia, Madan
   Kassim, Adetola
   Harrell, Shelton L.
   Langone, Anthony
   Lenihan, Daniel
   Rawling, Kyle T.
   Slosky, David
   Cornell, Robert Frank
TI Outcomes from Autologous Hematopoietic Cell Transplantation versus
   Chemotherapy Alone for the Management of Light Chain Amyloidosis
SO BIOLOGY OF BLOOD AND MARROW TRANSPLANTATION
LA English
DT Article
DE Light chain amyloidosis; Organ response, chemotherapy; Bortezomib;
   Transplantation
ID HIGH-DOSE MELPHALAN; 6-MINUTE WALK TEST; AL AMYLOIDOSIS; SURVIVAL;
   BLOOD; INDUCTION
AB Light chain amyloidosis (AL) results in tissue deposition of misfolded proteins, causing organ dysfunction. In an era of modern therapies, such as bortezomib, reassessment of the benefit of autologous hematopoietic cell transplantation (AHCT) should be considered. In this study, we compared outcomes between patients with AL receiving chemotherapy alone (CT) and those undergoing AHCT. Seventy-four patients with AL were analyzed retrospectively. Two cohorts of patients were studied, those receiving CT (n=31) and those undergoing AHCT (n=43). Of the 43 patients in the AHCT cohort, 29 received induction chemotherapy before AHCT, whereas 14 proceeded straight to AHCT without induction therapy. Compared with the CT cohort, patients in the AHCT cohort were younger and had higher ejection fractions, lower brain natriuretic peptide levels, and more severe proteinuria. The majority (87%) of patients in the CT cohort received bortezomib-based treatment. Transplantation-related mortality (TRM) was 7%. Patients receiving AHCT were more likely to achieve complete or very good partial response (P=.048). The median progression-free survival (PFS) and overall survival (OS) were superior in the AHCT cohort (not reached versus 9 months; P<.01 and 74 months versus 8 months; P=.03, respectively). Multivariable analysis demonstrated that improved PFS (hazard ratio, 3.86; 95% confidence interval [CI] 1.3 to 11.5; P=.02) and OS (hazard ratio, 5.6; 95% CI, 1.9 to 16; P<.001) were associated with use of AHCT compared with CF. Patients in the AHCT cohort had deeper and longer durations of response, with superior PFS and OS, compared with those in the CT cohort. Despite the limitations of this study, AHCT should be considered for eligible patients with AL at experienced transplantation centers that can offer this therapy with a low risk of TRM. (C) 2017 American Society for Blood and Marrow Transplantation.
C1 [Oke, Oluchi; Decker, Ilka; Rubinstein, Samuel] Vanderbilt Univ, Med Ctr, Dept Med, Nashville, TN 37232 USA.
   [Sethi, Tarsheen; Goodman, Stacey; Jagasia, Madan; Kassim, Adetola; Harrell, Shelton L.; Rawling, Kyle T.; Cornell, Robert Frank] Vanderbilt Univ, Med Ctr, Div Hematol Oncol, Nashville, TN 37232 USA.
   [Phillips, Sharon] Vanderbilt Univ, Med Ctr, Div Biostat & Quantitat Sci, Nashville, TN 37232 USA.
   [Concepcion, Beatrice; Langone, Anthony] Vanderbilt Univ, Med Ctr, Div Nephrol, Nashville, TN 37232 USA.
   [Horst, Sarah] Vanderbilt Univ, Med Ctr, Div Gastroenterol, Nashville, TN 37232 USA.
   [Lenihan, Daniel; Slosky, David] Vanderbilt Univ, Div Cardiol, Med Ctr, Nashville, TN 37232 USA.
C3 Vanderbilt University; Vanderbilt University; Vanderbilt University;
   Vanderbilt University; Vanderbilt University; Vanderbilt University
RP Cornell, RF (corresponding author), Vanderbilt Univ, Div Hematol & Oncol, Med Ctr, 777 Preston Res Bldg, Nashville, TN 37232 USA.
EM robert.f.cornell@vanderbilt.edu
RI sethi, tarsheen k/E-8875-2016
OI Phillips, Sharon/0000-0002-4230-4454; Goodman,
   Stacey/0000-0003-3324-8136; Langone, Anthony/0000-0003-4758-6582
CR Comenzo RL, 2012, LEUKEMIA, V26, P2317, DOI 10.1038/leu.2012.100
   Comenzo RL, 1998, BLOOD, V91, P3662
   Cornell RF, 2015, BONE MARROW TRANSPL, V50, P914, DOI 10.1038/bmt.2015.73
   D'Souza A, 2015, J CLIN ONCOL, V33, P3741, DOI 10.1200/JCO.2015.62.4015
   Decker I, 2017, BRIT J HAEMATOL, V177, P481, DOI 10.1111/bjh.14585
   Dhakal B, 2014, BIOL BLOOD MARROW TR, V20, P1926, DOI 10.1016/j.bbmt.2014.08.002
   Dispenzieri A, 2004, BLOOD, V103, P3960, DOI 10.1182/blood-2003-12-4192
   Gertz MA, 2016, J CLIN ONCOL, V34, P1097, DOI 10.1200/JCO.2015.63.6530
   Girnius S, 2014, BONE MARROW TRANSPL, V49, P434, DOI 10.1038/bmt.2013.192
   Jaccard A, 2007, NEW ENGL J MED, V357, P1083, DOI 10.1056/NEJMoa070484
   Kastritis E, 2016, BRIT J HAEMATOL, V172, P170, DOI 10.1111/bjh.13805
   Kaufman GP, 2015, AM J HEMATOL, V90, P181, DOI 10.1002/ajh.23898
   Merlini G, 2003, NEW ENGL J MED, V349, P583, DOI 10.1056/NEJMra023144
   Palladini G, 2012, J CLIN ONCOL, V30, P4541, DOI 10.1200/JCO.2011.37.7614
   Pulido V, 2017, BRIT J HAEMATOL, V177, P388, DOI 10.1111/bjh.14586
   Rajkumar SV, 2012, AM J HEMATOL, V87, P79, DOI 10.1002/ajh.22237
   Sanchorawala V, 2007, BLOOD, V110, P3561, DOI 10.1182/blood-2007-07-099481
   Sanchorawala V, 2015, BLOOD, V126, P2345, DOI 10.1182/blood-2015-08-662726
   Sanchorawala V, 2015, BIOL BLOOD MARROW TR, V21, P1445, DOI 10.1016/j.bbmt.2015.04.001
NR 19
TC 6
Z9 7
U1 0
U2 1
PU ELSEVIER SCIENCE INC
PI NEW YORK
PA 360 PARK AVE SOUTH, NEW YORK, NY 10010-1710 USA
SN 1083-8791
EI 1523-6536
J9 BIOL BLOOD MARROW TR
JI Biol. Blood Marrow Transplant.
PD SEP
PY 2017
VL 23
IS 9
BP 1473
EP 1477
DI 10.1016/j.bbmt.2017.05.020
PG 5
WC Hematology; Immunology; Transplantation
WE Science Citation Index Expanded (SCI-EXPANDED)
SC Hematology; Immunology; Transplantation
GA FF6UN
UT WOS:000409152600010
PM 28546074
OA hybrid
DA 2024-04-28
ER

PT J
AU Andrei, IA
   Kuntzer, T
   Lobrinus, JA
   Jaccard, A
   Zufferey, P
AF Andrei, Irina Adriana
   Kuntzer, Thierry
   Lobrinus, Johannes Alexander
   Jaccard, Arnaud
   Zufferey, Pascal
TI Neuroarthropathy of the foot revealing primary systemic amyloidosis:
   case report and literature review
SO CLINICAL RHEUMATOLOGY
LA English
DT Review
DE Amylosis; Charcot arthropathy; Diabetic foot; MRI; Nerve biopsy;
   Neuroarthropathy
ID PERIPHERAL NEUROPATHY; CHARCOT ARTHROPATHY; POLYNEUROPATHY; DIAGNOSIS;
   PROGNOSIS; SECONDARY; JOINTS; AL
AB The aims of this review were to describe the case of a patient with debilitating neuroarthropathy of the ankles and feet and reveal a primary systemic (amyloid light chain, AL) amyloidosis and to review the relevant literature concerning the peripheral neuropathy and neuroarthropathy due to amyloidosis. We will emphasize the diagnostic pitfalls and discuss prognosis and treatments of both the peripheral neuropathy and the arthropathy related to AL amyloidosis. This is a descriptive case report of a patient with neuroarthropathy of the lower limbs due to AL amyloidosis. A review and discussion of relevant literature were conducted, based on a PubMed search from 1973 to December 2013. A 51-year-old female was diagnosed with AL amyloidosis after 20 months of investigation of small painful deformities of the feet. Chronic peripheral neuropathy occurs as a manifestation of AL amyloidosis in 25 % of cases. It may exceptionally be complicated by neuroarthropathy. In this case, the paucity of clinical and electrophysiological signs of the neuropathy delayed the diagnosis, leading to a severe arthropathy. The massive destruction of the joints dominated the clinical and the poor functional outcome. Diagnosis of AL amyloidosis should be considered in the presence of a mild peripheral neuropathy and a distal destructive and painless arthropathy. The two key diagnostic procedures are serum protein electrophoresis and nerve biopsy. Delay in treatment worsens the prognosis.
C1 [Andrei, Irina Adriana; Zufferey, Pascal] CHU Vaudois, Serv Rhumatol, DAL, Ave Pierre Decker 4, CH-1011 Lausanne, Switzerland.
   [Kuntzer, Thierry] CHU Vaudois, DNC, Serv Neurol, Rue Bugnon 46, CH-1011 Lausanne, Switzerland.
   [Lobrinus, Johannes Alexander] Hop Univ Geneve, Serv Pathol Clin, Rue Gabrielle Perret Gentil 4, CH-1211 Geneva 14, Switzerland.
   [Jaccard, Arnaud] CHU, Serv Hematol Clin & Therapie Cellulaire, Ave Martin Luther King 2, F-87042 Limoges, France.
C3 University of Lausanne; Centre Hospitalier Universitaire Vaudois (CHUV);
   University of Lausanne; Centre Hospitalier Universitaire Vaudois (CHUV);
   University of Geneva; CHU Limoges
RP Zufferey, P (corresponding author), CHU Vaudois, Serv Rhumatol, DAL, Ave Pierre Decker 4, CH-1011 Lausanne, Switzerland.
EM pascal.zufferey@chuv.ch
RI Arnaud, Jaccard/O-8819-2016; Kuntzer, Thierry/O-8589-2016
OI Arnaud, Jaccard/0000-0001-7091-8253; Kuntzer,
   Thierry/0000-0002-7788-1673
CR Duarte C, 2009, ACTA REUMATOL PORT, V34, P436
   DUSTON MA, 1989, ARCH INTERN MED, V149, P358, DOI 10.1001/archinte.149.2.358
   GERTZ MA, 1989, MAYO CLIN PROC, V64, P1505, DOI 10.1016/S0025-6196(12)65706-1
   Gertz MA, 1999, MAYO CLIN PROC, V74, P490
   Gertz MA, 2013, AM J HEMATOL, V88, P417, DOI 10.1002/ajh.23400
   Gertz MA, 2011, AM J HEMATOL, V86, P181, DOI 10.1002/ajh.21934
   GHERARDI R, 1988, REV NEUROL, V144, P391
   KELLY JJ, 1979, ANN NEUROL, V6, P1, DOI 10.1002/ana.410060102
   KYLE RA, 1983, MAYO CLIN PROC, V58, P665
   LAKHANPAL S, 1987, ARTHRITIS RHEUM, V30, P419, DOI 10.1002/art.1780300409
   LITHNER F, 1976, ACTA MED SCAND, V199, P197
   M'Bappé P, 2012, BEST PRACT RES CL RH, V26, P459, DOI 10.1016/j.berh.2012.07.003
   Molines L, 2010, DIABETES METAB, V36, P251, DOI 10.1016/j.diabet.2010.04.002
   PEITZMAN SJ, 1976, JAMA-J AM MED ASSOC, V235, P1345, DOI 10.1001/jama.235.13.1345
   PRUZANSKI W, 1981, J RHEUMATOL, V8, P477
   Rajkumar SV, 1998, AM J MED, V104, P232, DOI 10.1016/S0002-9343(98)00037-0
   Richard JL, 2012, DIABETOLOGIA, V55, P1258, DOI 10.1007/s00125-012-2507-3
   Rogers LC, 2011, DIABETES CARE, V34, P2123, DOI 10.2337/dc11-0844
   SCOTT RB, 1973, AM J MED, V54, P535, DOI 10.1016/0002-9343(73)90050-8
   Shiraishi M, 1997, SCAND J RHEUMATOL, V26, P61, DOI 10.3109/03009749709065667
   Simmons Zachary, 2010, J Clin Neuromuscul Dis, V11, P145, DOI 10.1097/CND.0b013e3181d05994
   Wilmes D, 2012, ACTA CLIN BELG, V67, P372, DOI 10.2143/ACB.67.5.2062694
   Wukich DK, 2009, J DIABETES COMPLICAT, V23, P409, DOI 10.1016/j.jdiacomp.2008.09.004
NR 23
TC 2
Z9 2
U1 0
U2 4
PU SPRINGER LONDON LTD
PI LONDON
PA 236 GRAYS INN RD, 6TH FLOOR, LONDON WC1X 8HL, ENGLAND
SN 0770-3198
EI 1434-9949
J9 CLIN RHEUMATOL
JI Clin. Rheumatol.
PD FEB
PY 2016
VL 35
IS 2
BP 535
EP 539
DI 10.1007/s10067-014-2782-0
PG 5
WC Rheumatology
WE Science Citation Index Expanded (SCI-EXPANDED)
SC Rheumatology
GA DE7MN
UT WOS:000370821300038
PM 25227773
DA 2024-04-28
ER

PT J
AU D'Souza, A
   Brazauskas, R
   Dispenzieri, A
   Panepinto, J
   Flynn, KE
AF D'Souza, Anita
   Brazauskas, Ruta
   Dispenzieri, Angela
   Panepinto, Julie
   Flynn, Kathryn E.
TI Changes in patient-reported outcomes in light chain amyloidosis in the
   first year after diagnosis and relationship to NT-proBNP change
SO BLOOD CANCER JOURNAL
LA English
DT Article
AB We conducted a prospective cohort study in newly diagnosed systemic light chain (AL) amyloidosis patients (N=59) to study patient-reported outcomes (PROs) through the first year. The median age was 68 years with 42% female, 8% Black, and 78% lambda subtype. Organ involvement was cardiac in 66%, renal in 58%, with 25% having 3 or greater organs involved. Between baseline and 3 months, all PROMIS (R)-29 domain scores worsened by 0.4-4.1 points except anxiety which improved by 2.1 points. By 1 year, scores improved compared to the greatest decline at 3 months, most statistically significant for global physical health, physical function, and fatigue. On stage-adjusted survival analysis, in addition to baseline global physical and mental health, domains measuring physical function, fatigue, anxiety, depression, and social roles were associated with 1-year survival. At 1 year, PROMIS measures were associated with NT-proBNP changes and hematologic response. Among patients with an NT-proBNP response, the improvement was seen in physical function, social roles, global mental health, and anxiety. Among patients with an NT-proBNP progression, worsening was seen with anxiety, depression, sleep, and global mental health. Measuring and tracking PROs in patients with AL amyloidosis is important and these important outcomes can be used as correlative endpoints in clinical care/research.
C1 [D'Souza, Anita; Flynn, Kathryn E.] Med Coll Wisconsin, Dept Med, Div Hematol Oncol, Milwaukee, WI 53226 USA.
   [Brazauskas, Ruta] Med Coll Wisconsin, Inst Hlth & Safety, Div Biostat, Milwaukee, WI 53226 USA.
   [Dispenzieri, Angela] Mayo Clin, Dept Med, Div Hematol, Rochester, MN USA.
   [Panepinto, Julie] Med Coll Wisconsin, Dept Pediat, Div Pediat Hematol Oncol BMT, Milwaukee, WI 53226 USA.
C3 Medical College of Wisconsin; Medical College of Wisconsin; Mayo Clinic;
   Medical College of Wisconsin
RP D'Souza, A (corresponding author), Med Coll Wisconsin, Dept Med, Div Hematol Oncol, Milwaukee, WI 53226 USA.
EM andsouza@mcw.edu
RI D'Souza, Anita/AGY-7436-2022
OI D'Souza, Anita/0000-0002-1092-5643
FU Research and Education Program of Advancing Healthier Wisconsin;
   Clinical and Translational Science Institute (CTSI) [KL2 TR001438]; 
   [K23 HL141445]
FX The authors report no conflict of interest. Research reported in this
   publication was supported by K23 HL141445, the Research and Education
   Program of Advancing Healthier Wisconsin and the Clinical and
   Translational Science Institute (CTSI) (KL2 TR001438). The content is
   solely the responsibility of the authors and does not necessarily
   represent the official views of the National Institutes of Health.
CR Atallah E, 2018, BMC CANCER, V18, DOI 10.1186/s12885-018-4273-1
   Basch E, 2017, JAMA-J AM MED ASSOC, V318, P197, DOI 10.1001/jama.2017.7156
   Bayliss M, 2017, ORPHANET J RARE DIS, V12, DOI 10.1186/s13023-016-0564-2
   Chen CX, 2019, J PAIN, V20, P664, DOI 10.1016/j.jpain.2018.11.010
   D'Souza A, 2020, ECLINICALMEDICINE, V23, DOI 10.1016/j.eclinm.2020.100361
   D'Souza A, 2020, AMYLOID, V27, P111, DOI 10.1080/13506129.2020.1713743
   Dispenzieri A, 2004, J CLIN ONCOL, V22, P3751, DOI 10.1200/JCO.2004.03.029
   Efficace F, 2015, LANCET ONCOL, V16, P1506, DOI 10.1016/S1470-2045(15)00206-5
   Gotay CC, 2008, J CLIN ONCOL, V26, P1355, DOI 10.1200/JCO.2007.13.3439
   Hays RD, 2009, QUAL LIFE RES, V18, P873, DOI 10.1007/s11136-009-9496-9
   Hussain AS, 2015, AM J HEMATOL, V90, pE212, DOI 10.1002/ajh.24176
   Kaufman GP, 2015, AM J HEMATOL, V90, P181, DOI 10.1002/ajh.23898
   Kumar S, 2012, J CLIN ONCOL, V30, P989, DOI 10.1200/JCO.2011.38.5724
   Kumar SK, 2011, MAYO CLIN PROC, V86, P12, DOI 10.4065/mcp.2010.0480
   McCausland KL, 2018, PATIENT, V11, P207, DOI 10.1007/s40271-017-0273-5
   Merlini G, 2016, LEUKEMIA, V30, P1979, DOI 10.1038/leu.2016.191
   Merlini G, 2017, HEMATOL-AM SOC HEMAT, P1, DOI 10.1182/asheducation-2017.1.1
   Morel T, 2017, ORPHANET J RARE DIS, V12, DOI 10.1186/s13023-017-0718-x
   Muchtar E, 2017, BLOOD, V129, P2111, DOI 10.1182/blood-2016-11-751628
   Palladini G, 2012, J CLIN ONCOL, V30, P4541, DOI 10.1200/JCO.2011.37.7614
   Sanchorawala V, 2017, BRIT J HAEMATOL, V179, P461, DOI 10.1111/bjh.14889
   Seldin DC, 2004, BLOOD, V104, P1888, DOI 10.1182/blood-2004-01-0089
   Warsame R, 2019, MAYO CLIN PROC, V94, P2291, DOI 10.1016/j.mayocp.2019.04.005
   Warsame R, 2017, AM J HEMATOL, V92, P435, DOI 10.1002/ajh.24676
   Wright NL, 2018, AMYLOID, V25, P129, DOI 10.1080/13506129.2018.1486298
   Yost KJ, 2011, J CLIN EPIDEMIOL, V64, P507, DOI 10.1016/j.jclinepi.2010.11.018
NR 26
TC 9
Z9 9
U1 0
U2 0
PU SPRINGERNATURE
PI LONDON
PA CAMPUS, 4 CRINAN ST, LONDON, N1 9XW, ENGLAND
SN 2044-5385
J9 BLOOD CANCER J
JI Blood Cancer J.
PD FEB 1
PY 2021
VL 11
IS 2
AR 29
DI 10.1038/s41408-021-00412-8
PG 8
WC Oncology; Hematology
WE Science Citation Index Expanded (SCI-EXPANDED)
SC Oncology; Hematology
GA QK2NY
UT WOS:000620220000006
PM 33563897
OA Green Published, gold
DA 2024-04-28
ER

PT J
AU Fu, ZY
   Lv, JY
   Gao, XY
   Zhang, BX
   Li, YM
   Xu, X
   Zheng, HR
   Wu, HQ
   Song, QQ
AF Fu, Zhenyue
   Lv, Jiayu
   Gao, Xiya
   Zhang, Bingxuan
   Li, Yumeng
   Xu, Xia
   Zheng, Haoran
   Wu, Huaqin
   Song, Qingqiao
TI Research trends and hotspots evolution of cardiac amyloidosis: a
   bibliometric analysis from 2000 to 2022
SO EUROPEAN JOURNAL OF MEDICAL RESEARCH
LA English
DT Review
DE Cardiac amyloidosis; AL amyloidosis; Transthyretin amyloidosis;
   Bibliometric analysis; Heart failure
ID LIGHT-CHAIN AMYLOIDOSIS; CARDIOVASCULAR MAGNETIC-RESONANCE;
   HEART-FAILURE; STAGING SYSTEM; AL; CARDIOMYOPATHY; DIAGNOSIS;
   CYCLOPHOSPHAMIDE; DEXAMETHASONE; BORTEZOMIB
AB In the new century, cardiac amyloidosis has received more attention from many countries and institutions, leading to innovations in the essence of the pathology, biological markers, noninvasive tests, and staging diagnoses and treatments for this disease. However, few reviews have summarized the research trends and hotspots in cardiac amyloidosis. Bibliometrics analysis is a statistically based approach to research that visualizes the contributions of academic institutions and changes in research hotspots. Therefore, in this paper, we used Citespace and VOSviewer software to conduct co-occurrence analysis and collaborative network analysis on the countries, institutions, and authors in the articles related to cardiac amyloidosis since the new century. And further find out burst keywords and references to obtain the research history, disciplinary development, and new hotspots and topics.
C1 [Fu, Zhenyue; Lv, Jiayu; Gao, Xiya; Zhang, Bingxuan; Li, Yumeng; Xu, Xia; Zheng, Haoran; Song, Qingqiao] China Acad Chinese Med Sci, Guanganmen Hosp, Dept Gen Internal Med, Beijing, Peoples R China.
   [Wu, Huaqin] China Acad Chinese Med Sci, Guanganmen Hosp, Dept Cardiol, Beijing, Peoples R China.
   [Fu, Zhenyue; Gao, Xiya; Zheng, Haoran] Beijing Univ Chinese Med, Beijing, Peoples R China.
C3 Guang'anmen Hospital, CACMS; China Academy of Chinese Medical Sciences;
   China Academy of Chinese Medical Sciences; Guang'anmen Hospital, CACMS;
   Beijing University of Chinese Medicine
RP Song, QQ (corresponding author), China Acad Chinese Med Sci, Guanganmen Hosp, Dept Gen Internal Med, Beijing, Peoples R China.
EM Songqq985@126.com
RI Li, Yumeng/JBS-1868-2023; Zhang, Bingxuan/IAM-9420-2023
OI Li, Yumeng/0000-0002-1073-4257; 
CR Adams D, 2018, NEW ENGL J MED, V379, P11, DOI 10.1056/NEJMoa1716153
   Aimo A, 2022, NAT REV CARDIOL, V19, P655, DOI 10.1038/s41569-022-00683-z
   Barros-Gomes S, 2017, ECHO RES PRACT, V4, pK11, DOI 10.1530/ERP-17-0021
   Benson MD, 2018, AMYLOID, V25, P215, DOI 10.1080/13506129.2018.1549825
   Berk JL, 2013, JAMA-J AM MED ASSOC, V310, P2658, DOI 10.1001/jama.2013.283815
   Bokhari S, 2013, CIRC-CARDIOVASC IMAG, V6, P195, DOI 10.1161/CIRCIMAGING.112.000132
   Coelho T, 2013, NEW ENGL J MED, V369, P819, DOI 10.1056/NEJMoa1208760
   Desport E, 2012, ORPHANET J RARE DIS, V7, DOI 10.1186/1750-1172-7-54
   Devesa A, 2021, ESC HEART FAIL, V8, P2856, DOI 10.1002/ehf2.13360
   Dispenzieri A, 2004, J CLIN ONCOL, V22, P3751, DOI 10.1200/JCO.2004.03.029
   Dogan A, 2017, ANNU REV PATHOL-MECH, V12, P277, DOI 10.1146/annurev-pathol-052016-100200
   Donnelly JP, 2019, J HAND SURG-AM, V44, P868, DOI 10.1016/j.jhsa.2019.06.016
   Ebert EC, 2008, AM J GASTROENTEROL, V103, P776, DOI 10.1111/j.1572-0241.2007.01669.x
   Edwards CV, 2021, BLOOD, V138, P2632, DOI 10.1182/blood.2020009039
   Falk RH, 2016, J AM COLL CARDIOL, V68, P1324, DOI 10.1016/j.jacc.2016.06.053
   Fontana M, 2015, CIRCULATION, V132, P1570, DOI 10.1161/CIRCULATIONAHA.115.016567
   Gertz MA, 2005, AM J HEMATOL, V79, P319, DOI 10.1002/ajh.20381
   Gillmore JD, 2018, EUR HEART J, V39, P2799, DOI 10.1093/eurheartj/ehx589
   Hawkins PN, 2015, ANN MED, V47, P625, DOI 10.3109/07853890.2015.1068949
   Ihne S, 2019, CURR HEART FAIL REP, V16, P285, DOI 10.1007/s11897-019-00446-x
   Kaku M, 2019, SEMIN NEUROL, V39, P578, DOI 10.1055/s-0039-1688994
   Kastritis E, 2021, NEW ENGL J MED, V385, P46, DOI 10.1056/NEJMoa2028631
   Kumar N, 2022, ORPHANET J RARE DIS, V17, DOI 10.1186/s13023-022-02414-6
   Kumar S, 2012, J CLIN ONCOL, V30, P989, DOI 10.1200/JCO.2011.38.5724
   Kwong RY, 2005, CIRCULATION, V111, P122, DOI 10.1161/01.CIR.0000153623.02240.20
   Lamb YN, 2021, AM J CARDIOVASC DRUG, V21, P113, DOI 10.1007/s40256-020-00461-7
   Lee AQ, 2021, J GEN INTERN MED, V36, P2456, DOI 10.1007/s11606-021-06890-7
   Litaiem N, 2021, CLIN CASE REP, V9, DOI 10.1002/ccr3.4685
   Lohrmann G, 2020, J CARD FAIL, V26, P753, DOI 10.1016/j.cardfail.2019.11.024
   Magdi M, 2022, AM J CARDIOVASC DIS, V12, P102, DOI 10.2586/amjcard.158-1569
   Mahmood S, 2014, HAEMATOLOGICA, V99, P209, DOI 10.3324/haematol.2013.087619
   Manolis AS, 2019, EUR J INTERN MED, V67, P1, DOI 10.1016/j.ejim.2019.07.022
   Martinez-Naharro A, 2018, CLIN MED, V18, pS30, DOI 10.7861/clinmedicine.18-2-s30
   Maurer MS, 2018, NEW ENGL J MED, V379, P1007, DOI 10.1056/NEJMoa1805689
   Mikhael JR, 2012, BLOOD, V119, P4391, DOI 10.1182/blood-2011-11-390930
   Miyagawa S, 2020, EUR HEART J-CASE REP, V4, DOI 10.1093/ehjcr/ytaa048
   Mohammad S, 2021, IRAN J MED SCI, V46, P32, DOI [10.30476/ijms.2019.82110., 10.30476/ijms.2019.82110]
   Mohammed SF, 2014, JACC-HEART FAIL, V2, P113, DOI 10.1016/j.jchf.2013.11.004
   Ng B, 2005, ARCH INTERN MED, V165, P1425, DOI 10.1001/archinte.165.12.1425
   Palka P, 2002, J AM SOC ECHOCARDIOG, V15, P1353, DOI 10.1067/mje.2002.125285
   Palladini G, 2015, BLOOD, V126, P612, DOI 10.1182/blood-2015-01-620302
   Palladini G, 2012, J CLIN ONCOL, V30, P4541, DOI 10.1200/JCO.2011.37.7614
   Phelan D, 2012, HEART, V98, P1442, DOI 10.1136/heartjnl-2012-302353
   Quock TP, 2018, J COMP EFFECT RES, V7, P1053, DOI 10.2217/cer-2018-0062
   Quock TP, 2018, J COMP EFFECT RES, V7, P549, DOI 10.2217/cer-2017-0100
   Quock TP, 2018, BLOOD ADV, V2, P1046, DOI 10.1182/bloodadvances.2018016402
   Ruberg FL, 2019, J AM COLL CARDIOL, V73, P2872, DOI 10.1016/j.jacc.2019.04.003
   Salman K, 2017, ULTRASOUND MED BIOL, V43, P1331, DOI 10.1016/j.ultrasmedbio.2017.02.014
   Sharma N, 2013, CURR OPIN CARDIOL, V28, P242, DOI 10.1097/HCO.0b013e32835dd165
   Stricagnoli M, 2019, HEART FAIL REV, V24, P701, DOI 10.1007/s10741-019-09796-z
   Syed IS, 2010, JACC-CARDIOVASC IMAG, V3, P155, DOI 10.1016/j.jcmg.2009.09.023
   Wald DS, 2003, QJM-INT J MED, V96, P380, DOI 10.1093/qjmed/hcg065
   Wechalekar AD, 2016, LANCET, V387, P2641, DOI 10.1016/S0140-6736(15)01274-X
   Yakupova EI, 2019, BIOSCIENCE REP, V39, DOI 10.1042/BSR20181415
   Zhang L, 2008, J HUAZHONG U SCI-MED, V28, P732, DOI 10.1007/s11596-008-0627-2
   Zhang L, 2017, INT J CARDIOVAS IMAG, V33, P499, DOI 10.1007/s10554-016-1027-5
NR 56
TC 1
Z9 1
U1 6
U2 25
PU BMC
PI LONDON
PA CAMPUS, 4 CRINAN ST, LONDON N1 9XW, ENGLAND
SN 0949-2321
EI 2047-783X
J9 EUR J MED RES
JI Eur. J. Med. Res.
PD FEB 20
PY 2023
VL 28
IS 1
AR 89
DI 10.1186/s40001-023-01026-5
PG 15
WC Medicine, Research & Experimental
WE Science Citation Index Expanded (SCI-EXPANDED)
SC Research & Experimental Medicine
GA 9D2XB
UT WOS:000935964400005
PM 36805827
OA Green Published, gold
DA 2024-04-28
ER

PT J
AU Pak, SC
   Markovic, JPT
AF Pak, Stella C.
   Markovic, John-Phillip T.
TI Gastric submucosal haematoma caused by an amyloidoma in the setting of
   multiple myeloma
SO ARAB JOURNAL OF GASTROENTEROLOGY
LA English
DT Article
DE Multiple myeloma; Amyloidosis; Gastric haematoma
ID LIGHT-CHAIN AMYLOIDOSIS
AB This is a case of a 67-year-old woman with a history of multiple myeloma with amyloidosis who presented with massive hematemesis. Emergent upper endoscopy revealed a mass on the greater curvature of the stomach, which measured approximately 3 cm in width and 7 cm in length. The patient underwent a wedge resection of the gastric mass without complication. Microscopic examination of the gastric mass revealed amorphous deposits that were congophilic in nature and stained positive with Alcian blue. These findings are consistent with amyloidosis. The patient had a favourable postoperative recovery and was discharged from the hospital. This case highlights the need for clinicians to be aware of the possibility of spontaneous gastric haemorrhage secondary to light chain (AL) amyloidosis, especially in patients with a known bone marrow disorder. (C) 2017 Pan-Arab Association of Gastroenterology. Published by Elsevier B.V. All rights reserved.
C1 [Pak, Stella C.; Markovic, John-Phillip T.] Kettering Med Ctr, Dept Med, Kettering, OH 45429 USA.
RP Markovic, JPT (corresponding author), 3535 Southern Blvd, Kettering, OH 45429 USA.
EM John-Phillip.Markovic@ketteringhealth.org
CR Bahlis NJ, 2006, BONE MARROW TRANSPL, V38, P7, DOI 10.1038/sj.bmt.1705395
   Dispenzieri A, 2013, BONE MARROW TRANSPL, V48, P1302, DOI 10.1038/bmt.2013.53
   Kim SY, 2016, ASIAN J SURG, V39, P113, DOI 10.1016/j.asjsur.2013.09.013
   Kon T, 2016, CLIN J GASTROENTEROL, V9, P243, DOI 10.1007/s12328-016-0664-5
   Liu W, 2011, W INDIAN MED J, V60, P681
   Muraki M, 2005, CLIN NEPHROL, V64, P448
   Pingali SR, 2012, DM-DIS MON, V58, P195, DOI 10.1016/j.disamonth.2012.01.006
   Yi Mei S L Chen, 2013, J Gastroenterol Hepatol, V28, P1585
NR 8
TC 1
Z9 1
U1 0
U2 1
PU ELSEVIER SCIENCE BV
PI AMSTERDAM
PA PO BOX 211, 1000 AE AMSTERDAM, NETHERLANDS
SN 1687-1979
EI 2090-2387
J9 ARAB J GASTROENTEROL
JI Arab J. Gastroenterol.
PD DEC
PY 2017
VL 18
IS 4
BP 238
EP 240
DI 10.1016/j.ajg.2017.12.002
PG 3
WC Gastroenterology & Hepatology
WE Science Citation Index Expanded (SCI-EXPANDED)
SC Gastroenterology & Hepatology
GA FW4NQ
UT WOS:000425290900012
PM 29249671
DA 2024-04-28
ER

PT J
AU Bhat, A
   Selmi, C
   Naguwa, SM
   Cheema, GS
   Gershwin, ME
AF Bhat, Anupama
   Selmi, Carlo
   Naguwa, Stanley M.
   Cheema, Gurtej S.
   Gershwin, M. Eric
TI Currents Concepts on the Immunopathology of Amyloidosis
SO CLINICAL REVIEWS IN ALLERGY & IMMUNOLOGY
LA English
DT Review
DE Amyloidosis; Extracellular accumulation; Low molecular weight protein
   fibrils
ID LIGHT-CHAIN AMYLOIDOSIS; DIALYSIS-RELATED AMYLOIDOSIS; HEREDITARY
   SYSTEMIC AMYLOIDOSIS; CLONAL PLASMA-CELLS; C-REACTIVE PROTEIN; CARDIAC
   AMYLOIDOSIS; ALZHEIMER-DISEASE; RHEUMATOID-ARTHRITIS; AL-AMYLOIDOSIS;
   P-COMPONENT
AB Amyloidosis is defined as the extracellular accumulation at systemic or organ-specific level of insoluble low molecular weight protein fibrils manifesting a beta pleated sheet configuration and a characteristic staining pattern. Several different types of proteins may lead to this phenomenon, and amyloidosis is defined by the biochemical nature of the protein in the deposits and further classified according to whether the deposits are localized or systemic, acquired or inherited, and by the resulting clinical phenotype. Amyloidosis includes subtypes such as light chain, associated with serum amyloid A protein, heritable and familial forms, dialysis-related disease, and organ-specific conditions. The pathogenesis and clinical features of these clinical and pathological entities will be critically discussed in this review article.
C1 [Bhat, Anupama; Selmi, Carlo; Naguwa, Stanley M.; Cheema, Gurtej S.; Gershwin, M. Eric] Univ Calif Davis, Sch Med, Div Rheumatol Allergy & Clin Immunol, Genome & Biomed Sci Facil, Davis, CA 95616 USA.
   [Selmi, Carlo] Univ Milan, Dept Translat Med, IRCCS Ist Clin Humanitas, Rozzano, Italy.
C3 University of California System; University of California Davis; IRCCS
   Humanitas Research Hospital; University of Milan
RP Gershwin, ME (corresponding author), Univ Calif Davis, Sch Med, Div Rheumatol Allergy & Clin Immunol, Genome & Biomed Sci Facil, 451 Hlth Sci Dr,Suite 6510, Davis, CA 95616 USA.
EM megershwin@ucdavis.edu
RI Selmi, Carlo/ABG-4899-2021
OI Selmi, Carlo/0000-0002-0323-0376
CR Abraham RS, 2003, BLOOD, V101, P3801, DOI 10.1182/blood-2002-09-2707
   Ansari-Lari MA, 2004, DIAGN CYTOPATHOL, V30, P178, DOI 10.1002/dc.10370
   Arendt BK, 2008, BLOOD, V112, P1931, DOI 10.1182/blood-2008-03-143040
   Belyaev ND, 2009, EMBO REP, V10, P94, DOI 10.1038/embor.2008.222
   Blank M, 2008, J AUTOIMMUN, V30, P1, DOI 10.1016/j.jaut.2007.11.015
   Bogov B, 2008, HIPPOKRATIA, V12, P236
   Connors LH, 2003, AMYLOID, V10, P160, DOI 10.3109/13506120308998998
   CRUZ I, 1993, AM J GASTROENTEROL, V88, P1954
   Dardiotis E, 2009, AMYLOID, V16, P32, DOI 10.1080/13506120802676948
   DAVID J, 1993, CLIN EXP RHEUMATOL, V11, P85
   Dimopoulos M, 2008, LEUKEMIA LYMPHOMA, V49, P4, DOI 10.1080/10428190701760078
   Dominguez S, 1996, INT J PEDIATR OTORHI, V36, P61, DOI 10.1016/0165-5876(96)01330-4
   Dubrey SW, 1997, HEART, V78, P74, DOI 10.1136/hrt.78.1.74
   Eder L, 2007, NEW ENGL J MED, V356, P2406, DOI 10.1056/NEJMicm061510
   Eriksson M, 2009, J MOL DIAGN, V11, P257, DOI 10.2353/jmoldx.2009.080161
   Escribá A, 2000, AM J KIDNEY DIS, V35, P137, DOI 10.1016/S0272-6386(00)70312-X
   GALLO G, 1994, AM J PATHOL, V145, P526
   GERTZ MA, 1991, MEDICINE, V70, P246, DOI 10.1097/00005792-199107000-00002
   Gertz MA, 1999, MAYO CLIN PROC, V74, P490
   Gillmore JD, 1999, THORAX, V54, P444, DOI 10.1136/thx.54.5.444
   Gillmore JD, 2009, J AM SOC NEPHROL, V20, P444, DOI 10.1681/ASN.2008060614
   GOREVIC PD, 2008, UPTODATE ONLINE
   Gumá M, 1999, CLIN RHEUMATOL, V18, P54, DOI 10.1007/s100670050053
   Hahn BH, 2007, J AUTOIMMUN, V28, P69, DOI 10.1016/j.jaut.2007.02.004
   Hawkins PN, 2003, J NEPHROL, V16, P443
   HAWKINS PN, 1990, NEW ENGL J MED, V323, P508, DOI 10.1056/NEJM199008233230803
   Hörnsten R, 2008, AMYLOID, V15, P187, DOI 10.1080/13506120802193290
   Hou X, 2007, FEBS J, V274, P1637, DOI 10.1111/j.1742-4658.2007.05712.x
   HUSBY G, 1994, CLIN IMMUNOL IMMUNOP, V70, P2, DOI 10.1006/clin.1994.1002
   Ihse E, 2008, J PATHOL, V216, P253, DOI 10.1002/path.2411
   Jacobson DR, 1997, TEX HEART I J, V24, P45
   Jacobson DR, 1997, NEW ENGL J MED, V336, P466, DOI 10.1056/NEJM199702133360703
   Jager PL, 1998, J NUCL MED, V39, P699
   Kaplan B, 2009, BRIT J HAEMATOL, V144, P705, DOI 10.1111/j.1365-2141.2008.07522.x
   Kelly KJ, 2009, AM J PHYSIOL-RENAL, V296, pF1355, DOI 10.1152/ajprenal.90622.2008
   Kim J, 2008, ANN CLIN BIOCHEM, V45, P489, DOI 10.1258/acb.2008.008046
   KISILEVSKY R, 1994, BAILLIERE CLIN RHEUM, V8, P613, DOI 10.1016/S0950-3579(05)80118-9
   KLEIN AL, 1990, J AM COLL CARDIOL, V16, P1135, DOI 10.1016/0735-1097(90)90545-Z
   Kluve-Beckerman B, 2002, ARTHRITIS RHEUM-US, V46, P1905, DOI 10.1002/art.10335
   KOCH KM, 1992, KIDNEY INT, V41, P1416, DOI 10.1038/ki.1992.207
   Koivuniemi R, 2008, AMYLOID, V15, P262, DOI 10.1080/13506120802524676
   KRISTEN AV, 2009, CARDIOVASC IN PRESS
   Kumar-Singh S, 2009, INT J MOL SCI, V10, P1872, DOI 10.3390/ijms10041872
   KYLE RA, 1975, MEDICINE, V54, P271
   KYLE RA, 1995, CIRCULATION, V91, P1269, DOI 10.1161/01.CIR.91.4.1269
   Lachmann HJ, 2007, NEW ENGL J MED, V356, P2361, DOI 10.1056/NEJMoa070265
   Lebovic D, 2008, BRIT J HAEMATOL, V143, P369, DOI 10.1111/j.1365-2141.2008.07327.x
   LEWIS JE, 1992, OTOLARYNG HEAD NECK, V106, P372, DOI 10.1177/019459989210600410
   Lleó A, 2004, AM J GERIAT PSYCHIAT, V12, P146, DOI 10.1176/appi.ajgp.12.2.146
   Malle E, 2009, CELL MOL LIFE SCI, V66, P9, DOI 10.1007/s00018-008-8321-x
   Maury CPJ, 1997, LAB INVEST, V77, P299
   Melikoglu M, 2001, RHEUMATOLOGY, V40, P212, DOI 10.1093/rheumatology/40.2.212
   Mereles D, 2008, CLIN RES CARDIOL, V97, P341, DOI 10.1007/s00392-008-0649-6
   Merlini G, 2003, NEW ENGL J MED, V349, P583, DOI 10.1056/NEJMra023144
   MIGRINO RQ, 2009, INT J CARDI IN PRESS
   Milner J, 2007, J AUTOIMMUN, V29, P257, DOI 10.1016/j.jaut.2007.07.019
   Momohara S, 2008, CLIN CHIM ACTA, V398, P155, DOI 10.1016/j.cca.2008.07.034
   Nagasaka T, 2009, J NEUROL SCI, V276, P88, DOI 10.1016/j.jns.2008.09.011
   Naiki H, 2005, AMYLOID, V12, P15, DOI 10.1080/13506120500032352
   Nakamura S, 2006, CLIN RHEUMATOL, V25, P907, DOI 10.1007/s10067-005-0088-y
   NOEL LH, 1987, CLIN NEPHROL, V27, P175
   Olafsson I, 2000, AMYLOID, V7, P70, DOI 10.3109/13506120009146827
   Otsubo S, 2009, NEPHROL DIAL TRANSPL, V24, P1593, DOI 10.1093/ndt/gfn706
   Palladini G, 2009, CLIN CHEM, V55, P499, DOI 10.1373/clinchem.2008.117143
   PICKEN MM, 1987, AM J PATHOL, V129, P536
   Rajkumar SV, 2006, MAYO CLIN PROC, V81, P693, DOI 10.4065/81.5.693
   RAJKUMAR SV, 2008, UPTODATE ONLINE
   Redline S, 2006, AM J RESP CRIT CARE, V174, P487, DOI 10.1164/rccm.200605-647ED
   Robin Jason, 2008, J Med Case Rep, V2, P35, DOI 10.1186/1752-1947-2-35
   ROBINSON RD, 1991, J TROP MED HYG, V94, P411
   Roychaudhuri R, 2009, J BIOL CHEM, V284, P4749, DOI 10.1074/jbc.R800036200
   Ruberg FL, 2009, AM J CARDIOL, V103, P544, DOI 10.1016/j.amjcard.2008.09.105
   Saito A, 2006, THER APHER DIAL, V10, P316, DOI 10.1111/j.1744-9987.2006.00383.x
   SIMMS RW, 1994, BAILLIERE CLIN RHEUM, V8, P627, DOI 10.1016/S0950-3579(05)80119-0
   Singh G, 2007, J RHEUMATOL, V34, P371
   SOHAR E, 1967, AM J MED, V43, P227, DOI 10.1016/0002-9343(67)90167-2
   TENNENT GA, 1995, P NATL ACAD SCI USA, V92, P4299, DOI 10.1073/pnas.92.10.4299
   Tucker SMF, 2008, J NEUROPATH EXP NEUR, V67, P30
   Tuglular S, 2002, NEPHROL DIAL TRANSPL, V17, P2003, DOI 10.1093/ndt/17.11.2003
   Tutaj M, 2007, J AUTOIMMUN, V28, P208, DOI 10.1016/j.jaut.2007.02.017
   Van der Hilst JCH, 2005, AMYLOID, V12, P115, DOI 10.1080/13506120500106982
   van Gameren II, 2006, ARTHRITIS RHEUM-US, V54, P2015, DOI 10.1002/art.21902
   WESTERMARK GT, 1987, LAB INVEST, V57, P57
   WESTERMARK GT, 2009, FEBS LETT IN PRESS
   Wetmore JB, 2008, NEPHROLOGY, V13, P593, DOI 10.1111/j.1440-1797.2008.01021.x
   Wilson PG, 2008, AM J PATHOL, V173, P1902, DOI 10.2353/ajpath.2008.080201
   WONG BCY, 1994, J RHEUMATOL, V21, P165
   Yazaki M, 2003, KIDNEY INT, V64, P11, DOI 10.1046/j.1523-1755.2003.00047.x
   Zhou P, 2008, BLOOD, V111, P3403, DOI 10.1182/blood-2007-11-125526
   Zhou P, 2008, BLOOD, V111, P549, DOI 10.1182/blood-2007-05-090852
NR 90
TC 41
Z9 46
U1 0
U2 9
PU HUMANA PRESS INC
PI TOTOWA
PA 999 RIVERVIEW DRIVE SUITE 208, TOTOWA, NJ 07512 USA
SN 1080-0549
EI 1559-0267
J9 CLIN REV ALLERG IMMU
JI Clin. Rev. Allergy Immunol.
PD APR
PY 2010
VL 38
IS 2-3
BP 97
EP 106
DI 10.1007/s12016-009-8163-9
PG 10
WC Allergy; Immunology
WE Science Citation Index Expanded (SCI-EXPANDED)
SC Allergy; Immunology
GA 576EP
UT WOS:000276127400005
PM 19626465
DA 2024-04-28
ER

PT J
AU Mishra, S
   Joshi, S
   Ward, JE
   Buys, EP
   Mishra, D
   Mishra, D
   Morgado, I
   Fisch, S
   Lavatelli, F
   Merlini, G
   Dorbala, S
   MacRae, CA
   Liao, R
AF Mishra, Shikha
   Joshi, Shaurya
   Ward, Jennifer E.
   Buys, Eva P.
   Mishra, Deepak
   Mishra, Deepa
   Morgado, Isabel
   Fisch, Sudeshna
   Lavatelli, Francesca
   Merlini, Giampaolo
   Dorbala, Sharmila
   MacRae, Calum A.
   Liao, Ronglih
TI Zebrafish model of amyloid light chain cardiotoxicity: regeneration
   versus degeneration
SO AMERICAN JOURNAL OF PHYSIOLOGY-HEART AND CIRCULATORY PHYSIOLOGY
LA English
DT Article
DE amyloidosis; in vivo model cardiovascular disease; proteotoxicity;
   transgenic zebrafish
ID PRIMARY SYSTEMIC AMYLOIDOSIS; CARDIAC AMYLOIDOSIS; IN-VIVO; DYSFUNCTION;
   TRANSGENESIS
AB Cardiac dysfunction is the most frequent cause of morbidity and mortality in amyloid light chain (AL) amyloidosis caused by a clonal immunoglobulin light chain (LC). Previously published transgenic animal models of AL amyloidosis have not recapitulated the key phenotype of cardiac dysfunction seen in AL amyloidosis, which has limited our understanding of the disease mechanisms in vivo, as well as the development of targeted AL therapeutics. We have developed a transgenic zebrafish model in which a lambda LC derived from a patient with AL amyloidosis is conditionally expressed in the liver under the control of the Gal4 upstream activation sequence enhancer system. Circulating LC levels of 125 mu g/ml in these transgenic zebrafish are comparable to median pathological serum LC levels. Functional analysis links abnormal contractile function with evidence of cellular and molecular proteotoxicity in the heart, including increased cell death and autophagy. However, despite pathological and functional phenotypes analogous to human AL, the lifespan of the transgenic fish is comparable to control fish without the expressed AL-LC transgene. Nuclear labeling experiments suggest increased cardiac proliferation in the transgenic fish, which can be counteracted by treatment with a small molecule proliferation inhibitor leading to increased zebrafish mortality because of cardiac apoptosis and functional deterioration. This transgenic zebrafish model provides a platform to study underlying AL disease mechanisms in vivo further.
   NEW & NOTEWORTHY Heart failure is a major cause of mortality in amyloid light (AL) amyloidosis, yet it has been difficult to model in animals. We report the generation of a transgenic zebrafish model for AL amyloidosis with pathological concentration of circulating human light chain protein that results in cardiac dysfunction. The light chain toxicity triggers regeneration in the zebrafish heart resulting in functional compensation early in life, but with age develops into cardiac dysfunction.
C1 [Mishra, Shikha; Joshi, Shaurya; Ward, Jennifer E.; Mishra, Deepa; Morgado, Isabel; Fisch, Sudeshna; Liao, Ronglih] Harvard Med Sch, Brigham & Womens Hosp, Dept Med, Div Genet, Boston, MA 02115 USA.
   [Mishra, Shikha; Buys, Eva P.; Dorbala, Sharmila; MacRae, Calum A.; Liao, Ronglih] Brigham & Womens Hosp, Harvard Med Sch, Dept Med, Div Cardiol, Boston, MA 02115 USA.
   [Mishra, Deepak] MIT, Dept Biol Engn, Boston, MA USA.
   [Lavatelli, Francesca; Merlini, Giampaolo] Fdn Ist Ricovero & Cura Carattere Sci Policlin Sa, Amyloidosis Res & Treatment Ctr, Pavia, Italy.
   [Lavatelli, Francesca; Merlini, Giampaolo] Univ Pavia, Dept Mol Med, Pavia, Italy.
C3 Harvard University; Harvard Medical School; Brigham & Women's Hospital;
   Harvard University; Harvard Medical School; Brigham & Women's Hospital;
   Massachusetts Institute of Technology (MIT); University of Pavia
RP Liao, R (corresponding author), Stanford Univ, Sch Med, Cardiovasc Inst, 1651 Page Mill Rd,Rm 2330, Palo Alto, CA 94304 USA.
EM rliao@stanford.edu
RI Lavatelli, Francesca/K-5741-2016; Morgado, Isabel/J-4798-2013; Merlini,
   Giampaolo/A-3817-2008
OI Lavatelli, Francesca/0000-0002-7693-4825; Morgado,
   Isabel/0000-0002-7826-997X; Liao, Ronglih/0000-0002-9598-9020; Ward,
   Jennifer/0000-0003-0158-9091; Merlini, Giampaolo/0000-0001-7680-3254
FU National Heart, Lung, Blood Institute [R01-HL-132511, R01-HL-128135]
FX work was supported by National Heart, Lung, Blood Institute Grants
   R01-HL-132511 and R01-HL-128135 (to R. Liao).
CR Buxbaum JN, 2009, FEBS LETT, V583, P2663, DOI 10.1016/j.febslet.2009.07.031
   Choi WY, 2013, DEVELOPMENT, V140, P660, DOI 10.1242/dev.088526
   Diomede L, 2017, ANTIOXID REDOX SIGN, V27, P567, DOI 10.1089/ars.2016.6848
   Dispenzieri A, 2006, BLOOD, V107, P3378, DOI 10.1182/blood-2005-07-2922
   Dubrey SW, 1997, HEART, V78, P74, DOI 10.1136/hrt.78.1.74
   Falk RH, 2016, J AM COLL CARDIOL, V68, P1324, DOI 10.1016/j.jacc.2016.06.053
   Falk RH, 2011, CIRCULATION, V124, P1079, DOI 10.1161/CIRCULATIONAHA.110.010447
   Guan J, 2015, EMBO MOL MED, V7, P688, DOI 10.15252/emmm.201505318
   Guan J, 2013, BASIC RES CARDIOL, V108, DOI 10.1007/s00395-013-0378-5
   Her GM, 2003, FEBS LETT, V538, P125, DOI 10.1016/S0014-5793(03)00157-1
   Imperlini E, 2017, SCI REP-UK, V7, DOI 10.1038/s41598-017-15424-3
   Kaushik S, 2015, NAT MED, V21, P1406, DOI 10.1038/nm.4001
   Kikuchi K, 2012, ANNU REV CELL DEV BI, V28, P719, DOI 10.1146/annurev-cellbio-101011-155739
   Koyama J, 2003, CIRCULATION, V107, P2446, DOI 10.1161/01.CIR.0000068313.67758.4F
   Kwan KM, 2007, DEV DYNAM, V236, P3088, DOI 10.1002/dvdy.21343
   KYLE RA, 1992, BLOOD, V79, P1817
   Lavatelli F, 2015, FASEB J, V29, P4614, DOI 10.1096/fj.15-272179
   Liao RL, 2001, CIRCULATION, V104, P1594, DOI 10.1161/circ.104.14.1594
   Lindsey ML, 2018, AM J PHYSIOL-HEART C, V315, pH303, DOI 10.1152/ajpheart.00309.2018
   Merlini G, 2018, NAT REV DIS PRIMERS, V4, DOI 10.1038/s41572-018-0034-3
   Mishra S, 2013, AM J PHYSIOL-HEART C, V305, pH95, DOI 10.1152/ajpheart.00186.2013
   Mosimann C, 2013, DEV DYNAM, V242, P949, DOI 10.1002/dvdy.23989
   Oberti L, 2017, SCI REP-UK, V7, DOI 10.1038/s41598-017-16953-7
   Palladini G, 2006, BLOOD, V107, P3854, DOI 10.1182/blood-2005-11-4385
   Palladini G, 2015, BLOOD, V126, P612, DOI 10.1182/blood-2015-01-620302
   Shi JR, 2010, P NATL ACAD SCI USA, V107, P4188, DOI 10.1073/pnas.0912263107
   Ward JE, 2011, BLOOD, V118, P6610, DOI 10.1182/blood-2011-04-351643
   2010, MAYO CLIN P, V85, P232, DOI DOI 10.4065/MCP.2009.0547
NR 28
TC 17
Z9 17
U1 1
U2 14
PU AMER PHYSIOLOGICAL SOC
PI BETHESDA
PA 9650 ROCKVILLE PIKE, BETHESDA, MD 20814 USA
SN 0363-6135
EI 1522-1539
J9 AM J PHYSIOL-HEART C
JI Am. J. Physiol.-Heart Circul. Physiol.
PD MAY
PY 2019
VL 316
IS 5
BP H1158
EP H1166
DI 10.1152/ajpheart.00788.2018
PG 9
WC Cardiac & Cardiovascular Systems; Physiology; Peripheral Vascular
   Disease
WE Science Citation Index Expanded (SCI-EXPANDED)
SC Cardiovascular System & Cardiology; Physiology
GA HX7CR
UT WOS:000467562000015
PM 30875258
OA Green Published, Bronze
DA 2024-04-28
ER

PT J
AU Taimur, S
   Nader, C
   Lloyd-Travaglini, C
   Seldin, DC
   Sanchorawala, V
AF Taimur, S.
   Nader, C.
   Lloyd-Travaglini, C.
   Seldin, D. C.
   Sanchorawala, V.
TI Microbiologically documented infections in patients undergoing high-dose
   melphalan and autologous stem cell transplantation for the treatment of
   light chain amyloidosis
SO TRANSPLANT INFECTIOUS DISEASE
LA English
DT Article
DE Infections; stem cell transplantation; amyloidosis; melphalan
ID PRIMARY SYSTEMIC AMYLOIDOSIS; AL-AMYLOIDOSIS; ANTIMICROBIAL AGENTS;
   NEUTROPENIC PATIENTS; MULTIPLE-MYELOMA; BONE-MARROW; COMPLICATIONS;
   CANCER; RISK; INVOLVEMENT
AB Background Immunoglobulin light chain (AL) amyloidosis can be treated with high-dose melphalan and autologous stem cell transplantation (HDM/SCT). Risk factors for infections may include hyposplenism, hypogammaglobulinemia, treatment-related neutropenia, melphalan-induced mucositis, and nosocomial exposures. Methods and design A review of 493 patients with AL amyloidosis undergoing treatment with HDM/SCT from August 1994 to August 2009 was performed. The objectives were to determine the rate and types of infections following HDM/SCT, to identify factors associated with microbiologically documented infections, and to assess the contribution of infections to all-cause treatment-related mortality (TRM; defined as deaths within 100days of SCT). Results Microbiologically documented infections after HDM/SCT occurred in 24% (n=119) of patients. TRM was 10% (n=48) overall, and 21% (n=25) in patients who had a documented infection. Thus, the relative risk of TRM in a patient with a documented infection was 3.42 (95% confidence interval [CI] 2.025.79). Infections were caused by gram-positive bacteria in 51%, anaerobic bacteria in 16%, gram-negative bacteria in 13%, and fungi in 9% of cases. Serum creatinine >2mg/dL was associated with increased risk of post-SCT infection (38% vs. 21%, P=0.0007) with an odds ratio of 2.27 (95% CI 1.403.68). No significant association for infection was found for age, gender, cardiac involvement, prior steroid therapy, dose of melphalan, multiorgan involvement, days to neutrophil engraftment, or dose of CD34+ cells infused. Conclusion Serum creatinine >2mg/dL is a risk factor for infections in patients with AL amyloidosis undergoing HDM/SCT. The relative risk of TRM in a patient with a documented infection was increased >3-fold. A broad spectrum of infections, similar to that in other SCT patients, is seen in this population in the early post-SCT period.
C1 [Taimur, S.; Nader, C.] Boston Univ, Sch Med, Boston Med Ctr, Infect Dis Sect, Boston, MA 02118 USA.
   [Lloyd-Travaglini, C.] Boston Univ, Sch Publ Hlth, Data Coordinating Ctr, Boston, MA USA.
   [Seldin, D. C.; Sanchorawala, V.] Boston Univ, Sch Med, Dept Med, Sect Hematol Oncol,Boston Med Ctr, Boston, MA 02118 USA.
C3 Boston University; Boston Medical Center; Boston University; Boston
   University; Boston Medical Center
RP Sanchorawala, V (corresponding author), Boston Med Ctr, Sect Hematol Oncol, FGH 1007,820 Harrison Ave, Boston, MA 02118 USA.
EM Vaishali.Sanchorawala@bmc.org
OI Seldin, David C/0000-0003-0168-2333; Sanchorawala,
   Vaishali/0000-0002-6307-2445
CR Akpek G, 2001, BONE MARROW TRANSPL, V28, P1105, DOI 10.1038/sj.bmt.1703298
   Ascioglu S, 2002, CLIN INFECT DIS, V34, P7, DOI 10.1086/323335
   Auner HW, 2002, ANN HEMATOL, V81, P374, DOI 10.1007/s00277-002-0484-1
   Castle SC, 2000, Z GERONTOL GERIATR, V33, P341, DOI 10.1007/s003910070030
   Chonchol M, 2006, SEMIN DIALYSIS, V19, P291, DOI 10.1111/j.1525-139X.2006.00175.x
   Cohen G, 2001, KIDNEY INT, V59, pS48, DOI 10.1046/j.1523-1755.2001.59780048.x
   Collin BA, 2001, CLIN INFECT DIS, V33, P947, DOI 10.1086/322604
   Dettenkofer M, 2003, BONE MARROW TRANSPL, V31, P795, DOI 10.1038/sj.bmt.1703920
   Dubrey SW, 1998, QJM-MON J ASSOC PHYS, V91, P141, DOI 10.1093/qjmed/91.2.141
   Freifeld AG, 2011, CLIN INFECT DIS, V52, P427, DOI 10.1093/cid/ciq147
   Gertz MA, 2004, BONE MARROW TRANSPL, V34, P149, DOI 10.1038/sj.bmt.1704539
   Gertz MA, 2005, AM J HEMATOL, V79, P319, DOI 10.1002/ajh.20381
   GERTZ MA, 1983, ANN INTERN MED, V98, P475, DOI 10.7326/0003-4819-98-4-475
   Gil L, 2007, INFECTION, V35, P421, DOI 10.1007/s15010-007-6350-2
   Goodman HJB, 2006, BRIT J HAEMATOL, V134, P417, DOI 10.1111/j.1365-2141.2006.06204.x
   Hughes WT, 2002, CLIN INFECT DIS, V34, P730, DOI 10.1086/339215
   KYLE RA, 1995, SEMIN HEMATOL, V32, P45
   KYLE RA, 1992, BLOOD, V79, P1817
   McDiarmid S, 2010, BONE MARROW TRANSPL, V45, P1220, DOI 10.1038/bmt.2009.330
   Oran B, 2005, BONE MARROW TRANSPL, V35, P567, DOI 10.1038/sj.bmt.1704826
   Reich G, 2001, BONE MARROW TRANSPL, V27, P525, DOI 10.1038/sj.bmt.1702822
   Sanchorawala V, 2007, BLOOD, V110, P3561, DOI 10.1182/blood-2007-07-099481
   Skinner M, 2004, ANN INTERN MED, V140, P85, DOI 10.7326/0003-4819-140-2-200401200-00008
   Cibeira MT, 2011, BLOOD, V118, P4346, DOI 10.1182/blood-2011-01-330738
NR 24
TC 4
Z9 4
U1 0
U2 6
PU WILEY
PI HOBOKEN
PA 111 RIVER ST, HOBOKEN 07030-5774, NJ USA
SN 1398-2273
EI 1399-3062
J9 TRANSPL INFECT DIS
JI Transpl. Infect. Dis.
PD APR
PY 2013
VL 15
IS 2
BP 187
EP 194
DI 10.1111/tid.12037
PG 8
WC Immunology; Infectious Diseases; Transplantation
WE Science Citation Index Expanded (SCI-EXPANDED)
SC Immunology; Infectious Diseases; Transplantation
GA 122AT
UT WOS:000317287900017
PM 23279695
DA 2024-04-28
ER

PT J
AU Kumar, S
   Dispenzieri, A
   Katzmann, JA
   Larson, DR
   Colby, CL
   Lacy, MQ
   Hayman, SR
   Buadi, FK
   Leung, N
   Zeldenrust, SR
   Ramirez-Alvarado, M
   Clark, RJ
   Kyle, RA
   Rajkumar, SV
   Gertz, MA
AF Kumar, Shaji
   Dispenzieri, Angela
   Katzmann, Jerry A.
   Larson, Dirk R.
   Colby, Colin L.
   Lacy, Martha Q.
   Hayman, Suzanne R.
   Buadi, Francis K.
   Leung, Nelson
   Zeldenrust, Steve R.
   Ramirez-Alvarado, Marina
   Clark, Raynell J.
   Kyle, Robert A.
   Rajkumar, S. Vincent
   Gertz, Morie A.
TI Serum immunoglobulin free light-chain measurement in primary
   amyloidosis: prognostic value and correlations with clinical features
SO BLOOD
LA English
DT Article
ID PRIMARY SYSTEMIC AMYLOIDOSIS; STEM-CELL TRANSPLANTATION; AL AMYLOIDOSIS;
   DIAGNOSTIC EVALUATION; MULTIPLE-MYELOMA; PROGRESSION; UTILITY; RATIO;
   ASSAY; RISK
AB Immunoglobulin free light chains (FLCs) are the precursors of amyloid fibrils in primary amyloidosis (AL). We studied the relationship between FLC levels and clinical features in 730 patients with newly diagnosed AL. The plasma cell clone was lambda in 72% patients, and kappa in 28% patients. kappa-AL had more GI tract and liver involvement, where as renal involvement was more with lambda-AL. While the overall survival (OS) was similar for kappa and lambda-AL, the median OS for those without an identifiable serum heavy chain was significantly shorter (12.6 vs 29.9 months; P = .02). The OS was shorter among those with a higher dFLC (involved FLC-uninvolved FLC; kappa > 29.4 mg/ dL or lambda > 18.2 mg/dL using median for cutoff); 10.9 vs 37.1 months; P < .001. In multivariate analysis, dFLC was independent of other prognostic factors. The type of light chain impacts the spectrum of organ involvement and the FLC burden correlates with survival in AL. (Blood. 2010;116(24):5126-5129)
C1 [Kumar, Shaji] Mayo Clin, Div Hematol, Dept Lab Med & Pathol, Div Hematol & Internal Med,Dept Biochem, Rochester, MN 55905 USA.
C3 Mayo Clinic
RP Kumar, S (corresponding author), Mayo Clin, Div Hematol, Dept Lab Med & Pathol, Div Hematol & Internal Med,Dept Biochem, 200 1st St SW, Rochester, MN 55905 USA.
EM kumar.shaji@mayo.edu
RI Rajkumar, S. Vincent/AAV-1834-2021; Gertz, Morie/K-2873-2019; Kumar,
   Shaji K/A-9853-2008
OI Rajkumar, S. Vincent/0000-0002-5862-1833; Dispenzieri,
   Angela/0000-0001-8780-9512; Leung, Nelson/0000-0002-5651-1411;
   Ramirez-Alvarado, Marina/0000-0003-2325-6773
FU National Cancer Institute, National Institutes of Health [CA62242,
   CA93842, CA10080]; Department of Health and Human Services; Paul
   Calabresi K12 grant
FX This work was supported in part by Hematologic Malignancies Program,
   Paul Calabresi K12 grant (S.K.) and grants CA62242, CA93842, and CA10080
   from the National Cancer Institute, National Institutes of Health, and
   the Department of Health and Human Services.
CR Abraham RS, 2003, AM J CLIN PATHOL, V119, P274, DOI 10.1309/LYWM47K2L8XYFFB3
   Akar H, 2005, AMYLOID, V12, P210, DOI 10.1080/13506120500352339
   Bochtler T, 2008, HAEMATOLOGICA, V93, P459, DOI 10.3324/haematol.11687
   Bradwell AR, 2001, CLIN CHEM, V47, P673
   Bryce AH, 2009, HAEMATOL-HEMATOL J, V94, P380, DOI 10.3324/haematol.13369
   COX DR, 1972, J R STAT SOC B, V34, P187
   Dispenzieri A, 2006, BLOOD, V107, P3378, DOI 10.1182/blood-2005-07-2922
   Dispenzieri A, 2008, BLOOD, V111, P785, DOI 10.1182/blood-2007-08-108357
   Gertz MA, 2005, BEST PRACT RES CL HA, V18, P709, DOI 10.1016/j.beha.2005.01.030
   Gertz MA, 2005, AM J HEMATOL, V79, P319, DOI 10.1002/ajh.20381
   KAPLAN EL, 1958, J AM STAT ASSOC, V53, P457, DOI 10.2307/2281868
   Katzmann JA, 2005, CLIN CHEM, V51, P878, DOI 10.1373/clinchem.2004.046870
   Katzmann JA, 2002, CLIN CHEM, V48, pA163
   Katzmann JA, 2009, CLIN CHEM, V55, P1517, DOI 10.1373/clinchem.2009.126664
   Kumar S, 2010, LEUKEMIA, V24, P1498, DOI 10.1038/leu.2010.128
   KYLE RA, 1995, SEMIN HEMATOL, V32, P45
   KYLE RA, 1961, ARCH INTERN MED, V107, P344, DOI 10.1001/archinte.1961.03620030032004
   Lachmann HJ, 2003, BRIT J HAEMATOL, V122, P78, DOI 10.1046/j.1365-2141.2003.04433.x
   Morris KL, 2007, INTERN MED J, V37, P456, DOI 10.1111/j.1445-5994.2007.01368.x
   Rajkumar SV, 2004, BRIT J HAEMATOL, V127, P308, DOI 10.1111/j.1365-2141.2004.05169.x
   Sanchorawala V, 2005, BONE MARROW TRANSPL, V36, P597, DOI 10.1038/sj.bmt.1705106
   Skinner M, 1983, Monogr Pathol, V24, P97
   Snozek CLH, 2008, LEUKEMIA, V22, P1933, DOI 10.1038/leu.2008.171
NR 23
TC 121
Z9 134
U1 0
U2 4
PU AMER SOC HEMATOLOGY
PI WASHINGTON
PA 1900 M STREET. NW SUITE 200, WASHINGTON, DC 20036 USA
SN 0006-4971
J9 BLOOD
JI Blood
PD DEC 9
PY 2010
VL 116
IS 24
BP 5126
EP 5129
DI 10.1182/blood-2010-06-290668
PG 4
WC Hematology
WE Science Citation Index Expanded (SCI-EXPANDED)
SC Hematology
GA 692GL
UT WOS:000285141200010
PM 20798235
OA Green Published
DA 2024-04-28
ER

PT J
AU Shen, KN
   Fu, WJ
   Wu, Y
   Dong, YJ
   Huang, ZX
   Wei, YQ
   Li, CR
   Sun, CY
   Chen, Y
   Miao, HL
   Zhang, YL
   Cao, XX
   Zhou, DB
   Li, J
AF Shen, Kai-Ni
   Fu, Wei-Jun
   Wu, Yu
   Dong, Yu-Jun
   Huang, Zhong-Xia
   Wei, Yong-Qiang
   Li, Chun-Rui
   Sun, Chun-Yan
   Chen, Ye
   Miao, Hui-Lei
   Zhang, Yue-Lun
   Cao, Xin-Xin
   Zhou, Dao-Bin
   Li, Jian
TI Doxycycline Combined With Bortezomib-Cyclophosphamide-Dexamethasone
   Chemotherapy for Newly Diagnosed Cardiac Light-Chain Amyloidosis: A
   Multicenter Randomized Controlled Trial
SO CIRCULATION
LA English
DT Article
DE amyloidosis; bortezomib; doxycycline; progression-free survival;
   randomized controlled trial; treatment outcome
ID COMPLETE HEMATOLOGIC RESPONSE; BRAIN NATRIURETIC PEPTIDE; AL
   AMYLOIDOSIS; STAGING SYSTEM; OUTCOMES; DEFINITION; TROPONINS; UPFRONT
AB BACKGROUND: Doxycycline was demonstrated in a retrospective study to be associated with greater survival in patients with light chain amyloidosis. Therefore, we prospectively compared the efficacy of bortezomib-cyclophosphamide-dexamethasone (CyBorD) and CyBorD combined with doxycycline for cardiac light chain amyloidosis.
   METHODS: This was a multicenter, open-label, randomized controlled trial. Patients with Mayo 2004 stage II to III light chain amyloidosis were included. Patients were randomized to doxycycline 100 mg twice daily along with 9 cycles of CyBorD (doxycycline group) or to 9 cycles of CyBorD alone (control group). The primary outcome was 2-year progression-free survival (PFS). PFS was defined as the time from randomization to death, hematologic progression, or organ progression (heart, kidney or liver). Hematologic progression was defined on the basis of a substantial increase in free light chain. An increase in either NT-proBNP (N-terminal pro B-type natriuretic peptide) or cardiac troponin was the main criterion for defining cardiac progression. Cardiac PFS, defined as the time from randomization to cardiac progression or death, was compared between groups in an exploratory analysis. The corresponding treatment hazard ratio was estimated with a Cox regression model.
   RESULTS: One hundred forty patients underwent randomization, with 70 in each group. The median age was 61 years (range, 33-78 years) with a male:female ratio of 1.75:1. Stage II disease was present in 34 (48.6%) and 33 (47.1%) patients in the doxycycline and control groups, respectively. After a median follow-up duration of 24.4 months, 32 of 70 (45.7%) patients in the doxycycline group and 30 of 70 (42.9%) patients in the control group experienced progression. PFS was not significantly different between groups (hazard ratio, 0.97 [95% CI, 0.59-1.60]; P=0.91). Cardiac progression occurred in 29 of 70 (41.4%) patients in the doxycycline group and 26 of 70 (37.1%) patients in the control group. The death rates for both groups by the end of follow-up was the same, 25 of 70 (35.7%). No significant differences were observed for either cardiac PFS (hazard ratio, 0.91 [95% CI, 0.54-1.55]; P=0.74) or overall survival (hazard ratio, 1.04 [95% CI, 0.60-1.81]; P=0.89).
   CONCLUSIONS: Our trial demonstrated that doxycycline combined with CyBorD failed to prolong PFS or cardiac PFS compared with CyBorD alone in cardiac light chain amyloidosis.
C1 [Shen, Kai-Ni; Miao, Hui-Lei; Cao, Xin-Xin; Zhou, Dao-Bin; Li, Jian] Chinese Acad Med Sci & Peking Union Med Coll, Peking Union Med Coll Hosp, Dept Hematol, 1 Shuaifuyuan, Beijing 100730, Peoples R China.
   [Zhang, Yue-Lun] Chinese Acad Med Sci & Peking Union Med Coll, Peking Union Med Coll Hosp, Med Res Ctr, Beijing, Peoples R China.
   [Fu, Wei-Jun] Second Mil Med Univ, Changzheng Hosp, Dept Hematol, Shanghai, Peoples R China.
   [Wu, Yu] Sichuan Univ, West China Hosp, Dept Hematol, Chengdu, Peoples R China.
   [Wu, Yu] Sichuan Univ, West China Hosp, Hematol Res Lab, Chengdu, Peoples R China.
   [Dong, Yu-Jun] Peking Univ First Hosp, Dept Hematol, Beijing, Peoples R China.
   [Huang, Zhong-Xia] Capital Med Univ, Beijing Chao Yang Hosp, Multiple Myeloma Med Ctr Beijing, Dept Hematol, Beijing, Peoples R China.
   [Wei, Yong-Qiang] Southern Med Univ, Nanfang Hosp, Dept Hematol, Guangzhou, Peoples R China.
   [Li, Chun-Rui] Huazhong Univ Sci & Technol, Tongji Hosp, Dept Hematol, Tongji Med Coll, Wuhan, Peoples R China.
   [Sun, Chun-Yan] Huazhong Univ Sci & Technol, Union Hosp, Inst Hematol, Tongji Med Coll, Wuhan, Peoples R China.
   [Chen, Ye] Capital Med Univ, Beijing Anzhen Hosp, Dept Hematol, Beijing, Peoples R China.
C3 Chinese Academy of Medical Sciences - Peking Union Medical College;
   Peking Union Medical College; Peking Union Medical College Hospital;
   Chinese Academy of Medical Sciences - Peking Union Medical College;
   Peking Union Medical College; Peking Union Medical College Hospital;
   Naval Medical University; Sichuan University; Sichuan University; Peking
   University; Capital Medical University; Southern Medical University -
   China; Huazhong University of Science & Technology; Huazhong University
   of Science & Technology; Capital Medical University
RP Li, J (corresponding author), Chinese Acad Med Sci & Peking Union Med Coll, Peking Union Med Coll Hosp, Dept Hematol, 1 Shuaifuyuan, Beijing 100730, Peoples R China.
EM lijian@pumch.cn
RI fang, yu/KCK-2014-2024; Li, Ren/JVZ-9153-2024; Chunrui,
   Li/AAY-7506-2021; Wei, Yongqiang/A-5865-2009; Wang, Zejun/KBB-8454-2024
OI Li, Ren/0000-0002-2579-2580; Chunrui, Li/0000-0001-5134-7133; Li,
   Jian/0000-0002-4549-0694
FU Capital Health Research and Development of Special Fund [2018-2-4015];
   National Natural Science Foundation of China [81974011]; CAMS Innovation
   Fund for Medical Sciences [2016-12M-1-002]; National Key Research and
   Development Program of China [2016YFC0901503]
FX This work was supported by the Capital Health Research and Development
   of Special Fund (grant 2018-2-4015 to Dr Li), the National Natural
   Science Foundation of China (grant 81974011 to Dr Li), the CAMS
   Innovation Fund for Medical Sciences (grant 2016-12M-1-002 to Dr Li),
   and the National Key Research and Development Program of China (grant
   2016YFC0901503 to Dr Li).
CR D'Souza A, 2020, ECLINICALMEDICINE, V23, DOI 10.1016/j.eclinm.2020.100361
   D'Souza A, 2017, CONT CLIN TRIAL COMM, V8, P33, DOI 10.1016/j.conctc.2017.08.012
   Diomede L, 2014, BLOOD, V123, P3543, DOI 10.1182/blood-2013-10-525634
   Dispenzieri A, 2004, BLOOD, V104, P1881, DOI 10.1182/blood-2004-01-0390
   Dispenzieri A, 2004, J CLIN ONCOL, V22, P3751, DOI 10.1200/JCO.2004.03.029
   Gertz MA, 2005, AM J HEMATOL, V79, P319, DOI 10.1002/ajh.20381
   Gertz M, 2016, AM J HEMATOL, V91, P947, DOI 10.1002/ajh.24433
   Gertz MA, 2020, AM J HEMATOL, V95, P848, DOI 10.1002/ajh.25819
   Johnson David W, 2012, Med J Aust, V197, P224
   Kastritis E, 2020, J CLIN ONCOL, V38, DOI 10.1200/JCO.20.01285
   Kastritis E, 2015, AM J HEMATOL, V90, pE60, DOI 10.1002/ajh.23936
   Kumar SK, 2012, BLOOD, V120
   Kumar SK, NCCN Clinical Practice Guidelines in Oncology: Multiple Myeloma
   Manwani R, 2019, BLOOD, V134, P2271, DOI 10.1182/blood.2019000834
   Mikhael JR, 2012, BLOOD, V119, P4391, DOI 10.1182/blood-2011-11-390930
   Muchtar E, 2017, BLOOD, V129, P2111, DOI 10.1182/blood-2016-11-751628
   Palladini G, 2021, AMYLOID, V28, P1, DOI 10.1080/13506129.2020.1868810
   Palladini G, 2020, BLOOD, V136, P71, DOI 10.1182/blood.2019004460
   Palladini G, 2015, BLOOD, V126, P612, DOI 10.1182/blood-2015-01-620302
   Palladini G, 2014, BLOOD, V124, P2325, DOI 10.1182/blood-2014-04-570010
   Palladini G, 2012, J CLIN ONCOL, V30, P4541, DOI 10.1200/JCO.2011.37.7614
   Sanchorawala V, 2015, BLOOD, V126, P2345, DOI 10.1182/blood-2015-08-662726
   Schulz KF, 2010, ANN INTERN MED, V152, P726, DOI 10.7326/0003-4819-152-11-201006010-00232
   Shen KN, 2019, AMYLOID, V26, P66, DOI 10.1080/13506129.2019.1594759
   Venner CP, 2014, LEUKEMIA, V28, P2304, DOI 10.1038/leu.2014.218
   Ward JE, 2011, BLOOD, V118, P6610, DOI 10.1182/blood-2011-04-351643
   Wechalekar AD, 2017, BLOOD CANCER J, V7, DOI 10.1038/bcj.2017.26
   Wechalekar AD, 2013, BLOOD, V121, P3420, DOI 10.1182/blood-2012-12-473066
NR 28
TC 24
Z9 26
U1 0
U2 12
PU LIPPINCOTT WILLIAMS & WILKINS
PI PHILADELPHIA
PA TWO COMMERCE SQ, 2001 MARKET ST, PHILADELPHIA, PA 19103 USA
SN 0009-7322
EI 1524-4539
J9 CIRCULATION
JI Circulation
PD JAN 4
PY 2022
VL 145
IS 1
BP 8
EP 17
DI 10.1161/CIRCULATIONAHA.121.055953
PG 10
WC Cardiac & Cardiovascular Systems; Peripheral Vascular Disease
WE Science Citation Index Expanded (SCI-EXPANDED)
SC Cardiovascular System & Cardiology
GA 2P2RU
UT WOS:000819596000005
PM 34503349
OA Bronze
DA 2024-04-28
ER

PT J
AU Desantis, F
   Miotto, M
   Milanetti, E
   Ruocco, G
   Di Rienzo, L
AF Desantis, Fausta
   Miotto, Mattia
   Milanetti, Edoardo
   Ruocco, Giancarlo
   Di Rienzo, Lorenzo
TI Computational evidences of a misfolding event in an aggregation-prone
   light chain preceding the formation of the non-native pathogenic dimer
SO PROTEINS-STRUCTURE FUNCTION AND BIOINFORMATICS
LA English
DT Article; Early Access
DE Light Chain Amyloidosis; Molecular dynamics simulation; Pathogenic
   Dimerization; Protein Aggregation; Protein misfolding
ID PROTEIN AGGREGATION; AMYLOID FIBRILLATION; DISEASE
AB Antibody light chain amyloidosis is a disorder in which protein aggregates, mainly composed of immunoglobulin light chains, deposit in diverse tissues impairing the correct functioning of organs. Interestingly, due to the high susceptibility of antibodies to mutations, AL amyloidosis appears to be strongly patient-specific. Indeed, every patient will display their own mutations that will make the proteins involved prone to aggregation thus hindering the study of this disease on a wide scale. In this framework, determining the molecular mechanisms that drive the aggregation could pave the way to the development of patient-specific therapeutics. Here, we focus on a particular patient-derived light chain, which has been experimentally characterized. We investigated the early phases of the aggregation pathway through extensive full-atom molecular dynamics simulations, highlighting a structural rearrangement and the exposure of two hydrophobic regions in the aggregation-prone species. Next, we moved to consider the pathological dimerization process through docking and molecular dynamics simulations, proposing a dimeric structure as a candidate pathological first assembly. Overall, our results shed light on the first phases of the aggregation pathway for a light chain at an atomic level detail, offering new structural insights into the corresponding aggregation process.
C1 [Desantis, Fausta] Ist Italiano Tecnol, Open Univ Affiliated Res Ctr, Genoa, Italy.
   [Desantis, Fausta; Miotto, Mattia; Milanetti, Edoardo; Ruocco, Giancarlo; Di Rienzo, Lorenzo] Ist Italiano Tecnol IIT, Ctr Life Nano & Neuro Sci, Rome, Italy.
   [Milanetti, Edoardo; Ruocco, Giancarlo] Sapienza Univ Rome, Dept Phys, Rome, Italy.
   [Di Rienzo, Lorenzo] Ist Italiano Tecnol IIT, Ctr Life Nano & Neuro Sci, Viale Regina Elena 291, I-00161 Rome, Italy.
C3 Istituto Italiano di Tecnologia - IIT; Istituto Italiano di Tecnologia -
   IIT; Sapienza University Rome; Istituto Italiano di Tecnologia - IIT
RP Di Rienzo, L (corresponding author), Ist Italiano Tecnol IIT, Ctr Life Nano & Neuro Sci, Viale Regina Elena 291, I-00161 Rome, Italy.
EM lorenzo.dirienzo@iit.it
RI Miotto, Mattia/HLH-6759-2023; Di Rienzo, Lorenzo/KBC-5114-2024;
   Milanetti, Edoardo/ABD-4210-2021
OI Miotto, Mattia/0000-0002-0043-8921; Di Rienzo,
   Lorenzo/0000-0003-4114-5049; 
FU European Research Council [855923, 101098989]; Synergy grant programme,
   project ASTRA Grant [CN00000041, CUP J33C22001130001]; National Center
   for Gene Therapy [ARC@IIT]; Open University Affiliated Research Centre
   at Istituto Italiano di Tecnologia
FX This research was partially funded by grants from Synergy grant
   programme, project ASTRA Grant (ASTRA, n. 855923); Pathfinder Open
   Programme, project ivBM-4PAP (ivBM-4PAP, n. 101098989); Project
   "National Center for Gene Therapy and Drugs based on RNA Technology"
   (CN00000041) financed by NextGeneration EU PNRR MUR-M4C2-Action 1.4-Call
   Potenziamento strutture di ricerca e creazione di "campioni nazionali di
   R&S" (CUP J33C22001130001). The authors would like to thank the Open
   University Affiliated Research Centre at Istituto Italiano di Tecnologia
   (ARC@IIT), part of the Open University, Milton Keynes MK76AA, United
   Kingdom. All the authors also thank Raffaello Potestio, Roberto
   Menichetti, Johannes Buchner and Martin Zacharias for the very helpful
   discussions.
CR Abraham Mark James, 2015, SoftwareX, V1-2, P19, DOI 10.1016/j.softx.2015.06.001
   Absmeier RM, 2023, FEBS J, V290, P1398, DOI 10.1111/febs.16390
   Aguzzi A, 2010, NAT REV DRUG DISCOV, V9, P237, DOI 10.1038/nrd3050
   Blancas-Mejia LM, 2018, CHEM COMMUN, V54, P10664, DOI 10.1039/c8cc04396e
   Blancas-Mejía LM, 2013, ANNU REV BIOCHEM, V82, P745, DOI 10.1146/annurev-biochem-072611-130030
   Blokhuis AM, 2013, ACTA NEUROPATHOL, V125, P777, DOI 10.1007/s00401-013-1125-6
   Brooks BR, 2009, J COMPUT CHEM, V30, P1545, DOI 10.1002/jcc.21287
   Bussi G, 2007, J CHEM PHYS, V126, DOI 10.1063/1.2408420
   Chiti F, 2017, ANNU REV BIOCHEM, V86, P27, DOI 10.1146/annurev-biochem-061516-045115
   Desantis F., 2022, Sci Rep, V12, P1
   Di Rienzo L, 2023, COMPUT STRUCT BIOTEC, V21, P3002, DOI 10.1016/j.csbj.2023.05.004
   Di Rienzo L, 2021, FRONT MOL BIOSCI, V8, DOI 10.3389/fmolb.2021.626837
   Dominguez C, 2003, J AM CHEM SOC, V125, P1731, DOI 10.1021/ja026939x
   Eisele YS, 2015, NAT REV DRUG DISCOV, V14, P759, DOI 10.1038/nrd4593
   Erijman A, 2014, PLOS ONE, V9, DOI 10.1371/journal.pone.0110085
   Gertz M, 2016, AM J HEMATOL, V91, P947, DOI 10.1002/ajh.24433
   Gonzalez-Duarte A, 2021, INT J MOL SCI, V22, DOI 10.3390/ijms222313158
   Grassmann G, 2023, SCI REP-UK, V13, DOI 10.1038/s41598-023-37130-z
   Grassmann G, 2021, BIOMOLECULES, V11, DOI 10.3390/biom11121905
   Housmans JAJ, 2023, FEBS J, V290, P554, DOI 10.1111/febs.16312
   Jandova Z, 2021, J CHEM THEORY COMPUT, V17, P5944, DOI 10.1021/acs.jctc.1c00336
   Kalia M, 2023, COMPUT STRUCT BIOTEC, V21, P5296, DOI 10.1016/j.csbj.2023.09.016
   Kazman P, 2021, NAT COMMUN, V12, DOI 10.1038/s41467-021-26845-0
   Kazman P, 2020, ELIFE, V9, DOI 10.7554/eLife.52300
   Lavatelli F, 2008, MOL CELL PROTEOMICS, V7, P1570, DOI 10.1074/mcp.M700545-MCP200
   Merlini G, 2018, NAT REV DIS PRIMERS, V4, DOI 10.1038/s41572-018-0034-3
   Merlini G, 2017, HEMATOL-AM SOC HEMAT, P1, DOI 10.1182/asheducation-2017.1.1
   Meunier-Carmenate Y, 2023, BIOCHEMISTRY-US, V62, P1000, DOI 10.1021/acs.biochem.2c00704
   Milanetti E, 2023, CHEM-BIOL INTERACT, V374, DOI 10.1016/j.cbi.2023.110380
   Miotto M, 2023, FRONT MOL BIOSCI, V10, DOI 10.3389/fmolb.2023.1205919
   Miotto M, 2022, BIOINFORMATICS, V38, P2060, DOI 10.1093/bioinformatics/btab868
   Miotto M, 2022, COMMUN BIOL, V5, DOI 10.1038/s42003-021-02946-w
   Miotto M, 2020, J CHEM INF MODEL, V60, P1884, DOI 10.1021/acs.jcim.9b01027
   Miotto M, 2019, BIOINFORMATICS, V35, P2569, DOI 10.1093/bioinformatics/bty1011
   Murphy MP, 2010, J ALZHEIMERS DIS, V19, P311, DOI [10.3233/JAD-2009-1221, 10.3233/JAD-2010-1221]
   Noji M, 2021, COMMUN BIOL, V4, DOI 10.1038/s42003-020-01641-6
   Papavasiliou FN, 2002, CELL, V109, pS35, DOI 10.1016/S0092-8674(02)00706-7
   PARRINELLO M, 1980, PHYS REV LETT, V45, P1196, DOI 10.1103/PhysRevLett.45.1196
   Qin ZJ, 2007, BIOCHEMISTRY-US, V46, P3521, DOI 10.1021/bi061716v
   R Core Team, 2023, R: a language and environment for statistical computing
   Radom F, 2018, PLOS COMPUT BIOL, V14, DOI 10.1371/journal.pcbi.1006182
   Ramirez-Alvarado M, 2012, CURR TOP MED CHEM, V12, P2523
   RICHARDS FM, 1977, ANNU REV BIOPHYS BIO, V6, P151, DOI 10.1146/annurev.bb.06.060177.001055
   Rottenaicher GJ, 2021, J BIOL CHEM, V296, DOI 10.1016/j.jbc.2021.100334
   Solomon A, 1998, P NATL ACAD SCI USA, V95, P9547, DOI 10.1073/pnas.95.16.9547
   Souillac PO, 2002, J BIOL CHEM, V277, P12666, DOI 10.1074/jbc.M109229200
   TONEGAWA S, 1983, NATURE, V302, P575, DOI 10.1038/302575a0
   van Zundert GCP, 2016, J MOL BIOL, V428, P720, DOI 10.1016/j.jmb.2015.09.014
   Vangone A, 2015, ELIFE, V4, DOI 10.7554/eLife.07454
   Vaquer-Alicea J, 2019, ANNU REV BIOCHEM, V88, P785, DOI 10.1146/annurev-biochem-061516-045049
   Wechalekar AD, 2016, LANCET, V387, P2641, DOI 10.1016/S0140-6736(15)01274-X
NR 51
TC 0
Z9 0
U1 2
U2 2
PU WILEY
PI HOBOKEN
PA 111 RIVER ST, HOBOKEN 07030-5774, NJ USA
SN 0887-3585
EI 1097-0134
J9 PROTEINS
JI Proteins
PD 2024 FEB 5
PY 2024
DI 10.1002/prot.26672
EA FEB 2024
PG 11
WC Biochemistry & Molecular Biology; Biophysics
WE Science Citation Index Expanded (SCI-EXPANDED)
SC Biochemistry & Molecular Biology; Biophysics
GA HC2A8
UT WOS:001157213300001
PM 38314653
DA 2024-04-28
ER

PT J
AU Kristen, AV
   Sack, FU
   Schonland, SO
   Hegenbart, U
   Helmke, BM
   Koch, A
   Schnabel, PA
   Röcken, C
   Hardt, S
   Remppis, A
   Goldschmidt, H
   Karck, M
   Ho, AD
   Katus, HA
   Dengler, TJ
AF Kristen, Arnt V.
   Sack, Falk-Udo
   Schonland, Stefan O.
   Hegenbart, Ute
   Helmke, Burkhard M.
   Koch, Achim
   Schnabel, Philipp A.
   Roecken, Christoph
   Hardt, Stefan
   Remppis, Andrew
   Goldschmidt, Hartmut
   Karck, Matthias
   Ho, Anthony D.
   Katus, Hugo A.
   Dengler, Thomas J.
TI Staged heart transplantation and chemotherapy as a treatment option in
   patients with severe cardiac light-chain amyloidosis
SO EUROPEAN JOURNAL OF HEART FAILURE
LA English
DT Article
DE Amyloidosis; Autologous stem cell transplantation; Heart
   transplantation; Survival
ID STEM-CELL TRANSPLANTATION; HIGH-DOSE MELPHALAN; PRIMARY SYSTEMIC
   AMYLOIDOSIS; AL AMYLOIDOSIS; PROGNOSTIC-SIGNIFICANCE; MULTIPLE-MYELOMA;
   SURVIVAL; DEXAMETHASONE; IMPLANTATION; SUPERIOR
AB Aims The prognosis of advanced cardiac tight-chain amyloidosis is poor. Heart transplantation might enable causative therapy and ultimately improve prognosis.
   Methods and results Nineteen patients with cardiac amyloidosis but no obvious involvement of other organs were scheduled for heart transplantation. Four to 6 months later, high-dose melphalan chemotherapy and autologous stem cell transplantation (HDM-ASCT) was planned in patients not in complete remission. Seven of nineteen patients died while waiting for heart transplantation. The remaining 12 patients (complete remission, n = 4) underwent surgery. Chemotherapy in patients not in complete remission consisted of HDM-ASCT (n = 5/12; subsequent complete remission, n = 2; partial remission, In = 3) or melphalan-prednisolone (partial remission, n = 1). Two of twelve patients were ineligible for any chemotherapy. Three of twelve patients died [423.5 (105-2131) days] from progressive disease, relapse, or sepsis. The 1- and 3-year survival rates were 83 and 83%, respectively, similar to those of patients undergoing heart transplantation for standard indications. Corresponding survival rates stratified by haematological response were 100 and 100% for complete remission (partial remission, 100 and 100%; progressive disease, 0 and 0%).
   Conclusion Heart transplantation in advanced cardiac amyloidosis is a promising approach to interrupting the vicious circle of ineligibility for potential curative chemotherapeutic treatment and extremely poor prognosis of cardiac amyloidosis without chemotherapy. Highly urgent heart transplantation combined with subsequent HDM-ASCT appears to offer a successful treatment option to improve the poor outcome of cardiac amyloidosis. However, it should be restricted to highly selected patients in specialized centres.
C1 [Kristen, Arnt V.; Hardt, Stefan; Remppis, Andrew; Katus, Hugo A.; Dengler, Thomas J.] Univ Heidelberg Hosp, Dept Cardiol Angiol & Resp Med, D-69120 Heidelberg, Germany.
   [Sack, Falk-Udo; Koch, Achim; Karck, Matthias] Univ Heidelberg Hosp, Dept Cardiac Surg, D-69120 Heidelberg, Germany.
   [Schonland, Stefan O.; Hegenbart, Ute; Goldschmidt, Hartmut; Ho, Anthony D.] Univ Heidelberg Hosp, Dept Haematol Oncol & Rheumatol, D-69120 Heidelberg, Germany.
   [Helmke, Burkhard M.; Schnabel, Philipp A.] Univ Heidelberg Hosp, Inst Pathol, D-69120 Heidelberg, Germany.
   [Roecken, Christoph] Charite, Inst Pathol, Berlin, Germany.
C3 Ruprecht Karls University Heidelberg; Ruprecht Karls University
   Heidelberg; Ruprecht Karls University Heidelberg; Ruprecht Karls
   University Heidelberg; Free University of Berlin; Humboldt University of
   Berlin; Charite Universitatsmedizin Berlin
RP Kristen, AV (corresponding author), Univ Heidelberg Hosp, Dept Cardiol Angiol & Resp Med, Neuenheimer Feld 410, D-69120 Heidelberg, Germany.
EM arnt_kristen@med.uni-heidelberg.de
RI Röcken, Christoph/A-9239-2010; Goldschmidt, Hartmut/AAL-8069-2021;
   Schönland, Stefan/AAV-5607-2020
OI Röcken, Christoph/0000-0002-6989-8002; Schönland,
   Stefan/0000-0002-4853-5579
CR Abdelkefi A, 2008, BLOOD, V111, P1805, DOI 10.1182/blood-2007-07-101212
   Bensinger WI, 2006, LEUKEMIA, V20, P1683, DOI 10.1038/sj.leu.2404333
   Bensinger WI, 2002, BIOMED PHARMACOTHER, V56, P133, DOI 10.1016/S0753-3322(02)00175-0
   Bensinger W, 2008, J CLIN ONCOL, V26, P480, DOI 10.1200/JCO.2007.11.6863
   Comenzo RL, 2002, BLOOD, V99, P4276, DOI 10.1182/blood.V99.12.4276
   CUETOGARCIA L, 1985, J AM COLL CARDIOL, V6, P737, DOI 10.1016/S0735-1097(85)80475-7
   Dispenzieri A, 2004, BLOOD, V103, P3960, DOI 10.1182/blood-2003-12-4192
   Dispenzieri A, 2003, LANCET, V361, P1787, DOI 10.1016/S0140-6736(03)13396-X
   Dubrey SW, 1997, HEART, V78, P74, DOI 10.1136/hrt.78.1.74
   Dubrey SW, 2004, J HEART LUNG TRANSPL, V23, P1142, DOI 10.1016/j.healun.2003.08.027
   Dubrey SW, 1998, QJM-MON J ASSOC PHYS, V91, P141, DOI 10.1093/qjmed/91.2.141
   Galli M, 2005, HAEMATOLOGICA, V90, P1643
   Gertz MA, 2002, AM J MED, V113, P549, DOI 10.1016/S0002-9343(02)01208-1
   Gertz MA, 2004, BLOOD REV, V18, P17, DOI 10.1016/S0268-960X(03)00027-4
   GERTZ MA, 1991, BLOOD, V77, P257
   Gillmore JD, 2006, BLOOD, V107, P1227, DOI 10.1182/blood-2005-08-3253
   Jaccard A, 2007, NEW ENGL J MED, V357, P1083, DOI 10.1056/NEJMoa070484
   KLEIN AL, 1991, CIRCULATION, V83, P808, DOI 10.1161/01.CIR.83.3.808
   Koch A, 2005, EUR J CARDIO-THORAC, V28, P717, DOI 10.1016/j.ejcts.2005.07.016
   Koyama J, 2002, CIRCULATION, V106, P556, DOI 10.1161/01.CIR.0000023530.86718.B0
   Kpodonu J, 2005, J HEART LUNG TRANSPL, V24, P1763, DOI 10.1016/j.healun.2004.08.025
   Kristen AV, 2008, HEART RHYTHM, V5, P235, DOI 10.1016/j.hrthm.2007.10.016
   Kristen AV, 2007, J HEART LUNG TRANSPL, V26, P1313, DOI 10.1016/j.healun.2007.09.014
   Kristen AV, 2007, EUR J HEART FAIL, V9, P617, DOI 10.1016/j.ejheart.2007.01.012
   Kristen AV, 2005, TRANSPLANTATION, V80, pS151, DOI 10.1097/01.tp.0000187111.00076.1a
   Mollee PN, 2004, BONE MARROW TRANSPL, V33, P271, DOI 10.1038/sj.bmt.1704344
   Palladini G, 2003, CIRCULATION, V107, P2440, DOI 10.1161/01.CIR.0000068314.02595.B2
   Palladini G, 2004, BLOOD, V103, P2936, DOI 10.1182/blood-2003-08-2788
   Palladini G, 2001, PACE, V24, P1228, DOI 10.1046/j.1460-9592.2001.01228.x
   Perfetti V, 2006, HAEMATOLOGICA, V91, P1635
   Perz JB, 2006, CLIN RES CARDIOL, V95, P671, DOI 10.1007/s00392-006-0439-y
   Perz JB, 2004, BRIT J HAEMATOL, V127, P543, DOI 10.1111/j.1365-2141.2004.05232.x
   Sanchorawala V, 2007, BLOOD, V110, P3561, DOI 10.1182/blood-2007-07-099481
   Skinner M, 2004, ANN INTERN MED, V140, P85, DOI 10.7326/0003-4819-140-2-200401200-00008
   Stewart S, 2005, J HEART LUNG TRANSPL, V24, P1710, DOI 10.1016/j.healun.2005.03.019
   Taylor DO, 2007, J HEART LUNG TRANSPL, V26, P769, DOI 10.1016/j.healun.2007.06.004
   Tei CW, 1996, J AM COLL CARDIOL, V28, P658, DOI 10.1016/0735-1097(96)00202-1
   1967, WISS MED J, V66, P25
NR 38
TC 36
Z9 40
U1 0
U2 1
PU WILEY
PI HOBOKEN
PA 111 RIVER ST, HOBOKEN 07030-5774, NJ USA
SN 1388-9842
EI 1879-0844
J9 EUR J HEART FAIL
JI Eur. J. Heart Fail.
PD OCT
PY 2009
VL 11
IS 10
BP 1014
EP 1020
DI 10.1093/eurjhf/hfp121
PG 7
WC Cardiac & Cardiovascular Systems
WE Science Citation Index Expanded (SCI-EXPANDED)
SC Cardiovascular System & Cardiology
GA 509BI
UT WOS:000270985600014
PM 19789405
DA 2024-04-28
ER

PT J
AU Perfetti, V
   Siena, S
   Palladini, G
   Bregni, M
   Di Nicola, M
   Obici, L
   Magni, M
   Brunetti, L
   Gianni, AM
   Merlini, G
AF Perfetti, Vittorio
   Siena, Salvatore
   Palladini, Giovanni
   Bregni, Marco
   Di Nicola, Massimo
   Obici, Laura
   Magni, Michele
   Brunetti, Laura
   Gianni, Alessandro Massimo
   Merlini, Giampaolo
TI Long-term results of a risk-adapted approach to melphalan conditioning
   in autologous peripheral blood stem cell transplantation for primary
   (AL) amyloidosis
SO HAEMATOLOGICA
LA English
DT Article
DE primary amyloidosis; autologous peripheral blood transplantation; AL
   amyloidosis
ID PRIMARY SYSTEMIC AMYLOIDOSIS; BRAIN NATRIURETIC PEPTIDE; HIGH-DOSE
   DEXAMETHASONE; INTRAVENOUS MELPHALAN; CARDIAC TROPONINS; SURVIVAL
AB Background and Objectives. High-dose melphalan with autologous peripheral blood stem cell transplantation (ASCT) is an effective treatment for systemic primary amyloidosis. This procedure is, however, associated with substantial toxicity and mortality, particularly if the heart is involved. Refined selection of patients suitable for transplantation and personalized adaptation of the doses of melphalan might improve the outcome.
   Design and Methods. Twenty-two consecutive patients were selected for age, number of organ systems involved, heart and kidney function, and treated with risk-adapted melphalan conditioning. This was first-line therapy in 81% of cases.
   Results. Fifty-five percent of the patients had amyloid involvement of two organ systems, with renal involvement predominant in half. Approximately 70% received full-dose melphalan. Toxicity was manageable and three transplant-related deaths (14%) occurred only in the early phase of the study. The median overall survival was 68 months. The intent-to-treat hematologic response rate was 55% at +12 months (complete, 36%; partial, 19%), which was accompanied by organ responses in 75%. Survival was positively influenced by: (i) hematologic response at +3 months (complete+partial responses 55%, median not reached, more than 108 months; no response, median 17 months) (p=0.001); (ii) amyloid involvement of a single organ system (p=0.016). Prolonged follow-up demonstrated that remissions are durable, but relapses may occur as 4 of 12 responsive patients (33%) relapsed, three from complete response, between +30 to +38 months.
   Interpretation and Conclusions. The present risk-adapted approach produced acceptable toxicity and peri-transplant mortality with prolonged survival in responsive patients. Additional therapy should be considered if no hematologic response is observed at +3 months after ASCT.
C1 [Perfetti, Vittorio; Palladini, Giovanni; Obici, Laura; Merlini, Giampaolo] Univ Pavia, IRCSS Policlin S Matteo, Amyloid Ctr, Pavia, Italy.
   [Perfetti, Vittorio; Brunetti, Laura] Univ Pavia, IRCSS Policlin S Matteo, Internal Med & Med Oncol Dept, Pavia, Italy.
   [Merlini, Giampaolo] Univ Pavia, IRCSS Policlin S Matteo, Dept Biochem, Biotechnol Labs, Pavia, Italy.
   [Siena, Salvatore; Bregni, Marco; Di Nicola, Massimo; Magni, Michele; Gianni, Alessandro Massimo] Ist Nazl Tumori, Div Med Oncol C, Milan, Italy.
C3 University of Pavia; University of Pavia; University of Pavia;
   Fondazione IRCCS Istituto Nazionale Tumori Milan
RP Merlini, G (corresponding author), IRCCS, Policlin S Matteo, Amyloid Ctr, Ple Golgi 2, I-27100 Pavia, Italy.
EM gmerlini@smatteo.pv.it
RI Magni, Michele/AAC-1310-2020; Di Nicola, Massimo/C-7694-2017; Merlini,
   Giampaolo/A-3817-2008; Palladini, Giovanni/G-1763-2010; OBICI, Laura
   Piera/AAC-3060-2019
OI Magni, Michele/0000-0003-0890-7144; bregni, marco/0000-0002-3789-1199;
   SIENA, SALVATORE/0000-0002-2681-2846; Merlini,
   Giampaolo/0000-0001-7680-3254; Palladini, Giovanni/0000-0001-5994-5138;
   OBICI, Laura Piera/0000-0001-7468-700X
FU Italian Ministry of Health; IRCCS Policlinico San Matteo; CARIPLO
   Foundation, Milan; Carlo Bernasconi family research fund; Ghislieri
   Foundation
FX Supported by grants from the Italian Ministry of Health, IRCCS
   Policlinico San Matteo, the CARIPLO Foundation, Milan, and the Carlo
   Bernasconi family research fund. Giovanni Palladini is the recipient of
   a study grant from the Ghislieri Foundation.
CR Comenzo RL, 1999, BRIT J HAEMATOL, V104, P553, DOI 10.1046/j.1365-2141.1999.01216.x
   Comenzo RL, 2002, BLOOD, V99, P4276, DOI 10.1182/blood.V99.12.4276
   Dhodapkar MV, 2004, BLOOD, V104, P3520, DOI 10.1182/blood-2004-05-1924
   Dispenzieri A, 2001, J CLIN ONCOL, V19, P3350, DOI 10.1200/JCO.2001.19.14.3350
   Dispenzieri A, 2004, BLOOD, V104, P1881, DOI 10.1182/blood-2004-01-0390
   Dispenzieri A, 2004, J CLIN ONCOL, V22, P3751, DOI 10.1200/JCO.2004.03.029
   Dispenzieri A, 2004, BLOOD, V103, P3960, DOI 10.1182/blood-2003-12-4192
   Gertz MA, 2004, BONE MARROW TRANSPL, V34, P1025, DOI 10.1038/sj.bmt.1704691
   Gertz MA, 2002, AM J MED, V113, P549, DOI 10.1016/S0002-9343(02)01208-1
   Gertz MA, 2005, AM J HEMATOL, V79, P319, DOI 10.1002/ajh.20381
   Jaccard A, 2005, BLOOD, V106, p127A
   Kumar S, 2001, BONE MARROW TRANSPL, V28, P381, DOI 10.1038/sj.bmt.1703155
   KYLE RA, 1995, SEMIN HEMATOL, V32, P45
   Lachmann HJ, 2003, BRIT J HAEMATOL, V122, P78, DOI 10.1046/j.1365-2141.2003.04433.x
   Merlini G, 2003, NEW ENGL J MED, V349, P583, DOI 10.1056/NEJMra023144
   Merlini G., 2004, HEMATOL-AM SOC HEMAT, P261
   Moreau P, 1998, BRIT J HAEMATOL, V101, P766, DOI 10.1046/j.1365-2141.1998.00772.x
   Obici L, 2005, BBA-PROTEINS PROTEOM, V1753, P11, DOI 10.1016/j.bbapap.2005.08.014
   Oran B, 2005, BONE MARROW TRANSPL, V35, P567, DOI 10.1038/sj.bmt.1704826
   Palladini G, 2003, CIRCULATION, V107, P2440, DOI 10.1161/01.CIR.0000068314.02595.B2
   Palladini G, 2005, BLOOD, V105, P2949, DOI 10.1182/blood-2004-08-3231
   Palladini G, 2004, BLOOD, V103, P2936, DOI 10.1182/blood-2003-08-2788
   Perfetti V, 2002, BLOOD, V100, P948, DOI 10.1182/blood-2002-01-0114
   PERFETTI V, 1995, HAEMATOLOGICA, V80, P409
   Saba N, 1999, BONE MARROW TRANSPL, V24, P853, DOI 10.1038/sj.bmt.1702005
   Sanchorawala V, 2005, BONE MARROW TRANSPL, V36, P597, DOI 10.1038/sj.bmt.1705106
   Skinner M, 2004, ANN INTERN MED, V140, P85, DOI 10.7326/0003-4819-140-2-200401200-00008
NR 27
TC 32
Z9 33
U1 0
U2 1
PU FERRATA STORTI FOUNDATION
PI PAVIA
PA VIA GIUSEPPE BELLI 4, 27100 PAVIA, ITALY
SN 0390-6078
J9 HAEMATOLOGICA
JI Haematologica
PD DEC 1
PY 2006
VL 91
IS 12
BP 1635
EP 1643
PG 9
WC Hematology
WE Science Citation Index Expanded (SCI-EXPANDED)
SC Hematology
GA VI6PQ
UT WOS:000506901200008
PM 17145600
DA 2024-04-28
ER

PT J
AU Khetta, M
   Lemaître, C
   Duchez, VL
   Benhamou, Y
   Leprêtre, S
   Köning, E
   Lévesque, H
   Savoye, G
   Goria, O
AF Khetta, M.
   Lemaitre, C.
   Duchez, V. Lecam
   Benhamou, Y.
   Lepretre, S.
   Koening, E.
   Levesque, H.
   Savoye, G.
   Goria, O.
TI Spontaneous intrahepatic hematoma: An unexpected etiology
SO REVUE DE MEDECINE INTERNE
LA French
DT Article
DE Amyloidosis; Acquired von Willebrand syndrome; Hepatic hematoma;
   Multiple myeloma
ID VON-WILLEBRAND-SYNDROME; DISEASE; AMYLOIDOSIS; PATHOGENESIS; MANAGEMENT;
   DIAGNOSIS
AB Introduction. - Diagnosis of AL amyloidosis can be complicated by the diversity and the absence of specificity of symptoms.
   Case report. - We report a patient who presented with a non-traumatic hepatic hematoma, leading to the discovery of hepatic amyloidosis secondary to probable multiple myeloma. The originality of our report lies in the discovery of two acquired abnormalities of haemostasis: a factor X deficiency and an acquired von Willebrand syndrome, by a likely inhibitor.
   Conclusion. - Our case report is a reminder of the importance of haemostasis analysis in AL amyloidosis. (C) 2014 Societe nationale francaise de medecine interne (SNFMI). Published by Elsevier Masson SAS. All rights reserved.
C1 [Khetta, M.; Benhamou, Y.; Levesque, H.] CHU, Serv Med Interne, F-76230 Bois Guillaume, France.
   [Lemaitre, C.; Savoye, G.; Goria, O.] CHU Charles Nicolle, Serv Hepatogastroenterol, F-76031 Rouen, France.
   [Duchez, V. Lecam] CHU Charles Nicolle, Hemostase Lab, F-76031 Rouen, France.
   [Lepretre, S.] Ctr Henri Becquerel, F-76038 Rouen, France.
   [Koening, E.] CHU Charles Nicolle, Serv Radiol, F-76031 Rouen, France.
   [Duchez, V. Lecam; Benhamou, Y.; Levesque, H.] CHU Rouen, INSERM, U1096, F-76031 Rouen, France.
   [Savoye, G.] CHU Rouen, INSERM, U1073, F-76031 Rouen, France.
C3 Universite de Rouen Normandie; CHU de Rouen; Universite de Rouen
   Normandie; CHU de Rouen; UNICANCER; Centre Henri Becquerel; Universite
   de Rouen Normandie; CHU de Rouen; Universite de Rouen Normandie; CHU de
   Rouen; Institut National de la Sante et de la Recherche Medicale
   (Inserm); Universite de Rouen Normandie; CHU de Rouen; Institut National
   de la Sante et de la Recherche Medicale (Inserm)
RP Goria, O (corresponding author), CHU Charles Nicolle, Serv Hepatogastroenterol, 1 Rue Gerrnont, F-76031 Rouen, France.
EM odile.goria@chu-rouen.fr
OI Savoye, Guillaume/0000-0002-9200-2067
CR Boissier E, 2013, REV MED INTERNE
   Cohen A., 2002, COEUR MED INTERNE, V2, P1605
   Dao T, 2005, ENCY MED CHIR 2005
   Eby C, 2009, BRIT J HAEMATOL, V145, P151, DOI 10.1111/j.1365-2141.2008.07577.x
   Federici AB, 2000, THROMB HAEMOSTASIS, V84, P345
   Federici AB, 1998, BLOOD, V92, P2707, DOI 10.1182/blood.V92.8.2707.420k25_2707_2711
   Federici AB, 2000, EXPERT OPIN INV DRUG, V9, P347, DOI 10.1517/13543784.9.2.347
   Hivert B, 2012, BLOOD, V120, P3214, DOI 10.1182/blood-2011-11-388256
   Kos CA, 2007, AM J HEMATOL, V82, P363, DOI 10.1002/ajh.20829
   Kumar S, 2002, MAYO CLIN PROC, V77, P181
   Levesque H, 1993, Eur J Med, V2, P287
   Lovat LB, 1998, GUT, V42, P727, DOI 10.1136/gut.42.5.727
   Mukhopadhya Ashis, 2004, Indian J Gastroenterol, V23, P26
   Park MA, 2003, MEDICINE, V82, P291, DOI 10.1097/01.md.0000091183.93122.c7
   Tefferi A, 1997, AM J MED, V103, P536, DOI 10.1016/S0002-9343(97)00239-8
   Tiede A, 2012, THROMB RES, V130, pS2, DOI 10.1016/S0049-3848(13)70003-3
   TOBELEM G, 1984, NOUV REV FR HEMATOL, V26, P343
   Veyradier A, 2000, THROMB HAEMOSTASIS, V84, P175, DOI 10.1055/s-0037-1613993
   Viallard JF, 1999, BRIT J HAEMATOL, V105, P532, DOI 10.1111/j.1365-2141.1999.01360.x
   Wu T, 2010, BLOOD, V115, P370, DOI 10.1182/blood-2009-03-210369
   Yoshida K, 2006, ANN THORAC SURG, V81, P490, DOI 10.1016/j.athoracsur.2005.07.074
NR 21
TC 2
Z9 2
U1 0
U2 3
PU ELSEVIER FRANCE-EDITIONS SCIENTIFIQUES MEDICALES ELSEVIER
PI PARIS
PA 23 RUE LINOIS, 75724 PARIS, FRANCE
SN 0248-8663
J9 REV MED INTERNE
JI Rev. Med. Interne
PD FEB
PY 2015
VL 36
IS 2
BP 127
EP 130
DI 10.1016/j.revmed.2013.11.016
PG 4
WC Medicine, General & Internal
WE Science Citation Index Expanded (SCI-EXPANDED)
SC General & Internal Medicine
GA CB3EA
UT WOS:000349509800009
PM 24657041
DA 2024-04-28
ER

PT J
AU Sanchorawala, V
   Seldin, DC
   Magnani, B
   Skinner, M
   Wright, DG
AF Sanchorawala, V
   Seldin, DC
   Magnani, B
   Skinner, M
   Wright, DG
TI Serum free light-chain responses after high-dose intravenous melphalan
   and autologous stem cell transplantation for AL (primary) amyloidosis
SO BONE MARROW TRANSPLANTATION
LA English
DT Article
DE AL amyloidosis; stem cell transplantation; serum free light-chain assay
ID PRIMARY SYSTEMIC AMYLOIDOSIS
AB Serum free light-chain (FLC) concentrations were measured by a sensitive nephelometric immunoassay in 66 patients with AL amyloidosis before and after treatment with high-dose melphalan and autologous stem cell transplantation (HDM/SCT). At 1 year after HDM/SCT, 27 patients (41%) achieved a complete hematologic response (CR), that is, disappearance of the monoclonal gammopathy previously evident by immunofixation electrophoresis (IFE) in serum and urine and of plasma cell clonality in the bone marrow. Abnormally elevated FLC levels became normal in 27 patients ( 41%), and decreased by >90% in 37 (56%). Average improvements in FLC were 94% for patients who achieved a CR and 72% for those who did not (P = 0.0001). However, a reduction in FLC of >90% was associated with a similar high likelihood of clinical improvement and prolonged survival, whether or not patients achieved a CR. While CR, as defined by standard criteria, is a more stringent indicator of hematologic response than are decreases in abnormally elevated FLC levels per se, these measures of hematologic response are complementary, and decreases in FLC are more readily detected early after treatment than are the changes in IFE and marrow studies required to determine CR.
C1 Boston Med Ctr, Dept Med, Hematol Oncol Sect, Boston, MA 02118 USA.
   Boston Med Ctr, Dept Lab Med, Boston, MA 02118 USA.
   Boston Med Ctr, Amyloid Treatment & Res Program, Boston, MA 02118 USA.
C3 Boston Medical Center; Boston Medical Center; Boston Medical Center
RP Sanchorawala, V (corresponding author), Boston Med Ctr, Dept Med, Hematol Oncol Sect, F 302,732 Harrison Ave, Boston, MA 02118 USA.
EM Vaishali.Sanchorawala@bmc.org
OI Seldin, David C/0000-0003-0168-2333; Sanchorawala,
   Vaishali/0000-0002-6307-2445
FU NHLBI NIH HHS [HL 68705] Funding Source: Medline
CR Bradwell AR, 2001, CLIN CHEM, V47, P673
   Dispenzieri A, 2004, BLOOD, V103, P3960, DOI 10.1182/blood-2003-12-4192
   Keren DF, 1999, ARCH PATHOL LAB MED, V123, P126
   KYLE RA, 1995, SEMIN HEMATOL, V32, P45
   Lachmann HJ, 2003, BRIT J HAEMATOL, V122, P78, DOI 10.1046/j.1365-2141.2003.04433.x
   Samson D, 1998, BRIT J HAEMATOL, V102, P1115
   Sanchorawala V, 2001, BONE MARROW TRANSPL, V28, P637, DOI 10.1038/sj.bmt.1703200
   Seldin DC, 2004, BLOOD, V104, P1888, DOI 10.1182/blood-2004-01-0089
   Skinner M, 2004, ANN INTERN MED, V140, P85, DOI 10.7326/0003-4819-140-2-200401200-00008
NR 9
TC 86
Z9 91
U1 0
U2 0
PU NATURE PUBLISHING GROUP
PI LONDON
PA MACMILLAN BUILDING, 4 CRINAN ST, LONDON N1 9XW, ENGLAND
SN 0268-3369
J9 BONE MARROW TRANSPL
JI Bone Marrow Transplant.
PD OCT
PY 2005
VL 36
IS 7
BP 597
EP 600
DI 10.1038/sj.bmt.1705106
PG 4
WC Biophysics; Oncology; Hematology; Immunology; Transplantation
WE Science Citation Index Expanded (SCI-EXPANDED)
SC Biophysics; Oncology; Hematology; Immunology; Transplantation
GA 964JN
UT WOS:000231877200004
PM 16044137
DA 2024-04-28
ER

PT J
AU Batsman, E
AF Batsman, Erich
TI Bortezomib therapy-related lung disease in a patient with light chain
   amyloidosis: A case report
SO JOURNAL OF ONCOLOGY PHARMACY PRACTICE
LA English
DT Article
DE Bortezomib; pulmonary; amyloidosis; corticosteroids
ID SEVERE PULMONARY COMPLICATIONS; MULTIPLE-MYELOMA; JAPANESE PATIENTS;
   INJURY
AB Bortezomib was the first antineoplastic proteasome inhibitor and is currently indicated for the treatment of hematologic malignancies including multiple myeloma and mantle cell lymphoma. This report describes a 57-year-old patient with light chain (primary) amyloidosis receiving weekly subcutaneous bortezomib injections who presented with recurrent hypoxemia and interstitial pneumonitis. Following the failure of conventional therapy, the patient responded rapidly to high-dose intravenous methylprednisolone. Oxygen therapy was able to be weaned off within three days and he was able to be discharged to home in stable condition, with follow-up computed tomography showing improving lung lesions. Bortezomib is known to rarely cause acute lung injury, but this complication has not been previously described in the setting of amyloidosis. Clinicians should be aware of potentially severe pulmonary adverse effects in all patients treated with bortezomib.
C1 [Batsman, Erich] OSF St Anthony Med Ctr, 5666 E State St, Rockford, IL 61108 USA.
RP Batsman, E (corresponding author), OSF St Anthony Med Ctr, 5666 E State St, Rockford, IL 61108 USA.
EM Erich.R.Balsman@osfhealthcare.org
CR Chacey M, 2012, AM J RESP CRIT CARE, V185, pA5422
   Chew E, 2007, LEUKEMIA LYMPHOMA, V48, P212, DOI 10.1080/10428190600988010
   Dahlmann B, 2007, BMC BIOCHEM, V8, DOI 10.1186/1471-2091-8-S1-S3
   Duek A, 2007, AM J HEMATOL, V82, P502, DOI 10.1002/ajh.20891
   Dun XY, 2010, HEMATOL ONCOL, V28, P49, DOI 10.1002/hon.924
   Fisher RI, 2006, J CLIN ONCOL, V24, P4867, DOI 10.1200/JCO.2006.07.9665
   Gotoh A, 2006, INT J HEMATOL, V84, P406, DOI 10.1532/IJH97.06142
   Jagannath S, 2004, BRIT J HAEMATOL, V127, P165, DOI 10.1111/j.1365-2141.2004.05188.x
   Min CK, 2006, EUR J HAEMATOL, V76, P265, DOI 10.1111/j.0902-4441.2005.t01-1-EJH2437.x
   Miyakoshi S, 2006, BLOOD, V107, P3492, DOI 10.1182/blood-2005-11-4541
   Mukai Harumi, 2011, Rinsho Ketsueki, V52, P1859
   NARANJO CA, 1981, CLIN PHARMACOL THER, V30, P239, DOI 10.1038/clpt.1981.154
   Ohri Anju, 2006, Am J Ther, V13, P553, DOI 10.1097/01.mjt.0000245224.20913.0d
   Pitini V, 2007, LEUKEMIA RES, V31, P1027, DOI 10.1016/j.leukres.2006.09.015
   Richardson PG, 2005, NEW ENGL J MED, V352, P2487, DOI 10.1056/NEJMoa043445
   Roccaro AM, 2006, RECENT PAT ANTI-CANC, V1, P397, DOI 10.2174/157489206778776925
   Utecht KN, 2008, AM J HEALTH-SYST PH, V65, P1221, DOI 10.2146/ajhp070272
   Vandeix E., 2012, CASE REP PULMONOL, V2012
   Weiss Curtis H, 2010, Proc Am Thorac Soc, V7, P77, DOI 10.1513/pats.200906-055JS
   Wirk B, 2012, J CLIN ONCOL, V30, pE379, DOI 10.1200/JCO.2012.43.6519
   Yamaguchi T, 2012, JPN J CLIN ONCOL, V42, P637, DOI 10.1093/jjco/hys074
   Yoshizawa K, 2014, CANCER SCI, V105, P195, DOI 10.1111/cas.12335
   Zappasodi P, 2007, J CLIN ONCOL, V25, P3380, DOI 10.1200/JCO.2006.10.0164
   Zhou X, 2010, CL LYMPH MYELOM LEUK, V10, P152, DOI 10.3816/CLML.2010.n.023
NR 24
TC 4
Z9 6
U1 1
U2 1
PU SAGE PUBLICATIONS LTD
PI LONDON
PA 1 OLIVERS YARD, 55 CITY ROAD, LONDON EC1Y 1SP, ENGLAND
SN 1078-1552
EI 1477-092X
J9 J ONCOL PHARM PRACT
JI J. Oncol. Pharm. Pract.
PD OCT
PY 2017
VL 23
IS 7
BP 545
EP 548
DI 10.1177/1078155216657680
PG 4
WC Oncology; Pharmacology & Pharmacy
WE Science Citation Index Expanded (SCI-EXPANDED)
SC Oncology; Pharmacology & Pharmacy
GA FH4ZD
UT WOS:000411170400008
PM 27357815
DA 2024-04-28
ER

PT J
AU Manwani, R
   Hegenbart, U
   Mahmood, S
   Sachchithanantham, S
   Kyriakou, C
   Yong, K
   Popat, R
   Rabin, N
   Whelan, C
   Dittrich, T
   Kimmich, C
   Hawkins, P
   Schönland, S
   Wechalekar, A
AF Manwani, Richa
   Hegenbart, Ute
   Mahmood, Shameem
   Sachchithanantham, Sajitha
   Kyriakou, Charalampia
   Yong, Kwee
   Popat, Rakesh
   Rabin, Neil
   Whelan, Carol
   Dittrich, Tobias
   Kimmich, Christoph
   Hawkins, Philip
   Schoenland, Stefan
   Wechalekar, Ashutosh
TI Deferred autologous stem cell transplantation in systemic AL amyloidosis
SO BLOOD CANCER JOURNAL
LA English
DT Article
ID LIGHT-CHAIN AMYLOIDOSIS; BORTEZOMIB-BASED INDUCTION; HIGH-DOSE
   MELPHALAN; STAGE-III; DEXAMETHASONE; OUTCOMES; CYCLOPHOSPHAMIDE;
   SURVIVAL; THERAPY; MYELOMA
AB High-dose melphalan with autologous stem cell transplantation (ASCT) can induce durable haematological and organ responses in systemic AL amyloidosis (AL). Stringent selection criteria have improved safety of ASCT in AL but most patients are transplant-ineligible. We report our experience of deferred ASCT in AL patients who were transplant-ineligible at presentation but had improvements in organ function after induction chemotherapy, enabling them to undergo ASCT. Twenty-two AL patients underwent deferred ASCT from 2011 to 2017. All had serial organ function and clonal response assessment. Organ involvement and responses were defined by amyloidosis consensus criteria. All patients were transplant-ineligible at presentation, predominantly due to advanced cardiac involvement. All received bortezomib-based therapy, with 100% haematologic response (86% complete response (CR)/very good partial response (VGPR)), enabling reversal of ASCT exclusion criteria. Patients underwent deferred ASCT for haematologic progression (45%) or consolidation (55%). There was no transplant-related mortality. Haematologic responses post ASCT: CR 50%, VGPR 27%, PR 18%, non-response 5%. In all, 85.7% achieved cardiac responses. Median overall survival (OS) was not reached. Median progression-free survival (PFS) was 54 months. This selected cohort achieved excellent haematologic responses, organ responses, PFS and OS with deferred ASCT. If larger studies confirm these findings, this may widen the applicability of ASCT in AL.
C1 [Manwani, Richa; Mahmood, Shameem; Sachchithanantham, Sajitha; Whelan, Carol; Hawkins, Philip; Wechalekar, Ashutosh] UCL, Nat Amyloidosis Ctr, London, England.
   [Hegenbart, Ute; Dittrich, Tobias; Kimmich, Christoph; Schoenland, Stefan] Univ Hosp Heidelberg, Amyloidosis Ctr, Med Dept 5, Heidelberg, Germany.
   [Kyriakou, Charalampia; Yong, Kwee; Popat, Rakesh; Rabin, Neil] Univ Coll London Hosp, Dept Haematol, London, England.
C3 University of London; University College London; Ruprecht Karls
   University Heidelberg; University of London; University College London;
   University College London Hospitals NHS Foundation Trust
RP Wechalekar, A (corresponding author), UCL, Nat Amyloidosis Ctr, London, England.
EM a.wechalekar@ucl.ac.uk
RI Schönland, Stefan/AAV-5607-2020; Hawkins, Philip/JVO-1941-2024
OI Schönland, Stefan/0000-0002-4853-5579; Hawkins,
   Philip/0000-0002-6983-9598; Dittrich, Tobias/0000-0002-6442-8255
CR Attal M, 2017, NEW ENGL J MED, V376, P1311, DOI 10.1056/NEJMoa1611750
   Comenzo RL, 2012, LEUKEMIA, V26, P2317, DOI 10.1038/leu.2012.100
   Cornell RF, 2015, BONE MARROW TRANSPL, V50, P914, DOI 10.1038/bmt.2015.73
   D'Souza A, 2015, J CLIN ONCOL, V33, P3741, DOI 10.1200/JCO.2015.62.4015
   Dispenzieri A, 2008, BIOL BLOOD MARROW TR, V14, P6, DOI 10.1016/j.bbmt.2007.10.026
   Gertz MA, 2005, AM J HEMATOL, V79, P319, DOI 10.1002/ajh.20381
   Hong S, 2016, BONE MARROW TRANSPL, V51, P732, DOI 10.1038/bmt.2015.326
   Jaccard A, 2014, HAEMATOLOGICA, V99, P1479, DOI 10.3324/haematol.2014.104109
   Kastritis E, 2010, J CLIN ONCOL, V28, P1031, DOI 10.1200/JCO.2009.23.8220
   Kourelis TV, 2013, J CLIN ONCOL, V31, P4319, DOI 10.1200/JCO.2013.50.8499
   Mikhael JR, 2012, BLOOD, V119, P4391, DOI 10.1182/blood-2011-11-390930
   Moreau P, 1998, BRIT J HAEMATOL, V101, P766, DOI 10.1046/j.1365-2141.1998.00772.x
   Palladini G, 2012, J CLIN ONCOL, V30, P4541, DOI 10.1200/JCO.2011.37.7614
   Sanchorawala V, 2015, BLOOD, V126, P2345, DOI 10.1182/blood-2015-08-662726
   Scott EC, 2014, CL LYMPH MYELOM LEUK, V14, P424, DOI 10.1016/j.clml.2014.02.003
   Sidiqi MH, 2018, J CLIN ONCOL, V36, P1323, DOI 10.1200/JCO.2017.76.9554
   Venner CP, 2014, HAEMATOLOGICA, V99, DOI 10.3324/haematol.2014.108191
   Venner CP, 2012, BLOOD, V119, P4387, DOI 10.1182/blood-2011-10-388462
   Wechalekar AD, 2013, BLOOD, V121, P3420, DOI 10.1182/blood-2012-12-473066
NR 19
TC 24
Z9 24
U1 0
U2 2
PU NATURE PUBLISHING GROUP
PI LONDON
PA MACMILLAN BUILDING, 4 CRINAN ST, LONDON N1 9XW, ENGLAND
SN 2044-5385
J9 BLOOD CANCER J
JI Blood Cancer J.
PD NOV 5
PY 2018
VL 8
AR 101
DI 10.1038/s41408-018-0137-9
PG 7
WC Oncology; Hematology
WE Science Citation Index Expanded (SCI-EXPANDED)
SC Oncology; Hematology
GA GZ5ND
UT WOS:000449469100002
PM 30397193
OA Green Published, gold
DA 2024-04-28
ER

PT J
AU Guinault, D
   Canet, E
   Huart, A
   Jaccard, A
   Ribes, D
   Lavayssiere, L
   Venot, M
   Cointault, O
   Roussel, M
   Nogier, MB
   Pichereau, C
   Lemiale, V
   Arnulf, B
   Attal, M
   Chauveau, D
   Azoulay, E
   Faguer, S
AF Guinault, Damien
   Canet, Emmanuel
   Huart, Antoine
   Jaccard, Arnaud
   Ribes, David
   Lavayssiere, Laurence
   Venot, Marion
   Cointault, Olivier
   Roussel, Murielle
   Nogier, Marie-Beatrice
   Pichereau, Claire
   Lemiale, Virginie
   Arnulf, Bertrand
   Attal, Michel
   Chauveau, Dominique
   Azoulay, Elie
   Faguer, Stanislas
TI Short- and long-term outcomes of AL amyloidosis patients admitted into
   intensive care units
SO BRITISH JOURNAL OF HAEMATOLOGY
LA English
DT Article
DE amyloidosis; intensive care unit; outcome; monoclonal gammopathy
ID LIGHT-CHAIN AMYLOIDOSIS; SYSTEMIC AMYLOIDOSIS; BORTEZOMIB; DIAGNOSIS
AB Amyloidosis is a rare and threatening condition that may require intensive care because of amyloid deposit-related organ dysfunction or therapyrelated adverse events. Although new multiple myeloma drugs have dramatically improved outcomes in AL amyloidosis, the outcomes of AL patients admitted into intensive care units (ICUs) remain largely unknown. Admission has been often restricted to patients with low Mayo Clinic staging and/or with a complete or very good immunological response at admission. In a retrospective multicentre cohort of 66 adult AL (n = 52) or AA (n = 14) amyloidosis patients, with similar causes of admission to an ICU, the 28-d and 6-month survival rates of AA patients were significantly higher compared to AL patients (93% vs. 60%, P = 0.03; 71% vs. 45%, P = 0.02, respectively). In AL patients, the simplified Index of Gravity Score (IGS2) was the only independent predictive factor for death by day 28, whereas the Mayo-Clinic classification stage had no influence. In Cox's multivariate regression model, only cardiac arrest and on-going chemotherapy at ICU admission significantly predicted death at 6 months. Short-term outcomes of AL patients admitted into an ICU were mainly related to the severity of the acute medical condition, whereas on-going chemotherapy for active amyloidosis impacted on long-term outcomes.
C1 [Guinault, Damien; Huart, Antoine; Ribes, David; Lavayssiere, Laurence; Cointault, Olivier; Nogier, Marie-Beatrice; Chauveau, Dominique; Faguer, Stanislas] CHU Toulouse, Ctr Reference Malad Renales Rares, Dept Nephrol & Transplantat Organes, Toulouse, France.
   [Canet, Emmanuel; Venot, Marion; Pichereau, Claire; Lemiale, Virginie] Hop St Louis, AP HP, Serv Reanimat Med, Paris, France.
   [Jaccard, Arnaud; Azoulay, Elie] Hop Dupuytren, Hematol Serv, Ctr Reference Amyloses AL, Limoges, France.
   [Roussel, Murielle; Attal, Michel] Inst Univ Canc Toulouse, Hematol Serv, Oncopole, Toulouse, France.
   [Arnulf, Bertrand] Hop St Louis, AP HP, Hematol Serv, Paris, France.
   [Attal, Michel; Chauveau, Dominique; Faguer, Stanislas] Univ Toulouse 3, Toulouse, France.
   [Chauveau, Dominique; Faguer, Stanislas] Inst Malad Cardiovasc & Metab, INSERM, U1048, Toulouse, France.
C3 Universite de Toulouse; Universite Toulouse III - Paul Sabatier; CHU de
   Toulouse; Assistance Publique Hopitaux Paris (APHP); Universite Paris
   Cite; Hopital Universitaire Saint-Louis - APHP; CHU Limoges; Universite
   Paris Cite; Assistance Publique Hopitaux Paris (APHP); Hopital
   Universitaire Saint-Louis - APHP; Universite de Toulouse; Universite
   Toulouse III - Paul Sabatier; Institut National de la Sante et de la
   Recherche Medicale (Inserm)
RP Faguer, S (corresponding author), Hop Rangueil, Dept Nephrol & Transplantat Organes, Unite Reanimat, 1 Ave Jean Poulhes, F-31000 Toulouse, France.
EM faguer.s@chu-toulouse.fr
RI ROUSSEL, MURIELLE/O-1412-2018; Arnaud, Jaccard/O-8819-2016; Azoulay,
   Elie/HLG-3693-2023; ATTAL, Michel/G-5290-2017
OI ROUSSEL, MURIELLE/0000-0002-4045-9428; Arnaud,
   Jaccard/0000-0001-7091-8253; ATTAL, Michel/0000-0002-0136-9665
CR Azoulay E, 2013, J CLIN ONCOL, V31, P2810, DOI 10.1200/JCO.2012.47.2365
   Bird GT, 2012, BRIT J ANAESTH, V108, P452, DOI 10.1093/bja/aer449
   Bockorny M, 2012, ACTA HAEMATOL-BASEL, V128, P244, DOI 10.1159/000340050
   Boyne M, 2000, NEW ENGL J MED, V343, P70, DOI 10.1056/NEJM200007063430118
   Brenner DA, 2004, CIRC RES, V94, P1008, DOI 10.1161/01.RES.0000126569.75419.74
   Dispenzieri A, 2004, BLOOD, V104, P1881, DOI 10.1182/blood-2004-01-0390
   Falk RH, 2005, CIRCULATION, V112, P2047, DOI 10.1161/CIRCULATIONAHA.104.489187
   Gertz MA, 2005, AM J HEMATOL, V79, P319, DOI 10.1002/ajh.20381
   Gertz MA, 2014, AM J HEMATOL, V89, P1133, DOI 10.1002/ajh.23828
   Jaccard A, 2014, HAEMATOLOGICA, V99, P1479, DOI 10.3324/haematol.2014.104109
   Kristen AV, 2010, BLOOD, V116, P2455, DOI 10.1182/blood-2010-02-267708
   Lachmann HJ, 2007, NEW ENGL J MED, V356, P2361, DOI 10.1056/NEJMoa070265
   LeGall JR, 1996, JAMA-J AM MED ASSOC, V276, P802, DOI 10.1001/jama.276.10.802
   LEGALL JR, 1993, JAMA-J AM MED ASSOC, V270, P2957, DOI 10.1001/jama.270.24.2957
   Malak S, 2014, ADV HEMATOLOGY, V2014
   Merlini G, 2003, NEW ENGL J MED, V349, P583, DOI 10.1056/NEJMra023144
   Palladini G, 2014, BLOOD, V124, P2325, DOI 10.1182/blood-2014-04-570010
   Palladini G, 2012, J CLIN ONCOL, V30, P4541, DOI 10.1200/JCO.2011.37.7614
   Pinney JH, 2013, BRIT J HAEMATOL, V161, P525, DOI 10.1111/bjh.12286
   Sipe JD, 2014, AMYLOID, V21, P221, DOI 10.3109/13506129.2014.964858
   Wechalekar AD, 2013, BLOOD, V121, P3420, DOI 10.1182/blood-2012-12-473066
   Xiao Y, 2014, PLOS ONE, V9, DOI [10.1371/journal.pone.0087671, 10.1371/journal.pone.0086344]
NR 22
TC 5
Z9 5
U1 0
U2 3
PU WILEY
PI HOBOKEN
PA 111 RIVER ST, HOBOKEN 07030-5774, NJ USA
SN 0007-1048
EI 1365-2141
J9 BRIT J HAEMATOL
JI Br. J. Haematol.
PD SEP
PY 2016
VL 174
IS 6
BP 868
EP 875
DI 10.1111/bjh.14135
PG 8
WC Hematology
WE Science Citation Index Expanded (SCI-EXPANDED)
SC Hematology
GA EC6WA
UT WOS:000388276200006
PM 27292694
OA Bronze
DA 2024-04-28
ER

PT J
AU Siegismund, CS
   Escher, F
   Lassner, D
   Kühl, U
   Gross, U
   Fruhwald, F
   Wenzel, P
   Münzel, T
   Frey, N
   Linke, RP
   Schultheiss, HP
AF Siegismund, Christine S.
   Escher, Felicitas
   Lassner, Dirk
   Kuehl, Uwe
   Gross, Ulrich
   Fruhwald, Friedrich
   Wenzel, Philip
   Muenzel, Thomas
   Frey, Norbert
   Linke, Reinhold P.
   Schultheiss, Heinz-Peter
TI Intramyocardial inflammation predicts adverse outcome in patients with
   cardiac AL amyloidosis
SO EUROPEAN JOURNAL OF HEART FAILURE
LA English
DT Article
DE Amyloidosis; Cardiomyopathy; Inflammation; Prognosis; Mortality
AB Aims To evaluate the influence of endomyocardial biopsy (EMB)-proven intramyocardial inflammation on mortality in patients with cardiac transthyretin amyloid (ATTR) or amyloid light-chain (AL) amyloidosis.& para;& para;Methods and results We included 54 consecutive patients (mean age 68.83 +/- 9.59 years; 45 men) with EMB-proven cardiac amyloidosis. We followed up patients from first diagnostic biopsy to as long as 36 months (mean 11.5 + 12 months) and compared their outcome with information on all-cause mortality with or without proof of inflammation on EMB. Intramyocardial inflammation was assessed by quantitative immunohistology. Patients suffering from amyloidosis revealed a significant poor prognosis with proof of intramyocardial inflammation in contrast to those without inflammation (log-rank P=0.019). Re-grouping of patients indicated AL amyloidosis to have a significant impact on all-cause mortality (log-rank P = 0.012). The detailed subgroup analysis showed that patients suffering from AL amyloidosis with intramyocardial inflammation have a significantly worse prognosis compared with AL amyloidosis without inflammation and ATTR with or without inflammation, respectively (log-rank P =0.014, contingency Fisher's exact test, P=0.008).& para;& para;Conclusion Our study reports for the first time a high incidence (48.1%) of intramyocardial inflammation in a series of patients with EMB-proven cardiac amyloidosis and could show that in patients with AL amyloidosis, intramyocardial inflammation correlated significantly with increased mortality. Our data have a direct clinical impact because one can hypothesize that additional immunomodulating/anti-inflammatory treatment regimens in patients with biopsy-proven inflammation of heart muscle tissue could be beneficial for patients suffering from cardiac AL amyloidosis.
C1 [Siegismund, Christine S.; Escher, Felicitas; Lassner, Dirk; Kuehl, Uwe; Gross, Ulrich; Schultheiss, Heinz-Peter] Inst Cardiac Diagnost & Therapy IKDT, Moltkestr 31, D-12203 Berlin, Germany.
   [Escher, Felicitas; Kuehl, Uwe] Charite, Dept Cardiol, Berlin, Germany.
   [Escher, Felicitas] Deutsch Zentrum Herz Kreislaufforsch DZHK, Berlin, Germany.
   [Fruhwald, Friedrich] Med Univ Graz, Dept Internal Med, Div Cardiol, Graz, Austria.
   [Wenzel, Philip; Muenzel, Thomas] Univ Med Ctr Mainz, Ctr Cardiol Cardiol 1, Mainz, Germany.
   [Wenzel, Philip; Muenzel, Thomas] Univ Med Ctr Mainz, Ctr Thrombosis & Hemostasis, Mainz, Germany.
   [Frey, Norbert] Univ Hosp Schleswig Holstein, Dept Internal Med Cardiol Angiol & Intens Care Me, Kiel, Germany.
   [Linke, Reinhold P.] Reference Ctr Amyloid Dis, amYmed, Martinsried, Germany.
C3 Free University of Berlin; Humboldt University of Berlin; Charite
   Universitatsmedizin Berlin; German Centre for Cardiovascular Research;
   Medical University of Graz; Johannes Gutenberg University of Mainz;
   Johannes Gutenberg University of Mainz; University of Kiel; Schleswig
   Holstein University Hospital
RP Schultheiss, HP (corresponding author), Inst Cardiac Diagnost & Therapy IKDT, Moltkestr 31, D-12203 Berlin, Germany.
EM heinz-peter.schultheiss@charite.de
RI Frey, Norbert/A-9695-2010; Wenzel, Philip/Z-1503-2019; Frey,
   Norbert/M-7749-2019; Munzel, Thomas/A-2912-2014; Wenzel,
   Philip/HIA-0033-2022; Kuhl, Ulrich/C-8520-2009; Schultheiss,
   Heinz-Peter/HMP-2467-2023
OI Wenzel, Philip/0000-0002-5397-2781; Frey, Norbert/0000-0001-7611-378X;
   Munzel, Thomas/0000-0001-5503-4150; Wenzel, Philip/0000-0002-5397-2781;
   Escher, Felicitas/0000-0003-0678-5681; Kuhl, Uwe/0000-0002-2476-0050
FU German Research Foundation (DFG), Transregional Collaborative Research
   Centre 'Inflammatory Cardiomyopathy - Molecular Pathogenesis and
   Therapy' [SFB TR19]; Springer Foundation; Federal Ministry of Education
   and Research (BMBF, Germany) [616 0315296, 0316141A]
FX This work was supported by grants of the German Research Foundation
   (DFG), Transregional Collaborative Research Centre 'Inflammatory
   Cardiomyopathy - Molecular Pathogenesis and Therapy' (SFB TR19, Z1),
   Springer Foundation and 2 grants of the Federal Ministry of Education
   and Research (BMBF, Germany) for KMU innovative programme (No. 616
   0315296, 0316141A).
NR 0
TC 33
Z9 35
U1 1
U2 5
PU WILEY
PI HOBOKEN
PA 111 RIVER ST, HOBOKEN 07030-5774, NJ USA
SN 1388-9842
EI 1879-0844
J9 EUR J HEART FAIL
JI Eur. J. Heart Fail.
PD APR
PY 2018
VL 20
IS 4
BP 751
EP 757
DI 10.1002/ejhf.1039
PG 7
WC Cardiac & Cardiovascular Systems
WE Science Citation Index Expanded (SCI-EXPANDED)
SC Cardiovascular System & Cardiology
GA GC9GK
UT WOS:000430105300021
PM 29067795
OA Bronze
DA 2024-04-28
ER

PT J
AU Gavriatopoulou, M
   Musto, P
   Caers, J
   Merlini, G
   Kastritis, E
   van de Donk, N
   Gay, F
   Hegenbart, U
   Hajek, R
   Zweegman, S
   Bruno, B
   Straka, C
   Dimopoulos, MA
   Einsele, H
   Boccadoro, M
   Sonneveld, P
   Engelhardt, M
   Terpos, E
AF Gavriatopoulou, Maria
   Musto, Pellegrino
   Caers, Jo
   Merlini, Giampaolo
   Kastritis, Efstathios
   van de Donk, Niels
   Gay, Francesca
   Hegenbart, Ute
   Hajek, Roman
   Zweegman, Sonja
   Bruno, Benedetto
   Straka, Christian
   Dimopoulos, Meletios A.
   Einsele, Hermann
   Boccadoro, Mario
   Sonneveld, Pieter
   Engelhardt, Monika
   Terpos, Evangelos
TI European myeloma network recommendations on diagnosis and management of
   patients with rare plasma cell dyscrasias
SO LEUKEMIA
LA English
DT Review
ID LIGHT-CHAIN AMYLOIDOSIS; LOW-DOSE DEXAMETHASONE; IMMUNOGLOBULIN
   DEPOSITION DISEASE; WALDENSTROM MACROGLOBULINEMIA WM; CONSENSUS PANEL
   RECOMMENDATIONS; 2ND INTERNATIONAL WORKSHOP; LONG-TERM OUTCOMES; AL
   AMYLOIDOSIS; POEMS-SYNDROME; MULTIPLE-MYELOMA
AB The introduction of novel agents in the management of multiple myeloma and related plasma cell dyscrasias has changed our treatment approaches and subsequently the outcome of patients. Due to current advances, the European Myeloma Network updated the diagnostic and therapeutic recommendations for patients with Waldenstrom's macroglobulinemia (WM), AL-amyloidosis, monoclonal immunoglobulin deposition disease (MIDD), POEMS syndrome, and primary plasma cell leukemia. For patients with WM, the combination of rituximab with chemotherapy remains the treatment cornerstone, while the Bruton-tyrosine kinase inhibitor ibrutinib has been introduced and approved for relapsed/refractory disease. The management of light chain amyloidosis depends on the presence and severity of heart disfunction. If present, intensification with an autologous stem cell transplantation (ASCT) is not recommended. Further aggregation of misfolded light chains could be prevented by doxycycline or monoclonal antibodies targeting amyloid deposits. Initial treatment generally consists of melphalan/dexamethasone or bortezomib-based regimens. For relapsing patients, one can consider proteasome inhibitors, immunomodulatory agents, melphalan or daratumumab. Because intact or light-chain immunoglobulins are also the culprits for MIDD, the small monoclonal plasma cells' clones should be treated and generally respond well to bortezomib-based treatment. POEMS syndrome is a well-defined clinical entity that can present as solitary bone lesions or disseminated disease. Radiation therapy is used for patients with localized disease and result in long-lasting response. Systemic treatment should be proposed to patients with disseminated disease, but regimens that can worsen a pre-existing polyneuropathy should be avoided. PPCL is located at the other end of the spectrum of plasma cell disorders and is associated with an aggressive disease course and poor prognosis. It requires an imminent, multi-phase and novel agents-based therapy, including induction, ASCT, consolidation and maintenance, with short treatment-free intervals. Patients not eligible for transplant procedures require personalized, intensive therapeutic approach. Allogeneic stem cell transplantation can be used in selected patients.
C1 [Gavriatopoulou, Maria; Kastritis, Efstathios; Dimopoulos, Meletios A.; Terpos, Evangelos] Univ Athens, Sch Med, Dept Clin Therapeut Natl & Kapodistrian, Athens, Greece.
   [Musto, Pellegrino] IRCCS CROB, Sci Direct, Referral Canc Ctr Basilacata, Rionero Vulture Pz, Vulture, Italy.
   [Caers, Jo] Univ Hosp Liege, Dept Hematol, Liege, Belgium.
   [Merlini, Giampaolo] Univ Pavia, Fdn Ist Ricovero & Cura Carattere Sci IRCCS Polic, Amyloidosis Res & Treatment Ctr, Dept Mol Med, Pavia, Italy.
   [van de Donk, Niels; Zweegman, Sonja] Vrije Univ Amsterdam, Canc Ctr Amsterdam, Dept Hematol, Med Ctr, Amsterdam, Netherlands.
   [Gay, Francesca; Bruno, Benedetto; Boccadoro, Mario] Univ Turin, S Giovanni Battista Hosp, Div Hematol, Turin, Italy.
   [Hegenbart, Ute] Heidelberg Univ, Amyloidosis Ctr, Dept Internal Med 5, Heidelberg, Germany.
   [Hajek, Roman] Univ Hosp Ostrava, Dept HematoOncol, Ostrava, Czech Republic.
   [Hajek, Roman] OU, Fac Med, Ostrava, Czech Republic.
   [Straka, Christian] Schon Klin Starnberger See, Dept Hematol & Oncol, Berg, Germany.
   [Einsele, Hermann] Univ Hosp Wurburg, Dept Internal Med 2, Wurzburg, Germany.
   [Sonneveld, Pieter] Erasmus MC, Inst Canc, Dept Hematol, Rotterdam, Netherlands.
   [Engelhardt, Monika] Univ Freiburg, Fac Med, Med Ctr, Dept Med 1,Hematol Oncol & Stem Cell Transplantat, Freiburg, Germany.
C3 Athens Medical School; National & Kapodistrian University of Athens;
   IRCCS CROB; University of Liege; University of Pavia; Vrije Universiteit
   Amsterdam; University of Amsterdam; A.O.U. Citta della Salute e della
   Scienza di Torino; AOU San Giovanni Battista-Molinette; University of
   Turin; Ruprecht Karls University Heidelberg; University Hospital
   Ostrava; University of Ostrava; University of Wurzburg; Erasmus
   University Rotterdam; Erasmus MC; University of Freiburg
RP Terpos, E (corresponding author), Univ Athens, Sch Med, Dept Clin Therapeut Natl & Kapodistrian, Athens, Greece.
EM eterpos@med.uoa.gr
RI Kastritis, Efstathios/AAD-3656-2019; Gavriatopoulou,
   Maria/AAD-3698-2019; Dimopoulos, Meletios Athanasios/AAD-4130-2019;
   Hajek, Roman/I-6639-2017; Kastritis, Efstathios/AAE-4483-2020; Terpos,
   Evangelos/AAD-3667-2019; Merlini, Giampaolo/A-3817-2008
OI Kastritis, Efstathios/0000-0001-8191-5832; Hajek,
   Roman/0000-0001-6955-6267; Terpos, Evangelos/0000-0001-5133-1422; Gay,
   Francesca/0000-0002-8619-412X; Boccadoro, Mario/0000-0001-8130-5209;
   Bruno, Benedetto/0000-0002-7299-6770; Merlini,
   Giampaolo/0000-0001-7680-3254; Zweegman, Sonja/0000-0002-5011-1820; van
   de Donk, Niels/0000-0002-7445-2603; Gavriatopoulou,
   Maria/0000-0002-6244-1229
CR Avet-Loiseau H, 2012, LEUKEMIA, V26, P158, DOI 10.1038/leu.2011.176
   BARDWICK PA, 1980, MEDICINE, V59, P311, DOI 10.1097/00005792-198007000-00006
   Batuman V, 1997, AM J PHYSIOL-RENAL, V272, pF521, DOI 10.1152/ajprenal.1997.272.4.F521
   Bochtler T, 2015, J CLIN ONCOL, V33, P1371, DOI 10.1200/JCO.2014.57.4947
   Bochtler T, 2014, AMYLOID, V21, P9, DOI 10.3109/13506129.2013.854766
   Cardoso I, 2006, FASEB J, V20, P234, DOI 10.1096/fj.05-4509com
   Castillo JJ, 2016, BRIT J HAEMATOL, V174, P645, DOI 10.1111/bjh.13794
   Chim CS, 2018, LEUKEMIA, V32, P252, DOI 10.1038/leu.2017.329
   Cohen AT, 2016, BLOOD, V128, DOI 10.1182/blood.V128.22.3824.3824
   Cohen C, 2015, KIDNEY INT, V88, P1135, DOI 10.1038/ki.2015.201
   Comenzo RL, 1996, BLOOD, V88, P2801, DOI 10.1182/blood.V88.7.2801.bloodjournal8872801
   D'Arena G, 2012, ANN ONCOL, V23, P1499, DOI 10.1093/annonc/mdr480
   D'Souza A, 2015, J CLIN ONCOL, V33, P3741, DOI 10.1200/JCO.2015.62.4015
   D'Souza A, 2012, BLOOD, V120, P56, DOI 10.1182/blood-2012-04-423178
   de Larrea CF, 2015, BLOOD, V125, P2239, DOI 10.1182/blood-2014-11-609883
   Dimopoulos MA, 2017, LANCET ONCOL, V18, P241, DOI 10.1016/S1470-2045(16)30632-5
   Dimopoulos MA, 2014, BLOOD, V124, P1404, DOI 10.1182/blood-2014-03-565135
   Dimopoulos MA, 2013, BLOOD, V122, P3276, DOI 10.1182/blood-2013-05-503862
   Dispenzieri A, 2004, J CLIN ONCOL, V22, P3751, DOI 10.1200/JCO.2004.03.029
   Dispenzieri A, 2004, BLOOD, V104, P3400, DOI 10.1182/blood-2004-05-2046
   Dispenzieri A, 2007, BLOOD REV, V21, P285, DOI 10.1016/j.blre.2007.07.004
   Dispenzieri A, 2012, BLOOD, V119, P5397, DOI 10.1182/blood-2012-02-413161
   Drake MB, 2010, HAEMATOL-HEMATOL J, V95, P804, DOI 10.3324/haematol.2009.013334
   Edwards CV, 2017, BLOOD, V130
   de Larrea CF, 2013, LEUKEMIA, V27, P780, DOI 10.1038/leu.2012.336
   Foli A, 2011, AMYLOID, V18, P80, DOI 10.3109/13506129.2011.574354029
   Fouquet G, 2015, AM J HEMATOL, V90, P1055, DOI 10.1002/ajh.24175
   Gertz MA, 2016, J CLIN ONCOL, V34, P1097, DOI 10.1200/JCO.2015.63.6530
   Ghobrial IM, 2014, AM J HEMATOL, V89, P237, DOI 10.1002/ajh.23620
   Gilbertson JA, 2015, J CLIN PATHOL, V68, P314, DOI 10.1136/jclinpath-2014-202722
   Gkotzamanidou M, 2014, CL LYMPH MYELOM LEUK, V14, pE179, DOI 10.1016/j.clml.2014.06.002
   Gonsalves WI, 2018, EUR J HAEMATOL, V100, P215, DOI 10.1111/ejh.12986
   Gonsalves WI, 2014, BLOOD, V124, P907, DOI 10.1182/blood-2014-03-565051
   Granell M, 2017, HAEMATOLOGICA, V102, P1099, DOI 10.3324/haematol.2016.158303
   Gustine JN, 2016, AM J HEMATOL, V91, pE312, DOI 10.1002/ajh.24366
   Hegenbart U, 2017, HAEMATOLOGICA, V102, P1424, DOI 10.3324/haematol.2016.163246
   Humeniuk MS, 2013, BLOOD, V122, P68, DOI 10.1182/blood-2013-03-487025
   Hwa YL, 2015, BLOOD, V126, DOI 10.1182/blood.V126.23.3177.3177
   Jaccard A, 2007, NEW ENGL J MED, V357, P1083, DOI 10.1056/NEJMoa070484
   Jimenez-Zepeda VH, 2012, AM J HEMATOL, V87, P822, DOI 10.1002/ajh.23235
   Jung SH, 2017, ONCOTARGET, V8, P79517, DOI 10.18632/oncotarget.18535
   Jurczyszyn A, 2018, BRIT J HAEMATOL, V180, P831, DOI 10.1111/bjh.15092
   Karam C, 2015, NEUROLOGY, V84, P1981, DOI 10.1212/WNL.0000000000001565
   Kastritis E, 2015, CLIN LYMPHOMA MYELOM, V15, pe59, DOI DOI 10.1016/J.C1M1.2015.07.200
   Kastritis E, 2015, BLOOD, V126, P1392, DOI 10.1182/blood-2015-05-647420
   Kastritis E, 2012, BLOOD, V119, P5384, DOI 10.1182/blood-2011-12-396903
   Kastritis E, 2010, J CLIN ONCOL, V28, P1031, DOI 10.1200/JCO.2009.23.8220
   Kastritis E, 2009, HAEMATOL-HEMATOL J, V94, P300, DOI 10.3324/haematol.13548
   Katayama K, 2015, BMJ OPEN, V5, DOI 10.1136/bmjopen-2014-007330
   Katodritou E, 2014, AM J HEMATOL, V89, P145, DOI 10.1002/ajh.23600
   Kaufman GP, 2017, BLOOD, V130, P900, DOI 10.1182/blood-2017-01-763599
   Kim SY, 2006, ANN HEMATOL, V85, P545, DOI 10.1007/s00277-006-0119-z
   Kourelis TV, 2016, AM J HEMATOL, V91, P1123, DOI 10.1002/ajh.24528
   Kourelis TV, 2013, J CLIN ONCOL, V31, P4319, DOI 10.1200/JCO.2013.50.8499
   Kumar S, 2012, J CLIN ONCOL, V30, P989, DOI 10.1200/JCO.2011.38.5724
   Kyle RA, 2003, SEMIN ONCOL, V30, P116, DOI 10.1053/sonc.2003.50038
   Kyriakou C, 2014, BLOOD, V124, DOI 10.1182/blood.V124.21.678.678
   Laane E, 2015, BLOOD, V126, DOI 10.1182/blood.V126.23.1218.1218
   Landau H, 2013, LEUKEMIA, V27, P823, DOI 10.1038/leu.2012.274
   Lawless S, 2017, 16 INT MYEL WORKSH 1, V32
   Lebovic D, 2011, CL LYMPH MYELOM LEUK, V11, P507, DOI 10.1016/j.clml.2011.06.010
   Lentzsch S, 2015, BLOOD, V126, P3041
   Leung N, 2012, BLOOD, V120, P4292, DOI 10.1182/blood-2012-07-445304
   Li J, 2011, BLOOD, V117, P6445, DOI 10.1182/blood-2010-12-328112
   Lin J, 2001, J AM SOC NEPHROL, V12, P1482, DOI 10.1681/ASN.V1271482
   Mahindra A, 2012, LEUKEMIA, V26, P1091, DOI 10.1038/leu.2011.312
   Merlini G, 2014, BLOOD, V124, DOI 10.1182/blood.V124.21.3450.3450
   Merlini G, 2006, BLOOD, V108, P2520, DOI 10.1182/blood-2006-03-001164
   Mikhael JR, 2012, BLOOD, V119, P4391, DOI 10.1182/blood-2011-11-390930
   Mina R, 2017, LEUKEMIA LYMPHOMA, V58, P1538, DOI 10.1080/10428194.2016.1250263
   Moreau P, 2010, BLOOD, V116, P4777, DOI 10.1182/blood-2010-07-294405
   Morris C, 2011, 2008 53 ANN M 10 13
   Muchtar E, 2017, BLOOD, V129, P2111, DOI 10.1182/blood-2016-11-751628
   Musto P, 2014, LEUKEMIA, V28, P222, DOI 10.1038/leu.2013.241
   Musto P, 2016, J CLIN ONCOL, V34, P2082, DOI 10.1200/JCO.2016.66.6115
   Musto P, 2016, CURR TREAT OPTION ON, V17, DOI 10.1007/s11864-016-0392-6
   Nasr SH, 2012, CLIN J AM SOC NEPHRO, V7, P231, DOI 10.2215/CJN.08640811
   Nasr SH, 2009, J AM SOC NEPHROL, V20, P2055, DOI 10.1681/ASN.2009010110
   Neri A, 2016, EXPERT REV HEMATOL, V9, P1063, DOI 10.1080/17474086.2016.1244002
   Nishihori T, 2013, BIOL BLOOD MARROW TR, V19, P1144, DOI 10.1016/j.bbmt.2013.02.003
   Owen RG, 2003, SEMIN ONCOL, V30, P110, DOI 10.1053/sonc.2003.50082
   Palladini G, 2014, LEUKEMIA, V28, P2311, DOI 10.1038/leu.2014.227
   Palladini G, 2014, HAEMATOLOGICA, V99, P743, DOI 10.3324/haematol.2013.095463
   Palladini G, 2012, ANN HEMATOL, V91, P89, DOI 10.1007/s00277-011-1244-x
   Palladini G, 2009, CLIN CHEM, V55, P499, DOI 10.1373/clinchem.2008.117143
   Pepys MB, 2002, NATURE, V417, P254, DOI 10.1038/417254a
   Pozzi C, 2002, SEMIN NEPHROL, V22, P319, DOI 10.1053/snep.2002.33673
   POZZI C, 1995, CLIN NEPHROL, V43, P281
   Reece DE, 2014, BLOOD, V124, P2498, DOI 10.1182/blood-2014-04-568329
   Richards DB, 2015, NEW ENGL J MED, V373, P1106, DOI 10.1056/NEJMoa1504942
   Royer B, 2016, J CLIN ONCOL, V34, P2125, DOI 10.1200/JCO.2015.63.1929
   Rummel MJ, 2013, LANCET, V381, P1203, DOI 10.1016/S0140-6736(12)61763-2
   Samaras P, 2007, HAEMATOLOGICA, V92, P1438, DOI 10.3324/haematol.11315
   San Miguel JF, 2003, SEMIN ONCOL, V30, P187, DOI 10.1053/sonc.2003.50074
   Sanchorawala V, 2015, BLOOD, V126, P2345, DOI 10.1182/blood-2015-08-662726
   Sayed RH, 2015, BLOOD, V126, P2805, DOI 10.1182/blood-2015-07-658872
   Schönland SO, 2012, BLOOD, V119, P488, DOI 10.1182/blood-2011-06-358507
   Simeon V, 2015, INT J MOL SCI, V16, P17514, DOI 10.3390/ijms160817514
   Sitia R, 2007, HAEMATOLOGICA, V92, P1302, DOI 10.3324/haematol.12136
   Souchet L, 2016, AM J HEMATOL, V91, P782, DOI 10.1002/ajh.24405
   Specter R, 2011, NEPHROL DIAL TRANSPL, V26, P881, DOI 10.1093/ndt/gfq482
   Straume O, 2006, BLOOD, V107, P4972, DOI 10.1182/blood-2005-12-5045
   Suh YG, 2014, RADIAT ONCOL, V9, DOI 10.1186/s13014-014-0265-8
   Swerdlow SH., WHO CLASSIFICATION T
   Tedeschi A, 2013, CL LYMPH MYELOM LEUK, V13, P231, DOI 10.1016/j.clml.2013.02.011
   Tiedemann RE, 2008, LEUKEMIA, V22, P1044, DOI 10.1038/leu.2008.4
   Touzeau C, 2016, BLOOD, V127, P971, DOI 10.1182/blood-2015-07-635383
   Treon SP, 2004, ANN ONCOL, V15, P1481, DOI 10.1093/annonc/mdh403
   Treon SP, 2013, P 12 INT C MAL LYMPH
   Treon SP, 1991, J IMMUNOTHER, V2001, P272
   Treon SP, 2015, NEW ENGL J MED, V373, P584, DOI 10.1056/NEJMc1506192
   Treon SP, 2015, NEW ENGL J MED, V372, P1430, DOI 10.1056/NEJMoa1501548
   Treon SP, 2014, BLOOD, V124, P503, DOI 10.1182/blood-2014-03-566273
   Treon SP, 2011, BRIT J HAEMATOL, V154, P357, DOI 10.1111/j.1365-2141.2011.08750.x
   Treon SP, 2011, CL LYMPH MYELOM LEUK, V11, P133, DOI 10.3816/CLML.2011.n.030
   Treon SP, 2009, BLOOD, V113, P3673, DOI 10.1182/blood-2008-09-177329
   Usmani SZ, 2012, LEUKEMIA, V26, P2398, DOI 10.1038/leu.2012.107
   van de Donk NWCJ, 2012, BLOOD, V120, P2376, DOI 10.1182/blood-2012-05-408682
   Venner CP, 2014, LEUKEMIA, V28, P2304, DOI 10.1038/leu.2014.218
   Venner CP, 2012, BLOOD, V119, P4387, DOI 10.1182/blood-2011-10-388462
   Wechalekar AD, 2017, BLOOD CANCER J, V7, DOI 10.1038/bcj.2017.26
NR 121
TC 61
Z9 66
U1 0
U2 12
PU SPRINGERNATURE
PI LONDON
PA CAMPUS, 4 CRINAN ST, LONDON, N1 9XW, ENGLAND
SN 0887-6924
EI 1476-5551
J9 LEUKEMIA
JI Leukemia
PD SEP
PY 2018
VL 32
IS 9
BP 1883
EP 1898
DI 10.1038/s41375-018-0209-7
PG 16
WC Oncology; Hematology
WE Science Citation Index Expanded (SCI-EXPANDED)
SC Oncology; Hematology
GA GS6QL
UT WOS:000443822800001
PM 30038381
OA Green Submitted
DA 2024-04-28
ER

PT J
AU Ikezawa, Y
   Oka, K
   Nagayama, R
   Okubo, Y
   Yonekawa, N
   Hirai, F
   Ebihara, I
   Mori, N
AF Ikezawa, Yoshiyasu
   Oka, Kuniyuki
   Nagayama, Reizo
   Okubo, Yuki
   Yonekawa, Nobuo
   Hirai, Futoshi
   Ebihara, Itaru
   Mori, Naoyoshi
TI Bence-Jones Protein-Type Myeloma With Amyloid Myopathy Presenting as
   Amyloidomas and Extensive Amyloid Deposits in the Muscularis Propria: A
   Rapidly Fatal Autopsy Case
SO INTERNATIONAL JOURNAL OF SURGICAL PATHOLOGY
LA English
DT Article
DE Bence-Jones protein-type myeloma; AL amyloidosis; amyloidoma; amyloid
   myopathy; skeletal muscle; propria muscularis of gastrointestinal tract
ID INTESTINAL PSEUDOOBSTRUCTION; HEMODIALYSIS; AL
AB This study reports a 59-year-old man who suffered from multiple skeletal muscle amyloidomas and showed a rapidly fatal course. He noticed left inguinal pain and gait disturbance due to muscle weakness of the left leg. Protein in urine (3.3 g/d) and Bence-Jones protein of the kappa type (2.3 g/d) were detected. Bone marrow aspiration showed 11.6% monoclonal plasma cells in nucleated cells. A core needle-biopsied and resected left inguinal tumor showed the deposition of eosinophilic amorphous materials positive for Congo red stain and the kappa-light chain. He was diagnosed with plasma cell myeloma with AL (amyloid light chain) amyloidosis. Multiple soft-part tumors developed, grew rapidly, and he died 3 months after admission. At autopsy, 3 large amyloidomas were observed in the skeletal muscles, and prominent amyloid deposits were also seen in the diaphragm, intercostal muscle, iliopsoas muscle, and cervical skeletal muscles examined. Massive amyloid materials deposited diffusely in the propria muscularis of the gastrointestinal tract: the tongue to the rectum.
C1 [Oka, Kuniyuki] Mito Saiseikai Gen Hosp, Dept Pathol, Mito, Ibaraki 3114198, Japan.
   [Mori, Naoyoshi] Nakatsugawa City Hosp, Nakatsugawa, Gifu, Japan.
RP Oka, K (corresponding author), Mito Saiseikai Gen Hosp, Dept Pathol, 3-3-10 Futabadai, Mito, Ibaraki 3114198, Japan.
EM oka-k@gb3.so-net.ne.jp
CR Abraham RS, 2003, BLOOD, V101, P3801, DOI 10.1182/blood-2002-09-2707
   [Anonymous], 2008, WHO Classification of Tumours of Haematopoietic and Lymphoid tissues, V4th, P200
   Araki H, 1996, AM J NEPHROL, V16, P149, DOI 10.1159/000168987
   Comenzo RL, 2001, BLOOD, V98, P714, DOI 10.1182/blood.V98.3.714
   Enqvist S, 2007, PLOS ONE, V2, DOI 10.1371/journal.pone.0000981
   GILAT T, 1969, GUT, V10, P98, DOI 10.1136/gut.10.2.98
   II K, 1984, ACTA NEUROPATHOL, V64, P114, DOI 10.1007/BF00695574
   Joung CI, 2005, SCAND J RHEUMATOL, V34, P152, DOI 10.1080/03009740510026355
   Kanai H, 2000, CLIN NEPHROL, V53, P394
   Prayson RA, 1998, HUM PATHOL, V29, P463, DOI 10.1016/S0046-8177(98)90061-2
   TADA S, 1993, GUT, V34, P1412, DOI 10.1136/gut.34.10.1412
   Westermark P, 2007, AMYLOID, V14, P179, DOI 10.1080/13506120701460923
   YAMADA M, 1988, J NEUROL SCI, V85, P223, DOI 10.1016/0022-510X(88)90158-X
NR 13
TC 4
Z9 5
U1 0
U2 2
PU SAGE PUBLICATIONS INC
PI THOUSAND OAKS
PA 2455 TELLER RD, THOUSAND OAKS, CA 91320 USA
SN 1066-8969
J9 INT J SURG PATHOL
JI Int. J. Surg. Pathol.
PD FEB
PY 2012
VL 20
IS 1
BP 83
EP 88
DI 10.1177/1066896911410690
PG 6
WC Pathology; Surgery
WE Science Citation Index Expanded (SCI-EXPANDED)
SC Pathology; Surgery
GA 918MA
UT WOS:000302252600017
PM 21632635
DA 2024-04-28
ER

PT J
AU Otaka, Y
   Nakazato, Y
   Tsutsui, T
   Tamura, J
AF Otaka, Yukihiro
   Nakazato, Yoichi
   Tsutsui, Takaaki
   Tamura, Jun'ichi
TI Cardiac involvement in heavy and light chain amyloidosis A case report
   and literature review
SO MEDICINE
LA English
DT Review
DE cardiac amyloidosis; conventional laboratory test; heavy and light chain
   amyloidosis; sex difference
ID CLINICOPATHOLOGICAL CORRELATIONS; DIAGNOSIS
AB Introduction: Heavy and light chain amyloidosis is an extremely rare condition. There are few reports referring to the clinical impact of cardiac involvement in heavy and light chain amyloidosis, and the significance of myocardial impairment has not yet been completely explained.
   Patient concerns: A 66-year-old Japanese man was admitted to our hospital presenting with nephrotic syndrome and congestive heart failure.
   Diagnosis: Kidney and endoscopic gastric mucosal biopsy demonstrated congophilic hyalinization in most of the glomeruli and surrounding vessel walls, which were highly positive for immunoglobulin A and lambda. Finally, the patient was diagnosed as an atypical multiple myeloma with systemic heavy and light chain amyloidosis.
   Interventions: The patient was referred to hematology for further treatment and was moved to another hospital for the administration of chemotherapy using melphalan and dexamethasone.
   Outcomes: The patient was still alive after 15-month follow-up from the initial diagnosis.
   Conclusion: Initial screening and follow-up for cardiac involvement are important for heavy and light chain amyloidosis. Further investigation for the prognosis of heavy and light chain amyloidosis is required to improve the strategies of diagnosis and treatment options for patients with this disease.
C1 [Otaka, Yukihiro; Tamura, Jun'ichi] Gunma Univ, Grad Sch Med, Dept Gen Med, Showa Machi 3-39-15, Maebashi, Gunma 3718511, Japan.
   [Otaka, Yukihiro; Tsutsui, Takaaki] Hidaka Kai Hidaka Hosp, Kidney Dis & Dialysis Ctr, Takasaki, Gunma, Japan.
   [Nakazato, Yoichi] Hidaka Kai Hidaka Hosp, Dept Pathol, Takasaki, Gunma, Japan.
C3 Gunma University
RP Otaka, Y (corresponding author), Gunma Univ, Grad Sch Med, Dept Gen Med, Showa Machi 3-39-15, Maebashi, Gunma 3718511, Japan.
EM m13702059@gunma-u.ac.jp
OI Otaka, Yukihiro/0000-0002-9162-7188
CR Ben Salem M., 2019, AMYLOID, P1, DOI DOI 10.1080/13506129.2018.1549825
   Dungu J, 2012, AM HEART J, V164, P72, DOI 10.1016/j.ahj.2012.04.013
   Falk RH, 2010, PROG CARDIOVASC DIS, V52, P347, DOI 10.1016/j.pcad.2009.11.007
   Grogan M, 2015, HEART FAIL REV, V20, P155, DOI 10.1007/s10741-014-9464-5
   Kaplan B, 2005, VIRCHOWS ARCH, V447, P756, DOI 10.1007/s00428-005-0009-0
   Kyle RA, 1997, NEW ENGL J MED, V336, P1202, DOI 10.1056/NEJM199704243361702
   Merlini G, 2012, BLOOD, V119, P4343, DOI 10.1182/blood-2012-03-413112
   Mollee P, 2014, INTERN MED J, V44, P7, DOI 10.1111/imj.12288
   Nasr SH, 2006, KIDNEY INT, V70, P6, DOI 10.1038/sj.ki.5001545
   Nasr SH, 2013, KIDNEY INT, V83, P463, DOI 10.1038/ki.2012.414
   Nasr SH, 2012, AM J KIDNEY DIS, V59, P786, DOI 10.1053/j.ajkd.2011.12.028
   Palladini G, 2014, BLOOD, V124, P2325, DOI 10.1182/blood-2014-04-570010
   Poitou-Verkinder AL, 2015, PLOS ONE, V10, DOI 10.1371/journal.pone.0119156
   Priyamvada P S, 2015, Indian J Nephrol, V25, P106, DOI 10.4103/0971-4065.135911
   Sachchithanantham S, 2017, BRIT J HAEMATOL, V179, P575, DOI 10.1111/bjh.14908
   Safadi S, 2015, NEPHROL DIAL TRANSPL, V30, P1151, DOI 10.1093/ndt/gfv018
   Said SM, 2013, CLIN J AM SOC NEPHRO, V8, P1515, DOI 10.2215/CJN.10491012
   Sethi S, 2018, J AM SOC NEPHROL, V29, P1810, DOI 10.1681/ASN.2017121319
   Sethi S, 2013, CLIN J AM SOC NEPHRO, V8, P915, DOI 10.2215/CJN.07030712
   Sethi S, 2010, CLIN J AM SOC NEPHRO, V5, P2180, DOI 10.2215/CJN.02890310
   Siegel RL, 2017, CA-CANCER J CLIN, V67, P7, DOI [10.3322/caac.21332, 10.3322/caac.21254, 10.3322/caac.21654, 10.3322/caac.21601, 10.3322/caac.21387, 10.3322/caac.20073, 10.3322/caac.20006, 10.3322/caac.21551]
   Vrana JA, 2009, BLOOD, V114, P4957, DOI 10.1182/blood-2009-07-230722
   Wechalekar AD, 2016, LANCET, V387, P2641, DOI 10.1016/S0140-6736(15)01274-X
NR 23
TC 3
Z9 6
U1 0
U2 1
PU LIPPINCOTT WILLIAMS & WILKINS
PI PHILADELPHIA
PA TWO COMMERCE SQ, 2001 MARKET ST, PHILADELPHIA, PA 19103 USA
SN 0025-7974
EI 1536-5964
J9 MEDICINE
JI Medicine (Baltimore)
PD NOV
PY 2019
VL 98
IS 46
AR e17999
DI 10.1097/MD.0000000000017999
PG 6
WC Medicine, General & Internal
WE Science Citation Index Expanded (SCI-EXPANDED)
SC General & Internal Medicine
GA JS3YH
UT WOS:000500243900070
PM 31725668
OA Green Published, gold
DA 2024-04-28
ER

PT J
AU Falk, RH
   Dubrey, SW
AF Falk, Rodney H.
   Dubrey, Simon W.
TI Amyloid Heart Disease
SO PROGRESS IN CARDIOVASCULAR DISEASES
LA English
DT Review
DE Amyloidosis; Biochemical typing; Cardiac deposition
ID PRIMARY SYSTEMIC AMYLOIDOSIS; CARDIOVASCULAR MAGNETIC-RESONANCE;
   STEM-CELL TRANSPLANTATION; LIGHT-CHAIN AMYLOIDOSIS; ORTHOTOPIC
   LIVER-TRANSPLANTATION; MELPHALAN PLUS DEXAMETHASONE; SEVERE CARDIAC
   AMYLOIDOSIS; BRAIN NATRIURETIC PEPTIDE; LANDMARK CLINICAL-TRIAL; AL
   PRIMARY AMYLOIDOSIS
AB The systemic amyloidoses are an uncommon group of disorders characterized by the extracellular deposition of amyloid in one or more organs. Cardiac deposition, leading to an infiltrative/restrictive cardiomyopathy, is a common feature of amyloidosis. It may be the presenting feature of the disease or may be discovered while investigating a patient presenting with non-cardiac amyloidosis. In this article we review the features of cardiac amyloidosis and its varied manifestations. The need for a high index of suspicion and the critical importance of precise biochemical typing of the amyloid deposits is stressed in light of recent advances in therapy which can, when appropriately used, significantly improve prognosis. (Prog Cardiovasc Dis 2010;52:347-361) (C) 2010 Elsevier Inc. All rights reserved.
C1 [Falk, Rodney H.] Harvard Univ, Sch Med, Harvard Vanguard Med Associates, Boston, MA 02215 USA.
   [Dubrey, Simon W.] Hillingdon Hosp Uxbridge, Uxbridge, Middx, England.
C3 Harvard University; Harvard Medical School; Harvard Vanguard Medical
   Associates
RP Falk, RH (corresponding author), Harvard Univ, Sch Med, Harvard Vanguard Med Associates, 133 Brookline Ave, Boston, MA 02215 USA.
EM rfalk@partners.org
CR Al Suwaidi J, 1999, ANN INTERN MED, V131, P838, DOI 10.7326/0003-4819-131-11-199912070-00007
   Almeida M. R., 2005, Current Drug Targets - CNS and Neurological Disorders, V4, P587, DOI 10.2174/156800705774322076
   Ansari-Lari MA, 2004, DIAGN CYTOPATHOL, V30, P178, DOI 10.1002/dc.10370
   ARBUSTINI E, 1995, AM HEART J, V130, P528, DOI 10.1016/0002-8703(95)90362-3
   Arbustini E, 2002, AMYLOID, V9, P108, DOI 10.3109/13506120208995243
   Ariyarajah V, 2009, CARDIOLOGY, V113, P132, DOI 10.1159/000177950
   Arpesella G, 2003, J THORAC CARDIOV SUR, V125, P1165, DOI 10.1067/mtc.2003.151
   Audard V, 2009, AM J TRANSPLANT, V9, P236, DOI 10.1111/j.1600-6143.2008.02469.x
   Benson MD, 2009, AMYLOID, V16, P9, DOI 10.1080/13506120802676914
   Bergström J, 2005, J PATHOL, V206, P224, DOI 10.1002/path.1759
   Brenner DA, 2004, CIRC RES, V94, P1008, DOI 10.1161/01.RES.0000126569.75419.74
   Cardoso I, 2003, FASEB J, V17, P803, DOI 10.1096/fj.02-0764com
   CARROLL JD, 1982, AM J CARDIOL, V49, P9, DOI 10.1016/0002-9149(82)90270-3
   Chastan N, 2006, MUSCLE NERVE, V33, P113, DOI 10.1002/mus.20448
   Chen JM, 2005, ANN THORAC SURG, V80, P224, DOI 10.1016/j.athoracsur.2005.01.022
   Churchill CH, 2003, J RHEUMATOL, V30, P2283
   Coelho T, 2008, J NEUROL, V255, P78
   Coelho T, 2009, NEUROLOGY, V72, pA205
   COLLINS AB, 2008, CARDIOVASC PATHOL
   Comenzo RL, 1998, BLOOD, V91, P3662
   Connors LH, 2009, AM HEART J, V158, P607, DOI 10.1016/j.ahj.2009.08.006
   Connors LH, 2003, AMYLOID, V10, P160, DOI 10.3109/13506120308998998
   DHOBLE A, 2009, CLIN CARDIOL
   Dinwoodey DL, 2008, AM J CARDIOL, V101, P674, DOI 10.1016/j.amjcard.2007.10.031
   Dispenzieri A, 2004, BLOOD, V104, P1881, DOI 10.1182/blood-2004-01-0390
   Dispenzieri A, 2004, J CLIN ONCOL, V22, P3751, DOI 10.1200/JCO.2004.03.029
   DUBREY S, 1995, AM J CARDIOL, V76, P739, DOI 10.1016/S0002-9149(99)80214-8
   DUBREY S, 1995, BRIT HEART J, V74, P541
   Dubrey SW, 1997, TRANSPLANTATION, V64, P74, DOI 10.1097/00007890-199707150-00014
   Dubrey SW, 1997, HEART, V78, P74, DOI 10.1136/hrt.78.1.74
   Dubrey SW, 2004, J HEART LUNG TRANSPL, V23, P1142, DOI 10.1016/j.healun.2003.08.027
   Dubrey SW, 1998, QJM-MON J ASSOC PHYS, V91, P141, DOI 10.1093/qjmed/91.2.141
   Dubrey SW, 1996, AM J CARDIOL, V77, P313, DOI 10.1016/S0002-9149(97)89403-9
   Eder L, 2007, J GEN INTERN MED, V22, P416, DOI 10.1007/s11606-006-0052-9
   Eriksson M, 2009, J MOL DIAGN, V11, P257, DOI 10.2353/jmoldx.2009.080161
   Falk Rodney H., 2002, Ethnicity and Disease, V12, P141
   Feng D, 2007, CIRCULATION, V116, P2420, DOI 10.1161/CIRCULATIONAHA.107.697763
   Feng DL, 2009, CIRCULATION, V119, P2490, DOI 10.1161/CIRCULATIONAHA.108.785014
   Fuchs U, 2005, AM J TRANSPLANT, V5, P1159, DOI 10.1111/j.1600-6143.2005.00805.x
   Gertz MA, 1997, AM J CARDIOL, V80, P93, DOI 10.1016/S0002-9149(97)00293-2
   Gillmore JD, 2006, NAT CLIN PRACT NEPHR, V2, P263, DOI 10.1038/ncpneph0169
   Gillmore JD, 2006, BLOOD, V107, P1227, DOI 10.1182/blood-2005-08-3253
   Gillmore JD, 2001, TRANSPLANTATION, V71, P986, DOI 10.1097/00007890-200104150-00026
   GILLMORE JD, 1999, HEART E, V2, P82
   Gillmore JD, 2009, J AM SOC NEPHROL, V20, P444, DOI 10.1681/ASN.2008060614
   Giorgadze TA, 2004, DIAGN CYTOPATHOL, V31, P300, DOI 10.1002/dc.20131
   GLAUDEMANS AW, 2009, EUR J NUCL MED MOL I
   Goette A, 2004, EUR HEART J, V25, P1185, DOI 10.1016/j.ehj.2004.04.014
   Goto T, 2006, AM J TRANSPLANT, V6, P2512, DOI 10.1111/j.1600-6143.2006.01484.x
   GRAZI GL, 2003, LIVER TRANSPLANT, P9986
   Guy CD, 2001, DIAGN CYTOPATHOL, V24, P181, DOI 10.1002/1097-0339(200103)24:3<181::AID-DC1037>3.0.CO;2-D
   Hazenberg BPC, 2006, AM J MED, V119, DOI 10.1016/j.amjmed.2005.08.043
   Hess EP, 2004, RESUSCITATION, V60, P105, DOI 10.1016/j.resuscitation.2003.08.007
   HOLMGREN G, 1993, LANCET, V341, P1113, DOI 10.1016/0140-6736(93)93127-M
   Hongo M, 2000, AM J CARDIOL, V85, P849, DOI 10.1016/S0002-9149(99)00879-6
   Hosch W, 2008, AMYLOID, V15, P196, DOI 10.1080/13506120802193233
   HOSENPUD JD, 1991, CIRCULATION, V84, P338
   HOSENPUD JD, 1990, J HEART TRANSPLANT, V9, P346
   Ihse E, 2009, BIOCHEM BIOPH RES CO, V379, P846, DOI 10.1016/j.bbrc.2008.12.095
   Inomata Y, 2007, AM J TRANSPLANT, V7, P1629, DOI 10.1111/j.1600-6143.2007.01828.x
   Jaccard A, 2007, NEW ENGL J MED, V357, P1083, DOI 10.1056/NEJMoa070484
   Jacobson DR, 1997, NEW ENGL J MED, V336, P466, DOI 10.1056/NEJM199702133360703
   KAWAMURA S, 1995, PATHOL INT, V45, P335, DOI 10.1111/j.1440-1827.1995.tb03466.x
   KAYE GC, 1986, BRIT HEART J, V56, P317
   KIRSTEN AV, CARDIOVASC PATHOL
   KIURU S, 1994, J NEUROL SCI, V126, P40, DOI 10.1016/0022-510X(94)90092-2
   Koyama J, 2002, AM J CARDIOL, V89, P1067, DOI 10.1016/S0002-9149(02)02277-4
   Koyama J, 2003, CIRCULATION, V107, P2446, DOI 10.1161/01.CIR.0000068313.67758.4F
   Koyama J, 2004, J AM SOC ECHOCARDIOG, V17, P36, DOI 10.1016/j.echo.2003.09.014
   Kpodonu J, 2005, J HEART LUNG TRANSPL, V24, P1763, DOI 10.1016/j.healun.2004.08.025
   Kribben A, 2009, J AM COLL CARDIOL, V53, P1621, DOI 10.1016/j.jacc.2008.12.061
   Kristen AV, 2008, HEART RHYTHM, V5, P235, DOI 10.1016/j.hrthm.2007.10.016
   Kristen AV, 2009, EUR J HEART FAIL, V11, P1014, DOI 10.1093/eurjhf/hfp121
   Kwong RY, 2005, CIRCULATION, V111, P122, DOI 10.1161/01.CIR.0000153623.02240.20
   Kyle RA, 1997, NEW ENGL J MED, V336, P1202, DOI 10.1056/NEJM199704243361702
   KYLE RA, 1995, SEMIN HEMATOL, V32, P45
   Kyle RA, 1996, AM J MED, V101, P395, DOI 10.1016/S0002-9343(96)00229-X
   Leone O, 2004, EUR HEART J, V25, P1237, DOI 10.1016/j.ehj.2004.04.007
   Liao RL, 2001, CIRCULATION, V104, P1594, DOI 10.1161/circ.104.14.1594
   Liepnieks JJ, 2007, AMYLOID, V14, P277, DOI 10.1080/13506120701614032
   Maceira AM, 2008, J CARDIOVASC MAGN R, V10, DOI 10.1186/1532-429X-10-54
   Maceira AM, 2005, CIRCULATION, V111, P186, DOI 10.1161/01.CIR.0000152819.97857.9D
   Mairal T, 2009, PLOS ONE, V4, DOI 10.1371/journal.pone.0004124
   Maurer MS, 2007, TRANSPLANTATION, V83, P539, DOI 10.1097/01.tp.0000255567.80203.bd
   Mesquita Teresa, 2005, Rev Port Cardiol, V24, P1521
   MIGNON RQ, 2009, BMC MED PHYS, V9, P5
   Mignot A, 2008, ARCH CARDIOVASC DIS, V101, P523, DOI 10.1016/j.acvd.2008.06.018
   Mignot A, 2008, HAEMATOLOGICA, V93, pE32, DOI 10.3324/haematol.12108
   Miller SR, 2004, LAB INVEST, V84, P545, DOI 10.1038/labinvest.3700059
   Miroy GJ, 1996, P NATL ACAD SCI USA, V93, P15051, DOI 10.1073/pnas.93.26.15051
   Mourad G, 2008, NEW ENGL J MED, V359, P2847, DOI 10.1056/NEJMc0805012
   Murtagh B, 2005, AM J CARDIOL, V95, P535, DOI 10.1016/j.amjcard.2004.10.028
   NARANG R, 1993, CARDIOLOGY, V82, P294, DOI 10.1159/000175878
   Ng B, 2005, ARCH INTERN MED, V165, P1425, DOI 10.1001/archinte.165.12.1425
   Nordlinger M, 2005, AM J CARDIOL, V96, P982, DOI 10.1016/j.amjcard.2005.05.057
   Ogiwara F, 2005, AM J CARDIOL, V95, P538, DOI 10.1016/j.amjcard.2004.10.029
   Oza VB, 2002, J MED CHEM, V45, P321, DOI 10.1021/jm010257n
   Palha JA, 2000, AM J PATHOL, V156, P1919, DOI 10.1016/S0002-9440(10)65065-1
   Palladini G, 2006, BLOOD, V107, P3854, DOI 10.1182/blood-2005-11-4385
   Palladini G, 2009, HAEMATOL-HEMATOL J, V94, P1044, DOI 10.3324/haematol.2009.008912
   Palladini G, 2009, ANN HEMATOL, V88, P347, DOI 10.1007/s00277-008-0600-y
   PELLIKKA PA, 1988, ARCH INTERN MED, V148, P662, DOI 10.1001/archinte.148.3.662
   Peterson SA, 1998, P NATL ACAD SCI USA, V95, P12956, DOI 10.1073/pnas.95.22.12956
   POLLAK A, 1993, CHEST, V104, P618, DOI 10.1378/chest.104.2.618
   Pomfret EA, 1998, TRANSPLANTATION, V65, P918, DOI 10.1097/00007890-199804150-00010
   Rapezzi C, 2009, CIRCULATION, V120, P1203, DOI 10.1161/CIRCULATIONAHA.108.843334
   Reisinger J, 1997, J AM COLL CARDIOL, V30, P1046, DOI 10.1016/S0735-1097(97)00267-2
   Röcken C, 2002, CIRCULATION, V106, P2091, DOI 10.1161/01.CIR.0000034511.06350.DF
   ROIG E, 2009, AM J TRANSPLANT
   Ruberg FL, 2009, AM J CARDIOL, V103, P544, DOI 10.1016/j.amjcard.2008.09.105
   Sack FU, 2008, EUR J CARDIO-THORAC, V33, P257, DOI 10.1016/j.ejcts.2007.10.025
   Saraiva MJM, 2001, HUM MUTAT, V17, P493, DOI 10.1002/humu.1132
   SCHNEIDER BF, 1993, ACTA HAEMATOL-BASEL, V90, P106
   Sekijima Y, 2006, AMYLOID, V13, P236, DOI 10.1080/13506120600960882
   Sharma PP, 2008, CARDIOVASC PATHOL, V17, P65, DOI 10.1016/j.carpath.2007.05.008
   SHIRAHAMA T, 1967, J CELL BIOL, V33, P679, DOI 10.1083/jcb.33.3.679
   Singer R, 2005, TRANSPLANTATION, V80, pS156, DOI 10.1097/01.tp.0000186910.09213.bf
   Sipe JD, 2000, J STRUCT BIOL, V130, P88, DOI 10.1006/jsbi.2000.4221
   Skinner M, 2004, ANN INTERN MED, V140, P85, DOI 10.7326/0003-4819-140-2-200401200-00008
   Sparrow P, 2009, J MAGN RESON IMAGING, V30, P942, DOI 10.1002/jmri.21918
   Stangou AJ, 2005, NEW ENGL J MED, V352, P2356, DOI 10.1056/NEJM200506023522219
   Stangou AJ, 1998, TRANSPLANTATION, V66, P229, DOI 10.1097/00007890-199807270-00016
   STEINER I, 1987, J PATHOL, V153, P395, DOI 10.1002/path.1711530413
   Steiner I, 2006, CARDIOVASC PATHOL, V15, P287, DOI 10.1016/j.carpath.2006.01.005
   Stoppini M, 2009, CLIN CHEM LAB MED, V47, P627, DOI 10.1515/CCLM.2009.164
   Takemura G, 1998, J AM COLL CARDIOL, V31, P754, DOI 10.1016/S0735-1097(98)00045-X
   TOJO K, 2006, NEUROSCI RES
   Velazquez-Ceceña JLE, 2009, TEX HEART I J, V36, P50
   WESTERMARK P, 1990, P NATL ACAD SCI USA, V87, P2843, DOI 10.1073/pnas.87.7.2843
   Westermark P, 2005, FEBS J, V272, P5942, DOI 10.1111/j.1742-4658.2005.05024.x
   Westermark P, 2007, AMYLOID, V14, P179, DOI 10.1080/13506120701460923
   Yazaki M, 2007, AM J TRANSPLANT, V7, P235, DOI 10.1111/j.1600-6143.2006.01585.x
   Yazaki M, 2000, BIOCHEM BIOPH RES CO, V274, P702, DOI 10.1006/bbrc.2000.3203
   Zeldenrust S, 2003, TRANSPLANTATION, V75, P560, DOI 10.1097/01.TP.0000046526.10003.EC
   Zubkov AY, 2007, NEUROLOGY, V69, P1136, DOI 10.1212/01.wnl.0000276951.39112.2b
NR 135
TC 145
Z9 168
U1 1
U2 19
PU W B SAUNDERS CO-ELSEVIER INC
PI PHILADELPHIA
PA 1600 JOHN F KENNEDY BOULEVARD, STE 1800, PHILADELPHIA, PA 19103-2899 USA
SN 0033-0620
EI 1873-1740
J9 PROG CARDIOVASC DIS
JI Prog. Cardiovasc. Dis.
PD JAN-FEB
PY 2010
VL 52
IS 4
BP 347
EP 361
DI 10.1016/j.pcad.2009.11.007
PG 15
WC Cardiac & Cardiovascular Systems
WE Science Citation Index Expanded (SCI-EXPANDED)
SC Cardiovascular System & Cardiology
GA 582VB
UT WOS:000276626800010
PM 20109604
DA 2024-04-28
ER

PT J
AU Picken, MM
AF Picken, Maria M.
TI New insights into systemic amyloidosis: the importance of diagnosis of
   specific type
SO CURRENT OPINION IN NEPHROLOGY AND HYPERTENSION
LA English
DT Review
DE amyloid; diagnosis; hereditary amyloidosis; periodic fevers; systemic
   amyloidosis
ID STEM-CELL TRANSPLANTATION; LIGHT-CHAIN AMYLOIDOSIS; DIALYSIS-RELATED
   AMYLOIDOSIS; HEREDITARY-AMYLOIDOSIS; AL-AMYLOIDOSIS;
   LIVER-TRANSPLANTATION; IMMUNOGLOBULIN LIGHT; PERIODIC FEVER; LOCALIZED
   AMYLOIDOSIS; LYSOZYME AMYLOIDOSIS
AB Purpose of review This review aims to summarize recent developments in the area of systemic amyloidoses with emphasis on pathologic diagnosis.
   Recent findings In recent years, management of amyloidosis has shifted from a purely supportive approach to quite diverse, radical and aggressive treatments. The central issue is the understanding that treatment of systemic amyloidoses depends on the molecular type of the amyloid protein. In the United States and the Western world, AL-amyloidosis is the most prevalent type of systemic amyloidosis, but hereditary amyloidoses are being diagnosed with increasing frequency; genetics also plays a role in a subset of familial AA amyloidoses. The biggest challenge is in the diagnosis of AL-type with confidence and in differentiation of AL and hereditary amyloidoses. While careful clinico-pathologic correlation is recommended for all patients with amyloidosis, it is, in itself, not a substitute for amyloid typing.
   Summary The diagnosis of the amyloid type ultimately depends on the examination of the amyloid protein within the deposits. The role of immunohistochemistry - the current standard of care in amyloid typing - is evolving with emergence of alternative biochemical methods. Amyloid, being essentially a protein disorder, presents an attractive venue for the application of proteomics methodologies, despite their inherent complexities.
C1 Loyola Univ, Med Ctr, Maywood, IL 60153 USA.
C3 Loyola University Chicago
RP Picken, MM (corresponding author), Loyola Univ, Med Ctr, Pathol Bldg 110,Rm 2242,2160 S 1st Ave, Maywood, IL 60153 USA.
EM mpicken@lumc.edu
CR Ando Y, 2005, ARCH NEUROL-CHICAGO, V62, P1057, DOI 10.1001/archneur.62.7.1057
   Anesi E, 2001, AM J MED, V111, P243, DOI 10.1016/S0002-9343(01)00774-4
   ARDALAN MR, 2006, NEPHROL DIAL TR 0923
   Atta MG, 2005, AM J MED, V118, DOI 10.1016/j.amjmed.2005.05.027
   Ben-Chetrit E, 2006, RHEUMATOLOGY, V45, P274, DOI 10.1093/rheumatology/kei140
   Benson MD, 2006, MUSCLE NERVE, V33, P609, DOI 10.1002/mus.20503
   Benson MD, 2005, AMYLOID, V12, P75, DOI 10.1080/13506120500106925
   Berk J, 2006, AMYLOID, V13, P11
   Biewend ML, 2006, AMYLOID, V13, P135, DOI 10.1080/13506120600876773
   BRYDGES S, 2006, CURR TOP MICROBIOL I, V305, P586
   Comenzo RL, 2007, CONTRIB NEPHROL, V153, P195
   Comenzo Raymond L, 2006, Curr Treat Options Oncol, V7, P225, DOI 10.1007/s11864-006-0015-8
   Comenzo RL, 2006, BLOOD, V108, P776
   Comenzo RL, 2006, BLOOD, V107, P3489, DOI 10.1182/blood-2005-10-4148
   Connolly JO, 2006, QJM-INT J MED, V99, P737, DOI 10.1093/qjmed/hcl092
   Connors LH, 2005, AMYLOID AMYLOIDOSIS, P360
   DEMBER L, 2006, J AM SOC NEPHROL, V17, pA566
   Dember LM, 2006, J AM SOC NEPHROL, V17, P3458, DOI 10.1681/ASN.2006050460
   Dember LM, 2006, SEMIN DIALYSIS, V19, P105, DOI 10.1111/j.1525-139X.2006.00134.x
   Dember LM, 2005, KIDNEY INT, V68, P1377, DOI 10.1111/j.1523-1755.2005.00535.x
   Dinc A, 2005, J NEPHROL, V18, P626
   Dispenzieri A, 2006, BLOOD, V107, P3378, DOI 10.1182/blood-2005-07-2922
   Gertz MA, 2005, AM J HEMATOL, V79, P319, DOI 10.1002/ajh.20381
   Gertz MA, 2005, CLIN LYMPHOMA MYELOM, V6, P208, DOI 10.3816/CLM.2005.n.048
   Gillmore JD, 2006, AM J TRANSPLANT, V6, P2342, DOI 10.1111/j.1600-6143.2006.01507.x
   Gillmore JD, 2006, BLOOD, V107, P1227, DOI 10.1182/blood-2005-08-3253
   Gono T, 2006, AM J KIDNEY DIS, V47, P908, DOI 10.1053/j.ajkd.2006.02.174
   Goodman HJB, 2006, BRIT J HAEMATOL, V134, P417, DOI 10.1111/j.1365-2141.2006.06204.x
   Granel B, 2006, MEDICINE, V85, P66, DOI 10.1097/01.md.0000200467.51816.6d
   Grateau Gilles, 2005, Current Drug Targets - Inflammation and Allergy, V4, P57, DOI 10.2174/1568010053622786
   Gregorini G, 2005, J AM SOC NEPHROL, V16, P3680, DOI 10.1681/ASN.2005040382
   Haagsma EB, 2004, AMYLOID, V11, P44, DOI 10.1080/13506120410001682578
   Hawkins PN, 2004, ARTHRITIS RHEUM-US, V50, P607, DOI 10.1002/art.20033
   Hawkins PN, 2003, J NEPHROL, V16, P443
   HERRERA GA, 2006, HEPTINSTALLS PATHOLO, P853
   Kang HG, 2005, KIDNEY INT, V68, P1994, DOI 10.1111/j.1523-1755.2005.00653.x
   Kaplan B, 2004, AM J CLIN PATHOL, V121, P794, DOI 10.1309/Y6CYXF4ELL1GKQBU
   Kebbel A, 2006, AM J SURG PATHOL, V30, P673, DOI 10.1097/00000478-200606000-00002
   Komatsuda A, 2005, NEPHROL DIAL TRANSPL, V20, P434, DOI 10.1093/ndt/gfh545
   Kracker D, 2006, AMYLOID, V13, P38
   Kristen AV, 2005, TRANSPLANTATION, V80, pS151, DOI 10.1097/01.tp.0000187111.00076.1a
   Lachmann HJ, 2006, ARTHRITIS RHEUM-US, V54, P2010, DOI 10.1002/art.21901
   Lachmann HJ, 2002, NEW ENGL J MED, V346, P1786, DOI 10.1056/NEJMoa013354
   LACHMANN HJ, 2005, AMYLOID AMYLOIDOSIS, P173
   LACHMANN HJ, 2006, CURR OPIN PHARMACOL, V6, P1
   Lacy MQ, 2004, HEMATOLOGIC MALIGNANCIES: MULTIPLE MYELOMA AND RELATED PLASMA CELL DISORDERS, P257
   Landau H, 2006, AMYLOID, V13, P40
   Lavatelli F, 2006, AMYLOID, V13, P13
   Leung N, 2005, AM J TRANSPLANT, V5, P1660, DOI 10.1111/j.1600-6143.2005.00920.x
   Lobato L, 2004, AMYLOID, V11, P27, DOI 10.1080/13506120410001673884
   Lomas L, 2006, AMYLOID, V13, P43
   Loss M, 2006, LIVER TRANSPLANT, V12, P1152, DOI 10.1002/lt.20803
   Magy N, 2003, AMYLOID, V10, P224, DOI 10.3109/13506120309041739
   Mousson C, 2006, AM J TRANSPLANT, V6, P632, DOI 10.1111/j.1600-6143.2005.01199.x
   Murphy CL, 2006, METHOD ENZYMOL, V412, P48, DOI 10.1016/S0076-6879(06)12004-2
   Nasr SH, 2006, KIDNEY INT, V70, P6, DOI 10.1038/sj.ki.5001545
   Ng B, 2005, ARCH INTERN MED, V165, P1425, DOI 10.1001/archinte.165.12.1425
   Novak L, 2004, NEPHROL DIAL TRANSPL, V19, P3050, DOI 10.1093/ndt/gfh503
   Nowak G, 2005, TRANSPLANT INT, V18, P111, DOI 10.1111/j.1432-2277.2004.00015.x
   OBICI L, 2005, BIOCHIM BIOPHYS ACTA, V1253, P11
   Oguchi K, 2006, AMYLOID, V13, P99, DOI 10.1080/13506120600722662
   Oshima K, 2006, AMYLOID, V13, P51
   Paccalin M, 2005, AMYLOID, V12, P239, DOI 10.1080/13506120500351174
   Padeh S, 2005, PEDIATR CLIN N AM, V52, P577, DOI 10.1016/j.pcl.2005.01.005
   Palladini G, 2006, BLOOD, V107, P3854, DOI 10.1182/blood-2005-11-4385
   PETTERSSON T, 2005, AMYLOID AMYLOIDOSIS, P284
   Picken MM, 2007, CONTRIB NEPHROL, V153, P135
   PICKEN MM, 2005, AMYLOID AMYLOIDOSIS, P466
   PICKEN MM, 2006, AMYLOID S1, V13, pA53
   Röcken C, 2002, VIRCHOWS ARCH, V440, P111, DOI 10.1007/s00428-001-0582-9
   Saito A, 2006, THER APHER DIAL, V10, P316, DOI 10.1111/j.1744-9987.2006.00383.x
   Sanchorawala V, 2006, AM J HEMATOL, V81, P692, DOI 10.1002/ajh.20635
   Sanchorawala V, 2005, BONE MARROW TRANSPL, V36, P597, DOI 10.1038/sj.bmt.1705106
   SANCHORAWALA V, 2006, BLOOD           0907
   Schönland SP, 2006, BLOOD, V107, P2578, DOI 10.1182/blood-2005-06-2462
   Sekijima Y, 2006, AMYLOID, V13, P236, DOI 10.1080/13506120600960882
   Seldin DC, 2006, BLOOD, V108, P3945, DOI 10.1182/blood-2006-06-029728
   Solomon A, 2006, BLOOD, V108, P776, DOI 10.1182/blood-2006-02-005462
   Suhr OB, 2005, AMYLOID, V12, P233, DOI 10.1080/13506120500363609
   van Gameren II, 2006, ARTHRITIS RHEUM-US, V54, P2015, DOI 10.1002/art.21902
   Veeramachaneni R, 2004, ULTRASTRUCT PATHOL, V28, P75, DOI 10.1080/01913120490430436
   WECHELAKAR AD, 2006, BLOOD           0921
   Westermark P, 2005, AMYLOID, V12, P1, DOI 10.1080/13506120500032196
   Westermark P, 2003, AMYLOID, V10, P48
   Westermark P, 2006, ACTA HISTOCHEM, V108, P209, DOI 10.1016/j.acthis.2006.03.011
   WILCZEK HE, 2006, TRANSPLANTATION S2, V82, pA152
NR 86
TC 77
Z9 99
U1 1
U2 13
PU LIPPINCOTT WILLIAMS & WILKINS
PI PHILADELPHIA
PA TWO COMMERCE SQ, 2001 MARKET ST, PHILADELPHIA, PA 19103 USA
SN 1062-4821
EI 1473-6543
J9 CURR OPIN NEPHROL HY
JI Curr. Opin. Nephrol. Hypertens.
PD MAY
PY 2007
VL 16
IS 3
BP 196
EP 203
DI 10.1097/MNH.0b013e3280bdc0db
PG 8
WC Urology & Nephrology; Peripheral Vascular Disease
WE Science Citation Index Expanded (SCI-EXPANDED)
SC Urology & Nephrology; Cardiovascular System & Cardiology
GA 161FT
UT WOS:000246000600004
PM 17420662
DA 2024-04-28
ER

PT J
AU Tang, CX
   Petersen, SE
   Sanghvi, MM
   Lu, GM
   Zhang, LJ
AF Tang, Chun Xiang
   Petersen, Steffen E.
   Sanghvi, Mihir M.
   Lu, Guang Ming
   Zhang, Long Jiang
TI Cardiovascular magnetic resonance imaging for amyloidosis: The
   state-of-the-art
SO TRENDS IN CARDIOVASCULAR MEDICINE
LA English
DT Article
DE Amyloidosis; Cardiac magnetic resonance imaging; Late gadolinium
   enhancement; T1 mapping; Extracellular volume
ID LIGHT-CHAIN AMYLOIDOSIS; LATE GADOLINIUM ENHANCEMENT; MYOCARDIAL
   EXTRACELLULAR VOLUME; CARDIAC AMYLOIDOSIS; SYSTEMIC AMYLOIDOSIS;
   PROGNOSTIC VALUE; AL AMYLOIDOSIS; TRANSTHYRETIN AMYLOIDOSIS; CELL
   TRANSPLANTATION; VENTRICULAR FUNCTION
AB Amyloidosis results from insoluble precursor proteins being deposited in the extraceilular compartment. The prognosis of the disease is predominantly determined by cardiac involvement due to amyloid accumulation that contributes to cardiac dysfunction and disturbed conduction of cardiac electrical signals. The clinical and radiological manifestations of amyloidosis are often non-specific, making amyloidosis a diagnostic challenge both for clinicians and radiologists. Cardiovascular magnetic resonance imaging, including conventional sequences, late gadolinium enhancement, T1 mapping and determination of extracellular volume fraction is a multi-dimensional modality for the assessment and diagnosis of cardiac amyloidosis and, in addition, is an excellent tool for risk stratification and disease tracking. (C) 2018 Elsevier Inc. All rights reserved.
C1 [Tang, Chun Xiang; Lu, Guang Ming; Zhang, Long Jiang] Nanjing Univ, Med Sch, Jinling Hosp, Dept Med Imaging, Nanjing 210002, Jiangsu, Peoples R China.
   [Petersen, Steffen E.; Sanghvi, Mihir M.] Queen Mary Univ London, NIHR Biomed Res Ctr Barts, William Harvey Res Inst, Charterhouse Sq, London EC1M 6BQ, England.
   [Petersen, Steffen E.] Baas Hlth NHS Trust, Barts Heart Ctr, London, England.
C3 Nanjing University; University of London; Queen Mary University London
RP Zhang, LJ (corresponding author), Nanjing Univ, Med Sch, Jinling Hosp, Dept Med Imaging, Nanjing 210002, Jiangsu, Peoples R China.
EM 522956587@qq.com; s.e.petersen@qmul.ac.uk; m.sanghvi@qmul.ac.uk;
   cjr.luguangming@vip.163.com; kevinzhlj@nju.edu.cn
RI Petersen, Steffen Erhard/A-8389-2011; Tang, Chunxiang/G-9410-2013;
   Zhang, Longjiang/A-7626-2013
OI Petersen, Steffen Erhard/0000-0003-4622-5160; Sanghvi,
   Mihir/0000-0002-1914-4149
CR Al Musa T, 2017, QUANT IMAG MED SURG, V7, P38, DOI 10.21037/qims.2017.02.05
   Alkhawam H, 2017, ACTA CARDIOL, V72, P380, DOI 10.1080/00015385.2017.1335034
   Amlien IK, 2014, NEUROSCIENCE, V276, P206, DOI 10.1016/j.neuroscience.2014.02.017
   Arani A, 2017, J MAGN RESON IMAGING, V46, P1361, DOI 10.1002/jmri.25678
   Bailey WM, 2015, HEART RHYTHM, V12, P1183, DOI 10.1016/j.hrthm.2015.02.010
   Banypersad SM, 2015, EUR HEART J, V36, P244, DOI 10.1093/eurheartj/ehu444
   Banypersad SM, 2013, CIRC-CARDIOVASC IMAG, V6, P34, DOI 10.1161/CIRCIMAGING.112.978627
   Barison A, 2015, J INTERN MED, V277, P605, DOI 10.1111/joim.12324
   Barros-Gomes S, 2017, JACC-CARDIOVASC IMAG, V10, P398, DOI 10.1016/j.jcmg.2016.04.008
   Basha TA, 2018, MAGN RESON MED, V79, P351, DOI 10.1002/mrm.26692
   Bellavia D, 2012, EUR HEART J-CARD IMG, V13, P680, DOI 10.1093/ehjci/jes009
   Bhatti S, 2016, EUR HEART J-CARD IMG, V17, P970, DOI 10.1093/ehjci/jew101
   Boynton SJ, 2016, JACC-CARDIOVASC IMAG, V9, P680, DOI 10.1016/j.jcmg.2015.10.027
   Brahmanandam V, 2014, CIRCULATION, V129, P2326, DOI 10.1161/CIRCULATIONAHA.114.009135
   Buchanan C, 2017, J AM SOC NEPHROL, V28, P1269, DOI 10.1681/ASN.2016060686
   Buss SJ, 2012, J AM COLL CARDIOL, V60, P1067, DOI 10.1016/j.jacc.2012.04.043
   Cannaò PM, 2018, J THORAC IMAG, V33, P60, DOI [10.1097/RTI.0000000000000278, 10.1097/RTI.0000000000000270]
   Cappelli F, 2011, CLIN PHYSIOL FUNCT I, V31, P159, DOI 10.1111/j.1475-097X.2010.00987.x
   Cariou E, 2017, AMYLOID, V24, P101, DOI 10.1080/13506129.2017.1333956
   Castaño A, 2015, HEART FAIL REV, V20, P163, DOI 10.1007/s10741-014-9462-7
   Chang ICY, 2017, AMYLOID, V24, P161, DOI 10.1080/13506129.2017.1278689
   Chow K, 2014, MAGN RESON MED, V71, P2082, DOI 10.1002/mrm.24878
   Czeyda-Pommersheim F, 2015, RADIOGRAPHICS, V35, P1381, DOI 10.1148/rg.2015140179
   D'Souza A, 2015, J CLIN ONCOL, V33, P3741, DOI 10.1200/JCO.2015.62.4015
   Damy T, 2016, EUR HEART J, V37, P1826, DOI 10.1093/eurheartj/ehv583
   Dass S, 2012, CIRC-CARDIOVASC IMAG, V5, P726, DOI 10.1161/CIRCIMAGING.112.976738
   Deux JF, 2014, AMYLOID, V21, P246, DOI 10.3109/13506129.2014.956924
   Dispenzieri A, 2004, J CLIN ONCOL, V22, P3751, DOI 10.1200/JCO.2004.03.029
   Dispenzieri A, 2014, HEART, V100, P383, DOI 10.1136/heartjnl-2013-304957
   Do DH, 2018, HEART RHYTHM, V15, P218, DOI 10.1016/j.hrthm.2017.10.003
   Dungu JN, 2014, JACC-CARDIOVASC IMAG, V7, P133, DOI 10.1016/j.jcmg.2013.08.015
   Falk RH, 2014, CIRC-CARDIOVASC IMAG, V7, P552, DOI 10.1161/CIRCIMAGING.113.001396
   Ferreira VM, 2012, J CARDIOVASC MAGN R, V14, DOI 10.1186/1532-429X-14-42
   Fikrle M, 2016, CLIN PHYSIOL FUNCT I, V36, P218, DOI 10.1111/cpf.12216
   Fine NM, 2014, AM J CARDIOL, V113, P1723, DOI 10.1016/j.amjcard.2014.02.030
   Flachskampf FA, 2015, JACC-CARDIOVASC IMAG, V8, P1071, DOI 10.1016/j.jcmg.2015.07.004
   Fontana M, 2014, J CARDIOVASC MAGN S1, V16, pP341
   Fontana M, 2015, RADIOLOGY, V277, P388, DOI 10.1148/radiol.2015141744
   Fontana M, 2015, CIRCULATION, V132, P1570, DOI 10.1161/CIRCULATIONAHA.115.016567
   Fontana M, 2015, HEART FAIL REV, V20, P133, DOI 10.1007/s10741-014-9470-7
   Fontana M, 2014, JACC-CARDIOVASC IMAG, V7, P157, DOI 10.1016/j.jcmg.2013.10.008
   Gertz MA, 2016, J CLIN ONCOL, V34, P1097, DOI 10.1200/JCO.2015.63.6530
   Gertz MA, 2015, J AM COLL CARDIOL, V66, P2451, DOI 10.1016/j.jacc.2015.09.075
   Gertz MA, 2015, NAT REV CARDIOL, V12, P91, DOI 10.1038/nrcardio.2014.165
   Ghio S, 2007, EUR J HEART FAIL, V9, P808, DOI 10.1016/j.ejheart.2007.05.006
   Gillmore JD, 2016, CIRCULATION, V133, P2404, DOI 10.1161/CIRCULATIONAHA.116.021612
   Ginami G, 2017, J CARDIOVASC MAGN R, V19, DOI 10.1186/s12968-017-0405-z
   Goergen CJ, 2016, PHYSIOL REP, V4, DOI 10.14814/phy2.12894
   Gold MR, 2015, J AM COLL CARDIOL, V65, P2581, DOI 10.1016/j.jacc.2015.04.047
   Grogan M, 2017, HEART, V103, P1065, DOI 10.1136/heartjnl-2016-310704
   Gupta S, 2013, EUR HEART J, V34, P278, DOI 10.1093/eurheartj/ehs188
   Hashimura H, 2017, RADIOGRAPHICS, V37, P719, DOI 10.1148/rg.2017160082
   Hur DJ, 2016, CIRC-CARDIOVASC IMAG, V9, DOI 10.1161/CIRCIMAGING.116.004770
   Karamitsos TD, 2013, JACC-CARDIOVASC IMAG, V6, P488, DOI 10.1016/j.jcmg.2012.11.013
   Kellman P, 2016, J CARDIOVASC MAGN R, V18, DOI 10.1186/s12968-016-0297-3
   Kellman P, 2013, J CARDIOVASC MAGN R, V15, DOI 10.1186/1532-429X-15-56
   Kidoa T, 2014, EUR J RADIOL, V83, P2159, DOI 10.1016/j.ejrad.2014.09.014
   Knight DS, 2019, JACC-CARDIOVASC IMAG, V12, P823, DOI 10.1016/j.jcmg.2018.02.016
   Kristen AV, 2014, JACC-CARDIOVASC IMAG, V7, P502, DOI 10.1016/j.jcmg.2014.03.002
   Kristen AV, 2010, BLOOD, V116, P2455, DOI 10.1182/blood-2010-02-267708
   Kumar S, 2012, J CLIN ONCOL, V30, P989, DOI 10.1200/JCO.2011.38.5724
   Kumar SK, 2011, MAYO CLIN PROC, V86, P12, DOI 10.4065/mcp.2010.0480
   Kwong RY, 2015, AM J CARDIOL, V116, P622, DOI 10.1016/j.amjcard.2015.05.021
   Lee JJ, 2011, J CARDIOVASC MAGN R, V13, DOI 10.1186/1532-429X-13-75
   Levine GN, 2007, CIRCULATION, V116, P2878, DOI 10.1161/CIRCULATIONAHA.107.187256
   Li R, 2017, SCI REP-UK, V7, DOI 10.1038/s41598-017-03699-5
   Li R, 2016, J CARDIOVASC MAGN R, V18, DOI 10.1186/s12968-016-0240-7
   Liu CY, 2013, J AM COLL CARDIOL, V62, P1280, DOI 10.1016/j.jacc.2013.05.078
   Liu D, 2013, CIRC-CARDIOVASC IMAG, V6, P1066, DOI 10.1161/CIRCIMAGING.113.000683
   Longhi S, 2014, JACC-CARDIOVASC IMAG, V7, P531, DOI 10.1016/j.jcmg.2014.03.004
   Martinez-Naharro A, 2017, J AM COLL CARDIOL, V70, P466, DOI 10.1016/j.jacc.2017.05.053
   Maurer MS, 2017, CIRCULATION, V135, P1357, DOI 10.1161/CIRCULATIONAHA.116.024438
   Maurer MS, 2016, J AM COLL CARDIOL, V68, P161, DOI 10.1016/j.jacc.2016.03.596
   Mekkaoui C, 2017, RADIOLOGY, V282, P850, DOI 10.1148/radiol.2016152613
   Meng L, 2017, AM J ROENTGENOL, V209, pW57, DOI 10.2214/AJR.16.16982
   Merlini G, 2016, LEUKEMIA, V30, P1979, DOI 10.1038/leu.2016.191
   Messroghli DR, 2004, MAGN RESON MED, V52, P141, DOI 10.1002/mrm.20110
   Mohty D, 2016, EUR HEART J-CARD IMG, V17, P961, DOI 10.1093/ehjci/jew100
   Mohty D, 2013, ARCH CARDIOVASC DIS, V106, P528, DOI 10.1016/j.acvd.2013.06.051
   Muchtar E, 2017, BLOOD, V129, P2111, DOI 10.1182/blood-2016-11-751628
   Mussinelli R, 2013, ANN NONINVAS ELECTRO, V18, P271, DOI 10.1111/anec.12036
   Ntusi NAB, 2014, J CARDIOVASC MAGN R, V16, DOI 10.1186/1532-429X-16-21
   Oda S, 2017, EUR RADIOL, V27, P4631, DOI 10.1007/s00330-017-4845-5
   Oda S, 2017, CIRC J, V81, P1014, DOI 10.1253/circj.CJ-16-1259
   Ordovas KG, 2011, RADIOLOGY, V261, P358, DOI 10.1148/radiol.11091882
   Palladini G, 2016, BLOOD, V128, P159, DOI 10.1182/blood-2016-01-629790
   Palladini G, 2015, EXPERT REV CARDIOVAS, V13, P1195, DOI 10.1586/14779072.2015.1093936
   Piechnik SK, 2010, J CARDIOVASC MAGN R, V12, DOI 10.1186/1532-429X-12-69
   Piper C, 2010, AMYLOID, V17, P1, DOI 10.3109/13506121003619310
   Pozo E, 2014, HEART, V100, P1688, DOI 10.1136/heartjnl-2014-305710
   Praet J, 2018, ALZHEIMERS RES THER, V10, DOI 10.1186/s13195-017-0329-8
   Puntmann VO, 2013, JACC-CARDIOVASC IMAG, V6, P475, DOI 10.1016/j.jcmg.2012.08.019
   Qian JQ, 2015, INT J CARDIOL, V195, P285, DOI 10.1016/j.ijcard.2015.05.155
   Quarta CC, 2014, CIRCULATION, V129, P1840, DOI 10.1161/CIRCULATIONAHA.113.006242
   Rabin JS, 2019, CEREB CORTEX, V29, P1251, DOI 10.1093/cercor/bhy031
   Rao AK, 2015, J CARDIOVASC MAGN R, V17, pP5
   Rapezzi C, 2013, EUR HEART J, V34, P520, DOI 10.1093/eurheartj/ehs123
   Rapezzi C, 2009, CIRCULATION, V120, P1203, DOI 10.1161/CIRCULATIONAHA.108.843334
   Roller FC, 2015, ROFO-FORTSCHR RONTG, V187, P760, DOI 10.1055/s-0034-1399546
   Roujol S, 2014, RADIOLOGY, V272, P683, DOI 10.1148/radiol.14140296
   Ruberg FL, 2015, CIRCULATION, V132, P1525, DOI 10.1161/CIRCULATIONAHA.115.018832
   Ruberg FL, 2013, JACC-CARDIOVASC IMAG, V6, P498, DOI 10.1016/j.jcmg.2013.01.007
   Ruberg FL, 2012, CIRCULATION, V126, P1286, DOI 10.1161/CIRCULATIONAHA.111.078915
   Russo RJ, 2017, NEW ENGL J MED, V376, P755, DOI 10.1056/NEJMoa1603265
   Sado DM, 2013, CIRC-CARDIOVASC IMAG, V6, P392, DOI 10.1161/CIRCIMAGING.112.000070
   Sado DM, 2012, HEART, V98, P1436, DOI 10.1136/heartjnl-2012-302346
   Salinaro F, 2017, EUR HEART J-CARD IMG, V18, P1057, DOI 10.1093/ehjci/jew298
   Senapati A, 2016, HEART, V102, P748, DOI 10.1136/heartjnl-2015-308657
   Siddiqi OK, 2018, TRENDS CARDIOVAS MED, V28, P10, DOI 10.1016/j.tcm.2017.07.004
   Siddiqi OK, 2017, EUR HEART J, V38, P1909, DOI 10.1093/eurheartj/ehx210
   Siepen FAD, 2015, CLIN RES CARDIOL, V104, P640, DOI 10.1007/s00392-015-0826-3
   Siepen FAD, 2015, EUR HEART J-CARD IMG, V16, P210, DOI 10.1093/ehjci/jeu183
   Stoeck CT, 2016, MAGN RESON MED, V75, P1669, DOI 10.1002/mrm.25784
   Strom JB, 2017, HEART RHYTHM, V14, P1138, DOI 10.1016/j.hrthm.2017.03.039
   Syed IS, 2010, JACC-CARDIOVASC IMAG, V3, P155, DOI 10.1016/j.jcmg.2009.09.023
   Thompson RB, 2013, CIRC-CARDIOVASC IMAG, V6, P637, DOI 10.1161/CIRCIMAGING.113.000482
   Trifilo MJ, 2006, SCIENCE, V313, P94, DOI 10.1126/science.1128635
   Trivieri MG, 2016, J AM COLL CARDIOL, V68, P2712, DOI 10.1016/j.jacc.2016.09.953
   Tuzovic M, 2017, CURR ONCOL REP, V19, DOI 10.1007/s11912-017-0607-4
   Ueda M, 2012, LAB INVEST, V92, P474, DOI 10.1038/labinvest.2011.195
   van Oorschot JWM, 2015, J MAGN RESON IMAGING, V41, P1181, DOI 10.1002/jmri.24715
   von Deuster C, 2016, CIRC-CARDIOVASC IMAG, V9, DOI 10.1161/CIRCIMAGING.116.005018
   Ward JE, 2011, BLOOD, V118, P6610, DOI 10.1182/blood-2011-04-351643
   Watson SR, 2018, HEART FAIL REV, V23, P273, DOI 10.1007/s10741-018-9684-1
   Wechalekar AD, 2016, LANCET, V387, P2641, DOI 10.1016/S0140-6736(15)01274-X
   Weingärtner S, 2016, J CARDIOVASC MAGN R, V18, DOI 10.1186/s12968-016-0302-x
   Weingärtner S, 2014, MAGN RESON MED, V71, P1024, DOI 10.1002/mrm.24761
   White JA, 2014, JACC-CARDIOVASC IMAG, V7, P143, DOI 10.1016/j.jcmg.2013.09.019
   Wilkoff BL, 2011, HEART RHYTHM, V8, P65, DOI 10.1016/j.hrthm.2010.10.002
   Wollmann CG, 2014, J CARDIOVASC MAGN R, V16, DOI 10.1186/1532-429X-16-30
   Wu MT, 2006, CIRCULATION, V114, P1036, DOI 10.1161/CIRCULATIONAHA.105.545863
   Xu  Chenchu, 2017, ARXIV170603182CSCV
NR 132
TC 11
Z9 15
U1 1
U2 16
PU ELSEVIER SCIENCE LONDON
PI LONDON
PA 84 THEOBALDS RD, LONDON WC1X 8RR, ENGLAND
SN 1050-1738
J9 TRENDS CARDIOVAS MED
JI Trends Cardiovasc. Med.
PD FEB
PY 2019
VL 29
IS 2
BP 83
EP 94
DI 10.1016/j.tcm.2018.06.011
PG 12
WC Cardiac & Cardiovascular Systems
WE Science Citation Index Expanded (SCI-EXPANDED)
SC Cardiovascular System & Cardiology
GA HK6NB
UT WOS:000458096300005
PM 29983337
OA Green Submitted
DA 2024-04-28
ER

PT J
AU Milani, P
   Gertz, MA
   Merlini, G
   Dispenzieri, A
AF Milani, Paolo
   Gertz, Morie A.
   Merlini, Giampaolo
   Dispenzieri, Angela
TI Attitudes about when and how to treat patients with AL amyloidosis: an
   international survey
SO AMYLOID-JOURNAL OF PROTEIN FOLDING DISORDERS
LA English
DT Article
DE Amyloidosis; relapse; treatment; prognosis
ID LIGHT-CHAIN AMYLOIDOSIS; STEM-CELL TRANSPLANTATION; IMPROVED OUTCOMES;
   PHASE-2 TRIAL; PLASMA-CELLS; DEXAMETHASONE; CYCLOPHOSPHAMIDE;
   POMALIDOMIDE; BORTEZOMIB; SURVIVAL
AB The aim of this survey was to describe the treatment decision making of expert physicians in when and how to treat patients with AL amyloidosis. Fifty amyloid expert physicians completed the survey. Autologous stem cell transplant (ASCT) was considered the first line therapy, if medically feasible, by 73% of the physicians. Excluding ASCT, cyclophosphamide-bortezomib-dexamethasone regimen was the preferred strategy by 72%. Depending on organ involvement, the goal for treatment was CR for 27-35% and very good partial response (VGPR) for 65-72%. In the absence of organ progression but rising FLC, the factors that most influenced when to reinstitute therapy included: dFLC at diagnosis (35.2%); how sick the patient was at diagnosis (24.1%); and time to FLC rise (18.5%). For patients who achieved CR after first-line, in the presence of cardiac/renal progression, 37/42% of providers would consider starting clone directed therapy without evidence of a clone. These data would imply that the current definitions of hematologic progression do not match clinical judgment, clinical experience and a comprehensive evaluation of patient status. These disparities challenge the ability to design therapeutic trials for patients with relapsed/refractory disease. A consensus statement with the definition and validation of new hematologic progression criteria is required.
C1 [Milani, Paolo; Gertz, Morie A.; Dispenzieri, Angela] Mayo Clin, Div Hematol, Rochester, MN USA.
   [Milani, Paolo; Merlini, Giampaolo] Fdn Ist Ricovero & Cura Carattere Sci IRCCS Polic, Amyloidosis Res & Treatment Ctr, Dept Mol Med, Pavia, Italy.
   [Milani, Paolo; Merlini, Giampaolo] Univ Pavia, Pavia, Italy.
   [Dispenzieri, Angela] Mayo Clin, Div Lab Med, Rochester, MN USA.
C3 Mayo Clinic; University of Pavia; University of Pavia; Mayo Clinic
RP Dispenzieri, A (corresponding author), Mayo Clin, Div Hematol, Dept Internal Med, 200 First St SW, Rochester, MN 55905 USA.
EM dispenzieri.angela@mayo.edu
RI Milani, Paolo/K-4920-2018; Gertz, Morie/K-2873-2019; Merlini,
   Giampaolo/A-3817-2008
OI Milani, Paolo/0000-0002-2268-9422; Gertz, Morie/0000-0002-3853-5196;
   Merlini, Giampaolo/0000-0001-7680-3254
FU  [UL1 TR000135]
FX We acknowledge all the physicians that take part to this survey, for
   their time and for their valuable comments. Grant support (UL1 TR000135)
   for the use of REDCap software.
CR Bochtler T, 2015, J CLIN ONCOL, V33, P1371, DOI 10.1200/JCO.2014.57.4947
   D'Souza A, 2015, J CLIN ONCOL, V33, P3741, DOI 10.1200/JCO.2015.62.4015
   da Silva ML, 2017, LEUKEMIA, V31, P1735, DOI 10.1038/leu.2016.387
   Dispenzieri A, 2015, MAYO CLIN PROC, V90, P1054, DOI 10.1016/j.mayocp.2015.06.009
   Dispenzieri A, 2012, BLOOD, V119, P5397, DOI 10.1182/blood-2012-02-413161
   Gertz MA, 2005, AM J HEMATOL, V79, P319, DOI 10.1002/ajh.20381
   Gertz MA, 2016, J CLIN ONCOL, V34, P1097, DOI 10.1200/JCO.2015.63.6530
   Hwa YL, 2016, AM J HEMATOL, V91, P984, DOI 10.1002/ajh.24453
   Kumar SK, 2012, BLOOD, V119, P4860, DOI 10.1182/blood-2012-01-407791
   Mikhael JR, 2012, BLOOD, V119, P4391, DOI 10.1182/blood-2011-11-390930
   Milani P, 2017, AMYLOID, V24, P56, DOI 10.1080/13506129.2017.1292240
   Muchtar E, 2017, BLOOD, V129, P2111, DOI 10.1182/blood-2016-11-751628
   Muchtar E, 2017, BLOOD, V129, P82, DOI 10.1182/blood-2016-06-721878
   Oliva L, 2017, BLOOD, V129, P2132, DOI 10.1182/blood-2016-08-730978
   Paiva B, 2016, BLOOD, V127, P3035, DOI 10.1182/blood-2015-10-673095
   Palladini G, 2017, BLOOD, V129, P2120, DOI 10.1182/blood-2016-12-756528
   Palladini G, 2016, BLOOD, V128, P159, DOI 10.1182/blood-2016-01-629790
   Palladini G, 2015, BLOOD, V126, P612, DOI 10.1182/blood-2015-01-620302
   Palladini G, 2014, BLOOD, V124, P2325, DOI 10.1182/blood-2014-04-570010
   Palladini G, 2014, HAEMATOLOGICA, V99, P743, DOI 10.3324/haematol.2013.095463
   Palladini G, 2013, HAEMATOLOGICA, V98, P433, DOI 10.3324/haematol.2012.073593
   Palladini G, 2012, J CLIN ONCOL, V30, P4541, DOI 10.1200/JCO.2011.37.7614
   Sanchorawala V, 2016, BLOOD, V128, P1059, DOI 10.1182/blood-2016-04-710822
   Sanchorawala V, 2015, BLOOD, V126, P2345, DOI 10.1182/blood-2015-08-662726
   Sher T, 2016, BLOOD, V128, P1987, DOI 10.1182/blood-2016-06-722496
   Tandon N, 2017, AM J HEMATOL, V92, P549, DOI 10.1002/ajh.24723
   Warsame R, 2014, EUR J HAEMATOL, V92, P485, DOI 10.1111/ejh.12282
   Weiss BM, 2016, BLOOD, V127, P2275, DOI 10.1182/blood-2015-11-681650
NR 28
TC 28
Z9 28
U1 0
U2 2
PU TAYLOR & FRANCIS LTD
PI ABINGDON
PA 2-4 PARK SQUARE, MILTON PARK, ABINGDON OR14 4RN, OXON, ENGLAND
SN 1350-6129
EI 1744-2818
J9 AMYLOID
JI Amyloid-J. Protein Fold. Disord.
PY 2017
VL 24
IS 4
BP 213
EP 216
DI 10.1080/13506129.2017.1370421
PG 4
WC Biochemistry & Molecular Biology; Medicine, General & Internal;
   Medicine, Research & Experimental
WE Science Citation Index Expanded (SCI-EXPANDED)
SC Biochemistry & Molecular Biology; General & Internal Medicine; Research
   & Experimental Medicine
GA FN0DW
UT WOS:000415648800001
PM 28857614
DA 2024-04-28
ER

PT J
AU Adamo, D
   Gasparro, R
   Marenzi, G
   Mascolo, M
   Cervasio, M
   Cerciello, G
   De Novellis, D
   Mignogna, MD
AF Adamo, Daniela
   Gasparro, Roberta
   Marenzi, Gaetano
   Mascolo, Massimo
   Cervasio, Mariarosaria
   Cerciello, Giuseppe
   Novellis, Danilo De
   Mignogna, Michele Davide
TI Amyloidoma of the Tongue: Case Report, Surgical Management, and Review
   of the Literature
SO JOURNAL OF ORAL AND MAXILLOFACIAL SURGERY
LA English
DT Review
ID LIGHT-CHAIN AMYLOIDOSIS; LOCALIZED AMYLOIDOSIS; AL AMYLOIDOSIS; SYSTEMIC
   AMYLOIDOSIS; NECK AMYLOIDOSIS; HEAD; INVOLVEMENT; EPIDEMIOLOGY
AB Purpose: Localized amyloidosis of the tongue is a benign condition in which surgical management may be considered. The aim of the study was to review the current literature and report a case.
   Materials and Methods: We searched the PubMed database for all relevant articles reporting cases of localized tongue amyloidosis published between 1980 and February 2020. In addition, we updated 1 case diagnosed and treated in our department.
   Results: A 49-year-old male patient presented with an asymptomatic tongue nodule of the dorsum mimicking median rhomboid glossitis. The results of an incisional biopsy showed an amyloid on Congo red staining and positive findings for the K light chain by immunohistochemical analysis. The findings of the systemic workup were negative. Therefore, a diagnosis of localized K light-chain amyloidosis was made. The patient underwent a resection of the lesion, and no recurrence or progression was observed during a period of 18 months. The literature review showed 12 reports describing 21 patients (11 men, 52.3%) with localized tongue amyloidosis. The most common clinical presentation was nodular with a single lesion of the tongue dorsum (15 patients, 71.4%). All cases showed positive findings on Congo red staining. Immunohistochemical analysis findings were available for only 9 patients (42.8%) and showed light-chain amyloidosis. No case showed any systemic involvement or the development of systemic disease. Surgical excision was performed in 9 cases, with recurrence at the site of operation in 2 cases.
   Conclusions: Localized amyloidosis of the tongue is a rare disease in which surgical excision may be therapeutic when a multidisciplinary evaluation does not show any systemic disease. We recommend an excision when the lesion is persistent or shows an enlargement or when discomfort is reported. In the case of any further local recurrence, resection may be repeated. (c) 2020 American Association of Oral and Maxillofacial Surgeons
C1 [Adamo, Daniela; Mignogna, Michele Davide] Univ Naples Federico II, Oral Med Unit, Dept Neurosci Reprod Sci & Dent, Naples, Italy.
   [Gasparro, Roberta; Marenzi, Gaetano] Univ Naples Federico II, Oral Surg Unit, Dept Neurosci Reprod Sci & Dent, Naples, Italy.
   [Mascolo, Massimo; Cervasio, Mariarosaria] Univ Naples Federico II, Adv Biomed Sci Dept, Naples, Italy.
   [Cerciello, Giuseppe; Novellis, Danilo De] Univ Naples Federico II, Haematol Unit, Dept Clin Med & Surg, Naples, Italy.
C3 University of Naples Federico II; University of Naples Federico II;
   University of Naples Federico II; University of Naples Federico II
RP Gasparro, R (corresponding author), Univ Naples Federico II, Dept Neurosci Reprod Sci & Dent, Via Pansini 5, I-80131 Naples, Italy.
EM roberta.gasparro@unina.it
RI Mascolo, Massimo/AAE-3547-2021; Gasparro, Roberta/V-5377-2019; De
   novellis, Danilo/JXN-5004-2024
OI Mascolo, Massimo/0000-0002-2576-220X; De novellis,
   Danilo/0000-0002-2590-0529; Gasparro, Roberta/0000-0001-6175-7806
FU Department of Neuroscience, Reproductive and Odontostomatological
   Sciences, Oral Medicine Unit, University of Naples Federico II, Naples,
   Italy
FX The work was supported by the Department of Neuroscience, Reproductive
   and Odontostomatological Sciences, Oral Medicine Unit, University of
   Naples Federico II, Naples, Italy.
CR Akyildiz S, 2009, INT J OTOLARYNGOL, V2009, P515068
   Andreadis D, 2011, HEAD NECK PATHOL, V5, P302, DOI 10.1007/s12105-011-0251-5
   Angiero F, 2010, ANTICANCER RES, V30, P3009
   Aono J, 2009, ORAL MAXILLOFAC SURG, V13, P119, DOI 10.1007/s10006-009-0158-4
   Bucci Tommaso, 2014, J Med Case Rep, V8, P198, DOI 10.1186/1752-1947-8-198
   Deng J, 2019, ORAL DIS, V25, P670, DOI 10.1111/odi.12870
   Dispenzieri A, 2020, BLOOD CANCER J, V10, DOI 10.1038/s41408-020-0291-8
   Durbec M, 2012, EUR ANN OTORHINOLARY, V129, P160, DOI 10.1016/j.anorl.2011.10.010
   Ezawa N, 2018, EUR J NUCL MED MOL I, V45, P452, DOI 10.1007/s00259-017-3814-1
   Fahrner KS, 2004, AM J OTOLARYNG, V25, P186, DOI 10.1016/j.amjoto.2004.01.007
   Giannini G, 2020, ARCH PATHOL LAB MED, V144, P379, DOI 10.5858/arpa.2018-0509-RA
   Gouvêa AF, 2012, J ORAL PATHOL MED, V41, P178, DOI 10.1111/j.1600-0714.2011.01073.x
   GREIPP PR, 1981, AM J HEMATOL, V11, P443, DOI 10.1002/ajh.2830110414
   Haraguchi H, 1997, ORL J OTO-RHINO-LARY, V59, P60, DOI 10.1159/000276907
   Hernandez-Molina G, 2018, CURR RHEUMATOL REV, V14, P231, DOI 10.2174/1573397113666170103152537
   Koloktronis A, 2003, ORAL DIS, V9, P269, DOI 10.1034/j.1601-0825.2003.03940.x
   Koren R, 1998, Rom J Morphol Embryol, V44, P179
   Lane T, 2017, AMYLOID, V24, P162, DOI 10.1080/13506129.2017.1342235
   Lebowitz RA, 2003, OTOLARYNG CLIN N AM, V36, P747, DOI 10.1016/S0030-6665(03)00026-4
   Leiba M, 2018, ORAL DIS, V24, P1343, DOI 10.1111/odi.12901
   Madani M, 1991, Compendium, V12, P338
   Mahmood S, 2015, LANCET HAEMATOL, V2, pE241, DOI 10.1016/S2352-3026(15)00068-X
   Matsuo FS, 2016, CLIN ORAL INVEST, V20, P1913, DOI 10.1007/s00784-015-1649-3
   Maturana-Ramírez A, 2018, J STOMATOL ORAL MAXI, V119, P514, DOI 10.1016/j.jormas.2018.06.009
   Merlini G, 2013, BLOOD, V121, P5124, DOI 10.1182/blood-2013-01-453001
   Mollee P, 2014, INTERN MED J, V44, P7, DOI 10.1111/imj.12288
   Musat G, 2020, MOL CLIN ONCOL, V12, P258, DOI 10.3892/mco.2020.1972
   Naiki H, 2020, PATHOL INT, V70, P191, DOI 10.1111/pin.12902
   Nandapalan V, 1998, HEAD NECK-J SCI SPEC, V20, P73
   Nesbitt AL, 2018, BMJ CASE REP, V2018
   Nienhuis HLA, 2016, KIDNEY DIS-BASEL, V2, P10, DOI 10.1159/000444206
   O'Reilly A, 2013, OTOLARYNG HEAD NECK, V149, P240, DOI 10.1177/0194599813490896
   Palladini G, 2015, BLOOD, V126, P612, DOI 10.1182/blood-2015-01-620302
   Patel A, 2002, AM J OTOLARYNG, V23, P308, DOI 10.1053/ajot.2002.124195
   Penner CR, 2006, ORAL ONCOL, V42, P421, DOI 10.1016/j.oraloncology.2005.09.010
   Pentenero M, 2006, AMYLOID, V13, P42, DOI 10.1080/13506120500537343
   Picciani B, 2018, SPEC CARE DENT, V38, P434, DOI 10.1111/scd.12331
   Pribitkin E, 2003, LARYNGOSCOPE, V113, P2095, DOI 10.1097/00005537-200312000-00007
   Quock TP, 2018, BLOOD ADV, V2, P1046, DOI 10.1182/bloodadvances.2018016402
   Rech JS, 2019, AM J HEMATOL, V94, P1214, DOI 10.1002/ajh.25608
   Rosenzweig M, 2011, J HEMATOL ONCOL, V4, DOI 10.1186/1756-8722-4-47
   Sachchithanantham S, 2013, BRIT MED BULL, V107, P41, DOI 10.1093/bmb/ldt021
   Sanchorawala V, 2006, CLIN J AM SOC NEPHRO, V1, P1331, DOI 10.2215/CJN.02740806
   Scivetti M, 2016, ULTRASTRUCT PATHOL, V40, P86, DOI 10.3109/01913123.2016.1152339
   Sidiqi MH, 2019, LEUKEMIA LYMPHOMA, V60, P295, DOI 10.1080/10428194.2018.1485914
   SIMPSON GT, 1984, ANN OTO RHINOL LARYN, V93, P374, DOI 10.1177/000348948409300418
   Sipe JD, 2016, AMYLOID, V23, P209, DOI 10.1080/13506129.2016.1257986
   da Costa KVT, 2018, SPEC CARE DENT, V38, P255, DOI 10.1111/scd.12299
   VANDERWAAL I, 1973, ORAL SURG ORAL MED O, V36, P469, DOI 10.1016/0030-4220(73)90302-2
   Virchow R., 1854, Archiv fur Pathologische Anatomie und Physiologie und fur Klinische Medicin, V6, P135, DOI [10.1007/BF01930815, DOI 10.1007/BF01930815]
NR 50
TC 7
Z9 7
U1 0
U2 2
PU W B SAUNDERS CO-ELSEVIER INC
PI PHILADELPHIA
PA 1600 JOHN F KENNEDY BOULEVARD, STE 1800, PHILADELPHIA, PA 19103-2899 USA
SN 0278-2391
EI 1531-5053
J9 J ORAL MAXIL SURG
JI J. Oral Maxillofac. Surg.
PD SEP
PY 2020
VL 78
IS 9
BP 1572
EP 1582
DI 10.1016/j.joms.2020.04.022
PG 11
WC Dentistry, Oral Surgery & Medicine
WE Science Citation Index Expanded (SCI-EXPANDED)
SC Dentistry, Oral Surgery & Medicine
GA NK9HA
UT WOS:000567038500021
PM 32442425
DA 2024-04-28
ER

PT J
AU Urbano-Moral, JA
   Gangadharamurthy, D
   Comenzo, RL
   Pandian, NG
   Patel, AR
AF Urbano-Moral, Jose Angel
   Gangadharamurthy, Dakshin
   Comenzo, Raymond L.
   Pandian, Natesa G.
   Patel, Ayan R.
TI Three-dimensional Speckle Tracking Echocardiography in Light Chain
   Cardiac Amyloidosis: Examination of Left and Right Ventricular
   Myocardial Mechanics Parameters
SO REVISTA ESPANOLA DE CARDIOLOGIA
LA English
DT Article
DE Amyloidosis; Speckle tracking echocardiography; Right ventricle;
   Three-dimensional echocardiography
ID BRAIN NATRIURETIC PEPTIDE; AL AMYLOIDOSIS; SURVIVAL; STRAIN;
   DYSFUNCTION; INVOLVEMENT; PREDICTORS; DIAGNOSIS; DISEASE
AB Introduction and objectives: The study of myocardial mechanics has a potential role in the detection of cardiac involvement in patients with amyloidosis. This study aimed to characterize 3-dimensional-speckle tracking echocardiography-derived left and right ventricular myocardial mechanics in light chain amyloidosis and examine their relationship with brain natriuretic peptide.
   Methods: In patients with light chain amyloidosis, left ventricular longitudinal and circumferential strain (n = 40), and right ventricular longitudinal strain and radial displacement (n = 26) were obtained by 3-dimensional-speckle tracking echocardiography. Brain natriuretic peptide levels were determined.
   Results: All myocardial mechanics measurements showed differences when compared by brain natriuretic peptide level tertiles. Left and right ventricular longitudinal strain were highly correlated (r = 0.95, P < .001). Left ventricular longitudinal and circumferential strain were reduced in patients with cardiac involvement (-9 +/- 4 vs -16 +/- 2; P < .001, and -24 +/- 6 vs -29 +/- 4; P = .01, respectively), with the most prominent impairment at the basal segments. Right ventricular longitudinal strain and radial displacement were diminished in patients with cardiac involvement (-9 +/- 3 vs -17 +/- 3; P < .001, and 2.7 +/- 0.8 vs 3.8 +/- 0.3; P = .002). On multivariate analysis, left ventricular longitudinal strain was associated with the presence of cardiac involvement (odds ratio = 1.6; 95% confidence interval, 1.04 to 2.37; P = .03) independent of the presence of brain natriuretic peptide and troponin I criteria for cardiac amyloidosis.
   Conclusions: Three-dimensional-speckle tracking echocardiography-derived left and right ventricular myocardial mechanics are increasingly altered as brain natriuretic peptide increases in light chain amyloidosis. There appears to be a strong association between left ventricular longitudinal strain and cardiac involvement, beyond biomarkers such as brain natriuretic peptide and troponin I. (C) 2015 Sociedad Espanola de Cardiologia. Published by Elsevier Espana, S.L.U. All rights reserved.
C1 [Urbano-Moral, Jose Angel; Gangadharamurthy, Dakshin; Comenzo, Raymond L.; Pandian, Natesa G.; Patel, Ayan R.] Tufts Med Ctr, Cardiovasc Imaging & Hemodynam Lab, Boston, MA 02111 USA.
C3 Tufts Medical Center
RP Urbano-Moral, JA (corresponding author), Tufts Med Ctr, Cardiovasc Imaging & Hemodynam Lab, 800 Washington St 32, Boston, MA 02111 USA.
EM jaurbanomoral@gmail.com
FU Fundacion Alfonso Martin Escudero (Madrid, Spain)
FX J.A. Urbano-Moral has received a research grant from Fundacion Alfonso
   Martin Escudero (Madrid, Spain).
CR Bellavia D, 2010, J AM SOC ECHOCARDIOG, V23, P643, DOI 10.1016/j.echo.2010.03.027
   Buss SJ, 2012, J AM COLL CARDIOL, V60, P1067, DOI 10.1016/j.jacc.2012.04.043
   Cappelli F, 2012, EUR HEART J-CARD IMG, V13, P416, DOI 10.1093/ejechocard/jer289
   Cohen AD, 2010, HEMATOL-AM SOC HEMAT, P287, DOI 10.1182/asheducation-2010.1.287
   Dispenzieri A, 2004, J CLIN ONCOL, V22, P3751, DOI 10.1200/JCO.2004.03.029
   Gertz MA, 2005, AM J HEMATOL, V79, P319, DOI 10.1002/ajh.20381
   Ghio S, 2007, EUR J HEART FAIL, V9, P808, DOI 10.1016/j.ejheart.2007.05.006
   Haddad F, 2008, CIRCULATION, V117, P1436, DOI 10.1161/CIRCULATIONAHA.107.653576
   Jasaityte R, 2013, J AM SOC ECHOCARDIOG, V26, P15, DOI 10.1016/j.echo.2012.10.005
   Kim WH, 2004, J AM SOC ECHOCARDIOG, V17, P45, DOI 10.1016/j.echo.2003.09.006
   Kocabay G, 2014, REV ESP CARDIOL, V67, P651, DOI 10.1016/j.rec.2013.12.009
   Koyama J, 2003, CIRCULATION, V107, P2446, DOI 10.1161/01.CIR.0000068313.67758.4F
   Koyama J, 2010, JACC-CARDIOVASC IMAG, V3, P333, DOI 10.1016/j.jcmg.2009.11.013
   Kristen AV, 2010, BLOOD, V116, P2455, DOI 10.1182/blood-2010-02-267708
   Lebovic D, 2008, BRIT J HAEMATOL, V143, P369, DOI 10.1111/j.1365-2141.2008.07327.x
   Nesser HJ, 2009, EUR HEART J, V30, P1565, DOI 10.1093/eurheartj/ehp187
   Nordlinger M, 2005, AM J CARDIOL, V96, P982, DOI 10.1016/j.amjcard.2005.05.057
   Palladini G, 2003, CIRCULATION, V107, P2440, DOI 10.1161/01.CIR.0000068314.02595.B2
   Park SJ, 2008, J AM SOC ECHOCARDIOG, V21, P1129, DOI 10.1016/j.echo.2008.04.002
   Patel AR, 1997, AM J CARDIOL, V80, P486, DOI 10.1016/S0002-9149(97)00400-1
   Picard MH, 2011, J AM SOC ECHOCARDIOG, V24, P1, DOI 10.1016/j.echo.2010.11.006
   Porciani MC, 2010, ECHOCARDIOGR-J CARD, V27, P1061, DOI 10.1111/j.1540-8175.2010.01199.x
   Rapezzi C, 2009, CIRCULATION, V120, P1203, DOI 10.1161/CIRCULATIONAHA.108.843334
   Sun JP, 2009, AM J CARDIOL, V103, P411, DOI 10.1016/j.amjcard.2008.09.102
   Tadic M, 2014, REV ESP CARDIOL, V67, P1062, DOI 10.1016/j.rec.2014.07.019
   Tuñón J, 2014, REV ESP CARDIOL, V67, P666, DOI 10.1016/j.rec.2013.10.022
   Urbano-Moral JA, 2012, ECHOCARDIOGR-J CARD, V29, P997, DOI 10.1111/j.1540-8175.2012.01773.x
   Urbano-Moral JA, 2014, CIRC-CARDIOVASC IMAG, V7, P11, DOI 10.1161/CIRCIMAGING.113.000842
   Urbano-Moral JA, 2013, EUR HEART J-CARD IMG, V14, P1167, DOI 10.1093/ehjci/jet065
NR 29
TC 20
Z9 20
U1 1
U2 3
PU EDICIONES DOYMA S A
PI BARCELONA
PA TRAV DE GRACIA 17-21, 08021 BARCELONA, SPAIN
SN 1885-5857
EI 1579-2242
J9 REV ESP CARDIOL
JI Rev. Esp. Cardiol.
PD AUG
PY 2015
VL 68
IS 8
BP 657
EP 664
DI 10.1016/j.rec.2015.01.009
PG 8
WC Cardiac & Cardiovascular Systems
WE Science Citation Index Expanded (SCI-EXPANDED)
SC Cardiovascular System & Cardiology
GA CN4ZD
UT WOS:000358438200004
PM 26092748
DA 2024-04-28
ER

PT J
AU de Larrea, CF
   Verga, L
   Morbini, P
   Klersy, C
   Lavatelli, F
   Foli, A
   Obici, L
   Milani, P
   Capello, GL
   Paulli, M
   Palladini, G
   Merlini, G
AF de Larrea, Carlos Fernandez
   Verga, Laura
   Morbini, Patrizia
   Klersy, Catherine
   Lavatelli, Francesca
   Foli, Andrea
   Obici, Laura
   Milani, Paolo
   Capello, Gian Luca
   Paulli, Marco
   Palladini, Giovanni
   Merlini, Giampaolo
TI A practical approach to the diagnosis of systemic amyloidoses
SO BLOOD
LA English
DT Article
ID CARDIAC AMYLOIDOSIS; ADIPOSE-TISSUE; IMMUNOELECTRON MICROSCOPY;
   HEREDITARY AMYLOIDOSIS; MASS-SPECTROMETRY; LIGHT; DEPOSITS;
   IMMUNOHISTOCHEMISTRY; PROTEINS; BIOPSY
AB Accurate diagnosis of systemic amyloidosis is necessary both for assessing the prognosis and for delineating the appropriate treatment. It is based on histologic evidence of amyloid deposits and characterization of the amyloidogenic protein. We prospectively evaluated the diagnostic performance of immunoelectron microscopy (IEM) of abdominal fat aspirates from 745 consecutive patients with suspected systemic amyloidoses. All cases were extensively investigated with clinical and laboratory data, with a follow-up of at least 18 months. The 423 (56.8%) cases with confirmed systemic forms were used to estimate the diagnostic performance of IEM. Compared with Congo-red-based light microscopy, IEM was equally sensitive(75% to 80%) but significantly more specific (100% vs 80%; P<.001). In amyloid light-chain (AL) amyloidosis, k cases were more difficult to diagnose (sensitivity 71%), whereas the analysis of abdominal aspirate was informative in only 40% of patients with transthyretin amyloidosis. We found a high prevalence (20%) of a monoclonal component in patients with non-AL amyloidosis, highlighting the risk of misdiagnosis and the need for unequivocal amyloid typing. Notably, IEM identified correctly the specific form of amyloidosis in >99% of the cases. IEM of abdominal fat aspirates is an effective tool in the routine diagnosis of systemic amyloidoses.
C1 [de Larrea, Carlos Fernandez; Lavatelli, Francesca; Foli, Andrea; Obici, Laura; Milani, Paolo; Palladini, Giovanni; Merlini, Giampaolo] Fdn Ist Ricovero & Cura Carattere Sci Policlin Sa, Dept Mol Med, Amyloidosis Res & Treatment Ctr, Pavia, Italy.
   [de Larrea, Carlos Fernandez; Verga, Laura; Morbini, Patrizia; Lavatelli, Francesca; Foli, Andrea; Obici, Laura; Milani, Paolo; Capello, Gian Luca; Paulli, Marco; Palladini, Giovanni; Merlini, Giampaolo] Univ Pavia, I-27100 Pavia, Italy.
   [de Larrea, Carlos Fernandez] Hosp Clin Barcelona, Dept Hematol, Amyloidosis & Myeloma Unit, E-08036 Barcelona, Spain.
   [de Larrea, Carlos Fernandez] Inst Invest Biomed August Pi & Sunyer IDIBAPS, Barcelona 08036, Spain.
   [Verga, Laura; Morbini, Patrizia; Capello, Gian Luca; Paulli, Marco] Fdn Ist Ricovero & Cura Carattere Sci Policlin Sa, Pathol Unit, Pavia, Italy.
   [Klersy, Catherine] Fdn Ist Ricovero & Cura Carattere Sci Policlin Sa, Sci Direct Biometry & Stat, Pavia, Italy.
C3 University of Pavia; University of Pavia; University of Barcelona;
   Hospital Clinic de Barcelona; University of Barcelona; Hospital Clinic
   de Barcelona; IDIBAPS
RP de Larrea, CF (corresponding author), Hosp Clin Barcelona, Dept Hematol, Amyloidosis & Myeloma Unit, E-08036 Barcelona, Spain.
EM cfernan1@clinic.ub.es
RI Obici, Laura/AAC-3060-2019; Verga, Laura/AAG-5105-2020; klersy,
   catherine/AAA-3003-2019; Milani, Paolo/K-4920-2018; Lavatelli,
   Francesca/K-5741-2016; Paulli, Marco/AAC-2627-2019; morbini,
   patrizia/AAC-2658-2019; de Larrea, Carlos Fernández/ABG-9608-2020;
   Merlini, Giampaolo/A-3817-2008; Palladini, Giovanni/G-1763-2010
OI Obici, Laura/0000-0001-7468-700X; klersy, catherine/0000-0003-0314-8548;
   Milani, Paolo/0000-0002-2268-9422; Lavatelli,
   Francesca/0000-0002-7693-4825; Paulli, Marco/0000-0003-2454-5980;
   morbini, patrizia/0000-0001-5012-5790; Merlini,
   Giampaolo/0000-0001-7680-3254; Palladini, Giovanni/0000-0001-5994-5138;
   Fernandez de Larrea Rodriguez, Carlos/0000-0003-4930-9255
FU Hospital Clinic de Barcelona; Spanish Society of Hematology; Fondazione
   Mintas, Ghislieri College, Pavia, Italy; Associazione Italiana per la
   Ricerca sul Cancro [9965]; Cariplo Foundation [2013-0964]; Instituto de
   Salud Carlos III (Ministerio de Economia y Competitividad, Spain)
   [RD12/0036/0046]; Italian Health Ministry [RC08017800/12]
FX C.F.d.L. received the "Josep Font" grant from the Hospital Clinic de
   Barcelona and a travel award from the Spanish Society of Hematology.
   P.M. and F.L. are partly supported by an investigator fellowship from
   Fondazione Mintas, Ghislieri College, Pavia, Italy. This work was partly
   supported by grants from the "Associazione Italiana per la Ricerca sul
   Cancro" Special Program Molecular Clinical Oncology 5 per mille n. 9965
   "Harnessing tumor cell/microenvironment cross talk to treat mature B
   cell tumors" from the Cariplo Foundation (n 2013-0964), grant
   RD12/0036/0046 from Instituto de Salud Carlos III (Ministerio de
   Economia y Competitividad, Spain), and from the Italian Health Ministry
   to the IRCCS Policlinico San Matteo Foundation, Pavia (grant
   RC08017800/12).
CR Arbustini E, 2002, AMYLOID, V9, P108, DOI 10.3109/13506120208995243
   Arbustini E, 1997, AMYLOID, V4, P157, DOI 10.3109/13506129709014380
   Bokhari S, 2013, CIRC-CARDIOVASC IMAG, V6, P195, DOI 10.1161/CIRCIMAGING.112.000132
   Brambilla F, 2013, J PROTEOME RES, V12, P5642, DOI 10.1021/pr400583h
   Brambilla F, 2012, BLOOD, V119, P1844, DOI 10.1182/blood-2011-07-365510
   Comenzo RL, 2006, BLOOD, V107, P3489, DOI 10.1182/blood-2005-10-4148
   Drayson M, 2001, BLOOD, V97, P2900, DOI 10.1182/blood.V97.9.2900
   Ferlini A, 2000, CLIN GENET, V57, P284, DOI 10.1034/j.1399-0004.2000.570407.x
   Foli A, 2011, AMYLOID, V18, P80, DOI 10.3109/13506129.2011.574354029
   HERRERA GA, 1986, PATHOL IMMUNOPATH R, V5, P170, DOI 10.1159/000157010
   Ihse E, 2008, J PATHOL, V216, P253, DOI 10.1002/path.2411
   Ikeda S, 2011, AMYLOID, V18, P211, DOI 10.3109/13506129.2011.623199
   Lachmann HJ, 2002, NEW ENGL J MED, V346, P1786, DOI 10.1056/NEJMoa013354
   Lavatelli F, 2011, AMYLOID, V18, P64, DOI 10.3109/13506129.2011.574354023
   Lavatelli F, 2008, MOL CELL PROTEOMICS, V7, P1570, DOI 10.1074/mcp.M700545-MCP200
   Leung N, 2012, BLOOD, V120, P3206, DOI 10.1182/blood-2012-03-413682
   Merlini G, 2003, NEW ENGL J MED, V349, P583, DOI 10.1056/NEJMra023144
   Merlini G, 2011, J CLIN ONCOL, V29, P1924, DOI 10.1200/JCO.2010.32.2271
   Obici L, 1999, AM J PATHOL, V155, P695, DOI 10.1016/S0002-9440(10)65167-X
   Obici L, 2005, BBA-PROTEINS PROTEOM, V1753, P11, DOI 10.1016/j.bbapap.2005.08.014
   Palladini G, 2009, CLIN CHEM, V55, P499, DOI 10.1373/clinchem.2008.117143
   Picken MM, 2007, ARCH PATHOL LAB MED, V131, P850
   Planté-Bordeneuve V, 2011, LANCET NEUROL, V10, P1086, DOI 10.1016/S1474-4422(11)70246-0
   Puchter M, 1962, J HISTOCHEM CYTOCHEM, V10, P355
   Rapezzi C, 2011, JACC-CARDIOVASC IMAG, V4, P659, DOI 10.1016/j.jcmg.2011.03.016
   Satoskar AA, 2007, ARCH PATHOL LAB MED, V131, P917
   Schönland SO, 2012, BLOOD, V119, P488, DOI 10.1182/blood-2011-06-358507
   Sipe JD, 2014, AMYLOID, V21, P221, DOI 10.3109/13506129.2014.964858
   Soares SM, 2008, AM J KIDNEY DIS, V52, P1079, DOI 10.1053/j.ajkd.2008.05.022
   Solomon A, 2008, ARCH PATHOL LAB MED, V132, P14, DOI 10.1043/1543-2165(2008)132[14b:IR]2.0.CO;2
   STENKVIST B, 1974, ANN RHEUM DIS, V33, P75, DOI 10.1136/ard.33.1.75
   Verga L, 2012, AMYLOID RELATED DISO, P249
   Vrana JA, 2009, BLOOD, V114, P4957, DOI 10.1182/blood-2009-07-230722
   Westermark GT, 1999, METHOD ENZYMOL, V309, P3
   WESTERMARK P, 1973, ARCH INTERN MED, V132, P522
   WESTERMARK P, 1972, ACTA PATH MICRO IM A, VA 80, P718
   Westermark P, 2006, ACTA HISTOCHEM, V108, P209, DOI 10.1016/j.acthis.2006.03.011
   Westermark P, 2011, AMYLOID, V18, P175, DOI 10.3109/13506129.2011.631270
NR 38
TC 128
Z9 132
U1 0
U2 13
PU AMER SOC HEMATOLOGY
PI WASHINGTON
PA 2021 L ST NW, SUITE 900, WASHINGTON, DC 20036 USA
SN 0006-4971
EI 1528-0020
J9 BLOOD
JI Blood
PD APR 2
PY 2015
VL 125
IS 14
BP 2239
EP 2244
DI 10.1182/blood-2014-11-609883
PG 6
WC Hematology
WE Science Citation Index Expanded (SCI-EXPANDED)
SC Hematology
GA CI3DD
UT WOS:000354626900011
PM 25636337
OA Bronze
DA 2024-04-28
ER

PT J
AU D'Souza, A
   Szabo, A
   Akinola, I
   Finkel, M
   Flynn, KE
AF D'Souza, Anita
   Szabo, Aniko
   Akinola, Idayat
   Finkel, Muriel
   Flynn, Kathryn E.
TI Development and initial validation of the AL-PROfile patient-reported
   outcome measure in light chain (AL) amyloidosis
SO EUROPEAN JOURNAL OF HAEMATOLOGY
LA English
DT Article; Early Access
DE amyloid; health-related quality-of-life; PRO-CTCAE; PROMIS; PROs; SF-36
ID QUALITY-OF-LIFE; HEALTH; SYSTEM; SCORES
AB Objective: To evaluate the psychometric properties of the AL-PROfile, a patient-reported outcome measure combining the Patient-Reported Outcomes Measurement Information System (PROMIS)-29, two items from PROMIS Cognitive Function, and select Patient-Reported Outcomes version of the Common Terminology Criteria for Adverse Events (PRO-CTCAE) items. Methods: Content validity was assessed through cognitive debriefing interviews of 20 patients who completed the AL-PROfile (Study 1). Study 2 involved 297 participants who completed the AL-PROfile and Medical Outcomes Study 36-item Short-Form Health Survey (SF-36). Reliability (internal consistency and test-retest reliability) and validity (convergent and discriminant validity, known groups validity by stage/organ involvement) were calculated. Results: Study 1 participants found the AL-PROfile straightforward confirming the relevance of the included content. Some felt that certain questions were not related to their amyloidosis experience. Study 2 demonstrated acceptable internal consistency for all domains/items except PROMIS Cognitive Function and acceptable test-retest reliability for all except PROMIS Cognitive Function and PRO-CTCAE nausea. Large correlations were seen for the same domain across measures while correlations for divergent domains within a measure and different domains across different measures were small. The PRO-CTCAE items showed small to medium correlations with each other and with PROMIS and SF-36 domains. Stage was associated with physical function, fatigue, social roles, swelling, and shortness of breath scores. Conclusion: The AL-PROfile has acceptable reliability and validity for use in systemic light chain amyloidosis patients.
C1 [D'Souza, Anita; Akinola, Idayat; Flynn, Kathryn E.] Med Coll Wisconsin, Div Hematol Oncol, Milwaukee, WI USA.
   [Szabo, Aniko] Med Coll Wisconsin, Inst Hlth & Equ, Div Biostat, Milwaukee, WI USA.
   [Finkel, Muriel] Amyloidosis Support Grp Inc, Chicago, IL USA.
   [D'Souza, Anita] Med Coll Wisconsin, Dept Med, Div Hematol Oncol, Milwaukee, WI 53226 USA.
C3 Medical College of Wisconsin; Medical College of Wisconsin; Medical
   College of Wisconsin
RP D'Souza, A (corresponding author), Med Coll Wisconsin, Dept Med, Div Hematol Oncol, Milwaukee, WI 53226 USA.
EM andsouza@mcw.edu
RI ; Flynn, Kathryn/M-5346-2013
OI D'Souza, Anita/0000-0002-1092-5643; Flynn, Kathryn/0000-0002-4427-3583
FU National Heart, Lung, and Blood Institute
FX The authors gratefully acknowledge the contribution of all participants
   and the Amyloidosis Support Groups, Inc. in this study.
CR [Anonymous], 2014, 36-Item Short Form Survey from the RAND Medical Outcomes Study
   Basch E, 2021, CLIN TRIALS, V18, P104, DOI 10.1177/1740774520975120
   Basch E, 2017, JAMA-J AM MED ASSOC, V318, P197, DOI 10.1001/jama.2017.7156
   Bayliss M, 2017, ORPHANET J RARE DIS, V12, DOI 10.1186/s13023-016-0564-2
   Bristogiannis S, 2023, BRIT J HAEMATOL, V202, P289, DOI 10.1111/bjh.18860
   Cohen J., 1988, STAT POWER ANAL BEHA, DOI [10.4324/9780203771587, DOI 10.4324/9780203771587]
   D'Souza A, 2023, EUR J HAEMATOL, V111, P536, DOI 10.1111/ejh.14036
   D'Souza A, 2023, QUAL LIFE RES, V32, P1807, DOI 10.1007/s11136-023-03354-9
   D'Souza A, 2022, QUAL LIFE RES, V31, P1083, DOI 10.1007/s11136-021-02943-w
   D'Souza A, 2021, BLOOD CANCER J, V11, DOI 10.1038/s41408-021-00412-8
   D'Souza A, 2020, AMYLOID, V27, P111, DOI 10.1080/13506129.2020.1713743
   Dewitt B, 2018, MED DECIS MAKING, V38, P683, DOI 10.1177/0272989X18776637
   Di Maio M, 2022, ANN ONCOL, V33, P878, DOI 10.1016/j.annonc.2022.04.007
   Dispenzieri A, 2004, J CLIN ONCOL, V22, P3751, DOI 10.1200/JCO.2004.03.029
   Farivar SS, 2007, HEALTH QUAL LIFE OUT, V5, DOI 10.1186/1477-7525-5-54
   Fayers PM., 2016, Quality of life, VThird
   Gertz MA, 2022, AM J HEMATOL, V97, P818, DOI 10.1002/ajh.26569
   Nguyen H, 2021, J MED RADIAT SCI, V68, P186, DOI 10.1002/jmrs.421
   Hays RD, 1995, User's manual for the Medical Outcomes Study (MOS) core measures of health-related quality of life
   Hays RD, 2018, QUAL LIFE RES, V27, P1885, DOI 10.1007/s11136-018-1842-3
   Hays RD, 2009, QUAL LIFE RES, V18, P873, DOI 10.1007/s11136-009-9496-9
   HealthMeasures, HealthMeasures Scoring Instructions
   Ihne S, 2019, CURR HEART FAIL REP, V16, P285, DOI 10.1007/s11897-019-00446-x
   Jensen RE, 2017, J CLIN ONCOL, V35, P1913, DOI 10.1200/JCO.2016.71.4410
   Rizio AA, 2023, PATIENT-RELAT OUTCOM, V14, P153, DOI 10.2147/PROM.S399658
   Rothrock NE, 2010, J CLIN EPIDEMIOL, V63, P1195, DOI 10.1016/j.jclinepi.2010.04.012
   Sanchorawala V, 2017, BRIT J HAEMATOL, V179, P461, DOI 10.1111/bjh.14889
   Taft C, 2001, QUAL LIFE RES, V10, P395, DOI 10.1023/A:1012552211996
   Warsame R, 2019, MAYO CLIN PROC, V94, P2291, DOI 10.1016/j.mayocp.2019.04.005
   White MK, 2017, J PATIENT-REP OUTCOM, V1, DOI 10.1186/s41687-017-0020-7
   White MK, 2017, PATIENT-RELAT OUTCOM, V8, P157, DOI 10.2147/PROM.S146849
   Ye F, 2017, JAMA ONCOL, V3, P1035, DOI 10.1001/jamaoncol.2016.6744
NR 32
TC 0
Z9 0
U1 0
U2 0
PU WILEY
PI HOBOKEN
PA 111 RIVER ST, HOBOKEN 07030-5774, NJ USA
SN 0902-4441
EI 1600-0609
J9 EUR J HAEMATOL
JI Eur. J. Haematol.
PD 2024 FEB 13
PY 2024
DI 10.1111/ejh.14183
EA FEB 2024
PG 10
WC Hematology
WE Science Citation Index Expanded (SCI-EXPANDED)
SC Hematology
GA HT2O7
UT WOS:001161694500001
PM 38350661
DA 2024-04-28
ER

PT J
AU Withers, B
   McCaughan, G
   Hayward, C
   Kotlyar, E
   Jabbour, A
   Rainer, S
   De Angelis, E
   Horvath, N
   Milliken, S
   Dogan, A
   MacDonald, P
   Moore, J
AF Withers, Barbara
   McCaughan, Georgia
   Hayward, Christopher
   Kotlyar, Eugene
   Jabbour, Andrew
   Rainer, Stephen
   De Angelis, Enzo
   Horvath, Noemi
   Milliken, Sam
   Dogan, Ahmet
   MacDonald, Peter
   Moore, John
TI Clinical characteristics and prognosis of cardiac amyloidosis defined by
   mass spectrometry-based proteomics in an Australian cohort
SO INTERNAL MEDICINE JOURNAL
LA English
DT Article
DE amyloidosis; amyloid; transthyretin; cardiac amyloid; senile systemic;
   mass spectrometry
ID LIGHT-CHAIN AMYLOIDOSIS; STEM-CELL TRANSPLANTATION; SYSTEMIC
   AMYLOIDOSIS; STAGING SYSTEM; AL; HEART; DIAGNOSIS; SURVIVAL; OUTCOMES
AB Background Cardiac amyloidosis has a very poor prognosis, but it is the nature of the involved precursor protein that ultimately dictates treatment and survival. Aim Definitively characterise the amyloid subtype by mass spectrometry (MS) in an Australian cohort of patients with cardiac amyloidosis. Methods We report the clinical characteristics and survival of 47 cardiac amyloid patients across two Australian centres including 39 patients evaluated for definitive amyloid subtype utilising laser microdissection and tandem mass spectrometry. Results A quarter (n = 12) of patients were classified as wild-type transthyretin amyloidosis (ATTRwt), 33 patients as light or heavy chain amyloidosis (AL or AH) and two as hereditary mutant transthyretin amyloidosis. Greater left ventricular hypertrophy (interventricular septum 22 vs 15 mm; P = 0.005) and history of cardiac arrhythmia (75% vs 31%; P = 0.016) were significantly associated with ATTRwt patients compared with AL/AH patients. AL patients demonstrated significantly shorter median survival compared with ATTRwt patients (3.5 vs 37 months; P = 0.007). New York Heart Association class III-IV symptoms or plasma cells >= 10% at diagnosis, were the only independent predictors of worse survival in AL patients on multivariate analysis. Conclusions AL amyloidosis accounted for 68% of our cohort of patients with cardiac amyloidosis while ATTR accounted for 26%. In the era of novel therapies for both AL amyloid and ATTR, identification of the correct amyloid subtype is essential in making therapeutic decisions and providing accurate prognostic information to patients. Laser microdissection and tandem mass spectrometry plays an important role in identifying amyloid subtype, particularly in complex cases.
C1 [Withers, Barbara; McCaughan, Georgia; Milliken, Sam; Moore, John] Univ Sydney, Dept Haematol, Sydney, NSW, Australia.
   [Hayward, Christopher; Kotlyar, Eugene; Jabbour, Andrew; MacDonald, Peter] Univ Sydney, Dept Cardiol, Sydney, NSW, Australia.
   [Rainer, Stephen] Univ Sydney, St Vincents Hosp, Dept Anat Pathol, Sydney, NSW, Australia.
   [Withers, Barbara; McCaughan, Georgia] Univ Sydney, Fac Med & Hlth, Sydney, NSW, Australia.
   [De Angelis, Enzo] Royal Adelaide Hosp, Dept Cardiol, Adelaide, SA, Australia.
   [Horvath, Noemi] Royal Adelaide Hosp, Dept Haematol, Adelaide, SA, Australia.
   [Dogan, Ahmet] Mem Sloan Kettering Canc Ctr, Dept Pathol, 1275 York Ave, New York, NY 10021 USA.
   [Dogan, Ahmet] Mem Sloan Kettering Canc Ctr, Dept Lab Med, 1275 York Ave, New York, NY 10021 USA.
C3 University of Sydney; University of Sydney; University of Sydney; NSW
   Health; St Vincents Hospital Sydney; University of Sydney; Royal
   Adelaide Hospital; Royal Adelaide Hospital; Memorial Sloan Kettering
   Cancer Center; Memorial Sloan Kettering Cancer Center
RP Moore, J (corresponding author), St Vincents Hosp, Dept Haematol, Darlinghurst, NSW 2010, Australia.
EM jmoore@stvincents.com.au
RI Doğan, Ahmet/JVD-6557-2023
OI McCaughan, Georgia/0000-0002-4838-9022
FU St. Vincent's Clinic Foundation
FX The authors are grateful to the St. Vincent's Clinic Foundation for a
   research grant to fund the LMD-MS.
CR Brownrigg J, 2019, ESC HEART FAIL, V6, P1041, DOI 10.1002/ehf2.12511
   Chakraborty Rajshekhar, 2016, Curr Heart Fail Rep, V13, P237
   Connors LH, 2011, AMYLOID, V18, P157, DOI 10.3109/13506129.2011.574354059
   Davis MK, 2015, AM J TRANSPLANT, V15, P650, DOI 10.1111/ajt.13025
   Dey BR, 2010, TRANSPLANTATION, V90, P905, DOI 10.1097/TP.0b013e3181f10edb
   Dispenzieri A, 2004, J CLIN ONCOL, V22, P3751, DOI 10.1200/JCO.2004.03.029
   Dungu JN, 2012, HEART, V98, P1546, DOI 10.1136/heartjnl-2012-301924
   Gertz MA, 2005, AM J HEMATOL, V79, P319, DOI 10.1002/ajh.20381
   Gillmore JD, 2006, BLOOD, V107, P1227, DOI 10.1182/blood-2005-08-3253
   Gillmore JD, 2016, CIRCULATION, V133, P2404, DOI 10.1161/CIRCULATIONAHA.116.021612
   Gillmore JD, 2015, BRIT J HAEMATOL, V168, P207, DOI 10.1111/bjh.13156
   González-López E, 2017, EUR HEART J, V38, P1895, DOI 10.1093/eurheartj/ehx043
   Kebbel A, 2006, AM J SURG PATHOL, V30, P673, DOI 10.1097/00000478-200606000-00002
   Kieninger B, 2010, VIRCHOWS ARCH, V456, P523, DOI 10.1007/s00428-010-0909-5
   Kristen AV, 2007, EUR J HEART FAIL, V9, P617, DOI 10.1016/j.ejheart.2007.01.012
   Kumar S, 2012, J CLIN ONCOL, V30, P989, DOI 10.1200/JCO.2011.38.5724
   Kumar S, 2010, BLOOD, V116, P5126, DOI 10.1182/blood-2010-06-290668
   Lachmann HJ, 2002, NEW ENGL J MED, V346, P1786, DOI 10.1056/NEJMoa013354
   Lacy MQ, 2008, J HEART LUNG TRANSPL, V27, P823, DOI 10.1016/j.healun.2008.05.016
   Lilleness B, 2019, BLOOD, V133, P215, DOI 10.1182/blood-2018-06-858951
   Ma KB, 2017, HAA
   Mollee P, 2016, CLIN PROTEOM, V13, DOI 10.1186/s12014-016-9133-x
   Murtagh B, 2005, AM J CARDIOL, V95, P535, DOI 10.1016/j.amjcard.2004.10.028
   Picken MM, 2010, ARCH PATHOL LAB MED, V134, P545, DOI 10.1043/1543-2165-134.4.545
   Pinney JH, 2013, J AM HEART ASSOC, V2, DOI 10.1161/JAHA.113.000098
   Rajkumar SV, 2014, LANCET ONCOL, V15, pE538, DOI 10.1016/S1470-2045(14)70442-5
   Rapezzi C, 2009, CIRCULATION, V120, P1203, DOI 10.1161/CIRCULATIONAHA.108.843334
   Ravichandran S, 2020, NEW ENGL J MED, V382, P1567, DOI 10.1056/NEJMc1917321
   Satoskar AA, 2011, AM J SURG PATHOL, V35, P1685, DOI 10.1097/PAS.0b013e3182263d74
   Sattianayagam PT, 2012, EUR HEART J, V33, P1120, DOI 10.1093/eurheartj/ehr383
   Suan D, 2012, INTERN MED J, V42, P165, DOI 10.1111/j.1445-5994.2011.02568.x
   Vrana JA, 2009, BLOOD, V114, P4957, DOI 10.1182/blood-2009-07-230722
   Wechalekar AD, 2013, BLOOD, V121, P3420, DOI 10.1182/blood-2012-12-473066
NR 33
TC 1
Z9 1
U1 0
U2 2
PU WILEY
PI HOBOKEN
PA 111 RIVER ST, HOBOKEN 07030-5774, NJ USA
SN 1444-0903
EI 1445-5994
J9 INTERN MED J
JI Intern. Med. J.
PD JAN
PY 2022
VL 52
IS 1
BP 69
EP 78
DI 10.1111/imj.15072
PG 10
WC Medicine, General & Internal
WE Science Citation Index Expanded (SCI-EXPANDED)
SC General & Internal Medicine
GA YJ6GZ
UT WOS:000744631400013
PM 32981138
OA Green Accepted
DA 2024-04-28
ER

PT J
AU Cohen, C
   Royer, B
   Javaugue, V
   Szalat, R
   El Karoui, K
   Caulier, A
   Knebelmann, B
   Jaccard, A
   Chevret, S
   Touchard, G
   Fermand, JP
   Arnulf, B
   Bridoux, F
AF Cohen, Camille
   Royer, Bruno
   Javaugue, Vincent
   Szalat, Raphael
   El Karoui, Khalil
   Caulier, Alexis
   Knebelmann, Bertrand
   Jaccard, Arnaud
   Chevret, Sylvie
   Touchard, Guy
   Fermand, Jean-Paul
   Arnulf, Bertrand
   Bridoux, Frank
TI Bortezomib produces high hematological response rates with prolonged
   renal survival in monoclonal immunoglobulin deposition disease
SO KIDNEY INTERNATIONAL
LA English
DT Article
DE bortezomib; free light chains; monoclonal gammopathy of renal
   significance; monoclonal immunoglobulin; monoclonal immunoglobulin
   deposition disease
ID STEM-CELL TRANSPLANTATION; LIGHT-CHAIN AMYLOIDOSIS; MULTIPLE-MYELOMA; AL
   AMYLOIDOSIS; DEXAMETHASONE; IMPAIRMENT; GAMMOPATHY; CYCLOPHOSPHAMIDE;
   REVERSIBILITY; CHEMOTHERAPY
AB Monoclonal immunoglobulin deposition disease (MIDD) is a rare complication of plasma cell disorders, defined by linear Congo red-negative deposits of monoclonal light chain, heavy chain, or both along basement membranes. While renal involvement is prominent, treatment strategies, such as the impact of novel anti-myeloma agents, remain poorly defined. Here we retrospectively studied 49 patients with MIDD who received a median of 4.5 cycles of intravenous bortezomib plus dexamethasone. Of these, 25 received no additional treatment, 18 also received cyclophosphamide, while 6 also received thalidomide or lenalidomide. The hematological diagnoses identified 38 patients with monoclonal gammopathy of renal significance, 10 with symptomatic multiple myeloma, and 1 with Waldenstrom macroglobulinemia. The overall hematologic response rate, based on the difference between involved and uninvolved serum-free light chains (dFLCs), was 91%. After median follow-up of 54 months, 5 patients died and 10 had reached end-stage renal disease. Renal response was achieved in 26 patients, with a 35% increase in median eGFR and an 86% decrease in median 24-h proteinuria. Predictive factors were pre-treatment eGFR over 30 ml/min per 1.73 m(2) and post-treatment dFLC under 40 mg/l; the latter was the sole predictive factor of renal response by multivariable analysis. Thus, bortezomib-based therapy is a promising treatment strategy in MIDD, mainly when used early in the disease course. dFLC response is a favorable prognostic factor for renal survival.
C1 [Cohen, Camille; El Karoui, Khalil; Knebelmann, Bertrand] Hop Necker Enfants Malad, Dept Nephrol, Paris, France.
   [Royer, Bruno; Caulier, Alexis] CHU Amiens, Dept Hematol, Amiens, France.
   [Javaugue, Vincent; Touchard, Guy; Bridoux, Frank] CHU Poitiers, Dept Nephrol, Ctr Natl Reference Malad Rares Amylose AL & Autre, Poitiers, France.
   [Szalat, Raphael; Fermand, Jean-Paul; Arnulf, Bertrand] Hop St Louis, Dept Immunol & Hematol, F-75010 Paris, France.
   [Jaccard, Arnaud] CHU Limoges, Dept Hematol, Ctr Natl Reference Malad Rares Amylose AL & Autre, Limoges, France.
   [Chevret, Sylvie] Hop St Louis, Dept Biostat & Informat, F-75010 Paris, France.
C3 Assistance Publique Hopitaux Paris (APHP); Universite Paris Cite;
   Hopital Universitaire Necker-Enfants Malades - APHP; Universite de
   Picardie Jules Verne (UPJV); CHU Amiens; Universite de Poitiers; CHU
   Poitiers; Universite Paris Cite; Assistance Publique Hopitaux Paris
   (APHP); Hopital Universitaire Saint-Louis - APHP; CHU Limoges;
   Assistance Publique Hopitaux Paris (APHP); Universite Paris Cite;
   Hopital Universitaire Saint-Louis - APHP
RP Arnulf, B (corresponding author), Hop St Louis, Dept Immunol & Hematol, 1 Ave Claude Vellefaux, F-75010 Paris, France.
EM f.bridoux@chu-poitiers.fr; f.bridoux@chu-poitiers.fr
RI Javaugue, Vincent/AAR-5987-2021; Arnaud, Jaccard/O-8819-2016; Cohen,
   Camille/HJZ-3348-2023; Szalat, Raphael/JXW-8130-2024; chevret,
   sylvie/JDC-6301-2023
OI Javaugue, Vincent/0000-0002-1597-0283; Arnaud,
   Jaccard/0000-0001-7091-8253; Cohen, Camille/0000-0001-6939-8393; Szalat,
   Raphael/0000-0002-6198-3405; Bridoux, Frank/0000-0002-2005-8424;
   chevret, sylvie/0000-0001-6449-4730
CR Alchi B, 2005, NEPHROL DIAL TRANSPL, V20, P1487, DOI 10.1093/ndt/gfh822
   Badros A, 2001, BRIT J HAEMATOL, V114, P822, DOI 10.1046/j.1365-2141.2001.03033.x
   BEAUME A, 1994, BLOOD, V84, P1216
   Bridoux F, 2002, KIDNEY INT, V62, P1764, DOI 10.1046/j.1523-1755.2002.00628.x
   Bridoux F, 2015, KIDNEY INT, V87, P698, DOI 10.1038/ki.2014.408
   DENOROY L, 1994, IMMUNOL LETT, V42, P63, DOI 10.1016/0165-2478(94)90036-1
   Dimopoulos MA, 2013, LEUKEMIA, V27, P423, DOI 10.1038/leu.2012.182
   Dimopoulos MA, 2009, CLIN LYMPHOMA MYELOM, V9, P302, DOI 10.3816/CLM.2009.n.059
   Durie BGM, 2006, LEUKEMIA, V20, P1467, DOI 10.1038/sj.leu.2404284
   Eknoyan G, 2002, AM J KIDNEY DIS, V39, pS14, DOI 10.1053/ajkd.2002.30939
   Fermand JP, 2013, BLOOD, V122, P3583, DOI 10.1182/blood-2013-05-495929
   GERLAG PGG, 1986, CLIN NEPHROL, V25, P101
   Gertz MA, 2005, AM J HEMATOL, V79, P319, DOI 10.1002/ajh.20381
   Gharwan H, 2012, MED ONCOL, V29, P1197, DOI 10.1007/s12032-011-9938-4
   Horike K, 2012, CLIN TRANSPLANT, V26, P64, DOI 10.1111/j.1399-0012.2012.01674.x
   Jaccard A, 2014, HAEMATOLOGICA, V99, P1479, DOI 10.3324/haematol.2014.104109
   Kaposztas Z, 2009, TRANSPL P, V41, P4407, DOI 10.1016/j.transproceed.2009.10.005
   Kastritis E, 2009, HAEMATOL-HEMATOL J, V94, P300, DOI 10.3324/haematol.13548
   Knudsen LM, 2005, EUR J HAEMATOL, V75, P27, DOI 10.1111/j.1600-0609.2005.00446.x
   Kyle RA, 2003, BRIT J HAEMATOL, V121, P749
   Leung N, 2004, AM J KIDNEY DIS, V43, P147, DOI 10.1053/j.ajkd.2003.09.020
   Leung N, 2012, BLOOD, V120, P4292, DOI 10.1182/blood-2012-07-445304
   Levey AS, 1999, ANN INTERN MED, V130, P461, DOI 10.7326/0003-4819-130-6-199903160-00002
   Lin J, 2001, J AM SOC NEPHROL, V12, P1482, DOI 10.1681/ASN.V1271482
   Ludwig H, 2010, J CLIN ONCOL, V28, P4635, DOI 10.1200/JCO.2010.28.1238
   Mikhael JR, 2012, BLOOD, V119, P4391, DOI 10.1182/blood-2011-11-390930
   Moiz A, 2014, OCHSNER J, V14, P445
   Morabito F, 2010, EUR J HAEMATOL, V84, P223, DOI 10.1111/j.1600-0609.2009.01385.x
   Moreau P, 2011, LANCET ONCOL, V12, P431, DOI 10.1016/S1470-2045(11)70081-X
   Nambirajan A, 2015, TRANSPL INT, V28, P375, DOI 10.1111/tri.12497
   Nasr SH, 2012, CLIN J AM SOC NEPHRO, V7, P231, DOI 10.2215/CJN.08640811
   Owen RG, 2003, SEMIN ONCOL, V30, P110, DOI 10.1053/sonc.2003.50082
   Palladini G, 2012, J CLIN ONCOL, V30, P4541, DOI 10.1200/JCO.2011.37.7614
   Patel K, 2014, AM J KIDNEY DIS, V64, P123, DOI 10.1053/j.ajkd.2014.01.425
   Pozzi C, 2003, AM J KIDNEY DIS, V42, P1154, DOI 10.1053/j.ajkd.2003.08.040
   PREUDHOMME JL, 1994, KIDNEY INT, V46, P965, DOI 10.1038/ki.1994.355
   Ronco PM, 2001, J AM SOC NEPHROL, V12, P1558, DOI 10.1681/ASN.V1271558
   Royer B, 2004, KIDNEY INT, V65, P642, DOI 10.1111/j.1523-1755.2004.00427.x
   Sicard A, 2014, NEPHROL DIAL TRANSPL, V29, P1894, DOI 10.1093/ndt/gfu045
   Tanenbaum ND, 2005, TRANSPLANT P, V37, P4289, DOI 10.1016/j.transproceed.2005.10.030
   Tovar N, 2012, EUR J HAEMATOL, V89, P340, DOI 10.1111/j.1600-0609.2012.01821.x
   Venner CP, 2012, BLOOD, V119, P4387, DOI 10.1182/blood-2011-10-388462
NR 42
TC 72
Z9 87
U1 0
U2 8
PU ELSEVIER SCIENCE INC
PI NEW YORK
PA STE 800, 230 PARK AVE, NEW YORK, NY 10169 USA
SN 0085-2538
EI 1523-1755
J9 KIDNEY INT
JI Kidney Int.
PD NOV
PY 2015
VL 88
IS 5
BP 1135
EP 1143
DI 10.1038/ki.2015.201
PG 9
WC Urology & Nephrology
WE Science Citation Index Expanded (SCI-EXPANDED)
SC Urology & Nephrology
GA CW2CR
UT WOS:000364799200026
PM 26176826
OA hybrid
DA 2024-04-28
ER

PT J
AU Mohty, D
   Damy, T
   Cosnay, P
   Echahidi, N
   Casset-Senon, D
   Virot, P
   Jaccard, A
AF Mohty, Dania
   Damy, Thibaud
   Cosnay, Pierre
   Echahidi, Najmeddine
   Casset-Senon, Danielle
   Virot, Patrice
   Jaccard, Arnaud
TI Cardiac amyloidosis: Updates in diagnosis and management
SO ARCHIVES OF CARDIOVASCULAR DISEASES
LA English
DT Review
DE Amyloidosis; Light-chains; Transthyretin; Cardiac involvement;
   Management
ID SYSTEMIC AL AMYLOIDOSIS; LIGHT-CHAIN AMYLOIDOSIS; BRAIN NATRIURETIC
   PEPTIDE; LEFT ATRIAL SIZE; MAGNETIC-RESONANCE; HEART-DISEASE; M-MODE;
   SURVIVAL; INVOLVEMENT; DEXAMETHASONE
AB A Summary Amyloidosis is a severe systemic disease. Cardiac involvement may occur in the three main types of amyloidosis (acquired monoclonal light-chain, hereditary transthyretin and senile amyloidosis) and has a major impact on prognosis. Imaging the heart to characterize and detect early cardiac involvement is one of the major aims in the assessment of this disease. Electrocardiography and transthoracic echocardiography are important diagnostic and prognostic tools in patients with cardiac involvement. Cardiac magnetic resonance imaging better characterizes myocardial involvement, functional abnormalities and amyloid deposition due to its high spatial resolution. Nuclear imaging has a rote in the diagnosis of transthyretin
   amyloid cardiomyopathy. Cardiac biomarkers are now used for risk stratification and staging of patients with light-chain systemic amyloidosis. Different types of cardiac complications may occur, including diastolic followed by systolic heart failure, atrial and/or ventricular arrhythmias, conduction disturbances, embolic events and sometimes sudden death. Senile amyloid and hereditary transthyretin amyloid cardiomyopathy have better prognoses than light-chain amyloidosis. Cardiac treatment of heart failure is usually ineffective and is often poorly tolerated because of its hypotensive and bradycardiac effects. The three main types of amyloid disease, despite their similar cardiac appearance, have specific new aetiological treatments that may change the prognosis of this disease. Cardiologists should be aware of this disease to allow early treatment.(C) 2013 Elsevier Masson SAS. All rights reserved.
C1 [Mohty, Dania; Echahidi, Najmeddine; Virot, Patrice] CHU Limoges, Hop Dupuytren, Serv Cardiol, Pole Coeur Poumon Rein, F-87042 Limoges, France.
   [Mohty, Dania; Jaccard, Arnaud] CHU Limoges, Serv Hematol Clin & Therapie Cellulaire, Pole Oncohematol, Ctr Natl Reference Amylose AL & Autres Malad Depo, F-87042 Limoges, France.
   [Damy, Thibaud] CHU Henri Mondor, Serv Cardiol, F-94010 Creteil, France.
   [Cosnay, Pierre] CHU Trousseau, Serv Cardiol, Tours, France.
   [Casset-Senon, Danielle] CHU Trousseau, Nucl Med Serv, Tours, France.
   [Jaccard, Arnaud] CRBL, CNRS 7276, UMR, Immunol Lab, Limoges, France.
C3 CHU Limoges; CHU Limoges; Assistance Publique Hopitaux Paris (APHP);
   Universite Paris-Est-Creteil-Val-de-Marne (UPEC); Hopital Universitaire
   Henri-Mondor - APHP; CHU Tours; CHU Tours
RP Mohty, D (corresponding author), CHU Limoges, Hop Dupuytren, Serv Cardiol, Pole Coeur Poumon Rein, F-87042 Limoges, France.
EM dania.mohty@chu-limoges.fr
RI Arnaud, Jaccard/O-8819-2016
OI Arnaud, Jaccard/0000-0001-7091-8253; elbeshbeshy, dr ibrahim
   elbeshbeshy/0009-0007-4857-5494
CR ANDRADE C, 1952, BRAIN, V75, P408, DOI 10.1093/brain/75.3.408
   Bellavia D, 2012, EUR HEART J-CARD IMG, V13, P680, DOI 10.1093/ehjci/jes009
   Bellavia D, 2010, J AM SOC ECHOCARDIOG, V23, P643, DOI 10.1016/j.echo.2010.03.027
   BOUHOUR JB, 1986, PRESSE MED, V15, P981
   Bunker D, 2012, MT SINAI J MED, V79, P749, DOI 10.1002/msj.21342
   Buss SJ, 2012, J AM COLL CARDIOL, V60, P1067, DOI 10.1016/j.jacc.2012.04.043
   Coelho T, 2012, NEUROLOGY, V79, P785, DOI 10.1212/WNL.0b013e3182661eb1
   CORNWELL GG, 1983, AM J MED, V75, P618, DOI 10.1016/0002-9343(83)90443-6
   CUETOGARCIA L, 1985, J AM COLL CARDIOL, V6, P737, DOI 10.1016/S0735-1097(85)80475-7
   Dispenzieri A, 2004, BLOOD, V104, P1881, DOI 10.1182/blood-2004-01-0390
   Falk RH, 2005, CIRCULATION, V112, P2047, DOI 10.1161/CIRCULATIONAHA.104.489187
   Feng D, 2007, CIRCULATION, V116, P2420, DOI 10.1161/CIRCULATIONAHA.107.697763
   Fitzgerald BT, 2011, HEART LUNG CIRC, V20, P574, DOI 10.1016/j.hlc.2011.06.002
   Furukawa K, 2012, CIRCULATION, V125, P556, DOI 10.1161/CIRCULATIONAHA.111.045237
   García-Pavía P, 2011, REV ESP CARDIOL, V64, P797, DOI 10.1016/j.recesp.2011.05.003
   Gertz MA, 2005, AM J HEMATOL, V79, P319, DOI 10.1002/ajh.20381
   Giraudeau C, 2000, ARCH MAL COEUR VAISS, V93, P1145
   Glaudemans AWJM, 2009, EUR J NUCL MED MOL I, V36, P702, DOI 10.1007/s00259-008-1037-1
   Hasserjian RP, 2007, HISTOPATHOLOGY, V50, P567, DOI 10.1111/j.1365-2559.2007.02658.x
   Jaccard A, 2007, NEW ENGL J MED, V357, P1083, DOI 10.1056/NEJMoa070484
   Kristen AV, 2007, EUR J HEART FAIL, V9, P617, DOI 10.1016/j.ejheart.2007.01.012
   Kristen AV, 2010, BLOOD, V116, P2455, DOI 10.1182/blood-2010-02-267708
   Kyle RA, 1997, NEW ENGL J MED, V336, P1202, DOI 10.1056/NEJM199704243361702
   KYLE RA, 1995, SEMIN HEMATOL, V32, P45
   Lachmann HJ, 2003, BRIT J HAEMATOL, V122, P78, DOI 10.1046/j.1365-2141.2003.04433.x
   Maceira AM, 2005, CIRCULATION, V111, P186, DOI 10.1161/01.CIR.0000152819.97857.9D
   Mekinian A, 2010, AM J MED, V123, P864, DOI 10.1016/j.amjmed.2010.03.022
   Merlini G, 2011, J CLIN ONCOL, V29, P1924, DOI 10.1200/JCO.2010.32.2271
   Mignot A, 2008, ARCH CARDIOVASC DIS, V101, P523, DOI 10.1016/j.acvd.2008.06.018
   Mikhael JR, 2012, BLOOD, V119, P4391, DOI 10.1182/blood-2011-11-390930
   Mohty D, 2011, ARCH CARDIOVASC DIS, V104, P611, DOI 10.1016/j.acvd.2011.10.004
   Moreau P, 2010, BLOOD, V116, P4777, DOI 10.1182/blood-2010-07-294405
   Murtagh B, 2005, AM J CARDIOL, V95, P535, DOI 10.1016/j.amjcard.2004.10.028
   NAVARRO JF, 1992, INT J CARDIOL, V36, P107, DOI 10.1016/0167-5273(92)90115-J
   Ng B, 2005, ARCH INTERN MED, V165, P1425, DOI 10.1001/archinte.165.12.1425
   Palladini G, 2003, CIRCULATION, V107, P2440, DOI 10.1161/01.CIR.0000068314.02595.B2
   Palladini G, 2001, PACE, V24, P1228, DOI 10.1046/j.1460-9592.2001.01228.x
   Palladini G, 2011, AMYLOID, V18, P216, DOI 10.3109/13506129.2011.627069
   Perlini S, 2012, INT J CARDIOL
   Perugini E, 2005, J AM COLL CARDIOL, V46, P1076, DOI 10.1016/j.jacc.2005.05.073
   Phelan D, 2012, HEART, V98, P1442, DOI 10.1136/heartjnl-2012-302353
   Planté-Bordeneuve V, 1998, NEUROLOGY, V51, P708, DOI 10.1212/WNL.51.3.708
   Planté-Bordeneuve V, 2011, LANCET NEUROL, V10, P1086, DOI 10.1016/S1474-4422(11)70246-0
   POMERANC.A, 1965, BRIT HEART J, V27, P711
   Rapezzi C, 2011, JACC-CARDIOVASC IMAG, V4, P659, DOI 10.1016/j.jcmg.2011.03.016
   Rapezzi C, 2009, CIRCULATION, V120, P1203, DOI 10.1161/CIRCULATIONAHA.108.843334
   Reisinger J, 1997, J AM COLL CARDIOL, V30, P1046, DOI 10.1016/S0735-1097(97)00267-2
   Reyners AKL, 2002, EUR HEART J, V23, P157, DOI 10.1053/euhj.2001.2972
   ROUDAUT R, 1984, ARCH MAL COEUR VAISS, V77, P1525
   RUBINOW A, 1981, CIRCULATION, V63, P1285, DOI 10.1161/01.CIR.63.6.1285
   Sanchorawala V, 2012, AM J BLOOD RES, V2, P9
   Sattianayagam PT, 2010, AM J TRANSPLANT, V10, P2124, DOI 10.1111/j.1600-6143.2010.03227.x
   Shi JR, 2010, P NATL ACAD SCI USA, V107, P4188, DOI 10.1073/pnas.0912263107
   SIQUEIRAFILHO AG, 1981, CIRCULATION, V63, P188, DOI 10.1161/01.CIR.63.1.188
   Syed IS, 2010, JACC-CARDIOVASC IMAG, V3, P155, DOI 10.1016/j.jcmg.2009.09.023
   Tanskanen M, 2008, ANN MED, V40, P232, DOI 10.1080/07853890701842988
   Tsai SB, 2011, AMYLOID, V18, P160, DOI 10.3109/13506129.2011.571319
   Venner CP, 2012, BLOOD, V119, P4387, DOI 10.1182/blood-2011-10-388462
   Zannad N, 2009, PRESSE MED, V38, P672, DOI 10.1016/j.lpm.2008.03.021
NR 59
TC 163
Z9 179
U1 2
U2 21
PU ELSEVIER MASSON
PI MILANO
PA VIA PALEOCAPA 7, 20121 MILANO, ITALY
SN 1875-2136
EI 1875-2128
J9 ARCH CARDIOVASC DIS
JI Arch. Cardiovasc. Dis.
PD OCT
PY 2013
VL 106
IS 10
BP 528
EP 540
DI 10.1016/j.acvd.2013.06.051
PG 13
WC Cardiac & Cardiovascular Systems
WE Science Citation Index Expanded (SCI-EXPANDED)
SC Cardiovascular System & Cardiology
GA 252KG
UT WOS:000327003000007
PM 24070600
OA hybrid
DA 2024-04-28
ER

PT J
AU Falk, RH
AF Falk, RH
TI Diagnosis and management of the cardiac amyloidoses
SO CIRCULATION
LA English
DT Review
DE amyloid; cardiomyopathy; echocardiography; heart diseases; heart failure
ID PRIMARY SYSTEMIC AMYLOIDOSIS; BRAIN NATRIURETIC PEPTIDE; CARDIOVASCULAR
   MAGNETIC-RESONANCE; VENTRICULAR DIASTOLIC FUNCTION; IMMUNOGLOBULIN
   LIGHT-CHAINS; STEM-CELL TRANSPLANTATION; AL PRIMARY AMYLOIDOSIS;
   LIVER-TRANSPLANTATION; ECHOCARDIOGRAPHIC FEATURES; MONOCLONAL GAMMOPATHY
C1 Harvard Vanguard Med Assoc, Dept Cardiol, Boston, MA 02215 USA.
   Brigham & Womens Hosp, Cardiovasc Genet Ctr, Boston, MA 02115 USA.
C3 Harvard Vanguard Medical Associates; Harvard University; Brigham &
   Women's Hospital
RP Harvard Vanguard Med Assoc, Dept Cardiol, 133 Brookline Ave, Boston, MA 02215 USA.
EM rfalk@partners.org
CR Abdalla I, 1998, J AM SOC ECHOCARDIOG, V11, P1125, DOI 10.1016/S0894-7317(98)80007-2
   Abraham RS, 2003, AM J CLIN PATHOL, V119, P274, DOI 10.1309/LYWM47K2L8XYFFB3
   Anagnostopoulos A, 2002, ANN HEMATOL, V81, P357, DOI 10.1007/s00277-002-0493-0
   Anesi E, 2001, AM J MED, V111, P243, DOI 10.1016/S0002-9343(01)00774-4
   Ansari-Lari MA, 2004, DIAGN CYTOPATHOL, V30, P178, DOI 10.1002/dc.10370
   Arbustini E, 2002, AMYLOID, V9, P108, DOI 10.3109/13506120208995243
   Ardehali H, 2004, AM HEART J, V147, P919, DOI 10.1016/j.ahj.2003.09.020
   BERG A, 1998, AMYLOID AMYLOIDOSES
   Berk JL, 2003, CHEST, V124, P969, DOI 10.1378/chest.124.3.969
   Bernardi L, 2002, HEART, V88, P615, DOI 10.1136/heart.88.6.615
   Brenner DA, 2004, CIRC RES, V94, P1008, DOI 10.1161/01.RES.0000126569.75419.74
   BURROUGHS EI, 1991, BRIT J DISORD COMMUN, V26, P201
   Buxbaum JN, 2000, CARDIOLOGY, V93, P220, DOI 10.1159/000007030
   Cantwell RV, 2002, CLIN CARDIOL, V25, P33, DOI 10.1002/clc.4950250109
   CARROLL JD, 1982, AM J CARDIOL, V49, P9, DOI 10.1016/0002-9149(82)90270-3
   Chamarthi B, 1997, AM J CARDIOL, V80, P1242, DOI 10.1016/S0002-9149(97)00653-X
   CHILD JS, 1976, CHEST, V70, P726, DOI 10.1378/chest.70.6.726
   CHOPRA S, 1984, AM J PATHOL, V115, P186
   CORNWELL GG, 1983, AM J MED, V75, P618, DOI 10.1016/0002-9343(83)90443-6
   CORNWELL GG, 1980, J CLIN PATHOL, V33, P1146, DOI 10.1136/jcp.33.12.1146
   Daoud MS, 1999, J AM ACAD DERMATOL, V40, P507, DOI 10.1016/S0190-9622(99)70434-2
   De Lorenzi E, 2004, CURR MED CHEM, V11, P1065
   DERRICK EK, 1995, J ROY SOC MED, V88, pP290
   Dispenzieri A, 2004, BLOOD, V104, P1881, DOI 10.1182/blood-2004-01-0390
   Dispenzieri A, 2004, J CLIN ONCOL, V22, P3751, DOI 10.1200/JCO.2004.03.029
   Dispenzieri A, 2003, LANCET, V361, P1787, DOI 10.1016/S0140-6736(03)13396-X
   Dubrey S, 1996, ANN INTERN MED, V125, P481, DOI 10.7326/0003-4819-125-6-199609150-00009
   DUBREY S, 1995, BRIT HEART J, V74, P541
   Dubrey SW, 1997, TRANSPLANTATION, V64, P74, DOI 10.1097/00007890-199707150-00014
   Dubrey SW, 1997, HEART, V78, P74, DOI 10.1136/hrt.78.1.74
   Dubrey SW, 2004, J HEART LUNG TRANSPL, V23, P1142, DOI 10.1016/j.healun.2003.08.027
   Dubrey SW, 1998, QJM-MON J ASSOC PHYS, V91, P141, DOI 10.1093/qjmed/91.2.141
   Dubrey SW, 1996, AM J CARDIOL, V77, P313, DOI 10.1016/S0002-9149(97)89403-9
   Falk RH, 1997, NEW ENGL J MED, V337, P898, DOI 10.1056/NEJM199709253371306
   FALK RH, 1984, J AM COLL CARDIOL, V3, P107, DOI 10.1016/S0735-1097(84)80436-2
   FALK RH, 1998, AMYLOID AMYLOIDOSES, P181
   Falk Rodney H., 2002, Ethnicity and Disease, V12, P141
   Gallo G, 1996, AM J PATHOL, V148, P1397
   Gertz MA, 2004, BLOOD REV, V18, P17, DOI 10.1016/S0268-960X(03)00027-4
   GERTZ MA, 1985, AM J CARDIOL, V55, P1645, DOI 10.1016/0002-9149(85)90995-6
   Gertz MA, 1997, AM J CARDIOL, V80, P93, DOI 10.1016/S0002-9149(97)00293-2
   Gertz MA, 1999, HEMATOL ONCOL CLIN N, V13, P1211, DOI 10.1016/S0889-8588(05)70122-2
   Gillmore Julian D., 1999, Journal of Hepatology, V30, P17
   Goette A, 2004, EUR HEART J, V25, P1185, DOI 10.1016/j.ehj.2004.04.014
   Hamilton JA, 2001, CELL MOL LIFE SCI, V58, P1491, DOI 10.1007/PL00000791
   HEMMINGSON LO, 1986, ACTA MED SCAND, V219, P421
   HOSENPUD JD, 1991, CIRCULATION, V84, P338
   HOSENPUD JD, 1990, J HEART TRANSPLANT, V9, P346
   Hurrell DG, 1996, CIRCULATION, V93, P2007, DOI 10.1161/01.CIR.93.11.2007
   Jacobson DR, 1996, HUM GENET, V98, P236, DOI 10.1007/s004390050199
   Jacobson DR, 1997, NEW ENGL J MED, V336, P466, DOI 10.1056/NEJM199702133360703
   Jonsén E, 2001, AMYLOID, V8, P52, DOI 10.3109/13506120108993814
   Katzmann JA, 2005, CLIN CHEM, V51, P878, DOI 10.1373/clinchem.2004.046870
   Katzmann JA, 2002, CLIN CHEM, V48, P1437
   Kelly JW, 2005, NEW ENGL J MED, V352, P722, DOI 10.1056/NEJMcibr044231
   KERN MJ, 1982, CATHETER CARDIO DIAG, V8, P629, DOI 10.1002/ccd.1810080614
   KLEIN AL, 1992, CLEV CLIN J MED, V59, P278, DOI 10.3949/ccjm.59.3.278
   KLEIN AL, 1989, J AM COLL CARDIOL, V13, P1017, DOI 10.1016/0735-1097(89)90254-4
   KLEIN AL, 1990, J AM COLL CARDIOL, V16, P1135, DOI 10.1016/0735-1097(90)90545-Z
   Koyama J, 2002, AM J CARDIOL, V89, P1067, DOI 10.1016/S0002-9149(02)02277-4
   Koyama J, 2003, CIRCULATION, V107, P2446, DOI 10.1161/01.CIR.0000068313.67758.4F
   Koyama J, 2004, J AM SOC ECHOCARDIOG, V17, P36, DOI 10.1016/j.echo.2003.09.014
   Kwong RY, 2005, CIRCULATION, V111, P122, DOI 10.1161/01.CIR.0000153623.02240.20
   KYLE RA, 1995, SEMIN HEMATOL, V32, P45
   Kyle RA, 1996, AM J MED, V101, P395, DOI 10.1016/S0002-9343(96)00229-X
   Kyle RA, 2004, MAYO CLIN PROC, V79, P859, DOI 10.4065/79.7.859
   Lachmann HJ, 2002, NEW ENGL J MED, V346, P1786, DOI 10.1056/NEJMoa013354
   Lachmann HJ, 2003, BRIT J HAEMATOL, V122, P78, DOI 10.1046/j.1365-2141.2003.04433.x
   Lachmann HJ, 2003, NEPHRON CLIN PRACT, V94, pC85, DOI 10.1159/000072490
   Leone O, 2004, EUR HEART J, V25, P1237, DOI 10.1016/j.ehj.2004.04.007
   Liao RL, 2001, CIRCULATION, V104, P1594, DOI 10.1161/circ.104.14.1594
   LIBBEY CA, 1983, ARCH INTERN MED, V143, P1549, DOI 10.1001/archinte.143.8.1549
   LORELL BH, 2000, GROSSMANS CARDIAC CA, P829
   Maceira AM, 2005, CIRCULATION, V111, P186, DOI 10.1161/01.CIR.0000152819.97857.9D
   Merlini G, 2003, NEW ENGL J MED, V349, P583, DOI 10.1056/NEJMra023144
   Merlini G, 2004, J INTERN MED, V255, P159, DOI 10.1046/j.1365-2796.2003.01262.x
   Miani Daniela, 2002, Ital Heart J, V3, P479
   Miller SR, 2004, LAB INVEST, V84, P545, DOI 10.1038/labinvest.3700059
   Modesto KM, 2005, EUR HEART J, V26, P173, DOI 10.1093/eurheartj/ehi040
   Monteiro E, 1998, HEPATO-GASTROENTEROL, V45, P1375
   Moyssakis I, 2004, CLIN CARDIOL, V27, P528, DOI 10.1002/clc.4960270912
   Mueller PS, 2000, AM J MED, V109, P181, DOI 10.1016/S0002-9343(00)00471-X
   Murphy L, 2000, AM J CARDIOL, V86, P244, DOI 10.1016/S0002-9149(00)00870-5
   Murtagh B, 2005, AM J CARDIOL, V95, P535, DOI 10.1016/j.amjcard.2004.10.028
   Nakamura M, 2002, MAYO CLIN PROC, V77, P193
   Ng B, 2005, ARCH INTERN MED, V165, P1425, DOI 10.1001/archinte.165.12.1425
   O'Hara C, 2003, AMYLOID, V10, P127, DOI 10.3109/13506120309041735
   Obici L, 1999, AM J PATHOL, V155, P695, DOI 10.1016/S0002-9440(10)65167-X
   Ogiwara F, 2005, AM J CARDIOL, V95, P538, DOI 10.1016/j.amjcard.2004.10.029
   Palladini G, 2004, BLOOD, V103, P2936, DOI 10.1182/blood-2003-08-2788
   Park MA, 2003, MEDICINE, V82, P291, DOI 10.1097/01.md.0000091183.93122.c7
   PLEHN JF, 1992, NEW ENGL J MED, V327, P1570, DOI 10.1056/NEJM199211263272205
   POLLAK A, 1993, CHEST, V104, P618, DOI 10.1378/chest.104.2.618
   POMERANCE A, 1976, J CLIN PATHOL, V29, P22, DOI 10.1136/jcp.29.1.22
   Pozzi C, 2003, AM J KIDNEY DIS, V42, P1154, DOI 10.1053/j.ajkd.2003.08.040
   PUCCI A, 1991, J PATHOL, V165, P235, DOI 10.1002/path.1711650307
   Rajkumar SV, 2004, BRIT J HAEMATOL, V127, P308, DOI 10.1111/j.1365-2141.2004.05169.x
   ROBBINS MA, 1983, CATHETER CARDIO DIAG, V9, P463, DOI 10.1002/ccd.1810090505
   Röcken C, 2002, CIRCULATION, V106, P2091, DOI 10.1161/01.CIR.0000034511.06350.DF
   RUBINOW A, 1978, ANN INTERN MED, V88, P781, DOI 10.7326/0003-4819-88-6-781
   RUBINOW A, 1981, CIRCULATION, V63, P1285, DOI 10.1161/01.CIR.63.6.1285
   Ruygrok PN, 2001, INTERN MED J, V31, P66, DOI 10.1046/j.1445-5994.2001.00008.x
   Sanchorawala V, 2004, BONE MARROW TRANSPL, V33, P381, DOI 10.1038/sj.bmt.1704346
   Sanchorawala V, 2002, BRIT J HAEMATOL, V117, P886, DOI 10.1046/j.1365-2141.2002.03541.x
   Santarone M, 1999, J AM SOC ECHOCARDIOG, V12, P533, DOI 10.1016/S0894-7317(99)70091-X
   SEDLIS SP, 1984, AM J CARDIOL, V53, P969, DOI 10.1016/0002-9149(84)90543-5
   Seldin DC, 2003, CLIN LYMPHOMA, V3, P241, DOI 10.3816/CLM.2003.n.005
   Selkoe DJ, 2003, NATURE, V426, P900, DOI 10.1038/nature02264
   Sipe JD, 2000, J STRUCT BIOL, V130, P88, DOI 10.1006/jsbi.2000.4221
   SIQUEIRAFILHO AG, 1981, CIRCULATION, V63, P188, DOI 10.1161/01.CIR.63.1.188
   Skinner M, 1996, AM J MED, V100, P290, DOI 10.1016/S0002-9343(97)89487-9
   Skinner M, 2004, ANN INTERN MED, V140, P85, DOI 10.7326/0003-4819-140-2-200401200-00008
   SMITH TJ, 1984, MAYO CLIN PROC, V59, P547, DOI 10.1016/S0025-6196(12)61493-1
   Stangou AJ, 1998, TRANSPLANTATION, V66, P229, DOI 10.1097/00007890-199807270-00016
   Suhr OB, 2000, LIVER TRANSPLANT, V6, P263, DOI 10.1053/lv.2000.6145
   Swan N, 2003, AM J CLIN PATHOL, V120, P610, DOI 10.1309/PFUGHBX0TY20E08U
   SWANTON RH, 1977, AM J CARDIOL, V39, P658, DOI 10.1016/S0002-9149(77)80125-2
   TYBERG TI, 1981, AM J CARDIOL, V47, P791, DOI 10.1016/0002-9149(81)90175-2
   Wardley AM, 1998, BRIT J CANCER, V78, P774, DOI 10.1038/bjc.1998.577
   WESTERMARK P, 1990, P NATL ACAD SCI USA, V87, P2843, DOI 10.1073/pnas.87.7.2843
   Westermark P, 2002, AMYLOID, V9, P197
   WRIGHT JR, 1975, J AM GERIATR SOC, V23, P97, DOI 10.1111/j.1532-5415.1975.tb00968.x
   Zabernigg A, 2003, ANN ONCOL, V14, P1791, DOI 10.1093/annonc/mdg487
NR 123
TC 536
Z9 589
U1 3
U2 22
PU LIPPINCOTT WILLIAMS & WILKINS
PI PHILADELPHIA
PA TWO COMMERCE SQ, 2001 MARKET ST, PHILADELPHIA, PA 19103 USA
SN 0009-7322
EI 1524-4539
J9 CIRCULATION
JI Circulation
PD SEP 27
PY 2005
VL 112
IS 13
BP 2047
EP 2060
DI 10.1161/CIRCULATIONAHA.104.489187
PG 14
WC Cardiac & Cardiovascular Systems; Peripheral Vascular Disease
WE Science Citation Index Expanded (SCI-EXPANDED)
SC Cardiovascular System & Cardiology
GA 967ST
UT WOS:000232112200021
PM 16186440
OA Bronze
DA 2024-04-28
ER

PT J
AU Badar, T
   Cornelison, AM
   Shah, ND
   Bashir, Q
   Parmar, S
   Patel, K
   Hosing, C
   Popat, U
   Weber, DM
   Thomas, SK
   Shah, JJ
   Orlowski, RZ
   Champlin, RE
   Qazilbash, MH
AF Badar, Talha
   Cornelison, Amanda Megan
   Shah, Nina D.
   Bashir, Qaiser
   Parmar, Simrit
   Patel, Krina
   Hosing, Chitra
   Popat, Uday
   Weber, Donna M.
   Thomas, Sheeba K.
   Shah, Jatin J.
   Orlowski, Robert Z.
   Champlin, Richard E.
   Qazilbash, Muzaffar H.
TI Outcome of patients with systemic light chain amyloidosis with
   concurrent renal and cardiac involvement
SO EUROPEAN JOURNAL OF HAEMATOLOGY
LA English
DT Article
DE cardiac amyloid; autologous stem cell transplant; proteinuria; renal
   amyloid; cardiomyopathy
ID STEM-CELL TRANSPLANTATION; HIGH-DOSE MELPHALAN; AL AMYLOIDOSIS; STAGING
   SYSTEM; CHEMOTHERAPY; MANAGEMENT; DIAGNOSIS; SURVIVAL
AB Cardiac involvement in systemic light chain amyloidosis (AL) is generally associated with a worse outcome, especially if other organs are also involved. We sought to determine whether concurrent cardiac and renal involvement were associated with a worse outcome than either organ alone. We identified 129 patients with AL, who received high-dose chemotherapy followed by autologous hematopoietic stem cell transplantation (auto-HCT) at our institution between 1997 and 2014. Ninety-nine patients had either renal (group 1: n = 62, 62%), cardiac (group 2: n = 20, 20%), or both cardiac and renal (group 3: n = 17, 17%) involvement. The overall hematological response rate (CR+VGPR+PR) post-auto-HCT in groups 1, 2, and 3 was 69%, 74% and 82%, respectively (P = 0.62). Overall, organ response in groups 1, 2, and 3 was 39%, 42%, and 70%, respectively. The median PFS from auto-HCT in groups 1, 2, and 3 was not reached (NR), 13.3 and 21 months, respectively (P = 0.02). The median OS in groups 1, 2, and 3 was 120, 46, and 60 months, respectively (P = 0.1). In conclusion, median PFS and OS in patients with concurrent cardiac and renal AL were comparable to patients with cardiac AL only, but worse than patients with renal AL.
C1 [Badar, Talha; Cornelison, Amanda Megan; Shah, Nina D.; Bashir, Qaiser; Parmar, Simrit; Patel, Krina; Hosing, Chitra; Popat, Uday; Champlin, Richard E.; Qazilbash, Muzaffar H.] Univ Texas MD Anderson Canc Ctr, Dept Stem Cell Transplantat & Cellular Therapy, Houston, TX 77030 USA.
   [Weber, Donna M.; Thomas, Sheeba K.; Shah, Jatin J.; Orlowski, Robert Z.] Univ Texas MD Anderson Canc Ctr, Dept Lymphoma & Myeloma, Houston, TX 77030 USA.
C3 University of Texas System; UTMD Anderson Cancer Center; University of
   Texas System; UTMD Anderson Cancer Center
RP Qazilbash, MH (corresponding author), Univ Texas MD Anderson Canc Ctr, Stem Cell Transplantat, 1515 Holcombe Blvd Unit 0423, Houston, TX 77030 USA.
EM mqazilba@mdanderson.org
RI Badar, Talha/AAP-6711-2021
OI Orlowski, Robert/0000-0002-5723-4129; Hosing,
   Chitra/0000-0003-0409-5556; Badar, Talha/0000-0003-1548-918X
CR Dispenzieri A, 2004, J CLIN ONCOL, V22, P3751, DOI 10.1200/JCO.2004.03.029
   Falk RH, 1997, NEW ENGL J MED, V337, P898, DOI 10.1056/NEJM199709253371306
   Gertz MA, 2002, AM J MED, V113, P549, DOI 10.1016/S0002-9343(02)01208-1
   Gertz MA, 2005, AM J HEMATOL, V79, P319, DOI 10.1002/ajh.20381
   Gertz MA, 2007, CURR OPIN ONCOL, V19, P136, DOI 10.1097/CCO.0b013e32801494c6
   Herrmann SMS, 2011, NEPHROL DIAL TRANSPL, V26, P2032, DOI 10.1093/ndt/gfr067
   Jaccard A, 2007, NEW ENGL J MED, V357, P1083, DOI 10.1056/NEJMoa070484
   Kumar S, 2012, J CLIN ONCOL, V30, P989, DOI 10.1200/JCO.2011.38.5724
   Kumar S, 2010, BLOOD, V116, P5126, DOI 10.1182/blood-2010-06-290668
   Kumar SK, 2011, AM J HEMATOL, V86, P251, DOI 10.1002/ajh.21948
   KYLE RA, 1986, BLOOD, V68, P220
   Leung N, 2005, AM J KIDNEY DIS, V46, P270, DOI 10.1053/j.ajkd.2005.05.010
   Merlini G, 2011, J CLIN ONCOL, V29, P1924, DOI 10.1200/JCO.2010.32.2271
   Nasr SH, 2013, KIDNEY INT, V83, P463, DOI 10.1038/ki.2012.414
   Palladini G, 2014, BLOOD, V124, P2325, DOI 10.1182/blood-2014-04-570010
   Parmar S, 2014, BONE MARROW TRANSPL, V49, P1036, DOI 10.1038/bmt.2014.115
   Patel AR, 1997, AM J CARDIOL, V80, P486, DOI 10.1016/S0002-9149(97)00400-1
   Rajkumar SV, 2011, AM J HEMATOL, V86, P57, DOI 10.1002/ajh.21913
   Sanchorawala V, 2005, BONE MARROW TRANSPL, V36, P597, DOI 10.1038/sj.bmt.1705106
   Sanchorawala V, 2001, BONE MARROW TRANSPL, V28, P637, DOI 10.1038/sj.bmt.1703200
   Sanchorawala V, 2007, BLOOD, V109, P492, DOI 10.1182/blood-2006-07-030544
   Sanchorawala V, 2011, HAEMATOL-HEMATOL J, V96, P1890, DOI 10.3324/haematol.2011.049858
   Schonland SO, 2005, TRANSPLANTATION, V80, pS160, DOI 10.1097/01.tp.0000186902.57687.8d
   Skinner M, 2004, ANN INTERN MED, V140, P85, DOI 10.7326/0003-4819-140-2-200401200-00008
   van der Hilst JCH, 2003, NEW ENGL J MED, V349, P1872
   Wechalekar AD, 2007, BLOOD, V109, P457, DOI 10.1182/blood-2006-07-035352
   Wechalekar AD, 2013, BLOOD, V121, P3420, DOI 10.1182/blood-2012-12-473066
   Worel N, 2006, WIEN KLIN WOCHENSCHR, V118, P49, DOI 10.1007/s00508-005-0505-x
NR 28
TC 6
Z9 7
U1 0
U2 0
PU WILEY-BLACKWELL
PI HOBOKEN
PA 111 RIVER ST, HOBOKEN 07030-5774, NJ USA
SN 0902-4441
EI 1600-0609
J9 EUR J HAEMATOL
JI Eur. J. Haematol.
PD OCT
PY 2016
VL 97
IS 4
BP 342
EP 347
DI 10.1111/ejh.12736
PG 6
WC Hematology
WE Science Citation Index Expanded (SCI-EXPANDED)
SC Hematology
GA DW5PL
UT WOS:000383698500005
PM 26773409
DA 2024-04-28
ER

PT J
AU Madan, S
   Kumar, SK
   Dispenzieri, A
   Lacy, MQ
   Hayman, SR
   Buadi, FK
   Dingli, D
   Rajkumar, SV
   Hogan, WJ
   Leung, N
   Grogan, M
   Gertz, MA
AF Madan, Sumit
   Kumar, Shaji K.
   Dispenzieri, Angela
   Lacy, Martha Q.
   Hayman, Suzanne R.
   Buadi, Francis K.
   Dingli, David
   Rajkumar, S. Vincent
   Hogan, William J.
   Leung, Nelson
   Grogan, Martha
   Gertz, Morie A.
TI High-dose melphalan and peripheral blood stem cell transplantation for
   light-chain amyloidosis with cardiac involvement
SO BLOOD
LA English
DT Article
ID PRIMARY SYSTEMIC AMYLOIDOSIS; BRAIN NATRIURETIC PEPTIDE; AL AMYLOIDOSIS;
   SURVIVAL; TROPONINS; THERAPY
AB High-dose melphalan (HDM) plus stem cell transplantation is an effective treatment for light-chain amyloidosis (AL), but is associated with high treatment-related mortality in patients with cardiac involvement. We studied 187 patients with cardiac involvement with AL who underwent HDM between 1996 and 2008. The median age was 57 years and the median time from diagnosis to HDM was 3.6 months. Half of the patients received reduced-dose melphalan (100-160 mg/m(2)). The me-dian overall survival (OS) was 66 months, 54 months from diagnosis and HDM, respectively, and 91 patients (49%) were alive at the last follow-up 52 months (median) from HDM. Thirty patients (16%) died within 100 days of transplantation; only low serum albumin predicted early deaths. Overall, hematologic response (HR) and cardiac responses were seen in 66% and 41% of patients, respectively. The median OS for patients with and without HR was not reached and 22 months, respectively (P < .01); and for those with any decrease and no decrease in N-terminal-pro-brain natriuretic peptide was not reached and 26 months, respectively (P < .01). In multivariate analysis of baseline factors, only reduced-dose melphalan predicted shorter OS. HDM is feasible in patients with cardiac amyloidosis, and achievement of HR and organ response is associated with improved survival. (Blood. 2012; 119(5):1117-1122)
C1 [Madan, Sumit; Kumar, Shaji K.; Dispenzieri, Angela; Lacy, Martha Q.; Hayman, Suzanne R.; Buadi, Francis K.; Dingli, David; Rajkumar, S. Vincent; Hogan, William J.; Gertz, Morie A.] Mayo Clin, Div Hematol, Dept Med, Rochester, MN 55905 USA.
   [Leung, Nelson] Mayo Clin, Div Nephrol, Dept Med, Rochester, MN 55905 USA.
   [Grogan, Martha] Mayo Clin, Div Cardiol, Dept Med, Rochester, MN 55905 USA.
C3 Mayo Clinic; Mayo Clinic; Mayo Clinic
RP Kumar, SK (corresponding author), Mayo Clin, Div Hematol, Dept Med, 200 1st St SW, Rochester, MN 55905 USA.
EM kumar.shaji@mayo.edu
RI Rajkumar, S. Vincent/AAV-1834-2021; Kumar, Shaji K/A-9853-2008; Gertz,
   Morie/K-2873-2019
OI Rajkumar, S. Vincent/0000-0002-5862-1833; Leung,
   Nelson/0000-0002-5651-1411; Dispenzieri, Angela/0000-0001-8780-9512
FU Mayo Clinic; National Cancer Institute [CA90628]; Kurtz fellowship;
   Henry J. Predolin Foundation; Celgene; Genzyme; Millenium; Novartis;
   Bayer; Merck; Cephalon
FX This work was supported by the Mayo Clinic Hematologic Malignancies
   Program, a Paul Calabresi K12 award from the National Cancer Institute
   (CA90628 to S. K.), a Kurtz fellowship (to S. M.), and by the Henry J.
   Predolin Foundation.; M.Q.L. received research funding from Celgene. A.
   D. received research funding and a travel award from Celgene; M. A. G.
   received honoraria from Celgene, Millenium, Neotope Eisai, Lilly
   Research Laboratories, Optum Health Education, Research to Practice,
   Physician's Education Resource, and Amgen. S. K. K. received research
   funding from Celegene, Genzyme, Millenium, Novartis, Bayer, Merck, and
   Cephalon and is on the advisory board of Genzyme. The remaining authors
   declare no competing financial interests.
CR Dispenzieri A, 2001, J CLIN ONCOL, V19, P3350, DOI 10.1200/JCO.2001.19.14.3350
   Dispenzieri A, 2004, BLOOD, V104, P1881, DOI 10.1182/blood-2004-01-0390
   Dispenzieri A, 2004, J CLIN ONCOL, V22, P3751, DOI 10.1200/JCO.2004.03.029
   Dubrey SW, 1998, QJM-MON J ASSOC PHYS, V91, P141, DOI 10.1093/qjmed/91.2.141
   Gertz MA, 2007, BONE MARROW TRANSPL, V40, P989, DOI 10.1038/sj.bmt.1705848
   Gertz MA, 2004, BONE MARROW TRANSPL, V34, P1025, DOI 10.1038/sj.bmt.1704691
   Gertz MA, 2002, AM J MED, V113, P549, DOI 10.1016/S0002-9343(02)01208-1
   Gertz MA, 2005, AM J HEMATOL, V79, P319, DOI 10.1002/ajh.20381
   Gertz M, 2008, LEUKEMIA LYMPHOMA, V49, P36, DOI 10.1080/10428190701684518
   Gertz MA, 2007, HAEMATOLOGICA, V92, P1415, DOI 10.3324/haematol.11413
   Gertz MA, 2010, LEUKEMIA LYMPHOMA, V51, P2181, DOI 10.3109/10428194.2010.524329
   Gertz MA, 2011, AM J HEMATOL, V86, P181, DOI 10.1002/ajh.21934
   Kumar S, 2010, BLOOD, V116, P5126, DOI 10.1182/blood-2010-06-290668
   Kumar SK, 2011, MAYO CLIN PROC, V86, P12, DOI 10.4065/mcp.2010.0480
   Kumar SK, 2011, AM J HEMATOL, V86, P251, DOI 10.1002/ajh.21948
   Merlini G, 2008, ANN ONCOL, V19, P63, DOI 10.1093/annonc/mdn200
   Moreau P, 1998, BRIT J HAEMATOL, V101, P766, DOI 10.1046/j.1365-2141.1998.00772.x
   Obici L, 2005, BBA-PROTEINS PROTEOM, V1753, P11, DOI 10.1016/j.bbapap.2005.08.014
   Perfetti V, 2006, HAEMATOLOGICA, V91, P1635
   Sanchorawala V, 2001, BONE MARROW TRANSPL, V28, P637, DOI 10.1038/sj.bmt.1703200
   Sanchorawala V, 2007, BLOOD, V110, P3561, DOI 10.1182/blood-2007-07-099481
   Seldin DC, 2004, BLOOD, V104, P1888, DOI 10.1182/blood-2004-01-0089
   Skinner M, 2004, ANN INTERN MED, V140, P85, DOI 10.7326/0003-4819-140-2-200401200-00008
   Skinner M, 2000, AMYLOID, V7, P13, DOI 10.3109/13506120009146816
   Vesole DH, 2006, MAYO CLIN PROC, V81, P880, DOI 10.4065/81.7.880
NR 25
TC 65
Z9 68
U1 0
U2 2
PU AMER SOC HEMATOLOGY
PI WASHINGTON
PA 2021 L ST NW, SUITE 900, WASHINGTON, DC 20036 USA
SN 0006-4971
EI 1528-0020
J9 BLOOD
JI Blood
PD FEB 2
PY 2012
VL 119
IS 5
BP 1117
EP 1122
DI 10.1182/blood-2011-07-370031
PG 6
WC Hematology
WE Science Citation Index Expanded (SCI-EXPANDED)
SC Hematology
GA 894AW
UT WOS:000300400300010
PM 22147893
OA Bronze, Green Published
DA 2024-04-28
ER

PT J
AU Kristen, AV
   Brokbals, E
   Siepen, FAD
   Bauer, R
   Hein, S
   Aurich, M
   Riffel, J
   Behrens, HM
   Krüger, S
   Schirmacher, P
   Katus, HA
   Röcken, C
AF Kristen, Arnt V.
   Brokbals, Eva
   Siepen, Fabian Aus Dem
   Bauer, Ralf
   Hein, Selina
   Aurich, Matthias
   Riffel, Johannes
   Behrens, Hans-Michael
   Krueger, Sandra
   Schirmacher, Peter
   Katus, Hugo A.
   Roecken, Christoph
TI Cardiac Amyloid Load A Prognostic and Predictive Biomarker in Patients
   With Light-Chain Amyloidosis
SO JOURNAL OF THE AMERICAN COLLEGE OF CARDIOLOGY
LA English
DT Article
DE amyloidosis; endomyocardial biopsy; immunohistochemistry; light-chain
   amyloid; survival; transthyretin
ID ENDOMYOCARDIAL BIOPSY; DIAGNOSIS; AL; CLASSIFICATION; SURVIVAL;
   INVOLVEMENT; DYSFUNCTION; MORTALITY; PATTERN
AB BACKGROUND Cardiac amyloid load has not been analyzed for its effect on mortality in patients with amyloid light-chain (AL) cardiac amyloidosis.
   OBJECTIVES This study retrospectively compared histological amyloid load with common clinical predictors of mortality.
   METHODS This study assessed 216 patients with histologically confirmed cardiac amyloidosis at a single center with electrocardiography, echocardiography, and laboratory testing.
   RESULTS AL amyloid deposits were usually distributed in a reticular/pericellular pattern, whereas transthyretin amyloid (ATTR) more commonly showed patchy deposits. Median amyloid load was 30.5%; no amyloid load was above 70%. During follow-up (median 19.1 months), 112 patients died. Chemotherapy had a significant effect on overall survival in AL amyloidosis (16.2 months vs. 1.4 months; p = 0.003). Patients with <20% AL amyloid load who responded to chemotherapy showed significantly better survival than nonresponders. According to univariate analysis, predictors of survival in AL amyloidosis included sex, Karnofsky index, New York Heart Association (NYHA) functional class, diastolic blood pressure, estimated glomerular filtration rate, N-terminal pro-B-type natriuretic peptide, mineralocorticoid receptor antagonists, low voltage, ineligibility for chemotherapy, response to chemotherapy, and amyloid load. Independent predictors of mortality by multivariate analysis included NYHA functional class (III vs. II), estimated glomerular filtration rate, responders to chemotherapy, and amyloid load. In ATTR amyloidosis, survival correlated with NYHA functional class, diastolic blood pressure, and use of diuretic agents. Following Cox regression analysis, NYHA functional class (III vs. II; p < 0.05) remained the only independent predictor of patient survival in ATTR amyloidosis.
   CONCLUSIONS Early identification of subjects with AL amyloid is essential given that in late-stage disease with extensive amyloid load, our data suggested that outcomes are not affected by administration of chemotherapy. (C) 2016 by the American College of Cardiology Foundation.
C1 [Kristen, Arnt V.; Brokbals, Eva; Siepen, Fabian Aus Dem; Bauer, Ralf; Hein, Selina; Aurich, Matthias; Riffel, Johannes; Katus, Hugo A.] Heidelberg Univ, Dept Cardiol Angiol & Resp Med, Heidelberg, Germany.
   [Behrens, Hans-Michael; Krueger, Sandra; Roecken, Christoph] Univ Kiel, Inst Pathol, Kiel, Germany.
   [Schirmacher, Peter] Heidelberg Univ, Inst Pathol, Neuenheimer Feld 220, Heidelberg, Germany.
   [Katus, Hugo A.] DZHK German Ctr Cardiovasc Res, Heidelberg, Germany.
C3 Ruprecht Karls University Heidelberg; University of Kiel; Ruprecht Karls
   University Heidelberg; German Centre for Cardiovascular Research
RP Kristen, AV (corresponding author), Univ Heidelberg Hosp, Dept Cardiol Angiol & Resp Med, Neuenheimer Feld 410, D-69120 Heidelberg, Germany.
EM Arnt.Kristen@med.uni-heidelberg.de
RI Aurich, Matthias/ABF-6976-2021; Aurich, Matthias/JBJ-7221-2023; Röcken,
   Christoph/A-9239-2010; Hein, Selina/AAA-5673-2022
OI Röcken, Christoph/0000-0002-6989-8002; Hein, Selina/0000-0003-0139-4200;
   Krueger, Sandra/0000-0001-7455-7600; aus dem Siepen,
   Fabian/0000-0003-4264-1722
FU German Research Foundation [Ro 1173/11]; Federal Ministry of Education
   and Research (GERAMY)
FX Dr. Rocken was supported by grants from the German Research Foundation
   (Grant-No. Ro 1173/11) and the Federal Ministry of Education and
   Research (GERAMY). All other authors have reported that they have no
   relationships relevant to the contents of this paper to disclose.
CR Ando Y, 2013, ORPHANET J RARE DIS, V8, DOI 10.1186/1750-1172-8-31
   BENJAMINI Y, 1995, J R STAT SOC B, V57, P289, DOI 10.1111/j.2517-6161.1995.tb02031.x
   Buss SJ, 2012, J AM COLL CARDIOL, V60, P1067, DOI 10.1016/j.jacc.2012.04.043
   Castano A, 2015, J NUCL CARDIOL
[truncated: 2,785,379 more chars]
