# Supplementary material for: A bibliometric analysis of light chain amyloidosis from 2005 to 2024: research trends and hot spots
Source: Front Med (Lausanne). 2024 Jul 30;11:1441032. doi: 10.3389/fmed.2024.1441032 (PMC11320149; doi:10.3389/fmed.2024.1441032)
Supplement: Supplementary file 3 [file Data_Sheet_3.ZIP › raw_data/download_04.txt]

FN Clarivate Analytics Web of Science
VR 1.0
PT J
AU Dinwoodey, DL
   Skinner, M
   Maron, MS
   Davidoff, R
   Ruberg, FL
AF Dinwoodey, Danya L.
   Skinner, Martha
   Maron, Martin S.
   Davidoff, Ravin
   Ruberg, Frederick L.
TI Light-chain amyloidosis with echocardiographic features of hypertrophic
   cardiomyopathy
SO AMERICAN JOURNAL OF CARDIOLOGY
LA English
DT Article
ID OUTFLOW TRACT OBSTRUCTION; CARDIAC AMYLOIDOSIS; MIMICKING
AB Hypertrophic cardiomyopathy and cardiac amyloidosis result in thickening of the left ventricle, as visualized by 2-dimensional echocardiography. Hemodynamically, hypertrophic cardiomyopathy can be typified by a left ventricular outflow tract gradient and systolic anterior motion of the mitral apparatus, findings rarely seen in cardiac amyloidosis. This case series reports 4 patients with cardiac light-chain amyloidosis and left ventricular outflow tract obstruction at rest, suggesting that there may be echocardiographic overlap between these 2 disparate disease processes. In a series of consecutive patients with cardiac light-chain ainyloidosis over a 2-year period, the prevalence of these echocardiographic findings was approximately 4%. In conclusion, awareness of this overlap in echocardiographic presentation may permit more accurate diagnosis, particularly at early stages of amyloid disease, when more treatment options exist. (C) 2008 Elsevier Inc. All rights reserved.
C1 [Dinwoodey, Danya L.; Davidoff, Ravin; Ruberg, Frederick L.] Boston Univ, Sch Med, Cardiol Sect, Dept Med, Boston, MA 02215 USA.
   [Ruberg, Frederick L.] Boston Univ, Sch Med, Boston Med Ctr, Dept Radiol, Boston, MA 02215 USA.
   [Skinner, Martha; Ruberg, Frederick L.] Boston Univ, Amyloid Treatment & Res Program, Boston, MA 02215 USA.
   [Maron, Martin S.] Tufts New England Med, Div Cardiol, Hypertroph Cardiomyopathy Ctr, Boston, MA USA.
C3 Boston University; Boston University; Boston Medical Center; Boston
   University
RP Ruberg, FL (corresponding author), Boston Univ, Sch Med, Cardiol Sect, Dept Med, Boston, MA 02215 USA.
EM frruberg@bu.edu
OI Davidoff, Ravin/0000-0002-3797-5325; Ruberg,
   Frederick/0000-0002-6424-4413
FU NHLBI NIH HHS [HL 68705] Funding Source: Medline
CR Allen RD, 2003, CARDIOVASC PATHOL, V12, P207, DOI 10.1016/S1054-8807(03)00057-7
   Dubrey SW, 1998, QJM-MON J ASSOC PHYS, V91, P141, DOI 10.1093/qjmed/91.2.141
   Falk RH, 2005, CIRCULATION, V112, P2047, DOI 10.1161/CIRCULATIONAHA.104.489187
   GILBERT BW, 1980, AM J CARDIOL, V45, P861, DOI 10.1016/0002-9149(80)90133-2
   Lang RM, 2006, EUR J ECHOCARDIOGR, V7, P79, DOI 10.1016/j.euje.2005.12.014
   Maron MS, 2003, NEW ENGL J MED, V348, P295, DOI 10.1056/NEJMoa021332
   Mookadam F, 2006, EUR J ECHOCARDIOGR, V7, P465, DOI 10.1016/j.euje.2005.09.002
   Mörner S, 2005, J INTERN MED, V258, P225, DOI 10.1111/j.1365-2796.2005.01522.x
   Murphy RT, 2006, CATHETER CARDIO INTE, V68, P637, DOI 10.1002/ccd.20840
   Noma S, 1982, J Cardiogr, V12, P267
   OH JK, 1987, AM J CARDIOL, V59, P1008, DOI 10.1016/0002-9149(87)91151-9
   PRESTI CF, 1988, CHEST, V93, P881, DOI 10.1378/chest.93.4.881
   ROBERTS WC, 1983, AM J CARDIOL, V52, P137, DOI 10.1016/0002-9149(83)90084-X
   SEDLIS SP, 1984, AM J CARDIOL, V53, P969, DOI 10.1016/0002-9149(84)90543-5
NR 14
TC 19
Z9 21
U1 0
U2 0
PU EXCERPTA MEDICA INC-ELSEVIER SCIENCE INC
PI BRIDGEWATER
PA 685 ROUTE 202-206 STE 3, BRIDGEWATER, NJ 08807 USA
SN 0002-9149
J9 AM J CARDIOL
JI Am. J. Cardiol.
PD MAR 1
PY 2008
VL 101
IS 5
BP 674
EP 676
DI 10.1016/j.amjcard.2007.10.031
PG 3
WC Cardiac & Cardiovascular Systems
WE Science Citation Index Expanded (SCI-EXPANDED)
SC Cardiovascular System & Cardiology
GA 268CK
UT WOS:000253555300022
PM 18308019
DA 2024-04-28
ER

PT J
AU Vaidya, GN
   Patel, JK
   Kittleson, M
   Chang, DH
   Kransdorf, E
   Geft, D
   Czer, L
   Vescio, R
   Esmailian, F
   Kobashigawa, JA
AF Vaidya, Gaurang N.
   Patel, Jignesh K.
   Kittleson, Michelle
   Chang, David H.
   Kransdorf, Evan
   Geft, Dael
   Czer, Lawrence
   Vescio, Robert
   Esmailian, Fardad
   Kobashigawa, Jon A.
TI Intermediate-term outcomes of heart transplantation for cardiac
   amyloidosis in the current era
SO CLINICAL TRANSPLANTATION
LA English
DT Article
DE advanced heart failure; cardiac amyloidosis; heart transplantation;
   infiltrative cardiomyopathy
ID TRANSTHYRETIN AMYLOIDOSIS
AB Background Cardiac amyloidosis (CA) has been historically noted with poor outcomes after heart transplant (HTx). However, strict patient selection, appropriate multi-organ transplant, and aggressive post-transplant therapy can result in favorable outcomes. We present the experience in the largest single-center cohort of CA patients post-HTx in the recent era.
   Methods Between January 2010 and December 2018, 51 CA patients underwent HTx-13 light-chain amyloidosis (AL) and 38 transthyretin amyloidosis (ATTR), 49 were included. Endpoints included 3-year survival, freedom from cardiac allograft vasculopathy (CAV), and freedom from non-fatal major adverse cardiac events (NF-MACE).
   Results Overall 3-year survival was 81.6% (69.2% for AL and 86% for ATTR) and was comparable to survival for patients transplanted for non-amyloid restrictive cardiomyopathy (RCM) in the same period (89%, p = .46). Three-year freedom from CAV (84% vs. 89%, p = .98), NF-MACE (82% vs. 83%, p = .96), and any-treated rejection (95% vs. 89%, p = .54) were also comparable in both groups. No recurrence in amyloid was noted in endomyocardial biopsies. Six patients (46%) with AL amyloidosis underwent autologous stem cell transplant 1-year post-HTx, and two patients (8%) with variant ATTR-CA underwent combined heart-liver transplant due to cardiac cirrhosis.
   Conclusion In the current era, both AL and ATTR cardiac amyloidosis patients have acceptable outcomes after heart transplantation.
C1 [Vaidya, Gaurang N.; Patel, Jignesh K.; Kittleson, Michelle; Chang, David H.; Kransdorf, Evan; Geft, Dael; Czer, Lawrence; Esmailian, Fardad; Kobashigawa, Jon A.] Smidt Cedars Sinai Heart Inst, Los Angeles, CA USA.
   [Vescio, Robert] Cedars Sinai Med Ctr, Dept Hematol Oncol, Los Angeles, CA 90048 USA.
C3 Cedars Sinai Medical Center
RP Patel, JK (corresponding author), 8670 Wilshire Blvd 257, Beverly Hills, CA 90211 USA.
EM Jignesh.patel@cshs.org
OI Vaidya, Gaurang/0000-0001-8296-7343; Czer, Lawrence/0000-0001-5744-2625
CR Banerjee D, 2017, PROG TRANSPLANT, V27, P246, DOI 10.1177/1526924817715463
   Barrett CD, 2020, JACC-HEART FAIL, V8, P461, DOI 10.1016/j.jchf.2019.12.013
   Chen QD, 2021, TRANSPL P, V53, P329, DOI 10.1016/j.transproceed.2020.08.020
   Davis MK, 2015, J HEART LUNG TRANSPL, V34, P658, DOI 10.1016/j.healun.2014.09.006
   Dey BR, 2010, TRANSPLANTATION, V90, P905, DOI 10.1097/TP.0b013e3181f10edb
   Dubrey SW, 2004, J HEART LUNG TRANSPL, V23, P1142, DOI 10.1016/j.healun.2003.08.027
   Ericzon BG, 2015, TRANSPLANTATION, V99, P1847, DOI 10.1097/TP.0000000000000574
   Gilstrap LG, 2014, J HEART LUNG TRANSPL, V33, P149, DOI 10.1016/j.healun.2013.09.004
   Kittleson MM, 2019, CLIN TRANSPLANT, V33, DOI 10.1111/ctr.13663
   Kpodonu J, 2005, J HEART LUNG TRANSPL, V24, P1763, DOI 10.1016/j.healun.2004.08.025
   Kristen AV, 2018, J HEART LUNG TRANSPL, V37, P611, DOI 10.1016/j.healun.2017.11.015
   Kristen AV, 2009, EUR J HEART FAIL, V11, P1014, DOI 10.1093/eurjhf/hfp121
   Lacy MQ, 2008, J HEART LUNG TRANSPL, V27, P823, DOI 10.1016/j.healun.2008.05.016
   Li Y, 2016, AM J TRANSPLANT, V16, P555
   Maurer MS, 2007, TRANSPLANTATION, V83, P539, DOI 10.1097/01.tp.0000255567.80203.bd
   Maurer MS, 2018, NEW ENGL J MED, V379, P1007, DOI 10.1056/NEJMoa1805689
   OPTN, 2016, AD HEART ALL CHANG 2
   Panhwar MS, 2019, J CARD FAIL, V25, P767, DOI 10.1016/j.cardfail.2019.04.011
   Roig E, 2009, AM J TRANSPLANT, V9, P1414, DOI 10.1111/j.1600-6143.2009.02643.x
   Rowe K, 2017, CUREUS J MED SCIENCE, V9, DOI 10.7759/cureus.1228
   Trachtenberg BH, 2019, AM J TRANSPLANT, V19, P2900, DOI 10.1111/ajt.15487
   Wolfson AM, 2019, CURR CARDIOL REP, V21, DOI 10.1007/s11886-019-1230-9
   Yanagida R, 2011, ANN THORAC SURG, V92, P2104, DOI 10.1016/j.athoracsur.2011.07.082
NR 23
TC 10
Z9 10
U1 0
U2 0
PU WILEY
PI HOBOKEN
PA 111 RIVER ST, HOBOKEN 07030-5774, NJ USA
SN 0902-0063
EI 1399-0012
J9 CLIN TRANSPLANT
JI Clin. Transplant.
PD JUN
PY 2021
VL 35
IS 6
AR e14308
DI 10.1111/ctr.14308
EA APR 2021
PG 8
WC Surgery; Transplantation
WE Science Citation Index Expanded (SCI-EXPANDED)
SC Surgery; Transplantation
GA SO7KQ
UT WOS:000641038500001
PM 33825224
DA 2024-04-28
ER

PT J
AU Mereles, D
   Aurich, M
   Greiner, S
   Riffel, J
   Buss, SJ
   Kristen, AV
   Katus, HA
AF Mereles, Derliz
   Aurich, Matthias
   Greiner, Sebastian
   Riffel, Johannes
   Buss, Sebastian J.
   Kristen, Arnt V.
   Katus, Hugo A.
TI Diagnosis of cardiac involvement in systemic amyloidosis by
   state-of-the-art echocardiography: where are we now?
SO EXPERT OPINION ON ORPHAN DRUGS
LA English
DT Review
DE Systemic amyloidosis; cardiac involvement; echocardiography; strain
   imaging
ID LIGHT-CHAIN AMYLOIDOSIS; LEFT-VENTRICULAR FUNCTION; SPECKLE-TRACKING
   ECHOCARDIOGRAPHY; BRAIN NATRIURETIC PEPTIDE; AL AMYLOIDOSIS; DIASTOLIC
   FUNCTION; PROGNOSTIC-SIGNIFICANCE; LONGITUDINAL STRAIN;
   MAGNETIC-RESONANCE; INFILTRATIVE CARDIOMYOPATHY
AB Introduction: Echocardiography is the first-line imaging modality used to characterize heart compromise in systemic infiltrative diseases and to evaluate response to therapy. Cardiac amyloidosis results in progressive heart failure due to restriction of ventricular filling. However, in early stages, typical findings may not be evident, even when symptoms and signs of heart failure with preserved ejection fraction are already present. Identification of early compromise is now made possible with the advent of new echocardiography techniques as two-dimensional strain imaging.
   Areas covered: Diagnostic and prognostic parameters that can be assessed by echocardiography are discussed, including M-mode, two-dimensional and Doppler echocardiography, as well as by new tools as tissue Doppler imaging and strain imaging.
   Expert opinion: Systemic amyloidosis is a rare disorder resulting from the production of misfolded proteins, primarily light-chain (AL) immunoglobulins and transthyretin (ATTR). The prognosis of affected subjects depends mainly on the presence and the degree of cardiac involvement. Early diagnosis and treatment are mandatory in order to improve survival. We present here a proposal for structured diagnosis, an algorithm based peak systolic longitudinal left ventricular strain, combined with parameters including typical myocardial texture, increased ventricular wall thickness and the presence of some degree of left ventricular diastolic dysfunction.
C1 [Mereles, Derliz; Aurich, Matthias; Greiner, Sebastian; Riffel, Johannes; Buss, Sebastian J.; Kristen, Arnt V.; Katus, Hugo A.] Heidelberg Univ, Dept Internal Med Cardiol Angiol & Pneumol 3, Neuenheimer Feld 410, Heidelberg, Germany.
C3 Ruprecht Karls University Heidelberg
RP Mereles, D (corresponding author), Heidelberg Univ, Dept Internal Med Cardiol Angiol & Pneumol 3, Neuenheimer Feld 410, Heidelberg, Germany.
EM derliz.mereles@med.uni-heidelberg.de
RI Aurich, Matthias/ABF-6976-2021; Aurich, Matthias/JBJ-7221-2023
OI Mereles, Derliz/0000-0001-9601-7103
CR Abdalla I, 1998, J AM SOC ECHOCARDIOG, V11, P1125, DOI 10.1016/S0894-7317(98)80007-2
   Aurich M, 2016, EUR HEART J CARDIOVA
   Aurich M, 2014, J AM SOC ECHOCARDIOG, V27, P1017, DOI 10.1016/j.echo.2014.07.006
   Baccouche H, 2012, ECHOCARDIOGR-J CARD, V29, P668, DOI 10.1111/j.1540-8175.2012.01680.x
   Bellavia D, 2008, AM J CARDIOL, V101, P1039, DOI 10.1016/j.amjcard.2007.11.047
   Bellavia D, 2012, EUR HEART J-CARD IMG, V13, P680, DOI 10.1093/ehjci/jes009
   Buss SJ, 2012, J AM COLL CARDIOL, V60, P1067, DOI 10.1016/j.jacc.2012.04.043
   Caidahl K, 1998, LANCET, V352, P1264, DOI 10.1016/S0140-6736(98)02361-7
   Cappelli F, 2015, CLIN CARDIOL, V38, P69, DOI 10.1002/clc.22353
   Cappelli F, 2012, EUR HEART J-CARD IMG, V13, P416, DOI 10.1093/ejechocard/jer289
   CARROLL JD, 1982, AM J CARDIOL, V49, P9, DOI 10.1016/0002-9149(82)90270-3
   Cavalcante JL, 2012, J AM SOC ECHOCARDIOG, V25, P1309, DOI 10.1016/j.echo.2012.09.019
   CHILD JS, 1976, CHEST, V70, P726, DOI 10.1378/chest.70.6.726
   CUETOGARCIA L, 1985, J AM COLL CARDIOL, V6, P737, DOI 10.1016/S0735-1097(85)80475-7
   Dalen H, 2010, EUR J ECHOCARDIOGR, V11, P176, DOI 10.1093/ejechocard/jep194
   Dandel M, 2009, CURR CARDIOL REV, V5, P133, DOI 10.2174/157340309788166642
   Di Bella G, 2015, AM J CARDIOL, V116, P1122, DOI 10.1016/j.amjcard.2015.07.008
   Dubrey SW, 1997, HEART, V78, P74, DOI 10.1136/hrt.78.1.74
   ERIKSSON P, 1984, BRIT HEART J, V52, P321
   FALK RH, 1987, AM J CARDIOL, V59, P418, DOI 10.1016/0002-9149(87)90948-9
   Frea S, 2016, EUR J HEART FAIL, V18, P564, DOI 10.1002/ejhf.504
   Gerges M, 2015, AM J RESP CRIT CARE, V192, P1234, DOI 10.1164/rccm.201503-0529OC
   Gertz MA, 2005, AM J HEMATOL, V79, P319, DOI 10.1002/ajh.20381
   Gertz MA, 1997, AM J CARDIOL, V80, P93, DOI 10.1016/S0002-9149(97)00293-2
   Ghio S, 2007, EUR J HEART FAIL, V9, P808, DOI 10.1016/j.ejheart.2007.05.006
   Grapsa J, 2015, CIRC-CARDIOVASC IMAG, V8, DOI 10.1161/CIRCIMAGING.114.002107
   Hoffmann R, 2006, J AM COLL CARDIOL, V47, P121, DOI 10.1016/j.jacc.2005.10.012
   Hoffmann R, 2014, AM J CARDIOL, V113, P395, DOI 10.1016/j.amjcard.2013.09.038
   HONGO M, 1986, CIRCULATION, V73, P249, DOI 10.1161/01.CIR.73.2.249
   Hu K, 2015, INT J CARDIOVAS IMAG, V31, P1401, DOI 10.1007/s10554-015-0711-1
   Hunstein W, 2007, BLOOD, V110, P2216, DOI 10.1182/blood-2007-05-089243
   KINOSHITA O, 1989, BRIT HEART J, V61, P198
   KLEIN AL, 1991, CIRCULATION, V83, P808, DOI 10.1161/01.CIR.83.3.808
   KLEIN AL, 1989, J AM COLL CARDIOL, V13, P1017, DOI 10.1016/0735-1097(89)90254-4
   KLEIN AL, 1990, J AM COLL CARDIOL, V15, P99, DOI 10.1016/0735-1097(90)90183-P
   KLEIN AL, 1990, J AM COLL CARDIOL, V16, P1135, DOI 10.1016/0735-1097(90)90545-Z
   Koyama J, 2002, AM J CARDIOL, V89, P1067, DOI 10.1016/S0002-9149(02)02277-4
   Koyama J, 2003, CIRCULATION, V107, P2446, DOI 10.1161/01.CIR.0000068313.67758.4F
   Koyama J, 2004, J AM SOC ECHOCARDIOG, V17, P36, DOI 10.1016/j.echo.2003.09.014
   Koyama J, 2002, CIRCULATION, V106, P556, DOI 10.1161/01.CIR.0000023530.86718.B0
   Koyama J, 2010, JACC-CARDIOVASC IMAG, V3, P333, DOI 10.1016/j.jcmg.2009.11.013
   Kristen AV, 2014, JACC-CARDIOVASC IMAG, V7, P502, DOI 10.1016/j.jcmg.2014.03.002
   Kristen AV, 2012, CLIN RES CARDIOL, V101, P805, DOI 10.1007/s00392-012-0463-z
   Kurt M, 2009, J AM COLL CARDIOL, V53, P802, DOI 10.1016/j.jacc.2009.01.005
   Kyle RA, 1996, AM J MED, V101, P395, DOI 10.1016/S0002-9343(96)00229-X
   Lang RM, 2005, J AM SOC ECHOCARDIOG, V18, P1440, DOI 10.1016/j.echo.2005.10.005
   Lee GY, 2015, CIRC J, V79, P1575, DOI 10.1253/circj.CJ-14-1328
   Liu D, 2014, PLOS ONE, V9, DOI 10.1371/journal.pone.0115910
   Liu D, 2013, CIRC-CARDIOVASC IMAG, V6, P1066, DOI 10.1161/CIRCIMAGING.113.000683
   Liu D, 2011, AM J CARDIOL, V108, P591, DOI 10.1016/j.amjcard.2011.03.092
   Malm S, 2004, J AM COLL CARDIOL, V44, P1030, DOI 10.1016/j.jacc.2004.05.068
   Malm S, 2006, J AM SOC ECHOCARDIOG, V19, P40, DOI 10.1016/j.echo.2005.07.017
   Mereles D, 2008, CLIN RES CARDIOL, V97, P341, DOI 10.1007/s00392-008-0649-6
   Mereles D, 2011, INT J MOL SCI, V12, P5592, DOI 10.3390/ijms12095592
   Mereles D, 2010, CLIN RES CARDIOL, V99, P483, DOI 10.1007/s00392-010-0142-x
   Modesto KM, 2005, EUR HEART J, V26, P173, DOI 10.1093/eurheartj/ehi040
   Moyssakis I, 2004, CLIN CARDIOL, V27, P528, DOI 10.1002/clc.4960270912
   Nakahashi T, 2014, INT J CARDIOL, V176, P753, DOI 10.1016/j.ijcard.2014.07.100
   Nemes A, 2015, QUANT IMAG MED SURG, V5, P853, DOI 10.3978/j.issn.2223-4292.2015.11.07
   NICOLOSI GL, 1984, CIRCULATION, V70, P432, DOI 10.1161/01.CIR.70.3.432
   Palladini G, 2003, CIRCULATION, V107, P2440, DOI 10.1161/01.CIR.0000068314.02595.B2
   Patel AR, 1997, AM J CARDIOL, V80, P486, DOI 10.1016/S0002-9149(97)00400-1
   Phelan D, 2012, HEART, V98, P1442, DOI 10.1136/heartjnl-2012-302353
   PLEHN JF, 1992, NEW ENGL J MED, V327, P1570, DOI 10.1056/NEJM199211263272205
   Porciani MC, 2010, ECHOCARDIOGR-J CARD, V27, P1061, DOI 10.1111/j.1540-8175.2010.01199.x
   Riffel JH, 2015, AMYLOID, V22, P45, DOI 10.3109/13506129.2014.992515
   Sedaghat-Hamedani F, 2015, CLIN CHEM, V61, P1246, DOI 10.1373/clinchem.2015.240796
   Siepen FA, 2015, DRUG DES DEV THER, V4, P6319
   SIQUEIRAFILHO AG, 1981, CIRCULATION, V63, P188, DOI 10.1161/01.CIR.63.1.188
   Sun JP, 2009, AM J CARDIOL, V103, P411, DOI 10.1016/j.amjcard.2008.09.102
   Suresh R, 2014, J AM SOC ECHOCARDIOG, V27, P440, DOI 10.1016/j.echo.2013.12.010
   Urbano-Moral JA, 2015, REV ESP CARDIOL, V68, P657, DOI 10.1016/j.rec.2015.01.009
   Yuda S, 2015, INTERNAL MED, V54, P1833, DOI 10.2169/internalmedicine.54.3500
NR 73
TC 1
Z9 1
U1 0
U2 6
PU TAYLOR & FRANCIS LTD
PI ABINGDON
PA 2-4 PARK SQUARE, MILTON PARK, ABINGDON OR14 4RN, OXON, ENGLAND
SN 2167-8707
J9 EXPERT OPIN ORPHAN D
JI Exp. Opin. Orphan Drugs
PD JUN
PY 2016
VL 4
IS 6
BP 639
EP 648
DI 10.1080/21678707.2016.1179573
PG 10
WC Pharmacology & Pharmacy
WE Science Citation Index Expanded (SCI-EXPANDED)
SC Pharmacology & Pharmacy
GA DN7RL
UT WOS:000377274900009
DA 2024-04-28
ER

PT J
AU Lee, GY
   Kim, K
   Choi, JO
   Kim, SJ
   Kim, JS
   Choe, YH
   Grogan, MA
   Jeon, ES
AF Lee, Ga Yeon
   Kim, Kihyun
   Choi, Jin-Oh
   Kim, Seok Jin
   Kim, Jung-Sun
   Choe, Yeon Hyeon
   Grogan, Martha A.
   Jeon, Eun-Seok
TI Cardiac Amyloidosis Without Increased Left Ventricular Wall Thickness
SO MAYO CLINIC PROCEEDINGS
LA English
DT Article
ID LIGHT-CHAIN AMYLOIDOSIS; CARDIOVASCULAR MAGNETIC-RESONANCE; BRAIN
   NATRIURETIC PEPTIDE; AL AMYLOIDOSIS; HEART-FAILURE; SYSTEMIC
   AMYLOIDOSIS; STAGING SYSTEM; DIAGNOSIS; SURVIVAL; BIOMARKERS
AB Objectives: To determine how often left ventricular wall thickness (LVWT) is normal and to assess the effect of LVWT on clinical outcomes of patients with immunoglobulin light chain (AL) cardiac amyloidosis.
   Patients and Methods: A total of 117 patients with systemic AL amyloidosis were retrospectively categorized from April 1, 1995, to September 15, 2012; group A included cardiac amyloidosis patients with an LVWT greater than 12 mm (45 patients); group B, cardiac amyloidosis patients with an LVWT of 12 mm or less (25 patients); and group C, no evidence of cardiac amyloidosis (47 patients). We compared echocardiographic parameters and survival rates among the 3 groups.
   Results: No differences were found between groups A and B in the following parameters: left ventricular ejection fraction (median, 56% [interquartile range (IQR), 46%-63%] vs 56% [IQR, 49%-63%], P=.76), left arterial volume index (median, 44.5 [IQR, 38.5-59.7] vs 43.9 [IQR, 33.8-57.1] mL/m(2), P=.79), e' (median, 0.04 [IQR, 0.03-0.05] vs 0.05 [IQR, 0.04-0.06] m/s, P=.10), and E/e' (early diastolic mitral inflow velocity (E)/e') (median, 18.4 [IQR, 12.0-23.3] vs 18.0 [IQR, 13.6-25.0], P=.98). Patients in group C exhibited significantly different values for these parameters (median, 65% [IQR, 61%-69%], 23.4 [IQR, 18.0-29.0] mL/m(2), 0.08 [IQR, 0.06-0.09] m/s, and 8.8 [IQR, 7.2-10.5], respectively; all P<.001). The survival rates were statistically different, with median survival times of 422, 729, and 2080 days in groups A, B, and C, respectively (P=.002). Using multivariate Cox proportional hazards regression analysis, we found that age, an N-terminal pro-B-type natriuretic peptide level of 1800 pg/mL or greater, E/e', and complete hematologic remission were significant predictors of survival.
   Conclusions: A third of patients with AL cardiac amyloidosis were diagnosed as having an LVWT of 12 mm or less. Because appropriate therapy can improve the survival of patients with AL cardiac amyloidosis, early detection by sensitive diagnostic methods should be pursued even when LVWT is not increased. (C) 2014 Mayo Foundation for Medical Education and Research
C1 [Lee, Ga Yeon; Choi, Jin-Oh; Jeon, Eun-Seok] Sungkyunkwan Univ, Sch Med, Samsung Med Ctr, Div Cardiol, Seoul, South Korea.
   [Kim, Kihyun; Kim, Seok Jin] Sungkyunkwan Univ, Sch Med, Samsung Med Ctr, Div Hematol Oncol, Seoul, South Korea.
   [Kim, Jung-Sun] Sungkyunkwan Univ, Sch Med, Samsung Med Ctr, Dept Med,Dept Pathol, Seoul, South Korea.
   [Choe, Yeon Hyeon] Sungkyunkwan Univ, Sch Med, Samsung Med Ctr, Dept Radiol, Seoul, South Korea.
   [Choe, Yeon Hyeon] Sungkyunkwan Univ, Sch Med, Samsung Med Ctr, Ctr Imaging Sci, Seoul, South Korea.
   [Grogan, Martha A.] Mayo Clin, Dept Med, Div Cardiovasc Dis, Rochester, MN USA.
C3 Sungkyunkwan University (SKKU); Samsung Medical Center; Sungkyunkwan
   University (SKKU); Samsung Medical Center; Sungkyunkwan University
   (SKKU); Samsung Medical Center; Sungkyunkwan University (SKKU); Samsung
   Medical Center; Sungkyunkwan University (SKKU); Samsung Medical Center;
   Mayo Clinic
RP Jeon, ES (corresponding author), Sungkyunkwan Univ, Sch Med, Samsung Med Ctr, Div Cardiol,Dept Med,Cardiac & Vasc Ctr, 50 Irwon Dong, Seoul, South Korea.
EM esjeon@skku.edu
RI lee, ga yeon/I-9382-2017; choi, jo/O-5940-2014; Choe, Yeon
   Hyeon/F-1422-2010; Kim, Kihyun/D-5175-2013
OI Choe, Yeon Hyeon/0000-0002-9983-048X; Kim, Kihyun/0000-0002-5878-8895
FU Korea Health Technology R&D Project, Ministry of Health & Welfare,
   Republic of Korea [A120175]
FX This study was supported by grant A120175 from the Korea Health
   Technology R&D Project, Ministry of Health & Welfare, Republic of Korea.
CR Austin BA, 2009, JACC-CARDIOVASC IMAG, V2, P1369, DOI 10.1016/j.jcmg.2009.08.008
   Bellavia D, 2012, EUR HEART J-CARD IMG, V13, P680, DOI 10.1093/ehjci/jes009
   Bellavia D, 2010, J AM SOC ECHOCARDIOG, V23, P643, DOI 10.1016/j.echo.2010.03.027
   Bruch C, 2007, AM J CARDIOL, V100, P860, DOI 10.1016/j.amjcard.2007.03.108
   Buss SJ, 2012, J AM COLL CARDIOL, V60, P1067, DOI 10.1016/j.jacc.2012.04.043
   CUETOGARCIA L, 1985, J AM COLL CARDIOL, V6, P737, DOI 10.1016/S0735-1097(85)80475-7
   Dey BR, 2010, TRANSPLANTATION, V90, P905, DOI 10.1097/TP.0b013e3181f10edb
   Dispenzieri A, 2004, J CLIN ONCOL, V22, P3751, DOI 10.1200/JCO.2004.03.029
   Dubrey SW, 2011, HEART, V97, P75, DOI 10.1136/hrt.2009.190405
   Falk RH, 2011, CIRCULATION, V124, P1079, DOI 10.1161/CIRCULATIONAHA.110.010447
   Finocchiaro G, 2013, J CARDIOVASC MED, V14, P281, DOI 10.2459/JCM.0b013e3283536534
   Gertz MA, 2005, AM J HEMATOL, V79, P319, DOI 10.1002/ajh.20381
   Kapoor P, 2011, AM J MED, V124, P1006, DOI 10.1016/j.amjmed.2011.04.013
   Karamitsos TD, 2009, J AM COLL CARDIOL, V54, P1407, DOI 10.1016/j.jacc.2009.04.094
   Kristen AV, 2007, EUR J HEART FAIL, V9, P617, DOI 10.1016/j.ejheart.2007.01.012
   Kumar S, 2012, J CLIN ONCOL, V30, P989, DOI 10.1200/JCO.2011.38.5724
   Lacy MQ, 2008, J HEART LUNG TRANSPL, V27, P823, DOI 10.1016/j.healun.2008.05.016
   Lee MH, 2013, KOREAN CIRC J, V43, P752, DOI 10.4070/kcj.2013.43.11.752
   Lehrke S, 2009, AMYLOID, V16, P187, DOI 10.3109/13506120903421538
   Maceira AM, 2005, CIRCULATION, V111, P186, DOI 10.1161/01.CIR.0000152819.97857.9D
   Merlini G, 2011, J CLIN ONCOL, V29, P1924, DOI 10.1200/JCO.2010.32.2271
   Palladini G, 2003, CIRCULATION, V107, P2440, DOI 10.1161/01.CIR.0000068314.02595.B2
   Palladini G, 2012, J CLIN ONCOL, V30, P4541, DOI 10.1200/JCO.2011.37.7614
   Perfetto F, 2013, INTERN EMERG MED, V8, P191, DOI 10.1007/s11739-011-0647-y
   Phelan D, 2012, HEART, V98, P1442, DOI 10.1136/heartjnl-2012-302353
   Rahman JE, 2004, J AM COLL CARDIOL, V43, P410, DOI 10.1016/j.jacc.2003.08.043
   Ruberg FL, 2009, AM J CARDIOL, V103, P544, DOI 10.1016/j.amjcard.2008.09.105
   Syed IS, 2010, JACC-CARDIOVASC IMAG, V3, P155, DOI 10.1016/j.jcmg.2009.09.023
   Varr BC, 2012, J HEART LUNG TRANSPL, V31, P325, DOI 10.1016/j.healun.2011.09.010
   Vogelsberg H, 2008, J AM COLL CARDIOL, V51, P1022, DOI 10.1016/j.jacc.2007.10.049
NR 30
TC 28
Z9 30
U1 0
U2 11
PU ELSEVIER SCIENCE INC
PI NEW YORK
PA 360 PARK AVE SOUTH, NEW YORK, NY 10010-1710 USA
SN 0025-6196
EI 1942-5546
J9 MAYO CLIN PROC
JI Mayo Clin. Proc.
PD JUN
PY 2014
VL 89
IS 6
BP 781
EP 789
DI 10.1016/j.mayocp.2014.01.013
PG 9
WC Medicine, General & Internal
WE Science Citation Index Expanded (SCI-EXPANDED)
SC General & Internal Medicine
GA AL0VZ
UT WOS:000338846400013
PM 24702732
DA 2024-04-28
ER

PT J
AU Katoh, N
   Matsuda, M
   Yoshida, T
   Yazaki, M
   Morita, H
   Sakashita, K
   Ikeda, SI
AF Katoh, Nagaaki
   Matsuda, Masayuki
   Yoshida, Takuhiro
   Yazaki, Masahide
   Morita, Hiroshi
   Sakashita, Kazuo
   Ikeda, Shu-Ichi
TI PRIMARY AL AMYLOID POLYNEUROPATHY SUCCESSFULLY TREATED WITH HIGH-DOSE
   MELPHALAN FOLLOWED BY AUTOLOGOUS STEM CELL TRANSPLANTATION
SO MUSCLE & NERVE
LA English
DT Article
DE AL amyloidosis; amyloid neuropathy; autologous peripheral blood stem
   cell transplantation; M-protein
ID LIGHT-CHAINS; TRANSTHYRETIN
AB We report 2 patients with polyneuropathy associated with amyloid derived from light chains (AL) who were treated successfully with high-dose melphalan followed by autologous peripheral blood stem cell transplantation (HDM/SCT). Neuropathic symptoms improved in conjunction with normalization of serum-free light chains. In addition to amyloid deposits in tissues, an amyloidogenic light chain itself produced by abnormal plasma cells might be harmful to peripheral nerve function, and thus HDM/SCT seems to be a promising therapy for primary AL amyloid polyneuropathy. Muscle Nerve 41: 138-143, 2010
C1 [Katoh, Nagaaki; Matsuda, Masayuki; Yoshida, Takuhiro; Yazaki, Masahide; Morita, Hiroshi; Ikeda, Shu-Ichi] Shinshu Univ, Sch Med, Dept Med Neurol & Rheumatol, Matsumoto, Nagano 3908621, Japan.
   [Sakashita, Kazuo] Shinshu Univ, Sch Med, Dept Pediat, Matsumoto, Nagano 3908621, Japan.
C3 Shinshu University; Shinshu University
RP Matsuda, M (corresponding author), Shinshu Univ, Sch Med, Dept Med Neurol & Rheumatol, 3-1-1 Asahi, Matsumoto, Nagano 3908621, Japan.
EM matsuma@shinshu-u.ac.jp
RI Morita, Hiroshi/AFO-0038-2022
OI Morita, Hiroshi/0000-0003-3224-2058
FU Neuroimmunological Disease Division; Amyloid Research Committee,
   Ministry of Public Health, Labor and Welfare, Japan
FX This work was supported by grants from the Neuroimmunological Disease
   Division and the Amyloid Research Committee, Ministry of Public Health,
   Labor and Welfare, Japan. The authors are grateful for the help provided
   by Dr. A. Suzuki in our department; Dr. Y. Hoshii, Yamaguchi University
   School of Medicine; Dr. F. Kametani, Tokyo Metropolitan Organization for
   Metrical Research; and Dr. T. Tokashiki and Dr. D. Utsumi, Ryukyu
   University School of Medicine.
CR Brenner DA, 2004, CIRC RES, V94, P1008, DOI 10.1161/01.RES.0000126569.75419.74
   Comenzo RL, 2002, BLOOD, V99, P4276, DOI 10.1182/blood.V99.12.4276
   Comenzo RL, 1996, BLOOD, V88, P2801, DOI 10.1182/blood.V88.7.2801.bloodjournal8872801
   GONO I, 2004, AMYLOID, V11, P245
   Hoshii Y, 2001, PATHOL INT, V51, P264, DOI 10.1046/j.1440-1827.2001.01198.x
   Ikeda S, 2002, NEUROLOGY, V58, P1001, DOI 10.1212/WNL.58.7.1001
   Kuwabara S, 2006, NEUROLOGY, V66, P105, DOI 10.1212/01.wnl.0000188757.38495.23
   KYLE RA, 1995, SEMIN HEMATOL, V32, P45
   KYLE RA, 1993, PERIPHERAL NEUROPATH, P1294
   Lachmann HJ, 2002, NEW ENGL J MED, V346, P1786, DOI 10.1056/NEJMoa013354
   Lachmann HJ, 2003, BRIT J HAEMATOL, V122, P78, DOI 10.1046/j.1365-2141.2003.04433.x
   Liao RL, 2001, CIRCULATION, V104, P1594, DOI 10.1161/circ.104.14.1594
   Matsuda M, 2005, INTERNAL MED, V44, P428, DOI 10.2169/internalmedicine.44.428
   Matsuda M, 2003, AMYLOID, V10, P110, DOI 10.3109/13506120309041732
   Sanchorawala V, 2007, BONE MARROW TRANSPL, V40, P557, DOI 10.1038/sj.bmt.1705746
   Shimojima Y, 2008, J NEUROL, V255, P1220, DOI 10.1007/s00415-008-0884-9
   Skinner M, 2004, ANN INTERN MED, V140, P85, DOI 10.7326/0003-4819-140-2-200401200-00008
   Tachibana N, 1999, AMYLOID, V6, P282, DOI 10.3109/13506129909007341
   Tazawa KI, 2009, AMYLOID, V16, P183, DOI [10.1080/13506120903151825, 10.1080/13506120903090924]
   Tsuchiya A, 2008, LIVER TRANSPLANT, V14, P563, DOI 10.1002/lt.21395
   Vucic S, 2003, MUSCLE NERVE, V28, P696, DOI 10.1002/mus.10505
   Yazaki M, 2004, AM J KIDNEY DIS, V43, DOI 10.1053/j.ajkd.2003.12.056
NR 22
TC 11
Z9 11
U1 0
U2 1
PU WILEY
PI HOBOKEN
PA 111 RIVER ST, HOBOKEN 07030-5774, NJ USA
SN 0148-639X
EI 1097-4598
J9 MUSCLE NERVE
JI Muscle Nerve
PD JAN
PY 2010
VL 41
IS 1
BP 138
EP 143
DI 10.1002/mus.21483
PG 6
WC Clinical Neurology; Neurosciences
WE Science Citation Index Expanded (SCI-EXPANDED)
SC Neurosciences & Neurology
GA 540FB
UT WOS:000273315600020
PM 19813189
DA 2024-04-28
ER

PT J
AU Novosad, O
   Rudiuk, T
   Shevchuk, L
   Kundina, V
   Schmidt, A
AF Novosad, Olga
   Rudiuk, Tymur
   Shevchuk, Lesya
   Kundina, Viktoriia
   Schmidt, Anna
TI Outcome of clinical experience of introducing a patient with secondary
   systemic AL-amyloidosis associated with multiple myeloma
SO CARCINOGENESIS
LA English
DT Article
ID CARDIOVASCULAR MAGNETIC-RESONANCE; PROGNOSTIC VALUE; DIAGNOSIS;
   RECOMMENDATIONS; GUIDELINES; MANAGEMENT; MORTALITY; SURVIVAL
AB This research is relevant, as AL-amyloidosis refers to a systemic type of disease characterized by aggregation of an improperly folded light chain of an immunoglobulin, mainly in the heart and kidneys, causing organ failure. This study describes the clinical experience of introducing a patient with cardiac amyloidosis associated with multiple myeloma (MM). A clinical case of a patient diagnozed with amyloidosis was considered. Magnetic resonance imaging signs of cardiac amyloidosis were confirmed due to the presence of concentric biventricular hypertrophy without dilation, atrial septal hypertrophy, a tendency to atrial dilation, thickening of valve flaps and atrial walls. Upon admission to the research institute, the patient had an anasarca. More accurate recognition of AL-amyloidosis by cardiologists allows for prescribing earlier treatment and improving results. Conventional treatment of MM and AL-amyloidosis includes a combination of dexamethasone with bortezomib and endoxan. Haematopoietic stem cell transplantation after taking high doses of melphalan has become another treatment option and has led to remission in some patients. The novelty of the study is that an example of a timely complete diagnosis and treatment of a combination of these two diseases was presented, as a result of which the patient has achieved a complete haematological and partial organ response to the underlying disease.
C1 [Novosad, Olga] Natl Canc Inst, Dept Oncohematol, Kiev, Ukraine.
   [Rudiuk, Tymur] Bogomolets Natl Med Univ, Dept Clin Oncol, Kiev, Ukraine.
   [Shevchuk, Lesya] Natl Canc Inst, Dept Radiol Diagnost X Ray Rooms, Kiev, Ukraine.
   [Kundina, Viktoriia] Shupyk Natl Healthcare Univ Ukraine, Dept Radiol, Kiev, Ukraine.
   [Schmidt, Anna] Minist Hlth Ukraine, Dept Pathol Myocardium & Transplant, Heart Inst, Kiev, Ukraine.
C3 Ministry of Health of Ukraine; National Cancer Institute; Bogomolets
   National Medical University; Ministry of Health of Ukraine; National
   Cancer Institute; Shupyk National Healthcare University of Ukraine;
   Ministry of Health of Ukraine; Heart Institute Ministry of Health of
   Ukraine
RP Novosad, O (corresponding author), Natl Canc Inst, Dept Oncohematol, Kiev, Ukraine.
EM ol.novosad@outlook.com
OI Rudiuk, Tymur/0000-0002-3661-5491
CR Amyloidosis, 2020, NAT ORG RAR DIS
   Bahlis NJ, 2006, BONE MARROW TRANSPL, V38, P7, DOI 10.1038/sj.bmt.1705395
   Banypersad SM, 2012, J AM HEART ASSOC, V1, DOI 10.1161/JAHA.111.000364
   Burkitbaev J K, 2017, Klin Lab Diagn, V62, P282, DOI 10.18821/0869-2084-2017-62-5-282-285
   Castano A, 2016, JAMA CARDIOL, V1, P880, DOI 10.1001/jamacardio.2016.2839
   Cicco S, 2020, LIFE-BASEL, V10, DOI 10.3390/life10100247
   Comenzo RL, 2012, LEUKEMIA, V26, P2317, DOI 10.1038/leu.2012.100
   Desport E, 2012, ORPHANET J RARE DIS, V7, DOI 10.1186/1750-1172-7-54
   Dmytriiev D, 2018, ANAESTH PAIN INTENSI, V22, P392
   Dolzhenko M.N., 2010, CONSTRUCTIVE PERICAR
   Dorbala S, 2019, J NUCL CARDIOL, V26, P2065, DOI 10.1007/s12350-019-01760-6
   Elsheikh SSM, 2021, FRONT HUM NEUROSCI, V15, DOI 10.3389/fnhum.2021.761424
   Falk RH, 2005, CIRCULATION, V112, P2047, DOI 10.1161/CIRCULATIONAHA.104.489187
   Fernandes A, 2016, REV PORT CARDIOL, V35, DOI 10.1016/j.repc.2016.01.004
   Fontana M, 2015, RADIOLOGY, V277, P388, DOI 10.1148/radiol.2015141744
   Fontana M, 2015, CIRCULATION, V132, P1570, DOI 10.1161/CIRCULATIONAHA.115.016567
   GERTZ MA, 1989, MAYO CLIN PROC, V64, P1505, DOI 10.1016/S0025-6196(12)65706-1
   Gertz MA, 2018, BLOOD CANCER J, V8, DOI 10.1038/s41408-018-0080-9
   Gillmore JD, 2016, CIRCULATION, V133, P2404, DOI 10.1161/CIRCULATIONAHA.116.021612
   Guy CD, 2001, DIAGN CYTOPATHOL, V24, P181, DOI 10.1002/1097-0339(200103)24:3<181::AID-DC1037>3.0.CO;2-D
   Hemminki K, 2012, BMC PUBLIC HEALTH, V12, DOI 10.1186/1471-2458-12-974
   Ilderbayeva G, 2016, Georgian Med News, P76
   Kourelis TV, 2013, J CLIN ONCOL, V31, P4319, DOI 10.1200/JCO.2013.50.8499
   Koyama J, 2002, AM J CARDIOL, V89, P1067, DOI 10.1016/S0002-9149(02)02277-4
   Koyama J, 2003, CIRCULATION, V107, P2446, DOI 10.1161/01.CIR.0000068313.67758.4F
   Kvalvik AG, 2000, SCAND J RHEUMATOL, V29, P29
   Kyle RA, 2018, NEW ENGL J MED, V378, P241, DOI 10.1056/NEJMoa1709974
   LAAKSO M, 1986, ANN RHEUM DIS, V45, P663, DOI 10.1136/ard.45.8.663
   Maceira AM, 2005, CIRCULATION, V111, P186, DOI 10.1161/01.CIR.0000152819.97857.9D
   Martínez MS, 2001, SCAND J RHEUMATOL, V30, P195
   Martinez-Naharro A, 2017, J AM COLL CARDIOL, V70, P466, DOI 10.1016/j.jacc.2017.05.053
   Maurer MS, 2017, CIRCULATION, V135, P1357, DOI 10.1161/CIRCULATIONAHA.116.024438
   Navruzov S. N., 2013, Voprosy Onkologii (St. Petersburg), V59, P599
   Palladini G, 2020, BLOOD, V136, P71, DOI 10.1182/blood.2019004460
   Perfetto F, 2013, INTERN EMERG MED, V8, P191, DOI 10.1007/s11739-011-0647-y
   Pinney JH, 2013, BRIT J HAEMATOL, V161, P525, DOI 10.1111/bjh.12286
   Raina S, 2016, JACC-CARDIOVASC IMAG, V9, P1267, DOI 10.1016/j.jcmg.2016.01.036
   Rajkumar SV, 1998, CANCER-AM CANCER SOC, V82, P1501, DOI 10.1002/(SICI)1097-0142(19980415)82:8<1501::AID-CNCR11>3.3.CO;2-M
   Rapezzi C, 2009, CIRCULATION, V120, P1203, DOI 10.1161/CIRCULATIONAHA.108.843334
   Riley DS, 2017, J CLIN EPIDEMIOL, V89, P218, DOI 10.1016/j.jclinepi.2017.04.026
   Sanchorawala V, 2006, CLIN J AM SOC NEPHRO, V1, P1331, DOI 10.2215/CJN.02740806
   Sipe JD, 2010, AMYLOID, V17, P101, DOI 10.3109/13506129.2010.526812
   Suhr OB, 2017, J INTERN MED, V281, P337, DOI 10.1111/joim.12585
NR 43
TC 0
Z9 0
U1 0
U2 0
PU OXFORD UNIV PRESS
PI OXFORD
PA GREAT CLARENDON ST, OXFORD OX2 6DP, ENGLAND
SN 0143-3334
EI 1460-2180
J9 CARCINOGENESIS
JI Carcinogenesis
PD MAY 15
PY 2023
VL 44
IS 1
BP 46
EP 53
DI 10.1093/carcin/bgad004
EA JAN 2023
PG 8
WC Oncology
WE Science Citation Index Expanded (SCI-EXPANDED)
SC Oncology
GA F9NH8
UT WOS:000933191000001
PM 36661216
DA 2024-04-28
ER

PT J
AU Wechalekar, AD
   Goodman, HJB
   Lachmann, HJ
   Offer, M
   Hawkins, PN
   Gillmore, JD
AF Wechalekar, Ashutosh D.
   Goodman, Hugh J. B.
   Lachmann, Helen J.
   Offer, Mark
   Hawkins, Philip N.
   Gillmore, Julian D.
TI Safety and efficacy of risk-adapted cyclophosphamide, thalidomide, and
   dexamethasone in systemic AL amyloidosis
SO BLOOD
LA English
DT Article
ID STEM-CELL TRANSPLANTATION; IMMUNOGLOBULIN LIGHT-CHAINS; HIGH-DOSE
   DEXAMETHASONE; MELPHALAN; SURVIVAL; TRIAL; PREDNISONE; RESPONSES
AB High-dose melphalan with stem-cell transplantation is believed to be the most effective treatment for systemic light-chain (AL) amyloidosis, but many patients are ineligible because of the extent of their disease, and treatment-related mortality (TRM) remains substantial. We report the use of a risk-adapted oral regimen of cyclophosphamide, thalidomide, and. dexamethasone (CTD) or attenuated CTD (CTDa) in 75 patients with advanced AL amyloidosis, including 44 patients with clonal relapse after prior therapy. Fifty-one (68%) patients received CTD and 24 (32%) received CTDa. A hematologic response occurred in 48 (74%) of 65 evaluable patients, including complete responses in 14 (21%)and partial responses in 34 (53%) cases. Median estimated overall survival (OS) from commencement of treatment was 41 months, and from diagnosis median was not reached with a median follow-up of 22 months. Three-year estimated OS was 100% and 82% among complete and partial hematologic responders, respectively. Toxicity necessitating cessation of therapy occurred in 8% and was at least grade 2 in 52% of patients. TRM was 4%. The clonal response rates to CTD reported here are higher than any previously reported non-transplantation regimen in AL amyloidosis, and risk adaptation allows its use in poorer risk patients. CTD merits prospective randomized study.
C1 UCL Royal Free & Univ Coll Med Sch, Dept Med, Natl Amyloidosis Ctr, Ctr Amyloidosis & Acute Phase Prot, London NW3 2PF, England.
C3 University of London; University College London; UCL Medical School
RP Wechalekar, AD (corresponding author), UCL Royal Free & Univ Coll Med Sch, Dept Med, Natl Amyloidosis Ctr, Ctr Amyloidosis & Acute Phase Prot, Rowland Hill St, London NW3 2PF, England.
EM a.wechalekar@medsch.ucl.ac.uk
RI Hawkins, Philip/JVO-1941-2024; Hawkins, Philip N/C-5573-2008
OI Hawkins, Philip/0000-0002-6983-9598; Lachmann, Helen/0000-0001-8378-2498
FU Medical Research Council [G7900510] Funding Source: Medline; MRC
   [G7900510] Funding Source: UKRI; Medical Research Council [G7900510]
   Funding Source: researchfish
CR Anderson KC, 2005, SEMIN HEMATOL, V42, pS3, DOI 10.1053/j.seminhematol.2005.10.001
   Attal M, 2003, NEW ENGL J MED, V349, P2495, DOI 10.1056/NEJMoa032290
   Barlogie B, 2006, BLOOD, V107, P2633, DOI 10.1182/blood-2005-10-4084
   Barlogie B, 2004, BLOOD, V103, P20, DOI 10.1182/blood-2003-04-1045
   Barlogie B, 2001, SEMIN HEMATOL, V38, P250, DOI 10.1053/shem.2001.26014
   Bird J, 2004, BRIT J HAEMATOL, V125, P681, DOI 10.1111/j.1365-2141.2004.04970.x
   Blade Joan, 1998, British Journal of Haematology, V102, P1115, DOI 10.1046/j.1365-2141.1998.00930.x
   Cancer Therapy Evaluation Program, 2006, COMM TERM CRIT ADV E
   Comenzo RL, 2002, BLOOD, V99, P4276, DOI 10.1182/blood.V99.12.4276
   Comenzo RL, 1998, BLOOD, V91, P3662
   Davies FE, 2004, BLOOD, V104, P2395
   Dhodapkar MV, 2004, BLOOD, V104, P3520, DOI 10.1182/blood-2004-05-1924
   Dimopoulos MA, 2004, HEMATOL J, V5, P112, DOI 10.1038/sj.thj.6200326
   Dispenzieri A, 2003, AMYLOID, V10, P257, DOI 10.3109/13506120309041743
   Dispenzieri A, 2006, BLOOD, V107, P3378, DOI 10.1182/blood-2005-07-2922
   Dispenzieri A, 2001, J CLIN ONCOL, V19, P3350, DOI 10.1200/JCO.2001.19.14.3350
   Dispenzieri A, 2004, BLOOD, V103, P3960, DOI 10.1182/blood-2003-12-4192
   DISPENZIERI A, 2004, BLOOD, V104, P4920
   Garcia-Sanz Ramon, 2002, Hematol J, V3, P43
   Gertz MA, 2005, AM J HEMATOL, V79, P319, DOI 10.1002/ajh.20381
   GERTZ MA, 1991, BLOOD, V77, P257
   Gertz MA, 1999, J CLIN ONCOL, V17, P262, DOI 10.1200/JCO.1999.17.1.262
   Goodman H. J. B., 2005, HEMATOLOGICA S1, V90, P201
   Goodman HJB, 2004, BLOOD, V104, p216A, DOI 10.1182/blood.V104.11.755.755
   HAWKINS PN, 1990, NEW ENGL J MED, V323, P508, DOI 10.1056/NEJM199008233230803
   Jaccard A, 2005, BLOOD, V106, p127A
   Katzmann JA, 2002, CLIN CHEM, V48, P1437
   Kyle RA, 1997, NEW ENGL J MED, V336, P1202, DOI 10.1056/NEJM199704243361702
   KYLE RA, 1992, BLOOD, V79, P1817
   Lachmann HJ, 2002, NEW ENGL J MED, V346, P1786, DOI 10.1056/NEJMoa013354
   Lachmann HJ, 2003, BRIT J HAEMATOL, V122, P78, DOI 10.1046/j.1365-2141.2003.04433.x
   Mead GP, 2004, BRIT J HAEMATOL, V126, P348, DOI 10.1111/j.1365-2141.2004.05045.x
   Moreau P, 1998, BRIT J HAEMATOL, V101, P766, DOI 10.1046/j.1365-2141.1998.00772.x
   OKEN MM, 1982, AM J CLIN ONCOL-CANC, V5, P649, DOI 10.1097/00000421-198212000-00014
   Palladini G, 2005, BLOOD, V105, P2949, DOI 10.1182/blood-2004-08-3231
   Palladini G, 2004, BLOOD, V103, P2936, DOI 10.1182/blood-2003-08-2788
   Rajkumar SV, 2006, J CLIN ONCOL, V24, P431, DOI 10.1200/JCO.2005.03.0221
   Sanchorawala V, 2005, BONE MARROW TRANSPL, V36, P597, DOI 10.1038/sj.bmt.1705106
   Seldin DC, 2003, CLIN LYMPHOMA, V3, P241, DOI 10.3816/CLM.2003.n.005
   Skinner M, 2004, ANN INTERN MED, V140, P85, DOI 10.7326/0003-4819-140-2-200401200-00008
NR 40
TC 171
Z9 188
U1 0
U2 3
PU AMER SOC HEMATOLOGY
PI WASHINGTON
PA 2021 L ST NW, SUITE 900, WASHINGTON, DC 20036 USA
SN 0006-4971
EI 1528-0020
J9 BLOOD
JI Blood
PD JAN 15
PY 2007
VL 109
IS 2
BP 457
EP 464
DI 10.1182/blood-2006-07-035352
PG 8
WC Hematology
WE Science Citation Index Expanded (SCI-EXPANDED)
SC Hematology
GA 125BN
UT WOS:000243416600015
PM 16990593
OA Bronze
DA 2024-04-28
ER

PT J
AU Medarametla, GD
   Kahlon, RS
   Mahitha, L
   Shariff, S
   Vakkalagadda, NP
   Chopra, H
   Kamal, MA
   Patel, N
   Sethi, Y
   Kaka, N
AF Medarametla, Gnana Deepthi
   Kahlon, Ripudaman Singh
   Mahitha, Lampimukhi
   Shariff, Sanobar
   Vakkalagadda, Naga Praneeth
   Chopra, Hitesh
   Kamal, Mohammad Amjad
   Patel, Neil
   Sethi, Yashendra
   Kaka, Nirja
TI CARDIAC AMYLOIDOSIS: EVOLVING PATHOGENESIS, MULTIMODAL DIAGNOSTICS, AND
   PRINCIPLES OF TREATMENT
SO EXCLI JOURNAL
LA English
DT Review
DE Cardiac amyloidosis; ATTR amyloidosis; gene therapy; amyloid;
   cardiomyopathy; CRISPR
ID TRANSTHYRETIN ISOLEUCINE 122; PRIMARY SYSTEMIC AMYLOIDOSIS; LIGHT-CHAIN
   AMYLOIDOSIS; CLINICAL-PRACTICE; AORTIC-STENOSIS; AL AMYLOIDOSIS;
   HEART-FAILURE; MANAGEMENT; INVOLVEMENT; FIBRIL
AB Amyloidosis is a protein deposition disorder in which insoluble fibril structures accumulate in the bodily tissues damaging the organ function. Cardiac amyloidosis is a severe but under-reported medical condition characterized by the accumulation of amyloid in the extracellular area of the myocardium, which results in thickening and stiff-ening of ventricular walls. Cardiac amyloidosis has recently gained much attention with its slowly surging inci-dence. With this study, we seek to comprehensively compile the pathophysiology and clinical picture of cardiac amyloidosis subtypes, extending a clinically oriented, up-to-date clinical approach to diagnosis and therapy. Car-diac amyloidosis can be caused by rare genetic mutations which may be inherited or acquired. The growing inci-dence can be attributed to advancements in imaging methods and other diagnostic modalities. Most occurrences of cardiac amyloidosis result from two forms of precursor protein: transthyretin [TTR] amyloid and immunoglobu-lin-derived light-chain amyloid. Prompt identification of cardiac amyloidosis can facilitate the implementation of evolving therapeutic interventions to enhance the outcomes. The modalities for the management of CA have evolved significantly in the last ten years. Apart from therapies for modifying disease and heart failure, a myriad of novel therapeutic approaches that target specific aspects of the disease, including gene therapies, are being researched. These aim at impeding its progression and improving clinical outcomes.
C1 [Medarametla, Gnana Deepthi] Pranavi Childrens & Eye Hosp, Kandukuru, Andhra Prades, India.
   [Medarametla, Gnana Deepthi; Kahlon, Ripudaman Singh; Mahitha, Lampimukhi; Shariff, Sanobar; Vakkalagadda, Naga Praneeth; Patel, Neil; Sethi, Yashendra; Kaka, Nirja] Pear Res, Dehra Dun, India.
   [Kahlon, Ripudaman Singh] Govt Med Coll, Amritsar, Punjab, India.
   [Mahitha, Lampimukhi] Rangaraya Med Coll, Kakinada, Andhra Prades, India.
   [Shariff, Sanobar] Yerevan State Med Univ, Yerevan, Armenia.
   [Vakkalagadda, Naga Praneeth] Guntur Med Coll, Guntur, Andhra Pradesh, India.
   [Chopra, Hitesh] Saveetha Inst Med & Tech Sci, Saveetha Sch Engn, Dept Biosci, Chennai 602105, Tamil Nadu, India.
   [Kamal, Mohammad Amjad] Sichuan Univ, West China Hosp, Inst Syst Genet, Frontiers Sci Ctr Dis Related Mol Network, Chengdu, Peoples R China.
   [Kamal, Mohammad Amjad] King Abdulaziz Univ, King Fahd Med Res Ctr, Jeddah, Saudi Arabia.
   [Kamal, Mohammad Amjad] Daffodil Int Univ, Fac Allied Hlth Sci, Dept Pharm, Birulia, Bangladesh.
   [Kamal, Mohammad Amjad] Novel Global Community Educ Fdn, Enzymo, 7 Peterlee Pl, Hebersham, NSW 2770, Australia.
   [Patel, Neil; Kaka, Nirja] GMERS Med Coll, Himmatnagar, Gujarat, India.
   [Sethi, Yashendra] Govt Doon Med Coll, Dehra Dun, Uttaranchal, India.
C3 Yerevan State Medical University; Saveetha Institute of Medical &
   Technical Science; Saveetha School of Engineering; Sichuan University;
   King Abdulaziz University; Daffodil International University
RP Kaka, N (corresponding author), Pear Res, Dehra Dun, India.; Kamal, MA (corresponding author), Novel Global Community Educ Fdn, Enzymo, 7 Peterlee Pl, Hebersham, NSW 2770, Australia.
EM rrs.usa.au@gmail.com; nirja@pearresearch.com
RI Chopra, Hitesh/AAA-6925-2021; Kamal, Mohammad Amjad/J-2918-2014; Sethi,
   Yashendra/ISU-9357-2023
OI Chopra, Hitesh/0000-0001-8867-7603; Kamal, Mohammad
   Amjad/0000-0003-0088-0565; Kaka, Nirja/0000-0003-4379-9265
CR Adams D, 2018, NEW ENGL J MED, V379, P11, DOI 10.1056/NEJMoa1716153
   Adams D, 2023, AMYLOID, V30, P18, DOI 10.1080/13506129.2022.2091985
   Anderson KC, 2005, SEMIN HEMATOL, V42, pS3, DOI 10.1053/j.seminhematol.2005.10.001
   Antoni G, 2013, J NUCL MED, V54, P213, DOI 10.2967/jnumed.111.102053
   Benson MD, 2018, NEW ENGL J MED, V379, P22, DOI 10.1056/NEJMoa1716793
   Benson MD, 2020, AMYLOID, V27, P217, DOI 10.1080/13506129.2020.1835263
   Bergström J, 2005, J PATHOL, V206, P224, DOI 10.1002/path.1759
   Berk JL, 2013, JAMA-J AM MED ASSOC, V310, P2658, DOI 10.1001/jama.2013.283815
   Bhogal S, 2018, CURR PROB CARDIOLOGY, V43, P10, DOI 10.1016/j.cpcardiol.2017.04.003
   Bird J, 2004, BRIT J HAEMATOL, V125, P681, DOI 10.1111/j.1365-2141.2004.04970.x
   Bodin K, 2010, NATURE, V468, P93, DOI 10.1038/nature09494
   Bulawa CE, 2012, P NATL ACAD SCI USA, V109, P9629, DOI 10.1073/pnas.1121005109
   Buxbaum JN, 2018, NEW ENGL J MED, V379, P82, DOI 10.1056/NEJMe1805499
   Buxbaum JN, 2012, FASEB J, V26, P2283, DOI 10.1096/fj.11-189571
   Cappelli F, 2020, CAN J CARDIOL, V36, P424, DOI 10.1016/j.cjca.2019.12.020
   Cardoso I, 2003, FASEB J, V17, P803, DOI 10.1096/fj.02-0764com
   CASSIDY JT, 1961, ANN INTERN MED, V55, P989, DOI 10.7326/0003-4819-55-6-989
   Castaño A, 2017, EUR HEART J, V38, P2879, DOI 10.1093/eurheartj/ehx350
   Castano Adam, 2012, Congest Heart Fail, V18, P315, DOI 10.1111/j.1751-7133.2012.00303.x
   Chen WG, 2012, CURR CARDIOL REP, V14, P226, DOI 10.1007/s11886-011-0239-5
   Comenzo RL, 1996, BLOOD, V88, P2801, DOI 10.1182/blood.V88.7.2801.bloodjournal8872801
   CORNWELL GG, 1983, AM J MED, V75, P618, DOI 10.1016/0002-9343(83)90443-6
   Cotella JI, 2023, ECHOCARDIOGR-J CARD, V40, P188, DOI 10.1111/echo.15516
   Cuddy SAM, 2020, JACC-CARDIOVASC IMAG, V13, P1325, DOI 10.1016/j.jcmg.2020.02.025
   CUETOGARCIA L, 1984, MAYO CLIN PROC, V59, P589, DOI 10.1016/S0025-6196(12)62409-4
   Di Giovanni B, 2019, EXPERT REV CARDIOVAS, V17, P673, DOI 10.1080/14779072.2019.1662723
   Dobson CM, 2003, NATURE, V426, P884, DOI 10.1038/nature02261
   Donnellan E, 2019, J CARDIOVASC ELECTR, V30, P2427, DOI 10.1111/jce.14180
   Dorbala S, 2019, J CARD FAIL, V25, P854, DOI [10.1016/j.cardfail.2019.08.002, 10.1016/j.cardfail.2019.08.001]
   Dorbala S, 2014, EUR J NUCL MED MOL I, V41, P1652, DOI 10.1007/s00259-014-2787-6
   Driscoll J.J., 2016, Exploring New Findings on Amyloidosis
   Dubrey SW, 2011, HEART, V97, P75, DOI 10.1136/hrt.2009.190405
   Dungu J, 2012, AM HEART J, V164, P72, DOI 10.1016/j.ahj.2012.04.013
   Eisenberg D, 2012, CELL, V148, P1188, DOI 10.1016/j.cell.2012.02.022
   El-Am EA, 2019, J AM COLL CARDIOL, V73, P589, DOI 10.1016/j.jacc.2018.10.079
   Emdin M, 2019, EUR HEART J, V40, P3699, DOI 10.1093/eurheartj/ehz298
   Fattori R, 1998, AM HEART J, V136, P824, DOI 10.1016/S0002-8703(98)70127-9
   Fikrle M, 2013, COR VASA, V55, pE60, DOI 10.1016/j.crvasa.2012.11.018
   Finn JD, 2018, CELL REP, V22, P2227, DOI 10.1016/j.celrep.2018.02.014
   Fontana M, 2014, JACC-CARDIOVASC IMAG, V7, P157, DOI 10.1016/j.jcmg.2013.10.008
   Gamez J, 2019, AMYLOID, V26, P74, DOI 10.1080/13506129.2019.1597702
   Gertz MA, 2005, AM J HEMATOL, V79, P319, DOI 10.1002/ajh.20381
   Gertz MA, 2015, J AM COLL CARDIOL, V66, P2451, DOI 10.1016/j.jacc.2015.09.075
   Giancaterino S, 2020, JACC-CLIN ELECTROPHY, V6, P351, DOI 10.1016/j.jacep.2020.01.004
   Gillmore JD, 2021, NEW ENGL J MED, V385, P493, DOI 10.1056/NEJMoa2107454
   Gillmore JD, 2018, EUR HEART J, V39, P2799, DOI 10.1093/eurheartj/ehx589
   Gladden JD, 2014, PFLUG ARCH EUR J PHY, V466, P1037, DOI 10.1007/s00424-014-1480-8
   González-López E, 2017, EUR HEART J, V38, P1895, DOI 10.1093/eurheartj/ehx043
   González-López E, 2015, EUR HEART J, V36, P2585, DOI 10.1093/eurheartj/ehv338
   Goto S, 2021, NAT COMMUN, V12, DOI 10.1038/s41467-021-22877-8
   Grif JM, 2021, JACC-CARDIOONCOL, V3, P488, DOI 10.1016/j.jaccao.2021.06.006
   Habtemariam BA, 2021, CLIN PHARMACOL THER, V109, P372, DOI 10.1002/cpt.1974
   Hanna M, 2020, J AM COLL CARDIOL, V75, P2851, DOI 10.1016/j.jacc.2020.04.022
   Hosoi A, 2016, J BIOL CHEM, V291, P25096, DOI 10.1074/jbc.M116.738138
   Huang JH, 2015, INT HEART J, V56, P522, DOI 10.1536/ihj.15-005
   Huda A, 2021, NAT COMMUN, V12, DOI 10.1038/s41467-021-22876-9
   Jacobson DR, 1997, NEW ENGL J MED, V336, P466, DOI 10.1056/NEJM199702133360703
   Judge DP, 2019, J AM COLL CARDIOL, V74, P285, DOI 10.1016/j.jacc.2019.03.012
   Jung Mi Hyang, 2019, J Cardiovasc Imaging, V27, P156, DOI 10.4250/jcvi.2019.27.e15
   Jung MH, 2022, DIAGNOSTICS, V12, DOI 10.3390/diagnostics12030627
   Kero T, 2020, J NUCL CARDIOL, V27, P774, DOI 10.1007/s12350-018-1349-x
   KILPATRICK TR, 1967, MED CLIN N AM, V51, P959, DOI 10.1016/S0025-7125(16)33009-7
   Kinahan PE, 2010, SEMIN ULTRASOUND CT, V31, P496, DOI 10.1053/j.sult.2010.10.001
   Kittleson MM, 2023, J AM COLL CARDIOL, V81, P1076, DOI 10.1016/j.jacc.2022.11.022
   Kramer CM, 2013, J CARDIOVASC MAGN R, V15, DOI 10.1186/1532-429X-15-91
   Kristen AV, 2019, NEURODEGENER DIS MAN, V9, P5, DOI 10.2217/nmt-2018-0033
   Kristen AV, 2015, AMYLOID, V22, P132, DOI 10.3109/13506129.2015.1020153
   Kyriakou P, 2018, BMC CARDIOVASC DISOR, V18, DOI 10.1186/s12872-018-0952-8
   Lang RM, 2015, J AM SOC ECHOCARDIOG, V28, P1, DOI 10.1016/j.echo.2014.10.003
   Law WP, 2016, J NUCL MED, V57, P1733, DOI 10.2967/jnumed.115.169870
   Lee MH, 2013, KOREAN CIRC J, V43, P752, DOI 10.4070/kcj.2013.43.11.752
   Lee SP, 2015, JACC-CARDIOVASC IMAG, V8, P50, DOI 10.1016/j.jcmg.2014.09.018
   Lentzsch S, 2020, J CLIN ONCOL, V38, P1455, DOI 10.1200/JCO.19.01721
   Li WJ, 2021, DIAGNOSTICS, V11, DOI 10.3390/diagnostics11060996
   Lisenko K, 2016, CANCER MED-US, V5, P1464, DOI 10.1002/cam4.725
   Longhi S, 2015, AMYLOID, V22, P147, DOI 10.3109/13506129.2015.1028616
   Mangione PP, 2014, P NATL ACAD SCI USA, V111, P1539, DOI 10.1073/pnas.1317488111
   Manolis AS, 2019, EUR J INTERN MED, V67, P1, DOI 10.1016/j.ejim.2019.07.022
   Manwani R, 2018, AMYLOID, V25, P247, DOI 10.1080/13506129.2018.1552852
   Martinez-Naharro A, 2020, NAT REV CARDIOL, V17, P413, DOI 10.1038/s41569-020-0334-7
   Maurer MS, 2019, CIRC-HEART FAIL, V12, DOI 10.1161/CIRCHEARTFAILURE.119.006075
   Maurer MS, 2018, NEW ENGL J MED, V379, P1007, DOI 10.1056/NEJMoa1805689
   Maurer MS, 2017, CIRCULATION, V135, P1357, DOI 10.1161/CIRCULATIONAHA.116.024438
   Maurer MS, 2016, J AM COLL CARDIOL, V68, P161, DOI 10.1016/j.jacc.2016.03.596
   Maurer MS, 2015, AM J MED, V128, P1275, DOI 10.1016/j.amjmed.2015.05.039
   Maurizi N, 2020, INT J CARDIOL, V300, P191, DOI 10.1016/j.ijcard.2019.07.051
   Merlini G, 2003, NEW ENGL J MED, V349, P583, DOI 10.1056/NEJMra023144
   Moreau P, 1998, BRIT J HAEMATOL, V101, P766, DOI 10.1046/j.1365-2141.1998.00772.x
   Muchtar E, 2018, AMYLOID, V25, P86, DOI 10.1080/13506129.2018.1449744
   Murtagh B, 2005, AM J CARDIOL, V95, P535, DOI 10.1016/j.amjcard.2004.10.028
   Mussinelli R, 2013, ANN NONINVAS ELECTRO, V18, P271, DOI 10.1111/anec.12036
   Nagueh SF, 2009, J AM SOC ECHOCARDIOG, V22, P107, DOI [10.1016/j.echo.2008.11.023, 10.1093/ejechocard/jep007]
   Naiki H, 1999, METHOD ENZYMOL, V309, P305
   Nicol M, 2020, EUR HEART J-CARD IMG, V21, P542, DOI 10.1093/ehjci/jez180
   Obici L, 2012, AMYLOID, V19, P34, DOI 10.3109/13506129.2012.678508
   Oerlemans MIFJ, 2019, NETH HEART J, V27, P525, DOI 10.1007/s12471-019-1299-1
   Papingiotis G., 2021, eJ Cardiol Pract, V19, P19
   Park J, 2020, ANN PHARMACOTHER, V54, P470, DOI 10.1177/1060028019888489
   Patel KS, 2015, J INTERN MED, V278, P126, DOI 10.1111/joim.12383
   Patel RK, 2021, CIRC-CARDIOVASC IMAG, V14, P542, DOI 10.1161/CIRCIMAGING.121.009025
   Penchala SC, 2013, P NATL ACAD SCI USA, V110, P9992, DOI 10.1073/pnas.1300761110
   Phelan D, 2012, HEART, V98, P1442, DOI 10.1136/heartjnl-2012-302353
   Porcari A, 2023, CARDIOVASC RES, V118, P3517, DOI 10.1093/cvr/cvac119
   Rajkumar SV, 2005, J CLIN ONCOL, V23, P630, DOI 10.1200/JCO.2005.11.030
   Ramirez-Alvarado M., 2011, WILEY SERIES PROTEIN
   Rapezzi C, 2011, JACC-CARDIOVASC IMAG, V4, P659, DOI 10.1016/j.jcmg.2011.03.016
   Reisinger J, 1997, J AM COLL CARDIOL, V30, P1046, DOI 10.1016/S0735-1097(97)00267-2
   Ren C, 2021, EJNMMI PHYS, V8, DOI 10.1186/s40658-020-00342-7
   Rezk T, 2019, BRIT J HAEMATOL, V186, P460, DOI 10.1111/bjh.15955
   Richards DB, 2018, SCI TRANSL MED, V10, DOI 10.1126/scitranslmed.aan3128
   Rowczenio DM, 2014, HUM MUTAT, V35, pE2403, DOI 10.1002/humu.22619
   Ruberg FL, 2019, J AM COLL CARDIOL, V73, P2872, DOI 10.1016/j.jacc.2019.04.003
   Ruberg FL, 2012, CIRCULATION, V126, P1286, DOI 10.1161/CIRCULATIONAHA.111.078915
   RUBINOW A, 1978, ANN INTERN MED, V88, P781, DOI 10.7326/0003-4819-88-6-781
   Sabnis S, 2018, MOL THER, V26, P1509, DOI 10.1016/j.ymthe.2018.03.010
   Saelices L, 2015, J BIOL CHEM, V290, P28932, DOI 10.1074/jbc.M115.659912
   Sanchis K, 2019, AMYLOID, V26, P128, DOI 10.1080/13506129.2019.1620724
   Macedo AVS, 2020, CURR TREAT OPTION ON, V21, DOI 10.1007/s11864-020-00738-8
   Scheel PJ, 2022, FRONT CARDIOVASC MED, V9, DOI 10.3389/fcvm.2022.787618
   Selvanayagam JB, 2007, J AM COLL CARDIOL, V50, P2101, DOI 10.1016/j.jacc.2007.08.028
   Sethi Y, 2023, CURR PROB CARDIOLOGY, V48, DOI 10.1016/j.cpcardiol.2023.101741
   Sharpley FA, 2020, HAEMATOLOGICA, V105, P1405, DOI 10.3324/haematol.2019.217695
   Si JB, 2021, INT J MOL SCI, V22, DOI 10.3390/ijms22094429
   Solomon SD, 2019, CIRCULATION, V139, P431, DOI 10.1161/CIRCULATIONAHA.118.035831
   Spoladore R, 2021, EXPERT OPIN PHARMACO, V22, P469, DOI 10.1080/14656566.2020.1836159
   Staron A, 2021, BLOOD CANCER J, V11, DOI 10.1038/s41408-021-00529-w
   Stevens FJ, 2000, CELL MOL LIFE SCI, V57, P441, DOI 10.1007/PL00000706
   Swiger KJ, 2016, AMYLOID, V23, P242, DOI 10.1080/13506129.2016.1242480
   Tanskanen M, 2008, ANN MED, V40, P232, DOI 10.1080/07853890701842988
   Ternacle J, 2019, J AM COLL CARDIOL, V74, P2638, DOI 10.1016/j.jacc.2019.09.056
   Treglia G, 2018, EUR J NUCL MED MOL I, V45, P1945, DOI 10.1007/s00259-018-4013-4
   Treibel TA, 2016, CIRC-CARDIOVASC IMAG, V9, DOI 10.1161/CIRCIMAGING.116.005066
   Wang TKM, 2020, WORLD J RADIOL, V12, P87, DOI 10.4329/wjr.v12.i6.87
   Wassmuth R, 2011, EUR RADIOL, V21, P1643, DOI 10.1007/s00330-011-2109-3
   Wechalekar AD, 2016, LANCET, V387, P2641, DOI 10.1016/S0140-6736(15)01274-X
   Welzel T, 2021, FRONT IMMUNOL, V12, DOI 10.3389/fimmu.2021.516427
   WESTERMARK P, 1990, P NATL ACAD SCI USA, V87, P2843, DOI 10.1073/pnas.87.7.2843
   Wickner S, 1999, SCIENCE, V286, P1888, DOI 10.1126/science.286.5446.1888
   Wieczorek E, 2021, CELLS-BASEL, V10, DOI 10.3390/cells10071768
   Writing Grp, 2020, J NUCL CARDIOL, V27, P659, DOI 10.1007/s12350-019-01761-5
   Yamamoto H, 2019, ESC HEART FAIL, V6, P1128, DOI 10.1002/ehf2.12518
   Yamamoto Hiroyuki, 2018, J Med Case Rep, V12, P370, DOI 10.1186/s13256-018-1931-5
   Zhang F, 2013, ARCH BIOCHEM BIOPHYS, V535, P120, DOI 10.1016/j.abb.2013.03.005
   Zhang J, 2018, CIRCULATION, V138, P1623, DOI 10.1161/CIRCULATIONAHA.118.034338
   Zhang Q, 2021, CIRCULATION, V144, P589, DOI 10.1161/CIRCULATIONAHA.121.054432
   Zhao L, 2013, BIOCHEMISTRY-US, V52, P1913, DOI 10.1021/bi301313b
NR 146
TC 0
Z9 0
U1 1
U2 2
PU EXCLI JOURNAL MANAGING OFFICE
PI DORTMUND
PA LEIBNIZ RESEARCH CENTRE WORKING ENVIRONMENT & HUMAN FACTORS EXCLI
   JOURNAL, ARDEYSTR 67, DORTMUND, D-44139, GERMANY
SN 1611-2156
J9 EXCLI J
JI EXCLI J.
PY 2023
VL 22
BP 781
EP 808
DI 10.17179/excli2023-6284
PG 28
WC Biology
WE Science Citation Index Expanded (SCI-EXPANDED)
SC Life Sciences & Biomedicine - Other Topics
GA O8OF1
UT WOS:001046344300001
PM 37720240
DA 2024-04-28
ER

PT J
AU Pelaez-Aguilar, AE
   Valdés-García, G
   French-Pacheco, L
   Pastor, N
   Amero, C
   Rivillas-Acevedo, L
AF Pelaez-Aguilar, Angel E.
   Valdes-Garcia, Gilberto
   French-Pacheco, Leidys
   Pastor, Nina
   Amero, Carlos
   Rivillas-Acevedo, Lina
TI Site-Specific Interactions with Copper Promote Amyloid Fibril Formation
   for λ6aJL2-R24G
SO ACS OMEGA
LA English
DT Article
ID TRACE-ELEMENTS; LIGHT-CHAINS; MULTIPLE-MYELOMA; STRUCTURAL BASIS;
   ALPHA-SYNUCLEIN; AL AMYLOIDOSIS; FORCE-FIELD; BINDING; AGGREGATION;
   ALZHEIMERS
AB Light-chain amyloidosis (AL) is one of the most common systemic amyloidoses, and it is characterized by the deposition of immunoglobulin light chain (LC) variable domains as insoluble amyloid fibers in vital organs and tissues. The recombinant protein 6aJL2-R24G contains lambda 6a and JL2 germline genes and also contains the Arg24 by Gly substitution. This mutation is present in 25% of all amyloid-associated lambda 6 LC cases, reduces protein stability, and increases the propensity to form amyloid fibers. In this study, it was found that the interaction of 6aJL2-R24G with Cu(II) decreases the thermal stability of the protein and accelerates the amyloid fibril formation, as observed by fluorescence spectroscopy. Isothermal calorimetry titration showed that Cu(II) binds to the protein with micromolar affinity. His99 may be one of the main Cu(II) interaction sites, as observed by nuclear magnetic resonance spectroscopy. The binding of Cu(II) to His99 induces larger fluctuations of the CDR1 and loop C '', as shown by molecular dynamics simulations. Thus, Cu(II) binding may be inducing the loss of interactions between CDR3 and CDR1, making the protein less stable and more prone to form amyloid fibers. This study provides insights into the mechanism of metal-induced aggregation of the 6aJL2-R24G protein and sheds light on the bio-inorganic understanding of AL disease.
C1 [Pelaez-Aguilar, Angel E.; Pastor, Nina; Rivillas-Acevedo, Lina] Univ Autonoma Estado Morelos, Ctr Invest Dinam Celular IICBA, Cuernavaca 62209, Morelos, Mexico.
   [Valdes-Garcia, Gilberto; Pastor, Nina] Univ Nacl Autonoma Mexico, Inst Biotecnol, Dept Mol Med & Bioproc, Cuernavaca 62210, Morelos, Mexico.
   [French-Pacheco, Leidys; Amero, Carlos] Univ Autonoma Estado Morelos, Ctr Invest Quim IICBA, Cuernavaca 62209, Morelos, Mexico.
C3 Universidad Autonoma del Estado de Morelos; Universidad Nacional
   Autonoma de Mexico; Universidad Autonoma del Estado de Morelos
RP Rivillas-Acevedo, L (corresponding author), Univ Autonoma Estado Morelos, Ctr Invest Dinam Celular IICBA, Cuernavaca 62209, Morelos, Mexico.
EM lrivillas@uaem.mx
RI Amero, Carlos/AAE-7733-2020; Rivillas-Acevedo, Lina/AAE-8801-2020;
   Pastor, Nina/HPH-4825-2023
OI Amero, Carlos/0000-0001-6300-0241; Pastor, Nina/0000-0001-7755-2936;
   Rivillas-Acevedo, Lina/0000-0002-1633-2064; French-Pacheco,
   Leidys/0000-0002-4053-5013
FU CONACYT
FX This research was funded by the CONACYT grant AI-S22109. A.E.P.-A. and
   L.F.-P. thank CONACYT for PhD fellowships.
CR Abraham Mark James, 2015, SoftwareX, V1-2, P19, DOI 10.1016/j.softx.2015.06.001
   Abraham RS, 2003, BLOOD, V101, P3801, DOI 10.1182/blood-2002-09-2707
   Akçil E, 2003, BIOL TRACE ELEM RES, V93, P95, DOI 10.1385/BTER:93:1-3:95
   Binolfi A, 2006, J AM CHEM SOC, V128, P9893, DOI 10.1021/ja0618649
   Blancas-Mejia LM, 2018, CHEM COMMUN, V54, P10664, DOI 10.1039/c8cc04396e
   Bodi K, 2009, AMYLOID, V16, P1, DOI 10.1080/13506120802676781
   Borotto NB, 2017, BIOCHEMISTRY-US, V56, P1095, DOI 10.1021/acs.biochem.6b01198
   Brender JR, 2010, J AM CHEM SOC, V132, P8973, DOI 10.1021/ja1007867
   Brody T., 1999, Nutritional Biochemistry, P693
   Brumshtein B, 2014, J BIOL CHEM, V289, P27513, DOI 10.1074/jbc.M114.585638
   CHANG LY, 1994, MOL IMMUNOL, V31, P531
   Chiti F, 2009, NAT CHEM BIOL, V5, P15, DOI 10.1038/nchembio.131
   Clore GM, 2009, CHEM REV, V109, P4108, DOI 10.1021/cr900033p
   Comenzo RL, 2001, BLOOD, V98, P714, DOI 10.1182/blood.V98.3.714
   Conte-Daban A, 2017, ANAL CHEM, V89, P2155, DOI 10.1021/acs.analchem.6b04979
   Davis DP, 2001, J MOL BIOL, V313, P1021, DOI 10.1006/jmbi.2001.5092
   Yauner LD, 2008, PROTEINS, V72, P684, DOI 10.1002/prot.21934
   DELAGLIO F, 1995, J BIOMOL NMR, V6, P277, DOI 10.1007/BF00197809
   Dobson CM, 2003, NATURE, V426, P884, DOI 10.1038/nature02261
   Dong J, 2014, BIOCHEMISTRY-US, V53, P1263, DOI 10.1021/bi4016583
   Eakin CM, 2002, BIOCHEMISTRY-US, V41, P10646, DOI 10.1021/bi025944a
   Ellingsen DG, 2015, HANDBOOK ON THE TOXICOLOGY OF METALS, VOL I & II, 4TH EDITION, P765, DOI 10.1016/B978-0-444-59453-2.00035-4
   ESSMANN U, 1995, J CHEM PHYS, V103, P8577, DOI 10.1063/1.470117
   Exley C, 2012, J DIABETES RES CLIN, V1, P3, DOI [DOI 10.7243/2050-0866-1-3, 10.7243/2050-0866-1-3]
   Gaggelli E, 2006, CHEM REV, V106, P1995, DOI 10.1021/cr040410w
   GALLO G, 1989, SEMIN HEMATOL, V26, P234
   González-Andrade M, 2013, FEBS J, V280, P6173, DOI 10.1111/febs.12538
   GOTO Y, 1979, J BIOCHEM-TOKYO, V86, P1433, DOI 10.1093/oxfordjournals.jbchem.a132661
   Goto Y.- H., 2018, NUCLEIC ACIDS RES, V46, pW315
   Hess B, 1997, J COMPUT CHEM, V18, P1463, DOI 10.1002/(SICI)1096-987X(199709)18:12<1463::AID-JCC4>3.0.CO;2-H
   Humphrey W, 1996, J MOL GRAPH MODEL, V14, P33, DOI 10.1016/0263-7855(96)00018-5
   HUTTON JC, 1989, DIABETOLOGIA, V32, P271, DOI 10.1007/BF00265542
   IGGO N, 1989, Q J MED, V73, P903
   Jobling MF, 2001, BIOCHEMISTRY-US, V40, P8073, DOI 10.1021/bi0029088
   Jorgensen WL, 1996, J AM CHEM SOC, V118, P11225, DOI 10.1021/ja9621760
   Kaminski GA, 2001, J PHYS CHEM B, V105, P6474, DOI 10.1021/jp003919d
   Keller S, 2012, ANAL CHEM, V84, P5066, DOI 10.1021/ac3007522
   Kim YS, 2000, J BIOL CHEM, V275, P1570, DOI 10.1074/jbc.275.3.1570
   Liao QH, 2015, J PHYS CHEM LETT, V6, P2657, DOI 10.1021/acs.jpclett.5b01122
   Linder MC, 1996, AM J CLIN NUTR, V63, P797
   Lovell MA, 1998, J NEUROL SCI, V158, P47, DOI 10.1016/S0022-510X(98)00092-6
   Maya-Martinez R, 2015, BIOCHEM BIOPH RES CO, V456, P695, DOI 10.1016/j.bbrc.2014.12.044
   Merlini G, 2017, HEMATOL-AM SOC HEMAT, P1, DOI 10.1182/asheducation-2017.1.1
   Micsonai A, 2015, P NATL ACAD SCI USA, V112, pE3095, DOI 10.1073/pnas.1500851112
   Miura T, 2000, BIOCHEMISTRY-US, V39, P7024, DOI 10.1021/bi0002479
   OWEN CA, 1975, P SOC EXP BIOL MED, V149, P681
   OZAKI S, 1994, CLIN IMMUNOL IMMUNOP, V71, P183, DOI 10.1006/clin.1994.1070
   PARRINELLO M, 1981, J APPL PHYS, V52, P7182, DOI 10.1063/1.328693
   Perfetti V, 2002, BLOOD, V100, P948, DOI 10.1182/blood-2002-01-0114
   Poshusta TL, 2009, PLOS ONE, V4, DOI 10.1371/journal.pone.0005169
   Richardson JS, 2002, P NATL ACAD SCI USA, V99, P2754, DOI 10.1073/pnas.052706099
   Rivillas-Acevedo L, 2015, INORG CHEM, V54, P3788, DOI 10.1021/ic502945k
   Flores CR, 2011, DIABETES RES CLIN PR, V91, P333, DOI 10.1016/j.diabres.2010.12.014
   Rostagno A., 1999, BR J HAEMATOL
   Rudino-Pinera EPelaez-AguilarAE., 2019, BIOCH BIOPHYS REP, V20
   Sanders P W, 1993, Curr Opin Nephrol Hypertens, V2, P246, DOI 10.1097/00041552-199303000-00011
   SHAPIRO AL, 1966, NATURE, V211, P243, DOI 10.1038/211243a0
   SHENKIN A, 1995, NUTRITION, V11, P100
   SOLOMON A, 1991, NEW ENGL J MED, V324, P1845, DOI 10.1056/NEJM199106273242603
   SOLOMON A, 1982, J CLIN INVEST, V70, P453, DOI 10.1172/JCI110635
   Soragni A, 2008, BIOCHEMISTRY-US, V47, P10841, DOI 10.1021/bi8008856
   Srikanth R, 2009, BIOCHEMISTRY-US, V48, P9871, DOI 10.1021/bi901172y
   Swuec P, 2019, NAT COMMUN, V10, DOI 10.1038/s41467-019-09133-w
   Tanaka A, 2009, ENDOCR J, V56, P699, DOI 10.1507/endocrj.K09E-051
   Tapiero H, 2003, BIOMED PHARMACOTHER, V57, P386, DOI 10.1016/S0753-3322(03)00012-X
   Thackray AM, 2002, BIOCHEM J, V362, P253, DOI 10.1042/0264-6021:3620253
   Tougu V, 2008, J NEUROCHEM, V104, P1249, DOI 10.1111/j.1471-4159.2007.05061.x
   Uversky VN, 2001, J BIOL CHEM, V276, P44284, DOI 10.1074/jbc.M105343200
   Valdés-García G, 2017, BIOPOLYMERS, V107, DOI 10.1002/bip.23027
   Velázquez-López I, 2018, BBA-GEN SUBJECTS, V1862, P1656, DOI 10.1016/j.bbagen.2018.04.014
   Wall J, 1999, BIOCHEMISTRY-US, V38, P14101, DOI 10.1021/bi991131j
   Wall JS, 2004, J MOL RECOGNIT, V17, P323, DOI 10.1002/jmr.681
   Wells MA, 2006, BIOCHEM J, V399, P435, DOI 10.1042/BJ20060458
   Wetzel R, 1997, ADV PROTEIN CHEM, V50, P183, DOI 10.1016/S0065-3233(08)60322-8
   Wilkins MR, 1999, METH MOL B, V112, P531
   Zecca L, 2003, TRENDS NEUROSCI, V26, P578, DOI 10.1016/j.tins.2003.08.009
   Zhao HY, 2015, METHODS, V76, P137, DOI 10.1016/j.ymeth.2014.11.012
NR 77
TC 5
Z9 5
U1 1
U2 16
PU AMER CHEMICAL SOC
PI WASHINGTON
PA 1155 16TH ST, NW, WASHINGTON, DC 20036 USA
SN 2470-1343
J9 ACS OMEGA
JI ACS Omega
PD APR 7
PY 2020
VL 5
IS 13
BP 7085
EP 7095
DI 10.1021/acsomega.9b03220
PG 11
WC Chemistry, Multidisciplinary
WE Science Citation Index Expanded (SCI-EXPANDED)
SC Chemistry
GA LD0WQ
UT WOS:000525754500006
PM 32280849
OA Green Published
DA 2024-04-28
ER

PT J
AU Huang, CY
   Shun, CT
   Huang, KH
   Chen, J
   Pu, YS
AF Huang, CY
   Shun, CT
   Huang, KH
   Chen, J
   Pu, YS
TI Primary amyloidosis of the urinary bladder
SO JOURNAL OF THE FORMOSAN MEDICAL ASSOCIATION
LA English
DT Article
DE amyloid; hematuria; urothelial carcinoma
ID PRIMARY LOCALIZED AMYLOIDOSIS; TRACT
AB Amyloidosis is a systemic disease that usually occurs in the gastrointestinal tract or in muscular or adipose tissue. Primary amyloidosis of the urinary bladder is a rare disease that can mimic bladder cancer on cystoscopic examination as well as in its clinical presentation of painless gross hematuria. This report describes a 49-year-old male with repeated painless gross hematuria, who underwent transurethral resection of a suspected bladder tumor. Pathologic examination revealed papillary urothelial hyperplasia with vascular ectasia and no signs of malignancy. Massive gross hematuria occurred 2.5 years later. Cystoscopy showed multiple papillary lesions with yellowish-brown submucosal plaques on the posterior bladder wall. A second transurethral tumor resection was performed and histologic examination revealed plasma cell infiltration and eosinophilic amorphous deposits in the subepithelial stroma and vascular wall. The deposits were positive for Congo red and apple-green birefringence under polarized light examination but negative for Masson's trichrome stain, indicating that they were not fibrotic in nature. Hence, the diagnosis of amyloidosis of the urinary bladder was confirmed. Screening for amyloidosis was negative in other organ systems and the patient has remained disease-free up to the last follow-up 4 years after the second transurethral resection. Amyloidosis should be considered in the differential diagnosis of patients with recurrent hematuria who have symptoms characteristic of bladder cancer but negative pathologic study for malignancy. Correct diagnosis relies on clinical alertness and the use of a special staining technique during pathologic examination.
C1 Natl Taiwan Univ Hosp, Dept Urol, Taipei 100, Taiwan.
   Natl Taiwan Univ, Coll Med, Dept Forens Med, Taipei, Taiwan.
C3 National Taiwan University; National Taiwan University Hospital;
   National Taiwan University
RP Natl Taiwan Univ Hosp, Dept Urol, 7 Chung Shan S Rd, Taipei 100, Taiwan.
EM yspu@ha.mc.ntu.edu.tw
RI Shun, Chia-Tung/M-1400-2019; Huang, Chao/AAK-3228-2020; Huang,
   Chao/JJD-0553-2023
OI Huang, Chao/0000-0002-1157-4291; Huang, Chao/0000-0001-8775-3192; SHUN,
   CHIA-TUNG/0000-0002-0468-4468; Huang, Kuo-How/0000-0002-0989-0578;
   HUANG, CHAO-YUAN/0000-0002-9322-6062; PU,
   YEONG-SHIAU/0000-0002-2859-3966
CR Auge BK, 2000, J UROLOGY, V163, P1867, DOI 10.1016/S0022-5347(05)67567-2
   CALDAMONE AA, 1980, UROLOGY, V15, P174, DOI 10.1016/0090-4295(80)90416-1
   COHEN AS, 1967, NEW ENGL J MED, V277, P522, DOI 10.1056/NEJM196709072771006
   GARDNER JD, 1971, NEW ENGL J MED, V284, P1196
   GRAINGER R, 1988, UROLOGY, V31, P14, DOI 10.1016/0090-4295(88)90563-8
   GULMI FA, 1988, UROLOGY, V32, P161, DOI 10.1016/0090-4295(88)90322-6
   Krane R J, 1973, Urology, V2, P70, DOI 10.1016/0090-4295(73)90220-3
   LIVINGSTONE RR, 1989, J UROLOGY, V142, P1570, DOI 10.1016/S0022-5347(17)39168-1
   MALEK R S, 1971, British Journal of Urology, V43, P189
   MARK IR, 1995, J ROY SOC MED, V88, P320
   NURMI MJ, 1990, J UROLOGY, V143, P808, DOI 10.1016/S0022-5347(17)40103-0
   SYMMERS WSC, 1956, J CLIN PATHOL, V9, P187, DOI 10.1136/jcp.9.3.187
NR 12
TC 7
Z9 8
U1 0
U2 2
PU ELSEVIER TAIWAN
PI TAIPEI
PA RM N-412, 4F, CHIA HSIN BUILDING 11, NO 96, ZHONG SHAN N ROAD SEC 2,
   TAIPEI, 10449, TAIWAN
SN 0929-6646
EI 1876-0821
J9 J FORMOS MED ASSOC
JI J. Formos. Med. Assoc.
PD FEB
PY 2006
VL 105
IS 2
BP 164
EP 167
DI 10.1016/S0929-6646(09)60339-9
PG 4
WC Medicine, General & Internal
WE Science Citation Index Expanded (SCI-EXPANDED)
SC General & Internal Medicine
GA 014PZ
UT WOS:000235493600010
PM 16477338
DA 2024-04-28
ER

PT J
AU Merlini, G
   Sarosiek, S
   Benevolo, G
   Cao, XX
   Dimopoulos, M
   Garcia-Sanz, R
   Gatt, ME
   de Larrea, CF
   San-Miguel, J
   Treon, SP
   Minnema, MC
AF Merlini, Giampaolo
   Sarosiek, Shayna
   Benevolo, Giulia
   Cao, Xinxin
   Dimopoulos, Meletios
   Garcia-Sanz, Ramon
   Gatt, Moshe E.
   de Larrea, Carlos Fernandez
   San-Miguel, Jesus
   Treon, Steven P.
   Minnema, Monique C.
TI Report of Consensus Panel 6 from the 11 th International Workshop on
   Waldenstrom's Macroglobulinemia on Management of Waldenstrom's
   Macroglobulinemia Related Amyloidosis
SO SEMINARS IN HEMATOLOGY
LA English
DT Article
DE Waldenstrom macroglobulinemia; AL amyloidosis; Diagnostic criteria;
   Response assessment; Therapy; Red flags; Macroglossia; Periorbital
   purpura
ID IGM-RELATED AMYLOIDOSIS; DIAGNOSIS; IBRUTINIB
AB Consensus Panel 6 (CP6) of the 11th International Workshop on Waldenstrom's Macroglobulinemia (IWWM-11) was tasked with reviewing the state of the art for diagnosis, prognosis, and therapy of AL amyloidosis associated with Waldenstrom macroglobulinemia (WM). Since significant advances have been made in the management of AL amyloidosis an update for this rare disease associated with WM was necessary. The key recommendations from IWWM-11 CP6 included: (1) The need to improve the diagnostic process by recognizing red flags and using biomarkers and imaging; (2) The essential tests for appropriate workup; (3) The diagnostic flowchart, including mandatory amyloid typing, that improves the differential diagnosis with transthyretin amyloidosis; (4) Criteria for therapy response assessment; (5) State of the art of the treatment including therapy of wild type transthyretin amyloidosis associated with WM. & COPY; 2023 Elsevier Inc. All rights reserved.
C1 [Merlini, Giampaolo] IRCCS Policlin San Matteo, Amyloidosis Res & Treatment Ctr, Viale Golgi 19, I-27100 Pavia, Italy.
   [Merlini, Giampaolo] Univ Pavia, Pavia, Italy.
   [Sarosiek, Shayna; Treon, Steven P.] Harvard Med Sch, Dana Farber Canc Inst, Boston, MA USA.
   [Benevolo, Giulia] SSD Mieloma Unit & Clin Trial & SC Hematol U, Turin, Italy.
   [Cao, Xinxin] Chinese Acad Med Sci & Peking Union Med Coll, Peking Union Med Coll Hosp, Beijing, Peoples R China.
   [Dimopoulos, Meletios] Natl & Kapodistrian Univ Athens, Dept Clin Therapeut, Athens, Greece.
   [Garcia-Sanz, Ramon] Univ Hosp Salamanca, CIBERONC, Res Biomed Inst Salamanca, Hematol Dept, Salamanca, Spain.
   [Garcia-Sanz, Ramon] Univ Salamanca, Ctr Canc Res, IBMCC, CSIC, Salamanca, Spain.
   [Gatt, Moshe E.] Hebrew Univ Jerusalem, Fac Med, Hadassah Med Ctr, Dept Hematol, Jerusalem, Israel.
   [de Larrea, Carlos Fernandez] IDIBAPS Univ Barcelona, Hosp Clin Barcelona, Barcelona, Spain.
   [San-Miguel, Jesus] Clin Univ Navarra, Ctr Invest Med Aplicada, Ctr Invest Biomed Red Canc, Inst Invest Sanitaria Navarra, Pamplona, Navarra, Spain.
   [Minnema, Monique C.] Univ Med Ctr Utrecht, Dept Hematol, Utrecht, Utrecht, Netherlands.
C3 IRCCS Fondazione San Matteo; University of Pavia; Harvard University;
   Dana-Farber Cancer Institute; Harvard Medical School; Chinese Academy of
   Medical Sciences - Peking Union Medical College; Peking Union Medical
   College; Peking Union Medical College Hospital; National & Kapodistrian
   University of Athens; CIBER - Centro de Investigacion Biomedica en Red;
   CIBERONC; University of Salamanca; Consejo Superior de Investigaciones
   Cientificas (CSIC); CSIC-USAL - Instituto de Biologia Molecular y
   Celular del Cancer de Salamanca (IBMCC); Hebrew University of Jerusalem;
   Hadassah University Medical Center; University of Barcelona; Hospital
   Clinic de Barcelona; IDIBAPS; CIBER - Centro de Investigacion Biomedica
   en Red; CIBERONC; University of Navarra; Utrecht University; Utrecht
   University Medical Center
RP Merlini, G (corresponding author), IRCCS Policlin San Matteo, Amyloidosis Res & Treatment Ctr, Viale Golgi 19, I-27100 Pavia, Italy.
EM gmerlini@unipv.it
RI Garcia-Sanz, Ramon/B-7986-2017; Merlini, Giampaolo/A-3817-2008
OI Garcia-Sanz, Ramon/0000-0003-4120-2787; Merlini,
   Giampaolo/0000-0001-7680-3254
FU Beigene; BMS; GSK; Jansen Cilag; CDR life; Cellectar Biosciences; ADC
   Therapeutics; Bristol Myers Squibb; Novartis; Beigene Pharmaceuticals;
   Abbvie/Pharmacyclics; Janssen Pharmaceuticals; International
   Waldenstrom's Macroglobulinemia Foundation; Cellectar Biosciences, Inc.
FX GM has no disclosures. MCM received research funding from Beigene, and
   consulting fees from BMS, GSK, Jansen Cilag, and CDR life. SRS received
   research funding and/or consulting fees from Beigene, Cellectar
   Biosciences, and ADC Therapeutics. GB declares participation on advisory
   boards and speakers bureau for Janssen-Cilag, Bristol Myers Squibb and
   Novartis. SPT received research The authors gratefully acknowledge
   Beigene Pharmaceuticals, Abbvie/Pharmacyclics, Janssen Pharmaceuticals,
   the International Waldenstrom's Macroglobulinemia Foundation, and
   Cellectar Biosciences, Inc. for their support of the 11th International
   Workshop on Waldenstrom's Macroglobulinemia. Consensus panel reports of
   IWWM-11 are for educational purposes and should not be con- strued as
   offering specific medical advice for patients.
CR Basset M, 2022, CLIN CHEM LAB MED, V60, P386, DOI 10.1515/cclm-2021-0912
   Basset M, 2020, BLOOD, V135, P293, DOI 10.1182/blood.2019002762
   Bomsztyk J, 2022, BLOOD, V140, P2351, DOI 10.1182/blood-2022-160018
   Bumma N, 2022, FRONT NEUROL, V13, DOI 10.3389/fneur.2022.935936
   Castillo JJ, 2020, HEMATOL-AM SOC HEMAT, P372, DOI 10.1182/hematology.2020000121
   Garofalo M, 2021, NAT COMMUN, V12, DOI 10.1038/s41467-021-23880-9
   Gillmore JD, 2016, CIRCULATION, V133, P2404, DOI 10.1161/CIRCULATIONAHA.116.021612
   Kastritis E, 2021, AMYLOID, V28, P19, DOI 10.1080/13506129.2020.1802713
   Leguit RJ, 2021, CARDIOVASC PATHOL, V53, DOI 10.1016/j.carpath.2021.107348
   Merlini G, 2018, NAT REV DIS PRIMERS, V4, DOI 10.1038/s41572-018-0034-3
   Merlini G, 2017, HEMATOL-AM SOC HEMAT, P1, DOI 10.1182/asheducation-2017.1.1
   Milani P, 2016, BEST PRACT RES CL HA, V29, P241, DOI 10.1016/j.beha.2016.08.013
   Owen RG, 2013, BRIT J HAEMATOL, V160, P171, DOI 10.1111/bjh.12102
   Palladini G, 2021, AMYLOID, V28, P1, DOI 10.1080/13506129.2020.1868810
   Palladini G, 2022, BLOOD, V139, P2918, DOI 10.1182/blood.2020008737
   Palladini G, 2020, BLOOD, V136, P2620, DOI 10.1182/blood.2020006913
   Palladini G, 2016, BLOOD, V128, DOI 10.1182/blood.V128.22.3261.3261
   Palladini G, 2012, J CLIN ONCOL, V30, P4541, DOI 10.1200/JCO.2011.37.7614
   Perugini E, 2005, J AM COLL CARDIOL, V46, P1076, DOI 10.1016/j.jacc.2005.05.073
   Pika T, 2018, BLOOD, V131, P368, DOI 10.1182/blood-2017-09-806463
   Rawat P, 2021, SCI REP-UK, V11, DOI 10.1038/s41598-021-93019-9
   Rögnvaldsson S, 2021, BLOOD CANCER J, V11, DOI 10.1038/s41408-021-00480-w
   Sanchorawala V, 2022, AMYLOID, V29, P1, DOI 10.1080/13506129.2021.2002841
   Sermer D, 2022, CL LYMPH MYELOM LEUK, V22, P547, DOI 10.1016/j.clml.2022.02.005
   Sidana S, 2020, LEUKEMIA, V34, P1373, DOI 10.1038/s41375-019-0667-6
   Sidiqi M Hasib, 2019, Biol Blood Marrow Transplant, V25, pe108, DOI 10.1016/j.bbmt.2018.12.003
   Tam CS, 2020, BLOOD, V136, P2038, DOI 10.1182/blood.2020006844
   Terrier B, 2008, MEDICINE, V87, P99, DOI 10.1097/MD.0b13e31816c43b6
   Vergaro G, 2023, EUR J HEART FAIL, V25, P335, DOI 10.1002/ejhf.2769
   Visram A, 2020, BLOOD CANCER J, V10, DOI 10.1038/s41408-020-00391-2
   Wechalekar AD, 2023, AMYLOID, V30, P3, DOI 10.1080/13506129.2022.2093635
   Zanwar S, 2019, LEUKEMIA, V33, P790, DOI 10.1038/s41375-018-0286-7
NR 32
TC 0
Z9 0
U1 3
U2 3
PU W B SAUNDERS CO-ELSEVIER INC
PI PHILADELPHIA
PA 1600 JOHN F KENNEDY BOULEVARD, STE 1800, PHILADELPHIA, PA 19103-2899 USA
SN 0037-1963
EI 1532-8686
J9 SEMIN HEMATOL
JI Semin. Hematol.
PD MAR
PY 2023
VL 60
IS 2
BP 113
EP 117
DI 10.1053/j.seminhematol.2023.03.002
EA JUN 2023
PG 5
WC Hematology
WE Science Citation Index Expanded (SCI-EXPANDED)
SC Hematology
GA L6WD0
UT WOS:001024634900001
PM 37099030
OA Bronze
DA 2024-04-28
ER

PT J
AU Duan, GH
   Qi, M
   Guo, Q
   Song, ZJ
AF Duan, Guihua
   Qi, Min
   Guo, Qiang
   Song, Zhengji
TI Primary amyloidosis involving the gastrointestinal tract, mesentery and
   omentum: A case report
SO EXPERIMENTAL AND THERAPEUTIC MEDICINE
LA English
DT Article
DE primary amyloidosis; gastrointestinal tract; mesentery; omentum;
   pneumatosis intestinalis
ID HISTORY
AB Amyloidosis, a systemic disease characterized by the deposition of misfolded protein, is difficult to rapidly diagnose due to its wide range of symptoms. The present study reported on a case of primary amyloidosis (AL) with involvement of the gastrointestinal tract, mesentery and omentum in a 66-year-old male presenting with recurrent diarrhoea and abdominal distension. Oesophagogastroduodenoscopy and enteroscopy revealed multiple gastric ulcers and multiple protuberant lesions in the colon. Laparotomy indicated multiple nodules in the mesentery of the small intestine. Contrast-enhanced CT revealed dilation of the small bowel with pneumatosis intestinalis and positive Congo red staining of gastric mucosa and mesentery biopsy specimens confirmed amyloid deposition. Therefore, the patient was diagnosed with AL. In this case, the clinical manifestation of mesentery amyloidosis was multiple nodules and extensive peritoneal adhesions, which, to the best of our knowledge, has not been reported by any previous study.
C1 [Duan, Guihua; Guo, Qiang; Song, Zhengji] Kunming Univ Sci & Technol, Dept Gastroenterol, Peoples Hosp Yunnan Prov 1, Affiliated Hosp, 157 Jinbi Rd, Kunming 650032, Yunnan, Peoples R China.
   [Qi, Min] Dali Univ, Dept Radiol, Peoples Hosp Kunming City 3, Affiliated Hosp 6, Kunming 650041, Yunnan, Peoples R China.
C3 Kunming University of Science & Technology; Dali University
RP Song, ZJ (corresponding author), Kunming Univ Sci & Technol, Dept Gastroenterol, Peoples Hosp Yunnan Prov 1, Affiliated Hosp, 157 Jinbi Rd, Kunming 650032, Yunnan, Peoples R China.
EM song4715@163.com
CR Asakura K, 2016, MEDICINE, V95, DOI 10.1097/MD.0000000000002896
   Coffey JC, 2016, LANCET GASTROENTEROL, V1, P238, DOI 10.1016/S2468-1253(16)30026-7
   Coulier B, 2010, ABDOM IMAGING, V35, P88, DOI 10.1007/s00261-008-9487-2
   Cowan AJ, 2013, HAEMATOLOGICA, V98, P141, DOI 10.3324/haematol.2012.068155
   Freudenthaler S, 2016, VIRCHOWS ARCH, V468, P569, DOI 10.1007/s00428-016-1916-y
   Gertz MA, 2012, LEUKEMIA, V26, P191, DOI 10.1038/leu.2011.219
   Groisman GM, 2014, CASE REP PATHOL, V2014, DOI 10.1155/2014/362835
   Halm U, 1998, AM J GASTROENTEROL, V93, P2299
   Hazenberg BPC, 2004, NETH J MED, V62, P121
   Horger M, 2006, AM J ROENTGENOL, V186, P1193, DOI 10.2214/AJR.05.0638
   Khalid F, 2016, INT J SURG CASE REP, V23, P29, DOI 10.1016/j.ijscr.2016.03.044
   Khalil PN, 2009, EUR J MED RES, V14, P231, DOI 10.1186/2047-783X-14-6-231
   Patel RR, 2013, CLIN RADIOL, V68, P509, DOI 10.1016/j.crad.2012.06.135
   Poturoglu S, 2005, J GASTROEN HEPATOL, V20, P325, DOI 10.1111/j.1440-1746.2005.03718.x
   Raghunathan Vikram, 2017, J Clin Med Res, V9, P654, DOI 10.14740/jocmr2957w
   Siau Keith, 2016, BMJ Case Rep, V2016, DOI 10.1136/bcr-2016-217653
   Sipe JD, 2000, J STRUCT BIOL, V130, P88, DOI 10.1006/jsbi.2000.4221
   Sipe JD, 2014, AMYLOID, V21, P221, DOI 10.3109/13506129.2014.964858
   Vanhoenacker FM, 2014, JBR-BTR, V97, P283
   Wang ZW, 2015, INT J CLIN EXP MED, V8, P16137
NR 20
TC 2
Z9 2
U1 0
U2 0
PU SPANDIDOS PUBL LTD
PI ATHENS
PA POB 18179, ATHENS, 116 10, GREECE
SN 1792-0981
EI 1792-1015
J9 EXP THER MED
JI Exp. Ther. Med.
PD OCT
PY 2021
VL 22
IS 4
AR 1145
DI 10.3892/etm.2021.10579
PG 5
WC Medicine, Research & Experimental
WE Science Citation Index Expanded (SCI-EXPANDED)
SC Research & Experimental Medicine
GA UJ4TU
UT WOS:000691280300001
PM 34504590
OA gold, Green Published
DA 2024-04-28
ER

PT J
AU Perez, C
   Waite, K
AF Perez, Christian
   Waite, Kristy
TI Sudden Death by AL Amyloidosis
SO AMERICAN JOURNAL OF FORENSIC MEDICINE AND PATHOLOGY
LA English
DT Article
DE light chain; amyloid; cardiac amyloidosis
ID INFLAMMATORY-BOWEL-DISEASE; CARDIAC AMYLOIDOSIS
AB We report the case of a young female that died due to systemic amyloidosis.
C1 [Perez, Christian] Summa Hlth Syst, Dept Pathol & Lab Med, Akron, OH 44304 USA.
   [Waite, Kristy] Summit Cty Med Examiners Off, Akron, OH USA.
C3 Summa Health System
RP Perez, C (corresponding author), Summa Hlth Syst, Dept Pathol & Lab Med, Akron, OH 44304 USA.
EM kwaite@summitoh.net
CR Cater JH, 2019, P NATL ACAD SCI USA, V116, P6101, DOI 10.1073/pnas.1817298116
   D'Errico S, 2020, INT J CLIN EXP PATHO, V13, P1474
   Grogan M, 2017, HEART, V103, P1065, DOI 10.1136/heartjnl-2016-310704
   Ledesma Felipe Lourenco, 2021, Autops Case Rep, V11, pe2021273, DOI 10.4322/acr.2021.273
   Morais Graziele Cristina Palancio, 2014, Autops Case Rep, V4, P9, DOI 10.4322/acr.2014.034
   Presnell Susan E, 2016, Acad Forensic Pathol, V6, P543, DOI 10.23907/2016.054
   Sinagra E, 2017, PROG NUTR, V19, P5, DOI 10.23751/pn.v19i1.4460
   Staron A, 2020, AM J HEMATOL, V95, pE45, DOI 10.1002/ajh.25685
   Cuquerella JT, 2016, J CROHNS COLITIS, V10, P1245, DOI 10.1093/ecco-jcc/jjw080
NR 9
TC 0
Z9 0
U1 0
U2 0
PU LIPPINCOTT WILLIAMS & WILKINS
PI PHILADELPHIA
PA TWO COMMERCE SQ, 2001 MARKET ST, PHILADELPHIA, PA 19103 USA
SN 0195-7910
EI 1533-404X
J9 AM J FOREN MED PATH
JI Am. J. Forensic Med. Pathol.
PD JUN
PY 2023
VL 44
IS 2
BP E15
EP E17
DI 10.1097/PAF.0000000000000812
PG 3
WC Medicine, Legal; Pathology
WE Science Citation Index Expanded (SCI-EXPANDED)
SC Legal Medicine; Pathology
GA I6WX3
UT WOS:001004179500003
PM 36745475
DA 2024-04-28
ER

PT J
AU Tsukanov, J
   Del Fabbro, E
AF Tsukanov, Jessica
   Del Fabbro, Egidio
TI Palliative care and symptom management in amyloidosis: A review
SO CURRENT PROBLEMS IN CANCER
LA English
DT Review
ID CHAIN AL AMYLOIDOSIS; ERECTILE DYSFUNCTION; CLINICAL-FEATURES; AMERICAN
   SOCIETY; NEUROPATHIC PAIN; SINGLE-CENTER; CANCER PAIN; OF-LIFE; PATIENT;
   CHEMOTHERAPY
C1 [Tsukanov, Jessica; Del Fabbro, Egidio] Virginia Commonwealth Univ, Massey Canc Ctr, Div Hematol Oncol & Palliat Care, 1201 E Marshall St,Box 980070, Richmond, VA 23298 USA.
C3 Virginia Commonwealth University
RP Tsukanov, J (corresponding author), Virginia Commonwealth Univ, Massey Canc Ctr, Div Hematol Oncol & Palliat Care, 1201 E Marshall St,Box 980070, Richmond, VA 23298 USA.
EM Jessica.Tsukanov@vcuhealth.org
CR [Anonymous], COCHRANE DATABASE SY
   [Anonymous], 2015, COCHRANE DATABASE SY
   Bartels FR, 2015, ACTA ONCOL, V54, P750, DOI 10.3109/0284186X.2014.999872
   Buggey J, 2015, HEART FAIL CLIN, V11, P615, DOI 10.1016/j.hfc.2015.07.001
   Caccialanza R, 2006, AM J CLIN NUTR, V83, P350
   Caccialanza R, 2012, ANN HEMATOL, V91, P399, DOI 10.1007/s00277-011-1309-x
   Camilleri M, 2013, AM J GASTROENTEROL, V108, P18, DOI 10.1038/ajg.2012.373
   Caraceni A, 2012, LANCET ONCOL, V13, pE58, DOI 10.1016/S1470-2045(12)70040-2
   Chaparro LE, 2012, COCHRANE DB SYST REV, DOI 10.1002/14651858.CD008943.pub2
   Comenzo Raymond L, 2007, J Natl Compr Canc Netw, V5, P179
   CORLI O, 2016, ANN ONCOL
   Cowan AJ, 2013, HAEMATOLOGICA, V98, P141, DOI 10.3324/haematol.2012.068155
   Currow David C, 2007, Curr Opin Support Palliat Care, V1, P96, DOI 10.1097/SPC.0b013e3282ef5e03
   Del Fabbro E, 2014, TXB PALLIATIVE MED S
   Del Fabbro E, 2014, J CLIN ONCOL, V32, P1734, DOI 10.1200/JCO.2013.52.5170
   Derry S, 2013, COCHRANE DB SYST REV, DOI 10.1002/14651858.CD007393.pub3
   Dev R, 2014, CURR ONCOL REP, V16, DOI 10.1007/s11912-014-0378-0
   Dumas EO, 2008, AAPS J, V10, P537, DOI 10.1208/s12248-008-9056-1
   Fainsinger RL, 2005, J PAIN SYMPTOM MANAG, V29, P224, DOI 10.1016/j.jpainsymman.2004.05.008
   Ferris FD, 2009, J CLIN ONCOL, V27, P3052, DOI 10.1200/JCO.2008.20.1558
   Gallagher HC, 2015, COCHRANE DB SYST REV, DOI 10.1002/14651858.CD011091.pub2
   Gertz MA, 2011, ONCOLOGY-NY, V25, P620
   Gilron I, 2005, NEW ENGL J MED, V352, P1324, DOI 10.1056/NEJMoa042580
   Gilron I, 2009, LANCET, V374, P1252, DOI 10.1016/S0140-6736(09)61081-3
   Hanna M, 2008, EUR J PAIN, V12, P804, DOI 10.1016/j.ejpain.2007.12.010
   Hershman DL, 2014, J CLIN ONCOL, V32, P1941, DOI 10.1200/JCO.2013.54.0914
   Hudson Stefani, 2014, Fam Pract Manag, V21, P6
   Hui D, 2015, ANN PALLIAT MED, V4, P89, DOI 10.3978/j.issn.2224-5820.2015.04.01
   Hui D, 2010, JAMA-J AM MED ASSOC, V303, P1054, DOI 10.1001/jama.2010.258
   Isomoto H, 2012, OPEN J GASTROENTEROL, V2, P155
   Jarden M, 2009, BONE MARROW TRANSPL, V43, P725, DOI 10.1038/bmt.2009.27
   Jennings AL, 2002, THORAX, V57, P939, DOI 10.1136/thorax.57.11.939
   Lim AY, 2015, KOREAN J INTERN MED, V30, P496, DOI 10.3904/kjim.2015.30.4.496
   Lin HM, 2015, AMYLOID, V22, P244, DOI 10.3109/13506129.2015.1102131
   Lousada I, 2015, ADV THER, V32, P920, DOI 10.1007/s12325-015-0250-0
   Madan S, 2010, MAYO CLIN PROC, V85, P232, DOI 10.4065/mcp.2009.0547
   Marks DM, 2009, CURR NEUROPHARMACOL, V7, P331, DOI 10.2174/157015909790031201
   Alvarado AM, 2016, J DIABETES RES, V2016, DOI 10.1155/2016/4078695
   Miyazaki Y, 2011, AMYLOID, V18, P87, DOI 10.3109/13506129.2011.569782
   Moore RA, 2014, COCHRANE DB SYST REV, DOI 10.1002/14651858.CD007938.pub3
   Obayashi K, 2000, J AUTONOM NERV SYST, V80, P89, DOI 10.1016/S0165-1838(99)00081-8
   Ormseth MJ, 2011, PATIENT PREFER ADHER, V5, P343, DOI 10.2147/PPA.S16358
   Pri-Chen H, 2013, CL LYMPH MYELOM LEUK, V13, P331, DOI 10.1016/j.clml.2012.09.008
   Reddy A, 2014, J PAIN SYMPTOM MANAG, V48, P92, DOI 10.1016/j.jpainsymman.2013.08.010
   Said SM, 2015, HUM PATHOL, V46, P491, DOI 10.1016/j.humpath.2014.12.009
   Sanchorawala V, 2006, CLIN J AM SOC NEPHRO, V1, P1331, DOI 10.2215/CJN.02740806
   Sattianayagam PT, 2013, HAEMATOLOGICA, V98, P136, DOI 10.3324/haematol.2012.070359
   Scalvini T, 2007, J UROLOGY, V178, P344, DOI 10.1016/j.juro.2007.03.005
   Shin J, 2013, CURR OPIN PULM MED, V19, P344, DOI 10.1097/MCP.0b013e3283620e76
   Shin SC, 2012, MT SINAI J MED, V79, P733, DOI 10.1002/msj.21352
   Sirohi B, 2006, EUR J CANCER, V42, P1671, DOI 10.1016/j.ejca.2006.01.065
   Temel JS, 2010, NEW ENGL J MED, V363, P733, DOI 10.1056/NEJMoa1000678
   Toth C, 2014, THER ADV DRUG SAF, V5, P38, DOI 10.1177/2042098613505614
   Vargas-Bermudez Alejandro, 2015, J Pain Palliat Care Pharmacother, V29, P341, DOI 10.3109/15360288.2015.1082005
   Wang AK, 2008, MAYO CLIN PROC, V83, P1226, DOI 10.4065/83.11.1226
   Warner CH, 2006, AM FAM PHYSICIAN, V74, P449
   Yasuda H, 2016, J DIABETES INVEST, V7, P100, DOI 10.1111/jdi.12361
NR 57
TC 6
Z9 6
U1 0
U2 4
PU MOSBY-ELSEVIER
PI NEW YORK
PA 360 PARK AVENUE SOUTH, NEW YORK, NY 10010-1710 USA
SN 0147-0272
EI 1535-6345
J9 CURR PROB CANCER
JI Curr. Probl. Cancer
PD SEP-DEC
PY 2016
VL 40
IS 5-6
BP 220
EP 228
DI 10.1016/j.currproblcancer.2016.09.006
PG 9
WC Oncology
WE Science Citation Index Expanded (SCI-EXPANDED)
SC Oncology
GA EG3ZH
UT WOS:000390982700005
PM 27839745
DA 2024-04-28
ER

PT J
AU Sawinski, D
   Lim, MA
   Cohen, JB
   Locke, JE
   Weiss, B
   Hogan, JJ
   Dember, LM
AF Sawinski, Deirdre
   Lim, Mary Ann
   Cohen, Jordana B.
   Locke, Jayme E.
   Weiss, Brendan
   Hogan, Jonathan J.
   Dember, Laura M.
TI Patient and Kidney Allograft Survival in Recipients With End-Stage Renal
   Disease From Amyloidosis
SO TRANSPLANTATION
LA English
DT Article
ID PRIMARY SYSTEMIC AMYLOIDOSIS; STEM-CELL TRANSPLANTATION; LIGHT-CHAIN
   AMYLOIDOSIS; LONG-TERM OUTCOMES; AL AMYLOIDOSIS; AA AMYLOIDOSIS; SCORE;
   CHEMOTHERAPY; EFFICIENCY; PROTEIN
AB Background. Outcomes after kidney transplantation for patients with amyloidosis-associated end-stage renal disease (ESRD) have not been well characterized. Methods. We performed a retrospective propensity score matched cohort study with Cox proportional hazards modeling using data from the United Network of Organ Sharing including patients transplanted from 1987 to 2015 (N = 310 629). Results. Amyloidosis patients (N = 576) had higher rates of death (hazard ratio [HR], 1.58; 95% confidence interval [CI], 1.28-1.95) and graft loss (HR, 1.49; 95% CI, 1.19-1.87) compared with nonamyloidosis patients. The results were similar when the cohort was restricted to patients transplanted on or after 2001 (HR, 1.72; 95% CI, 1.31-2.26 for death; HR, 1.77; 95% CI, 1.35-2.33 for graft loss). However, there was no significant difference in risk of death or graft loss when amyloidosis patients were compared with those with diabetes-associated ESRD (mortality: HR, 0.99; 95% CI, 0.84-1.17; allograft loss: HR, 1.00; 95% CI, 0.84-1.20), or when compared with elderly patients (age, > 65 years at the time of transplant) (mortality: HR, 0.99; 95% CI, 0.81-1.21; graft loss: HR, 1.02; 95% CI, 0.82-1.26). Conclusions. For patients with amyloidosis-associated ESRD deemed suitable for transplantation, patient and graft survivals are diminished compared to kidney transplant recipients overall, but are comparable to other high-risk subgroups.
C1 [Sawinski, Deirdre; Lim, Mary Ann; Cohen, Jordana B.; Hogan, Jonathan J.; Dember, Laura M.] Univ Penn, Perelman Sch Med, Renal Electrolyte & Hypertens Div, Philadelphia, PA 19104 USA.
   [Cohen, Jordana B.; Dember, Laura M.] Univ Penn, Ctr Clin Epidemiol & Biostat, Perelman Sch Med, Philadelphia, PA 19104 USA.
   [Locke, Jayme E.] Univ Alabama Birmingham, Comprehens Transplant Inst, Birmingham, AL USA.
   [Weiss, Brendan; Hogan, Jonathan J.; Dember, Laura M.] Univ Penn, Abramson Canc Ctr, Div Hematol Oncol, Penn Amyloidosis Program, Philadelphia, PA 19104 USA.
   [Weiss, Brendan] Hosp Univ Penn, Div Hematol Oncol, Philadelphia, PA 19104 USA.
C3 University of Pennsylvania; University of Pennsylvania; University of
   Alabama System; University of Alabama Birmingham; University of
   Pennsylvania; University of Pennsylvania
RP Lim, MA (corresponding author), 3400 Spruce St, Philadelphia, PA 19104 USA.
EM Maryann.lim@uphs.upenn.edu
RI Lim, Mary ann/AAM-6660-2020; Cohen, Jordana/S-5435-2016
OI Cohen, Jordana/0000-0003-4649-079X; Locke, Jayme/0000-0002-0220-8716
CR [Anonymous], 2001, Health Serv Outcomes Res Methodol
   Austin PC, 2013, STAT MED, V32, P2837, DOI 10.1002/sim.5705
   Austin PC, 2009, STAT MED, V28, P3083, DOI 10.1002/sim.3697
   Bartlett JW, 2014, BIOSTATISTICS, V15, P719, DOI 10.1093/biostatistics/kxu023
   Baser O, 2006, VALUE HEALTH, V9, P377, DOI 10.1111/j.1524-4733.2006.00130.x
   Bleyer AJ, 2001, AM J KIDNEY DIS, V37, P1152, DOI 10.1053/ajkd.2001.24516
   Casserly LF, 2003, KIDNEY INT, V63, P1051, DOI 10.1046/j.1523-1755.2003.00813.x
   Cohen JB, 2016, KIDNEY INT, V89, P636, DOI 10.1038/ki.2015.325
   COX DR, 1972, J R STAT SOC B, V34, P187
   D'Souza A, 2015, J CLIN ONCOL, V33, P3741, DOI 10.1200/JCO.2015.62.4015
   Dember LM, 2006, J AM SOC NEPHROL, V17, P3458, DOI 10.1681/ASN.2006050460
   Faravardeh A, 2013, TRANSPLANTATION, V96, P1089, DOI 10.1097/TP.0b013e3182a688e5
   GERTZ MA, 1992, ARCH INTERN MED, V152, P2245, DOI 10.1001/archinte.152.11.2245
   Gillmore JD, 2001, LANCET, V358, P24, DOI 10.1016/S0140-6736(00)05252-1
   Herrmann SMS, 2011, NEPHROL DIAL TRANSPL, V26, P2032, DOI 10.1093/ndt/gfr067
   Kofman T, 2011, AM J TRANSPLANT, V11, P2423, DOI 10.1111/j.1600-6143.2011.03620.x
   KYLE RA, 1986, BLOOD, V68, P220
   Lachmann HJ, 2007, NEW ENGL J MED, V356, P2361, DOI 10.1056/NEJMoa070265
   Lachmann HJ, 2003, BRIT J HAEMATOL, V122, P78, DOI 10.1046/j.1365-2141.2003.04433.x
   LIN DY, 1989, J AM STAT ASSOC, V84, P1074, DOI 10.2307/2290085
   Muchtar E, 2017, BLOOD, V129, P2111, DOI 10.1182/blood-2016-11-751628
   Narayanan M, 2014, CLIN TRANSPLANT, V28, P184, DOI 10.1111/ctr.12294
   Nienhuis HLA, 2016, KIDNEY DIS-BASEL, V2, P10, DOI 10.1159/000444206
   Nuvolone M, 2017, NEPHROL DIAL TRANSPL, V32, P770, DOI 10.1093/ndt/gfw305
   Palladini G, 2014, BLOOD, V124, P2325, DOI 10.1182/blood-2014-04-570010
   PASTERNACK A, 1986, TRANSPLANTATION, V42, P598, DOI 10.1097/00007890-198612000-00005
   Pinney JH, 2013, AM J TRANSPLANT, V13, P433, DOI 10.1111/j.1600-6143.2012.04326.x
   Rao PS, 2009, TRANSPLANTATION, V88, P231, DOI 10.1097/TP.0b013e3181ac620b
   Rothman K., 2008, Applications of stratified analysis methods
   Said SM, 2013, CLIN J AM SOC NEPHRO, V8, P1515, DOI 10.2215/CJN.10491012
   Sanchorawala V, 2006, CLIN J AM SOC NEPHRO, V1, P1331, DOI 10.2215/CJN.02740806
   Sattianayagam PT, 2010, AM J TRANSPLANT, V10, P2124, DOI 10.1111/j.1600-6143.2010.03227.x
   Sherif AM, 2003, AM J KIDNEY DIS, V42, P370, DOI 10.1016/S0272-6386(03)00676-0
   Sipe JD, 2014, AMYLOID, V21, P221, DOI 10.3109/13506129.2014.964858
   Therneau T. M., MODELING SURVIVAL DA
   Wechalekar AD, 2016, LANCET, V387, P2641, DOI 10.1016/S0140-6736(15)01274-X
   Weitzen S, 2004, PHARMACOEPIDEM DR S, V13, P841, DOI 10.1002/pds.969
   Westermark P, 2008, PHILOS T R SOC B, V363, P3701, DOI 10.1098/rstb.2008.0073
   White IR, 2010, STAT MED, V29, P2920, DOI 10.1002/sim.3944
NR 39
TC 12
Z9 13
U1 0
U2 2
PU LIPPINCOTT WILLIAMS & WILKINS
PI PHILADELPHIA
PA TWO COMMERCE SQ, 2001 MARKET ST, PHILADELPHIA, PA 19103 USA
SN 0041-1337
EI 1534-6080
J9 TRANSPLANTATION
JI Transplantation
PD FEB
PY 2018
VL 102
IS 2
BP 300
EP 309
DI 10.1097/TP.0000000000001930
PG 10
WC Immunology; Surgery; Transplantation
WE Science Citation Index Expanded (SCI-EXPANDED)
SC Immunology; Surgery; Transplantation
GA FU8HH
UT WOS:000424093400031
PM 28885498
DA 2024-04-28
ER

PT J
AU Siegel, D
   Bilotti, E
   van Hoeven, KH
AF Siegel, David
   Bilotti, Elizabeth
   van Hoeven, Karen H.
TI Serum Free Light Chain Analysis for Diagnosis, Monitoring, and Prognosis
   of Monodonal Gammopathies
SO LABMEDICINE
LA English
DT Article
ID STEM-CELL TRANSPLANTATION; INDEPENDENT RISK-FACTOR; MONOCLONAL
   GAMMOPATHIES; MULTIPLE-MYELOMA; AMYLOIDOSIS; URINE; ELECTROPHORESIS;
   DEXAMETHASONE; THERAPY; AL
AB Measurement of free kappa and free lambda light chains plays a key role in diagnosis, monitoring, and prognosis for many patients with a monoclonal gammopathy. These assays are advocated by the International Myeloma Working Group (IMWG) as an essential component of the primary screening algorithm for suspected monoclonal plasma cell disorders.(18) Markedly increased baseline clonal free light chain concentrations are associated with poor prognosis in amyloid light chain (AL) amyloidosis, multiple myeloma, and virtually every plasma cell disorder.(18) An abnormal serum free light chain ratio at baseline is predictive of an increased risk of progression in patients with monoclonal gammopathy of undetermined significance.(20) Serial monitoring with serum free light chain analysis is recommended by the IMWG for patients with oligosecretory myeloma and AL amyloidosis. Additional data is needed to critically assess the utility of serum free light chain analysis as a serial monitoring technique in patients with multiple myeloma. The significance of isolated serum free light chain ratio abnormalities ("free light chain monoclonal gammopathy of undetermined significance") also needs to be explored.
C1 [Siegel, David; Bilotti, Elizabeth] Hackensack Univ, Med Ctr, Hackensack, NJ USA.
   [van Hoeven, Karen H.] Binding Site Inc, San Diego, CA USA.
C3 Hackensack University Medical Center
RP Siegel, D (corresponding author), Hackensack Univ, Med Ctr, Hackensack, NJ USA.
CR Abadie JM, 2006, ANN CLIN LAB SCI, V36, P157
   Abadie JM, 2009, AM J CLIN PATHOL, V131, P166, DOI 10.1309/AJCPR2M4EUYNHLGM
   Alyanakian MA, 2004, AM J HEMATOL, V75, P246, DOI 10.1002/ajh.20007
   Bakshi NA, 2005, AM J CLIN PATHOL, V124, P214, DOI 10.1309/XE3UDARKW1B9EMWM
   Bochtler T, 2008, HAEMATOLOGICA, V93, P459, DOI 10.3324/haematol.11687
   Bradwell AR, 2003, LANCET, V361, P489, DOI 10.1016/S0140-6736(03)12457-9
   Cohen AD, 2007, BRIT J HAEMATOL, V139, P224, DOI 10.1111/j.1365-2141.2007.06783.x
   Dingli D, 2006, BLOOD, V108, P1979, DOI 10.1182/blood-2006-04-015784
   Dispenzieri A, 2006, BLOOD, V107, P3378, DOI 10.1182/blood-2005-07-2922
   Dispenzieri A, 2009, LEUKEMIA, V23, P215, DOI 10.1038/leu.2008.307
   Dispenzieri A, 2008, BLOOD, V111, P4908, DOI 10.1182/blood-2008-02-138602
   Dispenzieri A, 2008, BLOOD, V111, P785, DOI 10.1182/blood-2007-08-108357
   Drayson M, 2001, BLOOD, V97, P2900, DOI 10.1182/blood.V97.9.2900
   Durie BGM, 2006, LEUKEMIA, V20, P1467, DOI 10.1038/sj.leu.2404284
   Gertz MA, 2005, AM J HEMATOL, V79, P319, DOI 10.1002/ajh.20381
   Gertz MA, 2007, HAEMATOLOGICA, V92, P1415, DOI 10.3324/haematol.11413
   Hassoun H, 2006, BRIT J HAEMATOL, V132, P155, DOI 10.1111/j.1365-2141.2005.05848.x
   Hassoun H, 2007, BLOOD, V110, p360B
   Hill PG, 2006, CLIN CHEM, V52, P1743, DOI 10.1373/clinchem.2006.069104
   Hutchison CA, 2008, CLIN J AM SOC NEPHRO, V3, P1684, DOI 10.2215/CJN.02290508
   Hutchison CA, 2008, BMC NEPHROL, V9, DOI 10.1186/1471-2369-9-11
   Jagannath S, 2005, BRIT J HAEMATOL, V129, P776, DOI 10.1111/j.1365-2141.2005.05540.x
   Katzmann JA, 2002, CLIN CHEM, V48, P1437
   Katzmann JA, 2006, MAYO CLIN PROC, V81, P1575, DOI 10.4065/81.12.1575
   KUHNEMUND A, 2008, J CANC RES CLIN ONCO
   KYLE RA, 2008, LEUKEMIA
   Lachmann HJ, 2003, BRIT J HAEMATOL, V122, P78, DOI 10.1046/j.1365-2141.2003.04433.x
   Leung N, 2008, KIDNEY INT, V73, P1282, DOI 10.1038/ki.2008.108
   McCudden CR, 2008, CLIN BIOCHEM, V41, P1279, DOI 10.1016/j.clinbiochem.2008.08.044
   Mead GP, 2004, BRIT J HAEMATOL, V126, P348, DOI 10.1111/j.1365-2141.2004.05045.x
   Nowrousian MR, 2005, CLIN CANCER RES, V11, P8706, DOI 10.1158/1078-0432.CCR-05-0486
   Piehler AP, 2008, CLIN CHEM, V54, P1823, DOI 10.1373/clinchem.2008.106153
   Pratt G, 2009, BRIT J HAEMATOL, V144, P217, DOI 10.1111/j.1365-2141.2008.07456.x
   Rajkumar SV, 2005, BLOOD, V106, P812, DOI 10.1182/blood-2005-03-1038
   Siegel DS, 2009, LABMEDICINE, V40, P341, DOI 10.1309/LMXYGLRB6YEBWHCJ
   van Rhee F, 2007, BLOOD, V110, P827, DOI 10.1182/blood-2007-01-067728
   Weiss BM., 2009, Blood
   Wians FH, 2009, LABMEDICINE, V40, P5, DOI 10.1309/LM23S8QMKXSPHBJF
NR 38
TC 16
Z9 16
U1 0
U2 2
PU AMER SOC CLINICAL PATHOLOGY
PI CHICAGO
PA 2100 W HARRISON ST, CHICAGO, IL 60612 USA
SN 0007-5027
EI 1943-7730
J9 LABMEDICINE
JI Labmedicine
PD JUN
PY 2009
VL 40
IS 6
BP 363
EP 366
DI 10.1309/LMPHODC7R1L0MEWW
PG 4
WC Medical Laboratory Technology
WE Science Citation Index Expanded (SCI-EXPANDED)
SC Medical Laboratory Technology
GA 449DP
UT WOS:000266311300009
OA Bronze
DA 2024-04-28
ER

PT J
AU D'Souza, A
   Huang, JX
   Hari, P
AF D'Souza, Anita
   Huang, Jiaxing
   Hari, Parameswaran
TI New Light Chain Amyloid Response Criteria Help Risk Stratification of
   Patients by Day 100 after Autologous Hematopoietic Cell Transplantation
SO BIOLOGY OF BLOOD AND MARROW TRANSPLANTATION
LA English
DT Article
DE Light chain (AL) amyloidosis; 2012 response criteria; Day 100
   post-transplantation response
ID OUTCOMES; MELPHALAN; SURVIVAL
AB Hematologic response criteria in light chain (AL) amyloidosis were updated in 2012 to incorporate free light chain responses. These criteria have been validated in autologous hematopoietic cell transplantation in AL at 6 and 12 months after transplantation. Using a transplantation registry, we assessed day 100 responses in AL amyloidosis. We validate the prognostic significance of the new criteria at this time point. Further, we show that patients who do not achieve at least a very good partial response by this time point have equally worse outcomes, regardless of depth of response (partial versus no response). Thus, we conclude that the new criteria help identify the poor responders by day 100 after transplantation and that this subset of patients should be studied for early evaluation in consolidation trials. (C) 2016 American Society for Blood and Marrow Transplantation.
C1 [D'Souza, Anita; Huang, Jiaxing; Hari, Parameswaran] Med Coll Wisconsin, Dept Med, Ctr Int Blood & Marrow Transplant Res, Milwaukee, WI 53226 USA.
C3 Medical College of Wisconsin; Center for International Blood & Marrow
   Transplant Research
RP D'Souza, A (corresponding author), Med Coll Wisconsin, Milwaukee, WI 53226 USA.
EM andsouza@mcw.edu
RI D'Souza, Anita/U-8313-2019
OI Hari, Parameswaran/0000-0002-8800-297X
FU Public Health Service from the National Cancer Institute (NCI)
   [U24-CA076518]; National Heart, Lung and Blood Institute (NHLBI);
   National Institute of Allergy and Infectious Diseases (NIAID); NHLBI
   [5U10HL069294]; NCI; Health Resources and Services Administration
   (HRSA/DHHS) [HHSH250201200016C]; Office of Naval Research
   [N0001413-1-0039, N00014-14-1-0028]; Actinium Pharmaceuticals; Allos
   Therapeutics, Inc.; Amgen, Inc.; Ariad; Be the Match Foundation; Blue
   Cross and Blue Shield Association; Celgene Corporation; Chimerix, Inc.;
   Fred Hutchinson Cancer Research Center; Fresenius-Biotech North America,
   Inc.; Gamida Cell Teva Joint Venture Ltd.; Genentech, Inc.; Gentium SpA;
   Genzyme Corporation; GlaxoSmithKline; Health Research, Inc. Roswell Park
   Cancer Institute; HistoGenetics, Inc.; Incyte Corporation; Jeff Gordon
   Children's Foundation; Kiadis Pharma; Leukemia & Lymphoma Society; Medac
   GmbH; Medical College of Wisconsin; Merck Co, Inc.; Millennium: The
   Takeda Oncology Co.; Milliman USA, Inc.; Miltenyi Biotec, Inc.; National
   Marrow Donor Program; Onyx Pharmaceuticals; Optum Healthcare Solutions,
   Inc.; Osiris Therapeutics, Inc.; Otsuka America Pharmaceutical, Inc.;
   Perkin Elmer, Inc.; Remedy Informatics; Sanofi US; Seattle Genetics;
   Sigma-Tau Pharmaceuticals; Soligenix, Inc.; St. Baldricic's Foundation;
   StemCyte, A Global Cord Blood Therapeutics Co.; Stemsoft Software, Inc.;
   Swedish Orphan Biovitrum; Tarix Pharmaceuticals; TerumoBCT; Teva
   Neuroscience, Inc.; THERAKOS, Inc.; University of Minnesota; University
   of Utah; Wellpoint, Inc.
FX The CIBMTR is supported by Public Health Service Grant/Cooperative
   Agreement U24-CA076518 from the National Cancer Institute (NCI), the
   National Heart, Lung and Blood Institute (NHLBI) and the National
   Institute of Allergy and Infectious Diseases (NIAID); a
   Grant/Cooperative Agreement 5U10HL069294 from NHLBI and NCI; a contract
   HHSH250201200016C with Health Resources and Services Administration
   (HRSA/DHHS); two Grants N0001413-1-0039 and N00014-14-1-0028 from the
   Office of Naval Research; and grants from *Actinium Pharmaceuticals;
   Allos Therapeutics, Inc.; *Amgen, Inc.; Anonymous donation to the
   Medical College of Wisconsin; Ariad; Be the Match Foundation; *Blue
   Cross and Blue Shield Association; *Celgene Corporation; Chimerix, Inc.;
   Fred Hutchinson Cancer Research Center; Fresenius-Biotech North America,
   Inc.; *Gamida Cell Teva Joint Venture Ltd.; Genentech, Inc.; *Gentium
   SpA; Genzyme Corporation; GlaxoSmithKline; Health Research, Inc. Roswell
   Park Cancer Institute; HistoGenetics, Inc.; Incyte Corporation; Jeff
   Gordon Children's Foundation; Kiadis Pharma; The Leukemia & Lymphoma
   Society; Medac GmbH; The Medical College of Wisconsin; Merck & Co, Inc.;
   Millennium: The Takeda Oncology Co.; *Milliman USA, Inc.; *Miltenyi
   Biotec, Inc.; National Marrow Donor Program; Onyx Pharmaceuticals; Optum
   Healthcare Solutions, Inc.; Osiris Therapeutics, Inc.; Otsuka America
   Pharmaceutical, Inc.; Perkin Elmer, Inc.; *Remedy Informatics; *Sanofi
   US; Seattle Genetics; Sigma-Tau Pharmaceuticals; Soligenix, Inc.; St.
   Baldricic's Foundation; StemCyte, A Global Cord Blood Therapeutics Co.;
   Stemsoft Software, Inc.; Swedish Orphan Biovitrum; *Tarix
   Pharmaceuticals; *TerumoBCT; *Teva Neuroscience, Inc.; *THERAKOS, Inc.;
   University of Minnesota; University of Utah; and *Wellpoint, Inc. The
   views expressed in this article do not reflect the official policy or
   position of the National Institute of Health, the Department of the
   Navy, the Department of Defense, Health Resources and Services
   Administration (HRSA) or any other agency of the U.S. Government.
CR Comenzo RL, 2012, LEUKEMIA, V26, P2317, DOI 10.1038/leu.2012.100
   D'Souza A, 2015, J CLIN ONCOL, V33, P3741, DOI 10.1200/JCO.2015.62.4015
   Gertz MA, 2013, BONE MARROW TRANSPL, V48, P557, DOI 10.1038/bmt.2012.170
   Girnius S, 2013, J CLIN ONCOL, V31, P2749, DOI 10.1200/JCO.2013.48.7736
   Kumar SK, 2011, AM J HEMATOL, V86, P251, DOI 10.1002/ajh.21948
   Palladini G, 2012, J CLIN ONCOL, V30, P4541, DOI 10.1200/JCO.2011.37.7614
   Sanchorawala V, 2005, BONE MARROW TRANSPL, V36, P597, DOI 10.1038/sj.bmt.1705106
   Sipe JD, 2014, AMYLOID, V21, P221, DOI 10.3109/13506129.2014.964858
   Venner CP, 2014, HAEMATOLOGICA, V99, DOI 10.3324/haematol.2014.108191
NR 9
TC 4
Z9 4
U1 0
U2 0
PU ELSEVIER SCIENCE INC
PI NEW YORK
PA 360 PARK AVE SOUTH, NEW YORK, NY 10010-1710 USA
SN 1083-8791
EI 1523-6536
J9 BIOL BLOOD MARROW TR
JI Biol. Blood Marrow Transplant.
PD APR
PY 2016
VL 22
IS 4
BP 768
EP 770
DI 10.1016/j.bbmt.2015.12.021
PG 3
WC Hematology; Immunology; Transplantation
WE Science Citation Index Expanded (SCI-EXPANDED)
SC Hematology; Immunology; Transplantation
GA DH9CH
UT WOS:000373093500025
PM 26743343
OA Green Accepted, hybrid
DA 2024-04-28
ER

PT J
AU Chompoopong, P
   Almarwani, B
   Katirji, B
AF Chompoopong, Pitcha
   Almarwani, Bayan
   Katirji, Bashar
TI Neuropathy associated with IgA monoclonal Gammopathy. A harbinger of AL
   amyloidosis
SO JOURNAL OF THE NEUROLOGICAL SCIENCES
LA English
DT Article
DE IgA neuropathy; Dysproteinemic neuropathy; AL amyloidosis; Monoclonal
   gammopathy; POEMS
ID PRIMARY SYSTEMIC AMYLOIDOSIS; UNDETERMINED SIGNIFICANCE; PERIPHERAL
   NEUROPATHY; NERVE BIOPSY; RISK-FACTORS; LONG-TERM; PROGRESSION;
   DIAGNOSIS; PROGNOSIS; SPECTRUM
AB Peripheral neuropathy is seen in 15% of patients with IgA monoclonal gammopathy. Treatment and prognosis of dysproteinemic neuropathy is usually guided by the underlying plasma cell disorders, which could be either benign or malignant. The true incidence of hematologic malignancy in patients with neuropathy associated with IgA monoclonal gammopathy is not known. However, patients with IgA M-protein are generally at increased risk for malignant transformation. Since neuropathy may be the first and only organ involvement, neurologists are key contributors in identifying each patient?s plasma cell dyscrasia. We report two patients who presented with severe progressive polyneuropathy, had a detectable low-level IgA lambda paraproteinemia dismissed as incidental. Both were diagnosed later with a combination of malignant plasma cell dyscrasia and AL amyloidosis resulting in multiorgan failure and death. Both patients demonstrated red flags for malignant progression including abnormal serum free light chain, rapidly progressive debilitating neuropathy refractory to immunotherapy, prominent autonomic dysfunction, and weight loss. In summary, patients with IgA monoclonal gammopathy presenting with polyneuropathy can be at risk for malignant transformation. Failure to investigate for hematologic malignancy and AL amyloidosis may cause significant delays in treatment and result in fatal outcomes.
C1 [Chompoopong, Pitcha; Almarwani, Bayan; Katirji, Bashar] Case Western Reserve Univ, Sch Med, Univ Hosp Cleveland Med Ctr, Dept Neurol, Cleveland, OH USA.
   [Chompoopong, Pitcha] Mayo Clin, Dept Neurol, 200 First St SW, Rochester, MN 55905 USA.
   [Almarwani, Bayan] Taibah Univ, Dept Neurol, Madinah, Saudi Arabia.
C3 University System of Ohio; Case Western Reserve University; University
   Hospitals of Cleveland; Mayo Clinic; Taibah University
RP Chompoopong, P (corresponding author), Mayo Clin, Dept Neurol, 200 First St SW, Rochester, MN 55905 USA.
EM chompoopong.pitcha@mayo.edu
RI Chompoopong, Pitcha/HKM-4925-2023; Katirji, Bashar/AAM-8409-2021
OI Katirji, Bashar/0000-0001-7634-975X
CR BLADE J, 1992, BRIT J HAEMATOL, V81, P391, DOI 10.1111/j.1365-2141.1992.tb08245.x
   Byun JM, 2019, SCI REP-UK, V9, DOI 10.1038/s41598-019-53289-w
   Drappatz J, 2004, CLIN LYMPHOMA, V5, P163, DOI 10.3816/CLM.2004.n.022
   Eurelings M, 2001, MUSCLE NERVE, V24, P1295, DOI 10.1002/mus.1147
   Filosto M, 2012, NEUROLOGIST, V18, P378, DOI 10.1097/NRL.0b013e31826a99e9
   GOSSELIN S, 1991, ANN NEUROL, V30, P54, DOI 10.1002/ana.410300111
   KELLY JJ, 1981, NEUROLOGY, V31, P24, DOI 10.1212/WNL.31.1.24
   KELLY JJ, 1983, NEUROLOGY, V33, P202, DOI 10.1212/WNL.33.2.202
   KELLY JJ, 1981, NEUROLOGY, V31, P1480, DOI 10.1212/WNL.31.11.1480
   Kyle RA, 2010, LEUKEMIA, V24, P1121, DOI 10.1038/leu.2010.60
   KYLE RA, 1995, SEMIN HEMATOL, V32, P45
   Kyle RA, 2003, BRIT J HAEMATOL, V121, P749
   Kyle RA, 2002, NEW ENGL J MED, V346, P564, DOI 10.1056/NEJMoa01133202
   Magy L, 2003, EUR J NEUROL, V10, P677, DOI 10.1046/j.1468-1331.2003.00687.x
   Mauermann ML, 2012, J NEUROL NEUROSUR PS, V83, P480, DOI 10.1136/jnnp-2011-301472
   NOBILEORAZIO E, 1992, ACTA NEUROL SCAND, V85, P383
   NOTERMANS NC, 1994, BRAIN, V117, P1385, DOI 10.1093/brain/117.6.1385
   Ponsford S, 2000, MUSCLE NERVE, V23, P164, DOI 10.1002/(SICI)1097-4598(200002)23:2<164::AID-MUS4>3.0.CO;2-Y
   Raheja D, 2015, MUSCLE NERVE, V51, P1, DOI 10.1002/mus.24471
   Rajkumar SV, 2006, MAYO CLIN PROC, V81, P693, DOI 10.4065/81.5.693
   Rajkumar SV, 2005, BLOOD, V106, P812, DOI 10.1182/blood-2005-03-1038
   Rajkumar SV, 1998, AM J MED, V104, P232, DOI 10.1016/S0002-9343(98)00037-0
   Ropper AH, 1998, NEW ENGL J MED, V338, P1601, DOI 10.1056/NEJM199805283382207
   Rosenbaum E, 2018, HEMATOL ONCOL, V36, P3, DOI 10.1002/hon.2417
   SIMMONS Z, 1993, MUSCLE NERVE, V16, P77, DOI 10.1002/mus.880160113
   SIMMONS Z, 1993, J NEUROL SCI, V120, P60, DOI 10.1016/0022-510X(93)90025-T
   Stork ACJ, 2015, COCHRANE DB SYST REV, DOI 10.1002/14651858.CD005376.pub3
   Vallat JM, 2000, ANN NEUROL, V47, P808, DOI 10.1002/1531-8249(200006)47:6<808::AID-ANA15>3.0.CO;2-8
   Vital C, 2003, J PERIPHER NERV SYST, V8, P136, DOI 10.1046/j.1529-8027.2003.03019.x
   Wang AK, 2008, MAYO CLIN PROC, V83, P1226, DOI 10.4065/83.11.1226
NR 30
TC 0
Z9 0
U1 2
U2 5
PU ELSEVIER
PI AMSTERDAM
PA RADARWEG 29, 1043 NX AMSTERDAM, NETHERLANDS
SN 0022-510X
EI 1878-5883
J9 J NEUROL SCI
JI J. Neurol. Sci.
PD MAR 15
PY 2021
VL 422
AR 117336
DI 10.1016/j.jns.2021.117336
EA FEB 2021
PG 5
WC Clinical Neurology; Neurosciences
WE Science Citation Index Expanded (SCI-EXPANDED)
SC Neurosciences & Neurology
GA RB6SP
UT WOS:000632239900006
PM 33578240
DA 2024-04-28
ER

PT J
AU Fu, JL
   Seldin, DC
   Berk, JL
   Sun, FG
   O'Hara, C
   Cui, HL
   Sanchorawala, V
AF Fu, Julie
   Seldin, David C.
   Berk, John L.
   Sun, Fangui
   O'Hara, Carl
   Cui, Haili
   Sanchorawala, Vaishali
TI Lymphadenopathy as a manifestation of amyloidosis: a case series
SO AMYLOID-JOURNAL OF PROTEIN FOLDING DISORDERS
LA English
DT Article
DE Amyloidosis; lymph nodes; treatment
ID LOCALIZED AMYLOIDOSIS; AL AMYLOIDOSIS; TRACHEOBRONCHIAL AMYLOIDOSIS;
   SYSTEMIC AMYLOIDOSES; EXPERIENCE
AB Lymphadenopathy as a manifestation of amyloidosis is rare. Of 3008 new patients with amyloidosis evaluated from 1994 to 2013 at a single center, 47 (1.6%) presented with lymph node enlargement leading to a biopsy and the diagnosis. We conducted a retrospective review of the initial presentation, time to progression, and treatment outcomes for these patients. Upon initial evaluation, 14 (30%) had isolated lymphadenopathy while 33 (70%) had evidence of vital organ involvement. Thirty-nine patients (83%) had systemic AL amyloidosis at initial evaluation or developed it on follow up; there was a single case each of AA, wtTTR and V122ITTR and one untyped amyloidosis. Eleven patients (23%) had IgM monoclonal gammopathy and 3 (6%) had histology consistent with lymphoplasmacytic lymphoma. Of the 14 patients with isolated lymphadenopathy, 10 (71%) eventually progressed to other organ disease requiring treatment at a median time of 10 months (range 4-71). This series demonstrates that patients presenting with amyloid lymphadenopathy usually have AL amyloidosis, and should have a thorough evaluation for other organ involvement at diagnosis. If present, treatment should be similar to that of other patients with systemic AL amyloidosis, but if not, patients should be monitored regularly for development of other organ disease over time.
C1 [Fu, Julie; Seldin, David C.; Berk, John L.; Sun, Fangui; O'Hara, Carl; Cui, Haili; Sanchorawala, Vaishali] Boston Univ, Sch Med, Amyloidosis Ctr, Boston, MA 02118 USA.
   [Sun, Fangui] Boston Med Ctr, Sch Publ Hlth, Boston, MA 02118 USA.
C3 Boston University; Boston Medical Center
RP Sanchorawala, V (corresponding author), Boston Med Ctr, Sch Publ Hlth, Sect Hematol Oncol, FGH 1007,820 Harrison Ave, Boston, MA 02118 USA.
EM Vaishali.Sanchorawala@bmc.org
OI Seldin, David C/0000-0003-0168-2333; Sun, Fangui/0000-0003-3449-147X
CR Berk JL, 2005, AMYLOID, V12, P193, DOI 10.1080/13506120500221799
   Berk JL, 2002, SEMIN RESP CRIT CARE, V23, P155, DOI 10.1055/s-2002-25304
   Biewend ML, 2006, AMYLOID, V13, P135, DOI 10.1080/13506120600876773
   Charlot M, 2011, AMYLOID, V18, P72, DOI 10.3109/13506129.2011.570817
   Cowan AJ, 2013, HAEMATOLOGICA, V98, P141, DOI 10.3324/haematol.2012.068155
   DALTON HR, 1992, POSTGRAD MED J, V68, P47, DOI 10.1136/pgmj.68.795.47
   Dember LM, 2005, KIDNEY INT, V68, P1377, DOI 10.1111/j.1523-1755.2005.00535.x
   Falk RH, 1997, NEW ENGL J MED, V337, P898, DOI 10.1056/NEJM199709253371306
   Kaltoft B, 2013, DAN MED J, V60
   KO HS, 1976, ANN INTERN MED, V85, P763, DOI 10.7326/0003-4819-85-6-763
   Kumar D, 2005, J Assoc Physicians India, V53, P312
   Kutlay S, 2002, LEUKEMIA LYMPHOMA, V43, P1501, DOI 10.1080/1042819022386662
   MACKENZIE DH, 1963, BMJ-BRIT MED J, P1449, DOI 10.1136/bmj.2.5370.1449
   Matsuda M, 2008, AMYLOID, V15, P117, DOI 10.1080/13506120802006047
   Matsuda M, 2011, AMYLOID, V18, P79, DOI 10.3109/13506129.2011.560216
   Merlini G, 2003, NEW ENGL J MED, V349, P583, DOI 10.1056/NEJMra023144
   O'Regan A, 2000, MEDICINE, V79, P69, DOI 10.1097/00005792-200003000-00001
   Prokaeva T, 2007, ARTHRITIS RHEUM-US, V56, P3858, DOI 10.1002/art.22959
   Simmonds PD, 1997, ANN ONCOL, V8, P267, DOI 10.1023/A:1008250604411
   Takeshita K, 2000, INTERNAL MED, V39, P839, DOI 10.2169/internalmedicine.39.839
   Urschel JD, 2000, ANN THORAC SURG, V69, P944, DOI 10.1016/S0003-4975(99)01391-0
   Vogel MN, 2007, J CLIN ONCOL, V25, P343, DOI 10.1200/JCO.2006.08.9656
NR 22
TC 19
Z9 19
U1 0
U2 5
PU INFORMA HEALTHCARE
PI LONDON
PA TELEPHONE HOUSE, 69-77 PAUL STREET, LONDON EC2A 4LQ, ENGLAND
SN 1350-6129
EI 1744-2818
J9 AMYLOID
JI Amyloid-J. Protein Fold. Disord.
PD DEC
PY 2014
VL 21
IS 4
BP 256
EP 260
DI 10.3109/13506129.2014.958610
PG 5
WC Biochemistry & Molecular Biology; Medicine, General & Internal;
   Medicine, Research & Experimental
WE Science Citation Index Expanded (SCI-EXPANDED)
SC Biochemistry & Molecular Biology; General & Internal Medicine; Research
   & Experimental Medicine
GA AS7ZQ
UT WOS:000344470800006
PM 25208081
DA 2024-04-28
ER

PT J
AU Merlini, G
   Stone, MJ
AF Merlini, Giampaolo
   Stone, Marvin J.
TI Dangerous small B-cell clones
SO BLOOD
LA English
DT Review
ID CHAIN DEPOSITION DISEASE; PRIMARY SYSTEMIC AMYLOIDOSIS; HEPATITIS-C
   VIRUS; ACQUIRED FANCONI-SYNDROME; ENDOTHELIAL GROWTH-FACTOR; HIGH-DOSE
   DEXAMETHASONE; AL PRIMARY AMYLOIDOSIS; BENCE-JONES PROTEINS; FREE
   LIGHT-CHAINS; HEAVY-CHAIN
AB The detection of a monoclonal immunoglobulin in serum or urine usually raises concerns about the size of the underlying B-cell-derived clone and possible systemic effects caused by its expansion. However, a small clone can synthesize a very toxic protein, producing devastating systemic damage and protean clinical presentations. The resulting "monoclonal component-related diseases," although difficult to diagnose, may be progressive and even fatal. The monoclonal protein can aggregate and deposit systemically as occurs in light-chain amyloidosis, monoclonal immunoglobulin deposition disease, crystal-storing histiocytosis, and monoclonal cryoglobulinemia. Alternatively, some monoclonal proteins possess antibody activity toward autogenous antigens and cause chronic cold agglutinin disease, mixed cryoglobulinemia, and peripheral neuropathies. Other humoral mediators may contribute to neuropathy in variant disorders such as the POEMS (polyneuropathy, organomegaly, endocrinopathy, M protein, and skin changes) syndrome. The clone synthesizing the noxious monoclonal proteins is often small, and sensitive techniques may be required to detect these immunoglobulins. A delay in diagnosis can allow irreversible organ damage and dramatically shorten survival. Prompt recognition of suggestive signs and symptoms should trigger a thorough diagnostic approach to reach the correct diagnosis quickly, because this is the key to effective therapy. Although the treatment of these conditions is not optimal, significant advances have been made, improving the duration and quality of life.
C1 Univ Pavia, Policlin San Matteo, Biotechnol Res Labs, Fdn IRCCS,Amyloid Ctr,Dept Biochem, I-27100 Pavia, Italy.
   Baylor Univ, Med Ctr, Baylor Charles A Sammons Canc Ctr, Dallas, TX USA.
   Baylor Univ, Med Ctr, Immunol Lab, Dallas, TX USA.
C3 IRCCS Fondazione Casimiro Mondino; University of Pavia; IRCCS Fondazione
   San Matteo; Baylor University; Texas Oncology-Baylor Charles A Sammons
   Cancer Center; Baylor University Medical Center; Baylor University
   Medical Center; Baylor University
RP Merlini, G (corresponding author), Univ Pavia, Policlin San Matteo, Biotechnol Res Labs, Fdn IRCCS,Amyloid Ctr,Dept Biochem, Ple Golgi 2, I-27100 Pavia, Italy.
EM gmerlini@smatteo.pv.it
RI Merlini, Giampaolo/A-3817-2008
OI Merlini, Giampaolo/0000-0001-7680-3254
CR Abraham RS, 2003, BLOOD, V101, P3801, DOI 10.1182/blood-2002-09-2707
   AGNELLO V, 1992, NEW ENGL J MED, V327, P1490, DOI 10.1056/NEJM199211193272104
   AGUZZI F, 1992, EUR J HAEMATOL, V48, P192
   Anesi E, 2001, AM J MED, V111, P243, DOI 10.1016/S0002-9343(01)00774-4
   Arbustini E, 1997, AMYLOID, V4, P157, DOI 10.3109/13506129709014380
   AUCOUTURIER P, 1993, NEW ENGL J MED, V329, P1389, DOI 10.1056/NEJM199311043291905
   BALL NJ, 1993, CANCER, V71, P1231, DOI 10.1002/1097-0142(19930215)71:4<1231::AID-CNCR2820710410>3.0.CO;2-J
   Bauduer F, 2001, BRIT J HAEMATOL, V112, P1085, DOI 10.1046/j.1365-2141.2001.02622-3.x
   Bélec L, 1999, CLIN INFECT DIS, V28, P678, DOI 10.1086/515169
   Bellotti V, 2000, J STRUCT BIOL, V130, P280, DOI 10.1006/jsbi.2000.4248
   Bridoux F, 2005, AM J KIDNEY DIS, V45, P749, DOI 10.1053/j.ajkd.2004.12.020
   Bridoux F, 2002, KIDNEY INT, V62, P1764, DOI 10.1046/j.1523-1755.2002.00628.x
   Buxbaum J, 1999, HEMATOL ONCOL CLIN N, V13, P1235, DOI 10.1016/S0889-8588(05)70123-4
   Buxbaum JN, 2000, CARDIOLOGY, V93, P220, DOI 10.1159/000007030
   Comenzo RL, 1999, BRIT J HAEMATOL, V106, P744, DOI 10.1046/j.1365-2141.1999.01591.x
   Comenzo RL, 2006, BLOOD, V107, P3489, DOI 10.1182/blood-2005-10-4148
   Comenzo RL, 2002, BLOOD, V99, P4276, DOI 10.1182/blood.V99.12.4276
   DALIANI D, 1995, AM J HEMATOL, V50, P296, DOI 10.1002/ajh.2830500413
   Dammacco F, 2000, SEMIN LIVER DIS, V20, P143, DOI 10.1055/s-2000-9613
   De Re V, 2000, BLOOD, V96, P3578
   Déret S, 1997, PROTEIN ENG, V10, P1191, DOI 10.1093/protein/10.10.1191
   Dhodapkar MV, 2004, BLOOD, V104, P3520, DOI 10.1182/blood-2004-05-1924
   Dispenzieri A, 2005, BEST PRACT RES CL HA, V18, P673, DOI 10.1016/j.beha.2005.01.024
   Dispenzieri A, 2006, BLOOD, V107, P3378, DOI 10.1182/blood-2005-07-2922
   Dispenzieri A, 2003, BLOOD, V101, P2496, DOI 10.1182/blood-2002-07-2299
   Dispenzieri A, 2003, LANCET, V361, P1787, DOI 10.1016/S0140-6736(03)13396-X
   DISPENZIERI A, 2005, HEMATOL-AM SOC HEMAT, P360
   Donato ML, 2006, BLOOD, V107, P463, DOI 10.1182/blood-2004-12-4870
   EULITZ M, 1990, P NATL ACAD SCI USA, V87, P6542, DOI 10.1073/pnas.87.17.6542
   Falk RH, 2005, CIRCULATION, V112, P2047, DOI 10.1161/CIRCULATIONAHA.104.489187
   Ferri C, 2004, SEMIN ARTHRITIS RHEU, V33, P355, DOI 10.1016/j.semarthrit.2003.10.001
   Gertz MA, 2005, BEST PRACT RES CL HA, V18, P709, DOI 10.1016/j.beha.2005.01.030
   Gertz MA, 2004, BONE MARROW TRANSPL, V34, P1025, DOI 10.1038/sj.bmt.1704691
   Gertz MA, 2005, AM J HEMATOL, V79, P319, DOI 10.1002/ajh.20381
   GERTZ MA, 1989, MAYO CLIN PROC, V64, P1505, DOI 10.1016/S0025-6196(12)65706-1
   GERTZ MA, 1989, BLOOD, V74, P1108
   Gillmore JD, 2006, BLOOD, V107, P1227, DOI 10.1182/blood-2005-08-3253
   Guirl MJ, 2003, AM J GASTROENTEROL, V98, P2219, DOI 10.1016/S0002-9270(03)00701-9
   Hadden R, 2006, J PERIPHER NERV SYST, V11, P9
   Harris DL, 2000, J MOL RECOGNIT, V13, P198, DOI 10.1002/1099-1352(200007/08)13:4<198::AID-JMR499>3.0.CO;2-D
   Hawkins PN, 2002, CURR OPIN NEPHROL HY, V11, P649, DOI 10.1097/00041552-200211000-00013
   HEILMAN RL, 1992, AM J KIDNEY DIS, V20, P34, DOI 10.1016/S0272-6386(12)80314-3
   Hermine O, 2002, NEW ENGL J MED, V347, P89, DOI 10.1056/NEJMoa013376
   Jaccard A, 2005, BLOOD, V106, p127A
   Kambham N, 1999, AM J KIDNEY DIS, V33, P954, DOI 10.1016/S0272-6386(99)70432-4
   Kaplan B, 2004, AM J CLIN PATHOL, V121, P794, DOI 10.1309/Y6CYXF4ELL1GKQBU
   Kaplan B, 1997, CLIN EXP IMMUNOL, V110, P472, DOI 10.1046/j.1365-2249.1997.4421454.x
   Karras A, 2002, AM J KIDNEY DIS, V40, P1091, DOI 10.1053/ajkd.2002.36350
   Katzmann JA, 2005, CLIN CHEM, V51, P878, DOI 10.1373/clinchem.2004.046870
   Keeling J, 2004, LAB INVEST, V84, P1322, DOI 10.1038/labinvest.3700161
   KHAMLICHI AA, 1995, BLOOD, V86, P3655, DOI 10.1182/blood.V86.10.3655.bloodjournal86103655
   Kornberg AJ, 2003, SEMIN NEUROL, V23, P181
   Kuwabara S, 2006, NEUROLOGY, V66, P105, DOI 10.1212/01.wnl.0000188757.38495.23
   KYLE RA, 1995, SEMIN HEMATOL, V32, P45
   Kyle RA, 2006, NEW ENGL J MED, V354, P1362, DOI 10.1056/NEJMoa054494
   KYLE RA, 1992, BLOOD, V79, P1817
   Lachmann HJ, 2002, NEW ENGL J MED, V346, P1786, DOI 10.1056/NEJMoa013354
   Lachmann HJ, 2003, BRIT J HAEMATOL, V122, P78, DOI 10.1046/j.1365-2141.2003.04433.x
   Lebeau A, 2002, BLOOD, V100, P1817, DOI 10.1182/blood.V100.5.1817.h81702001817_1817_1827
   LEBOULLEUX M, 1995, KIDNEY INT, V48, P72, DOI 10.1038/ki.1995.269
   Leung N, 2005, AM J TRANSPLANT, V5, P1660, DOI 10.1111/j.1600-6143.2005.00920.x
   Leung N, 2004, AM J KIDNEY DIS, V43, P147, DOI 10.1053/j.ajkd.2003.09.020
   Levine T, 2006, J NEUROL NEUROSUR PS, V77, P224, DOI 10.1136/jnnp.2005.071175
   Lin J, 2001, J AM SOC NEPHROL, V12, P1482, DOI 10.1681/ASN.V1271482
   Ma CX, 2004, BLOOD, V104, P40, DOI 10.1182/blood-2003-10-3400
   Markowitz GS, 2004, ADV ANAT PATHOL, V11, P49, DOI 10.1097/00125480-200401000-00005
   MARMONT AM, 1991, HAEMATOLOGICA, V76, P449
   Mazzaro C, 2005, J HEPATOL, V42, P632, DOI 10.1016/j.jhep.2004.10.031
   Merlini G, 2003, NEW ENGL J MED, V349, P583, DOI 10.1056/NEJMra023144
   MERLINI G, 1986, SEMIN ONCOL, V13, P350
   Merlini G., 2004, HEMATOL-AM SOC HEMAT, P261
   Messiaen T, 2000, MEDICINE, V79, P135, DOI 10.1097/00005792-200005000-00002
   Obici L, 2005, BBA-PROTEINS PROTEOM, V1753, P11, DOI 10.1016/j.bbapap.2005.08.014
   Owen RG, 2003, SEMIN ONCOL, V30, P110, DOI 10.1053/sonc.2003.50082
   Paccalin M, 2005, AMYLOID, V12, P239, DOI 10.1080/13506120500351174
   Palladini G, 2005, AMYLOID, V12, P120, DOI 10.1080/13506120500107055
   Palladini G, 2003, CIRCULATION, V107, P2440, DOI 10.1161/01.CIR.0000068314.02595.B2
   Palladini G, 2005, BLOOD, V105, P2949, DOI 10.1182/blood-2004-08-3231
   Palladini G, 2004, BLOOD, V103, P2936, DOI 10.1182/blood-2003-08-2788
   Palladini G, 2006, BLOOD, V107, P3854, DOI 10.1182/blood-2005-11-4385
   Papo T, 1996, ARTHRITIS RHEUM, V39, P335, DOI 10.1002/art.1780390225
   Park MA, 2003, MEDICINE, V82, P291, DOI 10.1097/01.md.0000091183.93122.c7
   PASCUAL M, 1990, J INFECT DIS, V162, P569, DOI 10.1093/infdis/162.2.569
   PASCUAL V, 1992, J IMMUNOL, V149, P2337
   Perfetti V, 2002, BLOOD, V100, P948, DOI 10.1182/blood-2002-01-0114
   Perfetti V, 2004, DRUG DISCOV TODAY, V1, P365
   PHILLIPS SD, 1999, BLOOD, V94, P913
   Potter KN, 2002, J IMMUNOL, V169, P3777, DOI 10.4049/jimmunol.169.7.3777
   Pozzi C, 2003, AM J KIDNEY DIS, V42, P1154, DOI 10.1053/j.ajkd.2003.08.040
   Prendergast MM, 1999, INFECT IMMUN, V67, P3698, DOI 10.1128/IAI.67.7.3698-3701.1999
   ROCCA A, 1995, J IMMUNOL, V155, P3245
   Rongioletti F, 2001, J AM ACAD DERMATOL, V44, P273, DOI 10.1067/mjd.2001.111630
   Royer B, 2004, KIDNEY INT, V65, P642, DOI 10.1111/j.1523-1755.2004.00427.x
   SANDERS PW, 1992, J CLIN INVEST, V89, P630, DOI 10.1172/JCI115629
   Sansonno D, 2003, BLOOD, V101, P3818, DOI 10.1182/blood-2002-10-3162
   Sansonno D, 2005, LANCET INFECT DIS, V5, P227, DOI 10.1016/S1473-3099(05)70053-0
   Schöllkopf C, 2006, LEUKEMIA LYMPHOMA, V47, P253, DOI 10.1080/10428190500286481
   Sirac C, 2006, BLOOD, V108, P536, DOI 10.1182/blood-2005-11-4419
   Skinner M, 2004, ANN INTERN MED, V140, P85, DOI 10.7326/0003-4819-140-2-200401200-00008
   SOLOMON A, 1991, NEW ENGL J MED, V324, P1845, DOI 10.1056/NEJM199106273242603
   Soubrier M, 1997, ARTHRITIS RHEUM-US, V40, P786, DOI 10.1002/art.1780400430
   Stojanov S, 2005, CURR OPIN RHEUMATOL, V17, P586, DOI 10.1097/bor.0000174210.78449.6b
   Stone MJ, 2005, CLIN LYMPHOMA, V5, P225, DOI 10.3816/CLM.2005.n.004
   Stone MJ, 2003, SEMIN ONCOL, V30, P318, DOI 10.1053/sonc.2003.50077
   STONE MJ, 1990, BLOOD, V75, P531
   Stone MJ, 2001, CLIN LYMPHOMA, V2, P148, DOI 10.3816/CLM.2001.n.020
   Teng JM, 2004, LAB INVEST, V84, P440, DOI 10.1038/labinvest.3700069
   TERASHIMA K, 1978, ACTA PATHOL JAPON, V28, P111
   Watanabe O, 1998, MUSCLE NERVE, V21, P1390, DOI 10.1002/(SICI)1097-4598(199811)21:11<1390::AID-MUS5>3.0.CO;2-4
   Zaja F, 2003, BLOOD, V101, P3827, DOI 10.1182/blood-2002-09-2856
NR 110
TC 310
Z9 328
U1 0
U2 9
PU AMER SOC HEMATOLOGY
PI WASHINGTON
PA 2021 L ST NW, SUITE 900, WASHINGTON, DC 20036 USA
SN 0006-4971
EI 1528-0020
J9 BLOOD
JI Blood
PD OCT 15
PY 2006
VL 108
IS 8
BP 2520
EP 2530
DI 10.1182/blood-2006-03-001164
PG 11
WC Hematology
WE Science Citation Index Expanded (SCI-EXPANDED)
SC Hematology
GA 092XT
UT WOS:000241131700015
PM 16794250
OA Bronze
DA 2024-04-28
ER

PT J
AU Seldin, DC
   Anderson, JJ
   Skinner, M
   Malek, K
   Wright, DG
   Quillen, K
   Finn, K
   Oran, B
   Sanchorawala, V
AF Seldin, David C.
   Anderson, Jennifer J.
   Skinner, Martha
   Malek, Karim
   Wright, Daniel G.
   Quillen, Karen
   Finn, Kathleen
   Oran, Betul
   Sanchorawala, Vaishali
TI Successful treatment of AL amyloidosis with high-dose melphalan and
   autologous stem cell transplantation in patients over age 65
SO BLOOD
LA English
DT Article
ID PRIMARY SYSTEMIC AMYLOIDOSIS; MULTIPLE-MYELOMA; INTRAVENOUS MELPHALAN;
   SURVIVAL; SUPERIOR
AB Recently, protocols using high-dose melphalan chemotherapy and autologous peripheral blood stem cell transplantation (HDM/SCT) have been developed for the treatment of patients with immunoglobulin light chain (AL) amyloidosis. Although peritransplantation mortality is greater than for other hematologic diseases, treatment leads to durable hematologic complete responses, improvements in organ function and quality of life, and extended survival in a substantial proportion of patients. To determine whether this treatment can be applied to older patients, we have analyzed HDM/SCT treatment outcomes for 65 patients (aged 65 years or older) with AL amyloidosis compared with outcomes for 280 younger patients. For patients over age 65 years who meet the same eligibility criteria as younger patients, toxicity, hematologic remission rate, and survival were not significantly different from those observed in younger patients, indicating that older patients should not be excluded a priori from consideration for HDM/SCT treatment.
C1 Boston Univ, Med Ctr, Sect Hematol Oncol, Sch Med,Amyloid Treatment & Res Program,Dept Med, Boston, MA 02118 USA.
   Boston Univ, Dept Med, Sch Med, Stem Cell Transplant Program, Boston, MA 02118 USA.
   Boston Univ, Dept Pathol, Sch Med, Stem Cell Transplant Program, Boston, MA 02118 USA.
   Boston Univ, Dept Pathol, Sch Publ Hlth, Stem Cell Transplant Program, Boston, MA 02118 USA.
   Boston Univ, Dept Med, Sch Publ Hlth, Stem Cell Transplant Program, Boston, MA 02118 USA.
C3 Boston University; Boston University; Boston University; Boston
   University; Boston University
RP Seldin, DC (corresponding author), Boston Univ, Med Ctr, Sect Hematol Oncol, Sch Med,Amyloid Treatment & Res Program,Dept Med, 650 Albany St, Boston, MA 02118 USA.
EM dseldin@bu.edu
RI Wright, Daniel/JCO-8008-2023
OI Seldin, David C/0000-0003-0168-2333; Quillen, Karen/0000-0002-4243-0864;
   Sanchorawala, Vaishali/0000-0002-6307-2445
FU NHLBI NIH HHS [P01 HL068705, HL68705] Funding Source: Medline; FDA HHS
   [FD-R-001346] Funding Source: Medline
CR Badros A, 2001, BRIT J HAEMATOL, V114, P600, DOI 10.1046/j.1365-2141.2001.02976.x
   Dember LM, 2001, ANN INTERN MED, V134, P746, DOI 10.7326/0003-4819-134-9_Part_1-200105010-00011
   Dispenzieri A, 2004, BLOOD, V103, P3960, DOI 10.1182/blood-2003-12-4192
   Dumontet C, 1998, BONE MARROW TRANSPL, V21, P1037, DOI 10.1038/sj.bmt.1701232
   Gertz MA, 2002, AM J MED, V113, P549, DOI 10.1016/S0002-9343(02)01208-1
   Goodman HJB, 2006, BRIT J HAEMATOL, V134, P417, DOI 10.1111/j.1365-2141.2006.06204.x
   Oran B, 2005, BONE MARROW TRANSPL, V35, P567, DOI 10.1038/sj.bmt.1704826
   Palumbo A, 1999, BLOOD, V94, P1248, DOI 10.1182/blood.V94.4.1248.416k09_1248_1253
   Sanchorawala V, 2005, BONE MARROW TRANSPL, V36, P597, DOI 10.1038/sj.bmt.1705106
   Seldin DC, 2004, BLOOD, V104, P1888, DOI 10.1182/blood-2004-01-0089
   Siegel DS, 1999, BLOOD, V93, P51, DOI 10.1182/blood.V93.1.51.401a01_51_54
   Sirohi B, 2000, BONE MARROW TRANSPL, V25, P533, DOI 10.1038/sj.bmt.1702188
   Skinner M, 2004, ANN INTERN MED, V140, P85, DOI 10.7326/0003-4819-140-2-200401200-00008
NR 13
TC 27
Z9 32
U1 0
U2 0
PU AMER SOC HEMATOLOGY
PI WASHINGTON
PA 1900 M STREET. NW SUITE 200, WASHINGTON, DC 20036 USA
SN 0006-4971
J9 BLOOD
JI Blood
PD DEC 1
PY 2006
VL 108
IS 12
BP 3945
EP 3947
DI 10.1182/blood-2006-06-029728
PG 3
WC Hematology
WE Science Citation Index Expanded (SCI-EXPANDED)
SC Hematology
GA 109LO
UT WOS:000242309800053
PM 16926284
OA Green Published, Bronze
DA 2024-04-28
ER

PT J
AU Cholez, C
   Cuny, JF
   Pouaha, J
   Thomas, P
   Tromp, G
   Truchetet, F
AF Cholez, C
   Cuny, JF
   Pouaha, J
   Thomas, P
   Tromp, G
   Truchetet, F
TI Nail abnormalities and scleroderma-like lesions on the face associated
   with systemic amyloidosis.
SO ANNALES DE DERMATOLOGIE ET DE VENEREOLOGIE
LA French
DT Article
ID MULTIPLE-MYELOMA; ALOPECIA
AB introduction. Mucocutaneous involvement in systemic amyloidosis occurs in 29 to 40 P. 100 of cases. Nail abnormalities are infrequent in AL amyloidosis. We report an original case of AL amyloidosis associated with cutaneous and integument alterations and scleroderma-like infiltration of the face.
   Case report. A 73 year-old woman was hospitalized because of weight loss and asthenia. She had been treated 4 years earlier with chemotherapy for a IgG-type multiple myeloma with complete resolution of the underlying monoclonal gammapathy. Cutaneous examination showed nail dystrophy of all fingernails associated with scleroderma-like skin changes on the chin and lips. Histopathologic study of a chin biopsy confirmed the presence of amyloid deposits in the dermis. Laboratory data were normal, without signs of recurrence of multiple myeloma.
   Discussion. We report an original case of a patient who developed two unusual cutaneous manifestations associated with AL amyloidosis. Morover, there was no correlation between the severity of the cutaneous lesions and the extent of the underlying hematological disease.
C1 Hop Beauregard, Serv Dermatol, F-57100 Thionville, France.
   CHR Metz, Serv Dermatol, Thionville, France.
   CHR Metz, Serv Rhumatol, Thionville, France.
   Dermatologue, Strasbourg, France.
C3 CHR Metz-Thionville; CHR Metz-Thionville; CHR Metz-Thionville
RP Hop Beauregard, Serv Dermatol, 1 Rue Freres, F-57100 Thionville, France.
EM f.truchetet@chr-metz-thionville.rss.fr
RI Tromp, Gerard/B-2677-2017
OI Tromp, Gerard/0000-0002-7761-0806
CR Ahmed I, 2000, J AM ACAD DERMATOL, V42, P339, DOI 10.1016/S0190-9622(00)90107-5
   BLANC D, 1982, ANN DERMATOL VENER, V109, P877
   BREATHNACH SM, 1988, J AM ACAD DERMATOL, V18, P1, DOI 10.1016/S0190-9622(88)70001-8
   Casper C, 1999, BRIT J DERMATOL, V140, P1172
   FANTI PA, 1991, DERMATOLOGICA, V183, P44, DOI 10.1159/000247630
   Gerster JC, 2000, J RHEUMATOL, V27, P2275
   Gottron H, 1932, ARCH DERMATOL SYPH-G, V166, P584, DOI 10.1007/BF02071266
   GRATEAU G, 2000, AMYLOSES
   LACOUR JP, 1987, PRESSE MED, V16, P1657
   Mancuso G, 1997, BRIT J DERMATOL, V137, P471, DOI 10.1111/j.1365-2133.1997.tb03764.x
   Modiano P, 2005, ANN DERMATOL VENER, V132, P62, DOI 10.1016/S0151-9638(05)79203-6
   OSTLERE LS, 1995, ARCH DERMATOL, V131, P951
   PINEDA MS, 1988, J AM ACAD DERMATOL, V18, P1357, DOI 10.1016/S0190-9622(88)80114-2
   ROBERT C, 1993, MEDICINE, V72, P38, DOI 10.1097/00005792-199301000-00003
   Sabadini L, 1997, J RHEUMATOL, V24, P1018
   WHEELER GE, 1981, ARCH DERMATOL, V117, P815, DOI 10.1001/archderm.117.12.815
   WONG CK, 1990, CLIN DERMATOL, V8, P7, DOI 10.1016/0738-081X(90)90081-B
NR 17
TC 9
Z9 9
U1 0
U2 0
PU MASSON EDITEUR
PI MOULINEAUX CEDEX 9
PA 21 STREET CAMILLE DESMOULINS, ISSY, 92789 MOULINEAUX CEDEX 9, FRANCE
SN 0151-9638
EI 2214-5451
J9 ANN DERMATOL VENER
JI Ann. Dermatol. Venereol.
PD MAR
PY 2005
VL 132
IS 3
BP 252
EP 254
DI 10.1016/S0151-9638(05)79256-5
PG 3
WC Dermatology
WE Science Citation Index Expanded (SCI-EXPANDED)
SC Dermatology
GA 918ZB
UT WOS:000228587000010
PM 15924049
DA 2024-04-28
ER

PT J
AU Bellavia, D
   Pellikka, PA
   Dispenzieri, A
   Scott, CG
   Al-Zahrani, GB
   Grogan, M
   Pitrolo, F
   Oh, JK
   Miller, FA
AF Bellavia, Diego
   Pellikka, Patricia A.
   Dispenzieri, Angela
   Scott, Christopher G.
   Al-Zahrani, Ghormallah B.
   Grogan, Martha
   Pitrolo, Francesco
   Oh, Jae K.
   Miller, Fletcher A., Jr.
TI Comparison of right ventricular longitudinal strain imaging, tricuspid
   annular plane systolic excursion, and cardiac biomarkers for early
   diagnosis of cardiac involvement and risk stratification in primary
   systematic (AL) amyloidosis: a 5-year cohort study
SO EUROPEAN HEART JOURNAL-CARDIOVASCULAR IMAGING
LA English
DT Article
DE AL amyloidosis; Cardiac biomarkers; Right ventricular function; Standard
   echocardiography; Strain rate imaging
ID DOPPLER-ECHOCARDIOGRAPHY; DIASTOLIC FUNCTION; SURVIVAL; TROPONINS
AB Aims To determine the role of assessing right ventricular (RV) function, using standard echocardiography and Doppler myocardial imaging (DMI), in the early diagnosis of cardiac amyloidosis and in the prediction of mortality.
   Methods Patients with primary systemic (AL) amyloidosis seen at our institution from 1 February 2004 through 31 October and results 2005 (N = 249) were categorized by left ventricular thickness and E' velocity and compared with 38 age- and sex-matched controls. Standard echocardiographic and DMI examination were used to measure echocardiographic parameters of RV function: systolic tissue velocity, strain rate, and strain were determined for basal and middle RV free wall segments. Patients were followed up for the endpoint of mortality. RV tricuspid annular plane systolic excursion (TAPSE) and all DMI measurements were lower in patients with AL amyloidosis and normal echocardiography results (AL-normal-echo group) than controls. A bivariate model including strain of the basal segment of the RV free wall and TAPSE was the best for distinguishing AL-normal-echo patients from controls. Male sex [hazard ratio (HR), 2.2; P = 0.005], brain natriuretic peptide levels (HR 1.4; P = 0.003), troponin T levels (HR 1.6; P = 0.01), pleural effusion (HR 3.6; P < 0.001), EJA ratio (HR 1.3; P = 0.006), RV systolic pressure (HR 1.02; P = 0.01), and RV strain rate of the middle segment (HR 1.3; P = 0.02) were independent predictors of death.
   Conclusion DMI measures of the RV can identify early impairment of cardiac function or stratify risk of death in patients with AL amyloidosis. Further studies with longer follow-up are warranted to confirm these results.
C1 [Bellavia, Diego; Pellikka, Patricia A.; Al-Zahrani, Ghormallah B.; Grogan, Martha; Oh, Jae K.; Miller, Fletcher A., Jr.] Mayo Clin, Div Cardiovasc Dis, Rochester, MN 55905 USA.
   [Dispenzieri, Angela] Mayo Clin, Div Hematol, Rochester, MN 55905 USA.
   [Scott, Christopher G.] Mayo Clin, Div Biomed Informat & Biostat, Rochester, MN 55905 USA.
   [Pitrolo, Francesco] Osped Cervello, Div Cardiovasc Dis, Palermo, Italy.
C3 Mayo Clinic; Mayo Clinic; Mayo Clinic
RP Miller, FA (corresponding author), Mayo Clin, Div Cardiovasc Dis, 200 1st St SW, Rochester, MN 55905 USA.
EM miller.fletcher@mayo.edu
RI Pellikka, Patricia A/N-5387-2014; Bellavia, Diego/K-3072-2018
OI Pellikka, Patricia A/0000-0001-6800-3521; Bellavia,
   Diego/0000-0003-3808-2868; Dispenzieri, Angela/0000-0001-8780-9512;
   Scott, Christopher/0000-0003-1340-0647
FU American Heart Association Heartland Affiliate [0620073Z]; American
   Society of Echocardiography
FX F.A.M., Jr, is the primary investigator for a protocol funded by GE
   Healthcare to evaluate new imaging technology. Neither the technology
   nor these funds were used for the current investigation. This study was
   supported in part by grant no. 0620073Z from the American Heart
   Association Heartland Affiliate and research award 2008-2009 from the
   American Society of Echocardiography.
CR ANDERSEN PK, 1982, ANN STAT, V10, P1100, DOI 10.1214/aos/1176345976
   Austin BA, 2009, AM J CARDIOL, V103, P1429, DOI 10.1016/j.amjcard.2009.01.361
   Bellavia D, 2009, HEART, V95, P234, DOI 10.1136/hrt.2007.140343
   Bellavia D, 2008, AM J CARDIOL, V101, P1039, DOI 10.1016/j.amjcard.2007.11.047
   Bellavia D, 2007, J AM SOC ECHOCARDIOG, V20, P1194, DOI 10.1016/j.echo.2007.02.025
   Bellavia D, 2010, J AM SOC ECHOCARDIOG, V23, P643, DOI 10.1016/j.echo.2010.03.027
   Contal C, 1999, COMPUT STAT DATA AN, V30, P253, DOI 10.1016/S0167-9473(98)00096-6
   Dispenzieri A, 2004, J CLIN ONCOL, V22, P3751, DOI 10.1200/JCO.2004.03.029
   Dispenzieri A, 2003, LANCET, V361, P1787, DOI 10.1016/S0140-6736(03)13396-X
   Falk RH, 2005, CIRCULATION, V112, P2047, DOI 10.1161/CIRCULATIONAHA.104.489187
   Ghio S, 2000, AM J CARDIOL, V85, P837, DOI 10.1016/S0002-9149(99)00877-2
   Harrell FE, 1996, STAT MED, V15, P361, DOI 10.1002/(SICI)1097-0258(19960229)15:4<361::AID-SIM168>3.0.CO;2-4
   KAUL S, 1984, AM HEART J, V107, P526, DOI 10.1016/0002-8703(84)90095-4
   KLEIN AL, 1991, CIRCULATION, V83, P808, DOI 10.1161/01.CIR.83.3.808
   KLEIN AL, 1990, J AM COLL CARDIOL, V15, P99, DOI 10.1016/0735-1097(90)90183-P
   Migrino RQ, 2009, J AM SOC ECHOCARDIOG, V22, P1396, DOI 10.1016/j.echo.2009.09.012
   Mor-Avi V, 2011, J AM SOC ECHOCARDIOG, V24, P277, DOI 10.1016/j.echo.2011.01.015
   Patel AR, 1997, AM J CARDIOL, V80, P486, DOI 10.1016/S0002-9149(97)00400-1
   Rapezzi C, 2009, CIRCULATION, V120, P1203, DOI 10.1161/CIRCULATIONAHA.108.843334
   SHROUT PE, 1979, PSYCHOL BULL, V86, P420, DOI 10.1037/0033-2909.86.2.420
   Skinner M, 2004, ANN INTERN MED, V140, P85, DOI 10.7326/0003-4819-140-2-200401200-00008
   Tei CW, 1996, J AM COLL CARDIOL, V28, P658, DOI 10.1016/0735-1097(96)00202-1
   YOCK PG, 1984, CIRCULATION, V70, P657, DOI 10.1161/01.CIR.70.4.657
NR 23
TC 73
Z9 76
U1 0
U2 5
PU OXFORD UNIV PRESS
PI OXFORD
PA GREAT CLARENDON ST, OXFORD OX2 6DP, ENGLAND
SN 2047-2404
J9 EUR HEART J-CARD IMG
JI Eur. Heart J.-Cardiovasc. Imaging
PD AUG
PY 2012
VL 13
IS 8
BP 680
EP 689
DI 10.1093/ehjci/jes009
PG 10
WC Cardiac & Cardiovascular Systems; Radiology, Nuclear Medicine & Medical
   Imaging
WE Science Citation Index Expanded (SCI-EXPANDED)
SC Cardiovascular System & Cardiology; Radiology, Nuclear Medicine &
   Medical Imaging
GA 983VE
UT WOS:000307146000010
PM 22307866
DA 2024-04-28
ER

PT J
AU Voloshinova, EV
   Rebrov, AP
   Aleksandrova, NL
AF Voloshinova, E. V.
   Rebrov, A. P.
   Aleksandrova, N. L.
TI Experience with successful administration of statins in combined therapy
   of nephrotic syndrome in a patient with AL-amyloidosis
SO TERAPEVTICHESKII ARKHIV
LA Russian
DT Article
DE AL renal amyloidosis; nephritic syndrome; hyperlipidemia
C1 Saratov State Med Univ, Saratov, Russia.
C3 Razumovsky Saratov State Medical University
RP Voloshinova, EV (corresponding author), Saratov State Med Univ, Saratov, Russia.
RI Rebrov, Andrey/AAD-7684-2021; Rebrov, Andrej/B-3594-2017
CR NEVEROV NI, 1997, LIPIDS KIDNEY, P68
   NEVEROV NI, 1994, TERAPEVT ARKH, V7, P73
   NEVEROV NI, 1991, TERAPEVT ARKH, V6, P33
   SMIRNOV AV, 1992, NEFROTICHESKY SINDRO, P196
   TAREEVA IE, 1995, KLIN MED MOSCOW, V3, P80
   WHELLER DC, 1995, NEPHROL DIAL TRANSPL, V10, P14
NR 6
TC 0
Z9 0
U1 0
U2 1
PU IZDATELSTVO MEDITSINA
PI MOSCOW
PA PETROVERIGSKII PER 6-8, K-142 MOSCOW, RUSSIA
SN 0040-3660
J9 TERAPEVT ARKH
JI Ter. Arkhiv
PY 2006
VL 78
IS 5
BP 71
EP 73
PG 3
WC Medicine, General & Internal
WE Science Citation Index Expanded (SCI-EXPANDED)
SC General & Internal Medicine
GA 095NJ
UT WOS:000241314300015
PM 16889055
DA 2024-04-28
ER

PT J
AU Loyo, M
   Baras, A
   Akst, LM
AF Loyo, Myriam
   Baras, Alex
   Akst, Lee M.
TI Plasmacytoma of the larynx
SO AMERICAN JOURNAL OF OTOLARYNGOLOGY
LA English
DT Article
ID AMYLOIDOSIS
AB Amyloid is an extracellular proteinaceous low-molecular-weight fibril. In the larynx, amyloid deposits usually represent a benign localized disease. Although laryngeal amyloidosis is an indolent lesion, amyloid deposition in the larynx may actually result from a lymphoproliferative disorder and not isolated amyloidosis. In this case report, we describe a patient referred for laryngeal amyloidosis who was subsequently diagnosed with extramedullary plasmacytoma of the larynx. The report discusses the presentation, diagnosis, and treatment provided. The importance of systemic workup and accurate tissue diagnosis in differentiating primary amyloidosis and secondary amyloid deposition will be highlighted. (c) 2013 Elsevier Inc. All rights reserved.
C1 [Loyo, Myriam; Akst, Lee M.] Johns Hopkins Univ, Dept Otolaryngol Head & Neck Surg, Baltimore, MD 21287 USA.
   [Baras, Alex] Johns Hopkins Univ, Dept Pathol, Baltimore, MD 21287 USA.
C3 Johns Hopkins University; Johns Hopkins University
RP Akst, LM (corresponding author), Johns Hopkins Univ, Dept Otolaryngol Head & Neck Surg, 601 N Caroline St,Suite 6260, Baltimore, MD 21287 USA.
EM lakst1@jhmi.edu
OI Akst, Lee/0000-0002-8925-0545
CR Alexiou C, 1999, CANCER, V85, P2305, DOI 10.1002/(SICI)1097-0142(19990601)85:11<2305::AID-CNCR2>3.3.CO;2-V
   Penner CR, 2006, ORAL ONCOL, V42, P421, DOI 10.1016/j.oraloncology.2005.09.010
   Saad R, 2001, DIAGN CYTOPATHOL, V24, P408, DOI 10.1002/dc.1090
   Thompson LDR, 2000, MODERN PATHOL, V13, P528, DOI 10.1038/modpathol.3880092
NR 4
TC 8
Z9 9
U1 0
U2 1
PU W B SAUNDERS CO-ELSEVIER INC
PI PHILADELPHIA
PA 1600 JOHN F KENNEDY BOULEVARD, STE 1800, PHILADELPHIA, PA 19103-2899 USA
SN 0196-0709
J9 AM J OTOLARYNG
JI Am. J. Otolaryngol.
PD MAR-APR
PY 2013
VL 34
IS 2
BP 172
EP 175
DI 10.1016/j.amjoto.2012.11.003
PG 4
WC Otorhinolaryngology
WE Science Citation Index Expanded (SCI-EXPANDED)
SC Otorhinolaryngology
GA 210SB
UT WOS:000323853700016
PM 23312735
DA 2024-04-28
ER

PT J
AU Palladini, G
   Celant, S
   Milani, P
   Summa, V
   Affronti, G
   Olimpieri, PP
   Petraglia, S
   Foli, A
   Nuvolone, M
   Merlini, G
   Russo, P
AF Palladini, Giovanni
   Celant, Simone
   Milani, Paolo
   Summa, Valentina
   Affronti, Giovanni
   Olimpieri, Pier Paolo
   Petraglia, Sandra
   Foli, Andrea
   Nuvolone, Mario
   Merlini, Giampaolo
   Russo, Pierluigi
CA AIFAs Monitoring Registries Grp
TI A nationwide prospective registry of bortezomib-based therapy in light
   chain (AL) amyloidosis
SO LEUKEMIA & LYMPHOMA
LA English
DT Article
DE Amyloidosis; bortezomib; response; prospective registry
ID COMPLETE HEMATOLOGIC RESPONSE; TWICE-WEEKLY BORTEZOMIB; STAGING SYSTEM;
   DEXAMETHASONE; CYCLOPHOSPHAMIDE
AB Until recently, no drug was labeled for AL amyloidosis. In 2011, the Italian Medicines Agency started a program to grant access to upfront bortezomib to patients with AL amyloidosis. All subjects were enrolled in a prospective online registry. Response was evaluated after two cycles to assess the possibility of continuing treatment. A total of 764 patients were included until 2019, and 615 were evaluable. Sixteen percent of patents had advanced (stage-IIIb) heart involvement, and 27% had severe or end-stage renal failure. Bortezomib delivery was possible in stage-IIIb patients at a reduced dose. Bortezomib discontinuation was associated with increasing age, advanced heart involvement and bi-weekly administration. Fifty-nine percent of subjects attained a hematologic response and 14% a cardiac response. Bortezomib-based therapy tends to be discontinued early in elderly patients and in advanced disease. Nevertheless, early response to therapy is possible in this challenging population.
C1 [Palladini, Giovanni; Milani, Paolo; Foli, Andrea; Nuvolone, Mario; Merlini, Giampaolo] Fdn IRCCS Policlin San Matteo, Amyloidosis Res & Treatment Ctr, Viale Golgi 19, I-27100 Pavia, Italy.
   [Palladini, Giovanni] Univ Pavia, Dept Mol Med, Pavia, Italy.
   [Celant, Simone; Summa, Valentina; Affronti, Giovanni; Olimpieri, Pier Paolo; Petraglia, Sandra; Russo, Pierluigi] Italian Med Agcy, Rome, Italy.
C3 IRCCS Fondazione San Matteo; University of Pavia
RP Palladini, G (corresponding author), Fdn IRCCS Policlin San Matteo, Amyloidosis Res & Treatment Ctr, Viale Golgi 19, I-27100 Pavia, Italy.
EM giovanni.palladini@unipv.it
RI Palladini, Giovanni/G-1763-2010; Milani, Paolo/K-4920-2018; Merlini,
   Giampaolo/A-3817-2008
OI Milani, Paolo/0000-0002-2268-9422; Merlini,
   Giampaolo/0000-0001-7680-3254; Olimpieri, Pier
   Paolo/0000-0001-7934-9034; Russo, Pierluigi/0000-0003-4881-5703
CR [Anonymous], 2020, LANCET HAEMATOL, V7, P40
   Brambilla F, 2012, BLOOD, V119, P1844, DOI 10.1182/blood-2011-07-365510
   Breccia M, 2021, ANN HEMATOL, V100, P481, DOI 10.1007/s00277-021-04406-1
   Breccia M, 2020, CANCER MED-US, V9, P4160, DOI 10.1002/cam4.3071
   de Larrea CF, 2015, BLOOD, V125, P2239, DOI 10.1182/blood-2014-11-609883
   Dispenzieri A, 2004, J CLIN ONCOL, V22, P3751, DOI 10.1200/JCO.2004.03.029
   Dispenzieri A, 2022, LEUKEMIA, V36, P225, DOI 10.1038/s41375-021-01317-y
   Kastritis E, 2021, NEW ENGL J MED, V385, P46, DOI 10.1056/NEJMoa2028631
   Kastritis E, 2020, J CLIN ONCOL, V38, DOI 10.1200/JCO.20.01285
   Manwani R, 2019, BLOOD, V134, P2271, DOI 10.1182/blood.2019000834
   Merlini G, 2018, NAT REV DIS PRIMERS, V4, DOI 10.1038/s41572-018-0034-3
   Mikhael JR, 2012, BLOOD, V119, P4391, DOI 10.1182/blood-2011-11-390930
   Olimpieri PP, 2020, IJC HEART VASC, V26, DOI 10.1016/j.ijcha.2019.100465
   Palladini G, 2014, LEUKEMIA, V28, P2311, DOI 10.1038/leu.2014.227
   Palladini G, 2021, AMYLOID, V28, P1, DOI 10.1080/13506129.2020.1868810
   Palladini G, 2020, BLOOD, V136, DOI 10.1182/blood-2020-140708
   Palladini G, 2020, BLOOD, V136, P2620, DOI 10.1182/blood.2020006913
   Palladini G, 2015, BLOOD, V126, P612, DOI 10.1182/blood-2015-01-620302
   Palladini G, 2014, BLOOD, V124, P2325, DOI 10.1182/blood-2014-04-570010
   Palladini G, 2012, J CLIN ONCOL, V30, P4541, DOI 10.1200/JCO.2011.37.7614
   Reece DE, 2011, BLOOD, V118, P865, DOI 10.1182/blood-2011-02-334227
   Reece DE, 2009, BLOOD, V114, P1489, DOI 10.1182/blood-2009-02-203398
   Venner CP, 2014, LEUKEMIA, V28, P2304, DOI 10.1038/leu.2014.218
   Venner CP, 2012, BLOOD, V119, P4387, DOI 10.1182/blood-2011-10-388462
   Wechalekar AD, 2013, BLOOD, V121, P3420, DOI 10.1182/blood-2012-12-473066
   WEI LJ, 1992, STAT MED, V11, P1871, DOI 10.1002/sim.4780111409
NR 26
TC 7
Z9 7
U1 0
U2 0
PU TAYLOR & FRANCIS LTD
PI ABINGDON
PA 2-4 PARK SQUARE, MILTON PARK, ABINGDON OR14 4RN, OXON, ENGLAND
SN 1042-8194
EI 1029-2403
J9 LEUKEMIA LYMPHOMA
JI Leuk. Lymphoma
PD JAN 2
PY 2022
VL 63
IS 1
BP 205
EP 211
DI 10.1080/10428194.2021.1971215
EA AUG 2021
PG 7
WC Oncology; Hematology
WE Science Citation Index Expanded (SCI-EXPANDED)
SC Oncology; Hematology
GA YD0DO
UT WOS:000690324500001
PM 34448427
DA 2024-04-28
ER

PT J
AU Yamamoto, K
   Yagi, H
   Lee, YH
   Kardos, J
   Hagihara, Y
   Naiki, H
   Goto, Y
AF Yamamoto, Kaori
   Yagi, Hisashi
   Lee, Young-Ho
   Kardos, Jozsef
   Hagihara, Yoshihisa
   Naiki, Hironobu
   Goto, Yuji
TI The amyloid fibrils of the constant domain of immunoglobulin light chain
SO FEBS LETTERS
LA English
DT Article
DE Amyloid fibril; AL-amyloidosis; beta(2)-Microglobulin; Dialysis-related
   amyloidosis; Immunoglobulin domain
ID INTRACHAIN DISULFIDE BOND; THIOFLAVIN-T BINDING; EXTENSION IN-VITRO;
   NEUTRAL PH; CYCLIC AMPLIFICATION; MOLECULAR-MECHANISM; KINETIC-MODEL;
   BETA(2)-MICROGLOBULIN; PROTEIN; ESTABLISHMENT
AB Light chain-associated (AL) amyloidosis is characterized by dominant fibril deposition of the variable domain (VL) of an immunoglobulin light chain, and thus its constant domain (CL) has been considered not to be amyloidogenic. We examined the in vitro fibril formation of the isolated CL in comparison with beta(2)-microglobulin (beta(2)-m), an immunoglobulin domain-like amyloidogenic protein responsible for dialysis-related amyloidosis. Two methods useful for beta(2)-m at neutral pH also induced amyloid fibrils of CL, which were monitored by thiofiavin-T binding and electron microscopy (EM). These results suggest that CL plays an important role, more than previously assumed, in the development of AL-amyloidosis. (C) 2010 Federation of European Biochemical Societies. Published by Elsevier B.V. All rights reserved.
C1 [Yamamoto, Kaori; Yagi, Hisashi; Lee, Young-Ho; Goto, Yuji] Osaka Univ, Inst Prot Res, Suita, Osaka 5650871, Japan.
   [Kardos, Jozsef] Eotvos Lorand Univ, Dept Biochem, H-1117 Budapest, Hungary.
   [Hagihara, Yoshihisa] Natl Inst Adv Ind Sci & Technol, Osaka 5638577, Japan.
   [Naiki, Hironobu] Univ Fukui, Fac Med Sci, Fukui 9101193, Japan.
C3 Osaka University; Eotvos Lorand University; National Institute of
   Advanced Industrial Science & Technology (AIST); University of Fukui
RP Goto, Y (corresponding author), Osaka Univ, Inst Prot Res, Yamadaoka 3-2, Suita, Osaka 5650871, Japan.
EM ygoto@protein.osaka-u.ac.jp
RI Naiki, Hironobu/G-5599-2014; HAGIHARA, Yoshihisa/K-4996-2016; Kardos,
   József/J-1035-2017
OI HAGIHARA, Yoshihisa/0000-0002-5980-1764; Kardos,
   Jozsef/0000-0002-2135-2932
FU Japanese Ministry of Education, Culture, Sports, Science and Technology;
   Japan Society for Promotion of Science (JSPS); Hungarian TeT; OTKA
   [68464, 81950]
FX We thank to Profs. Gunilla Westermark (Linkoping University, Sweden) and
   Per O. Westermark (Uppsala University, Sweden) for discussion. Electron
   micrographs were recorded using a facility in the Research Center for
   Ultrahigh Voltage Electron Microscopy, Osaka University. This work was
   supported by the Japanese Ministry of Education, Culture, Sports,
   Science and Technology for Y.G. and by the Japan Society for Promotion
   of Science (JSPS) Postdoctoral Fellowship for K.Y. and Y.-H. L.J.K. was
   supported by Hungarian TeT and OTKA 68464 and 81950.
CR Bellotti V, 2000, J STRUCT BIOL, V130, P280, DOI 10.1006/jsbi.2000.4248
   Biancalana M, 2010, BBA-PROTEINS PROTEOM, V1804, P1405, DOI 10.1016/j.bbapap.2010.04.001
   Biancalana M, 2009, J MOL BIOL, V385, P1052, DOI 10.1016/j.jmb.2008.11.006
   Chatani E, 2009, P NATL ACAD SCI USA, V106, P11119, DOI 10.1073/pnas.0901422106
   Chiba T, 2003, J BIOL CHEM, V278, P47016, DOI 10.1074/jbc.M304473200
   Chiti F, 2006, ANNU REV BIOCHEM, V75, P333, DOI 10.1146/annurev.biochem.75.101304.123901
   Cohen FE, 2003, NATURE, V426, P905, DOI 10.1038/nature02265
   Dobson CM, 2003, NATURE, V426, P884, DOI 10.1038/nature02261
   Doering DS, 1996, BIOCHEMISTRY-US, V35, P12677, DOI 10.1021/bi9615699
   EDELHOCH H, 1967, BIOCHEMISTRY-US, V6, P1948, DOI 10.1021/bi00859a010
   Engvig JP, 1998, SCAND J IMMUNOL, V48, P92
   Feige MJ, 2008, P NATL ACAD SCI USA, V105, P13373, DOI 10.1073/pnas.0802809105
   Feige MJ, 2007, J MOL BIOL, V365, P1232, DOI 10.1016/j.jmb.2006.10.049
   Gertz MA, 1999, AM J HEMATOL, V61, P115, DOI 10.1002/(SICI)1096-8652(199906)61:2<115::AID-AJH7>3.0.CO;2-I
   Goldschmidt L, 2010, P NATL ACAD SCI USA, V107, P3487, DOI 10.1073/pnas.0915166107
   GOTO Y, 1990, BIOCHEMISTRY-US, V29, P3480, DOI 10.1021/bi00466a009
   GOTO Y, 1979, J BIOCHEM-TOKYO, V86, P1433, DOI 10.1093/oxfordjournals.jbchem.a132661
   Hagihara Y, 2005, J BIOL CHEM, V280, P24752, DOI 10.1074/jbc.M503963200
   Hirota N, 1998, J MOL BIOL, V275, P365, DOI 10.1006/jmbi.1997.1468
   HURLE MR, 1994, P NATL ACAD SCI USA, V91, P5446, DOI 10.1073/pnas.91.12.5446
   Khurana R, 2001, BIOCHEMISTRY-US, V40, P3525, DOI 10.1021/bi001782b
   Kihara M, 2005, J BIOL CHEM, V280, P12012, DOI 10.1074/jbc.M411949200
   Klement K, 2007, J MOL BIOL, V373, P1321, DOI 10.1016/j.jmb.2007.08.068
   Larkin MA, 2007, BIOINFORMATICS, V23, P2947, DOI 10.1093/bioinformatics/btm404
   Naiki H, 1997, AMYLOID, V4, P223, DOI 10.3109/13506129709003833
   Ohhashi Y, 2005, J BIOL CHEM, V280, P32843, DOI 10.1074/jbc.M506501200
   Ohhashi Y, 2002, J BIOCHEM, V131, P45, DOI 10.1093/oxfordjournals.jbchem.a003076
   Raman B, 2005, BIOCHEMISTRY-US, V44, P1288, DOI 10.1021/bi048029t
   Saá P, 2006, J BIOL CHEM, V281, P35245, DOI 10.1074/jbc.M603964200
   Saborio GP, 2001, NATURE, V411, P810, DOI 10.1038/35081095
   Sasahara K, 2008, BIOCHEMISTRY-US, V47, P2650, DOI 10.1021/bi701968g
   Sasahara K, 2007, BIOCHEMISTRY-US, V46, P3286, DOI 10.1021/bi602403v
   Solomon A, 1998, P NATL ACAD SCI USA, V95, P9547, DOI 10.1073/pnas.95.16.9547
   Takahashi N, 2002, BBA-PROTEINS PROTEOM, V1601, P110, DOI 10.1016/S1570-9639(02)00435-1
   Wu C, 2009, J MOL BIOL, V394, P627, DOI 10.1016/j.jmb.2009.09.056
   Yamaguchi K, 2006, J MOL BIOL, V363, P279, DOI 10.1016/j.jmb.2006.08.030
   Yamamoto K, 2008, J MOL BIOL, V376, P258, DOI 10.1016/j.jmb.2007.12.002
   Yamamoto S, 2004, BIOCHEMISTRY-US, V43, P11075, DOI 10.1021/bi049262u
   Yamamoto S, 2005, BBA-PROTEINS PROTEOM, V1753, P4, DOI 10.1016/j.bbapap.2005.09.006
   Yamamoto S, 2004, J AM SOC NEPHROL, V15, P126, DOI 10.1097/01.ASN.0000103228.81623.C7
NR 40
TC 15
Z9 18
U1 0
U2 11
PU WILEY
PI HOBOKEN
PA 111 RIVER ST, HOBOKEN 07030-5774, NJ USA
SN 1873-3468
J9 FEBS LETT
JI FEBS Lett.
PD AUG 4
PY 2010
VL 584
IS 15
BP 3348
EP 3353
DI 10.1016/j.febslet.2010.06.019
PG 6
WC Biochemistry & Molecular Biology; Biophysics; Cell Biology
WE Science Citation Index Expanded (SCI-EXPANDED)
SC Biochemistry & Molecular Biology; Biophysics; Cell Biology
GA 640FG
UT WOS:000281033600017
PM 20580354
DA 2024-04-28
ER

PT J
AU De la Torre, A
   Reece, D
   Crump, M
   Atenafu, EG
   Chen, C
   Prica, A
   Kukreti, V
AF De la Torre, Alfredo
   Reece, Donna
   Crump, Michael
   Atenafu, Eshetu G.
   Chen, Christine
   Prica, Anca
   Kukreti, Vishal
TI Light Chain Amyloidosis (AL) Associated With B Cell Lymphoma a Single
   Center Experience
SO CLINICAL LYMPHOMA MYELOMA & LEUKEMIA
LA English
DT Article
DE Peritumoral amyloidosis; Systemic amyloidosis; Plasma cell disorder;
   Peritumoral disease; Systemic disease
ID DIAGNOSIS; SURVIVAL; CRITERIA
AB Introduction: Light chain (AL) amyloidosis and B-cell lymphoma represent 5% to 7% of all AL, Systemic amyloidosis, deposits in sites remote from the underlying lymphoma, and peritumoral amyloidosis deposition is within the immediate vicinity. Materials and Methods: We conducted a retrospectively study to identify and describe AL with B cell lymphoma at Princess Margaret Cancer Center from 01 January 1997 to 31 July 2019. Results: Thirty-five patients with AL and lymphoma, an incidence of 6, 2%, median age of diagnosis of 66 (range 47 to 86), majority male, most had underlying Waldestrom's Macroglobulinemia. 21 patients with peritumoral AL (PAL), and 15 with systemic AL. 42.8% of the patients had major organ involvement. 35% got treatment with Rituximab with alkylator, 20% received proteasome inhibitors, 17% patients were on a watch and wait approach, amyloid response showed very good partial response 45.8%, and lymphoma ORR was 42.8%, with a median follow up of 31.5 months. A 36 month overall survival (OS) and progression-free survival (PFS) showed worse outcomes for heart involvement OS (P = .002), PFS (0.057) and IgM subtype OS (P = .02), PFS (0.01). Conclusion: We have shown adverse outcome with IgM AL and to document a differences in OS and PFS not previously reported for PAL. (C) 2021 Elsevier Inc. All rights reserved.
C1 [De la Torre, Alfredo; Reece, Donna; Crump, Michael; Chen, Christine; Prica, Anca; Kukreti, Vishal] Princess Margaret Canc Ctr, Dept Med Oncol & Hematol, 610 Univ Ave, Ottawa, ON MSG 2C1, Canada.
   [Atenafu, Eshetu G.] Princess Margaret Canc Ctr, Dept Biostat, Ottawa, ON, Canada.
C3 University of Toronto; University Health Network Toronto; Princess
   Margaret Cancer Centre; University of Toronto; University Health Network
   Toronto; Princess Margaret Cancer Centre
RP De la Torre, A (corresponding author), Princess Margaret Canc Ctr, Dept Med Oncol & Hematol, 610 Univ Ave, Ottawa, ON MSG 2C1, Canada.
EM alfredo.delatorre@uhn.ca
RI Atenafu, Eshetu G./H-7520-2019
OI Atenafu, Eshetu G./0000-0002-4613-3680
CR Basset M, 2020, BLOOD, V135, P293, DOI 10.1182/blood.2019002762
   Benson MD, 2018, AMYLOID, V25, P215, DOI 10.1080/13506129.2018.1549825
   Cheson BD, 2007, J CLIN ONCOL, V25, P579, DOI 10.1200/JCO.2006.09.2403
   Cohen AD, 2004, BRIT J HAEMATOL, V124, P309, DOI 10.1046/j.1365-2141.2003.04779.x
   Comenzo RL, 2012, LEUKEMIA, V26, P2317, DOI 10.1038/leu.2012.100
   de Larrea CF, 2015, BLOOD, V125, P2239, DOI 10.1182/blood-2014-11-609883
   Gertz MA, 2005, AM J HEMATOL, V79, P319, DOI 10.1002/ajh.20381
   GERTZ MA, 1993, J CLIN ONCOL, V11, P914, DOI 10.1200/JCO.1993.11.5.914
   Gertz MA, 2020, AM J HEMATOL, V95, P848, DOI 10.1002/ajh.25819
   King CS, 2008, RESP CARE, V53, P1495
   Kourelis TV, 2017, MAYO CLIN PROC, V92, P908, DOI 10.1016/j.mayocp.2017.02.016
   Lilleness B, 2019, BLOOD, V133, P215, DOI 10.1182/blood-2018-06-858951
   Lv M, 2017, MEDICINE, V96, DOI 10.1097/MD.0000000000006799
   Merlini G, 2006, BLOOD, V108, P2520, DOI 10.1182/blood-2006-03-001164
   Milani P, 2020, BLOOD CANCER J, V10, DOI 10.1038/s41408-020-00355-6
   Milani P, 2016, BEST PRACT RES CL HA, V29, P241, DOI 10.1016/j.beha.2016.08.013
   Oh SY, 2010, ANN HEMATOL, V89, P563, DOI 10.1007/s00277-009-0875-7
   Palladini G, 2021, AMYLOID, V28, P1, DOI 10.1080/13506129.2020.1868810
   Palladini G, 2016, BLOOD, V128, P159, DOI 10.1182/blood-2016-01-629790
   Palladini G, 2012, J CLIN ONCOL, V30, P4541, DOI 10.1200/JCO.2011.37.7614
   Palladini G, 2011, CL LYMPH MYELOM LEUK, V11, P143, DOI 10.3816/CLML.2011.n.033
   Palladini G, 2009, CLIN LYMPHOMA MYELOM, V9, P80, DOI 10.3816/CLM.2009.n.021
   RICHA M, 2018, BLOOD, V132, P761
   Rosenzweig M, 2011, J HEMATOL ONCOL, V4, DOI 10.1186/1756-8722-4-47
   Schwotzer R, 2019, HEMATOL ONCOL, V37, P595, DOI 10.1002/hon.2677
   Sipe JD, 2016, AMYLOID, V23, P209, DOI 10.1080/13506129.2016.1257986
   Sissoko M, 2015, AMYLOID, V22, P229, DOI 10.3109/13506129.2015.1092433
   Stuhlmann-Laeisz C, 2019, VIRCHOWS ARCH, V474, P353, DOI 10.1007/s00428-019-02527-7
   Swedlow SH, 2017, WHO CLASSIFICATION T
   Telio D, 2010, AM J HEMATOL, V85, P805, DOI 10.1002/ajh.21814
   Terrier B, 2008, MEDICINE, V87, P99, DOI 10.1097/MD.0b13e31816c43b6
   von Keudell G, 2014, AMYLOID, V21, P124, DOI 10.3109/13506129.2013.854205
   Wechalekar AD, 2013, BLOOD, V121, P3420, DOI 10.1182/blood-2012-12-473066
NR 33
TC 5
Z9 5
U1 0
U2 0
PU CIG MEDIA GROUP, LP
PI DALLAS
PA 3500 MAPLE AVENUE, STE 750, DALLAS, TX 75219-3931 USA
SN 2152-2650
EI 2152-2669
J9 CL LYMPH MYELOM LEUK
JI Clin. Lymphoma Myeloma Leuk.
PD DEC
PY 2021
VL 21
IS 12
BP E946
EP E959
DI 10.1016/j.clml.2021.07.003
EA NOV 2021
PG 14
WC Oncology; Hematology
WE Science Citation Index Expanded (SCI-EXPANDED)
SC Oncology; Hematology
GA XF5WZ
UT WOS:000724142300003
PM 34384733
DA 2024-04-28
ER

PT J
AU Rosenbaum, AN
   Edwards, BS
AF Rosenbaum, Andrew N.
   Edwards, Brooks S.
TI Current indications, strategies, and outcomes with cardiac
   transplantation for cardiac amyloidosis and sarcoidosis
SO CURRENT OPINION IN ORGAN TRANSPLANTATION
LA English
DT Review
DE AL amyloid; amyloidosis; cardiac transplantation; mutant transthyretin
   amyloidosis (familial amyloid); sarcoidosis; wild-type transthyretin
   amyloid (senile amyloid)
ID STEM-CELL TRANSPLANTATION; LIGHT-CHAIN AMYLOIDOSIS; HIGH-DOSE MELPHALAN;
   LONG-TERM SURVIVAL; HEART-TRANSPLANTATION; SYSTEMIC AMYLOIDOSIS; AL
   AMYLOIDOSIS; TRANSTHYRETIN AMYLOIDOSIS; LIVER-TRANSPLANTATION;
   RESTRICTIVE CARDIOMYOPATHY
AB Purpose of review
   We describe the general strategies for the management of cardiac amyloidosis with particular focus on the use of cardiac transplantation for amyloid cardiomyopathy. Within this article, we highlight recent data regarding the use of combined heart transplant-chemotherapy, use of cardiac transplant in mutant amyloid disease, and underutilization of cardiac transplantation in sarcoidosis.
   Recent findings
   Several center experiences have been recently published, describing management strategies in AL amyloid, with focus on timing of chemotherapy as it relates to transplant, and in mutant amyloid in particular.
   Summary
   Outcomes after heart transplantation are typically worse than in patients undergoing heart transplantation for nonamyloid disease. Staged heart transplantation followed by autologous stem cell transplant therapy appears to provide the best long-term outcome for AL amyloid in highly selected patients. Mutant transthyretin amyloidosis is a disorder related to production of abnormal transthyretin protein in the liver. Combined heart/liver transplant has been utilized to treat both the production of the abnormal transthyretin protein and manage the cardiac dysfunction in highly selected patients, with favorable outcomes. Wildtype transthyretin amyloidosis occurs predominantly in older men. Cardiac transplantation can be utilized for highly selected patients. Sarcoidosis with cardiac involvement, unresponsive to immunosuppressive therapy, may be treated successfully with cardiac transplantation.
C1 [Rosenbaum, Andrew N.] Mayo Clin, Dept Med, Rochester, MN 55905 USA.
   [Edwards, Brooks S.] Mayo Clin, Dept Med, Div Cardiovasc Dis, Rochester, MN 55905 USA.
   [Edwards, Brooks S.] Mayo Clin, William J Von Liebig Ctr Transplantat & Clin Rege, 200 1st St SW, Rochester, MN 55905 USA.
C3 Mayo Clinic; Mayo Clinic; Mayo Clinic
RP Edwards, BS (corresponding author), Mayo Clin, William J Von Liebig Ctr Transplantat & Clin Rege, 200 1st St SW, Rochester, MN 55905 USA.
EM Edwards.brooks@mayo.edu
RI Rosenbaum, Andrew/AAF-9539-2019
CR Akashi H, 2012, J CARDIOL, V60, P407, DOI 10.1016/j.jjcc.2012.07.013
   AlJaroudi WA, 2014, J NUCL CARDIOL, V21, P271, DOI 10.1007/s12350-013-9800-5
   Ammirati E, 2012, AMYLOID, V19, P113, DOI 10.3109/13506129.2012.666509
   [Anonymous], BASIC RES CARDIOL
   [Anonymous], J HEAR LUNG TRANSPL
   [Anonymous], CIRC CARDIOVASC IMAG
   [Anonymous], BMJ CASE REP
   [Anonymous], AMYLOID
   [Anonymous], NAT REV CARDIOL
   [Anonymous], CONGEST HEAR FAIL
   [Anonymous], BMJ CASE REP
   [Anonymous], TRANSPLANTATION
   [Anonymous], AM J SURG PATHOL
   [Anonymous], J HEAR LUNG TRANSPLA
   [Anonymous], LIVER TRANSPLANT
   [Anonymous], J AM HEART ASS
   [Anonymous], BONE MARROW
   [Anonymous], TRANSPLANTATION
   [Anonymous], J AM GERIATR SOC
   Antoni G, 2013, J NUCL MED, V54, P213, DOI 10.2967/jnumed.111.102053
   Audard V, 2009, AM J TRANSPLANT, V9, P236, DOI 10.1111/j.1600-6143.2008.02469.x
   Barbara DW, 2015, TRANSPLANTATION, V99, P139, DOI 10.1097/TP.0000000000000231
   Bartram U, 2006, J HEART LUNG TRANSPL, V25, P1263, DOI 10.1016/j.healun.2006.06.011
   Bellavia D, 2008, AM J CARDIOL, V101, P1039, DOI 10.1016/j.amjcard.2007.11.047
   Bellavia D, 2007, J AM SOC ECHOCARDIOG, V20, P1194, DOI 10.1016/j.echo.2007.02.025
   Bellavia D, 2012, EUR HEART J-CARD IMG, V13, P680, DOI 10.1093/ehjci/jes009
   Benson MD, 2009, AMYLOID, V16, P9, DOI 10.1080/13506120802676914
   Berk JL, 2013, JAMA-J AM MED ASSOC, V310, P2658, DOI 10.1001/jama.2013.283815
   Bograd AJ, 2008, AM J TRANSPLANT, V8, P201, DOI 10.1111/j.1600-6143.2007.02027.x
   Bolte FJ, 2013, TRANSPL INT, V26, P715, DOI 10.1111/tri.12110
   Bradford C.S., 2012, COLUM BUS L REV, V2012, P1, DOI DOI 10.1155/2012/926803
   Buss SJ, 2012, J AM COLL CARDIOL, V60, P1067, DOI 10.1016/j.jacc.2012.04.043
   Buxbaum J, 2010, AM HEART J, V159, P864, DOI 10.1016/j.ahj.2010.02.006
   Castaño A, 2015, HEART FAIL REV, V20, P163, DOI 10.1007/s10741-014-9462-7
   Chee CE, 2010, CL LYMPH MYELOM LEUK, V10, P177, DOI 10.3816/CLML.2010.n.027
   Coelho T, 2012, NEUROLOGY, V79, P785, DOI 10.1212/WNL.0b013e3182661eb1
   Connors LH, 2009, AM HEART J, V158, P607, DOI 10.1016/j.ahj.2009.08.006
   Cyrille NB, 2014, AM J CARDIOL, V114, P1089, DOI 10.1016/j.amjcard.2014.07.026
   Davis MK, 2015, AM J TRANSPLANT, V15, P650, DOI 10.1111/ajt.13025
   DePasquale EC, 2012, J HEART LUNG TRANSPL, V31, P1269, DOI 10.1016/j.healun.2012.09.018
   Dispenzieri A, 2014, HEART, V100, P383, DOI 10.1136/heartjnl-2013-304957
   Dispenzieri A, 2012, BLOOD, V119, P5397, DOI 10.1182/blood-2012-02-413161
   Dispenzieri A, 2010, AM J HEMATOL, V85, P757, DOI 10.1002/ajh.21822
   Dubrey SW, 2012, QJM-INT J MED, V105, P617, DOI 10.1093/qjmed/hcr259
   Dubrey SW, 2004, J HEART LUNG TRANSPL, V23, P1142, DOI 10.1016/j.healun.2003.08.027
   Dungu JN, 2014, JACC-CARDIOVASC IMAG, V7, P133, DOI 10.1016/j.jcmg.2013.08.015
   Estep Jerry D, 2012, Methodist Debakey Cardiovasc J, V8, P8
   Felker GM, 2000, NEW ENGL J MED, V342, P1077, DOI 10.1056/NEJM200004133421502
   Feng D, 2007, CIRCULATION, V116, P2420, DOI 10.1161/CIRCULATIONAHA.107.697763
   Feng DL, 2009, CIRCULATION, V119, P2490, DOI 10.1161/CIRCULATIONAHA.108.785014
   Fine NM, 2014, AM J CARDIOL, V113, P1723, DOI 10.1016/j.amjcard.2014.02.030
   Finocchiaro G, 2013, HEART LUNG CIRC, V22, P647, DOI 10.1016/j.hlc.2013.01.010
   Gertz MA, 2015, NAT REV CARDIOL, V12, P91, DOI 10.1038/nrcardio.2014.165
   Givens Raymond C, 2013, Aging health, V9, P229
   Hamour IM, 2008, AM J TRANSPLANT, V8, P1056, DOI 10.1111/j.1600-6143.2008.02162.x
   Hamzeh NY, 2012, CHEST, V141, P154, DOI 10.1378/chest.11-0263
   Hoshino J, 2011, CLIN EXP NEPHROL, V15, P486, DOI 10.1007/s10157-011-0426-0
   Jaccard A, 2007, NEW ENGL J MED, V357, P1083, DOI 10.1056/NEJMoa070484
   Jimenez-Zepeda VH, 2014, BRIT J HAEMATOL, V164, P722, DOI 10.1111/bjh.12673
   Kapoor P, 2011, AM J MED, V124, P1006, DOI 10.1016/j.amjmed.2011.04.013
   Kikuchi Y, 2014, INT SYM DISCH ELECTR, P133, DOI 10.1109/DEIV.2014.6961637
   Kintsler S, 2015, INTRACTABLE RARE DIS, V4, P60, DOI 10.5582/irdr.2014.01036
   Kpodonu J, 2005, J HEART LUNG TRANSPL, V24, P1763, DOI 10.1016/j.healun.2004.08.025
   Kristen AV, 2007, AMYLOID, V14, P283, DOI 10.1080/13506120701616383
   Kristen AV, 2012, CLIN RES CARDIOL, V101, P805, DOI 10.1007/s00392-012-0463-z
   Kristen AV, 2009, EUR J HEART FAIL, V11, P1014, DOI 10.1093/eurjhf/hfp121
   Kumar S, 2012, J CLIN ONCOL, V30, P989, DOI 10.1200/JCO.2011.38.5724
   Kumar SK, 2011, AM J HEMATOL, V86, P640, DOI 10.1002/ajh.22053
   Kyle RA, 1996, AM J MED, V101, P395, DOI 10.1016/S0002-9343(96)00229-X
   Lacy MQ, 2008, J HEART LUNG TRANSPL, V27, P823, DOI 10.1016/j.healun.2008.05.016
   Lee JY, 2014, AMYLOID, V21, P261, DOI 10.3109/13506129.2014.960560
   Leone O, 2012, AMYLOID, V19, P99, DOI 10.3109/13506129.2012.684810
   Levinson RT, 2013, SCI REP-UK, V3, DOI 10.1038/srep01278
   Lin G, 2013, J CARDIOVASC ELECTR, V24, P793, DOI 10.1111/jce.12123
   Louros NN, 2014, FEBS LETT, V588, P52, DOI 10.1016/j.febslet.2013.10.049
   Luk Adriana, 2010, Cardiovasc Pathol, V19, pe129, DOI 10.1016/j.carpath.2009.06.009
   Luo JM, 2010, TRANSPL P, V42, P927, DOI 10.1016/j.transproceed.2010.02.047
   Madan S, 2012, BLOOD, V119, P1117, DOI 10.1182/blood-2011-07-370031
   Maleszewski JJ, 2013, CARDIOVASC PATHOL, V22, P189, DOI 10.1016/j.carpath.2012.09.001
   Merlini G, 2013, J CARDIOVASC TRANSL, V6, P1011, DOI 10.1007/s12265-013-9512-x
   Millucci L, 2012, SCI WORLD J, DOI 10.1100/2012/293863
   Mohammed SF, 2014, JACC-HEART FAIL, V2, P113, DOI 10.1016/j.jchf.2013.11.004
   Mohty D, 2013, ARCH CARDIOVASC DIS, V106, P528, DOI 10.1016/j.acvd.2013.06.051
   Mollee P, 2014, INTERN MED J, V44, P7, DOI 10.1111/imj.12288
   Murtagh B, 2005, AM J CARDIOL, V95, P535, DOI 10.1016/j.amjcard.2004.10.028
   Nagpal AD, 2013, ANN THORAC SURG, V95, P179, DOI 10.1016/j.athoracsur.2012.09.010
   Nash KL, 1997, INT J CLIN PRACT, V51, P384
   Nelson LM, 2013, CLIN TRANSPLANT, V27, P203, DOI 10.1111/ctr.12053
   Nelson MR, 2012, AMYLOID, V19, P106, DOI 10.3109/13506129.2012.660892
   Ng B, 2005, ARCH INTERN MED, V165, P1425, DOI 10.1001/archinte.165.12.1425
   Nohria A, 2012, J HEART LUNG TRANSPL, V31, P1253, DOI 10.1016/j.healun.2012.10.014
   Quarta CC, 2014, CIRCULATION, V129, P1840, DOI 10.1161/CIRCULATIONAHA.113.006242
   Raichlin E, 2009, TRANSPLANTATION, V88, P219, DOI 10.1097/TP.0b013e3181ac60db
   Ramirez-Alvarado M, 2012, CURR TOP MED CHEM, V12, P2523
   Rapezzi C, 2008, AMYLOID, V15, P40, DOI 10.1080/13506120701815373
   Rapezzi C, 2013, EUR HEART J, V34, P520, DOI 10.1093/eurheartj/ehs123
   Rapezzi C, 2010, NAT REV CARDIOL, V7, P398, DOI 10.1038/nrcardio.2010.67
   Rapezzi C, 2009, CIRCULATION, V120, P1203, DOI 10.1161/CIRCULATIONAHA.108.843334
   Reddi HV, 2014, J MOL DIAGN, V16, P68, DOI 10.1016/j.jmoldx.2013.08.001
   Roberts WC, 2009, AM J CARDIOL, V103, P110, DOI 10.1016/j.amjcard.2008.08.053
   Roig E, 2009, AM J TRANSPLANT, V9, P1414, DOI 10.1111/j.1600-6143.2009.02643.x
   Ruberg FL, 2012, CIRCULATION, V126, P1286, DOI 10.1161/CIRCULATIONAHA.111.078915
   Ruberg FL, 2012, AM HEART J, V164, P222, DOI 10.1016/j.ahj.2012.04.015
   Sattianayagam PT, 2010, AM J TRANSPLANT, V10, P2124, DOI 10.1111/j.1600-6143.2010.03227.x
   Sattianayagam PT, 2012, EUR HEART J, V33, P1120, DOI 10.1093/eurheartj/ehr383
   Scott EC, 2014, CL LYMPH MYELOM LEUK, V14, P424, DOI 10.1016/j.clml.2014.02.003
   Shi JR, 2010, P NATL ACAD SCI USA, V107, P4188, DOI 10.1073/pnas.0912263107
   Sikkink LA, 2010, CELL DEATH DIS, V1, DOI 10.1038/cddis.2010.75
   Singla A, 2013, BIOL BLOOD MARROW TR, V19, P1233, DOI 10.1016/j.bbmt.2013.05.019
   Suresh R, 2014, J AM SOC ECHOCARDIOG, V27, P440, DOI 10.1016/j.echo.2013.12.010
   Swiecicki PL, 2013, J HEART LUNG TRANSPL, V32, P563, DOI 10.1016/j.healun.2013.01.987
   Takeda M, 2013, JPN J RADIOL, V31, P693, DOI 10.1007/s11604-013-0238-0
   Topilsky Y, 2013, TRANSPLANTATION, V95, P859, DOI 10.1097/TP.0b013e31827eef7e
   Topilsky Y, 2011, CIRC-HEART FAIL, V4, P266, DOI 10.1161/CIRCHEARTFAILURE.110.959288
   Tsai SB, 2011, AMYLOID, V18, P160, DOI 10.3109/13506129.2011.571319
   Ueda M, 2014, TRANSL NEURODEGENER, V3, DOI 10.1186/2047-9158-3-19
   Varr BC, 2012, J HEART LUNG TRANSPL, V31, P325, DOI 10.1016/j.healun.2011.09.010
   Wechalekar AD, 2009, NAT CLIN PRACT CARD, V6, P128, DOI 10.1038/ncpcardio1423
   Yager JEE, 2005, J HEART LUNG TRANSPL, V24, P1988, DOI 10.1016/j.healun.2005.02.016
   Yancy CW, 2013, J AM COLL CARDIOL, V62, pE147, DOI 10.1016/j.jacc.2013.05.019
   Zaidi AR, 2007, J HEART LUNG TRANSPL, V26, P714, DOI 10.1016/j.healun.2007.05.006
NR 121
TC 10
Z9 11
U1 0
U2 7
PU LIPPINCOTT WILLIAMS & WILKINS
PI PHILADELPHIA
PA TWO COMMERCE SQ, 2001 MARKET ST, PHILADELPHIA, PA 19103 USA
SN 1087-2418
EI 1531-7013
J9 CURR OPIN ORGAN TRAN
JI Curr. Opin. Organ Transpl.
PD OCT
PY 2015
VL 20
IS 5
BP 584
EP 592
DI 10.1097/MOT.0000000000000229
PG 9
WC Transplantation
WE Science Citation Index Expanded (SCI-EXPANDED)
SC Transplantation
GA DC9CH
UT WOS:000369517900015
PM 26262459
OA Bronze
DA 2024-04-28
ER

PT J
AU Korbet, SM
   Schwartz, MM
AF Korbet, Stephen M.
   Schwartz, Melvin M.
TI Multiple myeloma
SO JOURNAL OF THE AMERICAN SOCIETY OF NEPHROLOGY
LA English
DT Review
ID CHAIN DEPOSITION DISEASE; PRIMARY SYSTEMIC AMYLOIDOSIS; STEM-CELL
   TRANSPLANTATION; MONOCLONAL IMMUNOGLOBULIN DEPOSITION; STAGE
   RENAL-DISEASE; BENCE-JONES PROTEINS; AMBULATORY PERITONEAL-DIALYSIS;
   HIGH-DOSE CHEMOTHERAPY; LIGHT-CHAIN; AL-AMYLOIDOSIS
C1 Rush Univ, Med Ctr, Dept Med, Chicago, IL USA.
   Rush Univ, Med Ctr, Dept Pathol, Chicago, IL USA.
C3 Rush University; Rush University
RP Korbet, SM (corresponding author), 1426 W Washington Blvd, Chicago, IL 60607 USA.
EM skorbet@aol.com
CR Abbott KC, 2001, CLIN NEPHROL, V56, P207
   ALEXANIAN R, 1994, NEW ENGL J MED, V330, P484
   ALEXANIAN R, 1990, ARCH INTERN MED, V150, P1693
   ALPERS CE, 1989, AM J CLIN PATHOL, V92, P662, DOI 10.1093/ajcp/92.5.662
   AUCOUTURIER P, 1993, J IMMUNOL, V150, P3561
   Augustson BM, 2005, J CLIN ONCOL, V23, P9219, DOI 10.1200/JCO.2005.03.2086
   Badros A, 2001, BRIT J HAEMATOL, V114, P822, DOI 10.1046/j.1365-2141.2001.03033.x
   Bell ET, 1933, AM J PATHOL, V9, P185
   BENSON MD, 1986, ARTHRITIS RHEUM-US, V29, P683, DOI 10.1002/art.1780290515
   Bladé J, 1998, ARCH INTERN MED, V158, P1889, DOI 10.1001/archinte.158.17.1889
   Blade J, 2001, Hematol J, V2, P272, DOI 10.1038/sj.thj.6200115
   BRADSTOCK K, 1978, AUST NZ J MED, V8, P176, DOI 10.1111/j.1445-5994.1978.tb04507.x
   BUXBAUM J, 1992, HEMATOL ONCOL CLIN N, V6, P323, DOI 10.1016/S0889-8588(18)30347-2
   BUXBAUM JN, 1990, ANN INTERN MED, V112, P455, DOI 10.7326/0003-4819-76-3-112-6-455
   Casserly LF, 2003, KIDNEY INT, V63, P1051, DOI 10.1046/j.1523-1755.2003.00813.x
   Child JA, 2003, NEW ENGL J MED, V348, P1875, DOI 10.1056/NEJMoa022340
   Clark AD, 1999, BLOOD REV, V13, P79, DOI 10.1016/S0268-960X(99)90014-0
   Clark WF, 2005, ANN INTERN MED, V143, P777, DOI 10.7326/0003-4819-143-11-200512060-00005
   COHEN AH, 1980, LAB INVEST, V42, P248
   COHEN AS, 1959, NATURE, V183, P1202, DOI 10.1038/1831202a0
   COHEN HJ, 1975, ANN INTERN MED, V82, P466, DOI 10.7326/0003-4819-82-4-466
   Decourt C, 1998, AM J PATHOL, V153, P313, DOI 10.1016/S0002-9440(10)65573-3
   DEFRONZO RA, 1978, MEDICINE, V57, P151, DOI 10.1097/00005792-197803000-00003
   Dember LM, 2001, ANN INTERN MED, V134, P746, DOI 10.7326/0003-4819-134-9_Part_1-200105010-00011
   Déret S, 1999, PROTEIN ENG, V12, P363, DOI 10.1093/protein/12.4.363
   DIKMAN SH, 1981, HUM PATHOL, V12, P160, DOI 10.1016/S0046-8177(81)80103-7
   Dispenzieri A, 2001, J CLIN ONCOL, V19, P3350, DOI 10.1200/JCO.2001.19.14.3350
   Dispenzieri A, 2004, BLOOD, V103, P3960, DOI 10.1182/blood-2003-12-4192
   Durie Brian G M, 2003, Hematol J, V4, P379
   Duston M A, 1987, Am J Med, V82, P412, DOI 10.1016/0002-9343(87)90439-6
   El-Achkar TM, 2005, THER APHER DIAL, V9, P417, DOI 10.1111/j.1744-9987.2005.00322.x
   EULITZ M, 1990, P NATL ACAD SCI USA, V87, P6542, DOI 10.1073/pnas.87.17.6542
   Falk RH, 1997, NEW ENGL J MED, V337, P898, DOI 10.1056/NEJM199709253371306
   GALLO G, 1994, AM J PATHOL, V145, P526
   GALLO G, 1989, SEMIN HEMATOL, V26, P234
   Gallo G R, 1998, Adv Nephrol Necker Hosp, V28, P355
   GALLO GR, 1980, AM J PATHOL, V99, P621
   Ganeval D, 1992, Adv Nephrol Necker Hosp, V21, P347
   GANEVAL D, 1984, KIDNEY INT, V26, P1, DOI 10.1038/ki.1984.126
   Gertz MA, 2005, ANN INTERN MED, V143, P835, DOI 10.7326/0003-4819-143-11-200512060-00013
   Gertz MA, 2002, AM J MED, V113, P549, DOI 10.1016/S0002-9343(02)01208-1
   GERTZ MA, 1992, ARCH INTERN MED, V152, P2245, DOI 10.1001/archinte.152.11.2245
   Gertz MA, 2004, BLOOD REV, V18, P17, DOI 10.1016/S0268-960X(03)00027-4
   Gertz MA, 1999, J CLIN ONCOL, V17, P262, DOI 10.1200/JCO.1999.17.1.262
   Gertz MA, 1999, MAYO CLIN PROC, V74, P490
   GERTZ MA, 1990, AM J CLIN PATHOL, V94, P313
   GERTZ MA, 1988, ARCH INTERN MED, V148, P929, DOI 10.1001/archinte.148.4.929
   GLENNER GG, 1980, NEW ENGL J MED, V302, P1283, DOI 10.1056/NEJM198006053022305
   Haas M, 2000, AM J KIDNEY DIS, V35, P433, DOI 10.1016/S0272-6386(00)70196-X
   HARTMANN A, 1992, TRANSPLANT INT, V5, P15, DOI 10.1007/BF00337183
   Heering P, 1998, CLIN TRANSPLANT, V12, P159
   HEILMAN RL, 1992, AM J KIDNEY DIS, V20, P34, DOI 10.1016/S0272-6386(12)80314-3
   Herrera GA, 2004, ARCH PATHOL LAB MED, V128, P875
   HILL GS, 1983, AM J KIDNEY DIS, V2, P423, DOI 10.1016/S0272-6386(83)80075-4
   HOYER JR, 1979, KIDNEY INT, V16, P279, DOI 10.1038/ki.1979.130
   HUMPHREY RL, 1975, ANN INTERN MED, V83, P651, DOI 10.7326/0003-4819-83-5-651
   HUSBY G, 1994, CLIN IMMUNOL IMMUNOP, V70, P2, DOI 10.1006/clin.1994.1002
   Irish AB, 1997, QJM-INT J MED, V90, P773
   IVANYI B, 1989, Acta Morphologica Hungarica, V37, P235
   Jemal A, 2005, CA-CANCER J CLIN, V55, P10, DOI 10.3322/canjclin.55.1.10
   JOHNSON WJ, 1990, ARCH INTERN MED, V150, P863, DOI 10.1001/archinte.150.4.863
   Keeling J, 2004, LAB INVEST, V84, P1322, DOI 10.1038/labinvest.3700161
   KHAMLICHI AA, 1992, CLIN EXP IMMUNOL, V87, P122
   KNUDSEN LM, 1994, EUR J HAEMATOL, V53, P207
   Knudsen LM, 2005, EUR J HAEMATOL, V75, P27, DOI 10.1111/j.1600-0609.2005.00446.x
   Knudsen LM, 2000, EUR J HAEMATOL, V65, P175, DOI 10.1034/j.1600-0609.2000.90221.x
   Komatsuda A, 2000, AM J KIDNEY DIS, V35, part. no., DOI 10.1016/S0272-6386(00)70221-6
   KORZETS A, 1990, AM J KIDNEY DIS, V16, P216, DOI 10.1016/S0272-6386(12)81021-3
   Kyle R A, 1998, Adv Nephrol Necker Hosp, V28, P383
   KYLE RA, 1975, MAYO CLIN PROC, V50, P29
   Kyle RA, 1997, NEW ENGL J MED, V336, P1202, DOI 10.1056/NEJM199704243361702
   Kyle RA, 2004, NEW ENGL J MED, V351, P1860, DOI 10.1056/NEJMra041875
   KYLE RA, 1983, MAYO CLIN PROC, V58, P665
   Kyle RA, 2004, CANCER-AM CANCER SOC, V101, P2667, DOI 10.1002/cncr.20652
   Kyle RA, 2003, BRIT J HAEMATOL, V121, P749
   Kyle RA, 2003, MAYO CLIN PROC, V78, P21, DOI 10.4065/78.1.21
   KYLE RA, 1994, J CLIN ONCOL, V12, P1577, DOI 10.1200/JCO.1994.12.8.1577
   KYLE RA, 1990, CRIT REV ONCOL HEMAT, V10, P49, DOI 10.1016/1040-8428(90)90021-J
   Lachmann HJ, 2003, BRIT J HAEMATOL, V122, P78, DOI 10.1046/j.1365-2141.2003.04433.x
   Lacy MQ, 1999, HEMATOL ONCOL CLIN N, V13, P1273, DOI 10.1016/S0889-8588(05)70126-X
   Lee CK, 2004, BONE MARROW TRANSPL, V33, P823, DOI 10.1038/sj.bmt.1704440
   Leung N, 2005, AM J KIDNEY DIS, V46, P270, DOI 10.1053/j.ajkd.2005.05.010
   Leung N, 2005, AM J TRANSPLANT, V5, P1660, DOI 10.1111/j.1600-6143.2005.00920.x
   Leung N, 2004, AM J KIDNEY DIS, V43, P147, DOI 10.1053/j.ajkd.2003.09.020
   LEVI DF, 1968, AM J MED, V44, P922, DOI 10.1016/0002-9343(68)90092-2
   LEVO Y, 1976, AMYLOIDOSIS, P291
   Lin J, 2001, J AM SOC NEPHROL, V12, P1482, DOI 10.1681/ASN.V1271482
   Ma CX, 2004, BLOOD, V104, P40, DOI 10.1182/blood-2003-10-3400
   MACKENZIE M R, 1968, Clinical and Experimental Immunology, V3, P593
   Mai HL, 2003, AM J SURG PATHOL, V27, P541, DOI 10.1097/00000478-200304000-00016
   MALDONADO JE, 1975, AM J MED, V58, P354, DOI 10.1016/0002-9343(75)90601-4
   Markowitz GS, 2004, ADV ANAT PATHOL, V11, P49, DOI 10.1097/00125480-200401000-00005
   Markowitz GS, 2003, KIDNEY INT, V64, P281, DOI 10.1046/j.1523-1755.2003.00071.x
   Markowitz GS, 2001, J AM SOC NEPHROL, V12, P1164, DOI 10.1681/ASN.V1261164
   Messiaen T, 2000, MEDICINE, V79, P135, DOI 10.1097/00005792-200005000-00002
   Montseny JJ, 1998, NEPHROL DIAL TRANSPL, V13, P1438, DOI 10.1093/ndt/13.6.1438
   MORONI G, 1992, CLIN NEPHROL, V38, P81
   NAKAMOTO Y, 1984, CLIN NEPHROL, V22, P188
   Novak L, 2004, NEPHROL DIAL TRANSPL, V19, P3050, DOI 10.1093/ndt/gfh503
   OGG CS, 1981, CLIN NEPHROL, V15, P9
   OZAKI S, 1994, CLIN IMMUNOL IMMUNOP, V71, P183, DOI 10.1006/clin.1994.1070
   PASTERNACK A, 1986, TRANSPLANTATION, V42, P598, DOI 10.1097/00007890-198612000-00005
   Paueksakon P, 2003, AM J KIDNEY DIS, V42, P87, DOI 10.1016/S0272-6386(03)00412-8
   PORT FK, 1989, Q J MED, V73, P1161
   POZZI C, 1987, CLIN NEPHROL, V28, P1
   Pozzi C, 2003, AM J KIDNEY DIS, V42, P1154, DOI 10.1053/j.ajkd.2003.08.040
   POZZI C, 1995, CLIN NEPHROL, V43, P281
   PREUDHOMME JL, 1994, INT J IMMUNOPHARMACO, V16, P425, DOI 10.1016/0192-0561(94)90032-9
   PREUDHOMME JL, 1994, KIDNEY INT, V46, P965, DOI 10.1038/ki.1994.355
   Rajkumar SV, 2005, MAYO CLIN PROC, V80, P1371, DOI 10.4065/80.10.1371
   RAYNER HC, 1991, Q J MED, V79, P517
   Ronco P M, 1995, Curr Opin Nephrol Hypertens, V4, P130, DOI 10.1097/00041552-199503000-00005
   Ronco PM, 2001, J AM SOC NEPHROL, V12, P1558, DOI 10.1681/ASN.V1271558
   ROTA S, 1987, MEDICINE, V66, P126, DOI 10.1097/00005792-198703000-00004
   Royer B, 2004, KIDNEY INT, V65, P642, DOI 10.1111/j.1523-1755.2004.00427.x
   RUEDIN P, 1993, NEPHROL DIAL TRANSPL, V8, P315
   Russell WJ, 2001, LAB INVEST, V81, P689, DOI 10.1038/labinvest.3780278
   San Miguel J F, 2000, Hematol J, V1, P28
   SANDERS PW, 1992, J CLIN INVEST, V89, P630, DOI 10.1172/JCI115629
   SANDERS PW, 1994, J LAB CLIN MED, V124, P484
   SANDERS PW, 1993, SEMIN NEPHROL, V13, P324
   Sharland A, 1997, AM J KIDNEY DIS, V30, P786, DOI 10.1016/S0272-6386(97)90083-4
   SHETTY A, 1995, PERITON DIALYSIS INT, V15, P236
   SHIRAHAMA T, 1967, AM J PATHOL, V51, P869
   Short AK, 2001, AM J NEPHROL, V21, P237, DOI 10.1159/000046254
   SILVA FG, 1980, J PATHOL, V130, P229, DOI 10.1002/path.1711300404
   SILVA FG, 1983, PROGR SURGICAL PATHO, P131
   SKINNER M, 1975, J IMMUNOL, V114, P1433
   SMITH JFF, 1979, CLIN SCI, V57, P113, DOI 10.1042/cs0570113
   SOLOMON A, 1991, NEW ENGL J MED, V324, P1845, DOI 10.1056/NEJM199106273242603
   SPENCE RK, 1979, ARCH SURG-CHICAGO, V114, P950
   STEKHOVEN JH, 1971, VIRCHOWS ARCH B, V9, P311
   Teng JM, 2004, LAB INVEST, V84, P440, DOI 10.1038/labinvest.3700069
   THOENES W, 1980, KLIN WOCHENSCHR, V58, P667, DOI 10.1007/BF01478604
   Turkmen A, 1998, CLIN TRANSPLANT, V12, P375
   *US REN DAT SYST, 1993, MA J KIDNEY DIS S2, V22, P30
   vanBommel EFH, 1996, NEPHROL DIAL TRANSPL, V11, P1486
   Wardley AM, 1998, BRIT J CANCER, V78, P774, DOI 10.1038/bjc.1998.577
   WATANABE T, 1975, VIRCHOWS ARCH A, V366, P125, DOI 10.1007/BF00433586
   WESTERMARK GT, 1991, CLIN EXP IMMUNOL, V86, P150
   WINEARLS CG, 1995, KIDNEY INT, V48, P1347, DOI 10.1038/ki.1995.421
   WOCHNER RD, 1967, J EXP MED, V126, P207, DOI 10.1084/jem.126.2.207
   ZHU L, 1995, AM J PATHOL, V147, P375
   ZUCCHELLI P, 1988, KIDNEY INT, V33, P1175, DOI 10.1038/ki.1988.127
NR 144
TC 108
Z9 121
U1 0
U2 5
PU AMER SOC NEPHROLOGY
PI WASHINGTON
PA 1725 I ST, NW STE 510, WASHINGTON, DC 20006 USA
SN 1046-6673
EI 1533-3450
J9 J AM SOC NEPHROL
JI J. Am. Soc. Nephrol.
PD SEP
PY 2006
VL 17
IS 9
BP 2533
EP 2545
DI 10.1681/ASN.2006020139
PG 13
WC Urology & Nephrology
WE Science Citation Index Expanded (SCI-EXPANDED)
SC Urology & Nephrology
GA 078OP
UT WOS:000240113400023
PM 16885408
OA Bronze
DA 2024-04-28
ER

PT J
AU Rajagopala, S
   Singh, N
   Gupta, K
   Gupta, D
AF Rajagopala, Srinivas
   Singh, Navneet
   Gupta, Kirti
   Gupta, Dheeraj
TI Pulmonary amyloidosis in Sjogren's syndrome: A case report and
   systematic review of the literature
SO RESPIROLOGY
LA English
DT Article
DE diffuse septal; nodular; pulmonary amyloidosis; Sjogren's syndrome
ID COMMUNITY-ACQUIRED PNEUMONIA; GRAM-NEGATIVE BACILLI; RISK-FACTORS;
   ACINETOBACTER-BAUMANNII
AB Amyloidosis is a heterogeneous group of disorders characterized by misfolding of extracellular proteins. The two most common forms are light-chain (AL) and reactive (AA) amyloidosis. Pulmonary amyloidosis secondary to Sjogren's syndrome (SS) is rare, and there is a paucity of data on its clinical and radiological features. We describe the case of a 41-year-old woman with diffuse septal pulmonary AL (lambda) amyloidosis related to SS, in the absence of systemic amyloidosis. A systematic search for pulmonary amyloidosis in SS yielded 37 cases. Amyloidosis occured almost exclusively in women (96.5%). Cough and dyspnoea (56%) were the most common symptoms. The diagnosis of pulmonary amyloidosis was made subsequent to that of SS, with a median delay of 7 years. Radiologically, diffuse nodules with (45.5%) or without (33.3%) multiple cysts were the most common pattern. Most cases were related to nodular AL amyloidosis (both kappa and lambda). Diffuse septal AA amyloidosis has been reported in SS. The index patient is the first documented case of diffuse septal pulmonary AL amyloidosis in SS, without systemic amyloidosis. Surgical lung biopsy (78%) is usually required to establish the diagnosis and rule out lymphoma. There is no data to support any definitive therapeutic intervention for SS-related pulmonary amyloidosis. Observation is sufficient for nodular amyloidosis. Further studies are necessary to assess the efficacy of current therapies in diffuse septal amyloidosis secondary to SS.
C1 [Rajagopala, Srinivas; Singh, Navneet; Gupta, Dheeraj] Postgrad Inst Med Educ & Res, Dept Pulm Med, Chandigarh 160012, India.
   [Gupta, Kirti] Postgrad Inst Med Educ & Res, Dept Histopathol, Chandigarh 160012, India.
C3 Post Graduate Institute of Medical Education & Research (PGIMER),
   Chandigarh; Post Graduate Institute of Medical Education & Research
   (PGIMER), Chandigarh
RP Rajagopala, S (corresponding author), Postgrad Inst Med Educ & Res, Dept Pulm Med, Chandigarh 160012, India.
RI GUPTA, DHEERAJ/B-5124-2011; Singh, Navneet/B-5408-2011
OI Singh, Navneet/0000-0002-8389-0701
CR Baraibar J, 1997, CHEST, V112, P1050, DOI 10.1378/chest.112.4.1050
   BILGIC H, 1995, THORAX, V50, P315, DOI 10.1136/thx.50.3.315
   Chen MZ, 2001, CHEST, V120, P1072, DOI 10.1378/chest.120.4.1072
   DOMINGO P, 1995, CLIN INFECT DIS, V20, P205, DOI 10.1093/clinids/20.1.205
   Falguera M, 2009, RESPIROLOGY, V14, P105, DOI 10.1111/j.1440-1843.2008.01371.x
   Forster DH, 1998, EUR J CLIN MICROBIOL, V17, P73, DOI 10.1007/BF01682159
   Kang CI, 2008, EUR J CLIN MICROBIOL, V27, P657, DOI 10.1007/s10096-008-0485-7
   Leung AS, 2006, CHEST, V129, P102, DOI 10.1378/chest.129.1.102
   RUDIN ML, 1979, AM J MED, V67, P39, DOI 10.1016/0002-9343(79)90071-8
NR 9
TC 49
Z9 56
U1 0
U2 2
PU WILEY
PI HOBOKEN
PA 111 RIVER ST, HOBOKEN 07030-5774, NJ USA
SN 1323-7799
EI 1440-1843
J9 RESPIROLOGY
JI Respirology
PD JUL
PY 2010
VL 15
IS 5
BP 860
EP 868
DI 10.1111/j.1440-1843.2010.01772.x
PG 9
WC Respiratory System
WE Science Citation Index Expanded (SCI-EXPANDED)
SC Respiratory System
GA 613ZF
UT WOS:000279023300019
PM 20546191
DA 2024-04-28
ER

PT J
AU Launay, D
AF Launay, David
TI News of 70th Congress of the French National Society of Internal
   Medicine Paris, from 10 to 12 December 2014
SO REVUE DE MEDECINE INTERNE
LA French
DT Article
ID CHRONIC LYMPHOCYTIC-LEUKEMIA; AL AMYLOIDOSIS; IBRUTINIB; MYELOMA;
   DEXAMETHASONE; IDELALISIB; BORTEZOMIB; RITUXIMAB
C1 [Launay, David] Univ Lille, UFR Med, F-59000 Lille, France.
   [Launay, David] CHRU Lille, Dept Med Interne & Immunol Clin, Pole Specialites Med & Gerontol, F-59037 Lille, France.
   [Launay, David] Ctr Natl Reference Malad Syst & Autoimmunes Rares, F-59037 Lille, France.
   [Launay, David] LIRIC, EA2686, UMR 995, F-59000 Lille, France.
C3 Universite de Lille; Universite de Lille; CHU Lille; Universite de Lille
RP Launay, D (corresponding author), Univ Lille, UFR Med, F-59000 Lille, France.
EM launayd@gmail.com
RI Launay, David/JDM-2536-2023; Launay, David/A-5270-2018
OI Launay, David/0000-0003-1840-1817; 
CR Benboubker L, 2014, NEW ENGL J MED, V371, P906, DOI 10.1056/NEJMoa1402551
   Bulian P, 2012, J TRANSL MED, V10, DOI 10.1186/1479-5876-10-18
   Byrd JC, 2014, NEW ENGL J MED, V371, P213, DOI 10.1056/NEJMoa1400376
   Chung C, 2014, PHARMACOTHERAPY, V34, P1298, DOI 10.1002/phar.1509
   Dispenzieri A, 2004, J CLIN ONCOL, V22, P3751, DOI 10.1200/JCO.2004.03.029
   Furman RR, 2014, NEW ENGL J MED, V370, P997, DOI 10.1056/NEJMoa1315226
   Hallek M, 2015, FUTURE ONCOL, V11, P51, DOI 10.2217/fon.14.119
   Jaccard A, 2015, REV MED INTERNE, V36, P89, DOI 10.1016/j.revmed.2014.08.003
   Jaccard A, 2007, NEW ENGL J MED, V357, P1083, DOI 10.1056/NEJMoa070484
   Jaccard A, 2012, HEMATOLOGIE, V18, P116, DOI 10.1684/hma.2012.0692
   Mateos MV, 2010, J CLIN ONCOL, V28, P2259, DOI 10.1200/JCO.2009.26.0638
   Nooka AK, 2013, CANCER-AM CANCER SOC, V119, P4119, DOI 10.1002/cncr.28325
   Richardson PG, 2003, NEW ENGL J MED, V348, P2609, DOI 10.1056/NEJMoa030288
   Vrana JA, 2009, BLOOD, V114, P4957, DOI 10.1182/blood-2009-07-230722
NR 14
TC 0
Z9 0
U1 0
U2 0
PU ELSEVIER FRANCE-EDITIONS SCIENTIFIQUES MEDICALES ELSEVIER
PI PARIS
PA 23 RUE LINOIS, 75724 PARIS, FRANCE
SN 0248-8663
J9 REV MED INTERNE
JI Rev. Med. Interne
PD MAY
PY 2015
VL 36
SI SI
BP S1
EP S10
PG 10
WC Medicine, General & Internal
WE Science Citation Index Expanded (SCI-EXPANDED)
SC General & Internal Medicine
GA CJ8XW
UT WOS:000355787800001
DA 2024-04-28
ER

PT J
AU Li, R
   Yang, ZG
   Wen, LY
   Liu, X
   Xu, HY
   Zhang, Q
   Guo, YK
AF Li, Rui
   Yang, Zhi-gang
   Wen, Lin-yi
   Liu, Xi
   Xu, Hua-yan
   Zhang, Qin
   Guo, Ying-kun
TI Regional myocardial microvascular dysfunction in cardiac amyloid
   light-chain amyloidosis: assessment with 3T cardiovascular magnetic
   resonance
SO JOURNAL OF CARDIOVASCULAR MAGNETIC RESONANCE
LA English
DT Article
DE Amyloid light-chain cardiac amyloidosis; Cardiovascular magnetic
   resonance; Perfusion imaging; Left ventricular function; Coronary
   microvascular function
ID STEM-CELL TRANSPLANTATION; HIGH-DOSE MELPHALAN; SPECKLE-TRACKING
   ECHOCARDIOGRAPHY; CORONARY-ARTERY-DISEASE; HYPERTROPHIC CARDIOMYOPATHY;
   AL AMYLOIDOSIS; NONINVASIVE DETECTION; MEDICAL PROGRESS; HEART-DISEASE;
   PERFUSION
AB Background: Coronary microvascular dysfunction is highly prevalent in patients with amyloid light-chain (AL) cardiac amyloidosis (AL-CA). The aim of this study was to clarify the feasibility of first-pass perfusion imaging using 3 T cardiovascular magnetic resonance (CMR) for evaluating the difference in left ventricular (LV) regional myocardial microvascular function among normal subjects and in patients with AL-CA. The amyloidosis patients were classified into those with impaired systolic function [LV ejection fraction (LVEF) < 50 %] and those with preserved systolic function.
   Methods: In total, 32 patients with biopsy-proven AL-CA, including 11 AL-CA patients with systolic dysfunction, 21 AL-CA patients with preserved systolic function, and 25 healthy subjects, underwent CMR examination. LV regional myocardial perfusion parameters included upslope, time to maximum signal intensity (TTM) and max signal intensity (MaxSI) were compared among the three patient groups. Receiver operating characteristic analysis was performed to determine whether perfusion parameters could be used in discriminating regional myocardial microvascularity between AL-CA patients and normal subjects.
   Results: The patients with AL-CA had significantly reduced first-pass perfusion upslope and MaxSI, and increased TTM compared with the normal subjects (all P < 0.01). Compared with the patients with AL-CA and preserved LVEF, the patients with AL-CA and impaired systolic function had a longer TTM in the basal (47.05 +/- 16.59 vs. 39.68 +/- 19.11; P = 0.002) and mid-ventricular (44.61 +/- 16.34 vs. 37.74 +/- 18.25; P = 0.002) segments; lower upslope in the basal (2.41 +/- 1.32 vs. 3.60 +/- 1.68; P < 0.0001), mid-ventricular (2.82 +/- 1.34 vs. 4.15 +/- 2.02; P < 0.0001), and apical (3.71 +/- 1.38 vs. 4.97 +/- 2.55; P = 0.004) segments; and lower MaxSI (31.67 +/- 15.23 vs. 37.96 +/- 11.15; P < 0.0001) in the basal segment. The ROC curve analysis revealed that the first-pass upslope, TTM, and MaxSI may be used as indicators for differentiating microcirculation between AL-CA patients with preserved or impaired systolic function and normal subjects.
   Conclusions: The differences in LV regional myocardial microvascular function among normal subjects, AL-CA patients with systolic dysfunction, and AL-CA patients with preserved systolic function can be monitored using first-pass perfusion CMR.
C1 [Li, Rui; Yang, Zhi-gang; Wen, Lin-yi; Liu, Xi; Xu, Hua-yan; Zhang, Qin] Sichuan Univ, West China Hosp, Dept Radiol, 37 Guo Xue Xiang, Chengdu 610041, Sichuan, Peoples R China.
   [Yang, Zhi-gang; Xu, Hua-yan] Sichuan Univ, West China Hosp, Natl Key Lab Biotherapy, 17 Sect 3 South Renmin Rd, Chengdu 610041, Sichuan, Peoples R China.
   [Guo, Ying-kun] Sichuan Univ, West China Univ Hosp 2, Dept Radiol, 20 Sect 3 South Renmin Rd, Chengdu 610041, Sichuan, Peoples R China.
   [Li, Rui] North Sichuan Med Coll, Affiliated Hosp, Dept Radiol, 63 Wenhua Rd, Nanchong 637000, Sichuan, Peoples R China.
C3 Sichuan University; Sichuan University; Sichuan University; North
   Sichuan Medical University
RP Yang, ZG (corresponding author), Sichuan Univ, West China Hosp, Dept Radiol, 37 Guo Xue Xiang, Chengdu 610041, Sichuan, Peoples R China.; Yang, ZG (corresponding author), Sichuan Univ, West China Hosp, Natl Key Lab Biotherapy, 17 Sect 3 South Renmin Rd, Chengdu 610041, Sichuan, Peoples R China.; Guo, YK (corresponding author), Sichuan Univ, West China Univ Hosp 2, Dept Radiol, 20 Sect 3 South Renmin Rd, Chengdu 610041, Sichuan, Peoples R China.
EM yangzg666@163.com; gykpanda@163.com
RI Li, Rui/JOJ-5497-2023
OI Li, Rui/0000-0002-5716-9259; Guo, Yingkun/0000-0001-8437-9887
CR Al Suwaidi J, 1999, ANN INTERN MED, V131, P838, DOI 10.7326/0003-4819-131-11-199912070-00007
   Baccouche H, 2012, ECHOCARDIOGR-J CARD, V29, P668, DOI 10.1111/j.1540-8175.2012.01680.x
   Balzer P, 1999, AM J PHYSIOL-HEART C, V277, pH901, DOI 10.1152/ajpheart.1999.277.3.H901
   Banypersad SM, 2015, EUR HEART J, V36, P244, DOI 10.1093/eurheartj/ehu444
   Buss SJ, 2012, J AM COLL CARDIOL, V60, P1067, DOI 10.1016/j.jacc.2012.04.043
   Camici PG, 2007, NEW ENGL J MED, V356, P830, DOI 10.1056/NEJMra061889
   Cerqueira MD, 2002, CIRCULATION, V105, P539, DOI 10.1161/hc0402.102975
   Cheng ASH, 2007, J AM COLL CARDIOL, V49, P2440, DOI 10.1016/j.jacc.2007.03.028
   Deux JF, 2014, AMYLOID, V21, P246, DOI 10.3109/13506129.2014.956924
   Dorbala S, 2014, JACC-HEART FAIL, V2, P358, DOI 10.1016/j.jchf.2014.03.009
   Dungu JN, 2014, JACC-CARDIOVASC IMAG, V7, P133, DOI 10.1016/j.jcmg.2013.08.015
   Elliott PM, 2006, HEART, V92, P357, DOI 10.1136/hrt.2004.054015
   Falk RH, 1997, NEW ENGL J MED, V337, P898, DOI 10.1056/NEJM199709253371306
   Falk RH, 2005, CIRCULATION, V112, P2047, DOI 10.1161/CIRCULATIONAHA.104.489187
   Fontana M, 2015, CIRCULATION, V132, P1570, DOI 10.1161/CIRCULATIONAHA.115.016567
   García-Pavía P, 2011, REV ESP CARDIOL, V64, P797, DOI 10.1016/j.recesp.2011.05.003
   Gerber BL, 2002, CIRCULATION, V106, P1083, DOI 10.1161/01.CIR.0000027818.15792.1E
   Gertz MA, 2005, AM J HEMATOL, V79, P319, DOI 10.1002/ajh.20381
   Gertz MA, 2011, AM J HEMATOL, V86, P181, DOI 10.1002/ajh.21934
   Hongo M, 2000, AM J CARDIOL, V85, P849, DOI 10.1016/S0002-9149(99)00879-6
   Jerosch-Herold M, 2010, J CARDIOVASC MAGN R, V12, DOI 10.1186/1532-429X-12-57
   Kofflard MJ, 2007, NETH HEART J, V15, P209, DOI 10.1007/BF03085982
   Kristen AV, 2007, EUR J HEART FAIL, V9, P617, DOI 10.1016/j.ejheart.2007.01.012
   Lawson MA, 2014, BMJ OPEN, V4, DOI 10.1136/bmjopen-2014-005984
   Liu D, 2014, PLOS ONE, V9, DOI 10.1371/journal.pone.0115910
   Maceira AM, 2005, CIRCULATION, V111, P186, DOI 10.1161/01.CIR.0000152819.97857.9D
   Migrino RQ, 2009, J AM SOC ECHOCARDIOG, V22, P1396, DOI 10.1016/j.echo.2009.09.012
   Modesto KM, 2007, EUR HEART J, V28, P1019, DOI 10.1093/eurheartj/ehm066
   Mühling OM, 2001, J CARDIOV MAGN RESON, V3, P247, DOI 10.1081/JCMR-100107473
   Nagel E, 2003, CIRCULATION, V108, P432, DOI 10.1161/01.CIR.0000080915.35024.A9
   PELLIKKA PA, 1988, ARCH INTERN MED, V148, P662, DOI 10.1001/archinte.148.3.662
   Perz JB, 2004, BRIT J HAEMATOL, V127, P543, DOI 10.1111/j.1365-2141.2004.05232.x
   Petersen SE, 2007, CIRCULATION, V115, P2418, DOI 10.1161/CIRCULATIONAHA.106.657023
   Phelan D, 2012, HEART, V98, P1442, DOI 10.1136/heartjnl-2012-302353
   SHEEHAN FH, 1983, CIRCULATION, V68, P550, DOI 10.1161/01.CIR.68.3.550
   Skinner M, 2004, ANN INTERN MED, V140, P85, DOI 10.7326/0003-4819-140-2-200401200-00008
   SMITH RRL, 1979, AM J CARDIOL, V44, P413, DOI 10.1016/0002-9149(79)90389-8
   Cibeira MT, 2011, BLOOD, V118, P4346, DOI 10.1182/blood-2011-01-330738
   Tsai SB, 2011, AMYLOID, V18, P160, DOI 10.3109/13506129.2011.571319
   Van Hoe L, 2004, AM J ROENTGENOL, V182, P95, DOI 10.2214/ajr.182.1.1820095
   Whitaker DC, 2004, HEART, V90, DOI 10.1136/hrt.2004.038984
   Xu HY, 2014, EUR J RADIOL, V83, P665, DOI 10.1016/j.ejrad.2014.01.008
NR 42
TC 24
Z9 28
U1 2
U2 11
PU BIOMED CENTRAL LTD
PI LONDON
PA 236 GRAYS INN RD, FLOOR 6, LONDON WC1X 8HL, ENGLAND
SN 1097-6647
EI 1532-429X
J9 J CARDIOVASC MAGN R
JI J. Cardiov. Magn. Reson.
PD APR 6
PY 2016
VL 18
AR 16
DI 10.1186/s12968-016-0240-7
PG 11
WC Cardiac & Cardiovascular Systems; Radiology, Nuclear Medicine & Medical
   Imaging
WE Science Citation Index Expanded (SCI-EXPANDED)
SC Cardiovascular System & Cardiology; Radiology, Nuclear Medicine &
   Medical Imaging
GA DK4CL
UT WOS:000374864400001
PM 27048459
OA Green Published, gold
DA 2024-04-28
ER

PT J
AU Kastritis, E
   Rousakis, P
   Kostopoulos, I
   Gavriatopoulou, M
   Theodorakakou, F
   Fotiou, D
   Dialoupi, I
   Migkou, M
   Roussou, M
   Kanellias, N
   Tselegkidi, MI
   Eleutherakis-Papaiakovou, E
   Papanikolaou, A
   Gakiopoulou, C
   Psimenou, E
   Spyropoulou-Vlachou, M
   Gatou, A
   Terpos, E
   Tsitsilonis, O
   Dimopoulos, MA
AF Kastritis, Efstathios
   Rousakis, Pantelis
   Kostopoulos, Ioannis, V
   Gavriatopoulou, Maria
   Theodorakakou, Foteini
   Fotiou, Despina
   Dialoupi, Ioanna
   Migkou, Magdalini
   Roussou, Maria
   Kanellias, Nikolaos
   Tselegkidi, Maria-Irini
   Eleutherakis-Papaiakovou, Evangelos
   Papanikolaou, Asimina
   Gakiopoulou, Charikleia
   Psimenou, Erasmia
   Spyropoulou-Vlachou, Marylin
   Gatou, Anastasia
   Terpos, Evangelos
   Tsitsilonis, Ourania
   Dimopoulos, Meletios A.
TI Consolidation with a short course of daratumumab in patients with AL
   amyloidosis or light chain deposition disease
SO AMYLOID-JOURNAL OF PROTEIN FOLDING DISORDERS
LA English
DT Article
DE Bone marrow; consolidation; daratumumab; haematologic complete response;
   immune profile; LCDD
ID MINIMAL RESIDUAL DISEASE; MULTIPLE-MYELOMA; CELLS; SURVIVAL; FLOW
AB Daratumumab has major and rapid activity in AL amyloidosis with favourable toxicity. We used as a consolidation a short course of daratumumab in 25 patients with AL amyloidosis or light chain deposition disease (LCDD), who had not achieved a haematologic complete response (hemCR) after standard therapy with bortezomib, cyclophosphamide and dexamethasone (VCD). We evaluated minimal residual disease (MRD) and changes in the bone marrow (BM) microenvironment before and after consolidation using next generation flow cytometry (NGF). At the time of consolidation, 21 patients were in very good partial response (VGPR) and four in partial response (PR); all had detectable MRD. One month after consolidation completion, 8 patients (32%) achieved a hemCR, of whom 5 (20%) became also MRD negative. In the BM, we observed significant changes in B-cell precursors, naive B-cells, T-cells, CD27+ NK & NKT cells, mast cells and erythroblasts. After a median follow-up of 25months, none of the patients in hemCR has relapsed and all have achieved an organ response; a haematologic relapse occurred in 6/17 patients that did not achieve hemCR. In conclusion, consolidation with a short course of daratumumab can improve depth of response in patients with AL amyloidosis or LCDD and significantly affects BM environment.
C1 [Kastritis, Efstathios; Gavriatopoulou, Maria; Theodorakakou, Foteini; Fotiou, Despina; Dialoupi, Ioanna; Migkou, Magdalini; Roussou, Maria; Kanellias, Nikolaos; Tselegkidi, Maria-Irini; Eleutherakis-Papaiakovou, Evangelos; Psimenou, Erasmia; Terpos, Evangelos; Dimopoulos, Meletios A.] Natl & Kapodistrian Univ Athens, Dept Clin Therapeut, Plasma Cell Dyscrasia Unit, Athens, Greece.
   [Rousakis, Pantelis; Kostopoulos, Ioannis, V; Tsitsilonis, Ourania] Natl & Kapodistrian Univ Athens, Dept Biol, Athens, Greece.
   [Papanikolaou, Asimina] Evangelismos Med Ctr, Dept Hematopathol, Athens, Greece.
   [Gakiopoulou, Charikleia] Natl & Kapodistrian Univ Athens, Dept Pathol 1, Athens, Greece.
   [Spyropoulou-Vlachou, Marylin] Alexandra Hosp, Immunol Unit, Athens, Greece.
   [Gatou, Anastasia] Alexandra Hosp, Blood Bank, Athens, Greece.
C3 National & Kapodistrian University of Athens; National & Kapodistrian
   University of Athens; Evangelismos Hospital; National & Kapodistrian
   University of Athens; Alexandra Hospital; Alexandra Hospital
RP Kastritis, E (corresponding author), Natl & Kapodistrian Univ Athens, Dept Clin Therapeut, 80 Vas Sofias Ave, Athens 11528, Greece.
EM ekastritis@med.uoa.gh
RI Kastritis, Efstathios/AAE-4483-2020; Migkou, Magdalini/AAF-2483-2019;
   Kostopoulos, Ioannis V/AAS-8324-2021; Terpos, Evangelos/AAD-3667-2019;
   Eleftherakis-Papaiakovou, Evangelos/AAA-7055-2020
OI Kostopoulos, Ioannis V/0000-0003-1152-6959; Terpos,
   Evangelos/0000-0001-5133-1422; Eleftherakis-Papaiakovou,
   Evangelos/0000-0003-3407-5994; Fotiou, Despina/0000-0002-0618-8900
CR Adams HC, 2019, CYTOM PART A, V95A, P279, DOI 10.1002/cyto.a.23693
   Casneuf T, 2021, LEUKEMIA, V35, P573, DOI 10.1038/s41375-020-0855-4
   Casneuf T, 2017, BLOOD ADV, V1, P2105, DOI 10.1182/bloodadvances.2017006866
   Feng XY, 2017, CLIN CANCER RES, V23, P4290, DOI 10.1158/1078-0432.CCR-16-3192
   Flores-Montero J, 2017, LEUKEMIA, V31, P2094, DOI 10.1038/leu.2017.29
   Kastritis E, 2018, BLOOD CANCER J, V8, DOI 10.1038/s41408-018-0086-3
   Kastritis E, 2021, AMYLOID, V28, P19, DOI 10.1080/13506129.2020.1802713
   Kitadate A, 2020, HAEMATOLOGICA, V105, pE37, DOI 10.3324/haematol.2019.219683
   Krejcik J, 2016, BLOOD, V128, P384, DOI 10.1182/blood-2015-12-687749
   Landau H, 2017, LEUKEMIA, V31, P136, DOI 10.1038/leu.2016.229
   Landau H, 2020, BIOL BLOOD MARROW TR, V26, P204, DOI 10.1016/j.bbmt.2019.08.016
   Manwani R, 2019, BLOOD, V134, P2271, DOI 10.1182/blood.2019000834
   Nijhof IS, 2016, BLOOD, V128, P959, DOI 10.1182/blood-2016-03-703439
   Paiva B, 2016, BLOOD, V127, P3165, DOI 10.1182/blood-2016-03-705319
   Palladini G, 2015, BLOOD, V126, P612, DOI 10.1182/blood-2015-01-620302
   Rawstron AC, 2015, BLOOD, V125, P1932, DOI 10.1182/blood-2014-07-590166
   Rossi G, 2019, CYTOM PART B-CLIN CY, V96, P195, DOI 10.1002/cyto.b.21755
   Roussel M, 2020, BLOOD, V135, P1531, DOI 10.1182/blood.2019004369
   Sanchorawala V, 2020, BLOOD, V135, P1541, DOI 10.1182/blood.2019004436
   Terpos E, 2019, HEMASPHERE, V3, DOI 10.1097/HS9.0000000000000300
   Usmani SZ, 2018, EXP HEMATOL ONCOL, V7, DOI 10.1186/s40164-018-0096-7
   Wang YF, 2018, CLIN CANCER RES, V24, P4006, DOI 10.1158/1078-0432.CCR-17-3117
NR 22
TC 5
Z9 5
U1 0
U2 1
PU TAYLOR & FRANCIS LTD
PI ABINGDON
PA 2-4 PARK SQUARE, MILTON PARK, ABINGDON OR14 4RN, OXON, ENGLAND
SN 1350-6129
EI 1744-2818
J9 AMYLOID
JI Amyloid-J. Protein Fold. Disord.
PD OCT 2
PY 2021
VL 28
IS 4
BP 259
EP 266
DI 10.1080/13506129.2021.1971192
EA AUG 2021
PG 8
WC Biochemistry & Molecular Biology; Medicine, General & Internal;
   Medicine, Research & Experimental
WE Science Citation Index Expanded (SCI-EXPANDED)
SC Biochemistry & Molecular Biology; General & Internal Medicine; Research
   & Experimental Medicine
GA XX7TH
UT WOS:000692471000001
PM 34468250
OA Green Submitted
DA 2024-04-28
ER

PT J
AU D'Souza, A
   Magnus, BE
   Myers, J
   Dispenzieri, A
   Flynn, KE
AF D'Souza, Anita
   Magnus, Brooke E.
   Myers, Judith
   Dispenzieri, Angela
   Flynn, Kathryn E.
TI The use of PROMIS patient-reported outcomes (PROs) to inform light chain
   (AL) amyloid disease severity at diagnosis
SO AMYLOID-JOURNAL OF PROTEIN FOLDING DISORDERS
LA English
DT Article
DE AL amyloidosis; PROMIS; SF-36; patient-reported outcomes; PROs
ID PHYSICAL FUNCTION; STAGING SYSTEM; LINKING; SCORES; EXPERIENCE;
   SUBSCALE; ANXIETY
AB We sought to evaluate how PROMIS patient-reported outcome (PRO) measures correlated with disease characteristics in systemic light chain (AL) amyloidosis patients at diagnosis. Newly diagnosed AL patients were recruited at two centres (N = 61). Patients completed the PROMIS Global Health v1.2, PROMIS-29 Profile v2.0 and Fatigue 8a v1.0. We assigned disease severity based on stage, presence of cardiac AL, and number of organs involved. We evaluated a) known groups validity by comparing PROMIS T-scores by disease severity, b) internal consistency using Cronbach's alpha and c) convergent/discriminant validity based on correlations across the domains and summary scores. Using receiver operating characteristic (ROC) curve analysis, NT-proBNP cut-off level corresponding to normal/mild vs moderate/severe PRO scores was determined. The median age was 68 (48-83) years with 58% males. Sixty-six percent had cardiac involvement and 25% had 3 or more organs involved with AL amyloidosis; 14% had stage 1, 28% stage 2, 36% stage 3 and 16% stage 4 disease. PROMIS measures had acceptable to excellent internal consistency and expected patterns of correlations. PROMIS Global Physical Health score was worse than the Global Mental Health Score at diagnosis; Physical function, fatigue and anxiety were the most impaired domains. PROMIS Global Health summary scores discriminated across AL amyloidosis stage and number of organs involved. Physical Function showed the strongest effects across known groups by stage, cardiac involvement and number of organs involved followed by Ability to Participate in Social Roles and Activities. A diagnostic NT-proBNP cut-off of 4200 pg/ml identified patients with moderate/severe PRO scores for these domains. Our results provide evidence for reliability and validity of select PROMIS short form measures in AL amyloidosis at diagnosis.
C1 [D'Souza, Anita; Flynn, Kathryn E.] Med Coll Wisconsin, Dept Med, Div Hematol Oncol, Milwaukee, WI 53226 USA.
   [D'Souza, Anita; Myers, Judith; Flynn, Kathryn E.] Ctr Int Blood & Marrow Transplant Res, Milwaukee, WI USA.
   [Magnus, Brooke E.] Marquette Univ, Dept Psychol, Milwaukee, WI 53233 USA.
   [Dispenzieri, Angela] Mayo Clin, Div Hematol, Dept Med, Rochester, MN USA.
C3 Medical College of Wisconsin; Center for International Blood & Marrow
   Transplant Research; Marquette University; Mayo Clinic
RP D'Souza, A (corresponding author), Med Coll Wisconsin, Med, Milwaukee, WI 53226 USA.
EM andsouza@mcw.edu
OI D'Souza, Anita/0000-0002-1092-5643; Magnus, Brooke/0000-0001-6905-972X
FU National Heart, Lung, and Blood Institute; Research and Education
   Program of Advancing Healthier Wisconsin [K23 HL141445]; Clinical and
   Translational Science Institute (CTSI) [KL2 TR001438]
FX Research reported in this publication was supported by National Heart,
   Lung, and Blood Institute; K23 HL141445, the Research and Education
   Program of Advancing Healthier Wisconsin and the Clinical and
   Translational Science Institute (CTSI) (KL2 TR001438).
CR Bayliss M, 2017, ORPHANET J RARE DIS, V12, DOI 10.1186/s13023-016-0564-2
   Cella D, 2010, J CLIN EPIDEMIOL, V63, P1179, DOI 10.1016/j.jclinepi.2010.04.011
   Chakraborty R, 2019, LEUKEMIA LYMPHOMA, V60, P3544, DOI 10.1080/10428194.2019.1623885
   Chen CX, 2019, J PAIN, V20, P664, DOI 10.1016/j.jpain.2018.11.010
   Choi SW, 2014, PSYCHOL ASSESSMENT, V26, P513, DOI 10.1037/a0035768
   Choi SW, 2010, QUAL LIFE RES, V19, P125, DOI 10.1007/s11136-009-9560-5
   Cook KF, 2015, QUAL LIFE RES, V24, P2305, DOI 10.1007/s11136-015-0987-6
   D'Souza A, 2019, AMYLOID, V26, P87, DOI 10.1080/13506129.2019.1582019
   Dewitt B, 2018, MED DECIS MAKING, V38, P683, DOI 10.1177/0272989X18776637
   Dispenzieri A, 2004, J CLIN ONCOL, V22, P3751, DOI 10.1200/JCO.2004.03.029
   Fayers PM., 2016, Quality of life, VThird
   *FDA, 2018, CLIN OUTC ASS COA QU
   Flynn KE, 2015, QUAL LIFE RES, V24, P2591, DOI 10.1007/s11136-015-1010-y
   Gertz MA, 2013, BONE MARROW TRANSPL, V48, P557, DOI 10.1038/bmt.2012.170
   Hays RD, 2009, QUAL LIFE RES, V18, P873, DOI 10.1007/s11136-009-9496-9
   *HEALTHMEASURES, SCOR INSTR
   Kaat AJ, 2018, CANCER-AM CANCER SOC, V124, P153, DOI 10.1002/cncr.30981
   Kumar S, 2012, J CLIN ONCOL, V30, P989, DOI 10.1200/JCO.2011.38.5724
   Kumar SK, 2011, MAYO CLIN PROC, V86, P12, DOI 10.4065/mcp.2010.0480
   Lai JS, 2014, J PAIN SYMPTOM MANAG, V48, P639, DOI 10.1016/j.jpainsymman.2013.12.236
   Lin HM, 2015, AMYLOID, V22, P244, DOI 10.3109/13506129.2015.1102131
   Lousada I, 2015, ADV THER, V32, P920, DOI 10.1007/s12325-015-0250-0
   Maruish M.E., 2011, USERS MANUAL SF 36V2, V3rd
   Merlini G, 2017, HEMATOL-AM SOC HEMAT, P1, DOI 10.1182/asheducation-2017.1.1
   *PROMIS, 2018, LIST AD MEAS
   PROsetta Stone, LINK PAT REP OUTC ME
   Quock TP, 2018, J COMP EFFECT RES, V7, P1053, DOI 10.2217/cer-2018-0062
   Quock TP, 2018, BLOOD ADV, V2, P1046, DOI 10.1182/bloodadvances.2018016402
   Rothrock NE, 2010, J CLIN EPIDEMIOL, V63, P1195, DOI 10.1016/j.jclinepi.2010.04.012
   Schalet BD, 2015, J GEN INTERN MED, V30, P1517, DOI 10.1007/s11606-015-3360-0
   Schalet BD, 2014, J ANXIETY DISORD, V28, P88, DOI 10.1016/j.janxdis.2013.11.006
   Shu J, 2016, AMYLOID, V23, P188, DOI 10.1080/13506129.2016.1208081
   THISSEN D, 1995, APPL PSYCH MEAS, V19, P39, DOI 10.1177/014662169501900105
   WASSERTHEIL S, 1970, BIOMETRICS, V26, P588, DOI 10.2307/2529115
   Wechalekar AD, 2013, BLOOD, V121, P3420, DOI 10.1182/blood-2012-12-473066
   White MK, 2017, J PATIENT-REP OUTCOM, V1, DOI 10.1186/s41687-017-0020-7
   White MK, 2017, PATIENT-RELAT OUTCOM, V8, P157, DOI 10.2147/PROM.S146849
   Wright NL, 2018, AMYLOID, V25, P129, DOI 10.1080/13506129.2018.1486298
   Yost KJ, 2011, J CLIN EPIDEMIOL, V64, P507, DOI 10.1016/j.jclinepi.2010.11.018
NR 39
TC 9
Z9 10
U1 0
U2 3
PU TAYLOR & FRANCIS LTD
PI ABINGDON
PA 2-4 PARK SQUARE, MILTON PARK, ABINGDON OR14 4RN, OXON, ENGLAND
SN 1350-6129
EI 1744-2818
J9 AMYLOID
JI Amyloid-J. Protein Fold. Disord.
PD APR 2
PY 2020
VL 27
IS 2
BP 111
EP 118
DI 10.1080/13506129.2020.1713743
EA JAN 2020
PG 8
WC Biochemistry & Molecular Biology; Medicine, General & Internal;
   Medicine, Research & Experimental
WE Science Citation Index Expanded (SCI-EXPANDED); Social Science Citation Index (SSCI)
SC Biochemistry & Molecular Biology; General & Internal Medicine; Research
   & Experimental Medicine
GA LW1SF
UT WOS:000508819500001
PM 31971467
OA Green Accepted
DA 2024-04-28
ER

PT J
AU Leung, N
   Dispenzieri, A
   Fervenza, FC
   Lacy, MQ
   Villicana, R
   Cavalcante, JL
   Gertz, MA
AF Leung, N
   Dispenzieri, A
   Fervenza, FC
   Lacy, MQ
   Villicana, R
   Cavalcante, JL
   Gertz, MA
TI Renal response after high-dose melphalan and stem cell transplantation
   is a favorable marker in patients with primary systemic amyloidosis
SO AMERICAN JOURNAL OF KIDNEY DISEASES
LA English
DT Article
DE primary systemic (AL) amyloidosis; stem cell transplantation;
   proteinuria; response; renal; melphalan
ID IMMUNOGLOBULIN LIGHT-CHAINS; P-COMPONENT SCINTIGRAPHY; AL-AMYLOIDOSIS;
   NEPHROTIC SYNDROME; MONOCLONAL GAMMOPATHIES; RANDOMIZED-TRIAL; FIBRIL
   PROTEINS; PREDNISONE; COLCHICINE; CYCLOPHOSPHAMIDE
AB Background. Primary systemic (AL) amyloidosis is a rare plasma cell disorder characterized by soft-tissue deposition of monoclonal light chain fragments. High-dose melphalan followed by autologous stem cell transplantation currently has become the treatment of choice. Favorable outcome is ensured with achievement of hematologic response, but little is known about organ response. This study was undertaken to determine the prognostic importance of renal response after high-dose melphalan and stem cell transplantation. Methods: All patients with AL amyloidosis who underwent autologous stem cell transplantation between 1996 and December 2002 were selected for study. Renal response is defined as a 50% or greater reduction in proteinuria with less than 25% decline in renal function. Exclusion criteria included pretransplantation dialysis therapy or dialysis dependence posttransplantation, treatment mortality, lack of proteinuria assessment posttransplantation, and baseline proteinuria with protein less than 1 g/d. Results: Of 105 patients, 47 were excluded for stated reasons. Renal response was achieved in 60.3% of evaluated patients. Proteinuria was reduced by greater than 90% in 37.9% and returned to normal in 15.5%. Median response time was 12 months. Renal response was associated with a greater increase in serum albumin level (P = 0.001), maintenance of renal function (P < 0.001), and better survival (P = 0.0003). Renal responders had better survival regardless of hematologic response (P = 0.01 to 0.05). Conclusion: Currently, high-dose melphalan followed by stem cell transplantation is the most effective treatment for AL amyloidosis for those who are eligible. Our data show that renal response after high-dose melphalan followed by stem cell transplantation is associated with improved survival. Renal response is an independent marker of treatment success and can be used in cases in which determination of hematologic response is difficult.
C1 Mayo Clin & Mayo Fdn, Div Nephrol, Rochester, MN 55905 USA.
   Mayo Clin & Mayo Fdn, Div Hematol, Rochester, MN 55905 USA.
C3 Mayo Clinic; Mayo Clinic
RP Leung, N (corresponding author), Mayo Clin & Mayo Fdn, Div Nephrol, 200 1st St SW,Eisenberg S-24, Rochester, MN 55905 USA.
EM leung.nelson@mayo.edu
RI Gertz, Morie/K-2873-2019; Fervenza, Fernando/AAK-2400-2020
OI Dispenzieri, Angela/0000-0001-8780-9512; Leung,
   Nelson/0000-0002-5651-1411
CR Dember LM, 2001, ANN INTERN MED, V134, P746, DOI 10.7326/0003-4819-134-9_Part_1-200105010-00011
   Dhodapkar MV, 1997, LEUKEMIA LYMPHOMA, V27, P351, DOI 10.3109/10428199709059690
   Dispenzieri A, 2001, J CLIN ONCOL, V19, P3350, DOI 10.1200/JCO.2001.19.14.3350
   Dispenzieri A, 2004, BLOOD, V103, P3960, DOI 10.1182/blood-2003-12-4192
   Fadia A, 2003, KIDNEY INT, V63, P1868, DOI 10.1046/j.1523-1755.2003.00936.x
   Fioretto P, 1998, NEW ENGL J MED, V339, P69, DOI 10.1056/NEJM199807093390202
   Fujigaki Yoshihide, 2003, Clin Exp Nephrol, V7, P250, DOI 10.1007/s10157-003-0235-1
   Fujimoto S, 2004, INTERNAL MED, V43, P30, DOI 10.2169/internalmedicine.43.30
   Gertz MA, 2002, AM J MED, V113, P549, DOI 10.1016/S0002-9343(02)01208-1
   GERTZ MA, 1992, ARCH INTERN MED, V152, P2245, DOI 10.1001/archinte.152.11.2245
   Gertz MA, 2003, SEMIN ONCOL, V30, P325, DOI 10.1053/sonc.2003.50060
   Gertz MA, 1999, J CLIN ONCOL, V17, P262, DOI 10.1200/JCO.1999.17.1.262
   Gertz MA, 1999, MED ONCOL, V16, P104, DOI 10.1007/BF02785843
   GERTZ MA, 1993, J CLIN ONCOL, V11, P914, DOI 10.1200/JCO.1993.11.5.914
   GLENNER GG, 1971, SCIENCE, V172, P1150, DOI 10.1126/science.172.3988.1150
   Hachulla E, 1996, AM J MED, V101, P77, DOI 10.1016/S0002-9343(94)00054-9
   Hawkins PN, 2002, CURR OPIN NEPHROL HY, V11, P649, DOI 10.1097/00041552-200211000-00013
   JONES BA, 1986, ARCH PATHOL LAB MED, V110, P889
   JONES NF, 1972, LANCET, V2, P616
   Katzmann JA, 2002, CLIN CHEM, V48, P1437
   Kyle RA, 1997, NEW ENGL J MED, V336, P1202, DOI 10.1056/NEJM199704243361702
   KYLE RA, 1995, SEMIN HEMATOL, V32, P45
   KYLE RA, 1986, BLOOD, V68, P220
   KYLE RA, 1985, AM J MED, V79, P708, DOI 10.1016/0002-9343(85)90521-2
   KYLE RA, 1978, BLOOD, V52, P818
   KYLE RA, 1982, ARCH INTERN MED, V142, P1445, DOI 10.1001/archinte.142.8.1445
   Lachmann HJ, 2003, BRIT J HAEMATOL, V122, P78, DOI 10.1046/j.1365-2141.2003.04433.x
   MAJOLINO I, 1993, HAEMATOLOGICA, V78, P68
   Mollee PN, 2004, BONE MARROW TRANSPL, V33, P271, DOI 10.1038/sj.bmt.1704344
   SAILE R, 1993, EUR J NUCL MED, V20, P130
   SCHWARTZ RS, 1979, ARCH INTERN MED, V139, P1144, DOI 10.1001/archinte.139.10.1144
   Skinner M, 1996, AM J MED, V100, P290, DOI 10.1016/S0002-9343(97)89487-9
   Skinner M, 2004, ANN INTERN MED, V140, P85, DOI 10.7326/0003-4819-140-2-200401200-00008
   TERRY WD, 1973, J CLIN INVEST, V52, P1276, DOI 10.1172/JCI107295
   Wilson DM, 1997, AM J KIDNEY DIS, V30, P646, DOI 10.1016/S0272-6386(97)90488-1
NR 35
TC 52
Z9 53
U1 0
U2 1
PU W B SAUNDERS CO
PI PHILADELPHIA
PA INDEPENDENCE SQUARE WEST CURTIS CENTER, STE 300, PHILADELPHIA, PA
   19106-3399 USA
SN 0272-6386
J9 AM J KIDNEY DIS
JI Am. J. Kidney Dis.
PD AUG
PY 2005
VL 46
IS 2
BP 270
EP 277
DI 10.1053/j.ajkd.2005.05.010
PG 8
WC Urology & Nephrology
WE Science Citation Index Expanded (SCI-EXPANDED)
SC Urology & Nephrology
GA 951JM
UT WOS:000230926100010
PM 16112045
DA 2024-04-28
ER

PT J
AU Wechalekar, AD
   Lachmann, HJ
   Goodman, HJB
   Bradwell, A
   Hawkins, PN
   Gillmore, JD
AF Wechalekar, Ashutosh D.
   Lachmann, Helen J.
   Goodman, Hugh J. B.
   Bradwell, Arthur
   Hawkins, Philip N.
   Gillmore, Julian D.
TI AL amyloidosis associated with IgM paraproteinemia: clinical profile and
   treatment outcome
SO BLOOD
LA English
DT Article
ID PRIMARY SYSTEMIC AMYLOIDOSIS; STEM-CELL TRANSPLANTATION; LOCALIZED
   PULMONARY AMYLOIDOSIS; IMMUNOGLOBULIN LIGHT-CHAINS; M MONOCLONAL
   GAMMOPATHIES; PRIMARY SJOGRENS-SYNDROME; WALDENSTROMS MACROGLOBULINEMIA;
   UNDETERMINED SIGNIFICANCE; RESPONSE CRITERIA; MULTIPLE-MYELOMA
AB AL amyloidosis associated with immunoglobulin M (IgM) paraproteinemia is rare. We report 103 consecutive such patients evaluated at the National Amyloidosis Centre (London, United Kingdom) between 1988 and 2006. Renal, cardiac, and lymph node amyloid was present in 53%, 35%, and 21% of patients, respectively, at presentation and 2 or more organs were involved in 54%. Seventy-three percent had an abnormal bone marrow infiltrate (lymphoid in 87%). The median IgM paraprotein was 8 g/L and serum free light chain (FLC) ratio was abnormal in 77 (88%) of 87. The abnormal FLC component was more than 100 mg/L in only 31% cases. Thirty-two percent achieved a partial hematologic response to treatment with no complete responders, and there appeared to be a greater response to combination regimens than single-agent oral alkylators (59% vs 20%, respectively; P = .003). Four achieved amyloidotic organ responses; organ function remained stable in 68%. None with lymph node involvement showed nodal improvement. Median overall survival was 49 months. AL amyloidosis with IgM paraproteinemia represents a distinctive subset of patients with AL amyloidosis who have a wider variety of underlying clonal disorders (often lymphoid) than AL in general, have low-level FLC abnormality, and should be treated with appropriately tailored chemotherapeutic regimens for the underlying clonal disorder. (Blood. 2008; 112: 4009-4016)
C1 [Wechalekar, Ashutosh D.; Lachmann, Helen J.; Goodman, Hugh J. B.; Hawkins, Philip N.; Gillmore, Julian D.] Royal Free & Univ Coll Med Sch, Dept Med, Natl Amyloidosis Ctr, Ctr Amyloidosis & Acute Phase Proteins, London, England.
   [Bradwell, Arthur] Univ Birmingham, Sch Med, Birmingham, W Midlands, England.
C3 University of London; University College London; University of
   Birmingham
RP Wechalekar, AD (corresponding author), UCL, Sch Med, Dept Med, Royal Free Campus,Rowland Hill St, London NW3 2PF, England.
EM a.wechalekar@medsch.ucl.ac.uk
RI Hawkins, Philip/JVO-1941-2024
OI Hawkins, Philip/0000-0002-6983-9598; Bradwell,
   Arthur/0000-0002-1562-1606; Lachmann, Helen/0000-0001-8378-2498
FU Medical Research Council (London, United Kingdom) [G97900510];
   University College London (United Kingdom); National Health Service
   Research and Development Funds; Medical Research Council [G7900510]
   Funding Source: researchfish; MRC [G7900510] Funding Source: UKRI
FX This study was supported by Medical Research Council (London, United
   Kingdom) Program Grant G97900510 (P.N.H.), University College London
   (United Kingdom) Amyloidosis Research Fund, and National Health Service
   Research and Development Funds.
CR Anagnostopoulos A, 2006, BIOL BLOOD MARROW TR, V12, P845, DOI 10.1016/j.bbmt.2006.04.010
   Attal M, 2003, NEW ENGL J MED, V349, P2495, DOI 10.1056/NEJMoa032290
   Baldini L, 2005, J CLIN ONCOL, V23, P4662, DOI 10.1200/JCO.2005.06.147
   Cohen AD, 2004, BRIT J HAEMATOL, V124, P309, DOI 10.1046/j.1365-2141.2003.04779.x
   Dacic S, 2000, MODERN PATHOL, V13, P934, DOI 10.1038/modpathol.3880170
   Dimopoulos MA, 2002, CLIN LYMPHOMA, V3, P163, DOI 10.3816/CLM.2002.n.022
   DIMOPOULOS MA, 1993, AM J MED, V95, P49, DOI 10.1016/0002-9343(93)90231-D
   Dispenzieri A, 2006, BLOOD, V107, P3378, DOI 10.1182/blood-2005-07-2922
   García-Sanz R, 2001, BRIT J HAEMATOL, V115, P575, DOI 10.1046/j.1365-2141.2001.03144.x
   Gertz MA, 2005, AM J HEMATOL, V79, P319, DOI 10.1002/ajh.20381
   Gertz MA, 2003, SEMIN ONCOL, V30, P325, DOI 10.1053/sonc.2003.50060
   GERTZ MA, 1983, ANN INTERN MED, V98, P475, DOI 10.7326/0003-4819-98-4-475
   GERTZ MA, 1993, J CLIN ONCOL, V11, P914, DOI 10.1200/JCO.1993.11.5.914
   Gertz MA, 2007, HAEMATOLOGICA, V92, P1415, DOI 10.3324/haematol.11413
   Goodman H. J. B., 2005, HEMATOLOGICA S1, V90, P201
   GOODMAN HJB, 2004, ASH ANN M ABSTR, V104, P755
   Goteri G, 1998, HISTOPATHOLOGY, V32, P348
   Gupta D, 2000, ARCH PATHOL LAB MED, V124, P1233
   HAWKINS PN, 1990, NEW ENGL J MED, V323, P508, DOI 10.1056/NEJM199008233230803
   Kambouchner M, 2003, J CLIN PATHOL, V56, P74, DOI 10.1136/jcp.56.1.74
   Katzmann JA, 2002, CLIN CHEM, V48, P1437
   Kyle RA, 1997, NEW ENGL J MED, V336, P1202, DOI 10.1056/NEJM199704243361702
   KYLE RA, 1995, SEMIN HEMATOL, V32, P45
   Kyle RA, 2003, BRIT J HAEMATOL, V121, P749
   Kyle RA, 2006, NEW ENGL J MED, V354, P1362, DOI 10.1056/NEJMoa054494
   KYLE RA, 1992, BLOOD, V79, P1817
   Kyle RA, 2006, BRIT J HAEMATOL, V134, P573, DOI 10.1111/j.1365-2141.2006.06235.x
   Lachmann HJ, 2008, NEW ENGL J MED, V358, P91
   Lachmann HJ, 2002, NEW ENGL J MED, V346, P1786, DOI 10.1056/NEJMoa013354
   Lachmann HJ, 2003, BRIT J HAEMATOL, V122, P78, DOI 10.1046/j.1365-2141.2003.04433.x
   Lim JK, 2001, J CLIN PATHOL, V54, P642, DOI 10.1136/jcp.54.8.642
   Moriyama E, 2000, JPN J CLIN ONCOL, V30, P349, DOI 10.1093/jjco/hyd096
   Nakamura N, 2002, INTERNAL MED, V41, P309, DOI 10.2169/internalmedicine.41.309
   Obici L, 2005, BBA-PROTEINS PROTEOM, V1753, P11, DOI 10.1016/j.bbapap.2005.08.014
   Odell EW, 1998, J ORAL PATHOL MED, V27, P229
   Offer M, 2005, BLOOD, V106, p976A
   OKEN MM, 1982, AM J CLIN ONCOL-CANC, V5, P649, DOI 10.1097/00000421-198212000-00014
   Pei L, 2005, AM J CLIN PATHOL, V123, P200, DOI 10.1309/2A0FL1HM5PN2510P
   Rocken C, 1996, HISTOPATHOLOGY, V29, P325, DOI 10.1111/j.1365-2559.1996.tb01416.x
   Setoguchi M, 1999, AMYLOID, V6, P210, DOI 10.3109/13506129909007329
   Skinner M, 2004, ANN INTERN MED, V140, P85, DOI 10.7326/0003-4819-140-2-200401200-00008
   Swan N, 2003, AM J CLIN PATHOL, V120, P610, DOI 10.1309/PFUGHBX0TY20E08U
   Valente M, 2006, LEUKEMIA LYMPHOMA, V47, P1006, DOI 10.1080/10428190600572624
   Weber D, 2003, SEMIN ONCOL, V30, P127, DOI 10.1053/sonc.2003.50037
   Weber DM, 2003, SEMIN ONCOL, V30, P243, DOI 10.1053/sonc.2003.50070
   Wechalekar AD, 2007, BLOOD, V109, P457, DOI 10.1182/blood-2006-07-035352
   Wieker K, 2002, AMYLOID, V9, P190, DOI 10.3109/13506120209114821
NR 47
TC 52
Z9 53
U1 0
U2 0
PU AMER SOC HEMATOLOGY
PI WASHINGTON
PA 2021 L ST NW, SUITE 900, WASHINGTON, DC 20036 USA
SN 0006-4971
EI 1528-0020
J9 BLOOD
JI Blood
PD NOV 15
PY 2008
VL 112
IS 10
BP 4009
EP 4016
DI 10.1182/blood-2008-02-138156
PG 8
WC Hematology
WE Science Citation Index Expanded (SCI-EXPANDED)
SC Hematology
GA 369JU
UT WOS:000260691300019
PM 18708629
OA Bronze
DA 2024-04-28
ER

PT J
AU Manwani, R
   Page, J
   Lane, T
   Burniston, M
   Skillen, A
   Lachmann, HJ
   Gillmore, JD
   Fontana, M
   Whelan, C
   Hawkins, PN
   Wagner, T
   Wechalekar, AD
AF Manwani, Richa
   Page, Jo
   Lane, Thirusha
   Burniston, Maria
   Skillen, Annah
   Lachmann, Helen J.
   Gillmore, Julian D.
   Fontana, Marianna
   Whelan, Carol
   Hawkins, Philip N.
   Wagner, Thomas
   Wechalekar, Ashutosh D.
TI A pilot study demonstrating cardiac uptake with 18F-florbetapir PET in
   AL amyloidosis patients with cardiac involvement
SO AMYLOID-JOURNAL OF PROTEIN FOLDING DISORDERS
LA English
DT Article
DE Amyloidosis; florbetapir; PET; AL; imaging
ID SYSTEMIC AMYLOIDOSIS; DIAGNOSIS
AB F-18-florbetapir is a promising tracer in amyloidosis. This study evaluates its use in patients with systemic AL amyloidosis (AL) before and after treatment as well as its serial utility in monitoring. Fifteen AL patients with cardiac involvement underwent F-18-florbetapir PET imaging and three patients underwent repeat imaging after chemotherapy. All patients had demonstrable cardiac uptake with F-18-florbetapir. Cardiac uptake appeared greater in chemotherapy-naive vs. chemotherapy-established AL patients median (left ventricular retention index 0.21 vs. 0.14min(-1), respectively) and greater in patients that had not achieved at least a partial haematological response (left ventricular retention index 0.2 vs. 0.14min(-1), respectively). There was no interval difference in cardiac uptake and no correlation in cardiac uptake with cardiac biomarkers or serum free light chains. This is the largest study of F-18-florbetapir in patients with AL amyloidosis. It is the first study to include patients prior to starting chemotherapy and uniquely includes patients who underwent repeat imaging after chemotherapy. All patients had cardiac uptake with F-18-florbetapir, regardless of haematological or NT-proBNP response to chemotherapy. There was a suggestion that treatment-naive patients may have higher cardiac uptake. Larger studies are required to establish the role of this tracer in screening patients with amyloidosis for cardiac involvement, discriminating between ATTR and AL amyloidosis, and in disease monitoring.
C1 [Manwani, Richa; Lane, Thirusha; Lachmann, Helen J.; Gillmore, Julian D.; Fontana, Marianna; Whelan, Carol; Hawkins, Philip N.; Wechalekar, Ashutosh D.] UCL, Natl Amyloidosis Ctr, Royal Free Campus,Rowland Hill St, London NW3 2PF, England.
   [Page, Jo; Skillen, Annah; Wagner, Thomas] Royal Free Hosp, Dept Nucl Med, London, England.
   [Burniston, Maria] Barts Hlth NHS Trust, Dept Nucl Med, London, England.
C3 University of London; University College London; University of London;
   University College London; Royal Free London NHS Foundation Trust; UCL
   Medical School; Barts Health NHS Trust
RP Wechalekar, AD (corresponding author), UCL, Natl Amyloidosis Ctr, Royal Free Campus,Rowland Hill St, London NW3 2PF, England.
EM a.wechalekar@ucl.ac.uk
RI Hawkins, Philip/JVO-1941-2024
OI Hawkins, Philip/0000-0002-6983-9598; Wagner, Thomas/0000-0002-3867-6829
CR Antoni G, 2013, J NUCL MED, V54, P213, DOI 10.2967/jnumed.111.102053
   Comenzo RL, 2012, LEUKEMIA, V26, P2317, DOI 10.1038/leu.2012.100
   Dispenzieri A, 2004, J CLIN ONCOL, V22, P3751, DOI 10.1200/JCO.2004.03.029
   Dorbala S, 2014, EUR J NUCL MED MOL I, V41, P1652, DOI 10.1007/s00259-014-2787-6
   Falk RH, 2016, J AM COLL CARDIOL, V68, P1324, DOI 10.1016/j.jacc.2016.06.053
   Gertz MA, 2005, AM J HEMATOL, V79, P319, DOI 10.1002/ajh.20381
   HAWKINS PN, 1990, NEW ENGL J MED, V323, P508, DOI 10.1056/NEJM199008233230803
   KLEIN AL, 1989, J AM COLL CARDIOL, V13, P1017, DOI 10.1016/0735-1097(89)90254-4
   Law WP, 2016, J NUCL MED, V57, P1733, DOI 10.2967/jnumed.115.169870
   Lee SP, 2015, JACC-CARDIOVASC IMAG, V8, P50, DOI 10.1016/j.jcmg.2014.09.018
   Maceira AM, 2005, CIRCULATION, V111, P186, DOI 10.1161/01.CIR.0000152819.97857.9D
   Osborne Dustin R, 2015, Front Cardiovasc Med, V2, P23, DOI 10.3389/fcvm.2015.00023
   Park MA, 2015, CIRC-CARDIOVASC IMAG, V8, DOI 10.1161/CIRCIMAGING.114.002954
   Perugini E, 2005, J AM COLL CARDIOL, V46, P1076, DOI 10.1016/j.jacc.2005.05.073
   Stuckey A, 2013, J NUCL MED, V54
   Wagner T, 2018, EUR J NUCL MED MOL I, V45, P1129, DOI 10.1007/s00259-018-3995-2
NR 16
TC 23
Z9 25
U1 0
U2 5
PU TAYLOR & FRANCIS LTD
PI ABINGDON
PA 2-4 PARK SQUARE, MILTON PARK, ABINGDON OR14 4RN, OXON, ENGLAND
SN 1350-6129
EI 1744-2818
J9 AMYLOID
JI Amyloid-J. Protein Fold. Disord.
PY 2018
VL 25
IS 4
BP 247
EP 252
DI 10.1080/13506129.2018.1552852
PG 6
WC Biochemistry & Molecular Biology; Medicine, General & Internal;
   Medicine, Research & Experimental
WE Science Citation Index Expanded (SCI-EXPANDED)
SC Biochemistry & Molecular Biology; General & Internal Medicine; Research
   & Experimental Medicine
GA HM2QY
UT WOS:000459315000007
PM 30661419
OA Green Submitted
DA 2024-04-28
ER

PT J
AU Ruiz-Zamora, RA
   Guillaumé, S
   Al-Hilaly, YK
   Al-Garawi, Z
   Rodríguez-Alvarez, FJ
   Zavala-Padilla, G
   Perez-Carreon, JI
   Rodríguez-Ambriz, SL
   Herrera, GA
   Becerril-Luján, B
   Ochoa-Leyva, A
   Melendez-Zajgla, J
   Serpell, L
   del Pozo-Yauner, L
AF Ruiz-Zamora, Robin Axel
   Guillaume, Simon
   Al-Hilaly, Youssra K.
   Al-Garawi, Zahraa
   Javier Rodriguez-Alvarez, Francisco
   Zavala-Padilla, Guadalupe
   Perez-Carreon, Julio, I
   Rodriguez-Ambriz, Sandra L.
   Herrera, Guillermo A.
   Becerril-Lujan, Baltazar
   Ochoa-Leyva, Adrian
   Melendez-Zajgla, Jorge
   Serpell, Louise
   del Pozo-Yauner, Luis
TI The CDR1 and Other Regions of Immunoglobulin Light Chains are Hot Spots
   for Amyloid Aggregation
SO SCIENTIFIC REPORTS
LA English
DT Article
ID AL AMYLOIDOSIS; GERMLINE GENE; CANONICAL STRUCTURES; DEPOSITION DISEASE;
   ORGAN INVOLVEMENT; FIBRILS; PROTEIN; ASSOCIATION; STABILITY; SEQUENCES
AB Immunoglobulin light chain-derived (AL) amyloidosis is a debilitating disease without known cure. Almost nothing is known about the structural factors driving the amyloidogenesis of the light chains. This study aimed to identify the fibrillogenic hotspots of the model protein 6aJL2 and in pursuing this goal, two complementary approaches were applied. One of them was based on several web-based computational tools optimized to predict fibrillogenic/aggregation-prone sequences based on different structural and biophysical properties of the polypeptide chain. Then, the predictions were confirmed with an ad-hoc synthetic peptide library. In the second approach, 6aJL2 protein was proteolyzed with trypsin, and the products incubated in aggregation-promoting conditions. Then, the aggregation-prone fragments were identified by combining standard proteomic methods, and the results validated with a set of synthetic peptides with the sequence of the tryptic fragments. Both strategies coincided to identify a fibrillogenic hotspot located at the CDR1 and beta-strand C of the protein, which was confirmed by scanning proline mutagenesis analysis. However, only the proteolysis-based strategy revealed additional fibrillogenic hotspots in two other regions of the protein. It was shown that a fibrillogenic hotspot associated to the CDR1 is also encoded by several kappa and lambda germline variable domain gene segments. Some parts of this study have been included in the chapter "The Structural Determinants of the Immunoglobulin Light Chain Amyloid Aggregation", published in Physical Biology of Proteins and Peptides, Springer 2015 (ISBN 978-3-319-21687-4).
C1 [Ruiz-Zamora, Robin Axel; Javier Rodriguez-Alvarez, Francisco; Perez-Carreon, Julio, I; Melendez-Zajgla, Jorge; del Pozo-Yauner, Luis] Inst Nacl Med Genom, Perifer Sur 4809, Ciudad De Mexico 14610, Mexico.
   [Guillaume, Simon; Al-Hilaly, Youssra K.; Al-Garawi, Zahraa; Serpell, Louise] Univ Sussex, Sch Life Sci, Brighton BN1 9QG, E Sussex, England.
   [Al-Hilaly, Youssra K.; Al-Garawi, Zahraa] Mustansiriyah Univ, Coll Sci, Chem Dept, Baghdad, Iraq.
   [Zavala-Padilla, Guadalupe; Becerril-Lujan, Baltazar; Ochoa-Leyva, Adrian] Univ Nacl Autonoma Mexico, Inst Biotecnol, Ave Univ 2001, Cuernavaca 62210, Morelos, Mexico.
   [Rodriguez-Ambriz, Sandra L.] Inst Politecn Nacl, Ctr Desarrollo Prod Biot, Carr Yautepec Jojutla Km 6,Calle CEPROBI 8, Yautepec 62731, Morelos, Mexico.
   [Herrera, Guillermo A.; del Pozo-Yauner, Luis] Louisiana State Univ, Dept Pathol & Translat Pathobiol, Hlth Sci Ctr Shreveport, 1501 Kings Hwy, Shreveport, LA 71103 USA.
C3 Instituto Nacional de Medicina Genomica; University of Sussex;
   Mustansiriya University; Universidad Nacional Autonoma de Mexico;
   Instituto Politecnico Nacional - Mexico; Louisiana State University
   System; Louisiana State University Health Sciences Center at Shreveport
RP del Pozo-Yauner, L (corresponding author), Inst Nacl Med Genom, Perifer Sur 4809, Ciudad De Mexico 14610, Mexico.; del Pozo-Yauner, L (corresponding author), Louisiana State Univ, Dept Pathol & Translat Pathobiol, Hlth Sci Ctr Shreveport, 1501 Kings Hwy, Shreveport, LA 71103 USA.
EM ldelpo@lsuhsc.edu
RI Al-Hilaly, Youssra/GSN-0450-2022; Melendez-Zajgla, Jorge/A-5708-2008;
   Al-Hilaly, Youssra/X-1939-2018; Al-Garawi, Zahraa Salim/AAD-4881-2019;
   Ochoa-Leyva, Adrián/E-5540-2013
OI Al-Hilaly, Youssra/0000-0003-2289-4597; Al-Hilaly,
   Youssra/0000-0003-2289-4597; Al-Garawi, Zahraa
   Salim/0000-0003-3816-2876; Ochoa-Leyva, Adrián/0000-0002-4701-2303;
   Perez-Carreon, Julio Isael/0000-0001-9284-7775; Guillaume,
   Simon/0000-0001-7987-3346
FU SEP-Conacyt from Consejo Nacional de Ciencia y Tecnologia (CONACYT) de
   Mexico [CB: 169659]; Instituto Nacional de Medicina Genomica (INMEGEN);
   Royal Society-backed Newton Mobility Grant [006075]; Consejo Nacional de
   Ciencia y Tecnologia (CONACYT) [582625]
FX This work was supported in part by grant SEP-Conacyt CB: 169659 from
   Consejo Nacional de Ciencia y Tecnologia (CONACYT) de Mexico and
   intramural financing from Instituto Nacional de Medicina Genomica
   (INMEGEN) granted to L. del Pozo-Yauner, as well as by a Royal
   Society-backed Newton Mobility Grant (Project ID Number: 006075) granted
   to L. Serpell and L. del Pozo-Yauner. Robin Axel Ruiz Zamora is a
   doctoral student from Programa de Doctorado en Ciencias Biomedicas,
   Universidad Nacional Autonoma de Mexico (UNAM) and received fellowship
   582625 from Consejo Nacional de Ciencia y Tecnologia (CONACYT). We thank
   Dr. Ernesto Ortiz, Dr. Fernando Zamudio, M.B. Timoteo Celso Olamendi and
   M.Sc. Leopoldo Guereca (Instituto de Biotecnologia, UNAM) for their
   technical assistance. We thank the Unidad de Microscopia Electronica
   (UME) at the Instituto de Biotecnologia UNAM for the use of equipment.
CR Abraham RS, 2003, BLOOD, V101, P3801, DOI 10.1182/blood-2002-09-2707
   AlLazikani B, 1997, J MOL BIOL, V273, P927, DOI 10.1006/jmbi.1997.1354
   Battye TGG, 2011, ACTA CRYSTALLOGR D, V67, P271, DOI 10.1107/S0907444910048675
   Bellotti V, 2000, J STRUCT BIOL, V130, P280, DOI 10.1006/jsbi.2000.4248
   Blancas-Mejia LM, 2009, J MOL BIOL, V386, P1153, DOI 10.1016/j.jmb.2008.12.069
   Bodi K, 2009, AMYLOID, V16, P1, DOI 10.1080/13506120802676781
   BONAR L, 1969, P SOC EXP BIOL MED, V131, P1373
   BUXBAUM J, 1992, HEMATOL ONCOL CLIN N, V6, P323, DOI 10.1016/S0889-8588(18)30347-2
   Chailyan A, 2011, PROTEINS, V79, P1513, DOI 10.1002/prot.22979
   CHOTHIA C, 1987, J MOL BIOL, V196, P901, DOI 10.1016/0022-2836(87)90412-8
   Comenzo RL, 1999, BRIT J HAEMATOL, V106, P744, DOI 10.1046/j.1365-2141.1999.01591.x
   Comenzo RL, 2001, BLOOD, V98, P714, DOI 10.1182/blood.V98.3.714
   Davis DP, 2001, J MOL BIOL, V313, P1021, DOI 10.1006/jmbi.2001.5092
   De Baets G, 2014, J MOL BIOL, V426, P2405, DOI 10.1016/j.jmb.2014.04.007
   de la Paz ML, 2004, P NATL ACAD SCI USA, V101, P87, DOI 10.1073/pnas.2634884100
   Yauner LD, 2008, PROTEINS, V72, P684, DOI 10.1002/prot.21934
   Doig AJ, 2002, BIOCHEM SOC T, V30, P537, DOI 10.1042/bst0300537
   Esteras-Chopo A, 2005, P NATL ACAD SCI USA, V102, P16672, DOI 10.1073/pnas.0505905102
   Fändrich M, 2003, P NATL ACAD SCI USA, V100, P15463, DOI 10.1073/pnas.0303758100
   Frousios KK, 2009, BMC STRUCT BIOL, V9, DOI 10.1186/1472-6807-9-44
   Sánchez SAG, 2017, BIOL CHEM, V398, P477, DOI 10.1515/hsz-2016-0178
   GLENNER GG, 1970, BIOCHEM BIOPH RES CO, V41, P1287, DOI 10.1016/0006-291X(70)90227-5
   Goldschmidt L, 2010, P NATL ACAD SCI USA, V107, P3487, DOI 10.1073/pnas.0915166107
   González-Andrade M, 2013, FEBS J, V280, P6173, DOI 10.1111/febs.12538
   Helms LR, 1996, J MOL BIOL, V257, P77, DOI 10.1006/jmbi.1996.0148
   Hora M, 2017, PLOS ONE, V12, DOI 10.1371/journal.pone.0181799
   Hu LL, 2012, PLOS ONE, V7, DOI 10.1371/journal.pone.0039369
   HURLE MR, 1994, P NATL ACAD SCI USA, V91, P5446, DOI 10.1073/pnas.91.12.5446
   Ivanova MI, 2006, P NATL ACAD SCI USA, V103, P4079, DOI 10.1073/pnas.0511298103
   Kajava AV, 2010, FASEB J, V24, P1311, DOI 10.1096/fj.09-145979
   Kastritis E, 2016, BRIT J HAEMATOL, V172, P170, DOI 10.1111/bjh.13805
   Khurana R, 2001, BIOCHEMISTRY-US, V40, P3525, DOI 10.1021/bi001782b
   Kim C, 2009, NUCLEIC ACIDS RES, V37, pW469, DOI 10.1093/nar/gkp351
   Kim YS, 2002, J BIOL CHEM, V277, P27240, DOI 10.1074/jbc.M202492200
   KLAFKI HW, 1993, BIOL CHEM H-S, V374, P1117, DOI 10.1515/bchm3.1993.374.7-12.1117
   Kuhlman B, 2000, P NATL ACAD SCI USA, V97, P10383, DOI 10.1073/pnas.97.19.10383
   Li YH, 2016, BIOMATERIALS, V94, P84, DOI 10.1016/j.biomaterials.2016.03.047
   Louros NN, 2015, INT J BIOL MACROMOL, V79, P711, DOI 10.1016/j.ijbiomac.2015.05.032
   Luca S, 2007, BIOCHEMISTRY-US, V46, P13505, DOI 10.1021/bi701427q
   Lührs T, 2005, P NATL ACAD SCI USA, V102, P17342, DOI 10.1073/pnas.0506723102
   Makin OS, 2005, P NATL ACAD SCI USA, V102, P315, DOI 10.1073/pnas.0406847102
   MINOR DL, 1994, NATURE, V367, P660, DOI 10.1038/367660a0
   Moriarty DF, 1999, BIOCHEMISTRY-US, V38, P1811, DOI 10.1021/bi981658g
   Morris KL, 2012, METHODS MOL BIOL, V849, P121, DOI 10.1007/978-1-61779-551-0_9
   NAIKI H, 1989, ANAL BIOCHEM, V177, P244, DOI 10.1016/0003-2697(89)90046-8
   OZAKI S, 1994, CLIN IMMUNOL IMMUNOP, V71, P183, DOI 10.1006/clin.1994.1070
   P Carrion J.I., 2015, Physical Biology of Proteins and Peptides: Theory, Experiment, and Simulation, P1
   Palladini Giovanni, 2012, Subcell Biochem, V65, P609, DOI 10.1007/978-94-007-5416-4_22
   Pallarés I, 2019, CURR MED CHEM, V26, P3911, DOI 10.2174/0929867324666170705121754
   Perfetti V, 2002, BLOOD, V100, P948, DOI 10.1182/blood-2002-01-0114
   Perfetti V, 2012, BLOOD, V119, P144, DOI 10.1182/blood-2011-05-355784
   Piehl DW, 2017, BIOMOL NMR ASSIGN, V11, P45, DOI 10.1007/s12104-016-9718-3
   Piehl DW, 2017, ACS OMEGA, V2, P712, DOI 10.1021/acsomega.6b00494
   Pokkuluri PR, 1999, AMYLOID, V6, P165, DOI 10.3109/13506129909007322
   Retter I, 2005, NUCLEIC ACIDS RES, V33, pD671, DOI 10.1093/nar/gki088
   Richardson JS, 2002, P NATL ACAD SCI USA, V99, P2754, DOI 10.1073/pnas.052706099
   Sawaya MR, 2007, NATURE, V447, P453, DOI 10.1038/nature05695
   Schrodinger LLC., 2015, The JyMOL Molecular Graphics Development Component
   Sikkink LA, 2008, AMYLOID, V15, P29, DOI 10.1080/13506120701815324
   SMITH CK, 1994, BIOCHEMISTRY-US, V33, P5510, DOI 10.1021/bi00184a020
   SOLOMON A, 1982, J CLIN INVEST, V70, P453, DOI 10.1172/JCI110635
   Sunde M, 1997, J MOL BIOL, V273, P729, DOI 10.1006/jmbi.1997.1348
   Takano K, 2007, PROTEINS, V68, P617, DOI 10.1002/prot.21451
   Thompson MJ, 2006, P NATL ACAD SCI USA, V103, P4074, DOI 10.1073/pnas.0511295103
   Tsolis AC, 2013, PLOS ONE, V8, DOI 10.1371/journal.pone.0054175
   Tzotzos S, 2010, PROTEIN SCI, V19, P327, DOI 10.1002/pro.314
   Wetzel R, 1997, ADV PROTEIN CHEM, V50, P183, DOI 10.1016/S0065-3233(08)60322-8
   Williams AD, 2006, J MOL BIOL, V357, P1283, DOI 10.1016/j.jmb.2006.01.041
   Williams AD, 2004, J MOL BIOL, V335, P833, DOI 10.1016/j.jmb.2003.11.008
   Yoon S, 2007, COMPUT BIOL CHEM, V31, P373, DOI 10.1016/j.compbiolchem.2007.06.002
   Zambrano R, 2015, NUCLEIC ACIDS RES, V43, pW306, DOI 10.1093/nar/gkv359
NR 71
TC 14
Z9 14
U1 0
U2 5
PU NATURE PUBLISHING GROUP
PI LONDON
PA MACMILLAN BUILDING, 4 CRINAN ST, LONDON N1 9XW, ENGLAND
SN 2045-2322
J9 SCI REP-UK
JI Sci Rep
PD FEB 28
PY 2019
VL 9
AR 3123
DI 10.1038/s41598-019-39781-3
PG 18
WC Multidisciplinary Sciences
WE Science Citation Index Expanded (SCI-EXPANDED)
SC Science & Technology - Other Topics
GA HN0SB
UT WOS:000459897600057
PM 30816248
OA Green Published, Green Accepted, gold
DA 2024-04-28
ER

PT J
AU Fitzgerald, BT
   Bashford, J
   Scalia, GM
AF Fitzgerald, Benjamin T.
   Bashford, John
   Scalia, Gregory M.
TI The Return of the Normal Heart: Resolution of Cardiac Amyloidosis After
   Chemotherapy and Bone Marrow Transplantation
SO HEART LUNG AND CIRCULATION
LA English
DT Article
DE Amyloidosis; Echocardiography; Transplantation; Bone marrow; Treatment;
   Survival
ID STEM-CELL TRANSPLANTATION; AL AMYLOIDOSIS; REGRESSION
AB Background: AL amyloidosis and multiple myeloma result in extracellular deposition of insoluble fibrillar protein in tissues and organs. Untreated median survival has been documented at 12 months. Cardiac infiltration decreases survival to five months. Chemotherapy and bone marrow transplantation (BMT) have been shown to improve survival when haematological remission is documented. This study aimed to assess if remission could result in cardiac structural improvement.
   Methods: 269 patients were treated with BMT for amyloidosis from 1997 to 2010. Cardiac amyloidosis was identified in 30 patients by echocardiographic criteria. Echocardiography was performed before and after BMT.
   Results: Thirteen of 30 patients with cardiac amyloidosis died during follow-up. No change in cardiac structure was seen in 11 patients. Average survival was 49 months from BMT for non-responders. Fifteen patients had cardiac normalisation (responders). The average time to normalisation was 25 months. Only two responders died. Average survival for responders was 71 months (p < 0.0001 compared with non-responders). Normalisation of cardiac structure was highly predictive of survival (Fisher's exact test p = 0.0025, relative risk 0.18).
   Conclusions: Cardiac amyloidosis patients with haematological remission after chemotherapy and BMT may subsequently normalise cardiac structure and function. Normalisation is highly predictive of survival. Crown Copyright (C) 2013 Published by Elsevier Inc on behalf of Australian and New Zealand Society of Cardiac and Thoracic Surgeons (ANZSCTS) and the Cardiac Society of Australia and New Zealand (CSANZ). All rights reserved.
C1 [Fitzgerald, Benjamin T.; Scalia, Gregory M.] Wesley Hosp, Heart Care Partners, Brisbane, Qld, Australia.
   [Fitzgerald, Benjamin T.; Scalia, Gregory M.] Prince Charles Hosp, Brisbane, Qld 4032, Australia.
   [Bashford, John] Wesley Hosp, Haematol & Oncol Clin Australia, Brisbane, Qld, Australia.
   [Scalia, Gregory M.] Univ Queensland, Brisbane, Qld, Australia.
C3 Wesley Hospital; Prince Charles Hospital; Wesley Hospital; University of
   Queensland
RP Fitzgerald, BT (corresponding author), Wesley Hosp, Heart Care Partners, Brisbane, Qld, Australia.
EM bmcd124@yahoo.com.au
RI Fitzgerald, Benjamin Thomas/AAN-7935-2020; Scalia, Gregory M/A-9508-2011
OI Fitzgerald, Benjamin Thomas/0000-0003-2113-6321; 
CR Attal M, 1996, NEW ENGL J MED, V335, P91, DOI 10.1056/NEJM199607113350204
   Bellotti V, 2007, ANN MED, V39, P200, DOI 10.1080/07853890701206887
   Blair JEA, 2009, J HEART LUNG TRANSPL, V28, P746, DOI 10.1016/j.healun.2008.11.918
   Charaf E, 2009, CURR CARDIOL REV, V5, P228, DOI 10.2174/157340309788970360
   Cohen AD, 2010, HEMATOL-AM SOC HEMAT, P287, DOI 10.1182/asheducation-2010.1.287
   Falk RH, 1997, NEW ENGL J MED, V337, P898, DOI 10.1056/NEJM199709253371306
   Falk RH, 2011, CIRCULATION, V124, P1079, DOI 10.1161/CIRCULATIONAHA.110.010447
   Finocchiaro G, 2012, J CARDIOVASC MED HAG
   Fitzgerald BT, 2011, HEART LUNG CIRC, V20, P574, DOI 10.1016/j.hlc.2011.06.002
   Gertz MA, 2000, BONE MARROW TRANSPL, V25, P465, DOI 10.1038/sj.bmt.1702178
   Klein A L, 1988, J Am Soc Echocardiogr, V1, P48
   Kyle RA, 2001, BRIT J HAEMATOL, V114, P529, DOI 10.1046/j.1365-2141.2001.02999.x
   Meier-Ewert HK, 2011, AMYLOID, V18, P130, DOI 10.3109/13506129.2011.574354048
   Nelson MR, 2012, AMYLOID, V19, P106, DOI 10.3109/13506129.2012.660892
   OTTO CM, 2002, PRACTICE CLIN ECHOCA
   Picken MM, 2010, ARCH PATHOL LAB MED, V134, P545, DOI 10.1043/1543-2165-134.4.545
   Sipe JD, 2010, AMYLOID, V17, P101, DOI 10.3109/13506129.2010.526812
   Skinner M, 2004, ANN INTERN MED, V140, P85, DOI 10.7326/0003-4819-140-2-200401200-00008
   Warrell D.A., 2010, OXFORD TXB MED, V5th
   Weyman A.E., 1994, Principles and Practice of Echocardiography
NR 20
TC 5
Z9 5
U1 0
U2 2
PU ELSEVIER SCIENCE INC
PI NEW YORK
PA 360 PARK AVE SOUTH, NEW YORK, NY 10010-1710 USA
SN 1443-9506
EI 1444-2892
J9 HEART LUNG CIRC
JI Heart Lung Circ.
PD AUG
PY 2013
VL 22
IS 8
BP 655
EP 660
DI 10.1016/j.hlc.2013.01.013
PG 6
WC Cardiac & Cardiovascular Systems
WE Science Citation Index Expanded (SCI-EXPANDED)
SC Cardiovascular System & Cardiology
GA 209YK
UT WOS:000323796300010
PM 23474152
DA 2024-04-28
ER

PT J
AU Blancas-Mejía, LM
   Tischer, A
   Thompson, JR
   Tai, J
   Wang, L
   Auton, M
   Ramirez-Alvarado, M
AF Blancas-Mejia, Luis M.
   Tischer, Alexander
   Thompson, James R.
   Tai, Jonathan
   Wang, Lin
   Auton, Matthew
   Ramirez-Alvarado, Marina
TI Kinetic Control in Protein Folding for Light Chain Amyloidosis and the
   Differential Effects of Somatic Mutations
SO JOURNAL OF MOLECULAR BIOLOGY
LA English
DT Article
DE light chain amyloidosis; amyloid fibril formation; protein thermodynamic
   and kinetic stability; scan rate dependence and hysteresis; kinetic
   two-state model
ID FIBRIL FORMATION; DIMER INTERFACE; THERMODYNAMIC STABILITY; VARIABLE
   DOMAINS; SCFV FRAGMENT; ANTIBODY; PATHWAY; GLYCOSAMINOGLYCANS;
   FIBRILLOGENICITY; AMYLOIDOGENICITY
AB Light chain amyloidosis is a devastating disease where immunoglobulin light chains form amyloid fibrils, resulting in organ dysfunction and death. Previous studies have shown a direct correlation between the protein thermodynamic stability and the propensity for amyloid formation for some proteins involved in light chain amyloidosis. Here we investigate the effect of somatic mutations on protein stability and in vitro fibril formation of single and double restorative mutants of the protein AL-103 compared to the wild-type germline control protein. A scan rate dependence and hysteresis in the thermal unfolding and refolding was observed for all proteins. This indicates that the unfolding/refolding reaction is kinetically determined with different kinetic constants for unfolding and refolding even though the process remains experimentally reversible. Our structural analysis of AL-103 and AL-103 delP95aIns suggests a kinetic coupling of the unfolding/refolding process with cis trans prolyl isomerization. Our data reveal that the deletion of proline 95a (AL-103 delP95aIns), which removes the trans cis di-proline motif present in the patient protein AL-103, results in a dramatic increment in the thermodynamic stability and a significant delay in fibril formation kinetics with respect to AL-103. Fibril formation is pH dependent; all proteins form fibrils at pH 2; reactions become slower and more stochastic as the pH increases up to pH 7. Based on these results, we propose that, in addition to thermodynamic stability, kinetic stability (possibly influenced by the presence of cis proline 95a) plays a major role in the AL-103 amyloid fibril formation process. (C) 2013 Elsevier Ltd. All rights reserved.
C1 [Blancas-Mejia, Luis M.; Tischer, Alexander; Wang, Lin; Auton, Matthew; Ramirez-Alvarado, Marina] Mayo Clin, Dept Biochem & Mol Biol, Rochester, MN 55905 USA.
   [Tischer, Alexander; Auton, Matthew] Mayo Clin, Div Hematol, Rochester, MN 55905 USA.
   [Thompson, James R.] Mayo Clin, Dept Physiol & Biomed Engn, Rochester, MN 55905 USA.
   [Tai, Jonathan] Univ Illinois, Dept Chem, Urbana, IL 61801 USA.
C3 Mayo Clinic; Mayo Clinic; Mayo Clinic; University of Illinois System;
   University of Illinois Urbana-Champaign
RP Ramirez-Alvarado, M (corresponding author), Mayo Clin, Dept Biochem & Mol Biol, 200 1st St Southwest, Rochester, MN 55905 USA.
EM ramirezalvarado.marina@mayo.edu
RI Auton, Matthew T/A-2960-2008
OI Auton, Matthew/0000-0002-4446-6932; Ramirez-Alvarado,
   Marina/0000-0003-2325-6773
FU National Institutes of Health [R01 GM071514]; Mayo Foundation
FX This work was supported by National Institutes of Health grant R01
   GM071514, the Mayo Foundation, and the generous contributions of
   amyloidosis patients and their families. We thank Diana
   Rommelfanger-Konkol for the initial thermodynamic characterization of
   the AL-103 mutants and Eric W. Mahlum for preliminary crystallographic
   work on AL-103 del95aIns.
CR Baden EM, 2008, J BIOL CHEM, V283, P30950, DOI 10.1074/jbc.M804822200
   Baden EM, 2008, J BIOL CHEM, V283, P15853, DOI 10.1074/jbc.M705347200
   Blancas-Mejia LM, 2009, J MOL BIOL, V386, P1153, DOI 10.1016/j.jmb.2008.12.069
   BOLEN DW, 1988, BIOCHEMISTRY-US, V27, P8069, DOI 10.1021/bi00421a015
   BORK P, 1994, J MOL BIOL, V242, P309, DOI 10.1006/jmbi.1994.1582
   Chiti F, 1999, P NATL ACAD SCI USA, V96, P3590, DOI 10.1073/pnas.96.7.3590
   Chung CM, 2005, BIOPHYS J, V88, P4232, DOI 10.1529/biophysj.105.061317
   Clarke J, 1999, STRUCT FOLD DES, V7, P1145, DOI 10.1016/S0969-2126(99)80181-6
   Yauner LD, 2008, PROTEINS, V72, P684, DOI 10.1002/prot.21934
   DiCostanzo AC, 2012, J BIOL CHEM, V287, P27997, DOI 10.1074/jbc.M112.362921
   Eftink MR, 1995, METHOD ENZYMOL, V259, P487
   Fasshauer D, 2002, NAT STRUCT BIOL, V9, P144, DOI 10.1038/nsb750
   Fauerbach JA, 2012, BIOPHYS J, V102, P1127, DOI 10.1016/j.bpj.2012.01.051
   Feige MJ, 2010, TRENDS BIOCHEM SCI, V35, P189, DOI 10.1016/j.tibs.2009.11.005
   Freund C, 1996, BIOCHEMISTRY-US, V35, P8457, DOI 10.1021/bi952764a
   Helms LR, 1996, J MOL BIOL, V257, P77, DOI 10.1006/jmbi.1996.0148
   HURLE MR, 1994, P NATL ACAD SCI USA, V91, P5446, DOI 10.1073/pnas.91.12.5446
   Jager M, 1997, FEBS LETT, V418, P106, DOI 10.1016/S0014-5793(97)01350-1
   Jäger M, 1999, J MOL BIOL, V285, P2005, DOI 10.1006/jmbi.1998.2425
   Khurana R, 2001, BIOCHEMISTRY-US, V40, P3525, DOI 10.1021/bi001782b
   Kim YS, 2001, J BIOL CHEM, V276, P1626, DOI 10.1074/jbc.M007766200
   Kim YS, 2000, J BIOL CHEM, V275, P1570, DOI 10.1074/jbc.275.3.1570
   Kumar SK, 2011, MAYO CLIN PROC, V86, P12, DOI 10.4065/mcp.2010.0480
   LEPOCK JR, 1992, BIOCHEMISTRY-US, V31, P12706, DOI 10.1021/bi00165a023
   Martin DJ, 2011, BIOPHYS CHEM, V158, P81, DOI 10.1016/j.bpc.2011.05.011
   Martin DJ, 2010, AMYLOID, V17, P129, DOI 10.3109/13506129.2010.530081
   McLaughlin RW, 2006, PROTEIN SCI, V15, P1710, DOI 10.1110/ps.051997606
   Meng XY, 2008, J MOL BIOL, V381, P989, DOI 10.1016/j.jmb.2008.06.062
   Mizuno K, 2010, BIOPHYS J, V98, P3004, DOI 10.1016/j.bpj.2010.03.019
   Peterson FC, 2010, STRUCTURE, V18, P563, DOI 10.1016/j.str.2010.02.012
   Raffen R, 1999, PROTEIN SCI, V8, P509
   Randles EG, 2009, J MOL BIOL, V389, P199, DOI 10.1016/j.jmb.2009.04.010
   Sanchez-Ruiz JM, 2010, BIOPHYS CHEM, V148, P1, DOI 10.1016/j.bpc.2010.02.004
   Sikkink LA, 2008, BIOPHYS CHEM, V135, P25, DOI 10.1016/j.bpc.2008.02.019
   Sikkink LA, 2008, AMYLOID, V15, P29, DOI 10.1080/13506120701815324
   Simpson ER, 2009, J MOL BIOL, V392, P1326, DOI 10.1016/j.jmb.2009.07.075
   Souillac PO, 2002, J BIOL CHEM, V277, P12657, DOI 10.1074/jbc.M109230200
   Souillac PO, 2002, J BIOL CHEM, V277, P12666, DOI 10.1074/jbc.M109229200
   STEVENS PW, 1995, PROTEIN SCI, V4, P421
   Tischer A, 2013, PROTEIN SCI, V22, P1049, DOI 10.1002/pro.2294
   Wall J, 1999, BIOCHEMISTRY-US, V38, P14101, DOI 10.1021/bi991131j
   Wall JS, 2004, J MOL RECOGNIT, V17, P323, DOI 10.1002/jmr.681
   Wetzel R, 1997, ADV PROTEIN CHEM, V50, P183, DOI 10.1016/S0065-3233(08)60322-8
NR 43
TC 44
Z9 46
U1 0
U2 24
PU ACADEMIC PRESS LTD- ELSEVIER SCIENCE LTD
PI LONDON
PA 24-28 OVAL RD, LONDON NW1 7DX, ENGLAND
SN 0022-2836
EI 1089-8638
J9 J MOL BIOL
JI J. Mol. Biol.
PD JAN 23
PY 2014
VL 426
IS 2
BP 347
EP 361
DI 10.1016/j.jmb.2013.10.016
PG 15
WC Biochemistry & Molecular Biology
WE Science Citation Index Expanded (SCI-EXPANDED)
SC Biochemistry & Molecular Biology
GA 295WW
UT WOS:000330148100008
PM 24157440
OA Green Accepted
DA 2024-04-28
ER

PT J
AU Nuvolone, M
   Nevone, A
   Merlini, G
AF Nuvolone, Mario
   Nevone, Alice
   Merlini, Giampaolo
TI Targeting Amyloid Fibrils by Passive Immunotherapy in Systemic
   Amyloidosis
SO BIODRUGS
LA English
DT Review
ID LIGHT-CHAIN AMYLOIDOSIS; P-COMPONENT; PHARMACOLOGICAL DEPLETION; CARDIAC
   BIOMARKERS; STAGING SYSTEM; AL AMYLOIDOSIS; ANTIBODY; CLEARANCE;
   DEPOSITS; SAFETY
AB Systemic amyloidoses are characterized by the unrelenting deposition of autologous proteins as highly ordered fibrils in target organs. The ensuing, potentially fatal organ dysfunction is the result of the combined damage caused by the proteotoxic effect of prefibrillar species and by the cytotoxicity and the structural alterations produced by the amyloid fibrils. Current therapy is focused on eliminating the amyloid protein, thus extinguishing the amyloid cascade at its origin. While this approach may end the cell damage caused by prefibrillar aggregates and prevent further amyloid accumulation, the noxious effects of the amyloid fibrils persist and may hamper the recovery of organ function, which is the ultimate goal of therapy as it is necessary to improve the quality of life and extend survival. Preclinical studies indicate that the clearance of amyloid deposits can be accelerated by specific antibodies targeting amyloid fibrils that activate complement-mediated macrophages and giant cell phagocytosis, possibly promoting the recovery of organ function. Measuring the therapeutic effect of anti-amyloid agents is still a matter of research. In recent years, several monoclonal antibodies targeting amyloid deposits have been tested in clinical trials with mixed outcomes. Recent encouraging results from phase I/II trials, new anti-amyloid agents, and new antibody engineering offer hope that effective amyloid removal will be accomplished in the near future, accelerating organ recovery and improving quality of life and survival.
C1 [Nuvolone, Mario; Nevone, Alice; Merlini, Giampaolo] Univ Pavia, Dept Mol Med, Pavia, Italy.
   [Nuvolone, Mario; Nevone, Alice; Merlini, Giampaolo] Fdn IRCCS Policlin San Matteo, Amyloidosis Res & Treatment Ctr, Viale Golgi 19, I-27100 Pavia, Italy.
C3 University of Pavia; IRCCS Fondazione San Matteo
RP Merlini, G (corresponding author), Univ Pavia, Dept Mol Med, Pavia, Italy.; Merlini, G (corresponding author), Fdn IRCCS Policlin San Matteo, Amyloidosis Res & Treatment Ctr, Viale Golgi 19, I-27100 Pavia, Italy.
EM gmerlini@unipv.it
RI ; Nuvolone, Mario/K-4763-2018; Merlini, Giampaolo/A-3817-2008
OI Nevone, Alice/0000-0002-7724-1043; Nuvolone, Mario/0000-0001-8334-1684;
   Merlini, Giampaolo/0000-0001-7680-3254
FU Italian Ministry of Health [GR-2018-12368387]; CARIPLO Foundation
   [2018-0257]; Cancer Research UK [C355/A26819]; FC AECC; AIRC under the
   Accelerator Award Program
FX This work was supported by grants from the Italian Ministry of Health
   (Ricerca Finalizzata, Grant number GR-2018-12368387) [to MN], CARIPLO
   Foundation (Grant #2018-0257) [to MN], Cancer Research UK [C355/A26819],
   FC AECC and AIRC under the Accelerator Award Program [to MN, GM].
CR ALMUTLAQ H, 1993, HISTOCHEM J, V25, P219, DOI 10.1007/BF00163818
   Ando Y, 2022, AMYLOID, V29, P143, DOI 10.1080/13506129.2022.2052838
   Attralus, PIPELINE
   Bodin K, 2010, NATURE, V468, P93, DOI 10.1038/nature09494
   BREATHNACH SM, 1981, BRIT J DERMATOL, V105, P115, DOI 10.1111/j.1365-2133.1981.tb01195.x
   Brenner DA, 2004, CIRC RES, V94, P1008, DOI 10.1161/01.RES.0000126569.75419.74
   ClinicalTrials.gov, VITAL AM STUD GLOB P
   ClinicalTrials.gov, PRONTO STUD GLOB PHA
   ClinicalTrials.gov, STUD EV EFF SAF BIRT
   De Groot AS, 2007, TRENDS IMMUNOL, V28, P482, DOI 10.1016/j.it.2007.07.011
   Dispenzieri A, 2004, J CLIN ONCOL, V22, P3751, DOI 10.1200/JCO.2004.03.029
   DYCK RF, 1980, J EXP MED, V152, P1162, DOI 10.1084/jem.152.5.1162
   Edwards CV, 2021, BLOOD, V138, P2632, DOI 10.1182/blood.2020009039
   Fontana M, 2015, RADIOLOGY, V277, P388, DOI 10.1148/radiol.2015141744
   Garcia-Pavia P, 2021, EUR J HEART FAIL, V23, P895, DOI 10.1002/ejhf.2198
   Gertz MA, 2022, J CLIN ONCOL, V40
   Gertz MA, 2016, J CLIN ONCOL, V34, P1097, DOI 10.1200/JCO.2015.63.6530
   Gillmore JD, 2010, BRIT J HAEMATOL, V148, P760, DOI 10.1111/j.1365-2141.2009.08036.x
   Grif JM, 2021, JACC-CARDIOONCOL, V3, P488, DOI 10.1016/j.jaccao.2021.06.006
   Griffin JM, 2021, CIRC RES, V128, P1554, DOI 10.1161/CIRCRESAHA.121.318187
   Hansel TT, 2010, NAT REV DRUG DISCOV, V9, P325, DOI 10.1038/nrd3003
   Higaki JN, 2016, AMYLOID, V23, P86, DOI 10.3109/13506129.2016.1148025
   Hosoi A, 2016, J BIOL CHEM, V291, P25096, DOI 10.1074/jbc.M116.738138
   Hrncic R, 2000, AM J PATHOL, V157, P1239, DOI 10.1016/S0002-9440(10)64639-1
   Ino H, 2019, CLIN PHARM DRUG DEV, V8, P612, DOI 10.1002/cpdd.631
   Kretschmer A, 2017, TRANSFUS MED HEMOTH, V44, P320, DOI 10.1159/000479240
   Kristen AV, 2016, J AM COLL CARDIOL, V68, P13, DOI 10.1016/j.jacc.2016.04.035
   Kumar S, 2012, J CLIN ONCOL, V30, P989, DOI 10.1200/JCO.2011.38.5724
   Lavatelli F, 2015, FASEB J, V29, P4614, DOI 10.1096/fj.15-272179
   Luzzatto L, 2018, LANCET, V392, P791, DOI 10.1016/S0140-6736(18)31069-9
   Marin-Argany M, 2016, J BIOL CHEM, V291, P19813, DOI 10.1074/jbc.M116.736736
   Maurer MS, 2022, CIRC-HEART FAIL, V15, DOI 10.1161/CIRCHEARTFAILURE.121.009038
   MERLINI G, 1995, P NATL ACAD SCI USA, V92, P2959, DOI 10.1073/pnas.92.7.2959
   Merlini G, 2003, NEW ENGL J MED, V349, P583, DOI 10.1056/NEJMra023144
   Merlini G, 2016, LEUKEMIA, V30, P1979, DOI 10.1038/leu.2016.191
   Merlini G, 2020, HEMASPHERE, V4, DOI 10.1097/HS9.0000000000000477
   Merlini G, 2018, NAT REV DIS PRIMERS, V4, DOI 10.1038/s41572-018-0034-3
   Merlini G, 2017, HEMATOL-AM SOC HEMAT, P1, DOI 10.1182/asheducation-2017.1.1
   Michalon A, 2021, NAT COMMUN, V12, DOI 10.1038/s41467-021-23274-x
   Muchtar E, 2021, BLOOD, V138, DOI 10.1182/blood-2021-149222
   Mullard A, 2021, NATURE, V599, P544, DOI 10.1038/d41586-021-03410-9
   Nevone A, 2020, FRONT PHARMACOL, V11, DOI 10.3389/fphar.2020.01024
   Novo Nordisk, PROTH NOV NORD ACC A
   O'Nuallain B, 2007, BIOCHEMISTRY-US, V46, P1240, DOI 10.1021/bi0616605
   Palha JA, 2000, AM J PATHOL, V156, P1919, DOI 10.1016/S0002-9440(10)65065-1
   Palladini G, 2022, BLOOD, V139, P2918, DOI 10.1182/blood.2020008737
   Palladini G, 2012, J CLIN ONCOL, V30, P4541, DOI 10.1200/JCO.2011.37.7614
   Pepys MB, 2006, ANNU REV MED, V57, P223, DOI 10.1146/annurev.med.57.121304.131243
   PEPYS MB, 1979, CLIN EXP IMMUNOL, V38, P284
   Pepys MB, 2002, NATURE, V417, P254, DOI 10.1038/417254a
   Radamaker L, 2019, NAT COMMUN, V10, DOI 10.1038/s41467-019-09032-0
   Reixach N, 2004, P NATL ACAD SCI USA, V101, P2817, DOI 10.1073/pnas.0400062101
   Renz M, 2016, AMYLOID, V23, P168, DOI 10.1080/13506129.2016.1205974
   Richards DB, 2018, SCI TRANSL MED, V10, DOI 10.1126/scitranslmed.aan3128
   Richards DB, 2015, NEW ENGL J MED, V373, P1106, DOI 10.1056/NEJMoa1504942
   Rouge L, 2020, SCIENCE, V367, P1224, DOI 10.1126/science.aaz9356
   Schmidt M, 2019, NAT COMMUN, V10, DOI 10.1038/s41467-019-13038-z
   Shi JR, 2010, P NATL ACAD SCI USA, V107, P4188, DOI 10.1073/pnas.0912263107
   Sirac C, 2021, BLOOD, V138, DOI 10.1182/blood-2021-151908
   Solomon A, 2003, CLIN CANCER RES, V9, p3831S
   Suhr O., 2021, NEUROLOGY, V96, P2783, DOI [10.1212/wnl.0000000000012044, DOI 10.1212/WNL.0000000000012044]
   Swuec P, 2019, NAT COMMUN, V10, DOI 10.1038/s41467-019-09133-w
   Teixeira PF, 2006, J BIOL CHEM, V281, P21998, DOI 10.1074/jbc.M602302200
   Vaisman-Mentesh A, 2020, FRONT IMMUNOL, V11, DOI 10.3389/fimmu.2020.01951
   Wall JS, 2020, BLOOD, V136, DOI 10.1182/blood-2020-143307
   Wall JS, 2012, PLOS ONE, V7, DOI 10.1371/journal.pone.0052686
   Wall JS, 2011, FRONT IMMUNOL, V2, DOI 10.3389/fimmu.2011.00032
   Wall JS, 2010, BLOOD, V116, P2241, DOI 10.1182/blood-2010-03-273797
   Wechalekar A, 2022, BMC CARDIOVASC DISOR, V22, DOI 10.1186/s12872-021-02407-6
   Wechalekar A, 2011, BLOOD, V118, P454, DOI 10.1182/blood.V118.21.995.995
   Wigge Christoph, 2020, Drug Discov Today Technol, V38, P91, DOI 10.1016/j.ddtec.2020.12.003
   Zhang YF, 2022, CURR TREAT OPTION ON, V23, P1059, DOI 10.1007/s11864-021-00922-4
NR 72
TC 9
Z9 9
U1 1
U2 6
PU ADIS INT LTD
PI NORTHCOTE
PA 5 THE WAREHOUSE WAY, NORTHCOTE 0627, AUCKLAND, NEW ZEALAND
SN 1173-8804
EI 1179-190X
J9 BIODRUGS
JI Biodrugs
PD SEP
PY 2022
VL 36
IS 5
BP 591
EP 608
DI 10.1007/s40259-022-00550-w
EA SEP 2022
PG 18
WC Oncology; Immunology; Pharmacology & Pharmacy
WE Science Citation Index Expanded (SCI-EXPANDED)
SC Oncology; Immunology; Pharmacology & Pharmacy
GA 4P5PK
UT WOS:000852991500001
PM 36094752
OA Green Published, hybrid
DA 2024-04-28
ER

PT J
AU Galeeva, ZM
   Galyavich, AS
   Baleeva, LV
   Galimzyanova, LA
   Rafikov, AY
   Gizatullina, NF
   Mustafina, DA
AF Galeeva, Z. M.
   Galyavich, A. S.
   Baleeva, L., V
   Galimzyanova, L. A.
   Rafikov, A. Y.
   Gizatullina, N. F.
   Mustafina, D. A.
TI THE CASE OF AMYLOIDOSIS IN CARDIOLOGICAL PRACTICE
SO KARDIOLOGIYA
LA Russian
DT Article
DE amyloidosis; heart
ID LIGHT-CHAIN AMYLOIDOSIS; PROGNOSTIC VALUE; DEXAMETHASONE; MELPHALAN;
   SURVIVAL; BIOPSY
AB In this article we present brief overview of the subject of amyloidosis and involvement of the cardiovascular system, the criteria for diagnosis, principles of treatment, and the clinical case of cardiac amyloidosis.
C1 [Galeeva, Z. M.; Galyavich, A. S.; Baleeva, L., V] Kazan State Med Univ, Kazan, Russia.
   [Galimzyanova, L. A.; Rafikov, A. Y.; Gizatullina, N. F.] Interreg Clin Diagnost Ctr, Kazan, Russia.
   [Mustafina, D. A.] Kazan Volga Reg Fed Univ, Kazan, Russia.
C3 Kazan State Medical University; Kazan Federal University
RP Galeeva, ZM (corresponding author), Kazan State Med Univ, Kazan, Russia.
EM maktub29@mail.ru
RI ; Zulfiya, Galeeva/L-5113-2015
OI Baleeva, Larisa/0000-0002-7974-5894; Zulfiya,
   Galeeva/0000-0002-9580-3695
CR Barison A, 2015, J INTERN MED, V277, P605, DOI 10.1111/joim.12324
   Bodez D, 2016, AMYLOID, V23, P158, DOI 10.1080/13506129.2016.1194264
   Cytawa Wojciech, 2014, Pol J Radiol, V79, P222, DOI 10.12659/PJR.890147
   Damy T, 2013, AMYLOID, V20, P212, DOI 10.3109/13506129.2013.825240
   Grogan Martha, 2016, World J Transplant, V6, P380, DOI 10.5500/wjt.v6.i2.380
   Ikeda S, 2011, AMYLOID, V18, P211, DOI 10.3109/13506129.2011.623199
   Kuetting DLR, 2017, INT J CARDIOL, V232, P336, DOI 10.1016/j.ijcard.2016.12.054
   Kwong RY, 2015, AM J CARDIOL, V116, P622, DOI 10.1016/j.amjcard.2015.05.021
   Liao RL, 2017, CIRC RES, V120, P1865, DOI 10.1161/CIRCRESAHA.117.310643
   Mohty D, 2011, ARCH CARDIOVASC DIS, V104, P611, DOI 10.1016/j.acvd.2011.10.004
   Palladini G, 2004, BLOOD, V103, P2936, DOI 10.1182/blood-2003-08-2788
   Palladini G, 2015, BLOOD, V126, P612, DOI 10.1182/blood-2015-01-620302
   Palladini G, 2012, J CLIN ONCOL, V30, P4541, DOI 10.1200/JCO.2011.37.7614
   Salinaro F., 2016, EUR HEART J CARDIOVA, V2, P12, DOI [10.1007/978-3-319-45237-1_, DOI 10.1007/978-3-319-45237-1_]
   Sanchorawala V, 2001, BONE MARROW TRANSPL, V28, P637, DOI 10.1038/sj.bmt.1703200
   Schiano-Lomoriello V, 2016, ECHOCARDIOGR-J CARD, V33, P1335, DOI 10.1111/echo.13278
   Sharma Gyanendra K., 2017, CARDIAC AMYLOIDOSIS
   Sher T, 2014, FUTUR CARDIOL, V10, P131, DOI [10.2217/fca.13.85, 10.2217/FCA.13.85]
   Sperry BW, 2016, J AM COLL CARDIOL, V67, P2941, DOI 10.1016/j.jacc.2016.03.593
   Takashio S, 2012, AM J CARDIOL, V110, P1507, DOI 10.1016/j.amjcard.2012.06.059
   Wechalekar AD, 2007, BLOOD, V109, P457, DOI 10.1182/blood-2006-07-035352
NR 21
TC 2
Z9 2
U1 0
U2 1
PU RUSSIAN HEART FAILURE SOC
PI MOSCOW
PA 215, 5, BEREGOVOY PROEZD, MOSCOW, 121087, RUSSIA
SN 0022-9040
J9 KARDIOLOGIYA
JI Kardiologiya
PY 2019
VL 59
IS 1
BP 93
EP 96
DI 10.18087/cardio.2019.1.10221
PG 4
WC Cardiac & Cardiovascular Systems
WE Science Citation Index Expanded (SCI-EXPANDED)
SC Cardiovascular System & Cardiology
GA IH9UB
UT WOS:000474850900013
PM 30710995
OA hybrid
DA 2024-04-28
ER

PT J
AU Damlaj, M
   Ashi, H
   Boulos, F
   Kfoury, H
   Chakhachiro, Z
AF Damlaj, Moussab
   Ashi, Hanadi
   Boulos, Fouad
   Kfoury, Hala
   Chakhachiro, Zaher
TI Systemic mastocytosis with renal light chain amyloidosis: associated
   non-mast cell disorder or concurrent disease
SO JOURNAL OF HEMATOPATHOLOGY
LA English
DT Article
DE Systemic mastocytosis; Plasma cell disorder; Amyloidosis
ID MULTIPLE-MYELOMA; EXPRESSION; DYSCRASIA; GROWTH; LIGAND
AB Systemic mastocytosis with an associated hematological neoplasm (SM-AHN) is a rare diagnosis commonly associated with myeloid disorders. Herein, we describe the case of a 53-year-old female diagnosed with systemic mastocytosis (SM) in conjunction with renal light chain amyloidosis (AL) and smoldering myeloma. Although cytokines such as IL-6 may play a role in the proliferation of plasma cells, delays in the diagnosis of SM and paucity of relevant studies cast uncertainty on whether the associated disease is secondary to the mast cells or etiologically independent. To our knowledge, this is the first case of confirmed renal AL disease in conjunction with SM. We review and summarize the available literature describing SM in association with plasma cell disorders.
C1 [Damlaj, Moussab] King Abdul Aziz Med City, Dept Oncol, Div Hematol, Riyadh, Saudi Arabia.
   [Damlaj, Moussab] King Abdul Aziz Med City, Dept Oncol, HSCT, Riyadh, Saudi Arabia.
   [Damlaj, Moussab] King Saud bin Abdulaziz Univ Hlth Sci, Riyadh, Saudi Arabia.
   [Damlaj, Moussab] King Abdullah Int Med Res Ctr, Riyadh, Saudi Arabia.
   [Ashi, Hanadi; Boulos, Fouad; Kfoury, Hala; Chakhachiro, Zaher] Amer Univ Beirut, Dept Pathol & Lab Med, Beirut, Lebanon.
C3 King Abdulaziz Medical City; King Saud Bin Abdulaziz University for
   Health Sciences; King Abdulaziz Medical City - Riyadh; King Abdulaziz
   Medical City; King Saud Bin Abdulaziz University for Health Sciences;
   King Abdulaziz Medical City - Riyadh; King Saud Bin Abdulaziz University
   for Health Sciences; King Saud Bin Abdulaziz University for Health
   Sciences; King Abdullah International Medical Research Center (KAIMRC);
   American University of Beirut
RP Chakhachiro, Z (corresponding author), Amer Univ Beirut, Dept Pathol & Lab Med, Beirut, Lebanon.
EM zc04@aub.edu.lb
RI Boulos, Fouad/AAL-9299-2021
OI Chakhachiro, Zaher/0000-0001-6226-419X; Damlaj,
   Moussab/0000-0001-8326-2193
CR Arber DA, 2016, BLOOD, V127, P2391, DOI 10.1182/blood-2016-03-643544
   BATAILLE R, 1989, J CLIN INVEST, V84, P2008, DOI 10.1172/JCI114392
   Diamantidis MD, 2011, ACTA HAEMATOL-BASEL, V125, P153, DOI 10.1159/000322286
   Du SY, 2010, INT J CLIN EXP PATHO, V3, P448
   Filanovsky K, 2010, LEUKEMIA LYMPHOMA, V51, P1152, DOI 10.3109/10428191003743452
   Fritz J, 2012, SKELETAL RADIOL, V41, P887, DOI 10.1007/s00256-012-1374-9
   Ghanem S, 2016, CASE REP ONCOL MED, V2016, DOI 10.1155/2016/3161768
   Hagen W, 1998, ANN HEMATOL, V76, P167, DOI 10.1007/s002770050382
   Hameed A, 2014, CANCER GROWTH METAST, V7, P33, DOI 10.4137/CGM.S16817
   Horny HP, 2004, J CLIN PATHOL, V57, P604, DOI 10.1136/jcp.2003.014860
   Jain P, 2012, CL LYMPH MYELOM LEUK, V12, P459, DOI 10.1016/j.clml.2012.08.002
   LEMOLI RM, 1994, BRIT J HAEMATOL, V88, P760, DOI 10.1111/j.1365-2141.1994.tb05115.x
   Molin D, 2001, BRIT J HAEMATOL, V114, P616, DOI 10.1046/j.1365-2141.2001.02977.x
   Motwani P, 2009, LEUKEMIA RES, V33, P856, DOI 10.1016/j.leukres.2008.11.010
   Papadopoulou V, 2014, ACTA HAEMATOL-BASEL, V131, P78, DOI 10.1159/000353390
   Pardanani A, 2016, AM J HEMATOL, V91, P1147, DOI 10.1002/ajh.24553
   Pardanani A, 2009, BLOOD, V114, P3769, DOI 10.1182/blood-2009-05-220145
   Pullarkat ST, 2008, LEUKEMIA RES, V32, P1160, DOI 10.1016/j.leukres.2007.10.017
   Sasaki K, 2012, CLIN KIDNEY J, V5, P424, DOI 10.1093/ckj/sfs104
   Scherber RM, 2018, BRIT J HAEMATOL, V180, P11, DOI 10.1111/bjh.14967
   Schmidt-Hieber M, 2011, HAEMATOL-HEMATOL J, V96, P328, DOI 10.3324/haematol.2010.031872
   Sotlar K, 2006, J CLIN PATHOL, V59, P875, DOI 10.1136/jcp.2005.028837
   Stellmacher F, 2004, LEUKEMIA LYMPHOMA, V45, P801, DOI 10.1080/10428190310001615693
   Stoecker MM, 2012, ARCH PATHOL LAB MED, V136, P832, DOI 10.5858/arpa.2011-0325-RS
   Tournilhac O, 2006, ANN ONCOL, V17, P1275, DOI 10.1093/annonc/mdl109
   Valent P, 2010, BLOOD, V116, P5812, DOI 10.1182/blood-2010-08-292144
NR 26
TC 1
Z9 1
U1 0
U2 0
PU SPRINGER HEIDELBERG
PI HEIDELBERG
PA TIERGARTENSTRASSE 17, D-69121 HEIDELBERG, GERMANY
SN 1868-9256
EI 1865-5785
J9 J HEMATOP
JI J. Hematop.
PD SEP
PY 2019
VL 12
IS 3
BP 157
EP 162
DI 10.1007/s12308-019-00367-7
PG 6
WC Hematology; Pathology
WE Science Citation Index Expanded (SCI-EXPANDED)
SC Hematology; Pathology
GA IW9KM
UT WOS:000485312300007
OA Bronze
DA 2024-04-28
ER

PT J
AU Jamani, K
   Duggan, P
   Neri, P
   Bahlis, N
   Jimenez-Zepeda, VH
AF Jamani, Kareem
   Duggan, Peter
   Neri, Paola
   Bahlis, Nizar
   Jimenez-Zepeda, Victor H.
TI Co-existent B-cell and plasma cell neoplasms: a case series providing
   novel clinical insight
SO LEUKEMIA & LYMPHOMA
LA English
DT Article
DE B-cell neoplasm; monoclonal B-cell lymphocytosis; chronic lymphocytic
   leukemia; AL amyloidosis; Multiple myeloma
ID CHRONIC LYMPHOCYTIC-LEUKEMIA; MULTIPLE-MYELOMA; AL AMYLOIDOSIS;
   LIGHT-CHAIN; ORIGIN; INVOLVEMENT
AB Concomitant plasma cell (PCN) and B-cell neoplasms (BCN) in a single patient have been infrequently reported. This study reviewed nine such patients at the institution - six had multiple myeloma (MM) associated with a BCN (MM/B group) and three had AL amyloidosis (ALA) with a BCN (ALA/B group). This study describes two syndromes of MM/B - three patients presented with CLL and subsequently developed MM, while three presented with MM and monoclonal B-cell lymphocytosis. In the ALA/B group, all three patients had systemic ALA and a BCN. Responses of the BCN and PCN to treatment correlated. In the two patients whose MM relapsed, the BCN simultaneously relapsed. The finding that the BCN may relapse in tandem with the MM argues against a coincidental relationship between the two.
C1 [Jamani, Kareem; Duggan, Peter; Neri, Paola; Bahlis, Nizar; Jimenez-Zepeda, Victor H.] Univ Calgary, Div Hematol & Hematol Malignancies, Calgary, AB, Canada.
C3 University of Calgary
RP Jimenez-Zepeda, VH (corresponding author), Room C210 Main Bldg Foothills Hosp,1403 29 St NW, Calgary, AB T2N 2T9, Canada.
EM zepeda@albertahealthservices.ca
RI Zepeda, Victor H Jimenez/J-2252-2019
CR Alley CL, 2013, ARCH PATHOL LAB MED, V137, P503, DOI 10.5858/arpa.2011-0696-OA
   Benson MD, 2011, AMYLOID, V18, P101, DOI 10.3109/13506129.2011.574354037
   Chang H, 2004, CANCER GENET CYTOGEN, V148, P44, DOI 10.1016/S0165-4608(03)00217-6
   Desport E, 2012, ORPHANET J RARE DIS, V7, DOI 10.1186/1750-1172-7-54
   Durie BGM, 2006, LEUKEMIA, V20, P1467, DOI 10.1038/sj.leu.2404284
   FERMAND JP, 1985, BLOOD, V66, P291
   Gertz MA, 2005, AM J HEMATOL, V79, P319, DOI 10.1002/ajh.20381
   Kaufmann H, 2001, ANN HEMATOL, V80, P474
   Kourelis TV, 2013, AM J HEMATOL, V88, P375, DOI 10.1002/ajh.23413
   Kriangkum J, 2013, PLOS ONE, V8, DOI 10.1371/journal.pone.0064927
   Leung-Hagesteijn C, 2013, CANCER CELL, V24, P289, DOI 10.1016/j.ccr.2013.08.009
   LINDER J, 1982, AM J CLIN PATHOL, V78, P864, DOI 10.1093/ajcp/78.6.864
   Pantic M, 2010, LEUKEMIA, V24, P885, DOI 10.1038/leu.2009.294
   Patriarca F, 2000, HAEMATOLOGICA, V85, P982
   Rawstron AC, 2008, NEW ENGL J MED, V359, P575, DOI 10.1056/NEJMoa075290
   Robak T, 2015, NEW ENGL J MED, V372, P944, DOI 10.1056/NEJMoa1412096
   SALTMAN DL, 1989, BLOOD, V74, P2062
   Sanchorawala V, 2006, AM J HEMATOL, V81, P692, DOI 10.1002/ajh.20635
   Siegel RL, 2017, CA-CANCER J CLIN, V67, P7, DOI [10.3322/caac.21332, 10.3322/caac.21254, 10.3322/caac.21654, 10.3322/caac.21601, 10.3322/caac.21387, 10.3322/caac.20073, 10.3322/caac.20006, 10.3322/caac.21551]
   Smith A, 2011, BRIT J CANCER, V105, P1684, DOI 10.1038/bjc.2011.450
   Swerdlow SH., 2008, WHO classification of tumours of haematopoietic and lymphoid tissues, V2, P439
   Telio D, 2010, AM J HEMATOL, V85, P805, DOI 10.1002/ajh.21814
   Wei Q, 2014, HUM PATHOL, V45, P2063, DOI 10.1016/j.humpath.2014.06.021
NR 23
TC 4
Z9 4
U1 0
U2 3
PU TAYLOR & FRANCIS LTD
PI ABINGDON
PA 2-4 PARK SQUARE, MILTON PARK, ABINGDON OR14 4RN, OXON, ENGLAND
SN 1042-8194
EI 1029-2403
J9 LEUKEMIA LYMPHOMA
JI Leuk. Lymphoma
PD MAR 3
PY 2016
VL 57
IS 3
BP 557
EP 562
DI 10.3109/10428194.2015.1061189
PG 6
WC Oncology; Hematology
WE Science Citation Index Expanded (SCI-EXPANDED)
SC Oncology; Hematology
GA DH0UO
UT WOS:000372499800009
PM 26065437
DA 2024-04-28
ER

PT J
AU Lavatelli, F
   Imperlini, E
   Orrù, S
   Rognoni, P
   Sarnataro, D
   Palladini, G
   Malpasso, G
   Soriano, ME
   Di Fonzo, A
   Valentini, V
   Gnecchi, M
   Perlini, S
   Salvatore, F
   Merlini, G
AF Lavatelli, Francesca
   Imperlini, Esther
   Orru, Stefania
   Rognoni, Paola
   Sarnataro, Daniela
   Palladini, Giuseppina
   Malpasso, Giuseppe
   Soriano, Maria Eugenia
   Di Fonzo, Andrea
   Valentini, Veronica
   Gnecchi, Massimiliano
   Perlini, Stefano
   Salvatore, Francesco
   Merlini, Giampaolo
TI Novel mitochondrial protein interactors of immunoglobulin light chains
   causing heart amyloidosis
SO FASEB JOURNAL
LA English
DT Article
DE protein-misfolding diseases; proteotoxicity; human cardiac cells;
   functional proteomics; protein-protein interaction
ID CELL-DERIVED CARDIOMYOCYTES; BRAIN NATRIURETIC PEPTIDE;
   ALZHEIMERS-DISEASE; CARDIAC FIBROBLASTS; BETA OLIGOMERS; ABNORMAL
   INTERACTION; PRECURSOR PROTEIN; CYTOCHROME-C; MOUSE MODEL; FATTY-ACID
AB In immunoglobulin (Ig) light-chain (LC) (AL) amyloidosis, AL deposition translates into lifethreatening cardiomyopathy. Clinical and experimental evidence indicates that soluble cardiotoxic LCs are themselves harmful for cells, by which they are internalized. Hypothesizing that interaction of soluble cardiotoxic LCs with cellular proteins contributes to damage, we characterized their interactome in cardiac cells. LCs were purified from patients with AL amyloidosis cardiomyopathy or multiplemyeloma without amyloidosis (the nonamyloidogenic/noncardiotoxic LCs served as controls) and employed at concentrations in the range observed in AL patients' sera. A functional proteomic approach, based on direct and inverse coimmunoprecipitation and mass spectrometry, allowed identifying LC-protein complexes. Findings were validated by colocalization, fluorescence lifetime imaging microscopy (FLIM)-fluorescence resonance energy transfer (FRET), and ultrastructural studies, using human primary cardiac fibroblasts (hCFs) and stem cell-derived cardiomyocytes. Amyloidogenic cardiotoxic LCs interact in vitro with specific intracellular proteins involved in viability and metabolism. Imaging confirmed that, especially in hCFs, cardiotoxic LCs (not controls) colocalize with mitochondria and spatially associate with selected interactors: mitochondrial optic atrophy 1-like protein and peroxisomal acyl-coenzyme A oxidase 1 (FLIM-FRET efficiencies 11 and 6%, respectively). Cardiotoxic LC-treated hCFs display mitochondrial ultrastructural changes, supporting mitochondrial involvement. We show that cardiotoxic LCs establish nonphysiologic protein-protein contacts in human cardiac cells, offering new clues on the pathogenesis of AL cardiomyopathy.
C1 [Lavatelli, Francesca; Rognoni, Paola; Di Fonzo, Andrea; Valentini, Veronica; Merlini, Giampaolo] Univ Pavia, Amyloidosis Res & Treatment Ctr, I-27100 Pavia, Italy.
   [Lavatelli, Francesca; Rognoni, Paola; Malpasso, Giuseppe; Di Fonzo, Andrea; Valentini, Veronica; Gnecchi, Massimiliano; Merlini, Giampaolo] Univ Pavia, Dept Mol Med, I-27100 Pavia, Italy.
   [Palladini, Giuseppina; Perlini, Stefano] Univ Pavia, Dept Internal Med, I-27100 Pavia, Italy.
   [Malpasso, Giuseppe; Gnecchi, Massimiliano] Univ Pavia, Lab Expt Cardiol Cell & Mol Therapy, Dept Cardiothorac & Vasc Sci, I-27100 Pavia, Italy.
   [Lavatelli, Francesca; Rognoni, Paola; Palladini, Giuseppina; Malpasso, Giuseppe; Di Fonzo, Andrea; Valentini, Veronica; Gnecchi, Massimiliano; Perlini, Stefano] Univ Pavia, I-27100 Pavia, Italy.
   [Merlini, Giampaolo] Fdn Ist Ricovero & Cura, Clin Chem Lab, I-27100 Pavia, Italy.
   [Imperlini, Esther; Orru, Stefania; Sarnataro, Daniela; Salvatore, Francesco] Ctr Ric Ingn Genet CEINGE Biotecnol Avanzate, Naples, Italy.
   [Orru, Stefania] Parthenope Univ Naples, Dept Movement Sci, Naples, Italy.
   [Sarnataro, Daniela; Salvatore, Francesco] Univ Naples Federico II, Dept Mol Med & Med Biotechnol, Naples, Italy.
   [Soriano, Maria Eugenia] Univ Padua, Dept Biol, Padua, Italy.
   [Gnecchi, Massimiliano] Univ Cape Town, Dept Med, ZA-7925 Cape Town, South Africa.
C3 University of Pavia; University of Pavia; University of Pavia;
   University of Pavia; University of Pavia; CEINGE Biotecnologie Avanzate;
   Parthenope University Naples; University of Naples Federico II;
   University of Padua; University of Cape Town
RP Salvatore, F (corresponding author), CEINGE Biotecnol Avanzate, Via Gaetano Salvatore 486, I-80145 Naples, Italy.
EM salvator@unina.it; gmerlini@unipv.it
RI Gnecchi, Massimiliano/X-7095-2019; Soriano, Maria Eugenia/A-8753-2013;
   Sarnataro, Daniela/X-5629-2019; valentini, veronica/D-8653-2016;
   Rognoni, Paola/P-9092-2019; Palladini, Giovanni/G-1763-2010; Stefania,
   Orrù/ABH-2178-2020; Lavatelli, Francesca/K-5741-2016; Imperlini,
   Esther/K-4513-2016; Di Fonzo, Alessio/A-5702-2013; Perlini,
   Stefano/E-2670-2012; Salvatore, Francesco/A-1966-2011; Merlini,
   Giampaolo/A-3817-2008; Palladini, Giuseppina/AAB-8694-2019
OI Gnecchi, Massimiliano/0000-0001-7435-4328; Sarnataro,
   Daniela/0000-0002-6094-8384; Rognoni, Paola/0000-0001-6350-1919;
   Lavatelli, Francesca/0000-0002-7693-4825; Di Fonzo,
   Alessio/0000-0001-6478-026X; Perlini, Stefano/0000-0002-0320-8574;
   Soriano, Maria Eugenia/0000-0002-7971-2961; Imperlini,
   Esther/0000-0002-3054-7504; Salvatore, Francesco/0000-0002-2346-3564;
   Merlini, Giampaolo/0000-0001-7680-3254; Palladini,
   Giuseppina/0000-0003-1312-7513
FU Italian Ministry of Health [GR-2010-2317596]; Associazione Italiana per
   la Ricerca sul Cancro special program "5 per mille" [9965]; Fondazione
   Cariplo [20130964]; Amyloidosis Foundation; Fondazione Mintas [FSE
   2007/2013]; Protocollo d'intesa Regione Campania-CEINGE [D.C. n.11]
FX The authors thank Andrea Raimondi, Simona Casarini, Vittorio Rosti, and
   Valentina Poletto for useful suggestions and technical help. The authors
   also thank Jean Ann Gilder (Scientific Communication srl, Naples, Italy)
   for editing the manuscript. This work was supported by the Italian
   Ministry of Health (GR-2010-2317596; to F.L., E.I., and M.G.),
   Associazione Italiana per la Ricerca sul Cancro special program "5 per
   mille" (number 9965; to G.Me.), Fondazione Cariplo (20130964; to G.Me.),
   Amyloidosis Foundation (to F.L.), Fondazione Mintas (Ghislieri College,
   Pavia, Italy; to F.L.) grant POR Campania FSE 2007/2013
   (CAMPUS-Bioframe, Regione Campania, Naples, Italy; to F.S.). and
   Protocollo d'intesa Regione Campania-CEINGE (D.C. n.11 del 28/02/14; to
   F.S.).
CR Baarine M, 2012, NEUROSCIENCE, V213, P1, DOI 10.1016/j.neuroscience.2012.03.058
   Bai Y, 2008, MOL CELL PROTEOMICS, V7, P15, DOI 10.1074/mcp.M700077-MCP200
   Bellotti V, 2000, J STRUCT BIOL, V130, P280, DOI 10.1006/jsbi.2000.4248
   Bolte S., 2006, J MICROSC, V224, P213
   Brenner DA, 2004, CIRC RES, V94, P1008, DOI 10.1161/01.RES.0000126569.75419.74
   Bucci C, 2000, MOL BIOL CELL, V11, P467, DOI 10.1091/mbc.11.2.467
   Camelliti P, 2005, CARDIOVASC RES, V65, P40, DOI 10.1016/j.cardiores.2004.08.020
   Cha MY, 2012, PLOS ONE, V7, DOI 10.1371/journal.pone.0034929
   Chang HY, 2002, P NATL ACAD SCI USA, V99, P12877, DOI 10.1073/pnas.162488599
   Chen L, 2012, J AM HEART ASSOC, V1, DOI 10.1161/JAHA.112.003012
   Chen L, 2009, CARDIOVASC RES, V84, P91, DOI 10.1093/cvr/cvp181
   Clements M, 2014, TOXICOL SCI, V140, P445, DOI 10.1093/toxsci/kfu084
   Cogliati S, 2013, CELL, V155, P160, DOI 10.1016/j.cell.2013.08.032
   Diomede L, 2014, BLOOD, V123, P3543, DOI 10.1182/blood-2013-10-525634
   Dispenzieri A, 2004, J CLIN ONCOL, V22, P3751, DOI 10.1200/JCO.2004.03.029
   Esposito G, 2013, J BIOL CHEM, V288, P17844, DOI 10.1074/jbc.M112.448639
   Fanelli F, 2013, MOL NEURODEGENER, V8, DOI 10.1186/1750-1326-8-8
   Frezza C, 2006, CELL, V126, P177, DOI 10.1016/j.cell.2006.06.025
   Germain M, 2005, EMBO J, V24, P1546, DOI 10.1038/sj.emboj.7600592
   Gertz MA, 2005, AM J HEMATOL, V79, P319, DOI 10.1002/ajh.20381
   Goldsmith EC, 2004, DEV DYNAM, V230, P787, DOI 10.1002/dvdy.20095
   Guan J, 2014, EMBO MOL MED, V6, P1493, DOI 10.15252/emmm.201404190
   Guan J, 2013, BASIC RES CARDIOL, V108, DOI 10.1007/s00395-013-0378-5
   Imperlini E, 2014, J NEUROCHEM, V129, P1002, DOI 10.1111/jnc.12683
   Imperlini E, 2013, J CELL BIOCHEM, V114, P2577, DOI 10.1002/jcb.24600
   Imperlini E, 2010, PROTEOMICS, V10, P3165, DOI 10.1002/pmic.201000079
   Jiang X, 2014, P NATL ACAD SCI USA, V111, P14782, DOI 10.1073/pnas.1417253111
   Jugdutt BI, 2003, CIRCULATION, V108, P1395, DOI 10.1161/01.CIR.0000085658.98621.49
   Khan JM, 2013, BRIT J PHARMACOL, V169, P304, DOI 10.1111/j.1476-5381.2012.02118.x
   Kohli BM, 2012, J PROTEOME RES, V11, P4075, DOI 10.1021/pr300123g
   Laganowsky A, 2012, SCIENCE, V335, P1228, DOI 10.1126/science.1213151
   Landes T, 2010, SEMIN CELL DEV BIOL, V21, P593, DOI 10.1016/j.semcdb.2009.12.012
   Laurén J, 2009, NATURE, V457, P1128, DOI 10.1038/nature07761
   Lavatelli F, 2011, BBA-PROTEINS PROTEOM, V1814, P409, DOI 10.1016/j.bbapap.2010.12.012
   Levinson RT, 2013, SCI REP-UK, V3, DOI 10.1038/srep01278
   Liao RL, 2001, CIRCULATION, V104, P1594, DOI 10.1161/circ.104.14.1594
   Lionetti V, 2011, CARDIOVASC RES, V90, P202, DOI 10.1093/cvr/cvr038
   Lizard G, 2012, J ALZHEIMERS DIS, V29, P241, DOI 10.3233/JAD-2011-111163
   Manczak M, 2012, HUM MOL GENET, V21, P5131, DOI 10.1093/hmg/dds360
   Manczak M, 2011, HUM MOL GENET, V20, P2495, DOI 10.1093/hmg/ddr139
   Meratan AA, 2012, BBA-BIOMEMBRANES, V1818, P2149, DOI 10.1016/j.bbamem.2012.04.020
   Merlini G, 2003, NEW ENGL J MED, V349, P583, DOI 10.1056/NEJMra023144
   Merlini G, 2013, HAEMATOLOGICA, V98, P1492, DOI 10.3324/haematol.2013.094482
   Merlini G, 2013, BLOOD, V121, P5124, DOI 10.1182/blood-2013-01-453001
   Mishra S, 2013, AM J PHYSIOL-HEART C, V305, pH95, DOI 10.1152/ajpheart.00186.2013
   Misumi Y, 2013, LAB INVEST, V93, P911, DOI 10.1038/labinvest.2013.83
   Monis GF, 2006, AM J PATHOL, V169, P1939, DOI 10.2353/ajpath.2006.060183
   Narayan P, 2012, BIOCHEMISTRY-US, V51, P9270, DOI 10.1021/bi301277k
   Norton M, 2014, SCI SIGNAL, V7, DOI 10.1126/scisignal.2004374
   Obici L, 2005, BBA-PROTEINS PROTEOM, V1753, P11, DOI 10.1016/j.bbapap.2005.08.014
   Olzscha H, 2011, CELL, V144, P67, DOI 10.1016/j.cell.2010.11.050
   OTSU N, 1979, IEEE T SYST MAN CYB, V9, P62, DOI 10.1109/TSMC.1979.4310076
   Palladini G, 2003, CIRCULATION, V107, P2440, DOI 10.1161/01.CIR.0000068314.02595.B2
   Palladini G, 2006, BLOOD, V107, P3854, DOI 10.1182/blood-2005-11-4385
   Palladini G, 2012, J CLIN ONCOL, V30, P4541, DOI 10.1200/JCO.2011.37.7614
   Patten DA, 2014, EMBO J, V33, P2676, DOI 10.15252/embj.201488349
   Perfetti V, 1996, ANAL BIOCHEM, V239, P107, DOI 10.1006/abio.1996.0297
   Perfetti V, 2012, BLOOD, V119, P144, DOI 10.1182/blood-2011-05-355784
   Petersen CAH, 2008, P NATL ACAD SCI USA, V105, P13145, DOI 10.1073/pnas.0806192105
   Porter KE, 2009, PHARMACOL THERAPEUT, V123, P255, DOI 10.1016/j.pharmthera.2009.05.002
   Rapezzi C, 2009, CIRCULATION, V120, P1203, DOI 10.1161/CIRCULATIONAHA.108.843334
   Reddy PH, 2008, TRENDS MOL MED, V14, P45, DOI 10.1016/j.molmed.2007.12.002
   Reixach N, 2004, P NATL ACAD SCI USA, V101, P2817, DOI 10.1073/pnas.0400062101
   Ren RY, 2010, J BIOL CHEM, V285, P37672, DOI 10.1074/jbc.M110.149575
   Rognoni P, 2013, PLOS ONE, V8, DOI 10.1371/journal.pone.0076022
   Rosales-Corral S, 2012, OXID MED CELL LONGEV, V2012, DOI 10.1155/2012/843649
   Scorrano L, 2002, DEV CELL, V2, P55, DOI 10.1016/S1534-5807(01)00116-2
   Selkoe DJ, 2003, NATURE, V426, P900, DOI 10.1038/nature02264
   Shi JR, 2010, P NATL ACAD SCI USA, V107, P4188, DOI 10.1073/pnas.0912263107
   Sikkink LA, 2010, CELL DEATH DIS, V1, DOI 10.1038/cddis.2010.75
   Sipe JD, 2014, AMYLOID, V21, P221, DOI 10.3109/13506129.2014.964858
   Soler-López M, 2011, GENOME RES, V21, P364, DOI 10.1101/gr.114280.110
   Souders CA, 2009, CIRC RES, V105, P1164, DOI 10.1161/CIRCRESAHA.109.209809
   Sousa MM, 2001, AM J PATHOL, V159, P1993
   STEINMAN RM, 1983, J CELL BIOL, V96, P1, DOI 10.1083/jcb.96.1.1
   TAO SY, 1994, AM J PHYSIOL-HEART C, V267, pH1745, DOI 10.1152/ajpheart.1994.267.5.H1745
   Trinkaus-Randall V, 2005, AM J PATHOL, V166, P197, DOI 10.1016/S0002-9440(10)62244-4
   Trompier D, 2014, BIOCHIMIE, V98, P102, DOI 10.1016/j.biochi.2013.09.009
   Virok DP, 2011, J PROTEOME RES, V10, P1538, DOI 10.1021/pr1009096
   Walsh DM, 2002, NATURE, V416, P535, DOI 10.1038/416535a
   Walsh DM, 2007, J NEUROCHEM, V101, P1172, DOI 10.1111/j.1471-4159.2006.04426.x
NR 81
TC 50
Z9 53
U1 0
U2 10
PU FEDERATION AMER SOC EXP BIOL
PI BETHESDA
PA 9650 ROCKVILLE PIKE, BETHESDA, MD 20814-3998 USA
SN 0892-6638
EI 1530-6860
J9 FASEB J
JI Faseb J.
PD NOV
PY 2015
VL 29
IS 11
BP 4614
EP 4628
DI 10.1096/fj.15-272179
PG 15
WC Biochemistry & Molecular Biology; Biology; Cell Biology
WE Science Citation Index Expanded (SCI-EXPANDED)
SC Biochemistry & Molecular Biology; Life Sciences & Biomedicine - Other
   Topics; Cell Biology
GA CV8EZ
UT WOS:000364514700020
PM 26220173
DA 2024-04-28
ER

PT J
AU Leung, N
   Dispenzieri, A
   Lacy, MQ
   Kumar, SK
   Hayman, SR
   Fervenza, FC
   Cha, SS
   Gertz, MA
AF Leung, Nelson
   Dispenzieri, Angela
   Lacy, Martha Q.
   Kumar, Shaji K.
   Hayman, Suzanne R.
   Fervenza, Fernando C.
   Cha, Stephen S.
   Gertz, Morie A.
TI Severity of baseline proteinuria predicts renal response in
   immunoglobulin light chain-associated amyloidosis after autologous stem
   cell transplantation
SO CLINICAL JOURNAL OF THE AMERICAN SOCIETY OF NEPHROLOGY
LA English
DT Article; Proceedings Paper
CT 47th Annual Meeting of the American-Society-of-Hematology
CY DEC 10-13, 2005
CL Atlanta, GA
SP Amer Soc Hematol
ID PRIMARY SYSTEMIC AMYLOIDOSIS; HIGH-DOSE MELPHALAN; AL AMYLOIDOSIS;
   PROGNOSTIC-FACTORS; IGA NEPHROPATHY; TRIAL; PREDNISONE; COLCHICINE;
   SURVIVAL; FEATURES
AB Ig light chain-associated amyloidosis is a fatal plasma cell proliferative disorder that is characterized by fibril deposition in various organs. High-dose melphalan followed by autologous stem cell transplantation has been shown to improve organ dysfunction and survival. This study was undertaken to investigate factors that influence renal response. Patients who had AL amyloidosis with >= 1 g/d proteinuria and a minimum follow-up of 12 mo were recruited. Renal response was defined by >50% reduction in proteinuria with <25% decline in renal function. Hematologic response was defined as a 50% reduction in serum monoclonal protein or free light chains. Baseline characteristics were examined for relationship to renal response. Thirteen of the 135 patients were excluded for various reasons. Median follow-up was 45.4 mo. Hematologic and renal response was noted in 73 and 43.4% of the patients, respectively. Median response time for the kidney was 10 mo (1 to 40 mo). In univariate analysis, low cardiac troponin T (cTnT), higher albumin, lower proteinuria, and hematologic response were associated with renal response. In multivariate analysis, cTnT and proteinuria were predictive of renal response. Renal response was associated with a longer survival than hematologic response alone. This study showed that severe protenturia and high cTnT negatively affected renal response after autologous stem cell transplantation. Achievement of renal response was associated with improved survival. These results suggest that early intervention with aggressive therapy is not only justified but recommended to achieve optimal response.
C1 Mayo Clin, Div Nephrol & Hypertens, Rochester, MN USA.
   Mayo Clin, Div Hematol, Rochester, MN USA.
   Mayo Clin, Div Biostat, Rochester, MN USA.
C3 Mayo Clinic; Mayo Clinic; Mayo Clinic
RP Leung, N (corresponding author), 200 1st St SW, Rochester, MN 55905 USA.
EM leung.nelson@mayo.edu
RI Gertz, Morie/K-2873-2019; Fervenza, Fernando/AAK-2400-2020; Kumar, Shaji
   K/A-9853-2008
OI Leung, Nelson/0000-0002-5651-1411; Dispenzieri,
   Angela/0000-0001-8780-9512
CR DAMICO G, 1992, AM J KIDNEY DIS, V20, P315, DOI 10.1016/S0272-6386(12)70293-7
   Dember LM, 2001, ANN INTERN MED, V134, P746, DOI 10.7326/0003-4819-134-9_Part_1-200105010-00011
   Dispenzieri A, 2001, J CLIN ONCOL, V19, P3350, DOI 10.1200/JCO.2001.19.14.3350
   Dispenzieri A, 2004, BLOOD, V104, P1881, DOI 10.1182/blood-2004-01-0390
   Gertz MA, 1999, MED ONCOL, V16, P104, DOI 10.1007/BF02785843
   GERTZ MA, 1994, SEMIN ARTHRITIS RHEU, V24, P124, DOI 10.1016/S0049-0172(05)80006-X
   Kyle RA, 1997, NEW ENGL J MED, V336, P1202, DOI 10.1056/NEJM199704243361702
   KYLE RA, 1995, SEMIN HEMATOL, V32, P45
   KYLE RA, 1986, BLOOD, V68, P220
   Lachmann HJ, 2003, BRIT J HAEMATOL, V122, P78, DOI 10.1046/j.1365-2141.2003.04433.x
   Leung N, 2005, AM J KIDNEY DIS, V46, P270, DOI 10.1053/j.ajkd.2005.05.010
   Merlini G, 2003, NEW ENGL J MED, V349, P583, DOI 10.1056/NEJMra023144
   Mollee PN, 2004, BONE MARROW TRANSPL, V33, P271, DOI 10.1038/sj.bmt.1704344
   Moreno-Torres C, 1998, BONE MARROW TRANSPL, V21, pS29
   Okano K, 2001, CLIN NEPHROL, V55, P275
   Pozzi C, 2004, J AM SOC NEPHROL, V15, P157, DOI 10.1097/01.ASN.0000103869.08096.4F
   Skinner M, 1996, AM J MED, V100, P290, DOI 10.1016/S0002-9343(97)89487-9
   Skinner M, 2004, ANN INTERN MED, V140, P85, DOI 10.7326/0003-4819-140-2-200401200-00008
   Wilson DM, 1997, AM J KIDNEY DIS, V30, P646, DOI 10.1016/S0272-6386(97)90488-1
NR 19
TC 26
Z9 27
U1 0
U2 0
PU AMER SOC NEPHROLOGY
PI WASHINGTON
PA 1725 I ST, NW STE 510, WASHINGTON, DC 20006 USA
SN 1555-9041
EI 1555-905X
J9 CLIN J AM SOC NEPHRO
JI Clin. J. Am. Soc. Nephrol.
PD MAY
PY 2007
VL 2
IS 3
BP 440
EP 444
DI 10.2215/CJN.02450706
PG 5
WC Urology & Nephrology
WE Science Citation Index Expanded (SCI-EXPANDED); Conference Proceedings Citation Index - Science (CPCI-S)
SC Urology & Nephrology
GA 161XB
UT WOS:000246049100008
PM 17699449
OA Bronze
DA 2024-04-28
ER

PT J
AU Micieli, JA
   Grossniklaus, HE
   Peragallo, JH
AF Micieli, Jonathan A.
   Grossniklaus, Hans E.
   Peragallo, Jason H.
TI Masquerades of Giant Cell Arteritis Evident on Temporal Artery Biopsy
SO JCR-JOURNAL OF CLINICAL RHEUMATOLOGY
LA English
DT Article
ID SYSTEMIC AMYLOIDOSIS; POLYMYALGIA-RHEUMATICA; JAW CLAUDICATION; AL
   AMYLOIDOSIS; GRANULOMATOSIS; DIAGNOSIS; PATIENT; ULTRASONOGRAPHY;
   WEGENERS; DEPOSITS
AB Supplemental digital content is available in the text.
C1 [Micieli, Jonathan A.] Univ Toronto, Dept Ophthalmol & Vis Sci, Toronto, ON, Canada.
   [Micieli, Jonathan A.] Kensington Vis & Res Ctr, 340 Coll St,Suite 501, Kensington, ON M5T 3A9, Canada.
   [Grossniklaus, Hans E.] Emory Univ, Dept Ophthalmol, Atlanta, GA 30322 USA.
   [Grossniklaus, Hans E.; Peragallo, Jason H.] Emory Univ, Dept Pathol, Atlanta, GA 30322 USA.
   [Peragallo, Jason H.] Emory Univ, Dept Pediat, Atlanta, GA 30322 USA.
C3 University of Toronto; Emory University; Emory University; Emory
   University
RP Micieli, JA (corresponding author), Kensington Vis & Res Ctr, 340 Coll St,Suite 501, Kensington, ON M5T 3A9, Canada.
EM jmicieli@kensingtonhealth.org; ophtheg@emory.edu;
   jason.peragallo@emory.edu
FU Research to Prevent Blindness, Inc., New York, USA; NIH [P30EY0636]
FX This study was supported in part by an unrestricted departmental grant
   (Department of Ophthalmology) from Research to Prevent Blindness, Inc.,
   New York, USA and NIH P30EY0636.
CR Albreiki D, 2016, CAN J OPHTHALMOL, V51, pE108, DOI 10.1016/j.jcjo.2016.01.014
   Arida A, 2010, BMC MUSCULOSKEL DIS, V11, DOI 10.1186/1471-2474-11-44
   Audemard A, 2012, JOINT BONE SPINE, V79, P195, DOI 10.1016/j.jbspin.2011.09.007
   Azari AA, 2013, JAMA OPHTHALMOL, V131, P1488, DOI 10.1001/jamaophthalmol.2013.1618
   Ball EL, 2010, BRIT J SURG, V97, P1765, DOI 10.1002/bjs.7252
   Bowling K, 2017, ANN MED SURG, V20, P1, DOI 10.1016/j.amsu.2017.06.020
   Buttgereit F, 2016, JAMA-J AM MED ASSOC, V315, P2442, DOI 10.1001/jama.2016.5444
   Cavazza A, 2014, AM J SURG PATHOL, V38, P1360, DOI 10.1097/PAS.0000000000000244
   Chiu CS, 2004, ARCH OPHTHALMOL-CHIC, V122, P1074, DOI 10.1001/archopht.122.7.1074
   Churchill CH, 2003, J RHEUMATOL, V30, P2283
   Dejaco C, 2018, ANN RHEUM DIS, V77, P636, DOI 10.1136/annrheumdis-2017-212649
   Estrada A, 1998, ARTHRITIS RHEUM, V41, P1312, DOI 10.1002/1529-0131(199807)41:7<1312::AID-ART23>3.0.CO;2-T
   Genereau T, 1998, J RHEUMATOL, V25, P183
   GERTZ MA, 1986, MEDICINE, V65, P173, DOI 10.1097/00005792-198605000-00005
   Ghinai RAM, 2017, J NEURO-OPHTHALMOL, V37, P34, DOI 10.1097/WNO.0000000000000447
   Hayreh SS, 1998, AM J OPHTHALMOL, V125, P521, DOI 10.1016/S0002-9394(99)80193-7
   Ing EB, 1997, OPHTHALMIC SURG LAS, V28, P328
   Kanaan MZ, 2017, NEURO-OPHTHALMOLOGY, V41, P330, DOI 10.1080/01658107.2017.1328604
   Karassa FB, 2005, ANN INTERN MED, V142, P359, DOI 10.7326/0003-4819-142-5-200503010-00011
   Kruithof E, 1999, CLIN RHEUMATOL, V18, P257, DOI 10.1007/s100670050096
   LAFFORGUE P, 1993, ANN RHEUM DIS, V52, P158, DOI 10.1136/ard.52.2.158
   Linxweiler M, 2015, OTOLARYNG HEAD NECK, V152, P187, DOI 10.1177/0194599814555856
   Luqmani R, 2016, HEALTH TECHNOL ASSES, V20, P1, DOI 10.3310/hta20900
   Maleszewski JJ, 2017, MODERN PATHOL, V30, P788, DOI 10.1038/modpathol.2017.10
   Murchison AP, 2012, AM J OPHTHALMOL, V154, P722, DOI 10.1016/j.ajo.2012.03.045
   Neri A, 2013, BMC OPHTHALMOL, V13, DOI 10.1186/1471-2415-13-82
   NISHINO H, 1993, MAYO CLIN PROC, V68, P115, DOI 10.1016/S0025-6196(12)60157-8
   Osborn AR., 2018, OCUL IMMUNOL INFLAMM, P1
   Poller DN, 2000, J CLIN PATHOL, V53, P137, DOI 10.1136/jcp.53.2.137
   Pompilian VM, 2017, ROM J INTERN MED, V55, P179, DOI 10.1515/rjim-2017-0019
   Quinn EM, 2012, ANN VASC SURG, V26, P649, DOI 10.1016/j.avsg.2011.10.009
   RAO JK, 1993, ARTHRITIS RHEUM, V36, P422, DOI 10.1002/art.1780360320
   Rodon P, 1996, J RHEUMATOL, V23, P189
   SALVARANI C, 1994, ARTHRITIS RHEUM, V37, P1621, DOI 10.1002/art.1780371111
   Salvarani C, 2008, LANCET, V372, P234, DOI 10.1016/S0140-6736(08)61077-6
   SMALL P, 1991, ARTHRITIS RHEUM, V34, P220, DOI 10.1002/art.1780340215
   Smetana GW, 2002, JAMA-J AM MED ASSOC, V287, P92, DOI 10.1001/jama.287.1.92
   Stacy RC, 2011, SEMIN OPHTHALMOL, V26, P342, DOI 10.3109/08820538.2011.588656
   TAILLAN B, 1990, CLIN RHEUMATOL, V9, P256, DOI 10.1007/BF02031981
   Tone SO, 2013, CAN J OPHTHALMOL, V48, pE6, DOI 10.1016/j.jcjo.2012.08.018
   Westland Tim, 2017, J Neuroophthalmol, V37, P218, DOI 10.1097/WNO.0000000000000498
   Yaita K, 2014, INTERNAL MED, V53, P1591, DOI 10.2169/internalmedicine.53.2533
   ZENONE T, 1994, EUR RESPIR J, V7, P2252, DOI 10.1183/09031936.94.07122252
NR 43
TC 2
Z9 2
U1 0
U2 0
PU LIPPINCOTT WILLIAMS & WILKINS
PI PHILADELPHIA
PA TWO COMMERCE SQ, 2001 MARKET ST, PHILADELPHIA, PA 19103 USA
SN 1076-1608
EI 1536-7355
J9 JCR-J CLIN RHEUMATOL
JI JCR-J. Clin. Rheumatol.
PD DEC
PY 2021
VL 27
IS 8
BP E568
EP E574
DI 10.1097/RHU.0000000000001072
PG 7
WC Rheumatology
WE Science Citation Index Expanded (SCI-EXPANDED)
SC Rheumatology
GA XB8DH
UT WOS:000721553200049
PM 31124922
DA 2024-04-28
ER

PT J
AU Zhou, P
   Teruya-Feldstein, J
   Lu, P
   Fleisher, M
   Olshen, A
   Comenzo, RL
AF Zhou, Ping
   Teruya-Feldstein, Julie
   Lu, Ping
   Fleisher, Martin
   Olshen, Adam
   Comenzo, Raymond L.
TI Calreticulin expression in the clonal plasma cells of patients with
   systemic light-chain (AL-) amyloidosis is associated with response to
   high-dose melphalan
SO BLOOD
LA English
DT Review
ID TRANSFER-RNA SYNTHETASE; INTERSTRAND CROSS-LINKS; ENDOPLASMIC-RETICULUM;
   MULTIPLE-MYELOMA; INTRAVENOUS MELPHALAN; MOLECULAR-MECHANISMS; NITROGEN
   MUSTARDS; DRUG-RESISTANCE; DNA-DAMAGE; REPAIR
AB In high doses with stem-cell transplantation, melphalan is an effective but toxic therapy for patients with systemic light-chain (AL-) amyloidosis, a protein deposition and monoclonal plasma cell disease. Melphalan can eliminate the indolent clonal plasma cells that cause the disease, an achievement called a complete response. Such a response is usually associated with extended survival, while no response (a less than 50% reduction) is not. Gene-expression studies and a stringently supervised analysis identified calreticulin as having significantly higher expression in the pretreatment plasma cells of patients with systemic AL-amyloidosis who then had a complete response to high-dose melphalan. Calreticulin is a pleiotropic calcium-binding protein found in the endoplasmic reticulum and the nucleus whose overexpression is associated with increased sensitivity to apoptotic stimuli. Real-time PCR and immunohistochemical staining also showed that expression of calreticulin was higher in the plasma cells of those with a complete response. Furthermore, wild-type murine embryonic fibroblasts were significantly more sensitive to melphalan than calreticulin knock-out murine embryonic fibroblasts. These data have important implications for understanding the activity of melphalan in plasma-cell diseases and support further investigation of calreticulin and its modulation in patients with systemic AL-amyloidosis receiving high-dose melphalan.
C1 [Zhou, Ping; Lu, Ping] Mem Sloan Kettering Canc Ctr, Sloan Kettering Inst, New York, NY 10021 USA.
   [Teruya-Feldstein, Julie] Mem Sloan Kettering Canc Ctr, Dept Pathol, New York, NY 10021 USA.
   [Fleisher, Martin] Mem Sloan Kettering Canc Ctr, Dept Clin Labs, New York, NY 10021 USA.
   [Olshen, Adam] Mem Sloan Kettering Canc Ctr, Dept Epidemiol & Biostat, New York, NY 10021 USA.
   [Comenzo, Raymond L.] Mem Sloan Kettering Canc Ctr, Div Hematol Oncol, Dept Med, Hematol Serv, New York, NY 10021 USA.
C3 Memorial Sloan Kettering Cancer Center; Memorial Sloan Kettering Cancer
   Center; Memorial Sloan Kettering Cancer Center; Memorial Sloan Kettering
   Cancer Center; Memorial Sloan Kettering Cancer Center
RP Comenzo, RL (corresponding author), Mem Sloan Kettering Canc Ctr, Sloan Kettering Inst, Howard 802,1275 York Ave, New York, NY 10021 USA.
EM comenzor@mskcc.org
FU PHS HHS [R03-002174] Funding Source: Medline
CR Artal-Sanz M, 2005, FEBS LETT, V579, P3287, DOI 10.1016/j.febslet.2005.03.052
   BAILEY HH, 1994, J CLIN ONCOL, V12, P194, DOI 10.1200/JCO.1994.12.1.194
   Barlogie B, 2004, BLOOD, V103, P20, DOI 10.1182/blood-2003-04-1045
   Bauer GB, 1997, NUCLEIC ACIDS RES, V25, P1211, DOI 10.1093/nar/25.6.1211
   Bedard K, 2005, INT REV CYTOL, V245, P91, DOI 10.1016/S0074-7696(05)45004-4
   Berenson JR, 2006, J CLIN ONCOL, V24, P937, DOI 10.1200/JCO.2005.03.2383
   Bradwell AR, 2005, CLIN CHEM, V51, P805, DOI 10.1373/clinchem.2005.048017
   Cheng WF, 2001, J CLIN INVEST, V108, P669, DOI 10.1172/JCI12346
   Clarke C, 2007, NAT BIOTECHNOL, V25, P192, DOI 10.1038/nbt0207-192
   Cohen AD, 2004, BRIT J HAEMATOL, V124, P309, DOI 10.1046/j.1365-2141.2003.04779.x
   Cohen AD, 2007, BRIT J HAEMATOL, V139, P224, DOI 10.1111/j.1365-2141.2007.06783.x
   Comenzo Raymond L, 2007, J Natl Compr Canc Netw, V5, P179
   Comenzo RL, 2000, LEUKEMIA LYMPHOMA, V37, P245, DOI 10.3109/10428190009089426
   Comenzo RL, 1996, BLOOD, V88, P2801, DOI 10.1182/blood.V88.7.2801.bloodjournal8872801
   Dimopoulos MA, 2005, J CLIN ONCOL, V23, P4381, DOI 10.1200/JCO.2005.07.385
   Dispenzieri A, 2006, BLOOD, V107, P3378, DOI 10.1182/blood-2005-07-2922
   Drablos F, 2004, DNA REPAIR, V3, P1389, DOI 10.1016/j.dnarep.2004.05.004
   Du YC, 2006, MOL CELL PROTEOMICS, V5, P1033, DOI 10.1074/mcp.M500327-MCP200
   Falk RH, 1997, NEW ENGL J MED, V337, P898, DOI 10.1056/NEJM199709253371306
   Fishel ML, 2003, MOL CANCER THER, V2, P633
   Gardai SJ, 2005, CELL, V123, P321, DOI 10.1016/j.cell.2005.08.032
   Gertz MA, 2005, AM J HEMATOL, V79, P319, DOI 10.1002/ajh.20381
   GERTZ MA, 1989, BLOOD, V74, P1108
   Groenendyk J, 2005, ACTA BIOCHIM POL, V52, P381
   Hathout Y, 2002, J PROTEOME RES, V1, P435, DOI 10.1021/pr020006i
   Hazlehurst LA, 2003, CANCER RES, V63, P7900
   Hedvat CV, 2003, BRIT J HAEMATOL, V122, P728, DOI 10.1046/j.1365-2141.2003.04481.x
   Hong SH, 2004, CANCER RES, V64, P5504, DOI 10.1158/0008-5472.CAN-04-0077
   Hosack DA, 2003, GENOME BIOL, V4, DOI 10.1186/gb-2003-4-10-r70
   Kise Y, 2004, NAT STRUCT MOL BIOL, V11, P149, DOI 10.1038/nsmb722
   Kobayashi S, 2006, CYTOGENET GENOME RES, V115, P10, DOI 10.1159/000094795
   Landowski TH, 2005, CANCER RES, V65, P3828, DOI 10.1158/0008-5472.CAN-04-3684
   Lee SW, 2004, J CELL SCI, V117, P3725, DOI 10.1242/jcs.01342
   Margison GP, 2002, MUTAGENESIS, V17, P483, DOI 10.1093/mutage/17.6.483
   Merlini G, 2003, NEW ENGL J MED, V349, P583, DOI 10.1056/NEJMra023144
   Merlini G, 2004, J INTERN MED, V255, P159, DOI 10.1046/j.1365-2796.2003.01262.x
   Michalak M, 1999, BIOCHEM J, V344, P281, DOI 10.1042/0264-6021:3440281
   Michalak M, 2002, CELL CALCIUM, V32, P269, DOI 10.1016/S0143416002001884
   Millard JT, 1998, BIOCHEMISTRY-US, V37, P5211, DOI 10.1021/bi972862r
   Nakamura K, 2000, J CELL BIOL, V150, P731, DOI 10.1083/jcb.150.4.731
   Nandi D, 2006, J BIOSCIENCES, V31, P137, DOI 10.1007/BF02705243
   Nieto Y, 2004, BONE MARROW TRANSPL, V33, P259, DOI 10.1038/sj.bmt.1704353
   Nikiforov MA, 2002, MOL CELL BIOL, V22, P5793, DOI 10.1128/MCB.22.16.5793-5800.2002
   Nojima K, 2005, CANCER RES, V65, P11704, DOI 10.1158/0008-5472.CAN-05-1214
   Obeid M, 2007, NAT MED, V13, P54, DOI 10.1038/nm1523
   Okada T, 2002, BIOCHEM J, V366, P585, DOI 10.1042/BJ20020391
   Okunaga T, 2006, CANCER RES, V66, P8662, DOI 10.1158/0008-5472.CAN-05-4256
   Orabona C, 2006, BLOOD, V107, P2846, DOI 10.1182/blood-2005-10-4077
   PANASCI L, 1988, CANCER RES, V48, P1972
   Parodi AJ, 2000, BIOCHEM J, V348, P1, DOI 10.1042/0264-6021:3480001
   Paulsson K, 2003, BBA-MOL CELL RES, V1641, P1, DOI 10.1016/S0167-4889(03)00048-X
   Pepys MB, 2006, ANNU REV MED, V57, P223, DOI 10.1146/annurev.med.57.121304.131243
   RUIZARGUELLES GJ, 1994, MAYO CLIN PROC, V69, P684, DOI 10.1016/S0025-6196(12)61350-0
   SAMUELS BL, 1995, J CLIN ONCOL, V13, P1786, DOI 10.1200/JCO.1995.13.7.1786
   Sanchorawala V, 2005, BONE MARROW TRANSPL, V36, P597, DOI 10.1038/sj.bmt.1705106
   SELBY P, 1988, HEMATOL ONCOL, V6, P173, DOI 10.1002/hon.2900060218
   Skinner M, 2004, ANN INTERN MED, V140, P85, DOI 10.7326/0003-4819-140-2-200401200-00008
   Slupphaug G, 2003, MUTAT RES-FUND MOL M, V531, P231, DOI 10.1016/j.mrfmmm.2003.06.002
   Souliotis VL, 2003, CLIN CANCER RES, V9, P4465
   Spanswick VJ, 2002, BLOOD, V100, P224, DOI 10.1182/blood.V100.1.224
   Stevens FJ, 2000, AMYLOID, V7, P200, DOI 10.3109/13506120009146835
   Swan N, 2003, AM J CLIN PATHOL, V120, P610, DOI 10.1309/PFUGHBX0TY20E08U
   TEW KD, 1994, CANCER RES, V54, P4313
   TILBY MJ, 1987, CANCER RES, V47, P1542
   Tipnis SR, 1999, BIOCHEM J, V337, P559, DOI 10.1042/0264-6021:3370559
   Vandenbroeck K, 2006, CYTOKINE, V33, P264, DOI 10.1016/j.cyto.2006.02.004
   Wakasugi K, 2002, P NATL ACAD SCI USA, V99, P173, DOI 10.1073/pnas.012602099
   Wang ZM, 2001, J NATL CANCER I, V93, P1473, DOI 10.1093/jnci/93.19.1473
   Yarde DN, 2006, BLOOD, V108, p252A
   Zhou P, 2005, BRIT J HAEMATOL, V128, P636, DOI 10.1111/j.1365-2141.2005.05369.x
NR 70
TC 21
Z9 23
U1 0
U2 9
PU AMER SOC HEMATOLOGY
PI WASHINGTON
PA 2021 L ST NW, SUITE 900, WASHINGTON, DC 20036 USA
SN 0006-4971
EI 1528-0020
J9 BLOOD
JI Blood
PD JAN 15
PY 2008
VL 111
IS 2
BP 549
EP 557
DI 10.1182/blood-2007-05-090852
PG 9
WC Hematology
WE Science Citation Index Expanded (SCI-EXPANDED)
SC Hematology
GA 252PP
UT WOS:000252458700024
PM 17982021
OA Green Published
DA 2024-04-28
ER

PT J
AU Kos, CA
   Ward, JE
   Malek, K
   Sanchorawala, V
   Wright, DG
   O'Hara, C
   Connors, L
   Skinner, M
   Seldin, DC
AF Kos, Cynthia A.
   Ward, Jennifer E.
   Malek, Karim
   Sanchorawala, Vaishali
   Wright, Daniel G.
   O'Hara, Carl
   Connors, Lawreen
   Skinner, Martha
   Seldin, David C.
TI Association of acquired von Willebrand syndrome with AL amyloidosis
SO AMERICAN JOURNAL OF HEMATOLOGY
LA English
DT Article
DE acquired von Willebrand syndrome; von Willebrand factor; AL amyloidosis;
   von Willebrand disease; plasma cell dyscrasia; hemorrhage
ID FACTOR-X DEFICIENCY; PRIMARY SYSTEMIC AMYLOIDOSIS; FACTOR-V DEFICIENCY;
   VONWILLEBRAND-FACTOR; MULTIPLE-MYELOMA; BLEEDING MANIFESTATIONS;
   MONOCLONAL GAMMOPATHY; DISEASE; ABNORMALITIES; SPLENECTOMY
AB Acquired loss of functional von Willebrand factor (VWF) has been termed the acquired von Willebrand syndrome (AVWS). AVWS is a rare adult-onset bleeding diathesis that is clinically similar to congenital von Willebrand disease (VWD), and occurs with a variety of autoimmune, lymphoproliferative, or myeloproliferative disorders. We have identified four patients with AVWS in association with immunoglobulin light chain (AL) amyloidosis. These patients, lacking any pre-existing or family history of abnormal bleeding, developed cutaneous, mucosal, or gastrointestinal bleeding in the course of their disease without deficiency of clotting factor X or other factors; the activated partial thromboplastin time (aPTT) was prolonged in three out of the four cases. Despite normal VWF antigen levels, VWF ristocetin cofactor activity (VWF:RCo) was low. Electrophoresis patterns of high molecular weight (HMW) VWF multimers were abnormal in two of the four cases. Two of the patients were treated with high-dose intravenous melphalan followed by autologous stem cell transplantation (HDM/SCT) and achieved hematologic remission. In these two patients, the bleeding diathesis improved and the coagulation parameters normalized, confirming a causal relationship between the plasma cell dyscrasia and the AVWS. AVWS should be considered in AL amyloidosis patients with hemorrhagic diatheses and normal clotting factor levels.
C1 Boston Univ, Med Ctr, Dept Med, Boston, MA 02215 USA.
   Boston Univ, Med Ctr, Dept Pathol, Boston, MA 02215 USA.
   Boston Univ, Med Ctr, Dept Biochem, Boston, MA 02215 USA.
C3 Boston University; Boston University; Boston University
RP Seldin, DC (corresponding author), 650 Albany St, Boston, MA 02118 USA.
EM dseldin@bu.edu
RI Wright, Daniel/JCO-8008-2023
OI Seldin, David C/0000-0003-0168-2333; O'Hara, Carl/0000-0001-7404-3597;
   Connors, Lawreen/0000-0002-4672-4296; Ward,
   Jennifer/0000-0003-0158-9091; Sanchorawala, Vaishali/0000-0002-6307-2445
FU NHLBI NIH HHS [HL68705] Funding Source: Medline
CR BOVILL EG, 1986, AM J CLIN PATHOL, V85, P115, DOI 10.1093/ajcp/85.1.115
   BRODY JI, 1979, NEW ENGL J MED, V300, P408, DOI 10.1056/NEJM197902223000806
   BUDDE U, 1993, BLOOD, V82, P1749
   Casonato A, 2002, BRIT J HAEMATOL, V116, P899, DOI 10.1046/j.0007-1048.2002.03341.x
   Choufani EB, 2001, BLOOD, V97, P1885, DOI 10.1182/blood.V97.6.1885
   Emori Y, 2002, BLOOD COAGUL FIBRIN, V13, P555, DOI 10.1097/00001721-200209000-00011
   FABRIS F, 1986, BRIT J HAEMATOL, V63, P75, DOI 10.1111/j.1365-2141.1986.tb07497.x
   Federici AB, 2005, HUM IMMUNOL, V66, P422, DOI 10.1016/j.humimm.2005.01.031
   Federici AB, 2000, THROMB HAEMOSTASIS, V84, P345
   Federici AB, 1998, BLOOD, V92, P2707, DOI 10.1182/blood.V92.8.2707.420k25_2707_2711
   FURIE B, 1981, NEW ENGL J MED, V304, P827, DOI 10.1056/NEJM198104023041407
   FURIE B, 1977, NEW ENGL J MED, V297, P81, DOI 10.1056/NEJM197707142970203
   Gamba G, 1999, AMYLOID, V6, P273, DOI 10.3109/13506129909007339
   Gamba G, 2000, HAEMATOLOGICA, V85, P289
   Gatel A, 1998, ANN INTERN MED, V128, P604, DOI 10.7326/0003-4819-128-7-199804010-00031
   GIRMANN G, 1980, KLIN WOCHENSCHR, V58, P859, DOI 10.1007/BF01476996
   GREIPP PR, 1981, AM J HEMATOL, V11, P443, DOI 10.1002/ajh.2830110414
   GREIPP PR, 1979, NEW ENGL J MED, V301, P1050, DOI 10.1056/NEJM197911083011907
   Jeribi M, 1996, Tunis Med, V74, P97
   KRAUSE JR, 1977, AM J CLIN PATHOL, V67, P170
   Krizek DR, 2000, THROMB RES, V97, P457, DOI 10.1016/S0049-3848(99)00196-6
   MANNUCCI PM, 1984, BLOOD, V64, P614
   MANT MJ, 1973, BLOOD, V42, P429, DOI 10.1182/blood.V42.3.429.429
   MAZURIER C, 1980, THROMB HAEMOSTASIS, V44, P115
   MCPHERSON RA, 1977, AM J HEMATOL, V3, P225, DOI 10.1002/ajh.2830030303
   Mohri H, 2003, J THROMB THROMBOLYS, V15, P141, DOI 10.1023/B:THRO.0000011369.70824.e6
   MOHRI H, 1995, BLOOD COAGUL FIBRIN, V6, P561, DOI 10.1097/00001721-199509000-00010
   MOHRI H, 1987, AM J CLIN PATHOL, V87, P663, DOI 10.1093/ajcp/87.5.663
   Mohri H, 1998, BLOOD COAGUL FIBRIN, V9, P91, DOI 10.1097/00001721-199801000-00012
   Mumford AD, 2000, BRIT J HAEMATOL, V110, P454, DOI 10.1046/j.1365-2141.2000.02183.x
   NEUHAUS T, 2002, SCHWEIZ RUNDSCH MED, V91, P112
   QUITT M, 1985, SCAND J HAEMATOL, V35, P155
   RICHARD C, 1990, AM J HEMATOL, V35, P114, DOI 10.1002/ajh.2830350210
   ROSENSTEIN ED, 1983, ARCH INTERN MED, V143, P597, DOI 10.1001/archinte.143.3.597
   SIMONE JV, 1968, BLOOD, V31, P806, DOI 10.1182/blood.V31.6.806.806
   YOOD RA, 1983, JAMA-J AM MED ASSOC, V249, P1322, DOI 10.1001/jama.249.10.1322
NR 36
TC 31
Z9 31
U1 1
U2 4
PU WILEY-LISS
PI HOBOKEN
PA DIV JOHN WILEY & SONS INC, 111 RIVER ST, HOBOKEN, NJ 07030 USA
SN 0361-8609
J9 AM J HEMATOL
JI Am. J. Hematol.
PD MAY
PY 2007
VL 82
IS 5
BP 363
EP 367
DI 10.1002/ajh.20829
PG 5
WC Hematology
WE Science Citation Index Expanded (SCI-EXPANDED)
SC Hematology
GA 159MX
UT WOS:000245871300005
PM 17205535
OA Bronze
DA 2024-04-28
ER

PT J
AU Yen, T
   Chen, FW
   Witteles, RM
   Liedtke, M
   Nguyen, LA
AF Yen, T.
   Chen, F. W.
   Witteles, R. M.
   Liedtke, M.
   Nguyen, L. A.
TI Clinical implications of gastrointestinal symptoms in systemic
   amyloidosis
SO NEUROGASTROENTEROLOGY AND MOTILITY
LA English
DT Article
DE AL; amyloidosis; functional bowel disorder; GI amyloid; Motility
ID BRAIN NATRIURETIC PEPTIDE; LIGHT-CHAIN AMYLOIDOSIS; PRIMARY AL
   AMYLOIDOSIS; CARDIAC CACHEXIA; STAGING SYSTEM; INVOLVEMENT; TRACT;
   ABNORMALITIES; DYSFUNCTION; TROPONINS
AB BackgroundGastrointestinal (GI) symptoms in systemic amyloidosis patients are poorly characterized. This purpose of this study is to define the epidemiology and clinical implications of such symptoms.
   MethodsThis was a retrospective cohort study of 583 amyloid patients seen at a tertiary referral center. Of 96 symptomatic patients, 82 received endoscopic biopsies, subsequently grouped into those with histologic evidence of GI amyloid (biopsy proven) vs without (biopsy absent).
   Key Results16.8% of patients had GI symptoms, and had more abnormal NT-proBNP, cardiac ejection fraction, serum albumin, and alkaline phosphatase (P<.01). Of those who received endoscopy, the sites of highest diagnostic yield were stomach, duodenum and colon. The most common symptom was abdominal pain, nausea, or vomiting (50.0%). Of the symptomatic patients, only 37 (45%) had biopsy proven GI amyloid. Biopsy proven patients more often had cardiac involvement (P<.005), and more often received hematologic therapy or transplant (P=.01). Biopsy absent patients had more frequent neurologic involvement (P=.17). Biopsy status had no significant correlation with other indicators of amyloid burden, GI symptoms or management.
   Conclusions & InferencesNearly one in six amyloid patients have GI symptoms, and half do not have GI amyloid. The type of symptom does not predict endoscopic findings. Most biopsy absent patients are not managed as a functional disorder despite no alternative etiology. Gastroenterologists may have an increased role to play in the care of systemic amyloidosis beyond performing endoscopies, such as evaluating cardiac amyloid patients for concurrent GI amyloid.
C1 [Yen, T.; Chen, F. W.] Stanford Univ, Sch Med, Dept Med, Stanford, CA 94305 USA.
   [Witteles, R. M.] Stanford Univ, Sch Med, Div Cardiovasc Med, Stanford, CA 94305 USA.
   [Witteles, R. M.] Stanford Univ, Sch Med, Stanford Amyloid Ctr, Stanford, CA 94305 USA.
   [Liedtke, M.] Stanford Univ, Sch Med, Dept Med, Div Hematol, Stanford, CA 94305 USA.
   [Nguyen, L. A.] Stanford Med, Dept Med, Div Gastroenterol, Stanford, CA USA.
C3 Stanford University; Stanford University; Stanford University; Stanford
   University
RP Yen, T (corresponding author), Stanford Univ, Sch Med, Dept Med, Stanford, CA 94305 USA.
EM ty569@stanford.edu
RI SUN, YANLING/JTT-9082-2023
FU National Center for Research Resources [UL1 TR001085]
FX National Center for Research Resources, Grant/Award Number: UL1 TR001085
CR Al Suwaidi J, 1999, ANN INTERN MED, V131, P838, DOI 10.7326/0003-4819-131-11-199912070-00007
   Anker SD, 2003, LANCET, V361, P1077, DOI 10.1016/S0140-6736(03)12892-9
   Anker SD, 2002, INT J CARDIOL, V85, P51, DOI 10.1016/S0167-5273(02)00233-4
   [Anonymous], BMJ CASE REP
   Aoyagi T, 2015, WORLD J GASTRO ONCOL, V7, P17, DOI 10.4251/wjgo.v7.i4.17
   Araújo JP, 2011, INT J CARDIOL, V146, P359, DOI 10.1016/j.ijcard.2009.07.042
   Azhar G, 2013, CURR CARDIOVASC RISK, V7, P480, DOI 10.1007/s12170-013-0353-6
   BATTLE WM, 1979, NEW ENGL J MED, V301, P24, DOI 10.1056/NEJM197907053010105
   Berghoff M, 2003, ANN NEUROL, V53, P725, DOI 10.1002/ana.10552
   Dhodapkar MV, 1997, LEUK LYMPHOMA LEUK I, V27, P3
   Dispenzieri A, 2004, BLOOD, V104, P1881, DOI 10.1182/blood-2004-01-0390
   Dispenzieri A, 2004, J CLIN ONCOL, V22, P3751, DOI 10.1200/JCO.2004.03.029
   Drossman DA, 2016, GASTROENTEROLOGY, V150, P1262, DOI 10.1053/j.gastro.2016.02.032
   Ebert EC, 2008, AM J GASTROENTEROL, V103, P776, DOI 10.1111/j.1572-0241.2007.01669.x
   Falk RH, 2005, CIRCULATION, V112, P2047, DOI 10.1161/CIRCULATIONAHA.104.489187
   Gertz MA, 2012, LEUKEMIA, V26, P191, DOI 10.1038/leu.2011.219
   Gertz MA, 2005, AM J HEMATOL, V79, P319, DOI 10.1002/ajh.20381
   Gertz MA, 2000, BONE MARROW TRANSPL, V25, P465, DOI 10.1038/sj.bmt.1702178
   GILAT T, 1969, GUT, V10, P98, DOI 10.1136/gut.10.2.98
   Guirl MJ, 2003, AM J GASTROENTEROL, V98, P2219, DOI 10.1016/S0002-9270(03)00701-9
   Hayman SR, 2001, AM J MED, V111, P535, DOI 10.1016/S0002-9343(01)00919-6
   James DG, 2007, CLIN GASTROENTEROL H, V5, P582, DOI 10.1016/j.cgh.2007.02.038
   Kumar S, 2012, J CLIN ONCOL, V30, P989, DOI 10.1200/JCO.2011.38.5724
   Kyle RA, 2001, BRIT J HAEMATOL, V114, P529, DOI 10.1046/j.1365-2141.2001.02999.x
   Lim AY, 2015, KOREAN J INTERN MED, V30, P496, DOI 10.3904/kjim.2015.30.4.496
   Madsen LG, 2009, SCAND J GASTROENTERO, V44, P708, DOI 10.1080/00365520902783717
   Merlini G, SYSTEMIC AMYLOIDOSES
   Modesto KM, 2007, EUR HEART J, V28, P1019, DOI 10.1093/eurheartj/ehm066
   Picken MM, 2011, AMYLOID, V18, P48, DOI 10.3109/13506129.2011.574354017
   Sato H, 2009, CLIN RHEUMATOL, V28, P1113, DOI 10.1007/s10067-009-1185-0
   Sattianayagam PT, 2009, NAT REV GASTRO HEPAT, V6, P608, DOI 10.1038/nrgastro.2009.147
   Schönland SO, 2012, BLOOD, V119, P488, DOI 10.1182/blood-2011-06-358507
   Suzuki C, 1997, J GASTROENTEROL, V32, P78, DOI 10.1007/BF01213300
   TADA S, 1993, GUT, V34, P1412, DOI 10.1136/gut.34.10.1412
NR 34
TC 12
Z9 13
U1 0
U2 1
PU WILEY
PI HOBOKEN
PA 111 RIVER ST, HOBOKEN 07030-5774, NJ USA
SN 1350-1925
EI 1365-2982
J9 NEUROGASTROENT MOTIL
JI Neurogastroenterol. Motil.
PD APR
PY 2018
VL 30
IS 4
AR e13229
DI 10.1111/nmo.13229
PG 7
WC Gastroenterology & Hepatology; Clinical Neurology; Neurosciences
WE Science Citation Index Expanded (SCI-EXPANDED)
SC Gastroenterology & Hepatology; Neurosciences & Neurology
GA GB1ZS
UT WOS:000428850800003
PM 29024324
DA 2024-04-28
ER

PT J
AU Mahmood, S
   Sovani, M
   Smith, P
   George, L
   Quarta, CC
   Sachchithanantham, S
   Fontana, M
   Whelan, CJ
   Lachmann, HJ
   Gillmore, JD
   Hawkins, PN
   Wechalekar, AD
AF Mahmood, Shameem
   Sovani, Milind
   Smith, Peter
   George, Leena
   Quarta, Christina C.
   Sachchithanantham, Sajitha
   Fontana, Marianna
   Whelan, Carol J.
   Lachmann, Helen J.
   Gillmore, Julian D.
   Hawkins, Philip N.
   Wechalekar, Ashutosh D.
TI High prevalence of recurrent nocturnal desaturations in systemic AL
   amyloidosis: a cross-sectional pilot study
SO SLEEP MEDICINE
LA English
DT Review
DE Nocturnal oxygen desaturations; 4% oxygen desaturation index (ODI);
   Macroglossia and cardiac AL amyloidosis; Prognostic utility of oxygen
   desaturations
ID CENTRAL SLEEP-APNEA; MYOCARDIAL SYMPATHETIC INNERVATION; HOME OXIMETRY;
   HEART; GUIDELINES; ADULTS
AB Objectives: Cardiac involvement and/or macroglossia with soft tissue deposits are risk factors for central sleep apnoea (CSA) and obstructive sleep apnoea (OSA), and common features of systemic AL amyloidosis. Little data exist on the occurrence of sleep-disordered breathing (SDB) or recurrent nocturnal hypoxia in amyloidosis, which this study sought to investigate.
   Methods: A total of 72 consecutive patients with systemic amyloidosis (mean age 69 years and mean BMI 25) were evaluated for occurrence of SDB, by overnight continuous pulse oximetry, and completed Epworth Sleepiness Score (ESS) and STOPBANG questionnaires. Patients included: AL cardiac (AL-C), AL macroglossia (AL-M), AL both (AL-CM) and transthyretin (ATTR).
   Results: Mean overnight oxygen saturations were 93% (SD +/- 2, 95% CI 87-96) with abnormal oximetry (4% oxygen desaturation index (ODI) >5/hour): AC-C 84%, AL-M 57%, AL-CM 62% and ATTR 47%. NYHA class directly correlated with a higher 4% ODI, NYHA class I vs 3, (p = 0.01). Two-thirds of patients had STOPBANG scores >3 and abnormally high ESS scores (>10) were seen in up to 30% of patients.
   Conclusion: Recurrent nocturnal hypoxaemia, suggestive of sleep-disordered breathing, is frequent in systemic AL amyloidosis. The higher incidence in cardiac amyloidosis highlights CSA and recurrent hypoxia as possible mechanisms for morbidity/mortality in these cases. A detailed polysomnography study is planned to clarify and further investigate these findings. (C) 2016 Published by Elsevier B.V.
C1 [Mahmood, Shameem; Quarta, Christina C.; Sachchithanantham, Sajitha; Fontana, Marianna; Whelan, Carol J.; Lachmann, Helen J.; Gillmore, Julian D.; Hawkins, Philip N.; Wechalekar, Ashutosh D.] UCL, Royal Free Hosp Campus, Div Med, Med Sch,Natl Amyloidosis Ctr, London, England.
   [Sovani, Milind; Smith, Peter; George, Leena] Univ Nottingham Hosp, Resp Support & Sleep Ctr, Nottingham, England.
C3 University of London; University College London; University of
   Nottingham
RP Wechalekar, AD (corresponding author), UCL, Med Sch, Natl Amyloidosis Ctr, Royal Free Campus,Rowland Hill St, London NW3 2PF, England.
EM a.wechalekar@ucl.ac.uk
RI Sovani, Milind/AAD-7079-2021; George, Leena/KIA-4645-2024; Hawkins,
   Philip/JVO-1941-2024
OI Hawkins, Philip/0000-0002-6983-9598; Quarta, Candida
   Cristina/0000-0003-0935-2873; Lachmann, Helen/0000-0001-8378-2498
CR Bokhari S, 2014, J NUCL CARDIOL, V21, P175, DOI 10.1007/s12350-013-9803-2
   Boogers MJ, 2011, CURR CARDIOL REV, V7, P35, DOI 10.2174/157340311795677725
   Chung F, 2008, ANESTHESIOLOGY, V108, P812, DOI 10.1097/ALN.0b013e31816d83e4
   Comenzo RL, 2012, LEUKEMIA, V26, P2317, DOI 10.1038/leu.2012.100
   Cowie MR, 2015, NEW ENGL J MED, V373, P1095, DOI 10.1056/NEJMoa1506459
   Eckert DJ, 2007, CHEST, V131, P595, DOI 10.1378/chest.06.2287
   Florea VG, 2014, CIRC RES, V114, P1815, DOI 10.1161/CIRCRESAHA.114.302589
   Hongo M, 2002, AM HEART J, V144, P122, DOI 10.1067/mhj.2002.123115
   Iber C, 2007, TERMINOLOGY TECHNICA, V1
   JOHNS MW, 1991, SLEEP, V14, P540, DOI 10.1093/sleep/14.6.540
   Lanfranchi PA, 2003, CIRCULATION, V107, P727, DOI 10.1161/01.CIR.0000049641.11675.EE
   NAKATA T, 1995, J NUCL MED, V36, P1040
   Netzer N, 2001, CHEST, V120, P625, DOI 10.1378/chest.120.2.625
   Rofail LM, 2010, SLEEP, V33, P1106, DOI 10.1093/sleep/33.8.1106
   Rudski LG, 2010, J AM SOC ECHOCARDIOG, V23, P685, DOI 10.1016/j.echo.2010.05.010
   Sayed RH, 2015, EUR HEART J, V36, P1098, DOI 10.1093/eurheartj/ehu506
   SERIES F, 1993, ANN INTERN MED, V119, P449, DOI 10.7326/0003-4819-119-6-199309150-00001
   Tanaka M, 1997, J AM COLL CARDIOL, V29, P168, DOI 10.1016/S0735-1097(96)00438-X
   WASSON JH, 1985, NEW ENGL J MED, V313, P793, DOI 10.1056/NEJM198509263131306
   Whitelaw WA, 2005, AM J RESP CRIT CARE, V171, P188, DOI 10.1164/rccm.200310-1360OC
NR 20
TC 3
Z9 3
U1 0
U2 2
PU ELSEVIER
PI AMSTERDAM
PA RADARWEG 29, 1043 NX AMSTERDAM, NETHERLANDS
SN 1389-9457
EI 1878-5506
J9 SLEEP MED
JI Sleep Med.
PD APR
PY 2017
VL 32
BP 191
EP 197
DI 10.1016/j.sleep.2016.11.021
PG 7
WC Clinical Neurology
WE Science Citation Index Expanded (SCI-EXPANDED)
SC Neurosciences & Neurology
GA ET3WX
UT WOS:000400211300028
PM 28366333
OA Green Submitted
DA 2024-04-28
ER

PT J
AU Greene, MJ
   Sam, F
   Hoo, PTS
   Patel, RS
   Seldin, DC
   Connor, LH
AF Greene, Michael J.
   Sam, Flora
   Hoo, Pamela T. Soo
   Patel, Rupesh S.
   Seldin, David C.
   Connor, Lawreen H.
TI Evidence for a Functional Role of the Molecular Chaperone Clusterin in
   Amyloidotic Cardiomyopathy
SO AMERICAN JOURNAL OF PATHOLOGY
LA English
DT Article
ID HEART-DISEASE; PROTEINS; STRESS; TOXICITY; TISSUE; GENE
AB Molecular chaperones, including the extracellular protein clusterin (CLU), play a significant role in maintaining proteostasis; they have a unique capacity to bind and stabilize non-native protein conformations, prevent aggregation, and keep proteins in a soluble folding-competent state. In this study, we investigated amyloid-infiltrated cardiac tissue for the presence of CLU and measured serum levels of CLU in patients with and without amyloidotic cardiomyopathy (CMP). Cardiac tissues containing amyloid deposits composed of either transthyretin (TIR) or Ig light chain from nine patients with amyloidotic CMP were examined for the presence of CLU using immunohistochemical techniques. CLU staining coincided with the extracellular myocardial amyloid deposits in tissues from patients with familial TTR, senile systemic, and Ig light chain amyloidosis. The association of CLU with cardiac amyloid deposits was confirmed by immunogold electron microscopy. Serum concentrations of CLU were measured in familial TTR, senile systemic, and Ig light chain amyloidosis patient groups and compared with both age-matched healthy controls and with patients with CMP unrelated to amyloid disease. Subset analysis of disease cohorts, based on cardiac involvement, indicated that decreased serum CLU concentrations were associated with amyloidotic CMP. Taken together, these results suggest that CLU may play a pathogenetic role in TTR and Ig light chain amyloidoses and amyloidotic CMP. (Am J Pathol 2011, 178:61-68; DOI. 10.1016/j.ajpath.2010.11.015)
C1 [Greene, Michael J.; Hoo, Pamela T. Soo; Patel, Rupesh S.; Seldin, David C.; Connor, Lawreen H.] Boston Univ, Sch Med, Amyloid Treatment & Res Program, Alan & Sandra Gerry Amyloid Res Lab, Boston, MA 02118 USA.
   [Greene, Michael J.] Boston Univ, Sch Med, Dept Pathol, Boston, MA 02118 USA.
   [Sam, Flora; Seldin, David C.] Boston Univ, Sch Med, Dept Med, Boston, MA 02118 USA.
   [Connor, Lawreen H.] Boston Univ, Sch Med, Dept Biochem, Boston, MA 02118 USA.
C3 Boston University; Boston University; Boston University; Boston
   University
RP Connor, LH (corresponding author), Boston Univ, Sch Med, Amyloid Treatment & Res Program, Alan & Sandra Gerry Amyloid Res Lab, 715 Albany St K507, Boston, MA 02118 USA.
EM lconnors@bu.edu
OI Sam, Flora/0000-0001-8442-9362; /0000-0003-0016-8076; Seldin, David
   C/0000-0003-0168-2333; Connors, Lawreen/0000-0002-4672-4296
FU National Institutes of Health [R01AG031804]; Walk for An Angel and
   Jamieson Funds for Amyloid Research; NIH [HL079099, HL095891, HL102631]
FX Supported by National Institutes of Health grant R01AG031804 (L.H.C.)
   and the Walk for An Angel and Jamieson Funds for Amyloid Research; and
   by NIH grants HL079099, HL095891, and HL102631 (F.S.).
CR ARONOW BJ, 1993, P NATL ACAD SCI USA, V90, P725, DOI 10.1073/pnas.90.2.725
   Bailey RW, 2001, BIOCHEMISTRY-US, V40, P11828, DOI 10.1021/bi010135x
   Brenner DA, 2004, CIRC RES, V94, P1008, DOI 10.1161/01.RES.0000126569.75419.74
   DEVEREUX RB, 1986, AM J CARDIOL, V57, P450, DOI 10.1016/0002-9149(86)90771-X
   Falk RH, 2010, PROG CARDIOVASC DIS, V52, P347, DOI 10.1016/j.pcad.2009.11.007
   Hassan W, 2005, TEX HEART I J, V32, P178
   Humphreys DT, 1999, J BIOL CHEM, V274, P6875, DOI 10.1074/jbc.274.11.6875
   Krijnen PAJ, 2005, AM J PHYSIOL-HEART C, V289, pH2193, DOI 10.1152/ajpheart.00355.2005
   Lavatelli F, 2008, MOL CELL PROTEOMICS, V7, P1570, DOI 10.1074/mcp.M700545-MCP200
   Loison F, 2006, BIOCHEM J, V395, P223, DOI 10.1042/BJ20051190
   Michel D, 1997, BIOCHEM J, V328, P45, DOI 10.1042/bj3280045
   Nuutinen T, 2009, BRAIN RES REV, V61, P89, DOI 10.1016/j.brainresrev.2009.05.007
   ROSENBERG ME, 1995, INT J BIOCHEM CELL B, V27, P633, DOI 10.1016/1357-2725(95)00027-M
   Sawyer Douglas B, 2006, Curr Heart Fail Rep, V3, P64, DOI 10.1007/s11897-006-0004-z
   Shah KB, 2006, ARCH INTERN MED, V166, P1805, DOI 10.1001/archinte.166.17.1805
   Shi JR, 2010, P NATL ACAD SCI USA, V107, P4188, DOI 10.1073/pnas.0912263107
   Swertfeger DK, 1996, AM J PATHOL, V148, P1971
   Wilson MR, 2008, MOL BIOSYST, V4, P42, DOI 10.1039/b712728f
   Wilson MR, 2000, TRENDS BIOCHEM SCI, V25, P95, DOI 10.1016/S0968-0004(99)01534-0
   Wyatt AR, 2010, J BIOL CHEM, V285, P3532, DOI 10.1074/jbc.M109.079566
   Wyatt AR, 2009, J BIOL CHEM, V284, P21920, DOI 10.1074/jbc.M109.033688
   Yerbury JJ, 2007, FASEB J, V21, P2312, DOI 10.1096/fj.06-7986com
NR 22
TC 41
Z9 45
U1 0
U2 3
PU ELSEVIER SCIENCE INC
PI NEW YORK
PA 360 PARK AVE SOUTH, NEW YORK, NY 10010-1710 USA
SN 0002-9440
EI 1525-2191
J9 AM J PATHOL
JI Am. J. Pathol.
PD JAN
PY 2011
VL 178
IS 1
BP 61
EP 68
DI 10.1016/j.ajpath.2010.11.015
PG 8
WC Pathology
WE Science Citation Index Expanded (SCI-EXPANDED)
SC Pathology
GA 710EM
UT WOS:000286493700010
PM 21224044
OA hybrid, Green Published
DA 2024-04-28
ER

PT J
AU Suga, N
   Miura, N
   Kitagawa, W
   Morita, H
   Banno, S
   Imai, H
AF Suga, Norihiro
   Miura, Naoto
   Kitagawa, Wataru
   Morita, Hiroyuki
   Banno, Shogo
   Imai, Hirokazu
TI Differential diagnosis of localized and systemic amyloidosis based on
   coagulation and fibrinolysis parameters
SO AMYLOID-JOURNAL OF PROTEIN FOLDING DISORDERS
LA English
DT Article
DE Thrombin-antithrombin complex (TAT); fibrinogen; plasmin-alpha
   2-antiplasmin inhibitor complex (PIC); localized amyloidosis; systemic
   amyloidosis
ID AL-AMYLOIDOSIS; EXCESSIVE FIBRINOLYSIS; PLASMA; ACTIVATION; COMPLEX
AB Background: A simple assay that can discriminate between localized and systemic amyloidosis is needed. Methods: Coagulation and fibrinolysis parameters were measured in subjects with active or progressive systemic amyloidosis (Group A; 9 patients), systemic amyloidosis in complete remission (Group B; 6 patients), localized AL amyloidosis (Group C; 6 patients), monoclonal gammopathy of undetermined significance (Group D; 5 patients), chronic glomerulonephritis with proteinuria (Group E; 22 patients), or glomerulonephritis in complete remission (Group F; 11 patients). Results: No significant differences were noted between Group A and the other groups in the international normalized ratio of prothrombin time, activated partial thromboplastin time, and levels of antithrombin and plasminogen. Levels of thrombin-antithrombin (TAT) complexes, fibrinogen, fibrinogen degradation product D-dimers, and plasmin-alpha 2-plasmin inhibitor complexes (PIC) were significantly elevated in Group A. All patients that showed TAT complexes, fibrinogen, and PIC levels greater than 4.2 ng/mL, 399 mg/dL, and 1.4 mu g/mL, respectively, had active or progressive systemic amyloidosis. All patients with TAT complex levels less than 3.6 ng/mL, fibrinogen levels less than 355 mg/dL, and PIC levels less than 0.9 mu g/mL had localized AL amyloidosis. Conclusion: Analyses of TAT complexes, fibrinogen, and PIC can be used to differentiate localized AL amyloidosis from systemic amyloidosis.
C1 [Suga, Norihiro; Miura, Naoto; Kitagawa, Wataru; Morita, Hiroyuki; Banno, Shogo; Imai, Hirokazu] Aichi Med Univ, Sch Med, Dept Internal Med, Div Nephrol & Rheumatol, Nagakute, Aichi 4801195, Japan.
C3 Aichi Medical University
RP Imai, H (corresponding author), Aichi Med Univ, Sch Med, Dept Internal Med, Div Nephrol & Rheumatol, Nagakute, Aichi 4801195, Japan.
EM imaihiro@aichi-med-u.ac.jp
FU Ministry of Health, Labour and Welfare of Japan
FX The authors have no conflict of interest to disclose. This work was
   supported by a grant (to H. I.) from the Amyloidosis Research Project of
   the Ministry of Health, Labour and Welfare of Japan (Director: Dr. Yukio
   Ando).
CR Biewend ML, 2006, AMYLOID, V13, P135, DOI 10.1080/13506120600876773
   Bouma B, 2007, J THROMB HAEMOST, V5, P1139, DOI 10.1111/j.1538-7836.2007.02457.x
   Eby C, 2009, BRIT J HAEMATOL, V145, P151, DOI 10.1111/j.1365-2141.2008.07577.x
   ELIDRISSY ATH, 1991, EUR J PEDIATR, V150, P374, DOI 10.1007/BF01955944
   Gamba G, 2000, HAEMATOLOGICA, V85, P289
   HOLVOET P, 1986, THROMB HAEMOSTASIS, V56, P124
   Kos CA, 2007, AM J HEMATOL, V82, P363, DOI 10.1002/ajh.20829
   KYLE RA, 1995, SEMIN HEMATOL, V32, P45
   Maas C, 2008, J CLIN INVEST, V118, P3208, DOI [10.1172/JCI35424, 10.1172/JC135424]
   Mumford AD, 2000, BRIT J HAEMATOL, V110, P454, DOI 10.1046/j.1365-2141.2000.02183.x
   Sipe JD, 2010, AMYLOID, V17, P101, DOI 10.3109/13506129.2010.526812
   Sucker C, 2006, AM J KIDNEY DIS, V47, P947, DOI 10.1053/j.ajkd.2006.03.036
   TAKAHASHI H, 1986, AM J HEMATOL, V23, P153, DOI 10.1002/ajh.2830230210
   Uchiba M, 2009, AMYLOID, V16, P89, DOI 10.1080/13506120902879269
   Utz JP, 1996, ANN INTERN MED, V124, P407, DOI 10.7326/0003-4819-124-4-199602150-00004
NR 15
TC 6
Z9 6
U1 0
U2 1
PU INFORMA HEALTHCARE
PI LONDON
PA TELEPHONE HOUSE, 69-77 PAUL STREET, LONDON EC2A 4LQ, ENGLAND
SN 1350-6129
J9 AMYLOID
JI Amyloid-J. Protein Fold. Disord.
PD JUN
PY 2012
VL 19
IS 2
BP 61
EP 65
DI 10.3109/13506129.2012.663425
PG 5
WC Biochemistry & Molecular Biology; Medicine, General & Internal;
   Medicine, Research & Experimental
WE Science Citation Index Expanded (SCI-EXPANDED)
SC Biochemistry & Molecular Biology; General & Internal Medicine; Research
   & Experimental Medicine
GA 948SB
UT WOS:000304521800001
PM 22417630
DA 2024-04-28
ER

PT J
AU D'Aguanno, V
   Ralli, M
   Artico, M
   Russo, FY
   Scarpa, A
   Fiore, M
   Tirassa, P
   Severini, C
   de Vincentiis, M
   Greco, A
AF D'Aguanno, Vittorio
   Ralli, Massimo
   Artico, Marco
   Russo, Francesca Yoshie
   Scarpa, Alfonso
   Fiore, Marco
   Tirassa, Paola
   Severini, Cinzia
   de Vincentiis, Marco
   Greco, Antonio
TI Systemic Amyloidosis: a Contemporary Overview
SO CLINICAL REVIEWS IN ALLERGY & IMMUNOLOGY
LA English
DT Article
DE Systemic amyloidosis; Cardiac amyloidosis; Tafamidis; Proteasome
   inhibitor; Kinetic stabilization; Etanercept
ID LIGHT-CHAIN AMYLOIDOSIS; STEM-CELL TRANSPLANTATION; HIGH-DOSE MELPHALAN;
   BRAIN NATRIURETIC PEPTIDE; AL AMYLOIDOSIS; CARDIAC AMYLOIDOSIS; P
   COMPONENT; ALZHEIMERS-DISEASE; ORGAN INVOLVEMENT; HEREDITARY FIBRINOGEN
AB Amyloidosis constitutes a large spectrum of diseases characterized by an extracellular deposition of a fibrillar aggregate, generating insoluble and toxic amasses that may be deposited in tissues in bundles with an abnormal cross-beta-sheet conformation, known as amyloid. Amyloid may lead to a cell damage and an impairment of organ function. Several different proteins are recognized as able to produce amyloid fibrils with a different tissue tropism related to the molecular structure. The deposition of amyloid may occur as a consequence of the presence of an abnormal protein, caused by high plasma levels of a normal protein, or as a result of the aging process along with some environmental factors. Although amyloidosis is rare, amyloid deposits play a role in several conditions as degenerative diseases. Thus, the development of antiamyloid curative treatments may be a rational approach to treat neurodegenerative conditions like Alzheimer's disease in the future. Nowadays, novel treatment options are currently refined through controlled trials, as new drug targets and different therapeutic approaches have been identified and validated through modern advances in basic research. Fibril formation stabilizers, proteasome inhibitors, and immunotherapy revealed promising results in improving the outcomes of patients with systemic amyloidosis, and these novel algorithms will be effectively combined with current treatments based on chemotherapeutic regimens. The aim of this review is to provide an update on diagnosis and treatment for systemic amyloidosis.
C1 [D'Aguanno, Vittorio; Ralli, Massimo; Artico, Marco; Russo, Francesca Yoshie; Greco, Antonio] Sapienza Univ Rome, Dept Sense Organs, Viale Policlin 155, I-00186 Rome, Italy.
   [Scarpa, Alfonso] Univ San Giovanni di Dio & Ruggi Aragona, Dept Otolaryngol, Salerno, Italy.
   [Fiore, Marco; Tirassa, Paola; Severini, Cinzia] IBCN CNR, Inst Cell Biol & Neurobiol, Rome, Italy.
   [de Vincentiis, Marco] Sapienza Univ Rome, Dept Oral & Maxillofacial Sci, Rome, Italy.
C3 Sapienza University Rome; Consiglio Nazionale delle Ricerche (CNR);
   Istituto di Biologia Cellulare e Neurobiologia (IBCN-CNR); Sapienza
   University Rome
RP Ralli, M (corresponding author), Sapienza Univ Rome, Dept Sense Organs, Viale Policlin 155, I-00186 Rome, Italy.
EM massimo.ralli@uniroma1.it
RI Fiore, Marco/GLT-0780-2022; Pippi, Pippo/B-6112-2015; Severini,
   Cinzia/AAX-3569-2020; Greco, Antonio/AAP-4461-2020; Ralli,
   Massimo/E-1780-2018; Russo, Francesca Yoshie/HDN-9007-2022; Tirassa,
   Paola/F-7911-2015
OI Severini, Cinzia/0000-0002-6932-704X; Greco,
   Antonio/0000-0003-2926-9428; Russo, Francesca
   Yoshie/0000-0001-5244-2423; D'AGUANNO, VITTORIO/0000-0001-5682-1009;
   TIRASSA, PAOLA/0000-0002-8791-4424; fiore, marco/0000-0001-6806-9715;
   Ralli, Massimo/0000-0001-8776-0421; Scarpa, Alfonso/0000-0001-9219-6175
CR Ando Y, 1998, AMYLOID, V5, P288, DOI 10.3109/13506129809007303
   Bamberger ME, 2003, J NEUROSCI, V23, P2665
   Bhat A, 2010, CLIN REV ALLERG IMMU, V38, P97, DOI 10.1007/s12016-009-8163-9
   Bodin K, 2010, NATURE, V468, P93, DOI 10.1038/nature09494
   BONAR L, 1969, P SOC EXP BIOL MED, V131, P1373
   Booth DR, 1997, NATURE, V385, P787, DOI 10.1038/385787a0
   Brambilla F, 2012, BLOOD, V119, P1844, DOI 10.1182/blood-2011-07-365510
   Butterfield DA, 2001, TRENDS MOL MED, V7, P548, DOI 10.1016/S1471-4914(01)02173-6
   Buxbaum JN, 2000, ANNU REV MED, V51, P543, DOI 10.1146/annurev.med.51.1.543
   CHAMBERS RE, 1983, ANN RHEUM DIS, V42, P665, DOI 10.1136/ard.42.6.665
   Chiti F, 2006, ANNU REV BIOCHEM, V75, P333, DOI 10.1146/annurev.biochem.75.101304.123901
   Cohen AD., 2014, BLOOD, V124, P4741
   COHEN AS, 1959, NATURE, V183, P1202, DOI 10.1038/1831202a0
   Comenzo RL, 2012, LEUKEMIA, V26, P2317, DOI 10.1038/leu.2012.100
   Comenzo RL, 2001, BLOOD, V98, P714, DOI 10.1182/blood.V98.3.714
   Comenzo RL, 2002, BLOOD, V99, P4276, DOI 10.1182/blood.V99.12.4276
   Dinner S, 2013, HAEMATOLOGICA, V98, P1593, DOI 10.3324/haematol.2013.084574
   Dispenzieri A, 2004, J CLIN ONCOL, V22, P3751, DOI 10.1200/JCO.2004.03.029
   Dispenzieri A, 2003, LANCET, V361, P1787, DOI 10.1016/S0140-6736(03)13396-X
   Dispenzieri A, 2007, BLOOD, V109, P465, DOI 10.1182/blood-2006-07-032987
   Dubrey SW, 1997, HEART, V78, P74, DOI 10.1136/hrt.78.1.74
   Edwards CV, 2017, AMYLOID, V24, P58, DOI 10.1080/13506129.2017.1292900
   Falk RH, 2005, CIRCULATION, V112, P2047, DOI 10.1161/CIRCULATIONAHA.104.489187
   Foli A, 2011, AMYLOID, V18, P80, DOI 10.3109/13506129.2011.574354029
   Gertz MA, 2013, BONE MARROW TRANSPL, V48, P557, DOI 10.1038/bmt.2012.170
   Gertz MA, 2010, AMYLOID, V17, P48
   Gertz MA, 2005, AM J HEMATOL, V79, P319, DOI 10.1002/ajh.20381
   Gertz MA, 1999, MAYO CLIN PROC, V74, P490
   Gertz MA, 2016, J CLIN ONCOL, V34, P1097, DOI 10.1200/JCO.2015.63.6530
   Gharibyan AL, 2007, J MOL BIOL, V365, P1337, DOI 10.1016/j.jmb.2006.10.101
   Gillmore JD, 2001, LANCET, V358, P24, DOI 10.1016/S0140-6736(00)05252-1
   Gillmore JD, 2015, BRIT J HAEMATOL, V168, P207, DOI 10.1111/bjh.13156
   Gillmore JD, 2010, BLOOD, V115, P4313, DOI 10.1182/blood-2010-01-261750
   Gillmore JD, 2009, J AM SOC NEPHROL, V20, P444, DOI 10.1681/ASN.2008060614
   Glabe CG, 2006, NEUROLOGY, V66, pS74, DOI 10.1212/01.wnl.0000192103.24796.42
   GLENNER GG, 1974, ANNU REV MED, V25, P131, DOI 10.1146/annurev.me.25.020174.001023
   Hamour IM, 2008, AM J TRANSPLANT, V8, P1056, DOI 10.1111/j.1600-6143.2008.02162.x
   Hardy J, 2002, SCIENCE, V297, P353, DOI 10.1126/science.1072994
   Harris DL, 2000, J MOL RECOGNIT, V13, P198, DOI 10.1002/1099-1352(200007/08)13:4<198::AID-JMR499>3.0.CO;2-D
   Hartley DM, 1999, J NEUROSCI, V19, P8876, DOI 10.1523/JNEUROSCI.19-20-08876.1999
   Hawkins PN, 2003, J NEPHROL, V16, P443
   HAWKINS PN, 1990, NEW ENGL J MED, V323, P508, DOI 10.1056/NEJM199008233230803
   Herrera GA, 2010, ARCH PATHOL LAB MED, V134, P512, DOI 10.1043/1543-2165-134.4.512
   HOLMGREN G, 1993, LANCET, V341, P1113, DOI 10.1016/0140-6736(93)93127-M
   Hou X, 2007, FEBS J, V274, P1637, DOI 10.1111/j.1742-4658.2007.05712.x
   Hrncic R, 2000, AM J PATHOL, V157, P1239, DOI 10.1016/S0002-9440(10)64639-1
   HURLE MR, 1994, P NATL ACAD SCI USA, V91, P5446, DOI 10.1073/pnas.91.12.5446
   Jaccard A, 2007, NEW ENGL J MED, V357, P1083, DOI 10.1056/NEJMoa070484
   Jacobson DR, 1997, NEW ENGL J MED, V336, P466, DOI 10.1056/NEJM199702133360703
   Johnson SM, 2012, J MOL BIOL, V421, P185, DOI 10.1016/j.jmb.2011.12.060
   Kaplan B, 2009, BRIT J HAEMATOL, V144, P705, DOI 10.1111/j.1365-2141.2008.07522.x
   Kastritis E, 2016, BRIT J HAEMATOL, V172, P170, DOI 10.1111/bjh.13805
   Kastritis E, 2010, J CLIN ONCOL, V28, P1031, DOI 10.1200/JCO.2009.23.8220
   Kisilevsky R, 2007, AMYLOID, V14, P21, DOI 10.1080/13506120601116419
   Kumar S, 2012, J CLIN ONCOL, V30, P989, DOI 10.1200/JCO.2011.38.5724
   Lachmann HJ, 2007, NEW ENGL J MED, V356, P2361, DOI 10.1056/NEJMoa070265
   Lachmann HJ, 2006, CURR OPIN PHARMACOL, V6, P214, DOI 10.1016/j.coph.2005.10.005
   Lambert MP, 1998, P NATL ACAD SCI USA, V95, P6448, DOI 10.1073/pnas.95.11.6448
   Lee CC, 2012, BIOPHYS J, V102, P1059, DOI 10.1016/j.bpj.2012.01.039
   Leung N, 2012, BLOOD, V120, P4292, DOI 10.1182/blood-2012-07-445304
   Maceira AM, 2005, CIRCULATION, V111, P186, DOI 10.1161/01.CIR.0000152819.97857.9D
   Maleszewski JJ, 2015, CARDIOVASC PATHOL, V24, P343, DOI 10.1016/j.carpath.2015.07.008
   MCCUTCHEN SL, 1995, BIOCHEMISTRY-US, V34, P13527, DOI 10.1021/bi00041a032
   McLaurin J, 2000, J STRUCT BIOL, V130, P259, DOI 10.1006/jsbi.2000.4289
   Merlini G, 2003, NEW ENGL J MED, V349, P583, DOI 10.1056/NEJMra023144
   Merlini G, 2012, BLOOD, V119, P4343, DOI 10.1182/blood-2012-03-413112
   Mollee P, 2014, INTERN MED J, V44, P7, DOI 10.1111/imj.12288
   Nakamura T, 2010, CLIN RHEUMATOL, V29, P1395, DOI 10.1007/s10067-010-1469-4
   OZAKI S, 1994, CLIN IMMUNOL IMMUNOP, V71, P183, DOI 10.1006/clin.1994.1070
   Palladini G, 2003, CIRCULATION, V107, P2440, DOI 10.1161/01.CIR.0000068314.02595.B2
   Palladini G, 2005, BLOOD, V105, P2949, DOI 10.1182/blood-2004-08-3231
   Palladini G, 2014, HAEMATOLOGICA, V99, P743, DOI 10.3324/haematol.2013.095463
   Palladini G, 2012, J CLIN ONCOL, V30, P4541, DOI 10.1200/JCO.2011.37.7614
   Palladini G, 2010, BLOOD, V116, P3426, DOI 10.1182/blood-2010-05-286567
   Pepys MB, 2006, ANNU REV MED, V57, P223, DOI 10.1146/annurev.med.57.121304.131243
   Pepys MB, 2002, NATURE, V417, P254, DOI 10.1038/417254a
   PEPYS MB, 1994, P NATL ACAD SCI USA, V91, P5602, DOI 10.1073/pnas.91.12.5602
   PEPYS MB, 1993, NATURE, V362, P553, DOI 10.1038/362553a0
   Pepys MB, 1997, AMYLOID, V4, P274, DOI 10.3109/13506129709003838
   Perfetti V, 2002, BLOOD, V100, P948, DOI 10.1182/blood-2002-01-0114
   Perfetti V, 2012, BLOOD, V119, P144, DOI 10.1182/blood-2011-05-355784
   Pettersson T, 2008, EXPERT OPIN PHARMACO, V9, P2117, DOI [10.1517/14656566.9.12.2117, 10.1517/14656566.9.12.2117 ]
   Pettersson T, 2012, ANN MED, V44, P109, DOI 10.3109/07853890.2010.548399
   Pinney JH, 2013, J AM HEART ASSOC, V2, DOI 10.1161/JAHA.113.000098
   Reilly MM, 1996, BRAIN PATHOL, V6, P163, DOI 10.1111/j.1750-3639.1996.tb00798.x
   Renz M, 2016, AMYLOID, V23, P168, DOI 10.1080/13506129.2016.1205974
   Richards DB, 2015, NEW ENGL J MED, V373, P1106, DOI 10.1056/NEJMoa1504942
   Rogers J, 1996, NEUROBIOL AGING, V17, P681, DOI 10.1016/0197-4580(96)00115-7
   Sanchorawala V, 2005, BONE MARROW TRANSPL, V36, P597, DOI 10.1038/sj.bmt.1705106
   Sanchorawala V, 2017, BLOOD, V130, P597, DOI 10.1182/blood-2017-03-771220
   Saraiva MJM, 2002, NEW ENGL J MED, V346, P1818, DOI 10.1056/NEJM200206063462312
   Saraiva MJM, 2001, FEBS LETT, V498, P201, DOI 10.1016/S0014-5793(01)02480-2
   Sattianayagam PT, 2012, J INTERN MED, V272, P36, DOI 10.1111/j.1365-2796.2011.02470.x
   Sawaya MR, 2007, NATURE, V447, P453, DOI 10.1038/nature05695
   Schönland SO, 2012, BLOOD, V119, P488, DOI 10.1182/blood-2011-06-358507
   Sekijima Y, 2006, AMYLOID, V13, P236, DOI 10.1080/13506120600960882
   Sekijima Y, 2011, HUM PATHOL, V42, P1785, DOI 10.1016/j.humpath.2011.03.004
   Shi JR, 2010, P NATL ACAD SCI USA, V107, P4188, DOI 10.1073/pnas.0912263107
   Skinner M, 2004, ANN INTERN MED, V140, P85, DOI 10.7326/0003-4819-140-2-200401200-00008
   Solomon A, 2003, CLIN CANCER RES, V9, p3831S
   Sousa MM, 2001, AM J PATHOL, V159, P1993
   Stevens FJ, 2000, AMYLOID, V7, P200, DOI 10.3109/13506120009146835
   Stevens FJ, 2000, CELL MOL LIFE SCI, V57, P441, DOI 10.1007/PL00000706
   TAN SY, 1994, HISTOPATHOLOGY, V25, P403, DOI 10.1111/j.1365-2559.1994.tb00001.x
   Tanskanen M, 2008, ANN MED, V40, P232, DOI 10.1080/07853890701842988
   Cibeira MT, 2011, BLOOD, V118, P4346, DOI 10.1182/blood-2011-01-330738
   Tutaj M, 2007, J AUTOIMMUN, V28, P208, DOI 10.1016/j.jaut.2007.02.017
   Tuzovic M, 2017, CURR ONCOL REP, V19, DOI 10.1007/s11912-017-0607-4
   Valleix S, 2002, KIDNEY INT, V61, P907, DOI 10.1046/j.1523-1755.2002.00205.x
   Verdone G, 2002, PROTEIN SCI, V11, P487, DOI 10.1110/ps.29002
   Wall JS, 2012, PLOS ONE, V7, DOI 10.1371/journal.pone.0052686
   Wall JS, 2010, BLOOD, V116, P2241, DOI 10.1182/blood-2010-03-273797
   Walsh DM, 2002, NATURE, V416, P535, DOI 10.1038/416535a
   Wechalekar ADGJ, 2012, INT AM S GRON NETH
   Wechalekar AD, 2007, BLOOD, V109, P457, DOI 10.1182/blood-2006-07-035352
   Wechalekar AD, 2016, LANCET, V387, P2641, DOI 10.1016/S0140-6736(15)01274-X
   Wechalekar AD, 2015, BRIT J HAEMATOL, V168, P186, DOI 10.1111/bjh.13155
   Westermark GT, 2009, FEBS LETT, V583, P2685, DOI 10.1016/j.febslet.2009.04.026
   Williams TL, 2011, FEBS J, V278, P3905, DOI 10.1111/j.1742-4658.2011.08228.x
   Yan SD, 2000, NAT MED, V6, P643, DOI 10.1038/76216
   ZAHEDI K, 1991, INFLAMMATION, V15, P1, DOI 10.1007/BF00917905
NR 121
TC 14
Z9 16
U1 1
U2 6
PU HUMANA PRESS INC
PI TOTOWA
PA 999 RIVERVIEW DRIVE SUITE 208, TOTOWA, NJ 07512 USA
SN 1080-0549
EI 1559-0267
J9 CLIN REV ALLERG IMMU
JI Clin. Rev. Allergy Immunol.
PD DEC
PY 2020
VL 59
IS 3
SI SI
BP 304
EP 322
DI 10.1007/s12016-019-08759-4
PG 19
WC Allergy; Immunology
WE Science Citation Index Expanded (SCI-EXPANDED)
SC Allergy; Immunology
GA PC2FS
UT WOS:000596823700004
PM 31376044
DA 2024-04-28
ER

PT J
AU Kuroda, T
   Tanabe, N
   Hasegawa, E
   Wakamatsu, A
   Nozawa, Y
   Sato, H
   Nakatsue, T
   Wada, Y
   Ito, Y
   Imai, N
   Ueno, M
   Nakano, M
   Narita, I
AF Kuroda, Takeshi
   Tanabe, Naohito
   Hasegawa, Eriko
   Wakamatsu, Ayako
   Nozawa, Yukiko
   Sato, Hiroe
   Nakatsue, Takeshi
   Wada, Yoko
   Ito, Yumi
   Imai, Naofumi
   Ueno, Mitsuhiro
   Nakano, Masaaki
   Narita, Ichiei
TI Significant association between renal function and area of amyloid
   deposition in kidney biopsy specimens in both AA amyloidosis associated
   with rheumatoid arthritis and AL amyloidosis
SO AMYLOID-JOURNAL OF PROTEIN FOLDING DISORDERS
LA English
DT Article
DE AA amyloidosis; rheumatoid arthritis; AL amyloidosis; renal function;
   renal biopsy
ID SYSTEMIC AMYLOIDOSIS; SECONDARY; MORTALITY; SURVIVAL; INVOLVEMENT;
   DISEASE; DEATH
AB The kidney is a major target organ for systemic amyloidosis, which results in proteinuria and an elevated serum creatinine level. The clinical manifestations and precursor proteins of amyloid A (AA) and light-chain (AL) amyloidosis are different, and the renal damage due to amyloid deposition also seems to differ. The purpose of this study was to clarify haw the difference in clinical features between AA and AL amyloidosis are explained by the difference in the amount and distribution of amyloid deposition in the renal tissues.
   A total of 119 patients participated: 58 patients with an established diagnosis of AA amyloidosis (AA group) and 61 with AL amyloidosis (AL group). We retrospectively investigated the correlation between clinical data, pathological manifestations, and the area occupied by amyloid in renal biopsy specimens. In most of the renal specimens the percentage area occupied by amyloid was less than 10%. For statistical analyses, the percentage area of amyloid deposition was transformed to a common logarithmic value (Log(10)%amyloid). The results of sex-, age-, and Log(10)%amyloid-adjusted analyses showed that systolic blood pressure (SBP) was higher in the AA group. In terms of renal function parameters, serum creatinine, creatinine clearance (Ccr) and estimated glomerular filtration rate (eGFR) indicated significant renal impairment in the AA group, whereas urinary protein indicated significant renal impairment in the AL group. Pathological examinations revealed amyloid was predominantly deposited at glomerular basement membrane (GBM) and easily transferred to the mesangial area in the AA group, and it was predominantly deposited at in the AL group. The degree of amyloid deposition in the glomerular capillary was significantly more severe in AL group. The frequency of amyloid deposits in extraglomerular mesangium was not significantly different between the two groups, but in AA group, the degree amyloid deposition was significantly more severe, and the deposition pattern in the glomerulus was nodular. Nodular deposition in extraglomerular mesangium leads to renal impairment in AA group.
   There are significant differences between AA and AL amyloidosis with regard to the renal function, especially in terms of Ccr, eGFR and urinary protein, even after Log10%amyloid was adjusted; showing that these inter-group differences in renal function would not be depend on the amount of renal amyloid deposits. These differences could be explained by the difference in distribution and morphological pattern of amyloid deposition in the renal tissue.
C1 [Kuroda, Takeshi; Hasegawa, Eriko; Wakamatsu, Ayako; Nozawa, Yukiko; Sato, Hiroe; Nakatsue, Takeshi; Wada, Yoko; Ito, Yumi; Imai, Naofumi; Narita, Ichiei] Niigata Univ, Grad Sch Med & Dent Sci, Div Clin Nephrol & Rheumatol, Kidney Res Ctr, Niigata, Japan.
   [Tanabe, Naohito] Univ Niigata Prefecture, Dept Hlth & Nutr, Fac Human Life Studies, Niigata, Japan.
   [Ueno, Mitsuhiro] Joetsu Univ Educ, Univ Hlth Ctr, Niigata, Japan.
   [Nakano, Masaaki] Niigata Univ, Dept Med Technol, Sch Hlth Sci, Fac Med, Niigata, Japan.
C3 Niigata University; University Niigata Prefecture; Joetsu University
   Education; Niigata University
RP Kuroda, T (corresponding author), Niigata Univ, Div Clin Nephrol & Rheumatol, Kidney Res Ctr, Chuo Ku, 1-757 Asahimachi Dori, Niigata 9518510, Japan.
EM kurodat@med.niigata-u.ac.jp
RI Narita, Ichiei/G-5204-2017
OI Narita, Ichiei/0000-0001-7692-3096
FU JSPS KAKENHI [JP12345678]; Amyloidosis Research Committee of the
   Ministry of Health, Labour and Welfare, Japan [17K09973]; Niigata
   University; Grants-in-Aid for Scientific Research [17K09973] Funding
   Source: KAKEN
FX This work was supported by a grant for Yukjin Kikin, Niigata University,
   JSPS KAKENHI Grant Number JP12345678, and a grant from the Amyloidosis
   Research Committee of the Ministry of Health, Labour and Welfare, Japan
   [Grant Number 17K09973].
CR ARNETT FC, 1988, ARTHRITIS RHEUM, V31, P315, DOI 10.1002/art.1780310302
   Baecklund E, 2006, ARTHRITIS RHEUM, V54, P692, DOI 10.1002/art.21675
   Bergesio F, 2008, NEPHROL DIAL TRANSPL, V23, P941, DOI 10.1093/ndt/gfm684
   Cunnane G, 1999, BEST PRACT RES CL RH, V13, P615, DOI 10.1053/berh.1999.0049
   DIKMAN SH, 1981, HUM PATHOL, V12, P160, DOI 10.1016/S0046-8177(81)80103-7
   Falk RH, 1977, NEW ENGL J MED, V337, P898
   GERTZ MA, 1991, MEDICINE, V70, P246, DOI 10.1097/00005792-199107000-00002
   Gillmore JD, 2001, LANCET, V358, P24, DOI 10.1016/S0140-6736(00)05252-1
   Husby G, 1988, Adv Exp Med Biol, V243, P185
   Imai E, 2007, AM J KIDNEY DIS, V50, P927, DOI 10.1053/j.ajkd.2007.09.004
   Joss N, 2000, QJM-MON J ASSOC PHYS, V93, P535, DOI 10.1093/qjmed/93.8.535
   Kuroda T, 2006, RHEUMATOL INT, V26, P1147, DOI 10.1007/s00296-006-0204-6
   Kuroda T, 2006, CLIN RHEUMATOL, V25, P498, DOI 10.1007/s10067-005-0079-z
   Kuroda T, 2012, BMC NEPHROL, V13, DOI 10.1186/1471-2369-13-118
   Kuroda T, 2012, RHEUMATOL INT, V32, P3155, DOI 10.1007/s00296-011-2148-8
   Maradit-Kremers H, 2005, ARTHRITIS RHEUM-US, V52, P722, DOI 10.1002/art.20878
   NAKAMOTO Y, 1984, CLIN NEPHROL, V22, P188
   Nakano M, 1998, CLIN NEPHROL, V50, P154
   Nishi S, 2008, CLIN EXP NEPHROL, V12, P93, DOI 10.1007/s10157-007-0008-3
   NOLTING SF, 1981, HUM PATHOL, V12, P724, DOI 10.1016/S0046-8177(81)80174-8
   Okuda Y, 1997, ANN RHEUM DIS, V56, P535, DOI 10.1136/ard.56.9.535
   Osawa Yutaka, 2004, Clin Exp Nephrol, V8, P127
   SHIIKI H, 1989, NEPHRON, V53, P27, DOI 10.1159/000185697
   SUZUKI A, 1994, J RHEUMATOL, V21, P33
   Tanaka F, 2003, CLIN EXP RHEUMATOL, V21, P343
   Ueno T, 2012, NEPHROL DIAL TRANSPL, V27, P633, DOI 10.1093/ndt/gfr357
   Watson DJ, 2003, J RHEUMATOL, V30, P1196
   Young A, 2007, RHEUMATOLOGY, V46, P350, DOI 10.1093/rheumatology/kel253
NR 28
TC 9
Z9 9
U1 0
U2 6
PU TAYLOR & FRANCIS LTD
PI ABINGDON
PA 2-4 PARK SQUARE, MILTON PARK, ABINGDON OR14 4RN, OXON, ENGLAND
SN 1350-6129
EI 1744-2818
J9 AMYLOID
JI Amyloid-J. Protein Fold. Disord.
PY 2017
VL 24
IS 2
BP 123
EP 130
DI 10.1080/13506129.2017.1338565
PG 8
WC Biochemistry & Molecular Biology; Medicine, General & Internal;
   Medicine, Research & Experimental
WE Science Citation Index Expanded (SCI-EXPANDED)
SC Biochemistry & Molecular Biology; General & Internal Medicine; Research
   & Experimental Medicine
GA FB6EU
UT WOS:000406234900009
PM 28613962
DA 2024-04-28
ER

PT J
AU Wu, Y
   Pu, CL
   Zhu, WC
   He, CB
   Fei, JL
   Hu, HJ
AF Wu, Yan
   Pu, Cailing
   Zhu, Wenchao
   He, Chengbin
   Fei, Jingle
   Hu, Hongjie
TI A Risk Score to Diagnose Cardiac Involvement and Provide Prognosis
   Information in Patients at Risk of Cardiac Light-Chain Amyloidosis
SO FRONTIERS IN CARDIOVASCULAR MEDICINE
LA English
DT Article
DE low QRS voltage; pericardial effusion; strain; prognosis; diagnosis;
   cardiac amyloidosis -AL type; late gadolinium enhanced imaging
ID CARDIOVASCULAR MAGNETIC-RESONANCE; HYPERTROPHIC CARDIOMYOPATHY; SYSTEMIC
   AMYLOIDOSIS; ORGAN INVOLVEMENT; AL AMYLOIDOSIS; MORTALITY; CONSENSUS;
   UTILITY; BIOPSY
AB BackgroundCardiac light-chain amyloidosis (AL CA) portends poor prognosis. Contrast cardiac magnetic resonance (CMR) with late gadolinium enhancement (LGE) imaging is an important tool in recognizing AL CA. But contraindications to contrast CMR would significantly restrict its clinical application value. Our study aims to construct a convenient risk score to help identify cardiac involvement in patients at risk of AL CA. Moreover, we also investigate whether this risk score could provide prognosis information. Materials and MethodsSixty-three patients at risk of AL CA were retrospectively included in our study. Basic clinical characters, lab results, 12-lead electrocardiogram data, and cardiac magnetic resonance image data were collected. AL CA was diagnosed according to typical CA LGE pattern. Logistic analysis was used to figure out predictive parameters of AL CA and their beta coefficients, further constructing the risk score. Receiver operating characteristics (ROC) curve was used to find the cut-off point best distinguishing AL CA+ from AL CA-patients. Bootstrapping was used for internal validation. All patients were divided into high-risk and low-risk group according to the diagnostic cut-off point, and followed up for survival information. Kaplan-Meier plots and log-rank test were performed to analyze if this score had prognostic value. ResultsThe risk score finally consisted of 4 parameters: pericardial effusion (PE) (1 point), low electrocardiographic QRS voltages (LQRSV) (1 point), CMR-derived impaired global radial strain (GRS) (<15.14%) (1 point) and increased left ventricular maximum wall thickness (LVMWT) (>13 mm) (2 points). Total score ranged from 0 to 5 points. A cut-off point of 1.5 showed highest accuracy in diagnosing AL CA with an AUC of 0.961 (95% CI: 0.924-0.997, sensitivity: 90.6%, specificity: 83.9%). Kaplan-Meier plots and log-rank test showed that the high-risk group had significantly poor overall survival rates. ConclusionIn patients at risk of AL CA, a risk score incorporating the presence of PE, LQRSV, and CMR-derived impaired GRS and increased LVMWT is predictive of a diagnosis of AL CA by LGE criteria. This risk score may be helpful especially when contrast CMR is not available or contraindicated, and further studies should be considered to validate this score.
C1 [Wu, Yan; Pu, Cailing; Zhu, Wenchao; He, Chengbin; Hu, Hongjie] Zhejiang Univ, Sir Run Run Shaw Hosp, Sch Med, Dept Radiol, Hangzhou, Peoples R China.
   [Fei, Jingle] Lishui Cent Hosp, Dept Radiol, Lishui, Peoples R China.
C3 Zhejiang University
RP Hu, HJ (corresponding author), Zhejiang Univ, Sir Run Run Shaw Hosp, Sch Med, Dept Radiol, Hangzhou, Peoples R China.
EM hongjiehu@zju.edu.cn
CR Agha AM, 2021, FRONT CARDIOVASC MED, V8, DOI 10.3389/fcvm.2021.626414
   Banypersad SM, 2012, J AM HEART ASSOC, V1, DOI 10.1161/JAHA.111.000364
   Baxi AJ, 2016, RADIOGRAPHICS, V36, P335, DOI 10.1148/rg.2016150137
   Ben Ayed H, 2019, OPEN FORUM INFECT DI, V6, DOI 10.1093/ofid/ofz103
   Berk JL, 2003, CHEST, V124, P969, DOI 10.1378/chest.124.3.969
   Bhatti S, 2016, EUR HEART J-CARD IMG, V17, P970, DOI 10.1093/ehjci/jew101
   Binder C, 2021, CLIN RES CARDIOL, V110, P532, DOI 10.1007/s00392-020-01698-7
   Bollée G, 2008, CLIN J AM SOC NEPHRO, V3, P375, DOI 10.2215/CJN.02470607
   Camilli M, 2021, EXPERT REV HEMATOL, V14, P1115, DOI 10.1080/17474086.2021.2003704
   Castiglione V, 2021, EUR J HEART FAIL, V23, P217, DOI 10.1002/ejhf.2113
   Cohen OC, 2022, EUR HEART J, V43, P333, DOI 10.1093/eurheartj/ehab507
   Cooper LT, 2007, EUR HEART J, V28, P3076, DOI 10.1093/eurheartj/ehm456
   Damy T, 2016, AMYLOID, V23, P194, DOI 10.1080/13506129.2016.1221815
   De la Torre A, 2021, CL LYMPH MYELOM LEUK, V21, pE946, DOI 10.1016/j.clml.2021.07.003
   Dorbala S, 2020, JACC-CARDIOVASC IMAG, V13, P1368, DOI 10.1016/j.jcmg.2019.07.015
   Duncan AE, 2014, ANESTH ANALG, V118, P525, DOI 10.1213/ANE.0000000000000088
   Ferrari R, 2015, EUR J HEART FAIL, V17, P665, DOI 10.1002/ejhf.304
   Fontana M, 2015, CIRCULATION, V132, P1570, DOI 10.1161/CIRCULATIONAHA.115.016567
   Gertz MA, 2005, AM J HEMATOL, V79, P319, DOI 10.1002/ajh.20381
   Huang X H, 2021, Zhonghua Yi Xue Za Zhi, V101, P1631, DOI 10.3760/cma.j.cn112137-20210425-00994
   Jain A, 2010, AM HEART J, V159, P652, DOI 10.1016/j.ahj.2009.12.035
   Jhaveri T, 2018, AMYLOID, V25, P139, DOI 10.1080/13506129.2018.1449104
   Jost G, 2019, RADIOLOGY, V290, P340, DOI 10.1148/radiol.2018180135
   Karamitsos TD, 2013, JACC-CARDIOVASC IMAG, V6, P488, DOI 10.1016/j.jcmg.2012.11.013
   Kharoubi M, 2021, ESC HEART FAIL, V8, P5501, DOI 10.1002/ehf2.13652
   Kristen AV, 2007, J HEART LUNG TRANSPL, V26, P1313, DOI 10.1016/j.healun.2007.09.014
   Maimaituxun G, 2021, FRONT CARDIOVASC MED, V7, DOI 10.3389/fcvm.2020.607825
   Martini N, 2020, J CARDIOVASC MAGN R, V22, DOI 10.1186/s12968-020-00690-4
   McDonald RJ, 2018, RADIOLOGY, V289, P517, DOI 10.1148/radiol.2018181151
   Mohty D, 2013, ARCH CARDIOVASC DIS, V106, P528, DOI 10.1016/j.acvd.2013.06.051
   Muchtar E, 2017, BLOOD, V129, P2111, DOI 10.1182/blood-2016-11-751628
   Mussinelli R, 2013, ANN NONINVAS ELECTRO, V18, P271, DOI 10.1111/anec.12036
   Nwabuo CC, 2020, CURR HYPERTENS REP, V22, DOI 10.1007/s11906-020-1017-9
   Plana JC, 2014, EUR HEART J-CARD IMG, V15, P1063, DOI 10.1093/ehjci/jeu192
   Rahman JE, 2004, J AM COLL CARDIOL, V43, P410, DOI 10.1016/j.jacc.2003.08.043
   Rapezzi C, 2009, CIRCULATION, V120, P1203, DOI 10.1161/CIRCULATIONAHA.108.843334
   Rodrigues JCL, 2017, EUR RADIOL, V27, P1125, DOI 10.1007/s00330-016-4468-2
   Schulz-Menger J, 2020, J CARDIOVASC MAGN R, V22, DOI 10.1186/s12968-020-00610-6
   Seward JB, 2010, J AM COLL CARDIOL, V55, P1769, DOI 10.1016/j.jacc.2009.12.040
   Sharma S, 2021, AM J CARDIOL, V146, P89, DOI 10.1016/j.amjcard.2021.01.026
   Staron A, 2021, BLOOD CANCER J, V11, DOI 10.1038/s41408-021-00529-w
   Syed IS, 2010, JACC-CARDIOVASC IMAG, V3, P155, DOI 10.1016/j.jcmg.2009.09.023
   Tadic M, 2021, DIAGNOSTICS, V11, DOI 10.3390/diagnostics11060954
   Valentini F, 2022, EUR J PREV CARDIOL, V29, P1177, DOI 10.1093/eurjpc/zwaa027
   Yabe M, 2021, AM J SURG PATHOL, V45, P939, DOI 10.1097/PAS.0000000000001684
   Yuda S, 2015, INTERNAL MED, V54, P1833, DOI 10.2169/internalmedicine.54.3500
   Zhang H, 2020, FRONT ENDOCRINOL, V11, DOI 10.3389/fendo.2020.00326
NR 47
TC 2
Z9 3
U1 1
U2 6
PU FRONTIERS MEDIA SA
PI LAUSANNE
PA AVENUE DU TRIBUNAL FEDERAL 34, LAUSANNE, CH-1015, SWITZERLAND
SN 2297-055X
J9 FRONT CARDIOVASC MED
JI Front. Cardiovasc. Med.
PD MAR 9
PY 2022
VL 9
AR 817456
DI 10.3389/fcvm.2022.817456
PG 9
WC Cardiac & Cardiovascular Systems
WE Science Citation Index Expanded (SCI-EXPANDED)
SC Cardiovascular System & Cardiology
GA 0E1MU
UT WOS:000776449400001
PM 35355963
OA Green Published, gold
DA 2024-04-28
ER

PT J
AU Kastritis, E
   Dimopoulos, MA
AF Kastritis, Efstathios
   Dimopoulos, Meletios A.
TI Recent advances in the management of AL Amyloidosis
SO BRITISH JOURNAL OF HAEMATOLOGY
LA English
DT Review
DE light chains; monoclonal antibodies; mass spectrometry; heart failure;
   immunoglobulins
ID IMMUNOGLOBULIN LIGHT-CHAIN; STEM-CELL TRANSPLANTATION; HIGH-DOSE
   MELPHALAN; SYSTEMIC AMYLOIDOSIS; MULTIPLE-MYELOMA; STAGING SYSTEM; PHASE
   1/2; TRANSLOCATION T(11/14); CARDIAC BIOMARKERS; PROGNOSTIC-FACTOR
AB Immunoglobulin light chain (AL) amyloidosis, the most common of the systemic amyloidosis, is characterized by the deposition of amyloid fibrils that derive from the aggregation of misfolded monoclonal immunoglobulin light chains. Amyloid fibrils disrupt tissue architecture and the pre-fibril oligomers are directly toxic to myocardiac cells, causing cardiac dysfunction. The lethal consequences of AL amyloidosis are due to the toxic product and not due to the malignant behaviour of the plasma cell clone; however, the characteristics of this clone are associated with long-term prognosis. Early and accurate diagnosis is the key to effective management, but is challenging. Modern chemotherapy options (including autologous transplantation, bortezomib, lenalidomide) have improved the outcomes of patients at low or intermediate risk, but the prognosis of patients with severe cardiac dysfunction is still poor. Therapies targeting amyloid deposits and the amyloidogenic process are under investigation and offer promise for better future treatments.
C1 [Kastritis, Efstathios; Dimopoulos, Meletios A.] Natl & Kapodistrian Univ Athens, Sch Med, Dept Clin Therapeut, Athens 11528, Greece.
C3 Athens Medical School; National & Kapodistrian University of Athens
RP Kastritis, E (corresponding author), Alexandra Hosp, 80 Vassilisis Sofias Ave, Athens 11528, Greece.
EM ekastritis@gmail.com
RI Kastritis, Efstathios/AAD-3656-2019; Dimopoulos, Meletios
   Athanasios/AAD-4130-2019; Kastritis, Efstathios/AAE-4483-2020
OI Kastritis, Efstathios/0000-0001-8191-5832; Dimopoulos,
   Meletios/0000-0001-8990-3254
CR Abraham RS, 2005, BLOOD, V105, P794, DOI 10.1182/blood-2004-04-1424
   Bochtler T, 2015, J CLIN ONCOL, V33, P1371, DOI 10.1200/JCO.2014.57.4947
   Bochtler T, 2014, AMYLOID, V21, P9, DOI 10.3109/13506129.2013.854766
   Bochtler T, 2011, BLOOD, V117, P3809, DOI 10.1182/blood-2010-02-268987
   Bodin K, 2010, NATURE, V468, P93, DOI 10.1038/nature09494
   Brambilla F, 2012, BLOOD, V119, P1844, DOI 10.1182/blood-2011-07-365510
   Brenner DA, 2004, CIRC RES, V94, P1008, DOI 10.1161/01.RES.0000126569.75419.74
   Bryce AH, 2009, HAEMATOL-HEMATOL J, V94, P380, DOI 10.3324/haematol.13369
   Cibeira MT, 2015, BRIT J HAEMATOL, V170, P804, DOI 10.1111/bjh.13500
   Cohen AD., 2014, BLOOD, V124, P4741
   de Larrea CF, 2015, BLOOD, V125, P2239, DOI 10.1182/blood-2014-11-609883
   Dember LM, 2007, NEW ENGL J MED, V356, P2349, DOI 10.1056/NEJMoa065644
   Dey BR, 2010, TRANSPLANTATION, V90, P905, DOI 10.1097/TP.0b013e3181f10edb
   Dingli D, 2010, NEUROLOGY, V74, P913, DOI 10.1212/WNL.0b013e3181d55f4d
   Dinner S, 2013, HAEMATOLOGICA, V98, P1593, DOI 10.3324/haematol.2013.084574
   Diomede L, 2014, BLOOD, V123, P3543, DOI 10.1182/blood-2013-10-525634
   Dispenzieri A, 2004, J CLIN ONCOL, V22, P3751, DOI 10.1200/JCO.2004.03.029
   Dispenzieri A, 2013, BONE MARROW TRANSPL, V48, P1302, DOI 10.1038/bmt.2013.53
   Dispenzieri A, 2007, BLOOD, V109, P465, DOI 10.1182/blood-2006-07-032987
   Dispenzieri A, 2012, BLOOD, V119, P5397, DOI 10.1182/blood-2012-02-413161
   Dispenzieri A, 2010, AM J HEMATOL, V85, P757, DOI 10.1002/ajh.21822
   Dubrey SW, 2011, QJM-INT J MED, V104, P957, DOI 10.1093/qjmed/hcr105
   Foli A, 2011, AMYLOID, V18, P80, DOI 10.3109/13506129.2011.574354029
   Gertz MA, 2013, BONE MARROW TRANSPL, V48, P557, DOI 10.1038/bmt.2012.170
   Gertz MA, 2004, BONE MARROW TRANSPL, V34, P1025, DOI 10.1038/sj.bmt.1704691
   Gertz MA, 2005, AM J HEMATOL, V79, P319, DOI 10.1002/ajh.20381
   GERTZ MA, 1988, AM J MED, V85, P73, DOI 10.1016/0002-9343(88)90505-0
   GERTZ MA, 1989, BLOOD, V74, P1108
   GERTZ MA, 1988, ARCH INTERN MED, V148, P929, DOI 10.1001/archinte.148.4.929
   Gertz MA, 2008, HAEMATOL-HEMATOL J, V93, P1402, DOI 10.3324/haematol.12982
   Gertz MA, 2015, J CLIN ONCOL, V33
   Gertz MA, 2010, LEUKEMIA LYMPHOMA, V51, P2181, DOI 10.3109/10428194.2010.524329
   Gillmore JD, 2010, BRIT J HAEMATOL, V148, P760, DOI 10.1111/j.1365-2141.2009.08036.x
   Gilstrap LG, 2014, J HEART LUNG TRANSPL, V33, P149, DOI 10.1016/j.healun.2013.09.004
   Guan J, 2014, EMBO MOL MED, V6, P1493, DOI 10.15252/emmm.201404190
   HAWKINS PN, 1990, NEW ENGL J MED, V323, P508, DOI 10.1056/NEJM199008233230803
   Hegenbart U, 2014, HAEMATOLOGICA, V99, P504
   Jaccard A, 2007, NEW ENGL J MED, V357, P1083, DOI 10.1056/NEJMoa070484
   Jaccard A, 2014, HAEMATOLOGICA, V99, P1479, DOI 10.3324/haematol.2014.104109
   Kastritis E, 2015, BLOOD CANCER J, V5, DOI 10.1038/bcj.2015.45
   Kastritis E, 2007, HAEMATOLOGICA, V92, P1351, DOI 10.3324/haematol.11325
   Kastritis E, 2015, AM J HEMATOL, V90, pE60, DOI 10.1002/ajh.23936
   Kastritis E, 2014, BLOOD, V124, DOI 10.1182/blood.V124.21.35.35
   Kastritis E, 2012, BLOOD, V119, P5384, DOI 10.1182/blood-2011-12-396903
   Kastritis E, 2010, BRIT J HAEMATOL, V150, P587, DOI 10.1111/j.1365-2141.2010.08288.x
   Kastritis E, 2010, J CLIN ONCOL, V28, P1031, DOI 10.1200/JCO.2009.23.8220
   Kourelis TV, 2014, AM J HEMATOL, V89, P1051, DOI 10.1002/ajh.23827
   Kourelis TV, 2013, J CLIN ONCOL, V31, P4319, DOI 10.1200/JCO.2013.50.8499
   Kumar S, 2012, J CLIN ONCOL, V30, P989, DOI 10.1200/JCO.2011.38.5724
   Kumar SK, 2012, BLOOD, V119, P4860, DOI 10.1182/blood-2012-01-407791
   Landau H, 2013, LEUKEMIA, V27, P823, DOI 10.1038/leu.2012.274
   Liao RL, 2001, CIRCULATION, V104, P1594, DOI 10.1161/circ.104.14.1594
   Lin G, 2013, J CARDIOVASC ELECTR, V24, P793, DOI 10.1111/jce.12123
   Lock RJ, 2013, ANN CLIN BIOCHEM, V50, P255, DOI 10.1177/0004563212473447
   Loustaud-Ratti V, 2011, AMYLOID, V18, P19, DOI 10.3109/13506129.2010.543443
   Mahmood S, 2014, BLOOD, V124, P3025, DOI 10.1182/blood-2014-06-580720
   Mereles D, 2010, CLIN RES CARDIOL, V99, P483, DOI 10.1007/s00392-010-0142-x
   Merlini G, 2003, NEW ENGL J MED, V349, P583, DOI 10.1056/NEJMra023144
   Merlini G, 2014, BLOOD, V124, DOI 10.1182/blood.V124.21.3450.3450
   Merlini G, 2014, EXPERT REV HEMATOL, V7, P143, DOI 10.1586/17474086.2014.858594
   Mikhael JR, 2012, BLOOD, V119, P4391, DOI 10.1182/blood-2011-11-390930
   Mishra S, 2013, AM J PHYSIOL-HEART C, V305, pH95, DOI 10.1152/ajpheart.00186.2013
   Monis GF, 2006, AM J PATHOL, V169, P1939, DOI 10.2353/ajpath.2006.060183
   Moreau P, 2010, BLOOD, V116, P4777, DOI 10.1182/blood-2010-07-294405
   Palladini G, 2005, BLOOD, V105, P2949, DOI 10.1182/blood-2004-08-3231
   Palladini G, 2004, BLOOD, V103, P2936, DOI 10.1182/blood-2003-08-2788
   Palladini G, 2014, LEUKEMIA, V28, P2311, DOI 10.1038/leu.2014.227
   Palladini G, 2001, PACE, V24, P1228, DOI 10.1046/j.1460-9592.2001.01228.x
   Palladini G, 2015, BLOOD, V126, P612, DOI 10.1182/blood-2015-01-620302
   Palladini G, 2014, BLOOD, V124, P2325, DOI 10.1182/blood-2014-04-570010
   Palladini G, 2013, BLOOD, V122, DOI 10.1182/blood.V122.21.1985.1985
   Palladini G, 2014, HAEMATOLOGICA, V99, P743, DOI 10.3324/haematol.2013.095463
   Palladini G, 2012, BLOOD, V120, DOI 10.1182/blood.V120.21.4057.4057
   Palladini G, 2012, J CLIN ONCOL, V30, P4541, DOI 10.1200/JCO.2011.37.7614
   Parmar S, 2014, BONE MARROW TRANSPL, V49, P1036, DOI 10.1038/bmt.2014.115
   Perfetti V, 2012, BLOOD, V119, P144, DOI 10.1182/blood-2011-05-355784
   Pinney JH, 2011, J CLIN ONCOL, V29, P674, DOI 10.1200/JCO.2010.30.5235
   Prokaeva T, 2007, ARTHRITIS RHEUM-US, V56, P3858, DOI 10.1002/art.22959
   Quarta CC, 2015, NEW ENGL J MED, V372, P21, DOI 10.1056/NEJMoa1404852
   Rapezzi C, 2011, JACC-CARDIOVASC IMAG, V4, P659, DOI 10.1016/j.jcmg.2011.03.016
   Reece DE, 2011, BLOOD, V118, P865, DOI 10.1182/blood-2011-02-334227
   Richards DB, 2015, NEW ENGL J MED, V373, P1106, DOI 10.1056/NEJMoa1504942
   RUBINOW A, 1981, CIRCULATION, V63, P1285, DOI 10.1161/01.CIR.63.6.1285
   Sanchorawala V, 2007, BLOOD, V109, P492, DOI 10.1182/blood-2006-07-030544
   Sanchorawala V, 2014, HEMATOL ONCOL CLIN N, V28, P1131, DOI 10.1016/j.hoc.2014.08.013
   Sattianayagam PT, 2010, AM J TRANSPLANT, V10, P2124, DOI 10.1111/j.1600-6143.2010.03227.x
   Sayed RH, 2015, EUR HEART J, V36, P1098, DOI 10.1093/eurheartj/ehu506
   Schönland SO, 2012, BLOOD, V119, P488, DOI 10.1182/blood-2011-06-358507
   Shi JR, 2010, P NATL ACAD SCI USA, V107, P4188, DOI 10.1073/pnas.0912263107
   Soares SM, 2008, AM J KIDNEY DIS, V52, P1079, DOI 10.1053/j.ajkd.2008.05.022
   Swiecicki PL, 2013, J HEART LUNG TRANSPL, V32, P563, DOI 10.1016/j.healun.2013.01.987
   Tang W, 2013, NEPHROL DIAL TRANSPL, V28, P455, DOI 10.1093/ndt/gfs492
   Teng JM, 2014, KIDNEY INT, V86, P738, DOI 10.1038/ki.2014.122
   Cibeira MT, 2011, BLOOD, V118, P4346, DOI 10.1182/blood-2011-01-330738
   Venner CP, 2014, LEUKEMIA, V28, P2304, DOI 10.1038/leu.2014.218
   Venner CP, 2012, BLOOD, V119, P4387, DOI 10.1182/blood-2011-10-388462
   Vrana JA, 2009, BLOOD, V114, P4957, DOI 10.1182/blood-2009-07-230722
   Wall JS, 2012, PLOS ONE, V7, DOI 10.1371/journal.pone.0052686
   Wang AK, 2008, MAYO CLIN PROC, V83, P1226, DOI 10.4065/83.11.1226
   Ward JE, 2011, BLOOD, V118, P6610, DOI 10.1182/blood-2011-04-351643
   Wechalekar A., 2014, BLOOD, V124, P3485
   Wechalekar AD, 2008, BLOOD, V112, P4009, DOI 10.1182/blood-2008-02-138156
   Wechalekar AD, 2007, BLOOD, V109, P457, DOI 10.1182/blood-2006-07-035352
   Wechalekar AD, 2015, BRIT J HAEMATOL, V168, P186, DOI 10.1111/bjh.13155
   Wechalekar AD, 2013, BLOOD, V121, P3420, DOI 10.1182/blood-2012-12-473066
NR 105
TC 67
Z9 79
U1 0
U2 16
PU WILEY
PI HOBOKEN
PA 111 RIVER ST, HOBOKEN 07030-5774, NJ USA
SN 0007-1048
EI 1365-2141
J9 BRIT J HAEMATOL
JI Br. J. Haematol.
PD JAN
PY 2016
VL 172
IS 2
BP 170
EP 186
DI 10.1111/bjh.13805
PG 17
WC Hematology
WE Science Citation Index Expanded (SCI-EXPANDED)
SC Hematology
GA DA6GI
UT WOS:000367900200004
PM 26491974
OA Bronze
DA 2024-04-28
ER

PT J
AU Berghaus, N
   Schreiner, S
   Poos, AM
   Raab, MS
   Goldschmidt, H
   Mai, EK
   Salwender, HJ
   Bernhard, H
   Thurner, L
   Müller-Tidow, C
   Weinhold, N
   Hegenbart, U
   Schönland, SO
   Huhn, S
AF Berghaus, Natalie
   Schreiner, Sarah
   Poos, Alexandra M.
   Raab, Marc S.
   Goldschmidt, Hartmut
   Mai, Elias K.
   Salwender, Hans-Juergen
   Bernhard, Helga
   Thurner, Lorenz
   Mueller-Tidow, Carsten
   Weinhold, Niels
   Hegenbart, Ute
   Schoenland, Stefan O.
   Huhn, Stefanie
TI Comparison of IGLV2-14 light chain sequences of patients with AL
   amyloidosis or multiple myeloma
SO FEBS JOURNAL
LA English
DT Article
DE amyloidosis; haematology-oncology; light chains; multiple myeloma;
   sequencing
ID MANAGEMENT
AB Light chain amyloidosis (AL) is one of the most common forms of systemic amyloidosis and is caused by the deposition of insoluble fibrils derived from misfolded and aggregated immunoglobulin light chains (LC). To uncover the causes leading to this aggregation, we compared AL LC sequences with those of patients with the related disease multiple myeloma (MM), which do not aggregate in insoluble fibrils in vivo. IGLV2-14 is one of the most common AL-associated IGLV subfamilies. Here, we analysed IGLV2-14 LC sequences of 13 AL and eight MM patients in detail. We found that AL-associated LCs presented a lower median mutation count (7.0 vs. 11.5 in MM; P = 0.045), as well as an overall composition of less charged amino acids than MM LCs. However, we did not find a mutation that was present in >= 50% of the AL and not in the MM sequences. Furthermore, we did not find a significant difference in the isoelectric point (pI) in general, suggesting similar stability of the LCs in AL and MM. However, the subgroup of patients without a detectable heavy chain stood out. Surprisingly, they are characterized by an increase in mutation count (median 7.0 vs. 5.5) and pI (median 7.82 vs. 6.44, P = 0.043). In conclusion, our data suggest that the amount of mutations and the introduction of charges play a crucial role in AL fibril formation, as well as the absence or presence of a potential heavy chain binding partner.
C1 [Berghaus, Natalie; Schreiner, Sarah; Thurner, Lorenz; Hegenbart, Ute; Schoenland, Stefan O.] Heidelberg Univ Hosp, Amyloidosis Ctr, Med Dept 5, Heidelberg, Germany.
   [Poos, Alexandra M.; Raab, Marc S.; Goldschmidt, Hartmut; Mai, Elias K.; Weinhold, Niels; Huhn, Stefanie] Heidelberg Univ Hosp, Med Dept 5, Sect Multiple Myeloma, Heidelberg, Germany.
   [Raab, Marc S.; Mai, Elias K.] Natl Ctr Tumor Dis NCT, Heidelberg, Germany.
   [Salwender, Hans-Juergen] AK Altona & AK St Georg, Asklepios tumor Ctr Hamburg, Hamburg, Germany.
   [Bernhard, Helga] Hosp Darmstadt GmbH, Med Dept 5, Hematol Oncol, Darmstadt, Germany.
   [Thurner, Lorenz] Univ Hosp Saarland, Internal Med 1, Homburg, Germany.
   [Mueller-Tidow, Carsten] Heidelberg Univ Hosp, Med Dept 5, Heidelberg, Germany.
   [Schoenland, Stefan O.] Univ Klinikum Heidelberg, Neuenheimer Feld 410, D-69120 Heidelberg, Germany.
C3 Ruprecht Karls University Heidelberg; Ruprecht Karls University
   Heidelberg; Helmholtz Association; German Cancer Research Center (DKFZ);
   Ruprecht Karls University Heidelberg; Universitatsklinikum des
   Saarlandes; Ruprecht Karls University Heidelberg; Ruprecht Karls
   University Heidelberg
RP Schönland, SO (corresponding author), Univ Klinikum Heidelberg, Neuenheimer Feld 410, D-69120 Heidelberg, Germany.
RI Müller-Tidow, Carsten CMT/B-5257-2014; Thurner, Lorenz/HOF-3811-2023;
   Müller-Tidow, Carsten/L-4062-2015
OI Müller-Tidow, Carsten/0000-0002-7166-5232
FU deutsche Forschungsgemeinschaft [FOR2969, HE 8472/1-1, SCHO 1364/2-1, HU
   2400/1-1]; Dietmar Hopp Foundation
FX We would like to thank the patients and their families as well as the
   clinical Myeloma-Registry and the GMMG Central Lab and Biobank Multiple
   Myeloma; University Hospital Heidelberg & GMMG e.V. This work was funded
   by the deutsche Forschungsgemeinschaft (Research Unit FOR2969, projects
   UH: HE 8472/1-1, SOS: SCHO 1364/2-1, SH: HU 2400/1-1) and supported by
   the Dietmar Hopp Foundation. Open Access funding enabled and organized
   by Projekt DEAL.
CR Ahlmann-Eltze C, 2021, GGSIGNIF R PACKAGE D, DOI [10.31234/osf.io/7awm6, DOI 10.31234/OSF.IO/7AWM6]
   Baur J., 2022, AMYLOID, V30, P1
   Berghaus N, 2022, PLOS ONE, V17, DOI 10.1371/journal.pone.0264407
   Bochtler T, 2008, BLOOD, V111, P4700, DOI 10.1182/blood-2007-11-122101
   Bochtler T, 2018, BLOOD ADV, V2, P2607, DOI 10.1182/bloodadvances.2018023200
   Bodi K, 2009, AMYLOID, V16, P1, DOI 10.1080/13506120802676781
   Bolotin DA, 2015, NAT METHODS, V12, P380, DOI 10.1038/nmeth.3364
   Elhanati Y, 2015, PHILOS T R SOC B, V370, DOI 10.1098/rstb.2014.0243
   Gasteiger E, 2003, NUCLEIC ACIDS RES, V31, P3784, DOI 10.1093/nar/gkg563
   Goldschmidt H, 2021, BLOOD, V138, DOI 10.1182/blood-2021-147323
   Howe KL, 2021, NUCLEIC ACIDS RES, V49, pD884, DOI 10.1093/nar/gkaa942
   Huhn S, 2017, BONE MARROW TRANSPL, V52, P1194, DOI 10.1038/bmt.2017.91
   Kazman P, 2020, ELIFE, V9, DOI 10.7554/eLife.52300
   Lefranc MP, 2020, BIOMEDICINES, V8, DOI 10.3390/biomedicines8090319
   Merlini G, 2017, HEMATOL-AM SOC HEMAT, P1, DOI 10.1182/asheducation-2017.1.1
   Oberti L, 2017, SCI REP-UK, V7, DOI 10.1038/s41598-017-16953-7
   Palladini G, 2016, BLOOD, V128, P159, DOI 10.1182/blood-2016-01-629790
   Poshusta TL, 2009, PLOS ONE, V4, DOI 10.1371/journal.pone.0005169
   Radamaker L, 2021, NAT COMMUN, V12, DOI 10.1038/s41467-021-26553-9
   Radamaker L, 2021, NAT COMMUN, V12, DOI 10.1038/s41467-021-21126-2
   Radamaker L, 2019, NAT COMMUN, V10, DOI 10.1038/s41467-019-09032-0
   Rajkumar SV, 1998, CANCER-AM CANCER SOC, V82, P1501, DOI 10.1002/(SICI)1097-0142(19980415)82:8<1501::AID-CNCR11>3.3.CO;2-M
   Retter I, 2005, NUCLEIC ACIDS RES, V33, pD671, DOI 10.1093/nar/gki088
   Salwender H, 2019, BMC CANCER, V19, DOI 10.1186/s12885-019-5600-x
   Schroeder HW, 2010, J ALLERGY CLIN IMMUN, V125, pS41, DOI 10.1016/j.jaci.2009.09.046
   Swindells MB, 2017, J MOL BIOL, V429, P356, DOI 10.1016/j.jmb.2016.08.019
   Swuec P, 2019, NAT COMMUN, V10, DOI 10.1038/s41467-019-09133-w
   Westermark P, 2005, FEBS J, V272, P5942, DOI 10.1111/j.1742-4658.2005.05024.x
   Wickham H., 2016, ggplot2: Elegant Graphics for Data Analysis, DOI [10.1007/978-3-319-24277-4, DOI 10.1007/978-3-319-24277-4]
   Wilkins MR, 1999, METH MOL B, V112, P531
NR 30
TC 0
Z9 0
U1 1
U2 4
PU WILEY
PI HOBOKEN
PA 111 RIVER ST, HOBOKEN 07030-5774, NJ USA
SN 1742-464X
EI 1742-4658
J9 FEBS J
JI FEBS J.
PD SEP
PY 2023
VL 290
IS 17
BP 4256
EP 4267
DI 10.1111/febs.16805
EA JUN 2023
PG 12
WC Biochemistry & Molecular Biology
WE Science Citation Index Expanded (SCI-EXPANDED)
SC Biochemistry & Molecular Biology
GA R4EU7
UT WOS:001003008800001
PM 37097223
OA hybrid
DA 2024-04-28
ER

PT J
AU Landau, H
   Hassoun, H
   Rosenzweig, MA
   Maurer, M
   Liu, J
   Flombaum, C
   Bello, C
   Hoover, E
   Riedel, E
   Giralt, S
   Comenzo, RL
AF Landau, H.
   Hassoun, H.
   Rosenzweig, M. A.
   Maurer, M.
   Liu, J.
   Flombaum, C.
   Bello, C.
   Hoover, E.
   Riedel, E.
   Giralt, S.
   Comenzo, R. L.
TI Bortezomib and dexamethasone consolidation following risk-adapted
   melphalan and stem cell transplantation for patients with newly
   diagnosed light-chain amyloidosis
SO LEUKEMIA
LA English
DT Article
DE amyloidosis; stem cell transplant; bortezomib
ID HIGH-DOSE MELPHALAN; AL AMYLOIDOSIS; MULTIPLE-MYELOMA; ORGAN
   INVOLVEMENT; STAGING SYSTEM; EFFICACY; SAFETY; CYCLOPHOSPHAMIDE;
   DEFINITION
AB To improve the efficacy of risk-adapted melphalan (MEL) in patients with amyloidosis (AL), we conducted a phase II trial using bortezomib and dexamethasone (BD) as consolidation. Forty untreated patients with renal (70%), cardiac (65%), liver/gastrointestinal (15%) or nervous system (13%) AL were assigned MEL 100, 140 or 200 mg/m(2) based on age, renal function and cardiac involvement. Hematological response was assessed at 3 months post stem cell transplant (SCT); patients with less than complete hematological response (CR) received BD consolidation. Four patients with advanced cardiac AL died within 100 days of SCT (10% treatment-related mortality). Survival at 12 and 24 months post treatment start was 88 and 82% overall and was 81 and 72% in patients with cardiac AL. At 3 months post SCT, 45% had >= partial response (PR) including 27% CR. Twenty-three patients received consolidation and in 86% response improved; all patients responded in one cycle. At 12 and 24 months, 79 and 60% had >= PR, 58 and 40% CR. Organ responses occurred in 55 and 70% at 12 and 24 months. Eight patients relapsed/progressed. One patient with serologic progression had organ impairment at time of progression. In newly diagnosed AL, BD following SCT rapidly and effectively improves responses resulting in high CR rates and maintained organ improvement. Leukemia (2013) 27, 823-828; doi:10.1038/leu.2012.274
C1 [Landau, H.; Hassoun, H.; Liu, J.; Flombaum, C.; Bello, C.; Hoover, E.; Giralt, S.] Mem Sloan Kettering Canc Ctr, Dept Med, New York, NY 10021 USA.
   [Landau, H.; Hassoun, H.; Giralt, S.] Weill Cornell Med Coll, Dept Med, New York, NY USA.
   [Rosenzweig, M. A.] City Hope Canc Ctr, Dept Hematol & Hematopoiet Cell Transplant, Duarte, CA USA.
   [Maurer, M.] New York Presbyterian Columbia, Dept Med, New York, NY USA.
   [Riedel, E.] Mem Sloan Kettering Canc Ctr, Dept Epidemiol & Biostat, New York, NY 10021 USA.
   [Comenzo, R. L.] Tufts Med Ctr, Boston, MA USA.
C3 Memorial Sloan Kettering Cancer Center; Cornell University; Weill
   Cornell Medicine; City of Hope; Memorial Sloan Kettering Cancer Center;
   Tufts Medical Center
RP Landau, H (corresponding author), Mem Sloan Kettering Canc Ctr, Dept Med, 1275 York Ave, New York, NY 10021 USA.
EM landau@mskcc.org
FU advisory board for Millenium Pharmaceuticals; Millenium Pharmaceuticals;
   Werner and Elaine Dannheiser Fund for Research on the Biology of Aging
   of the Lymphoma Foundation
FX HL and RLC received research support and served on the advisory board
   for Millenium Pharmaceuticals. HH and SG served on the advisory board
   for Millenium Pharmaceuticals.; This study was supported by research
   funding from Millenium Pharmaceuticals (HL) and the Werner and Elaine
   Dannheiser Fund for Research on the Biology of Aging of the Lymphoma
   Foundation (RC).
CR Bodin K, 2010, NATURE, V468, P93, DOI 10.1038/nature09494
   Bringhen S, 2010, BLOOD, V116, P4745, DOI 10.1182/blood-2010-07-294983
   Cohen AD, 2007, BRIT J HAEMATOL, V139, P224, DOI 10.1111/j.1365-2141.2007.06783.x
   Cohen AD, 2010, HEMATOL-AM SOC HEMAT, P287, DOI 10.1182/asheducation-2010.1.287
   Comenzo RL, 2012, LEUKEMIA, V26, P2317, DOI 10.1038/leu.2012.100
   Comenzo RL, 2009, BLOOD, V114, P3147, DOI 10.1182/blood-2009-04-202879
   Comenzo RL, 2006, BLOOD, V107, P3489, DOI 10.1182/blood-2005-10-4148
   Comenzo RL, 2002, BLOOD, V99, P4276, DOI 10.1182/blood.V99.12.4276
   Dispenzieri A, 2004, J CLIN ONCOL, V22, P3751, DOI 10.1200/JCO.2004.03.029
   Dispenzieri A, 2008, BIOL BLOOD MARROW TR, V14, P6, DOI 10.1016/j.bbmt.2007.10.026
   Gertz MA, 2011, BONE MARROW TRANSPL, V46, P970, DOI 10.1038/bmt.2010.234
   Gertz MA, 2010, AMYLOID, V17, P48
   Gertz MA, 2004, BONE MARROW TRANSPL, V34, P1025, DOI 10.1038/sj.bmt.1704691
   Gertz MA, 2005, AM J HEMATOL, V79, P319, DOI 10.1002/ajh.20381
   Hrncic R, 2000, AM J PATHOL, V157, P1239, DOI 10.1016/S0002-9440(10)64639-1
   Jaccard A, 2007, NEW ENGL J MED, V357, P1083, DOI 10.1056/NEJMoa070484
   Kumar S, 2012, J CLIN ONCOL, V30, P989, DOI 10.1200/JCO.2011.38.5724
   Lonial S, 2010, CLIN CANCER RES, V16, P5079, DOI 10.1158/1078-0432.CCR-10-1662
   Merlini G, 2003, NEW ENGL J MED, V349, P583, DOI 10.1056/NEJMra023144
   Mikhael JR, 2012, BLOOD, V119, P4391, DOI 10.1182/blood-2011-11-390930
   Mitsiades N, 2003, BLOOD, V101, P2377, DOI 10.1182/blood-2002-06-1768
   Moreau P, 2011, LANCET ONCOL, V12, P431, DOI 10.1016/S1470-2045(11)70081-X
   O'Connor OA, 2009, CLIN CANCER RES, V15, P7085, DOI 10.1158/1078-0432.CCR-09-0822
   Palladini G, 2010, BLOOD, V116, P1364
   Reece DE, 2011, BLOOD, V118, P865, DOI 10.1182/blood-2011-02-334227
   Richardson PG, 2009, J CLIN ONCOL, V27, P3518, DOI 10.1200/JCO.2008.18.3087
   Richardson PG, 2011, ASH ANN M, V118, P301
   Sanchorawala V, 2005, BONE MARROW TRANSPL, V36, P597, DOI 10.1038/sj.bmt.1705106
   Sanchorawala V, 2011, HAEMATOL-HEMATOL J, V96, P1890, DOI 10.3324/haematol.2011.049858
   Skinner M, 2004, ANN INTERN MED, V140, P85, DOI 10.7326/0003-4819-140-2-200401200-00008
   Solomon A, 2003, CANCER BIOTHER RADIO, V18, P853, DOI 10.1089/108497803322702824
   Venner CP, 2012, BLOOD, V119, P4387, DOI 10.1182/blood-2011-10-388462
   Wechalekar A, 2011, BLOOD, V118, P454, DOI 10.1182/blood.V118.21.995.995
NR 33
TC 80
Z9 87
U1 0
U2 1
PU NATURE PUBLISHING GROUP
PI LONDON
PA MACMILLAN BUILDING, 4 CRINAN ST, LONDON N1 9XW, ENGLAND
SN 0887-6924
EI 1476-5551
J9 LEUKEMIA
JI Leukemia
PD APR
PY 2013
VL 27
IS 4
BP 823
EP 828
DI 10.1038/leu.2012.274
PG 6
WC Oncology; Hematology
WE Science Citation Index Expanded (SCI-EXPANDED)
SC Oncology; Hematology
GA 124NT
UT WOS:000317472200009
PM 23014566
DA 2024-04-28
ER

PT J
AU Brunger, AF
   Nienhuis, HLA
   Bijzet, J
   Roeloffzen, WWH
   Vellenga, E
   Hazenberg, BPC
AF Brunger, Anne F.
   Nienhuis, Hans L. A.
   Bijzet, Johan
   Roeloffzen, Wilfried W. H.
   Vellenga, Edo
   Hazenberg, Bouke P. C.
TI A real-life cohort study of immunoglobulin light-chain (AL) amyloidosis
   patients ineligible for autologous stem cell transplantation due to
   severe cardiac involvement or advanced disease
SO AMYLOID-JOURNAL OF PROTEIN FOLDING DISORDERS
LA English
DT Article
DE AL amyloidosis; cardiac amyloidosis; bortezomib; thalidomide; melphalan;
   survival outcome
ID PRIMARY SYSTEMIC AMYLOIDOSIS; BORTEZOMIB; DEXAMETHASONE;
   CYCLOPHOSPHAMIDE; MELPHALAN; SURVIVAL; THALIDOMIDE; MANAGEMENT;
   PROGNOSIS; DIAGNOSIS
AB Objective: To study the outcome of patients with AL amyloidosis who were ineligible for high dose melphalan (HDM) and autologous stem cell transplantation (ASCT). Methods: A real-life retrospective observational cohort study of Dutch patients with AL amyloidosis ineligible for HDM and ASCT was performed at the University Medical Center Groningen from January 2001 until April 2017. Primary outcome measure was overall survival (OS). Secondary outcome measures were hematological response (HR), organ responses, and treatment toxicity. Results: Eighty-four patients were included. Ineligibility was due to NYHA class III/IV (n = 58), otherwise advanced disease (n = 11), advanced age (n = 14), or treatment refusal (n = 1). Early death (<3 months) rate was high (44%). Median OS improved from 4 months in period 2001-2009 (n = 36) to 8 months in period 2009-2017 (n = 48, p = .02). HR was seen in 29%, and 42% of the patients, respectively. Median OS was 36 months after induction treatment with bortezomib (n = 32) and 18 months with immunomodulatory imide drug (IMID) (n = 16), both higher than median OS (7 months) with other regimens (n = 27). Incidence of toxicity was high (51%). Conclusion: OS improved in this high-risk group over the years, especially after introduction of new treatment modalities. However, early death rate remains high, illustrating the need for more effective treatment.
C1 [Brunger, Anne F.; Bijzet, Johan; Hazenberg, Bouke P. C.] Univ Groningen, Univ Med Ctr Groningen, Dept Rheumatol & Clin Immunol, Groningen, Netherlands.
   [Brunger, Anne F.; Nienhuis, Hans L. A.; Bijzet, Johan; Roeloffzen, Wilfried W. H.; Vellenga, Edo; Hazenberg, Bouke P. C.] Univ Groningen, Univ Med Ctr Groningen, Amyloidosis Ctr Expertise, Groningen, Netherlands.
   [Nienhuis, Hans L. A.] Univ Groningen, Univ Med Ctr Groningen, Dept Internal Med, Div Vasc Med, Groningen, Netherlands.
   [Roeloffzen, Wilfried W. H.; Vellenga, Edo] Univ Groningen, Univ Med Ctr Groningen, Dept Internal Med, Div Hematol, Groningen, Netherlands.
C3 University of Groningen; University of Groningen; University of
   Groningen; University of Groningen
RP Brunger, AF (corresponding author), Univ Med Ctr Groningen, Dept Rheumatol & Clin Immunol, HPC AA21,POB 30-001, NL-9700 RB Groningen, Netherlands.
EM a.f.brunger@umcg.nl
RI ; Hazenberg, Bouke/I-2866-2016
OI Nienhuis, Hans/0000-0003-3974-6830; Hazenberg,
   Bouke/0000-0003-1827-0482; Roeloffzen, Wilfried/0000-0003-3976-8001
CR Bhutani D, 2018, BLOOD, V132, DOI 10.1182/blood-2018-99-118464
   Comenzo RL, 2002, BLOOD, V99, P4276, DOI 10.1182/blood.V99.12.4276
   Criteria Committee New York Heart Association Inc, 1964, DIS HEART BLOOD VESS
   Dietrich S, 2010, BLOOD, V116, P522, DOI 10.1182/blood-2009-11-253237
   Dispenzieri A, 2003, LANCET, V361, P1787, DOI 10.1016/S0140-6736(03)13396-X
   Dispenzieri A, 2007, BLOOD, V109, P465, DOI 10.1182/blood-2006-07-032987
   Gertz MA, 2002, AM J MED, V113, P549, DOI 10.1016/S0002-9343(02)01208-1
   Gertz MA, 2005, AM J HEMATOL, V79, P319, DOI 10.1002/ajh.20381
   Gertz M, 2016, AM J HEMATOL, V91, P947, DOI 10.1002/ajh.24433
   Gertz MA, 2007, HAEMATOLOGICA, V92, P1415, DOI 10.3324/haematol.11413
   Hazenberg BPC, 2006, AM J MED, V119, DOI 10.1016/j.amjmed.2005.08.043
   Jaccard A, 2014, HAEMATOLOGICA, V99, P1479, DOI 10.3324/haematol.2014.104109
   Jimenez-Zepeda VH, 2016, CL LYMPH MYELOM LEUK, V16, pE79, DOI 10.1016/j.clml.2016.03.005
   Kaufman GP, 2017, BLOOD, V130, P900, DOI 10.1182/blood-2017-01-763599
   Kumar S, 2012, J CLIN ONCOL, V30, P989, DOI 10.1200/JCO.2011.38.5724
   KYLE RA, 1995, SEMIN HEMATOL, V32, P45
   Lebovic D, 2008, BRIT J HAEMATOL, V143, P369, DOI 10.1111/j.1365-2141.2008.07327.x
   Mahmood S, 2014, BRIT J HAEMATOL, V166, P842, DOI 10.1111/bjh.12973
   Minnema MC, 2013, NED TIJDSCHR HEMATOL, V5, P165
   Moreau P, 2011, LANCET ONCOL, V12, P431, DOI 10.1016/S1470-2045(11)70081-X
   NCI, NAT CANC I COMM TERM
   OKEN MM, 1982, AM J CLIN ONCOL-CANC, V5, P649, DOI 10.1097/00000421-198212000-00014
   Palladini G, 2015, BLOOD, V126, P612, DOI 10.1182/blood-2015-01-620302
   Proschitsky M, 2019, AMYLOID, V26, P85, DOI 10.1080/13506129.2019.1590328
   Rajkumar SV, 2014, LANCET ONCOL, V15, pE538, DOI 10.1016/S1470-2045(14)70442-5
   Reece DE, 2009, BLOOD, V114, P1489, DOI 10.1182/blood-2009-02-203398
   Riba A, 2017, PLOS ONE, V12, DOI 10.1371/journal.pone.0175195
   Richards DB, 2018, SCI TRANSL MED, V10, DOI 10.1126/scitranslmed.aan3128
   Rutten KHG, 2018, AMYLOID, V25, P227, DOI 10.1080/13506129.2018.1536043
   Sanchorawala V, 2007, BLOOD, V110, P3561, DOI 10.1182/blood-2007-07-099481
   Shen KN, 2019, AMYLOID, V26, P66, DOI 10.1080/13506129.2019.1594759
   Shen KN, 2017, ANN HEMATOL, V96, P2089, DOI 10.1007/s00277-017-3132-5
   Sher T, 2016, BLOOD, V128, P1987, DOI 10.1182/blood-2016-06-722496
   Varga C, 2018, BLOOD, V132, P1992, DOI 10.1182/blood-2018-07-865857
   Venner CP, 2014, LEUKEMIA, V28, P2304, DOI 10.1038/leu.2014.218
   Ward JE, 2011, BLOOD, V118, P6610, DOI 10.1182/blood-2011-04-351643
   Wechalekar AD, 2017, BLOOD CANCER J, V7, DOI 10.1038/bcj.2017.26
   Wechalekar AD, 2007, BLOOD, V109, P457, DOI 10.1182/blood-2006-07-035352
   Wechalekar AD, 2015, BRIT J HAEMATOL, V168, P186, DOI 10.1111/bjh.13155
NR 39
TC 0
Z9 0
U1 0
U2 1
PU TAYLOR & FRANCIS LTD
PI ABINGDON
PA 2-4 PARK SQUARE, MILTON PARK, ABINGDON OR14 4RN, OXON, ENGLAND
SN 1350-6129
EI 1744-2818
J9 AMYLOID
JI Amyloid-J. Protein Fold. Disord.
PD APR 2
PY 2020
VL 27
IS 2
BP 119
EP 127
DI 10.1080/13506129.2020.1714581
EA FEB 2020
PG 9
WC Biochemistry & Molecular Biology; Medicine, General & Internal;
   Medicine, Research & Experimental
WE Science Citation Index Expanded (SCI-EXPANDED)
SC Biochemistry & Molecular Biology; General & Internal Medicine; Research
   & Experimental Medicine
GA LW1SF
UT WOS:000513819600001
PM 32052655
OA hybrid, Green Published
DA 2024-04-28
ER

PT J
AU Sidiqi, MH
   Aljama, MA
   Muchtar, E
   Buadi, FK
   Warsame, R
   Lacy, MQ
   Dispenzieri, A
   Dingli, D
   Leung, N
   Gonsalves, WI
   Kapoor, P
   Kourelis, TV
   Hogan, WJ
   Wolf, RC
   Kumar, SK
   Gertz, MA
AF Sidiqi, M. Hasib
   Aljama, Mohammed A.
   Muchtar, Eli
   Buadi, Francis K.
   Warsame, Rahma
   Lacy, Martha Q.
   Dispenzieri, Angela
   Dingli, David
   Leung, Nelson
   Gonsalves, Wilson I.
   Kapoor, Prashant
   Kourelis, Taxiarchis V.
   Hogan, William J.
   Wolf, Robert C.
   Kumar, Shaji K.
   Gertz, Morie A.
TI Safety and efficacy of propylene glycol-free melphalan as conditioning
   in patients with AL amyloidosis undergoing stem cell transplantation
SO BONE MARROW TRANSPLANTATION
LA English
DT Article
ID MULTIPLE-MYELOMA
AB High-dose melphalan is the standard conditioning regimen for patients with AL amyloidosis receiving autologous stem cell transplantation. Conventional formulations require propylene glycol (PG) as a co-solvent and melphalan has limited solubility and chemical stability after reconstitution, with potential risks for propylene glycol-related complications. Captisol-stabilized propylene glycol-free (PG-free) melphalan has been developed with improved solubility and chemical stability. We compared a cohort of patients with AL amyloidosis receiving PG melphalan (n = 96) to those receiving PG-free melphalan (n = 48) as conditioning for autologous stem cell transplantation. Median time to neutrophil and platelet engraftment was the same; 14 days PG melphalan vs 14 days PG-free melphalan, p = 0.73 and 16 days PG melphalan vs 16 days PG-free melphalan, p = 0.52, respectively. Hospitalization rate was similar in both cohorts, 68% PG melphalan vs 58% PG-free melphalan, p = 0.27. All-cause mortality at 100 days was not statistically significant, 3% PG melphalan vs 2% PG-free melphalan, p > 0.99. Overall response rate (ORR) and rates of complete response (CR) were similar (ORR 93% PG melphalan vs 94% PG-free melphalan, p > 0.99 and CR 39% PG melphalan vs 32% PG-free melphalan, p = 0.46). PG-free melphalan showed a comparable safety and efficacy profile to PG melphalan in patients with AL amyloidosis receiving stem cell transplantation.
C1 [Sidiqi, M. Hasib; Aljama, Mohammed A.; Muchtar, Eli; Buadi, Francis K.; Warsame, Rahma; Lacy, Martha Q.; Dispenzieri, Angela; Dingli, David; Leung, Nelson; Gonsalves, Wilson I.; Kapoor, Prashant; Kourelis, Taxiarchis V.; Hogan, William J.; Kumar, Shaji K.; Gertz, Morie A.] Mayo Clin, Dept Internal Med, Div Hematol, Rochester, MN 55905 USA.
   [Leung, Nelson] Mayo Clin, Dept Internal Med, Div Nephrol, Rochester, MN USA.
   [Wolf, Robert C.] Mayo Clin, Dept Pharm, Rochester, MN USA.
C3 Mayo Clinic; Mayo Clinic; Mayo Clinic
RP Gertz, MA (corresponding author), Mayo Clin, Dept Internal Med, Div Hematol, Rochester, MN 55905 USA.
EM gertz.morie@mayo.edu
RI Kumar, Shaji K/A-9853-2008; Gertz, Morie/K-2873-2019; Muchtar,
   Eli/AAG-9554-2020
OI Muchtar, Eli/0000-0003-2210-2174; Aljama, Mohammed/0009-0000-3641-9581;
   Leung, Nelson/0000-0002-5651-1411
CR Aljitawi OS, 2014, BONE MARROW TRANSPL, V49, P1042, DOI 10.1038/bmt.2014.120
   Anagnostopoulos A, 2004, CANCER-AM CANCER SOC, V100, P2607, DOI 10.1002/cncr.20294
   Badar T, 2018, BONE MARROW TRANSPL, V53, P1210, DOI 10.1038/s41409-018-0178-5
   Bayraktar UD, 2013, BIOL BLOOD MARROW TR, V19, P344, DOI 10.1016/j.bbmt.2012.08.011
   Desmaris RP, 2015, DRUGS R&D, V15, P253, DOI 10.1007/s40268-015-0098-4
   Hari P, 2015, BIOL BLOOD MARROW TR, V21, P2100, DOI 10.1016/j.bbmt.2015.08.026
   Koltun M, 2010, BIOPHARM DRUG DISPOS, V31, P450, DOI 10.1002/bdd.725
   Moreau P, 2002, BLOOD, V99, P731, DOI 10.1182/blood.V99.3.731
   Palladini G, 2012, J CLIN ONCOL, V30, P4541, DOI 10.1200/JCO.2011.37.7614
   Sidiqi MH, 2018, J CLIN ONCOL, V36, P1323, DOI 10.1200/JCO.2017.76.9554
   Singh Rahul, 2016, IEEE INFOCOM 2016 - 35th Annual IEEE International Conference on Computer Communications, DOI 10.1109/INFOCOM.2016.7524518
   Wilson KC, 2005, CHEST, V128, P1674, DOI 10.1378/chest.128.3.1674
NR 12
TC 6
Z9 7
U1 0
U2 6
PU NATURE PUBLISHING GROUP
PI LONDON
PA MACMILLAN BUILDING, 4 CRINAN ST, LONDON N1 9XW, ENGLAND
SN 0268-3369
EI 1476-5365
J9 BONE MARROW TRANSPL
JI Bone Marrow Transplant.
PD JUL
PY 2019
VL 54
IS 7
BP 1077
EP 1081
DI 10.1038/s41409-018-0388-x
PG 5
WC Biophysics; Oncology; Hematology; Immunology; Transplantation
WE Science Citation Index Expanded (SCI-EXPANDED)
SC Biophysics; Oncology; Hematology; Immunology; Transplantation
GA IG3RX
UT WOS:000473724200017
PM 30390060
OA Bronze
DA 2024-04-28
ER

PT J
AU Lee, MH
   Lee, SP
   Kim, YJ
   Sohn, DW
AF Lee, Min-Ho
   Lee, Seung-Pyo
   Kim, Yong-Jin
   Sohn, Dae-Won
TI Incidence, Diagnosis and Prognosis of Cardiac Amyloidosis
SO KOREAN CIRCULATION JOURNAL
LA English
DT Article
DE Amyloidosis; Monoclonal gammopathy
ID PRIMARY SYSTEMIC AMYLOIDOSIS; STEM-CELL TRANSPLANTATION; VENTRICULAR
   DIASTOLIC FUNCTION; LIGHT-CHAIN AMYLOIDOSIS; HIGH-DOSE MELPHALAN; AL
   AMYLOIDOSIS; MAGNETIC-RESONANCE; ELECTROCARDIOGRAPHIC FINDINGS;
   DOPPLER-ECHOCARDIOGRAPHY; SURVIVAL
AB Background and Objectives: Cardiac involvement is frequent in systemic amyloidosis and is the most important determinant of the clinical outcome. The aims of this study were to assess the incidence and prognosis of cardiac amyloidosis and discuss the diagnostic issues related to cardiac amyloidosis.
   Subjects and Methods: We retrospectively studied all patients diagnosed with systemic amyloidosis who presented to our institution from January 1999 to December 2011.
   Results: Of the 129 patients with systemic amyloidosis, cardiac amyloidosis was diagnosed in 62 patients. At the 3 years' follow-up of the patients with systemic amyloidosis, there was a statistically significant difference in mortality between patients with cardiac amyloidosis and the rest of the patients (58.1% vs. 37.3%, p=0.008). In the Cox proportional hazard model, old age {hazard ratio (HR) 18.336, p= 0.006},elevation of cardiac troponin I (cTNI) (HR 13.246, p=0.020), left ventricular (LV) systolic dysfunction (HR 5.137, p=0.041) and diastolic dysfunction (HR 64.595, p=0.022) were independently associated with survival in cardiac amyloidosis. In the diagnosis of monoclonal gammopathy, serum or urine protein electrophoresis was not sensitive enough to be used clinically compared to serum free light chain assay (35.8% vs. 96.4%).
   Conclusion: In systemic amyloidosis, cardiac involvement was the most important determinant of the prognosis, and old age, elevation of cTNI, LV systolic dysfunction and diastolic dysfunction were independently associated with survival in cardiac amyloidosis.
C1 [Lee, Min-Ho; Lee, Seung-Pyo; Kim, Yong-Jin; Sohn, Dae-Won] Seoul Natl Univ Hosp, Ctr Cardiovasc, Seoul 110744, South Korea.
C3 Seoul National University (SNU); Seoul National University Hospital
RP Sohn, DW (corresponding author), Seoul Natl Univ Hosp, Ctr Cardiovasc, 101 Daehak Ro, Seoul 110744, South Korea.
EM dwsohn@snu.ac.kr
RI LEE, Seung Pyo/ISA-9627-2023; Lee, Minho/AAJ-6477-2020; Kim,
   Yong-Jin/J-2745-2012
OI LEE, Seung Pyo/0000-0002-0103-6705; Lee, Minho/0000-0003-0748-7766; 
CR Arbustini E, 2002, AMYLOID, V9, P108, DOI 10.3109/13506120208995243
   CARROLL JD, 1982, AM J CARDIOL, V49, P9, DOI 10.1016/0002-9149(82)90270-3
   CUETOGARCIA L, 1984, MAYO CLIN PROC, V59, P589, DOI 10.1016/S0025-6196(12)62409-4
   Dispenzieri A, 2001, J CLIN ONCOL, V19, P3350, DOI 10.1200/JCO.2001.19.14.3350
   Dispenzieri A, 2003, LANCET, V361, P1787, DOI 10.1016/S0140-6736(03)13396-X
   Dubrey SW, 1998, QJM-MON J ASSOC PHYS, V91, P141, DOI 10.1093/qjmed/91.2.141
   Duston M A, 1987, Am J Med, V82, P412, DOI 10.1016/0002-9343(87)90439-6
   Falk R H, 2000, Adv Intern Med, V45, P107
   Gertz MA, 2005, AM J HEMATOL, V79, P319, DOI 10.1002/ajh.20381
   HAMER JPM, 1992, EUR HEART J, V13, P623, DOI 10.1093/oxfordjournals.eurheartj.a060225
   KLEIN AL, 1991, CIRCULATION, V83, P808, DOI 10.1161/01.CIR.83.3.808
   KLEIN AL, 1989, J AM COLL CARDIOL, V13, P1017, DOI 10.1016/0735-1097(89)90254-4
   KLEIN AL, 1990, J AM COLL CARDIOL, V16, P1135, DOI 10.1016/0735-1097(90)90545-Z
   Kristen AV, 2007, EUR J HEART FAIL, V9, P617, DOI 10.1016/j.ejheart.2007.01.012
   KYLE RA, 1983, MAYO CLIN PROC, V58, P665
   KYLE RA, 1986, BLOOD, V68, P220
   Lachmann HJ, 2003, BRIT J HAEMATOL, V122, P78, DOI 10.1046/j.1365-2141.2003.04433.x
   Merlini G, 2004, J INTERN MED, V255, P159, DOI 10.1046/j.1365-2796.2003.01262.x
   Morris KL, 2007, INTERN MED J, V37, P456, DOI 10.1111/j.1445-5994.2007.01368.x
   Murtagh B, 2005, AM J CARDIOL, V95, P535, DOI 10.1016/j.amjcard.2004.10.028
   Nishimura RA, 1997, J AM COLL CARDIOL, V30, P8, DOI 10.1016/S0735-1097(97)00144-7
   Palladini G, 2006, BLOOD, V107, P3854, DOI 10.1182/blood-2005-11-4385
   Palladini G, 2012, J CLIN ONCOL, V30, P4541, DOI 10.1200/JCO.2011.37.7614
   Perugini E, 2006, HEART, V92, P343, DOI 10.1136/hrt.2005.061911
   Rahman JE, 2004, J AM COLL CARDIOL, V43, P410, DOI 10.1016/j.jacc.2003.08.043
   Seldin DC, 2004, BLOOD, V104, P1888, DOI 10.1182/blood-2004-01-0089
   Skinner M, 2004, ANN INTERN MED, V140, P85, DOI 10.7326/0003-4819-140-2-200401200-00008
   Syed IS, 2010, JACC-CARDIOVASC IMAG, V3, P155, DOI 10.1016/j.jcmg.2009.09.023
   Vogelsberg H, 2008, J AM COLL CARDIOL, V51, P1022, DOI 10.1016/j.jacc.2007.10.049
   Westermark P, 2002, AMYLOID, V9, P197
NR 30
TC 23
Z9 24
U1 1
U2 3
PU KOREAN SOC CARDIOLOGY
PI SEOUL
PA RM 801, MASTERS TOWER BLDG, 331 DONGMAK-RO MAPO-GU, SEOUL, 121-040,
   SOUTH KOREA
SN 1738-5520
EI 1738-5555
J9 KOREAN CIRC J
[truncated: 2,914,767 more chars]
