# Supplementary material for: A bibliometric analysis of light chain amyloidosis from 2005 to 2024: research trends and hot spots
Source: Front Med (Lausanne). 2024 Jul 30;11:1441032. doi: 10.3389/fmed.2024.1441032 (PMC11320149; doi:10.3389/fmed.2024.1441032)
Supplement: Supplementary file 3 [file Data_Sheet_3.ZIP › raw_data/download_05.txt]

FN Clarivate Analytics Web of Science
VR 1.0
PT J
AU Hutchison, CA
   Basnayake, K
   Cockwell, P
AF Hutchison, Colin A.
   Basnayake, Kolitha
   Cockwell, Paul
TI Serum free light chain assessment in monoclonal gammopathy and kidney
   disease
SO NATURE REVIEWS NEPHROLOGY
LA English
DT Review
ID ACUTE-RENAL-FAILURE; MULTIPLE-MYELOMA PATIENTS; DEPOSITION DISEASE;
   AL-AMYLOIDOSIS; QUANTITATIVE ASSESSMENT; CAST NEPHROPATHY; LONG-TERM;
   URINE; IMMUNOFIXATION; CHEMOTHERAPY
AB Abnormalities of immunoglobulin free light chains (FLCs) are frequently present in patients with monoclonal gammopathies and can cause kidney disease. The recent introduction of highly sensitive immunoassays that measure FLCs to levels below those present in normal individuals has provided a new tool for diagnosis and management in this setting. Here, we review the biology of FLC production in health and disease, and the utility of FLC immunoassays in the assessment of monoclonal gammopathies in kidney disease.
C1 [Hutchison, Colin A.] Univ Hosp Birmingham, Renal Unit, Renal Inst Birmingham, Birmingham B15 2TH, W Midlands, England.
   [Hutchison, Colin A.; Basnayake, Kolitha; Cockwell, Paul] Univ Birmingham, Dept Infect & Immun, Birmingham, W Midlands, England.
C3 University of Birmingham; University of Birmingham
RP Hutchison, CA (corresponding author), Univ Hosp Birmingham, Renal Unit, Renal Inst Birmingham, Birmingham B15 2TH, W Midlands, England.
EM c.a.hutchison@bham.ac.uk
OI Cockwell, Paul/0000-0003-1975-266X
CR Basnayake Kolitha, 2008, J Med Case Rep, V2, P380, DOI 10.1186/1752-1947-2-380
   Batuman V, 1998, AM J PHYSIOL-RENAL, V275, pF246, DOI 10.1152/ajprenal.1998.275.2.F246
   Beetham R, 2007, ANN CLIN BIOCHEM, V44, P516, DOI 10.1258/000456307782268084
   Bence JonesH., 1847, LANCET, V2, P88, DOI [DOI 10.1016/S0140-6736(02)86528-X, 10.1016/S0140-6736(02)86528-X]
   Bladé J, 1998, ARCH INTERN MED, V158, P1889, DOI 10.1001/archinte.158.17.1889
   Bladé J, 2006, NEW ENGL J MED, V355, P2765, DOI 10.1056/NEJMcp052790
   Bradwell AR, 2001, CLIN CHEM, V47, P673
   BRIDGDEN ML, 1990, AM J CLIN PATHOL, V93, P689
   Brockhurst I, 2005, NEPHROL DIAL TRANSPL, V20, P1251, DOI 10.1093/ndt/gfh749
   Chanan-Khan AA, 2007, BLOOD, V109, P2604, DOI 10.1182/blood-2006-09-046409
   Cserti C, 2007, TRANSFUSION, V47, P511, DOI 10.1111/j.1537-2995.2006.01143.x
   Déret S, 1997, PROTEIN ENG, V10, P1191, DOI 10.1093/protein/10.10.1191
   Dispenzieri A, 2009, LEUKEMIA, V23, P215, DOI 10.1038/leu.2008.307
   Doyle A, 2009, NEPHRON CLIN PRACT, V111, pC7, DOI 10.1159/000175798
   Drayson M, 2001, BLOOD, V97, P2900, DOI 10.1182/blood.V97.9.2900
   HARRISON HH, 1991, CLIN CHEM, V37, P1559
   HESS PP, 1993, CLIN CHEM, V39, P1734
   Hill PG, 2006, CLIN CHEM, V52, P1743, DOI 10.1373/clinchem.2006.069104
   Hoffman U, 2003, Z RHEUMATOL, V62, P1051
   Hofmann Walter, 2004, Clin Lab, V50, P181
   Holding S, 2007, BLOOD, V110, p448A, DOI 10.1182/blood.V110.11.1497.1497
   HUTCHINSON CA, 2006, J AM COS NEPHROL, V17, pA899
   Hutchison CA, 2008, CLIN J AM SOC NEPHRO, V3, P1684, DOI 10.2215/CJN.02290508
   Hutchison CA, 2008, EXPERT OPIN THER TAR, V12, P667, DOI 10.1517/14728222.12.6.667 
   Hutchison CA, 2007, J AM SOC NEPHROL, V18, P886, DOI 10.1681/ASN.2006080821
   Hutchison CA, 2009, CLIN J AM SOC NEPHRO, V4, P745, DOI 10.2215/CJN.04590908
   Hutchison CA, 2008, BMC NEPHROL, V9, DOI 10.1186/1471-2369-9-11
   Kastritis E, 2007, HAEMATOLOGICA, V92, P546, DOI 10.3324/haematol.10759
   Katzmann JA, 2002, CLIN CHEM, V48, P1437
   Katzmann JA, 2006, MAYO CLIN PROC, V81, P1575, DOI 10.4065/81.12.1575
   Katzmann JA, 2009, CLIN CHEM, V55, P1517, DOI 10.1373/clinchem.2009.126664
   Klassen RBS, 2005, J APPL PHYSIOL, V98, P257, DOI 10.1152/japplphysiol.01090.2003
   Kyle RA, 2002, NEW ENGL J MED, V346, P564, DOI 10.1056/NEJMoa01133202
   Kyle RA, 2006, NEW ENGL J MED, V354, P1362, DOI 10.1056/NEJMoa054494
   Kyle RA, 2006, BRIT J HAEMATOL, V134, P573, DOI 10.1111/j.1365-2141.2006.06235.x
   Lachmann HJ, 2003, BRIT J HAEMATOL, V122, P78, DOI 10.1046/j.1365-2141.2003.04433.x
   Leung N, 2008, KIDNEY INT, V73, P1282, DOI 10.1038/ki.2008.108
   Lin J, 2001, J AM SOC NEPHROL, V12, P1482, DOI 10.1681/ASN.V1271482
   LINDSTEDT G, 1974, CLIN CHIM ACTA, V56, P125, DOI 10.1016/0009-8981(74)90201-0
   Ludwig H, 2007, HAEMATOLOGICA, V92, P1411, DOI 10.3324/haematol.11463
   Matsuda M, 2005, INTERNAL MED, V44, P428, DOI 10.2169/internalmedicine.44.428
   MIETTINE.TA, 1967, CLIN CHIM ACTA, V18, P395, DOI 10.1016/0009-8981(67)90036-8
   Montseny JJ, 1998, NEPHROL DIAL TRANSPL, V13, P1438, DOI 10.1093/ndt/13.6.1438
   Novak L, 2004, NEPHROL DIAL TRANSPL, V19, P3050, DOI 10.1093/ndt/gfh503
   Palladini G, 2009, CLIN CHEM, V55, P499, DOI 10.1373/clinchem.2008.117143
   Pillon L, 2008, KIDNEY INT, V74, P956, DOI 10.1038/ki.2008.138
   Pozzi C, 2003, AM J KIDNEY DIS, V42, P1154, DOI 10.1053/j.ajkd.2003.08.040
   Pratt G, 2008, BRIT J HAEMATOL, V141, P413, DOI 10.1111/j.1365-2141.2008.07079.x
   Rajkumar SV, 2005, BLOOD, V106, P812, DOI 10.1182/blood-2005-03-1038
   Ritz E, 2006, J AM SOC NEPHROL, V17, P911
   Rysavá R, 2007, KIDNEY BLOOD PRESS R, V30, P359, DOI 10.1159/000107980
   Sanchorawala V, 2006, AM J HEMATOL, V81, P692, DOI 10.1002/ajh.20635
   Sanders PW, 2005, CURR OPIN NEPHROL HY, V14, P97, DOI 10.1097/00041552-200503000-00003
   SANDERS PW, 1994, J LAB CLIN MED, V124, P484
   Smith A, 2006, BRIT J HAEMATOL, V132, P410, DOI 10.1111/j.1365-2141.2005.05867.x
   SOLOMON A, 1964, J CLIN INVEST, V43, P103, DOI 10.1172/JCI104884
   Vermeersch P, 2008, BRIT J HAEMATOL, V143, P496, DOI 10.1111/j.1365-2141.2008.07369.x
   Wang PX, 2007, J AM SOC NEPHROL, V18, P1239, DOI 10.1681/ASN.2006111299
   WOCHNER RD, 1967, J EXP MED, V126, P207, DOI 10.1084/jem.126.2.207
   ZHU L, 1995, AM J PATHOL, V147, P375
NR 60
TC 42
Z9 49
U1 0
U2 5
PU NATURE PUBLISHING GROUP
PI NEW YORK
PA 75 VARICK ST, 9TH FLR, NEW YORK, NY 10013-1917 USA
SN 1759-5061
EI 1759-507X
J9 NAT REV NEPHROL
JI Nat. Rev. Nephrol.
PD NOV
PY 2009
VL 5
IS 11
BP 621
EP 627
DI 10.1038/nrneph.2009.151
PG 7
WC Urology & Nephrology
WE Science Citation Index Expanded (SCI-EXPANDED)
SC Urology & Nephrology
GA 511UQ
UT WOS:000271196000008
PM 19786994
DA 2024-04-28
ER

PT J
AU Loavenbruck, AJ
   Singer, W
   Mauermann, ML
   Sandroni, P
   Dyck, PJB
   Gertz, M
   Klein, CJ
   Low, PA
AF Loavenbruck, Adam J.
   Singer, Wolfgang
   Mauermann, Michelle L.
   Sandroni, Paola
   Dyck, P. James B.
   Gertz, Morie
   Klein, Christopher J.
   Low, Phillip A.
TI Transthyretin amyloid neuropathy has earlier neural involvement but
   better prognosis than primary amyloid counterpart: an answer to the
   paradox?
SO ANNALS OF NEUROLOGY
LA English
DT Article
ID PRIMARY SYSTEMIC AMYLOIDOSIS; LIGHT-CHAIN AMYLOIDOSIS;
   LIVER-TRANSPLANTATION; CARDIAC AMYLOIDOSIS; NATURAL-HISTORY; HEREDITARY
   AMYLOIDOSIS; PERIPHERAL NEUROPATHY; LABORATORY FEATURES; AUTONOMIC
   FAILURE; NERVOUS-SYSTEM
AB ObjectiveTo systematically compare transthyretin with primary amyloid neuropathy to define their natural history and the underlying mechanisms for differences in phenotype and natural history.
   MethodsAll patients with defined amyloid subtype and peripheral neuropathy who completed autonomic testing and electromyography at Mayo Clinic Rochester between 1993 and 2013 were included. Medical records were reviewed for time of onset of defined clinical features. The degree of autonomic impairment was quantified using the composite autonomic severity scale. Comparisons were made between acquired and inherited forms of amyloidosis.
   ResultsOne hundred one cases of amyloidosis with peripheral neuropathy were identified, 60 primary and 41 transthyretin. Twenty transthyretin cases were found to have Val30Met mutations; 21 had other mutations. Compared to primary cases, transthyretin cases had longer survival, longer time to diagnosis, higher composite autonomic severity scale scores, greater reduction of upper limb nerve conduction study amplitudes, more frequent occurrence of weakness, and later non-neuronal systemic involvement. Four systemic markers (cardiac involvement by echocardiogram, weight loss>10 pounds, orthostatic intolerance, fatigue) in combination were highly predictive of poor survival in both groups.
   InterpretationThese findings suggest that transthyretin has earlier and greater predilection for neural involvement and more delayed systemic involvement. The degree and rate of systemic involvement is most closely related to prognosis. Ann Neurol 2016;80:401-411
C1 [Loavenbruck, Adam J.; Singer, Wolfgang; Mauermann, Michelle L.; Sandroni, Paola; Dyck, P. James B.; Klein, Christopher J.; Low, Phillip A.] Mayo Clin, Dept Neurol, Rochester, MN USA.
   [Gertz, Morie] Mayo Clin, Dept Hematol, Rochester, MN USA.
C3 Mayo Clinic; Mayo Clinic
RP Low, PA (corresponding author), Mayo Clin, 200 First St SW, Rochester, MN 55905 USA.
EM low@mayo.edu
RI Gertz, Morie/K-2873-2019
OI Klein, Christopher/0000-0002-4012-8856
FU NIH NINDS (National Institute of Neurological Disorders and Stroke) [NS
   44233, U54 NS065736, K23NS075141]; Mayo Center for Translational Science
   Activities [UL1 TR000135]; Mayo funds; NIH National Institute of
   Neurological Diseases and Stroke [U54 NS065736]; NIH Office of Rare
   Diseases Research
FX This work was supported by the NIH NINDS (National Institute of
   Neurological Disorders and Stroke) (NS 44233, "Pathogenesis and
   Diagnosis of Multiple System Atrophy" P.A.L.; U54 NS065736, "Autonomic
   Rare Disease Clinical Consortium" P.A.L.; K23NS075141, "Differential
   Approach to the Postural Tachycardia Syndrome"; W.S.), Mayo Center for
   Translational Science Activities (UL1 TR000135), and Mayo funds. The
   Autonomic Diseases Consortium is a part of the NIH Rare Diseases
   Clinical Research Network. Funding and/or programmatic support for this
   project has been provided by the NIH National Institute of Neurological
   Diseases and Stroke (U54 NS065736) and the NIH Office of Rare Diseases
   Research. The content is solely the responsibility of the authors and
   does not necessarily represent the official views of the National
   Institute of Neurological Disorders and Stroke or the NIH.
CR Adams D, 2011, AMYLOID, V18, P98, DOI 10.3109/13506129.2011.574354036
   Adams D, 2001, J NEUROL, V248, P647, DOI 10.1007/s004150170109
   Adams D, 2015, NEUROLOGY, V85, P675, DOI 10.1212/WNL.0000000000001870
   ANDRADE C, 1952, BRAIN, V75, P408, DOI 10.1093/brain/75.3.408
   Bellotti V, 2000, J STRUCT BIOL, V130, P280, DOI 10.1006/jsbi.2000.4248
   BENSON MD, 1977, ANN INTERN MED, V86, P419, DOI 10.7326/0003-4819-86-4-419
   Benson MD, 2007, MUSCLE NERVE, V36, P411, DOI 10.1002/mus.20821
   Carrwik C, 2009, ACTA OPHTHALMOL, V87, P813, DOI 10.1111/j.1755-3768.2009.01686.x
   Desai HV, 2010, CARDIOL REV, V18, P1, DOI 10.1097/CRD.0b013e3181bdba8f
   DYCK PJ, 1969, ARCH NEUROL-CHICAGO, V20, P490, DOI 10.1001/archneur.1969.00480110054005
   Dyck PJ, 2001, MUSCLE NERVE, V24, P307, DOI 10.1002/1097-4598(200103)24:3<307::AID-MUS1000>3.3.CO;2-1
   Esplin BL, 2013, CURR PROB CARDIOLOGY, V38, P53, DOI 10.1016/j.cpcardiol.2012.11.002
   Gertz MA, 2013, AM J HEMATOL, V88, P417, DOI 10.1002/ajh.23400
   Herlenius G, 2004, TRANSPLANTATION, V77, P64, DOI 10.1097/01.TP.0000092307.98347.CB
   Joy T, 2003, CLIN BIOCHEM, V36, P641, DOI 10.1016/S0009-9120(03)00110-3
   KELLY JJ, 1979, ANN NEUROL, V6, P1, DOI 10.1002/ana.410060102
   Kisilevsky R, 2000, NAT MED, V6, P633, DOI 10.1038/76203
   Klein CJ, 2011, ARCH NEUROL-CHICAGO, V68, P195, DOI 10.1001/archneurol.2010.261
   Koike H, 2012, J NEUROL NEUROSUR PS, V83, P152, DOI 10.1136/jnnp-2011-301299
   Kyle A, 2005, PERIPHERAL NEUROPATH, V2, P2427
   KYLE RA, 1995, SEMIN HEMATOL, V32, P45
   KYLE RA, 1983, MAYO CLIN PROC, V58, P665
   KYLE RA, 1986, BLOOD, V68, P220
   Lachmann HJ, 2002, NEW ENGL J MED, V346, P1786, DOI 10.1056/NEJMoa013354
   Ladha SS, 2006, J PERIPHER NERV SYST, V11, P346, DOI 10.1111/j.1529-8027.2006.00107.x
   Laeng RH, 1998, CANCER, V82, P362, DOI 10.1002/(SICI)1097-0142(19980115)82:2<375::AID-CNCR18>3.0.CO;2-W
   Low PA, 1997, MUSCLE NERVE, V20, P1561, DOI 10.1002/(SICI)1097-4598(199712)20:12<1561::AID-MUS11>3.0.CO;2-3
   LOW PA, 1993, MAYO CLIN PROC, V68, P748, DOI 10.1016/S0025-6196(12)60631-4
   Lüttmann RJ, 2010, MUSCLE NERVE, V41, P679, DOI 10.1002/mus.21534
   Mariani LL, 2015, ANN NEUROL, V78, P901, DOI 10.1002/ana.24519
   Olofsson BO, 2002, TRANSPLANTATION, V73, P745, DOI 10.1097/00007890-200203150-00015
   PIZOV G, 1986, ARCH PATHOL LAB MED, V110, P969
   Planté-Bordeneuve V, 2007, NEUROLOGY, V69, P693, DOI 10.1212/01.wnl.0000267338.45673.f4
   Planté-Bordeneuve V, 2011, LANCET NEUROL, V10, P1086, DOI 10.1016/S1474-4422(11)70246-0
   Porchet F, 1998, SPINE, V23, P133, DOI 10.1097/00007632-199801010-00027
   Said G, 2009, J NEUROL SCI, V284, P149, DOI 10.1016/j.jns.2009.05.001
   Stangou AJ, 1998, TRANSPLANTATION, V66, P229, DOI 10.1097/00007890-199807270-00016
   Suanprasert N, 2014, J NEUROL SCI, V344, P121, DOI 10.1016/j.jns.2014.06.041
   Takei Y, 2005, INTERNAL MED, V44, P1151, DOI 10.2169/internalmedicine.44.1151
   THOMAS PK, 1974, BRAIN, V97, P395, DOI 10.1093/brain/97.1.395
   Tincani G, 2011, AM J TRANSPLANT, V11, P759, DOI 10.1111/j.1600-6143.2011.03477.x
   Tracy JA, 2010, MUSCLE NERVE, V41, P710, DOI 10.1002/mus.21561
   Vrana JA, 2009, BLOOD, V114, P4957, DOI 10.1182/blood-2009-07-230722
   Wang AK, 2001, ARCH NEUROL-CHICAGO, V58, P822, DOI 10.1001/archneur.58.5.822
   Wang AK, 2008, MAYO CLIN PROC, V83, P1226, DOI 10.4065/83.11.1226
   Yang NCC, 2010, NEUROLOGY, V75, P532, DOI 10.1212/WNL.0b013e3181ec7fda
   Yazaki M, 2007, AM J TRANSPLANT, V7, P235, DOI 10.1111/j.1600-6143.2006.01585.x
NR 47
TC 13
Z9 13
U1 0
U2 3
PU WILEY-BLACKWELL
PI HOBOKEN
PA 111 RIVER ST, HOBOKEN 07030-5774, NJ USA
SN 0364-5134
EI 1531-8249
J9 ANN NEUROL
JI Ann. Neurol.
PD SEP
PY 2016
VL 80
IS 3
BP 401
EP 411
DI 10.1002/ana.24725
PG 11
WC Clinical Neurology; Neurosciences
WE Science Citation Index Expanded (SCI-EXPANDED)
SC Neurosciences & Neurology
GA DW9YH
UT WOS:000384018200010
PM 27422051
OA Green Accepted
DA 2024-04-28
ER

PT J
AU Tu, CG
   Zheng, YJ
   Zhang, H
   Wang, JH
AF Tu, Chenggong
   Zheng, Yongjiang
   Zhang, Hui
   Wang, Jinheng
TI Exploration of the personalized immune checkpoint atlas of plasma cell
   dyscrasias patients using high-dimensional single-cell analysis
SO ONCOLOGY REPORTS
LA English
DT Article
DE immune checkpoint atlas; plasma cell dyscrasias; single-cell analysis;
   mass cytometry
ID MULTIPLE-MYELOMA PATIENTS; MASS CYTOMETRY; CANCER-IMMUNOTHERAPY;
   T-CELLS; ACQUIRED-RESISTANCE; PD-1/PD-L1 AXIS; BLOCKADE; MECHANISM;
   INHIBITORS; TARGET
AB Immune checkpoint blockade endows patients with unparalleled success in conquering cancer. Unfortunately, inter-individual heterogeneity causes failure in controlling tumors in many patients. Emerging mass cytometry technology is capable of revealing a multiscale onco-immune landscape that improves the efficacy of cancer immunotherapy. We introduced mass cytometry to determine the personalized immune checkpoint status in bone marrow and peripheral blood samples from 3 patients with multiple myeloma, amyloid light-chain amyloidosis, and solitary bone plasmacytoma and 1 non-hematologic malignancy patient. The expression of 18 immune regulatory receptors and ligands on 17 defined cell populations was simultaneously examined. By single-cell analyses, we identified the T cell clusters that serve as immunosuppressive signal source and revealed integrated immune checkpoint axes of individuals, thereby providing multiple potential immunotherapeutic targets, including programmed cell death protein 1 (PD-1), inducible co-stimulator (ICOS), and cluster of differentiation 28 (CD28), for each patient. Distinguishing the cell populations that function as providers and receivers of the immune checkpoint signals demonstrated a distinct cross-interaction network of immunomodulatory signals in individuals. These in-depth personalized data demonstrate mass cytometry as a powerful innovation to discover the systematical immune status in the primary and peripheral tumor microenvironment.
C1 [Tu, Chenggong; Zhang, Hui; Wang, Jinheng] Guangzhou Med Univ, Guangzhou Municipal & Guangdong Prov Key Lab Prot, State Key Lab Resp Dis, Affiliated Canc Hosp & Inst,Sch Basic Med Sci, Guangzhou 510095, Guangdong, Peoples R China.
   [Zheng, Yongjiang] Sun Yat Sen Univ, Affiliated Hosp 3, Dept Hematol, Guangzhou 510630, Guangdong, Peoples R China.
C3 State Key Laboratory of Respiratory Disease; Guangzhou Medical
   University; Sun Yat Sen University
RP Wang, JH (corresponding author), Guangzhou Med Univ, Guangzhou Municipal & Guangdong Prov Key Lab Prot, State Key Lab Resp Dis, Affiliated Canc Hosp & Inst,Sch Basic Med Sci, Guangzhou 510095, Guangdong, Peoples R China.
EM wangjh89@gzhmu.edu.cn
RI Tu, Chenggong/JGE-5542-2023; Wang, Jinheng/N-1268-2014
OI Tu, Chenggong/0000-0001-9281-5298; Wang, Jinheng/0000-0002-2650-3816;
   Tu, Chenggong/0000-0002-9364-6323
FU National Natural Science Foundation of China [81700203, 81970193];
   Guangdong Basic and Applied Basic Research Foundation [2019A1515011126,
   2019A1515011327]
FX This study was supported by the National Natural Science Foundation of
   China (grant nos. 81700203 and 81970193) and the Guangdong Basic and
   Applied Basic Research Foundation (project nos. 2019A1515011126 and
   2019A1515011327).
CR Akbar AN, 2011, NAT REV IMMUNOL, V11, P289, DOI 10.1038/nri2959
   Amir ED, 2013, NAT BIOTECHNOL, V31, P545, DOI 10.1038/nbt.2594
   Behbehani GK, 2012, CYTOM PART A, V81A, P552, DOI 10.1002/cyto.a.22075
   Bendall SC, 2014, CELL, V157, P714, DOI 10.1016/j.cell.2014.04.005
   Bendall SC, 2011, SCIENCE, V332, P687, DOI 10.1126/science.1198704
   Benson DM, 2010, BLOOD, V116, P2286, DOI 10.1182/blood-2010-02-271874
   Bhandaru M, 2019, METHODS MOL BIOL, V1904, P83, DOI 10.1007/978-1-4939-8958-4_4
   Bodenmiller B, 2012, NAT BIOTECHNOL, V30, P858, DOI 10.1038/nbt.2317
   Chao MP, 2012, CURR OPIN IMMUNOL, V24, P225, DOI 10.1016/j.coi.2012.01.010
   Chester C, 2018, BLOOD, V131, P49, DOI 10.1182/blood-2017-06-741041
   Chevrier S, 2017, CELL, V169, P736, DOI 10.1016/j.cell.2017.04.016
   Dong WJ, 2019, CANCER DISCOV, V9, P1422, DOI 10.1158/2159-8290.CD-18-1259
   Dougall WC, 2019, CLIN TRANSL IMMUNOL, V8, DOI 10.1002/cti2.1081
   Esensten JH, 2016, IMMUNITY, V44, P973, DOI 10.1016/j.immuni.2016.04.020
   Feyler S, 2012, PLOS ONE, V7, DOI 10.1371/journal.pone.0035981
   Gettinger S, 2017, CANCER DISCOV, V7, P1420, DOI 10.1158/2159-8290.CD-17-0593
   Görgün G, 2015, CLIN CANCER RES, V21, P4607, DOI 10.1158/1078-0432.CCR-15-0200
   Good Z, 2018, NAT MED, V24, P474, DOI 10.1038/nm.4505
   Goulding J, 2011, IMMUNOL REV, V244, P149, DOI 10.1111/j.1600-065X.2011.01062.x
   Guo YA, 2016, ONCOTARGET, V7, P48360, DOI 10.18632/oncotarget.10235
   Heher EC, 2010, BLOOD, V116, P1397, DOI 10.1182/blood-2010-03-258608
   Hui EF, 2017, SCIENCE, V355, P1428, DOI 10.1126/science.aaf1292
   Jelinek T, 2018, FRONT IMMUNOL, V9, DOI 10.3389/fimmu.2018.02431
   Jiang C, 2019, CANCER CELL INT, V19, DOI 10.1186/s12935-019-0955-2
   June CH, 2018, SCIENCE, V359, P1361, DOI 10.1126/science.aar6711
   Kamphorst AO, 2017, SCIENCE, V355, P1423, DOI 10.1126/science.aaf0683
   Knapp DJHF, 2017, BLOOD, V129, P307, DOI 10.1182/blood-2016-09-740654
   Kotecha Nikesh, 2010, Curr Protoc Cytom, VChapter 10, DOI 10.1002/0471142956.cy1017s53
   Krieg C, 2018, NAT MED, V24, P144, DOI 10.1038/nm.4466
   Latchman Y, 2001, NAT IMMUNOL, V2, P261, DOI 10.1038/85330
   Lavin Y, 2017, CELL, V169, P750, DOI 10.1016/j.cell.2017.04.014
   Lesokhin AM, 2016, J CLIN ONCOL, V34, P2698, DOI 10.1200/JCO.2015.65.9789
   Liu JZ, 2007, BLOOD, V110, P296, DOI 10.1182/blood-2006-10-051482
   Liu XJ, 2015, NAT MED, V21, P1209, DOI 10.1038/nm.3931
   Perez-Gracia JL, 2014, CURR OPIN IMMUNOL, V27, P89, DOI 10.1016/j.coi.2014.01.002
   Maecker HT, 2012, NAT REV IMMUNOL, V12, P191, DOI 10.1038/nri3158
   Marhelava K, 2019, CANCERS, V11, DOI 10.3390/cancers11111756
   Minn AJ, 2016, CELL, V165, P272, DOI 10.1016/j.cell.2016.03.031
   Mozaffari F, 2004, BRIT J HAEMATOL, V124, P315, DOI 10.1046/j.1365-2141.2003.04789.x
   Newell EW, 2016, NAT IMMUNOL, V17, P890, DOI 10.1038/ni.3485
   Oliver AJ, 2019, CLIN TRANSL IMMUNOL, V8, DOI 10.1002/cti2.1094
   Paiva B, 2016, BLOOD, V127, P1151, DOI 10.1182/blood-2015-10-662320
   Pitt JM, 2016, IMMUNITY, V44, P1255, DOI 10.1016/j.immuni.2016.06.001
   Porpiglia E, 2017, NAT CELL BIOL, V19, P558, DOI 10.1038/ncb3507
   Qiu P, 2011, NAT BIOTECHNOL, V29, P886, DOI 10.1038/nbt.1991
   Ray A, 2015, LEUKEMIA, V29, P1441, DOI 10.1038/leu.2015.11
   Ribas A, 2018, SCIENCE, V359, P1350, DOI 10.1126/science.aar4060
   Rosenblatt J, 2017, BLOOD, V129, P275, DOI 10.1182/blood-2016-08-731885
   Rosenblatt J, 2011, J IMMUNOTHER, V34, P409, DOI 10.1097/CJI.0b013e31821ca6ce
   Rowshanravan B, 2018, BLOOD, V131, P58, DOI 10.1182/blood-2017-06-741033
   Scott GB, 2015, CELL IMMUNOL, V297, P1, DOI 10.1016/j.cellimm.2015.05.002
   Spitzer MH, 2016, CELL, V165, P780, DOI 10.1016/j.cell.2016.04.019
   Stegle O, 2015, NAT REV GENET, V16, P133, DOI 10.1038/nrg3833
   Suen H, 2015, LEUKEMIA, V29, P1621, DOI 10.1038/leu.2015.104
   Syn NL, 2017, LANCET ONCOL, V18, pE731, DOI 10.1016/S1470-2045(17)30607-1
   Topalian SL, 2016, NAT REV CANCER, V16, P275, DOI 10.1038/nrc.2016.36
   Wang JH, 2016, J PATHOL, V239, P162, DOI 10.1002/path.4712
   Wang JH, 2014, BLOOD, V124, P555, DOI 10.1182/blood-2014-03-562439
   Wang X, 2019, J EXP CLIN CANC RES, V38, DOI 10.1186/s13046-019-1085-3
   Wang Z, 2009, NAT REV GENET, V10, P57, DOI 10.1038/nrg2484
   Weiskopf K, 2017, EUR J CANCER, V76, P100, DOI 10.1016/j.ejca.2017.02.013
   Wikenheiser DJ, 2016, FRONT IMMUNOL, V7, DOI 10.3389/fimmu.2016.00304
   Wilson RAM, 2018, CLIN EXP IMMUNOL, V191, P133, DOI 10.1111/cei.13081
   Zelle-Rieser C, 2016, J HEMATOL ONCOL, V9, DOI 10.1186/s13045-016-0345-3
   Zhou DM, 2017, HEMATOLOGY, V22, P412, DOI 10.1080/10245332.2017.1300623
NR 65
TC 1
Z9 2
U1 0
U2 9
PU SPANDIDOS PUBL LTD
PI ATHENS
PA POB 18179, ATHENS, 116 10, GREECE
SN 1021-335X
EI 1791-2431
J9 ONCOL REP
JI Oncol. Rep.
PD JUL
PY 2020
VL 44
IS 1
BP 224
EP 240
DI 10.3892/or.2020.7587
PG 17
WC Oncology
WE Science Citation Index Expanded (SCI-EXPANDED)
SC Oncology
GA LY6EP
UT WOS:000540620900019
PM 32319658
OA Green Published, hybrid
DA 2024-04-28
ER

PT J
AU Fernandez-Flores, A
   Castañón-González, JA
   Guerrero-Ramos, B
   Castro-Gaytan, A
   Saeb-Lima, M
AF Fernandez-Flores, Angel
   Castanon-Gonzalez, Jorge A.
   Guerrero-Ramos, Brenda
   Castro-Gaytan, Armando
   Saeb-Lima, Marcela
TI Systemic amyloidosis presenting with glans penis involvement
SO JOURNAL OF CUTANEOUS PATHOLOGY
LA English
DT Article
DE genital amyloidosis; penile amyloidosis; urethral amyloidosis
ID PRIMARY CUTANEOUS AMYLOIDOSIS; NAIL DYSTROPHY; LOCALIZED AMYLOIDOSIS; AL
   AMYLOIDOSIS
AB Penile amyloidosis has been reported on many occasions in the literature, but all of these have been forms of primary cutaneous amyloidosis. Systemic amyloidosis presenting with a penile ulcer as the first manifestation has not previously been reported. We present two patients in whom an ulcer of the glans penis was the first complaint that led to a diagnosis of systemic amyloidosis. In both patients, lambda light chain type amyloid was showed immunohistochemically. Both patients presented with other manifestations of systemic amyloidosis, including nail dystrophy characterized by onycholisis, trachyonychia and onychoschizia.
C1 [Fernandez-Flores, Angel] Hosp El Bierzo, Dept Cellular Pathol, Ponferrada, Spain.
   [Castanon-Gonzalez, Jorge A.] Amer British Cowdray Hosp, Dept Internal Med, Mexico City, DF, Mexico.
   [Guerrero-Ramos, Brenda] Dept Dermatol, Guadalajara, Jalisco, Mexico.
   [Castro-Gaytan, Armando] Amer British Cowdray Hosp, Dept Urol, Mexico City, DF, Mexico.
   [Saeb-Lima, Marcela] Inst Nacl Ciencias Med & Nutr Salvador Zubiran, Amer British Cowdray Hosp, Mexico City 14000, DF, Mexico.
C3 Instituto Nacional de Ciencias Medicas y Nutricion Salvador Zubiran -
   Mexico
RP Saeb-Lima, M (corresponding author), Inst Nacl Ciencias Med & Nutr Salvador Zubiran, Dept Pathol, Vasco de Quiroga 15,Secc 16, Mexico City 14000, DF, Mexico.
EM marcela.saeblima@gmail.com
RI Fernandez-Flores, Angel/J-7220-2015
OI Fernandez-Flores, Angel/0000-0001-6617-2364
CR Barja Juan, 2013, Dermatol Online J, V19, P11
   Bedlow AJ, 1998, CLIN EXP DERMATOL, V23, P298
   BODNER H, 1981, J UROLOGY, V125, P586, DOI 10.1016/S0022-5347(17)55114-9
   BREATHNACH SM, 1979, CLIN EXP DERMATOL, V4, P495, DOI 10.1111/j.1365-2230.1979.tb01647.x
   Chuang YY, 2012, BRIT J DERMATOL, V167, P548, DOI 10.1111/j.1365-2133.2012.11066.x
   DEGOS R, 1961, Bull Soc Fr Dermatol Syphiligr, V68, P159
   DERRICK EK, 1995, J ROY SOC MED, V88, pP290
   Di Meo N, 2014, BRIT J DERMATOL, V171, P1245, DOI 10.1111/bjd.13078
   Dominguez Dominguez M, 2007, Actas Urol Esp, V31, P168
   Étienne M, 2015, REV MED INTERNE, V36, P356, DOI 10.1016/j.revmed.2014.02.002
   FANTI PA, 1991, DERMATOLOGICA, V183, P44, DOI 10.1159/000247630
   Friedmann E, 1967, Bull Soc Fr Dermatol Syphiligr, V74, P313
   Fujita Y, 2006, J AM ACAD DERMATOL, V54, P712, DOI 10.1016/j.jaad.2005.12.031
   Hoshino Y, 2007, INTERNAL MED, V46, P525, DOI 10.2169/internalmedicine.46.6366
   Kawsar M, 2007, INT J STD AIDS, V18, P720, DOI 10.1258/095646207782193849
   LAPAN DI, 1980, UROLOGY, V15, P167, DOI 10.1016/0090-4295(80)90413-6
   LEAL SM, 1988, J UROLOGY, V140, P830, DOI 10.1016/S0022-5347(17)41830-1
   Lim Joo Han, 2009, Cases J, V2, P160, DOI 10.1186/1757-1626-2-160
   Merika EE, 2014, BRIT J DERMATOL, V170, P730, DOI 10.1111/bjd.12682
   Muneer A, 2009, CLIN EXP DERMATOL, V34, P929, DOI 10.1111/j.1365-2230.2008.03102.x
   PINEDA MS, 1988, J AM ACAD DERMATOL, V18, P1357, DOI 10.1016/S0190-9622(88)80114-2
   Pink AE, 2012, CLIN EXP DERMATOL, V37, P788, DOI 10.1111/j.1365-2230.2012.04341.x
   Prat C, 2008, J EUR ACAD DERMATOL, V22, P107, DOI 10.1111/j.1468-3083.2007.02269.x
   Ritter M, 2003, J CUTAN PATHOL, V30, P37, DOI 10.1034/j.1600-0560.2003.300107.x
   SRINIVASAN V, 1992, BRIT J SURG, V79, P1156, DOI 10.1002/bjs.1800791113
   Tausend William, 2014, Dermatol Online J, V20, P21247
   TIDMAN MJ, 1987, J AM ACAD DERMATOL, V16, P935, DOI 10.1016/S0190-9622(87)70117-0
   WEITZNER S, 1970, ARCH DERMATOL, V102, P463, DOI 10.1001/archderm.102.4.463
NR 28
TC 6
Z9 6
U1 0
U2 4
PU WILEY
PI HOBOKEN
PA 111 RIVER ST, HOBOKEN 07030-5774, NJ USA
SN 0303-6987
EI 1600-0560
J9 J CUTAN PATHOL
JI J. Cutan. Pathol.
PD OCT
PY 2014
VL 41
IS 10
BP 791
EP 796
DI 10.1111/cup.12378
PG 6
WC Dermatology; Pathology
WE Science Citation Index Expanded (SCI-EXPANDED)
SC Dermatology; Pathology
GA AS6SL
UT WOS:000344392500006
PM 25093941
DA 2024-04-28
ER

PT J
CA Writing Grp
TI ASNC/AHA/ASE/EANM/HFSA/ISA/SCMR/SNMMI expert consensus recommendations
   for multimodality imaging in cardiac amyloidosis: Part 2 of 2-Diagnostic
   criteria and appropriate utilization
SO JOURNAL OF NUCLEAR CARDIOLOGY
LA English
DT Article
DE Cardiac amyloidosis; Diagnosis; Appropriate use; Expert consensus;
   Multimodality
ID BRAIN NATRIURETIC PEPTIDE; LIGHT-CHAIN AMYLOIDOSIS; ASSOCIATION
   TASK-FORCE; AMERICAN-COLLEGE; HEART-FAILURE; MAGNETIC-RESONANCE; STAGING
   SYSTEM; AL; CARDIOLOGY; DIAGNOSIS
AB Cardiac amyloidosis is emerging as an underdiagnosed cause of heart failure and mortality. Growing literature suggests that a noninvasive diagnosis of cardiac amyloidosis is now feasible. However, the diagnostic criteria and utilization of imaging in cardiac amyloidosis are not standardized. In this paper, Part 2 of a series, a panel of international experts from multiple societies define the diagnostic criteria for cardiac amyloidosis and appropriate utilization of echocardiography, cardiovascular magnetic resonance imaging, and radionuclide imaging in the evaluation of patients with known or suspected cardiac amyloidosis.
RI Moon, James/AAA-9905-2020; Hazenberg, Bouke/I-2866-2016; Merlini,
   Giampaolo/A-3817-2008
OI Moon, James/0000-0001-8071-1491; Ferrari, Victor/0000-0001-8696-3243;
   Hazenberg, Bouke/0000-0003-1827-0482; Shah, Sanjiv/0000-0002-5655-8201;
   Merlini, Giampaolo/0000-0001-7680-3254; Glaudemans,
   Andor/0000-0001-8081-0641
CR Amis E Stephen Jr, 2007, J Am Coll Radiol, V4, P272, DOI 10.1016/j.jacr.2007.03.002
   [Anonymous], JACC CARDIOVASC IMAG
   [Anonymous], 1994, NOMENCLATURE CRITERI, V9th, P253, DOI DOI 10.3378/027.083.0506
   [Anonymous], 1964, DIS HEART BLOOD VESS, V6th, P114
   Aortic Stenosis Writing Group, 2018, J Am Soc Echocardiogr, V31, P117, DOI 10.1016/j.echo.2017.10.020
   Banypersad SM, 2013, CIRC-CARDIOVASC IMAG, V6, P34, DOI 10.1161/CIRCIMAGING.112.978627
   Bernstein SJ, 1997, INT J QUAL HEALTH C, V9, P255, DOI 10.1093/intqhc/9.4.255
   Brook R H, 1986, Int J Technol Assess Health Care, V2, P53
   Castaño A, 2017, EUR HEART J, V38, P2879, DOI 10.1093/eurheartj/ehx350
   Dispenzieri A, 2004, J CLIN ONCOL, V22, P3751, DOI 10.1200/JCO.2004.03.029
   Doherty JU, 2017, J AM COLL CARDIOL, V70, P1647, DOI 10.1016/j.jacc.2017.07.732
   Douglas PS, 2011, J AM COLL CARDIOL, V57, P1126, DOI 10.1016/j.jacc.2010.11.002
   Falk RH, 2016, J AM COLL CARDIOL, V68, P1324, DOI 10.1016/j.jacc.2016.06.053
   Fitch K, 2001, RAND UCLA APPROPRIAT, P3439
   Gertz MA, 2005, AM J HEMATOL, V79, P319, DOI 10.1002/ajh.20381
   Gillmore JD, 2016, CIRCULATION, V133, P2404, DOI 10.1161/CIRCULATIONAHA.116.021612
   Go RS, 2018, BLOOD, V131, P163, DOI 10.1182/blood-2017-09-807560
   González-López E, 2015, EUR HEART J, V36, P2585, DOI 10.1093/eurheartj/ehv338
   Hendel RC, 2013, J AM COLL CARDIOL, V61, P1305, DOI 10.1016/j.jacc.2013.01.025
   Hundley WG, 2010, CIRCULATION, V121, P2462, DOI 10.1161/CIR.0b013e3181d44a8f
   Jhaveri T, 2018, AMYLOID, V25, P139, DOI 10.1080/13506129.2018.1449104
   Kawel N, 2012, CIRC-CARDIOVASC IMAG, V5, P500, DOI 10.1161/CIRCIMAGING.112.973560
   Keith MW, 2009, J BONE JOINT SURG AM, V91A, P2478, DOI [10.2106/JBJS.I.00643, 10.2106/JBJS.1.00643]
   Kumar S, 2012, J CLIN ONCOL, V30, P989, DOI 10.1200/JCO.2011.38.5724
   Kuntz KM, 1999, JAMA-J AM MED ASSOC, V282, P2246, DOI 10.1001/jama.282.23.2246
   Maurer MS, 2016, J AM COLL CARDIOL, V68, P161, DOI 10.1016/j.jacc.2016.03.596
   Merlini G, 2006, BLOOD, V108, P2520, DOI 10.1182/blood-2006-03-001164
   Nishimura RA, 2014, CIRCULATION, V129, P2440, DOI 10.1161/CIR.0000000000000029
   Palladini G, 2003, CIRCULATION, V107, P2440, DOI 10.1161/01.CIR.0000068314.02595.B2
   Patel MR, 2013, J AM COLL CARDIOL, V61, P2207, DOI 10.1016/j.jacc.2013.02.005
   Patel MR, 2005, J AM COLL CARDIOL, V46, P1606, DOI 10.1016/j.jacc.2005.08.030
   Rowczenio D., 2015, Mutations in Hereditary Amyloidosis
   Ruberg FL, 2012, CIRCULATION, V126, P1286, DOI 10.1161/CIRCULATIONAHA.111.078915
   Rubin J, 2017, AMYLOID, V24, P226, DOI 10.1080/13506129.2017.1375908
   Rybicki FJ, 2016, J AM COLL CARDIOL, V67, P853, DOI 10.1016/j.jacc.2015.09.011
   Sperry BW, 2018, J AM COLL CARDIOL, V72, P2040, DOI 10.1016/j.jacc.2018.07.092
   Wechalekar AD, 2013, BLOOD, V121, P3420, DOI 10.1182/blood-2012-12-473066
   Wolk MJ, 2014, J AM COLL CARDIOL, V63, P380, DOI 10.1016/j.jacc.2013.11.009
   Yancy CW, 2013, CIRCULATION, V128, P1810, DOI 10.1161/CIR.0b013e31829e8807
NR 39
TC 88
Z9 91
U1 3
U2 10
PU SPRINGER
PI NEW YORK
PA ONE NEW YORK PLAZA, SUITE 4600, NEW YORK, NY, UNITED STATES
SN 1071-3581
EI 1532-6551
J9 J NUCL CARDIOL
JI J. Nucl. Cardiol.
PD APR
PY 2020
VL 27
IS 2
BP 659
EP 673
DI 10.1007/s12350-019-01761-5
PG 15
WC Cardiac & Cardiovascular Systems; Radiology, Nuclear Medicine & Medical
   Imaging
WE Science Citation Index Expanded (SCI-EXPANDED)
SC Cardiovascular System & Cardiology; Radiology, Nuclear Medicine &
   Medical Imaging
GA LH8DZ
UT WOS:000529014700042
PM 31468377
OA Green Published, Green Submitted
DA 2024-04-28
ER

PT J
AU Khwaja, J
   D'Sa, S
   Minnema, MC
   Kersten, MJ
   Wechalekar, A
   Vos, JMI
AF Khwaja, Jahanzaib
   D'Sa, Shirley
   Minnema, Monique C.
   Kersten, Marie Jose
   Wechalekar, Ashutosh
   Vos, Josephine M., I
TI IgM monoclonal gammopathies of clinical significance: diagnosis and
   management
SO HAEMATOLOGICA
LA English
DT Review
ID COLD AGGLUTININ DISEASE; AL AMYLOIDOSIS; SCHNITZLER SYNDROME;
   WALDENSTROM MACROGLOBULINEMIA; UNDETERMINED SIGNIFICANCE; INTERNATIONAL
   WORKSHOP; HEMOLYTIC-ANEMIA; RITUXIMAB; NEUROPATHY; CRYOGLOBULINEMIA
AB IgM monoclonal gammopathy of undetermined significance is a pre-malignant condition for Waldenstrom macroglobulinemia and other B-cell malignancies, defined by asymptomatic circulating IgM monoclonal protein below 30 g/L with a lymphoplasmacytic bone marrow infiltration of less than 10%. A significant proportion, however, develop unique immunological and biochemical manifestations related to the monoclonal protein itself in the absence of overt malignancy and are termed IgM-related disorders or, more recently, monoclonal gammopathy of clinical significance. The indication for treatment in affected patients is dictated by the pathological characteristics of the circulating IgM rather than the tumor itself. The clinical workup and treatment options vary widely and differ from those for Waldenstrom macroglobulinemia. The aim of this review is to alert clinicians to IgM monoclonal gammopathy of clinical significance and to provide practical guidance on when to screen for these phenotypes. We discuss clinical characteristics, the underlying clonal profile, diagnostic workup and treatment considerations for five important subtypes: cold agglutinin disease, type I and II cryoglobulinemia, IgM-associated peripheral neuropathy, Schnitzler syndrome and IgM-associated AL amyloidosis. The inhibition of the pathogenic effects of the IgM has led to great success in cold agglutinin disease and Schnitzler syndrome, whereas the other treatments are centered on eradicating the underlying clone. Treatment approaches in cryoglobulinemia and IgM-associated peripheral neuropathy are the least well developed. A multidisciplinary approach is required, particularly for IgM-related neuropathies and Schnitzler syndrome. Future work exploring novel, clone-directed agents and pathogenic IgM-directed therapies is welcomed.
C1 [Khwaja, Jahanzaib; D'Sa, Shirley; Wechalekar, Ashutosh] Univ Coll London Hosp, London, England.
   [Minnema, Monique C.] Univ Utrecht, Dept Hematol, Univ Med Ctr Utrecht, Utrecht, Netherlands.
   [Kersten, Marie Jose; Vos, Josephine M., I] Univ Amsterdam, Canc Ctr Amsterdam, Dept Hematol, Amsterdam Univ,Med Ctr, Amsterdam, Netherlands.
   [Kersten, Marie Jose; Vos, Josephine M., I] Lymphoma & Myeloma Ctr Amsterdam, Amsterdam, Netherlands.
C3 University College London Hospitals NHS Foundation Trust; University of
   London; University College London; Utrecht University; Utrecht
   University Medical Center; University of Amsterdam; Vrije Universiteit
   Amsterdam
RP Vos, JMI (corresponding author), Univ Amsterdam, Canc Ctr Amsterdam, Dept Hematol, Amsterdam Univ,Med Ctr, Amsterdam, Netherlands.; Vos, JMI (corresponding author), Lymphoma & Myeloma Ctr Amsterdam, Amsterdam, Netherlands.
EM j.m.i.vos@amsterdamumc.nl
RI DSa, Shirley/JPK-5953-2023
OI Khwaja, Jahanzaib/0000-0002-4993-7828; Vos, Josephine Mathilde
   Iris/0000-0003-3229-9556
CR Allain JS, 2018, HAEMATOLOGICA, V103, pE207, DOI 10.3324/haematol.2017.177444
   Amaador K, 2022, J NEUROL, V269, P3700, DOI 10.1007/s00415-022-10993-4
   Barcellini W, 2014, BLOOD, V124, P2930, DOI 10.1182/blood-2014-06-583021
   Bazarbachi AH, 2021, BLOOD, V138, P1980, DOI 10.1182/blood.2021011452
   Berentsen S, 2004, BLOOD, V103, P2925, DOI 10.1182/blood-2003-10-3597
   Berentsen S, 2006, HAEMATOLOGICA, V91, P460
   Berentsen S, 2020, BLOOD, V136, P480, DOI 10.1182/blood.2020005674
   Berentsen S, 2017, BLOOD, V130, P537, DOI 10.1182/blood-2017-04-778175
   Berentsen S, 2010, BLOOD, V116, P3180, DOI 10.1182/blood-2010-06-288647
   Betrains A, 2020, SEMIN ARTHRITIS RHEU, V50, P636, DOI 10.1016/j.semarthrit.2020.05.002
   Castillo JJ, 2020, LANCET HAEMATOL, V7, pE827, DOI 10.1016/S2352-3026(20)30224-6
   D'Sa S, 2017, BRIT J HAEMATOL, V176, P728, DOI 10.1111/bjh.14492
   Dalakas MC, 1996, CLIN EXP IMMUNOL, V104, P55, DOI 10.1111/cei.1996.104.s1.55
   de Koning HD, 2014, CLIN TRANSL ALLERGY, V4, DOI 10.1186/2045-7022-4-41
   De la Torre A, 2021, CL LYMPH MYELOM LEUK, V21, pE946, DOI 10.1016/j.clml.2021.07.003
   Fattizzo B, 2021, HAEMATOLOGICA, V106, P622, DOI 10.3324/haematol.2020.250522
   Fermand JP, 2018, BLOOD, V132, P1478, DOI 10.1182/blood-2018-04-839480
   Gertz MA, 2011, CL LYMPH MYELOM LEUK, V11, P146, DOI 10.3816/CLML.2011.n.034
   Hänggi P, 2022, NEUROL-NEUROIMMUNOL, V9, DOI 10.1212/NXI.0000000000001109
   Harel S, 2015, BRIT J HAEMATOL, V168, P671, DOI 10.1111/bjh.13196
   Jäger U, 2020, BLOOD REV, V41, DOI 10.1016/j.blre.2019.100648
   Jain T, 2013, HAEMATOLOGICA, V98, P1581, DOI 10.3324/haematol.2013.084830
   Jalink M, 2021, BLOOD, V138, P2002, DOI 10.1182/blood.2021012039
   Kastritis E, 2021, NEW ENGL J MED, V385, P46, DOI 10.1056/NEJMoa2028631
   Kastritis E, 2019, LEUKEMIA, V33, P2654, DOI 10.1038/s41375-019-0431-y
   Khwaja J, 2021, BLOOD, V138, DOI 10.1182/blood-2021-151662
   Kolopp-Sarda MN, 2019, ARTHRITIS RHEUMATOL, V71, P1904, DOI 10.1002/art.41003
   Krause K, 2012, ALLERGY, V67, P943, DOI 10.1111/j.1398-9995.2012.02843.x
   Krause K, 2012, J ALLERGY CLIN IMMUN, V129, P848, DOI 10.1016/j.jaci.2011.10.031
   Kyle RA, 2018, NEW ENGL J MED, V378, P241, DOI 10.1056/NEJMoa1709974
   Kyle RA, 2012, BLOOD, V119, P4462, DOI 10.1182/blood-2011-10-384768
   Kyle RA, 2009, CLIN LYMPHOMA MYELOM, V9, P17, DOI 10.3816/CLM.2009.n.002
   Le Cann M, 2020, BLOOD, V136, P2428, DOI 10.1182/blood.2020007092
   Lipsker D, 2010, ORPHANET J RARE DIS, V5, DOI 10.1186/1750-1172-5-38
   Lunn MPT, 2016, COCHRANE DB SYST REV, DOI [10.1002/14651858.CD002827.pub3, 10.1002/14651858.CD002827.pub4]
   Malecka A, 2021, AM J HEMATOL, V96, pE279, DOI 10.1002/ajh.26205
   Malecka A, 2019, BLOOD, V134, DOI 10.1182/blood-2019-121750
   Malecka A, 2018, BRIT J HAEMATOL, V183, P838, DOI 10.1111/bjh.15063
   Manwani R, 2018, BLOOD, V132, P761, DOI 10.1182/blood-2018-04-846493
   Minnema MC, 2021, CL LYMPH MYELOM LEUK, V21, pS57
   Minnema MC, 2017, HAEMATOLOGICA, V102, P43, DOI 10.3324/haematol.2016.147728
   Néel A, 2014, AUTOIMMUN REV, V13, P1035, DOI 10.1016/j.autrev.2014.08.031
   Néel A, 2014, AM J HEMATOL, V89, P156, DOI 10.1002/ajh.23608
   Nehme-Schuster H, 2005, RHEUMATOLOGY, V44, P410, DOI 10.1093/rheumatology/keh503
   Nobile-Orazio E, 2000, BRAIN, V123, P710, DOI 10.1093/brain/123.4.710
   NOBILEORAZIO E, 1992, ACTA NEUROL SCAND, V85, P383
   Owen RG, 2003, SEMIN ONCOL, V30, P110, DOI 10.1053/sonc.2003.50082
   Palladini G, 2011, CL LYMPH MYELOM LEUK, V11, P143, DOI 10.3816/CLML.2011.n.033
   Palladini G, 2009, CLIN LYMPHOMA MYELOM, V9, P80, DOI 10.3816/CLM.2009.n.021
   Pathak S, 2019, ARTHRITIS RHEUMATOL, V71, P2121, DOI 10.1002/art.41030
   Pika T, 2018, BLOOD, V131, P368, DOI 10.1182/blood-2017-09-806463
   Randen U, 2014, HAEMATOLOGICA, V99, P497, DOI 10.3324/haematol.2013.091702
   Röth A, 2021, NEW ENGL J MED, V384, P1323, DOI 10.1056/NEJMoa2027760
   Röth A, 2018, BLOOD ADV, V2, P2543, DOI 10.1182/bloodadvances.2018024190
   Rossi G, 2018, BLOOD, V132, P547, DOI 10.1182/blood-2018-03-835413
   Rowczenio DM, 2018, BLOOD, V131, P974, DOI 10.1182/blood-2017-10-810366
   Sachchithanantham S, 2016, J CLIN ONCOL, V34, P2037, DOI 10.1200/JCO.2015.63.3123
   Sène D, 2009, ARTHRITIS RHEUM-US, V60, P3848, DOI 10.1002/art.25000
   Sidana S, 2020, LEUKEMIA, V34, P1373, DOI 10.1038/s41375-019-0667-6
   Sidana S, 2017, AM J HEMATOL, V92, P668, DOI 10.1002/ajh.24745
   Sidiqi M Hasib, 2019, Biol Blood Marrow Transplant, V25, pe108, DOI 10.1016/j.bbmt.2018.12.003
   Simon A, 2013, ALLERGY, V68, P562, DOI 10.1111/all.12129
   Svahn J, 2018, J NEUROL NEUROSUR PS, V89, P499, DOI 10.1136/jnnp-2017-316715
   Swerdlow SH, 2016, BLOOD, V127, P2375, DOI 10.1182/blood-2016-01-643569
   Swiecicki PL, 2013, BLOOD, V122, P1114, DOI 10.1182/blood-2013-02-474437
   Terrier B, 2008, MEDICINE, V87, P99, DOI 10.1097/MD.0b13e31816c43b6
   Terrier B, 2013, MEDICINE, V92, P61, DOI 10.1097/MD.0b013e318288925c
   Terrier B, 2012, BLOOD, V119, P5996, DOI 10.1182/blood-2011-12-396028
   Tomkins O, 2020, BLOOD, V136, DOI 10.1182/blood-2020-136558
   Tomkins O, 2020, AM J HEMATOL, V95, pE293, DOI 10.1002/ajh.25932
   Treon SP, 2010, J CLIN ONCOL, V28, DOI 10.1200/jco.2010.28.15_suppl.8114
   Treon SP, 2012, NEW ENGL J MED, V367, P826, DOI 10.1056/NEJMoa1200710
   Varettoni M, 2017, HAEMATOLOGICA, V102, P2077, DOI 10.3324/haematol.2017.172718
   Venner CP, 2012, BLOOD, V119, P4387, DOI 10.1182/blood-2011-10-388462
   Vos JM, 2018, J NEUROL NEUROSUR PS, V89, P1007, DOI 10.1136/jnnp-2017-316689
   Wechalekar AD, 2008, BLOOD, V112, P4009, DOI 10.1182/blood-2008-02-138156
   Zhang LL, 2020, ANN HEMATOL, V99, P1735, DOI 10.1007/s00277-020-04123-1
NR 77
TC 20
Z9 20
U1 1
U2 2
PU FERRATA STORTI FOUNDATION
PI PAVIA
PA VIA GIUSEPPE BELLI 4, 27100 PAVIA, ITALY
SN 0390-6078
EI 1592-8721
J9 HAEMATOLOGICA
JI Haematologica
PD SEP
PY 2022
VL 107
IS 9
BP 2037
EP 2050
DI 10.3324/haematol.2022.280953
PG 14
WC Hematology
WE Science Citation Index Expanded (SCI-EXPANDED)
SC Hematology
GA 8K2EI
UT WOS:000922919100007
PM 35770530
OA Green Published, gold
DA 2024-04-28
ER

PT J
AU Kozlovskaya, LV
   Rameev, VV
   Mrykhin, NN
   Kogarko, IN
   Kogarko, BS
AF Kozlovskaya, L. V.
   Rameev, V. V.
   Mrykhin, N. N.
   Kogarko, I. N.
   Kogarko, B. S.
TI Kidney injury associated with monoclonal gammopathies: Perspectives on
   diagnosis and treatment
SO TERAPEVTICHESKII ARKHIV
LA Russian
DT Review
DE monoclonal gammopathies; amyloidosis; kidney diseases
ID PRIMARY SYSTEMIC AMYLOIDOSIS; UNDETERMINED SIGNIFICANCE; LIGHT
AB It is currently well justified that monoclonal gammopathies are the most important predictor for kidney diseases, including glomerulonephritis. To determine a correlation of nephropathy with oligosecretory gammopathy is of fundamental importance, as the treatment of these patients necessitates the use of special chemotherapy regimens to eliminate a pathological clone of lymphocytes or plasmocytes. If this clone is not eliminated, injury of the organ may recur to develop its failure. The principles of this therapy have been presently tried out by the example of AL-amyloidosis and showed its efficiency and relatively low toxicity.
C1 [Kozlovskaya, L. V.; Rameev, V. V.; Mrykhin, N. N.] IM Sechenov First Moscow Med Univ, Minist Hlth Russia, Moscow, Russia.
   [Kogarko, I. N.; Kogarko, B. S.] Russian Acad Sci, NN Semenov Inst Chem Phys, Moscow, Russia.
C3 Ministry of Health of the Russian Federation; Sechenov First Moscow
   State Medical University; Russian Academy of Sciences; N.N. Semenov
   Federal Research Centre for Chemical Physics, Russian Academy of
   Sciences
RP Kozlovskaya, LV (corresponding author), IM Sechenov First Moscow Med Univ, Minist Hlth Russia, Moscow, Russia.
OI Kogarko, B.S./0000-0002-3879-1528; Kogarko, I.N./0000-0002-5065-6249
CR Abraham RS, 2003, BLOOD, V101, P3801, DOI 10.1182/blood-2002-09-2707
   Bellotti V, 2000, J STRUCT BIOL, V130, P280, DOI 10.1006/jsbi.2000.4248
   Bradwell AR, 2006, SERUM FREE LIGHT CHA
   Dispenzieri A, 2004, BLOOD, V103, P3960, DOI 10.1182/blood-2003-12-4192
   KYLE RA, 1995, SEMIN HEMATOL, V32, P45
   KYLE RA, 1978, AM J MED, V64, P814, DOI 10.1016/0002-9343(78)90522-3
   Kyle RA, 2006, NEW ENGL J MED, V354, P1362, DOI 10.1056/NEJMoa054494
   Pozzi C, 2003, AM J KIDNEY DIS, V42, P1154, DOI 10.1053/j.ajkd.2003.08.040
   Teng JM, 2004, LAB INVEST, V84, P440, DOI 10.1038/labinvest.3700069
NR 9
TC 0
Z9 1
U1 0
U2 4
PU IZDATELSTVO MEDITSINA
PI MOSCOW
PA PETROVERIGSKII PER 6-8, K-142 MOSCOW, RUSSIA
SN 0040-3660
J9 TERAPEVT ARKH
JI Ter. Arkhiv
PY 2015
VL 87
IS 6
BP 108
EP 111
DI 10.17116/terarkh2015876108-111
PG 4
WC Medicine, General & Internal
WE Science Citation Index Expanded (SCI-EXPANDED)
SC General & Internal Medicine
GA CO0ET
UT WOS:000358823600018
PM 26281205
DA 2024-04-28
ER

PT J
AU Gonzalez-Ramos, J
   Garrido-Gutiérrez, C
   González-Silva, Y
   Yébenes-Gregorio, L
   Beato-Merino, M
   Vidaurrázaga-Arcaya, C
   Herranz-Pinto, P
AF Gonzalez-Ramos, J.
   Garrido-Gutierrez, C.
   Gonzalez-Silva, Y.
   Yebenes-Gregorio, L.
   Beato-Merino, M.
   Vidaurrazaga-Arcaya, C.
   Herranz-Pinto, P.
TI Relapsing bullous amyloidosis of the oral mucosa and acquired cutis laxa
   in a patient with multiple myeloma: a rare triple association
SO CLINICAL AND EXPERIMENTAL DERMATOLOGY
LA English
DT Article
AB It is well known that primary systemic amyloidosis [light chain (AL) amyloidosis] is associated with hidden dyscrasia or multiple myeloma. Acquired cutis laxa (cutis laxa acquisita; CLA) has also been described in patients with plasma cell dyscrasias, including multiple myeloma. We report a case in which haemorrhagic oral bullae were the first sign of an undiagnosed primary systemic amyloidosis related to multiple myeloma IgG-k and previously diagnosed CLA. There is only one report in literature of this rare triple association; however, in that case the patient did not have oral mucosal involvement or bullous amyloidosis.
C1 [Gonzalez-Ramos, J.; Vidaurrazaga-Arcaya, C.; Herranz-Pinto, P.] Hosp Univ La Paz, Dept Dermatol, Madrid, Spain.
   [Yebenes-Gregorio, L.; Beato-Merino, M.] Hosp Univ La Paz, Dept Dermatopathol, Madrid, Spain.
   [Garrido-Gutierrez, C.] Hosp Univ Infanta Sofia, Dept Dermatol, Madrid, Spain.
   [Gonzalez-Silva, Y.] Ctr Salud Plaza Ejercito, Primary Care Med, Valladolid, Spain.
C3 Hospital Universitario La Paz; Hospital Universitario La Paz; Hospital
   Universitario Infanta Sofia
RP Gonzalez-Ramos, J (corresponding author), La Paz Hosp, Dept Dermatol, Paseo Castellana 261, Madrid 28046, Spain.
EM gnzalezramosjessica@gmail.com
RI González-Silva, Yolanda/JAO-0686-2023; González-Silva,
   Yolanda/AAI-2411-2020
OI Herranz, Pedro/0000-0002-9840-6628; Gonzalez Silva,
   Yolanda/0000-0001-7624-8019
CR Alvarez-Ruiz SB, 2005, ACTAS DERMO-SIFILOGR, V96, P69, DOI 10.1016/S0001-7310(05)73042-8
   Gertz MA, 2014, AM J HEMATOL, V89, P1133, DOI 10.1002/ajh.23828
   LaChance A, 2014, CLIN EXP DERMATOL, V39, P344, DOI 10.1111/ced.12305
   Lavorato FG, 2013, AN BRAS DERMATOL, V88, P32, DOI 10.1590/abd1806-4841.20132531
   Ochiai T, 2001, J CUTAN PATHOL, V28, P407, DOI 10.1034/j.1600-0560.2001.028008407.x
   Oliveira Ederson Valei Lopes de, 2012, An. Bras. Dermatol., V87, P119, DOI 10.1590/S0365-05962012000100015
   ROBERT C, 1993, MEDICINE, V72, P38, DOI 10.1097/00005792-199301000-00003
   Sanusi T, 2015, INDIAN J DERMATOL VE, V81, DOI 10.4103/0378-6323.157459
   Stoopler ET, 2006, ORAL SURG ORAL MED O, V101, P734, DOI 10.1016/j.tripleo.2006.01.003
   Wang XD, 2008, CLIN EXP DERMATOL, V33, P94, DOI 10.1111/j.1365-2230.2007.02616.x
NR 10
TC 3
Z9 4
U1 0
U2 4
PU WILEY
PI HOBOKEN
PA 111 RIVER ST, HOBOKEN 07030-5774, NJ USA
SN 0307-6938
EI 1365-2230
J9 CLIN EXP DERMATOL
JI Clin. Exp. Dermatol.
PD JUN
PY 2017
VL 42
IS 4
BP 410
EP 412
DI 10.1111/ced.13084
PG 3
WC Dermatology
WE Science Citation Index Expanded (SCI-EXPANDED)
SC Dermatology
GA EY3BP
UT WOS:000403846900009
PM 28247530
DA 2024-04-28
ER

PT J
AU Lim, WH
   Au, E
   Krishnan, A
   Wong, G
AF Lim, Wai H.
   Au, Eric
   Krishnan, Anoushka
   Wong, Germaine
TI Assessment of kidney transplant suitability for patients with prior
   cancers: is it time for a rethink?
SO TRANSPLANT INTERNATIONAL
LA English
DT Review
DE Prior cancers; transplant suitability; myeloma; melanoma; kidney
   transplant
ID HIGH-DOSE MELPHALAN; SOLID-ORGAN TRANSPLANTATION; STEM-CELL
   TRANSPLANTATION; LIGHT-CHAIN AMYLOIDOSIS; MULTIPLE-MYELOMA;
   RENAL-TRANSPLANT; RAPAMYCIN INHIBITORS; CUTANEOUS MELANOMA;
   PROGNOSTIC-FACTORS; MAMMALIAN TARGET
AB Kidney transplant recipients have up to a 100-fold greater risk of incident cancer compared with the age/sex-matched general population, attributed largely to chronic immunosuppression. In patients with a prior history of treated cancers, the type, stage and the potential for cancer recurrence post-transplant of prior cancers are important factors when determining transplant suitability. Consequently, one of the predicaments facing transplant clinicians is to determine whether patients with prior cancers are eligible for transplantation, balancing between the accelerated risk of death on dialysis, the projected survival benefit and quality of life gains with transplantation, and the premature mortality associated with the potential risk of cancer recurrence post-transplant. The guidelines informing transplant eligibility or screening and preventive strategies against cancer recurrence for patients with prior cancers are inconsistent, underpinned by uncertain evidence on the estimates of the incidence of cancer recurrence and the lack of stage-specific outcomes data, particularly among those with multiple myeloma or immune-driven malignancies such as melanomas. With the advent of newer anti-cancer treatment options, it is unclear whether the current guidelines for those with prior cancers remain appropriate. This review will summarize the uncertainties of evidence informing the current recommendations regarding transplant eligibility of patients with prior cancers.
C1 [Lim, Wai H.; Krishnan, Anoushka] Sir Charles Gairdner Hosp, Dept Renal Med, Nedlands, WA, Australia.
   [Lim, Wai H.] Univ Western Australia, Sch Med, Perth, WA, Australia.
   [Au, Eric; Wong, Germaine] Univ Sydney, Sydney Sch Publ Hlth, Sydney, NSW, Australia.
   [Au, Eric; Wong, Germaine] Westmead Hosp, Ctr Transplant & Renal Res, Sydney, NSW, Australia.
   [Au, Eric; Wong, Germaine] Childrens Hosp Westmead, Ctr Kidney Res, Sydney, NSW, Australia.
C3 Sir Charles Gairdner Hospital; University of Western Australia;
   University of Western Australia; University of Sydney; University of
   Sydney; NSW Health; Westmead Hospital; University of Sydney; NSW Health;
   The Children's Hospital at Westmead
RP Lim, WH (corresponding author), Sir Charles Gairdner Hosp, Dept Renal Med, Perth, WA 6009, Australia.
EM wai.lim@health.wa.gov.au
RI Au, Eric/I-9582-2019; Wong, Germaine/B-2386-2013; Krishnan,
   Anoushka/AAK-1038-2020
OI Au, Eric/0000-0002-6089-5913; Lim, Wai/0000-0002-3410-3572
FU Raine Foundation; Health Department of Western Australia; National
   Health and Medical Research Council; University of Western Australia
FX Wai H Lim is supported by a Clinical Research Fellowship from the Raine
   Foundation, University of Western Australia, and Health Department of
   Western Australia. Germaine Wong is supported by a National Health and
   Medical Research Council Career Development Fellowship.
CR Acuna SA, 2018, TRANSPLANTATION, V102, P1156, DOI 10.1097/TP.0000000000002178
   Acuna SA, 2017, TRANSPLANT REV-ORLAN, V31, P240, DOI 10.1016/j.trre.2017.08.003
   Acuna SA, 2017, TRANSPLANTATION, V101, P471, DOI 10.1097/TP.0000000000001192
   Acuna SA, 2016, JAMA ONCOL, V2, P463, DOI 10.1001/jamaoncol.2015.5137
   AIMS Foundation, 2014, UND MEL
   American Cancer Society, 2019, SURV RAT MEL SKIN CA
   American Cancer Society, 2019, CANCER
   [Anonymous], 2014, BMJ BRIT MED J, DOI DOI 10.1136/BMJ.G6679
   [Anonymous], 2013, EPILEPSY BEHAV, V28, pS87
   *ANZDATA REG, 2018, 41 ANZDATA REG, pCH3
   Armitage JO, 2005, CA-CANCER J CLIN, V55, P368, DOI 10.3322/canjclin.55.6.368
   Arron ST, 2016, DERMATOL SURG, V42, P157, DOI 10.1097/DSS.0000000000000602
   Ashrafi Farzaneh, 2015, Int J Hematol Oncol Stem Cell Res, V9, P26
   Au E, 2018, NAT REV NEPHROL, V14, P508, DOI 10.1038/s41581-018-0022-6
   Au EH, 2019, J AM SOC NEPHROL, V30, P471, DOI 10.1681/ASN.2018090906
   Awan AA, 2018, AM J NEPHROL, V48, P472, DOI 10.1159/000495081
   Badve SV, 2016, CLIN J AM SOC NEPHRO, V11, P1845, DOI 10.2215/CJN.00190116
   Balch CM, 2009, J CLIN ONCOL, V27, P6199, DOI 10.1200/JCO.2009.23.4799
   Bartlett EK, 2015, SURG ONCOL CLIN N AM, V24, P215, DOI 10.1016/j.soc.2014.12.001
   Batalini F, 2018, BIOL BLOOD MARROW TR, V24, P127, DOI 10.1016/j.bbmt.2017.08.031
   Birkeland SA, 2003, TRANSPLANTATION, V76, P153, DOI 10.1097/01.TP.0000072015.08302.E9
   Bohelay G, 2017, CLIN TRANSPLANT, V31, DOI 10.1111/ctr.13091
   Boratynska M, 2008, TRANSPL INT, V21, P605, DOI 10.1111/j.1432-2277.2008.00655.x
   Brantsch KD, 2008, LANCET ONCOL, V9, P713, DOI 10.1016/S1470-2045(08)70178-5
   Brewer JD, 2011, ARCH DERMATOL, V147, P790, DOI 10.1001/archdermatol.2011.159
   Brouwers MC, 2010, CAN MED ASSOC J, V182, pE839, DOI 10.1503/cmaj.090449
   Bukowski RM, 2004, CLIN CANCER RES, V10, p6310S, DOI 10.1158/1078-0432.CCR-050000
   Caillard S, 2017, CLIN J AM SOC NEPHRO, V12, P1663, DOI 10.2215/CJN.03790417
   Campbell SB, 2012, AM J TRANSPLANT, V12, P1146, DOI 10.1111/j.1600-6143.2012.04004.x
   Campbell S, 2013, NEPHROLOGY, V18, P455, DOI 10.1111/nep.12068
   Campistol JM, 2006, J AM SOC NEPHROL, V17, P581, DOI 10.1681/ASN.2005090993
   Canadian Cancer Society, 2019, SURV STAT HODGK LYMP
   Cancer Research UK, 2019, BLADDER CANC
   Cancer Research UK, 2013, NONH LYMPH NHL SURV
   Chamie K, 2013, CANCER-AM CANCER SOC, V119, P3219, DOI 10.1002/cncr.28147
   Chang SH, 2008, CLIN J AM SOC NEPHRO, V3, P768, DOI 10.2215/CJN.04901107
   Chansky K, 2017, J THORAC ONCOL, V12, P1109, DOI 10.1016/j.jtho.2017.04.011
   Chapman JR, 2001, TRANSPLANT P, V33, P1830, DOI 10.1016/S0041-1345(00)02698-1
   Cheung CY, 2012, AM J TRANSPLANT, V12, P3039, DOI 10.1111/j.1600-6143.2012.04209.x
   Cognard N, 2018, TRANSPLANTATION, V102, P860, DOI 10.1097/TP.0000000000002009
   Consonni D, 2015, JNCI-J NATL CANCER I, V107, DOI 10.1093/jnci/djv059
   Crvenkova Simonida, 2015, Open Access Maced J Med Sci, V3, P75, DOI 10.3889/oamjms.2015.003
   Dahle DO, 2017, TRANSPLANTATION, V101, P2599, DOI 10.1097/TP.0000000000001659
   Dantal J, 2018, J CLIN ONCOL, V36, P2612, DOI 10.1200/JCO.2017.76.6691
   Dapprich DC, 2008, J AM ACAD DERMATOL, V59, P405, DOI 10.1016/j.jaad.2008.05.015
   de Sandes-Freitas TV, 2015, TRANSPLANTATION, V99, P2372, DOI 10.1097/TP.0000000000000748
   Decourt A, 2016, CLIN J AM SOC NEPHRO, V11, P431, DOI 10.2215/CJN.06290615
   DELIMA JJG, 1981, TRANSPLANTATION, V31, P223
   Engels EA, 2011, JAMA-J AM MED ASSOC, V306, P1891, DOI 10.1001/jama.2011.1592
   Euvrard S, 2002, TRANSPLANTATION, V73, P297, DOI 10.1097/00007890-200201270-00025
   Euvrard S, 2012, NEW ENGL J MED, V367, P329, DOI 10.1056/NEJMoa1204166
   Fahradyan A, 2017, HEALTHCARE-BASEL, V5, DOI 10.3390/healthcare5040082
   Farrugia D, 2014, KIDNEY INT, V85, P1395, DOI 10.1038/ki.2013.458
   Finley DS, 2011, ONCOLOGIST, V16, P4, DOI 10.1634/theoncologist.2011-S2-04
   Fonseca R, 2017, LEUKEMIA, V31, P1915, DOI 10.1038/leu.2016.380
   Fukui T, 2016, BMC CANCER, V16, DOI 10.1186/s12885-016-2222-4
   Gatault P, 2016, TRANSPL INT, V29, P41, DOI 10.1111/tri.12656
   Girnius S, 2011, BONE MARROW TRANSPL, V46, P161, DOI 10.1038/bmt.2010.82
   Giuliano AE, 2017, CA-CANCER J CLIN, V67, P291, DOI 10.3322/caac.21393
   Grulich AE, 2007, LANCET, V370, P59, DOI 10.1016/S0140-6736(07)61050-2
   Guy GP, 2015, MMWR-MORBID MORTAL W, V64, P591
   Hari DM, 2013, J AM COLL SURGEONS, V217, P181, DOI 10.1016/j.jamcollsurg.2013.04.018
   Hassoun H, 2008, BONE MARROW TRANSPL, V42, P405, DOI 10.1038/bmt.2008.179
   Hellström V, 2017, TRANSPLANTATION, V101, P1295, DOI 10.1097/TP.0000000000001225
   Howell M, 2016, BMJ OPEN, V6, DOI 10.1136/bmjopen-2015-008163
   Huskey JL, 2018, TRANSPLANTATION, V102, P1994, DOI 10.1097/TP.0000000000002449
   Hwangbo Y, 2017, J CLIN ENDOCR METAB, V102, P625, DOI 10.1210/jc.2016-2287
   IGGO N, 1989, Q J MED, V73, P903
   James LJ, 2017, CLIN J AM SOC NEPHRO, V12, P568, DOI 10.2215/CJN.10090916
   Johnson SR, 2006, AM J TRANSPLANT, V6, P2743, DOI 10.1111/j.1600-6143.2006.01543.x
   Kang W, 2017, TRANSPLANTATION, V101, P1303, DOI 10.1097/TP.0000000000001286
   Karras A, 2004, AM J TRANSPLANT, V4, P1904, DOI 10.1111/j.1600-6143.2004.00562.x
   Kasiske BL, 2001, AM J TRANSPLANT, V1, P7
   Kauffman HM, 2005, TRANSPLANTATION, V80, P883, DOI 10.1097/01.TP.0000184006.43152.8D
   Khan K, 2018, J PLAST RECONSTR AES, V71, P1153, DOI 10.1016/j.bjps.2018.03.019
   Khokhar NZ, 2011, CURR OPIN ONCOL, V23, P578, DOI 10.1097/CCO.0b013e32834b892d
   Khoriaty R, 2006, NEPHROL DIAL TRANSPL, V21, P3585, DOI 10.1093/ndt/gfl403
   Kiberd BA, 2003, AM J TRANSPLANT, V3, P619, DOI 10.1034/j.1600-6143.2003.00118.x
   Knoll Greg, 2005, CMAJ, V173, pS1, DOI 10.1503/cmaj.1041588
   LaCasce AS, 2006, ONCOLOGIST, V11, P674, DOI 10.1634/theoncologist.11-6-674
   Le J, 2013, AM J TRANSPLANT, V13, P128, DOI 10.1111/ajt.12106
   Le TX, 2017, AM J KIDNEY DIS, V69, P858, DOI 10.1053/j.ajkd.2016.12.023
   Leung N, 2004, AM J KIDNEY DIS, V43, P147, DOI 10.1053/j.ajkd.2003.09.020
   Liefeldt L, 2012, AM J TRANSPLANT, V12, P1192, DOI 10.1111/j.1600-6143.2011.03961.x
   Lim WH, 2014, AM J TRANSPLANT, V14, P2106, DOI 10.1111/ajt.12795
   Lim WH, 2014, TRANSPLANTATION, V97, P817, DOI 10.1097/01.TP.0000442773.38510.32
   Lipson EJ, 2016, NEW ENGL J MED, V374, P896, DOI 10.1056/NEJMc1509268
   Lorenz EC, 2008, NEPHROL DIAL TRANSPL, V23, P2052, DOI 10.1093/ndt/gfm918
   Lum EL, 2017, TRANSPLANT DIRECT, V3, DOI 10.1097/TXD.0000000000000716
   Matin RN, 2008, AM J TRANSPLANT, V8, P1891, DOI 10.1111/j.1600-6143.2008.02326.x
   MAZZAFERRI EL, 1994, AM J MED, V97, P418, DOI 10.1016/0002-9343(94)90321-2
   McCredie M, 1999, CANCER CAUSE CONTROL, V10, P303, DOI 10.1023/A:1008900319043
   Miller CL, 2017, HEALTH RES POLICY SY, V15, DOI 10.1186/s12961-017-0171-2
   Mungan NA, 2000, UROLOGY, V55, P876, DOI 10.1016/S0090-4295(00)00523-9
   Oliveira GH, 2012, J HEART LUNG TRANSPL, V31, P805, DOI 10.1016/j.healun.2012.03.018
   Opelz G, 2006, TRANSPLANTATION, V81, P1227, DOI 10.1097/01.tp.0000219817.18049.36
   Osterman E, 2018, DIS COLON RECTUM, V61, P1016, DOI 10.1097/DCR.0000000000001158
   Penn I, 1996, TRANSPLANTATION, V61, P274, DOI 10.1097/00007890-199601270-00019
   Penn I, 1997, Ann Transplant, V2, P14
   Pilmore H, 2010, TRANSPLANTATION, V89, P851, DOI 10.1097/TP.0b013e3181caeead
   Puza CJ, 2018, MELANOMA RES, V28, P471, DOI 10.1097/CMR.0000000000000471
   Rockberg J, 2016, INT J CANCER, V139, P2722, DOI 10.1002/ijc.30407
   Royer B, 2004, KIDNEY INT, V65, P642, DOI 10.1111/j.1523-1755.2004.00427.x
   Salama AKS, 2013, PLOS ONE, V8, DOI 10.1371/journal.pone.0057665
   Quintana AS, 2013, NEPHROLOGY, V18, P641, DOI 10.1111/nep.12116
   Segoloni GP, 2007, TRANSPL INT, V20, P395, DOI 10.1111/j.1432-2277.2006.00435.x
   Shah S, 2019, CLIN KIDNEY J, V12, P216, DOI 10.1093/ckj/sfy137
   Stewart JH, 2003, J AM SOC NEPHROL, V14, P197, DOI 10.1097/01.ASN.0000039608.81046.81
   Suteu O, 2017, EUR J CANCER PREV, V26, pS176, DOI 10.1097/CEJ.0000000000000382
   Tarun Bansal RH, 2011, CELL THER TRANSPLANT, V3, P1, DOI [10.3205/ctt-2011-en-000091.01., DOI 10.3205/CTT-2011-EN-000091.01]
   Tonelli M, 2011, AM J TRANSPLANT, V11, P2093, DOI 10.1111/j.1600-6143.2011.03686.x
   Tong A, 2012, HEALTH EXPECT, V15, P410, DOI 10.1111/j.1369-7625.2011.00676.x
   Tuttle RM, 2017, THYROID, V27, P751, DOI 10.1089/thy.2017.0102
   Unterrainer C, 2019, TRANSPLANTATION, V103, P581, DOI 10.1097/TP.0000000000002459
   Uramoto H, 2014, TRANSL LUNG CANCER R, V3, P242, DOI 10.3978/j.issn.2218-6751.2013.12.05
   Vajdic CM, 2014, AM J TRANSPLANT, V14, P1368, DOI 10.1111/ajt.12716
   Vajdic CM, 2006, JAMA-J AM MED ASSOC, V296, P2823, DOI 10.1001/jama.296.23.2823
   Vajdic CM, 2009, CANCER EPIDEM BIOMAR, V18, P2297, DOI 10.1158/1055-9965.EPI-09-0278
   van Maaren MC, 2018, EUR J CANCER, V102, P82, DOI 10.1016/j.ejca.2018.07.124
   vanBommel EFH, 1996, NEPHROL DIAL TRANSPL, V11, P1486
   Viecelli AK, 2015, TRANSPLANTATION, V99, P2586, DOI 10.1097/TP.0000000000000760
   Whiteman DC, 2016, J INVEST DERMATOL, V136, P1161, DOI 10.1016/j.jid.2016.01.035
   Wolf S, 2018, PLOS ONE, V13, DOI 10.1371/journal.pone.0194975
   Wolfe RA, 1999, NEW ENGL J MED, V341, P1725, DOI 10.1056/NEJM199912023412303
   Wong G, 2008, CLIN J AM SOC NEPHRO, V3, pS87, DOI 10.2215/CJN.03320807
   Wong G, 2019, J AM SOC NEPHROL, V30, P1061, DOI 10.1681/ASN.2018121232
   Wong G, 2014, KIDNEY INT, V85, P1262, DOI 10.1038/ki.2013.494
   Wong G, 2011, NEPHROL DIAL TRANSPL, V26, P1729, DOI 10.1093/ndt/gfq627
NR 128
TC 8
Z9 8
U1 0
U2 0
PU WILEY
PI HOBOKEN
PA 111 RIVER ST, HOBOKEN 07030-5774, NJ USA
SN 0934-0874
EI 1432-2277
J9 TRANSPL INT
JI Transpl. Int.
PD DEC
PY 2019
VL 32
IS 12
BP 1223
EP 1240
DI 10.1111/tri.13486
EA AUG 2019
PG 18
WC Surgery; Transplantation
WE Science Citation Index Expanded (SCI-EXPANDED)
SC Surgery; Transplantation
GA JO8NU
UT WOS:000483967400001
PM 31385629
OA Green Published
DA 2024-04-28
ER

PT J
AU Fagot, J
   Lavie-Badie, Y
   Blanchard, V
   Fournier, P
   Galinier, M
   Carrié, D
   Lairez, O
   Cariou, E
AF Fagot, Jerome
   Lavie-Badie, Yoan
   Blanchard, Virginie
   Fournier, Pauline
   Galinier, Michel
   Carrie, Didier
   Lairez, Olivier
   Cariou, Eve
CA Toulouse Amyloidosis Res Network C
TI Impact of tricuspid regurgitation on survival in patients with cardiac
   amyloidosis
SO ESC HEART FAILURE
LA English
DT Article
DE Cardiac amyloidosis; Transthyretin amyloidosis; Light-chain amyloidosis;
   Tricuspid regurgitation; Prognosis
ID RECOMMENDATIONS; DIAGNOSIS
AB Aims Tricuspid regurgitation (TR) is a common finding and has been associated with poorer outcome in patients with heart failure. This study sought to investigate the prognostic value of TR in patients with cardiac amyloidosis (CA).
   Methods and results Two-hundred and eighty-three patients with CA-172 (61%) wild-type transthyretin amyloidosis (ATTRwt) and 111 (39%) light-chain amyloidosis (AL)-were consecutively enrolled between December 2010 and September 2019. Transthoracic echocardiographies at time of diagnosis were reviewed to establish the presence and severity of TR and its relationship with all-cause mortality during patients' follow-up. Seventy-four (26%) patients had a moderate-to-severe TR. Moderate-to-severe TR was associated with New York Heart Association status (P < 0.001), atrial fibrillation (P = 0.003), greater levels of natriuretic peptides (P = 0.002), worst renal function (P = 0.03), lower left ventricular ejection fraction (P = 0.02), reduced right ventricular systolic function (P = 0.001), thicker tricuspid leaflets (P = 0.019), greater tricuspid annulus diameter (P = 0.001), greater pulmonary artery pressure (P = 0.001), greater doses of furosemide (P = 0.001), and anti-aldosterone (P = 0.01) and more anticoagulant treatment (P = 0.001). One hundred and thirty-four (47%) patients met the primary endpoint of all-cause mortality. After multivariate Cox analysis, moderate-to-severe TR was significantly associated with mortality [hazard ratio 1.89, 95% confidence interval (1.01-3.51), P = 0.044] in patients with ATTRwt. There was no correlation between TR and death [hazard ratio 0.84, 95% confidence interval (0.46-1.51), P = 0.562] in patients with AL.
   Conclusions Moderate-to-severe TR is frequent in CA, and it is an independent prognosis factor in patients with ATTRwt but not in patients with AL.
C1 [Fagot, Jerome; Lavie-Badie, Yoan; Blanchard, Virginie; Fournier, Pauline; Galinier, Michel; Carrie, Didier; Lairez, Olivier; Cariou, Eve] Rangueil Univ Hosp, Dept Cardiol, 1 Ave Jean Poulhes,TSA 50032, F-31059 Toulouse 9, France.
   [Fagot, Jerome; Lavie-Badie, Yoan; Blanchard, Virginie; Fournier, Pauline; Galinier, Michel; Carrie, Didier; Lairez, Olivier; Cariou, Eve] Toulouse Univ Hosp, Cardiac Imaging Ctr, Toulouse, France.
   [Lavie-Badie, Yoan; Blanchard, Virginie; Lairez, Olivier] Toulouse Univ Hosp, Dept Nucl Med, Toulouse, France.
   [Blanchard, Virginie; Galinier, Michel; Carrie, Didier; Lairez, Olivier] Toulouse III Paul Sabatier Univ, Med Sch, Toulouse, France.
C3 CHU de Toulouse; Universite de Toulouse; Universite Toulouse III - Paul
   Sabatier; CHU de Toulouse; Universite de Toulouse; Universite Toulouse
   III - Paul Sabatier; Universite de Toulouse; Universite Toulouse III -
   Paul Sabatier; CHU de Toulouse; Universite de Toulouse; Universite
   Toulouse III - Paul Sabatier
RP Cariou, E (corresponding author), Rangueil Univ Hosp, Dept Cardiol, 1 Ave Jean Poulhes,TSA 50032, F-31059 Toulouse 9, France.
EM cariou.e@chu-toulouse.fr
RI O, Lairez/B-7152-2016
OI GALINIER, Michel/0000-0003-1735-3390
CR Axtell AL, 2019, J AM COLL CARDIOL, V74, P715, DOI 10.1016/j.jacc.2019.04.028
   BUJA LM, 1970, AM J CARDIOL, V26, P394, DOI 10.1016/0002-9149(70)90736-8
   Falk RH, 2005, CIRCULATION, V112, P2047, DOI 10.1161/CIRCULATIONAHA.104.489187
   Fender EA, 2018, HEART, V104, P798, DOI 10.1136/heartjnl-2017-311586
   Gillmore JD, 2018, EUR HEART J, V39, P2799, DOI 10.1093/eurheartj/ehx589
   Gillmore JD, 2016, CIRCULATION, V133, P2404, DOI 10.1161/CIRCULATIONAHA.116.021612
   Hung J, 1998, AM J CARDIOL, V82, P1301, DOI 10.1016/S0002-9149(98)00624-9
   Lancellotti P, 2010, EUR J ECHOCARDIOGR, V11, P307, DOI 10.1093/ejechocard/jeq031
   Mangieri A, 2017, CIRC-CARDIOVASC INTE, V10, DOI 10.1161/CIRCINTERVENTIONS.117.005043
   Masugata H, 2000, ULTRASOUND MED BIOL, V26, P1191, DOI 10.1016/S0301-5629(00)00259-3
   Mohamed-Salem L, 2018, INT J CARDIOL, V270, P192, DOI 10.1016/j.ijcard.2018.06.006
   Nath J, 2004, J AM COLL CARDIOL, V43, P405, DOI 10.1016/j.jacc.2003.09.036
   Neuhold S, 2013, EUR HEART J, V34, P844, DOI 10.1093/eurheartj/ehs465
   Singh JP, 1999, AM J CARDIOL, V83, P897, DOI 10.1016/S0002-9149(98)01064-9
   WALLEY VM, 1995, CARDIOVASC PATHOL, V4, P79, DOI 10.1016/1054-8807(95)90411-L
   Zoghbi WA, 2017, J AM SOC ECHOCARDIOG, V30, P303, DOI 10.1016/j.echo.2017.01.007
NR 16
TC 8
Z9 8
U1 0
U2 0
PU WILEY PERIODICALS, INC
PI SAN FRANCISCO
PA ONE MONTGOMERY ST, SUITE 1200, SAN FRANCISCO, CA 94104 USA
SN 2055-5822
J9 ESC HEART FAIL
JI ESC Heart Fail.
PD FEB
PY 2021
VL 8
IS 1
BP 438
EP 446
DI 10.1002/ehf2.13093
EA DEC 2020
PG 9
WC Cardiac & Cardiovascular Systems
WE Science Citation Index Expanded (SCI-EXPANDED)
SC Cardiovascular System & Cardiology
GA PX9BV
UT WOS:000595016900001
PM 34643339
OA gold, Green Published
DA 2024-04-28
ER

PT J
AU Onur, MR
   Yalniz, M
   Poyraz, AK
   Özercan, IH
   Ozkan, Y
AF Onur, Mehmet Ruhi
   Yalniz, Mehmet
   Poyraz, Ahmet Kursad
   Ozercan, Ibrahim Hanifi
   Ozkan, Yusuf
TI Pancreatic Islet Cell Amyloidosis Manifesting as a Large Pancreas
SO KOREAN JOURNAL OF RADIOLOGY
LA English
DT Article
DE Pancreas; Amyloidosis; Ultrasonography; Computed tomography; Magnetic
   resonance imaging
ID MRI
AB A 39-year-old female patient presented to our hospital with epigastric pain lasting for two months. Laboratory results showed impaired glucose tolerance. Ultrasonography of the patient showed a hypoechoic, diffusely enlarged pancreas. CT revealed a large pancreas, with multiple calcifications. On MRI, a diffusely enlarged pancreas was seen hypointense on both T1- and T2-weighted images with heterogeneous enhancement after gadolinium administration. A biopsy of the pancreas revealed primary amyloidosis of islet cells. Decreased signal on T1-weighted images without inflammation findings on CT and MRI were clues for the diagnosis.
C1 [Onur, Mehmet Ruhi; Poyraz, Ahmet Kursad] Firat Univ, Fac Med, Dept Radiol, TR-23119 Elazig, Turkey.
   [Yalniz, Mehmet] Firat Univ, Fac Med, Dept Gastroenterol, TR-23119 Elazig, Turkey.
   [Ozercan, Ibrahim Hanifi] Firat Univ, Fac Med, Dept Pathol, TR-23119 Elazig, Turkey.
   [Ozkan, Yusuf] Firat Univ, Fac Med, Dept Endocrinol, TR-23119 Elazig, Turkey.
C3 Firat University; Firat University; Firat University; Firat University
RP Onur, MR (corresponding author), Firat Univ, Fac Med, Dept Radiol, Firat Univ Hastanesi Rektorluk Kampusu, TR-23119 Elazig, Turkey.
EM ruhionur@yahoo.com
RI Onur, Mehmet Ruhi/JBR-8480-2023; ÖZERCAN, ibrahim Hanifi/W-7883-2018;
   Onur, Mehmet Ruhi/A-6301-2018; POYRAZ, AHMET KURSAD/B-7716-2009; yalniz,
   mehmet/G-6767-2015
OI Onur, Mehmet Ruhi/0000-0003-1732-7862; ÖZERCAN, ibrahim
   Hanifi/0000-0002-8781-8838; Onur, Mehmet Ruhi/0000-0003-1732-7862;
   POYRAZ, AHMET KURSAD/0000-0001-8992-1743; yalniz,
   mehmet/0000-0001-7776-4154
CR De Backer AI, 2005, AM J ROENTGENOL, V184, P50, DOI 10.2214/ajr.184.1.01840050
   Falk RH, 1997, NEW ENGL J MED, V337, P898, DOI 10.1056/NEJM199709253371306
   GARCIA RL, 1973, ARCH DERMATOL, V107, P774, DOI 10.1001/archderm.1973.01620200080026
   Georgiades CS, 2004, RADIOGRAPHICS, V24, P405, DOI 10.1148/rg.242035114
   Höppener JWM, 2002, MOL CELL ENDOCRINOL, V197, P205, DOI 10.1016/S0303-7207(02)00266-6
   KENNAN NM, 1991, CLIN RADIOL, V44, P60, DOI 10.1016/S0009-9260(05)80230-2
   Nisha S., 2009, CT and MRI of the whole body, pancreas, V2, P1599
   Ozdemir D, 2010, ENDOCR PRACT, V16, P1056, DOI 10.4158/EP10095.RA
   RAFAL RB, 1990, GASTROINTEST RADIOL, V15, P199, DOI 10.1007/BF01888774
   URBAN BA, 1993, RADIOGRAPHICS, V13, P1295, DOI 10.1148/radiographics.13.6.8290725
NR 10
TC 6
Z9 6
U1 0
U2 4
PU KOREAN RADIOLOGICAL SOC
PI SEOUL
PA 121-8 YANGJAE-DONG, SEOCHO-GU, SEOUL 137-130, SOUTH KOREA
SN 1229-6929
J9 KOREAN J RADIOL
JI Korean J. Radiol.
PD JAN-FEB
PY 2012
VL 13
IS 1
BP 94
EP 97
DI 10.3348/kjr.2012.13.1.94
PG 4
WC Radiology, Nuclear Medicine & Medical Imaging
WE Science Citation Index Expanded (SCI-EXPANDED)
SC Radiology, Nuclear Medicine & Medical Imaging
GA 879SO
UT WOS:000299352700013
PM 22247642
OA Green Published, Green Submitted
DA 2024-04-28
ER

PT J
AU Tandon, N
   Sidana, S
   Dispenzieri, A
   Gertz, MA
   Lacy, MQ
   Dingli, D
   Buadi, FK
   Fonder, AL
   Hayman, SR
   Hwa, YL
   Hobbs, MA
   Kapoor, P
   Gonsalves, WI
   Leung, N
   Go, RS
   Lust, JA
   Russell, SJ
   Kyle, RA
   Rajkumar, SV
   Kumar, SK
AF Tandon, Nidhi
   Sidana, Surbhi
   Dispenzieri, Angela
   Gertz, Morie A.
   Lacy, Martha Q.
   Dingli, David
   Buadi, Francis K.
   Fonder, Amie L.
   Hayman, Suzanne R.
   Hwa, Yi Lisa
   Hobbs, Miriam A.
   Kapoor, Prashant
   Gonsalves, Wilson I.
   Leung, Nelson
   Go, Ronald S.
   Lust, John A.
   Russell, Stephen J.
   Kyle, Robert A.
   Rajkumar, S. Vincent
   Kumar, Shaji K.
TI Impact of involved free light chain (FLC) levels in patients achieving
   normal FLC ratio after initial therapy in light chain amyloidosis (AL)
SO AMERICAN JOURNAL OF HEMATOLOGY
LA English
DT Article
ID STEM-CELL TRANSPLANTATION; PRIMARY SYSTEMIC AMYLOIDOSIS; BLOOD;
   DEXAMETHASONE; MELPHALAN; SURVIVAL
AB Achievement of a normal FLC ratio (FLCr) following treatment indicates hematologic response and suggests better outcomes in light chain amyloidosis (AL). We examined if elevated involved free light chain (hiFLC) impacts outcomes in patients achieving normal FLCr. We retrospectively analyzed 345 AL patients who were diagnosed within a 10-year period (2006-2015) and had 2 consecutive normal FLCr values after 1st line treatment. Among these, patients with hiFLC at 1(st) reading of normal FLCr (hiFLC1; n = 166; 48.1%) were compared to those who did not (n = 179; 51.9%). Patients with AL who have hiFLC1 after initial therapy had higher rates of multi-organ involvement (63.3 vs 46.4%; P = .002) and patients in advanced Mayo stage (42.9 vs 32.2%; P = .04) at diagnosis. The median progression free survival [PFS; 38.2 (95%CI; 26.4, 55.4) vs 67.1 (95%CI; 55.8, 88) months; P = .0002] and overall survival [OS; 94.4 (95%CI; 78, 107.1) vs not reached (NR, 95%CI; 116.1, NR) months; P < .0001] were lower in those who had hiFLC1. A more stringent comparison for patients with 2 consecutive hiFLC (hIFLC2; n = 111; 32.2%) versus not (n = 2234; 67.8%) showed consistent results [PFS; 27.1 (95%CI; 23, 53.8) vs 63.3 (95%CI; 55.4, 77) months; P < .0001 and OS; 78 (95% CI; 54.6, 98.8) vs NR (95%CI; NR, NR); P < .0001]. This poor prognostic impact of hiFLC on survival was independent of serum creatinine, Mayo stage, negative immunofixation status and inclusion of transplant in initial therapy on multivariate analysis. Hence, persistent elevation of iFLC predicts poor prognosis even among patients achieving normal ratio after initial therapy in AL.
C1 [Tandon, Nidhi; Sidana, Surbhi; Dispenzieri, Angela; Gertz, Morie A.; Lacy, Martha Q.; Dingli, David; Buadi, Francis K.; Fonder, Amie L.; Hayman, Suzanne R.; Hwa, Yi Lisa; Hobbs, Miriam A.; Kapoor, Prashant; Gonsalves, Wilson I.; Go, Ronald S.; Lust, John A.; Russell, Stephen J.; Kyle, Robert A.; Rajkumar, S. Vincent; Kumar, Shaji K.] Mayo Clin, Div Hematol, 200 First St SW, Rochester, MN 55906 USA.
   [Leung, Nelson] Mayo Clin, Div Nephrol & Hypertens, Rochester, MN 55906 USA.
C3 Mayo Clinic; Mayo Clinic
RP Kumar, SK (corresponding author), Mayo Clin, Div Hematol, 200 First St SW, Rochester, MN 55906 USA.
EM kumar.shaji@mayo.edu
RI Kumar, Shaji K/A-9853-2008; Rajkumar, S. Vincent/AAV-1834-2021; Gertz,
   Morie/K-2873-2019
OI Rajkumar, S. Vincent/0000-0002-5862-1833; Russell,
   Stephen/0000-0002-0799-6432; GO, RONALD/0000-0002-8284-3495; Sidana,
   Surbhi/0000-0003-3288-7614; Leung, Nelson/0000-0002-5651-1411;
   Gonsalves, Wilson/0000-0001-6890-969X
CR Dispenzieri A, 2006, BLOOD, V107, P3378, DOI 10.1182/blood-2005-07-2922
   Dispenzieri A, 2008, BLOOD, V111, P4908, DOI 10.1182/blood-2008-02-138602
   Gertz MA, 2004, BONE MARROW TRANSPL, V34, P149, DOI 10.1038/sj.bmt.1704539
   Gertz MA, 2005, AM J HEMATOL, V79, P319, DOI 10.1002/ajh.20381
   Gertz MA, 2016, AM J HEMATOL, V91, pE506, DOI 10.1002/ajh.24563
   Hutchison CA, 2008, CLIN J AM SOC NEPHRO, V3, P1684, DOI 10.2215/CJN.02290508
   Kumar SK, 2011, AM J HEMATOL, V86, P251, DOI 10.1002/ajh.21948
   KYLE RA, 1992, BLOOD, V79, P1817
   Mahmood S, 2014, HAEMATOLOGICA, V99, P209, DOI 10.3324/haematol.2013.087619
   Merlini G, 2003, NEW ENGL J MED, V349, P583, DOI 10.1056/NEJMra023144
   Palladini G, 2015, BLOOD, V126, P612, DOI 10.1182/blood-2015-01-620302
   Palladini G, 2014, HAEMATOLOGICA, V99, P743, DOI 10.3324/haematol.2013.095463
   Palladini G, 2012, J CLIN ONCOL, V30, P4541, DOI 10.1200/JCO.2011.37.7614
   Palladini G, 2009, HAEMATOL-HEMATOL J, V94, P1044, DOI 10.3324/haematol.2009.008912
   Sanchorawala V, 2012, AM J BLOOD RES, V2, P9
   Vesole DH, 2006, MAYO CLIN PROC, V81, P880, DOI 10.4065/81.7.880
NR 16
TC 10
Z9 11
U1 0
U2 1
PU WILEY
PI HOBOKEN
PA 111 RIVER ST, HOBOKEN 07030-5774, NJ USA
SN 0361-8609
EI 1096-8652
J9 AM J HEMATOL
JI Am. J. Hematol.
PD JAN
PY 2018
VL 93
IS 1
BP 17
EP 22
DI 10.1002/ajh.24919
PG 6
WC Hematology
WE Science Citation Index Expanded (SCI-EXPANDED)
SC Hematology
GA FP3OK
UT WOS:000417527300011
PM 28960427
OA Bronze
DA 2024-04-28
ER

PT J
AU Schwarz, D
   Jue, C
   Sikov, W
AF Schwarz, Dan
   Jue, Christopher
   Sikov, William
TI Primary systemic amyloidosis and persistent pleural effusions
SO AMYLOID-JOURNAL OF PROTEIN FOLDING DISORDERS
LA English
DT Article
DE Primary systemic amyloidosis; persistent pleural effusions
ID AL AMYLOIDOSIS; DISEASE; INVOLVEMENT; HEART
AB Persistent pleural effusions are not common in patients with primary systemic amyloidosis (AL). A recent review of this complication of the disease hypothesized that the pathophysiology of these effusions is pleural amyloid deposition, disrupting lymphatic drainage. We report the case of a 73-year-old woman with primary systemic AL and persistent bilateral pleural effusions, refractory to diuresis and repeated thoracenteses. The patient's cardiac and renal dysfunction was not severe enough to explain these persistent effusions. Thus, despite a lack of biopsy-proven amyloid deposition, we suggest that these effusions may be secondary to pleural amyloid deposition.
C1 [Sikov, William] Brown Univ, Alpert Sch Med, Dept Internal Med, Div Hematol Oncol, Providence, RI 02912 USA.
   [Schwarz, Dan] Harvard Univ, Harvard Sch Publ Hlth, Boston, MA 02115 USA.
C3 Brown University; Harvard University; Harvard T.H. Chan School of Public
   Health
RP Schwarz, D (corresponding author), 1195 Chapel St, New Haven, CT 06511 USA.
EM dan_schwarz@brown.edu
FU Alpert School of Medicine at Brown University
FX The authors wish to thank the patient and her family, and The Alpert
   School of Medicine at Brown University, for supporting this work. The
   authors have no disclosures to make.
CR Berk JL, 2005, CURR OPIN PULM MED, V11, P324, DOI 10.1097/01.mcp.0000162378.35928.37
   Berk JL, 2003, CHEST, V124, P969, DOI 10.1378/chest.124.3.969
   BONTEMPS F, 1995, EUR RESPIR J, V8, P1025
   CANDEIRA SR, 1991, CHEST, V100, P292, DOI 10.1378/chest.100.1.292-a
   Dember LM, 2005, NEW ENGL J MED, V352, P2111, DOI 10.1056/NEJMcpc059009
   Fujimoto N, 2003, INTERNAL MED, V42, P756, DOI 10.2169/internalmedicine.42.756
   Granel B, 2003, AM J MED, V115, P742, DOI 10.1016/j.amjmed.2003.06.007
   Ikeda S, 1999, AMYLOID, V6, P292, DOI 10.3109/13506129909007343
   KANAREK DJ, 1977, NEW ENGL J MED, V297, P1221
   KAVURU MS, 1990, CHEST, V98, P20, DOI 10.1378/chest.98.1.20
   KNAPP MJ, 1988, ARCH PATHOL LAB MED, V112, P57
   Maeno T, 2000, Respirology, V5, P79, DOI 10.1046/j.1440-1843.2000.00230.x
   MITNICK HJ, 1986, JAMA-J AM MED ASSOC, V255, P1170, DOI 10.1001/jama.255.9.1170
   Rodríguez MTP, 2007, REV CLIN ESP, V207, P534, DOI 10.1157/13111559
   SALEM DN, 1990, NEW ENGL J MED, V323, P1261
   SIMON BG, 1979, ARTHRITIS RHEUM, V22, P932, DOI 10.1002/art.1780220821
   Utz JP, 1996, ANN INTERN MED, V124, P407, DOI 10.7326/0003-4819-124-4-199602150-00004
NR 17
TC 2
Z9 3
U1 0
U2 1
PU INFORMA HEALTHCARE
PI LONDON
PA TELEPHONE HOUSE, 69-77 PAUL STREET, LONDON EC2A 4LQ, ENGLAND
SN 1350-6129
J9 AMYLOID
JI Amyloid-J. Protein Fold. Disord.
PD DEC
PY 2009
VL 16
IS 4
BP 239
EP 242
DI 10.3109/13506120903421900
PG 4
WC Biochemistry & Molecular Biology; Medicine, General & Internal;
   Medicine, Research & Experimental
WE Science Citation Index Expanded (SCI-EXPANDED)
SC Biochemistry & Molecular Biology; General & Internal Medicine; Research
   & Experimental Medicine
GA 552DP
UT WOS:000274268000009
PM 19922337
DA 2024-04-28
ER

PT J
AU Argirò, A
   Del Franco, A
   Mazzoni, C
   Allinovi, M
   Tomberli, A
   Tarquini, R
   Di Mario, C
   Perfetto, F
   Cappelli, F
   Zampieri, M
AF Argiro, Alessia
   Del Franco, Annamaria
   Mazzoni, Carlotta
   Allinovi, Marco
   Tomberli, Alessia
   Tarquini, Roberto
   Di Mario, Carlo
   Perfetto, Federico
   Cappelli, Francesco
   Zampieri, Mattia
TI Arrhythmic Burden in Cardiac Amyloidosis: What We Know and What We Do
   Not
SO BIOMEDICINES
LA English
DT Review
DE arrhythmias; atrial fibrillation; pacemaker implantation; cardiac
   amyloidosis
ID PRESERVED EJECTION FRACTION; LIGHT-CHAIN AMYLOIDOSIS; LATE GADOLINIUM
   ENHANCEMENT; ATRIAL-FIBRILLATION; HEART-FAILURE;
   CARDIOVERTER-DEFIBRILLATOR; TRANSTHYRETIN AMYLOIDOSIS; INTRACARDIAC
   THROMBOSIS; PACEMAKER IMPLANTATION; SINUS RHYTHM
AB Cardiac amyloidosis (CA), caused by the deposition of insoluble amyloid fibrils, impairs different cardiac structures, altering not only left ventricle (LV) systo-diastolic function but also atrial function and the conduction system. The consequences of the involvement of the cardiac electrical system deserve more attention, as well as the study of the underlying molecular mechanisms. This is an issue of considerable interest, given the conflicting data on the effectiveness of conventional antiarrhythmic strategies. Therefore, this review aims at summarizing the arrhythmic burden related to CA and the available evidence on antiarrhythmic treatment in this population.
C1 [Argiro, Alessia; Del Franco, Annamaria; Mazzoni, Carlotta; Allinovi, Marco; Tomberli, Alessia; Perfetto, Federico; Cappelli, Francesco; Zampieri, Mattia] Careggi Univ Hosp, Tuscan Reg Amyloidosis Ctr, I-50134 Florence, Italy.
   [Tarquini, Roberto] San Giuseppe Hosp, Dept Internal Med 1, I-50053 Empoli, Italy.
   [Di Mario, Carlo] Careggi Univ Hosp, Struct Intervent Cardiol Dept, I-50134 Florence, Italy.
C3 University of Florence; Azienda Ospedaliero Universitaria Careggi;
   University of Florence; Azienda Ospedaliero Universitaria Careggi
RP Mazzoni, C (corresponding author), Careggi Univ Hosp, Tuscan Reg Amyloidosis Ctr, I-50134 Florence, Italy.
EM carlotta.mazzoni92@gmail.com
RI Cappelli, Francesco/D-8596-2018; Mazzoni, Carlotta/JYP-5841-2024; Di
   Mario, Carlo/K-5185-2018; Allinovi, Marco/AAR-7524-2021
OI Cappelli, Francesco/0000-0002-1622-0732; Mazzoni,
   Carlotta/0000-0003-1330-7223; Allinovi, Marco/0000-0001-9949-3543;
   Zampieri, Mattia/0000-0002-1140-134X; perfetto,
   federico/0000-0003-0276-8331
CR Algalarrondo V, 2012, HEART RHYTHM, V9, P1069, DOI 10.1016/j.hrthm.2012.02.033
   Aquaro GD, 2020, IJC HEART VASC, V31, DOI 10.1016/j.ijcha.2020.100633
   Baggiano A, 2020, JACC-CARDIOVASC IMAG, V13, P69, DOI 10.1016/j.jcmg.2019.03.026
   Bandera F, 2022, JACC-CARDIOVASC IMAG, V15, P17, DOI 10.1016/j.jcmg.2021.06.022
   Barbhaiya CR, 2016, HEART RHYTHM, V13, P383, DOI 10.1016/j.hrthm.2015.09.016
   Brenner DA, 2004, CIRC RES, V94, P1008, DOI 10.1161/01.RES.0000126569.75419.74
   Brown MT, 2022, PACE, V45, P443, DOI 10.1111/pace.14458
   Cappelli F, 2022, AMYLOID, V29, P211, DOI 10.1080/13506129.2022.2060073
   Cappelli F, 2021, AMYLOID, V28, P12, DOI 10.1080/13506129.2020.1798922
   Cappelli F, 2020, CIRC-HEART FAIL, V13, DOI 10.1161/CIRCHEARTFAILURE.119.006619
   Cariou E, 2021, FRONT CARDIOVASC MED, V8, DOI 10.3389/fcvm.2021.742428
   Chacko L, 2020, EUR HEART J, V41, P1439, DOI 10.1093/eurheartj/ehz905
   Dale Z, 2022, INT J CARDIOL, V358, P65, DOI 10.1016/j.ijcard.2022.04.045
   Donnellan E, 2020, JACC-CLIN ELECTROPHY, V6, P1118, DOI 10.1016/j.jacep.2020.04.019
   Donnellan E, 2020, AM J CARDIOL, V128, P140, DOI 10.1016/j.amjcard.2020.05.021
   Donnellan E, 2020, EUROPACE, V22, P259, DOI 10.1093/europace/euz314
   Donnellan E, 2019, J CARDIOVASC ELECTR, V30, P2427, DOI 10.1111/jce.14180
   Donnelly JP, 2020, AM J CARDIOL, V133, P134, DOI 10.1016/j.amjcard.2020.07.034
   Dorbala S, 2014, JACC-HEART FAIL, V2, P358, DOI 10.1016/j.jchf.2014.03.009
   DUBREY S, 1995, BRIT HEART J, V74, P541
   El-Am EA, 2019, J AM COLL CARDIOL, V73, P589, DOI 10.1016/j.jacc.2018.10.079
   Escher F, 2020, CLIN RES CARDIOL, V109, P78, DOI 10.1007/s00392-019-01490-2
   Falk RH, 2005, CIRCULATION, V112, P2047, DOI 10.1161/CIRCULATIONAHA.104.489187
   FALK RH, 1984, J AM COLL CARDIOL, V3, P107, DOI 10.1016/S0735-1097(84)80436-2
   Feng D, 2007, CIRCULATION, V116, P2420, DOI 10.1161/CIRCULATIONAHA.107.697763
   Feng DL, 2009, CIRCULATION, V119, P2490, DOI 10.1161/CIRCULATIONAHA.108.785014
   Fontana M, 2015, RADIOLOGY, V277, P388, DOI 10.1148/radiol.2015141744
   Fontana M, 2015, CIRCULATION, V132, P1570, DOI 10.1161/CIRCULATIONAHA.115.016567
   Frustaci A, 2017, AMYLOID, V24, P131, DOI 10.1080/13506129.2017.1323735
   Garcia-Pavia Pablo, 2021, Eur Heart J, V42, P1554, DOI 10.1093/eurheartj/ehab072
   Giancaterino S, 2020, JACC-CLIN ELECTROPHY, V6, P351, DOI 10.1016/j.jacep.2020.01.004
   Goldsmith YB, 2009, AM J CARDIOL, V104, P990, DOI 10.1016/j.amjcard.2009.05.040
   González-López E, 2015, EUR HEART J, V36, P2585, DOI 10.1093/eurheartj/ehv338
   Griffin JM, 2021, CIRC RES, V128, P1554, DOI 10.1161/CIRCRESAHA.121.318187
   Hartnett J, 2021, JACC-CARDIOONCOL, V3, P506, DOI 10.1016/j.jaccao.2021.07.010
   Higgins AY, 2020, J AM HEART ASSOC, V9, DOI 10.1161/JAHA.120.016038
   Hörnsten R, 2004, TRANSPLANTATION, V78, P112, DOI 10.1097/01.TP.0000133517.20972.27
   January CT, 2014, CIRCULATION, V130, P2071, DOI 10.1161/CIR.0000000000000040
   John Roy M, 2018, J Innov Card Rhythm Manag, V9, P3051, DOI 10.19102/icrm.2018.090301
   Khanna S, 2020, CLIN MED INSIGHTS-CA, V14, DOI 10.1177/1179546820963055
   Kim EJ, 2020, EUROPACE, V22, P1216, DOI 10.1093/europace/euaa094
   Kocher F, 2020, ESC HEART FAIL, V7, P3919, DOI 10.1002/ehf2.12986
   Kotecha D, 2016, J AM COLL CARDIOL, V68, P2217, DOI 10.1016/j.jacc.2016.08.048
   Kotecha T, 2018, J AM COLL CARDIOL, V71, P2919, DOI 10.1016/j.jacc.2018.03.536
   Kristen AV, 2008, HEART RHYTHM, V5, P235, DOI 10.1016/j.hrthm.2007.10.016
   Kumar S, 2020, JACC-CLIN ELECTROPHY, V6, P1128, DOI 10.1016/j.jacep.2020.05.017
   Lam CSP, 2017, JACC-HEART FAIL, V5, P92, DOI 10.1016/j.jchf.2016.10.005
   Lin L, 2018, J CARDIOVASC MAGN R, V20, DOI 10.1186/s12968-017-0419-6
   Lohrmann G, 2020, JACC-CARDIOONCOL, V2, P721, DOI 10.1016/j.jaccao.2020.10.010
   Longhi S, 2015, AMYLOID, V22, P147, DOI 10.3109/13506129.2015.1028616
   Martinez-Naharro A, 2019, J AM COLL CARDIOL, V73, P1733, DOI 10.1016/j.jacc.2019.01.035
   Miller AB, 2021, AM J CARDIOL, V148, P146, DOI 10.1016/j.amjcard.2021.02.035
   Minamisawa M, 2021, EUR J HEART FAIL, V23, P1290, DOI 10.1002/ejhf.2200
   Mints YY, 2018, ESC HEART FAIL, V5, P772, DOI 10.1002/ehf2.12308
   Mishra S, 2013, AM J PHYSIOL-HEART C, V305, pH95, DOI 10.1152/ajpheart.00186.2013
   Mitrani LR, 2021, AMYLOID, V28, P30, DOI 10.1080/13506129.2020.1810010
   Morimoto S, 2006, HEART VESSELS, V21, P356, DOI 10.1007/s00380-006-0922-4
   Palladini G, 2001, PACE, V24, P1228, DOI 10.1046/j.1460-9592.2001.01228.x
   Pan JA, 2020, JACC-CARDIOVASC IMAG, V13, P1299, DOI 10.1016/j.jcmg.2020.03.010
   Papathanasiou M, 2022, ESC HEART FAIL, V9, P1740, DOI 10.1002/ehf2.13851
   PLEHN JF, 1992, NEW ENGL J MED, V327, P1570, DOI 10.1056/NEJM199211263272205
   Porcari A, 2022, EUR J HEART FAIL, V24, P1227, DOI 10.1002/ejhf.2533
   Rapezzi C, 2009, CIRCULATION, V120, P1203, DOI 10.1161/CIRCULATIONAHA.108.843334
   Rehorn MR, 2020, JACC-CLIN ELECTROPHY, V6, P1144, DOI 10.1016/j.jacep.2020.04.020
   RUBINOW A, 1981, CIRCULATION, V63, P1285, DOI 10.1161/01.CIR.63.6.1285
   Sanchis K, 2019, AMYLOID, V26, P128, DOI 10.1080/13506129.2019.1620724
   Sanders P, 2003, CIRCULATION, V108, P1461, DOI 10.1161/01.CIR.0000090688.49283.67
   Sayed RH, 2015, EUR HEART J, V36, P1098, DOI 10.1093/eurheartj/ehu506
   Stables RH, 1996, HEART, V75, P426, DOI 10.1136/hrt.75.4.426-b
   Sukhacheva TV, 2021, SCI REP-UK, V11, DOI 10.1038/s41598-021-82554-0
   Tan NY, 2016, J CARDIOVASC ELECTR, V27, P1167, DOI 10.1111/jce.13046
   Thakkar S, 2021, AM J CARDIOL, V143, P125, DOI 10.1016/j.amjcard.2020.12.024
   Varr BC, 2014, HEART RHYTHM, V11, P158, DOI 10.1016/j.hrthm.2013.10.026
   Vermond RA, 2015, J AM COLL CARDIOL, V66, P1000, DOI 10.1016/j.jacc.2015.06.1314
   Versteylen MO, 2022, BIOMEDICINES, V10, DOI 10.3390/biomedicines10081768
   Vilches S, 2022, EUR J HEART FAIL, V24, P1387, DOI 10.1002/ejhf.2566
   Zakeri R, 2013, CIRCULATION, V128, P1085, DOI 10.1161/CIRCULATIONAHA.113.001475
   Zampieri M, 2021, BRIT J HAEMATOL, V193, pE27, DOI 10.1111/bjh.17399
   Zeppenfeld K, 2022, EUR HEART J, V43, P3997, DOI 10.1093/eurheartj/ehac262
NR 79
TC 3
Z9 3
U1 0
U2 1
PU MDPI
PI BASEL
PA ST ALBAN-ANLAGE 66, CH-4052 BASEL, SWITZERLAND
EI 2227-9059
J9 BIOMEDICINES
JI Biomedicines
PD NOV
PY 2022
VL 10
IS 11
AR 2888
DI 10.3390/biomedicines10112888
PG 15
WC Biochemistry & Molecular Biology; Medicine, Research & Experimental;
   Pharmacology & Pharmacy
WE Science Citation Index Expanded (SCI-EXPANDED)
SC Biochemistry & Molecular Biology; Research & Experimental Medicine;
   Pharmacology & Pharmacy
GA 6U6LD
UT WOS:000894475100001
PM 36359408
OA gold, Green Published
DA 2024-04-28
ER

PT J
AU Rognoni, P
   Lavatelli, F
   Casarini, S
   Palladini, G
   Verga, L
   Pedrazzoli, P
   Valentini, G
   Merlini, G
   Perfetti, V
AF Rognoni, Paola
   Lavatelli, Francesca
   Casarini, Simona
   Palladini, Giovanni
   Verga, Laura
   Pedrazzoli, Paolo
   Valentini, Giovanna
   Merlini, Giampaolo
   Perfetti, Vittorio
TI A Strategy for Synthesis of Pathogenic Human Immunoglobulin Free Light
   Chains in <i>E-coli</i>
SO PLOS ONE
LA English
DT Article
ID GERMLINE GENE; PROTEINS; AMYLOIDOSIS; INVOLVEMENT; DYSFUNCTION;
   EXPRESSION; REGION; SERUM
AB Monoclonal immunoglobulin light chains are normally synthesized in excess compared to the heavy chain partners and can be detected in serum and urine ("free" LC). Occasionally free LC are per se cause of organ toxicity, as in free LC-related disorders. In AL amyloidosis, the most common of these conditions, free LC with peculiar biophysical properties related to their primary structure damage target organs and organize in amyloid fibrils. Unlimited availability of well-characterized free LC is instrumental to investigate the toxic effect of these proteins and to study their interactions with targets. We present a straightforward strategy to obtain recombinant monoclonal free LC by using a bacterial system. These proteins, expressed as inclusion bodies, were subjected to solubilization and refolding procedures to recover them in native form. To minimize differences from the circulating natural LC, full-length recombinant LC were expressed, i.e. complete of variable and constant regions, with the original amino acid sequence along the entire protein, and with no purification tags. The strategy was exploited to generate free LC from three AL amyloidosis patients. After purification, recombinant proteins were biochemically characterized and compared to the natural Bence Jones protein isolated from one of the patients. Results showed that the recombinant free LC were properly folded and formed homodimers in solution, similar to the natural Bence Jones protein used for comparison. Furthermore, as proof of pathogenicity, recombinant proteins formed amyloid fibrils in vitro. We believe that the present strategy represents a valuable tool to speed research in free LC-related disorders.
C1 [Rognoni, Paola; Lavatelli, Francesca; Casarini, Simona; Palladini, Giovanni; Merlini, Giampaolo; Perfetti, Vittorio] Fdn IRCCS Policlin S Matteo, Amyloidosis Res & Treatment Ctr, Pavia, Italy.
   [Rognoni, Paola; Lavatelli, Francesca; Casarini, Simona; Palladini, Giovanni; Merlini, Giampaolo; Perfetti, Vittorio] Fdn IRCCS Policlin S Matteo, Biotechnol Res Labs, Pavia, Italy.
   [Rognoni, Paola; Lavatelli, Francesca; Casarini, Simona; Palladini, Giovanni; Merlini, Giampaolo; Perfetti, Vittorio] Univ Pavia, Dept Mol Med, I-27100 Pavia, Italy.
   [Verga, Laura] Fdn IRCCS Policlin S Matteo, Pathol Unit, Pavia, Italy.
   [Pedrazzoli, Paolo] Fdn IRCCS Policlin S Matteo, Sect Oncol, Dept Hematol & Oncol, Pavia, Italy.
   [Valentini, Giovanna] Univ Pavia, Dept Biol & Biotechnol Lazzaro Spallanzani, I-27100 Pavia, Italy.
C3 IRCCS Fondazione San Matteo; IRCCS Fondazione San Matteo; University of
   Pavia; IRCCS Fondazione San Matteo; IRCCS Fondazione San Matteo;
   University of Pavia
RP Perfetti, V (corresponding author), Fdn IRCCS Policlin S Matteo, Sect Oncol, Dept Hematol & Oncol, Pavia, Italy.
EM v.perfetti@smatteo.pv.it
RI Pedrazzoli, Paolo/AAB-8690-2019; Rognoni, Paola/P-9092-2019; Verga,
   Laura/AAG-5105-2020; Lavatelli, Francesca/K-5741-2016; Perfetti,
   Vittorio/B-6795-2014; Palladini, Giovanni/G-1763-2010; Merlini,
   Giampaolo/A-3817-2008
OI Pedrazzoli, Paolo/0000-0002-9419-7160; Rognoni,
   Paola/0000-0001-6350-1919; Lavatelli, Francesca/0000-0002-7693-4825;
   Palladini, Giovanni/0000-0001-5994-5138; Merlini,
   Giampaolo/0000-0001-7680-3254
FU Fondazione IRCCS Policlinico San Matteo by AIRC (Associazione Italiana
   per la Ricerca sul Cancro) [9965]; Italian Ministry of Health
   [GR-2010-2317596]; Amyloid Foundation; Fondazione Mintas, Ghislieri
   College, Pavia
FX This work was supported by Fondazione IRCCS Policlinico San Matteo,
   Grant 2009-2012 by AIRC (Associazione Italiana per la Ricerca sul
   Cancro) Special Program Molecular Clinical Oncology 5 per mille n. 9965,
   Italian Ministry of Health (GR-2010-2317596), Amyloid Foundation and
   Fondazione Mintas, Ghislieri College, Pavia. The funders had no role in
   study design, data collection and analysis, decision to publish, or
   preparation of the manuscript.
CR Abraham RS, 2003, BLOOD, V101, P3801, DOI 10.1182/blood-2002-09-2707
   Baglioni S, 2006, J NEUROSCI, V26, P8160, DOI 10.1523/JNEUROSCI.4809-05.2006
   Bradwell AR, 2001, CLIN CHEM, V47, P673
   Brenner DA, 2004, CIRC RES, V94, P1008, DOI 10.1161/01.RES.0000126569.75419.74
   BUCHNER J, 1991, BIO-TECHNOL, V9, P157, DOI 10.1038/nbt0291-157
   Clark ED, 1999, METHOD ENZYMOL, V309, P217
   Colombo R, 2009, ELECTROPHORESIS, V30, P1418, DOI 10.1002/elps.200800377
   Comenzo RL, 2001, BLOOD, V98, P714, DOI 10.1182/blood.V98.3.714
   Connors LH, 2007, BIOCHEMISTRY-US, V46, P14259, DOI 10.1021/bi7013773
   Honegger A, 2001, J MOL BIOL, V309, P687, DOI 10.1006/jmbi.2001.4664
   HURLE MR, 1994, P NATL ACAD SCI USA, V91, P5446, DOI 10.1073/pnas.91.12.5446
   Klimtchuk ES, 2010, BIOCHEMISTRY-US, V49, P9848, DOI 10.1021/bi101351c
   KLUNK WE, 1989, J HISTOCHEM CYTOCHEM, V37, P1273, DOI 10.1177/37.8.2666510
   Lavatelli F, 2011, BBA-PROTEINS PROTEOM, V1814, P409, DOI 10.1016/j.bbapap.2010.12.012
   Levinson RT, 2013, SCI REP-UK, V3, DOI 10.1038/srep01278
   Liao RL, 2001, CIRCULATION, V104, P1594, DOI 10.1161/circ.104.14.1594
   Lilie H, 1998, CURR OPIN BIOTECH, V9, P497, DOI 10.1016/S0958-1669(98)80035-9
   Merlini G, 2003, NEW ENGL J MED, V349, P583, DOI 10.1056/NEJMra023144
   Merlini G, 2006, BLOOD, V108, P2520, DOI 10.1182/blood-2006-03-001164
   Mo HP, 2001, P NATL ACAD SCI USA, V98, P2352, DOI 10.1073/pnas.051627998
   Omtvedt LA, 2000, AMYLOID, V7, P227, DOI 10.3109/13506120009146437
   PADLAN EA, 1994, MOL IMMUNOL, V31, P169, DOI 10.1016/0161-5890(94)90001-9
   Palladini G, 2006, BLOOD, V107, P3854, DOI 10.1182/blood-2005-11-4385
   Perfetti V, 2002, BLOOD, V100, P948, DOI 10.1182/blood-2002-01-0114
   Perfetti V, 1996, ANAL BIOCHEM, V239, P107, DOI 10.1006/abio.1996.0297
   Perfetti V, 2012, BLOOD, V119, P144, DOI 10.1182/blood-2011-05-355784
   Raffen R, 1999, PROTEIN SCI, V8, P509
   Ren RY, 2010, J BIOL CHEM, V285, P37672, DOI 10.1074/jbc.M110.149575
   SAXENA VP, 1970, BIOCHEMISTRY-US, V9, P5015
   Shi JR, 2010, P NATL ACAD SCI USA, V107, P4188, DOI 10.1073/pnas.0912263107
   SKERRA A, 1993, CURR OPIN IMMUNOL, V5, P256, DOI 10.1016/0952-7915(93)90014-J
   SOLOMON A, 1985, METHOD ENZYMOL, V116, P101
   Sreerama N, 2000, ANAL BIOCHEM, V287, P252, DOI 10.1006/abio.2000.4880
   Sreerama N, 1999, PROTEIN SCI, V8, P370
   Uversky VN, 2010, FEBS J, V277, P2940, DOI 10.1111/j.1742-4658.2010.07721.x
   Wall J, 1999, BIOCHEMISTRY-US, V38, P14101, DOI 10.1021/bi991131j
NR 36
TC 16
Z9 17
U1 0
U2 11
PU PUBLIC LIBRARY SCIENCE
PI SAN FRANCISCO
PA 1160 BATTERY STREET, STE 100, SAN FRANCISCO, CA 94111 USA
SN 1932-6203
J9 PLOS ONE
JI PLoS One
PD SEP 27
PY 2013
VL 8
IS 9
AR e76022
DI 10.1371/journal.pone.0076022
PG 9
WC Multidisciplinary Sciences
WE Science Citation Index Expanded (SCI-EXPANDED)
SC Science & Technology - Other Topics
GA 228WY
UT WOS:000325223900071
PM 24086679
OA Green Submitted, gold, Green Published
DA 2024-04-28
ER

PT J
AU Qu, Z
   Zheng, X
   Wang, SX
   Ao, J
   Zhou, FD
   Chen, M
   Liu, G
AF Qu, Zhen
   Zheng, Xin
   Wang, Su-Xia
   Ao, Jie
   Zhou, Fu-De
   Chen, Min
   Liu, Gang
TI Clinical and pathological features of renal amyloidosis: An analysis of
   32 patients in a single Chinese centre
SO NEPHROLOGY
LA English
DT Article
DE amyloidosis; biopsy; classification; clinical pathology; diagnosis
ID PRIMARY SYSTEMIC AMYLOIDOSIS; ABDOMINAL FAT PAD; ASPIRATION; DIAGNOSIS
AB Aim: To summarize the clinical and pathological features of renal amyloidosis in order to achieve early diagnosis.
   Methods: The clinical and pathological data of 32 patients with renal amyloidosis, diagnosed by renal biopsy in one renal centre, were retrospectively analyzed. Immunohistochemistry of amyloid A protein and immunoglobulin light chains was further performed on the renal specimens for further classification.
   Results: Twenty-four out of the 32 patients (75%) were not considered to have renal amyloidosis by local physicians; 91.7% (22/24) of them had at least one of the following signs: bodyweight loss, organ enlargement and decreased blood pressure. Twenty-nine out of the 32 patients (90.6%) were over 40 years, 30 patients (93.8%) had nephrotic syndrome, and 21 patients (65.6%) were found to have monoclonal light chain in serum or urine by immunofixation. Six patients (18.8%) were negative by Congo red stain and were diagnosed as having early renal amyloidosis by electron microscopy. Twenty-eight patients were diagnosed as having AL amyloidosis, two were suspected of having AL amyloidosis, one had AA amyloidosis and the status of the remaining patient was undetermined.
   Conclusion: Renal amyloidosis is frequently neglected by local physicians in China. Middle-aged nephrotic patients with weight loss, organ enlargement and monoclonal light chains in serum or urine should be highly suspected of the disease. Renal biopsies, especially electron microscopy, play a crucial role in the early diagnosis of renal amyloidosis.
C1 [Qu, Zhen; Zheng, Xin; Ao, Jie; Zhou, Fu-De; Chen, Min; Liu, Gang] Peking Univ, Dept Med, Div Renal, Minist Hlth China,Key Lab Renal Dis, Beijing 100871, Peoples R China.
   [Wang, Su-Xia] Peking Univ, Electron Microscopy Div, Peking Univ Hosp 1, Inst Nephrol,Key Lab Renal Dis,Minist Hlth China, Beijing 100871, Peoples R China.
C3 Peking University; Peking University
RP Liu, G (corresponding author), Peking Univ First Hosp, Dept Med, Div Renal, Beijing 100034, Peoples R China.
EM liugang2003@medmail.com.cn
FU Peking University First Hospital
FX This study was supported by a grant from Peking University First
   Hospital.
CR Ansari-Lari MA, 2004, DIAGN CYTOPATHOL, V30, P178, DOI 10.1002/dc.10370
   Bellil Khadija, 2007, Tunis Med, V85, P64
   Comenzo RL, 2006, BLOOD, V107, P3489, DOI 10.1182/blood-2005-10-4148
   Dember LM, 2006, J AM SOC NEPHROL, V17, P3458, DOI 10.1681/ASN.2006050460
   Dhingra S, 2007, ACTA CYTOL, V51, P860, DOI 10.1159/000325861
   Falk RH, 1997, NEW ENGL J MED, V337, P898, DOI 10.1056/NEJM199709253371306
   Gertz MA, 2002, KIDNEY INT, V61, P1, DOI 10.1046/j.1523-1755.2002.00085.x
   Gertz Morie A, 2002, Curr Treat Options Oncol, V3, P261, DOI 10.1007/s11864-002-0016-1
   KYLE RA, 1995, SEMIN HEMATOL, V32, P45
   KYLE RA, 1995, CIRCULATION, V91, P1269, DOI 10.1161/01.CIR.91.4.1269
   Lachmann HJ, 2002, NEW ENGL J MED, V346, P1786, DOI 10.1056/NEJMoa013354
   Linke RP, 2000, VIRCHOWS ARCH, V436, P439, DOI 10.1007/s004280050471
   Masouye I, 1997, AM J DERMATOPATH, V19, P41, DOI 10.1097/00000372-199702000-00008
   Novak L, 2004, NEPHROL DIAL TRANSPL, V19, P3050, DOI 10.1093/ndt/gfh503
   Özdemir BH, 2006, CYTOPATHOLOGY, V17, P262, DOI 10.1111/j.1365-2303.2006.00399.x
   Roy A, 2006, POSTGRAD MED, V119, P93, DOI 10.3810/pgm.2006.06.1652
   SUNGUR C, 1993, KIDNEY INT, V44, P834, DOI 10.1038/ki.1993.318
   van Gameren II, 2006, ARTHRITIS RHEUM-US, V54, P2015, DOI 10.1002/art.21902
NR 18
TC 5
Z9 8
U1 0
U2 3
PU WILEY
PI HOBOKEN
PA 111 RIVER ST, HOBOKEN 07030-5774, NJ USA
SN 1320-5358
EI 1440-1797
J9 NEPHROLOGY
JI Nephrology
PD FEB
PY 2010
VL 15
IS 1
BP 102
EP 107
DI 10.1111/j.1440-1797.2009.01127.x
PG 6
WC Urology & Nephrology
WE Science Citation Index Expanded (SCI-EXPANDED)
SC Urology & Nephrology
GA 554SC
UT WOS:000274453700016
PM 20377777
DA 2024-04-28
ER

PT J
AU Garcia, CA
   Abell-Aleff, PC
   Gamb, SI
   Miller, DV
AF Garcia, Christopher A.
   Abell-Aleff, Patrice C.
   Gamb, Scott I.
   Miller, Dylan V.
TI Ultrastructural Analysis of Amyloidoma
SO ULTRASTRUCTURAL PATHOLOGY
LA English
DT Article
DE amyloidoma; amyloid; ultrastructure; electron microscopy; fibril
ID FIBRIL
AB Amyloidomas are localized mass-forming deposits of amyloid that occur with or without association with systemic amyloidosis. The ultrastructural findings in 3 amyloidomas from 2 autopsy patients with primary systemic AL amyloidosis are described. By transmission electron microscopy, there were randomly oriented nonbranching fibrils showing some unusual curvilinear forms and considerable variability in fibril diameter (two subsets of fibrils, one 12-14 nm and another 28-30 nm in diameter). The larger fibrils showed features of microtubule formation. Scanning electron microscopy demonstrated complex 3-dimensional tangles of fibrils. These findings add to the current ultrastructural and morphologic spectrum of paraprotein deposition disease.
C1 [Miller, Dylan V.] Mayo Clin, Electron Microscopy Core Facil, Div Anat Pathol, Rochester, MN 55905 USA.
   [Garcia, Christopher A.] Univ Illinois, Peoria Med Sch, Peoria, IL USA.
   [Abell-Aleff, Patrice C.; Gamb, Scott I.] Electron Microscopy Core Facil, Dept Biochem & Mol Biol, Rochester, MN USA.
C3 Mayo Clinic; University of Illinois System; University of Illinois
   Peoria
RP Miller, DV (corresponding author), Mayo Clin, Electron Microscopy Core Facil, Div Anat Pathol, 200 1st St SW, Rochester, MN 55905 USA.
EM miller.dylan@mayo.edu
OI /0000-0002-8301-5560
FU NIGMS NIH HHS [R25 GM 55252] Funding Source: Medline
CR CASEY TT, 1986, HUM PATHOL, V17, P731, DOI 10.1016/S0046-8177(86)80183-6
   Chang YT, 2004, ARCH DERMATOL RES, V296, P83, DOI 10.1007/s00403-004-0474-3
   DYKE PC, 1974, AM J CLIN PATHOL, V61, P304
   GLENNER GG, 1980, NEW ENGL J MED, V302, P1333, DOI 10.1056/NEJM198006123022403
   KRISHNAN J, 1993, AM J CLIN PATHOL, V100, P135, DOI 10.1093/ajcp/100.2.135
   Markowitz GS, 2004, ADV ANAT PATHOL, V11, P49, DOI 10.1097/00125480-200401000-00005
   Merlini G, 2003, NEW ENGL J MED, V349, P583, DOI 10.1056/NEJMra023144
   Romagnoli S, 1999, HISTOPATHOLOGY, V35, P188, DOI 10.1046/j.1365-2559.1999.0744f.x
   SHIRAHAMA T, 1967, J CELL BIOL, V33, P679, DOI 10.1083/jcb.33.3.679
   Zheng J, 2008, J PHYS CHEM B, V112, P6856, DOI 10.1021/jp711335b
NR 10
TC 2
Z9 2
U1 0
U2 1
PU TAYLOR & FRANCIS INC
PI PHILADELPHIA
PA 530 WALNUT STREET, STE 850, PHILADELPHIA, PA 19106 USA
SN 0191-3123
EI 1521-0758
J9 ULTRASTRUCT PATHOL
JI Ultrastruct. Pathol.
PY 2009
VL 33
IS 3
BP 123
EP 127
AR PII 911738353
DI 10.1080/01913120902785468
PG 5
WC Microscopy; Pathology
WE Science Citation Index Expanded (SCI-EXPANDED)
SC Microscopy; Pathology
GA 450XZ
UT WOS:000266436600004
PM 19479652
DA 2024-04-28
ER

PT J
AU Mohty, D
   Pradel, S
   Magne, J
   Fadel, B
   Boulogne, C
   Petitalot, V
   Raboukhi, S
   Darodes, N
   Damy, T
   Aboyans, V
   Jaccard, A
AF Mohty, Dania
   Pradel, Sarah
   Magne, Julien
   Fadel, Bahaa
   Boulogne, Cyrille
   Petitalot, Vincent
   Raboukhi, Safaa
   Darodes, Nicole
   Damy, Thibaud
   Aboyans, Victor
   Jaccard, Arnaud
TI Prevalence and prognostic impact of left-sided valve thickening in
   systemic light-chain amyloidosis
SO CLINICAL RESEARCH IN CARDIOLOGY
LA English
DT Article
DE Amyloidosis; Light chains; Valve; Echocardiography; Survival; Prognosis
ID BRAIN NATRIURETIC PEPTIDE; EUROPEAN ASSOCIATION; CARDIAC AMYLOIDOSIS;
   ECHOCARDIOGRAPHY; INVOLVEMENT; AL; RECOMMENDATIONS; TROPONINS; SURVIVAL
AB Background Left heart valve thickening (LVT) was described in patients with light-chain amyloidosis (AL). This phenomenon reflects likely infiltration of the valve by amyloid proteins. However, the prevalence of LVT and its prognostic value have not been investigated in patients with AL.
   Methods and results Comprehensive transthoracic echocardiography was performed at baseline in 150 patients [median age 68 (33-87) years; 59% male] with confirmed AL. The presence of abnormal mitral and/or aortic valve thickening ([3 mm) was assessed in all included patients. Overall, 42% had LVT at the time of diagnosis. Compared to patients without LVT, those with LVT were older and had a more advanced NYHA functional class (63% in patients with NYHA III-IV vs. 33% in NYHA I-II, p < 0.001). They also had higher left ventricular (LV) wall thickness and mass, larger left atrium, higher mitral annulus E/E' ratio and systolic pulmonary artery pressures, and lower LV ejection fraction (all p < 0.05). Patients with more advanced Mayo Clinic stage had a higher incidence of LVT: 58% in stage III vs. 45% in stage II and 5% in stage I (p < 0.001). During a median follow-up of 2 years, 79 deaths occurred. The presence of LVT was significantly associated with reduced 5-year survival (32 +/- 7 vs. 64 +/- 6%). In multivariate analysis, after adjusting for age, gender, NYHA functional class, and LV ejection fraction, LVT remained significantly associated with higher all-cause mortality (hazard ratio 1.90, 95% CI 1.10-3.34, p = 0.02).
   Conclusion Left heart valve thickening is common in patients with AL and is associated with worse functional class, LV systolic and diastolic function, and more advanced stage of the disease. In addition, LVT appears to be a powerful marker of all-cause mortality.
C1 [Mohty, Dania; Pradel, Sarah; Magne, Julien; Boulogne, Cyrille; Petitalot, Vincent; Raboukhi, Safaa; Darodes, Nicole; Aboyans, Victor] CHU Dupuytren, Serv Cardiol, Dept Cardiol, 2 Ave Martin Luther King, F-87042 Limoges, France.
   [Mohty, Dania; Magne, Julien; Aboyans, Victor] Fac Med Limoges, INSERM 1094, 2 Rue Marcland, F-87000 Limoges, France.
   [Fadel, Bahaa] King Faisal Specialist Hosp & Res Ctr, Riyadh, Saudi Arabia.
   [Damy, Thibaud] Henri Mondor Univ Hosp, AP HP, Dept Cardiol, Creteil, France.
   [Mohty, Dania; Jaccard, Arnaud] CHU Dupuytren, Dept Hematol, French Natl Reference Ctr, AL Amyloidosis Pole Oncohematol, Limoges, France.
C3 CHU Limoges; Institut National de la Sante et de la Recherche Medicale
   (Inserm); King Faisal Specialist Hospital & Research Center; Assistance
   Publique Hopitaux Paris (APHP); Universite
   Paris-Est-Creteil-Val-de-Marne (UPEC); Hopital Universitaire
   Henri-Mondor - APHP; CHU Limoges
RP Mohty, D (corresponding author), CHU Dupuytren, Serv Cardiol, Dept Cardiol, 2 Ave Martin Luther King, F-87042 Limoges, France.; Mohty, D (corresponding author), Fac Med Limoges, INSERM 1094, 2 Rue Marcland, F-87000 Limoges, France.; Mohty, D (corresponding author), CHU Dupuytren, Dept Hematol, French Natl Reference Ctr, AL Amyloidosis Pole Oncohematol, Limoges, France.
EM dania.mohty@chu-limoges.fr
RI Magne, Julien/A-2384-2013; Aboyans, Victor/AAN-8308-2020
OI Boulogne, Cyrille/0000-0001-5365-3492; Aboyans,
   Victor/0000-0002-0322-9818
CR Buss SJ, 2012, J AM COLL CARDIOL, V60, P1067, DOI 10.1016/j.jacc.2012.04.043
   Crawford MH, 2001, AM J CARDIOL, V87, P1419, DOI 10.1016/S0002-9149(01)01569-7
   Dispenzieri A, 2004, BLOOD, V104, P1881, DOI 10.1182/blood-2004-01-0390
   Dispenzieri A, 2004, J CLIN ONCOL, V22, P3751, DOI 10.1200/JCO.2004.03.029
   Dubrey SW, 1998, QJM-MON J ASSOC PHYS, V91, P141, DOI 10.1093/qjmed/91.2.141
   ERIKSSON A, 1986, PATHOL RES PRACT, V181, P563, DOI 10.1016/S0344-0338(86)80150-9
   Gertz MA, 2005, AM J HEMATOL, V79, P319, DOI 10.1002/ajh.20381
   KLEIN AL, 1991, CIRCULATION, V83, P808, DOI 10.1161/01.CIR.83.3.808
   Lachmann HJ, 2002, NEW ENGL J MED, V346, P1786, DOI 10.1056/NEJMoa013354
   Lancellotti P, 2013, EUR HEART J-CARD IMG, V14, P611, DOI 10.1093/ehjci/jet105
   Lang RM, 2015, EUR HEART J-CARD IMG, V16, P233, DOI 10.1093/ehjci/jev014
   Lauer MS, 1999, J AM COLL CARDIOL, V34, P618, DOI 10.1016/S0735-1097(99)00250-8
   Rajamani K, 2009, STROKE, V40, P2337, DOI 10.1161/STROKEAHA.108.539171
   SMITH TJ, 1984, MAYO CLIN PROC, V59, P547, DOI 10.1016/S0025-6196(12)61493-1
NR 14
TC 25
Z9 27
U1 0
U2 1
PU SPRINGER HEIDELBERG
PI HEIDELBERG
PA TIERGARTENSTRASSE 17, D-69121 HEIDELBERG, GERMANY
SN 1861-0684
EI 1861-0692
J9 CLIN RES CARDIOL
JI Clin. Res. Cardiol.
PD MAY
PY 2017
VL 106
IS 5
BP 331
EP 340
DI 10.1007/s00392-016-1058-x
PG 10
WC Cardiac & Cardiovascular Systems
WE Science Citation Index Expanded (SCI-EXPANDED)
SC Cardiovascular System & Cardiology
GA ET4FN
UT WOS:000400234800003
PM 27933393
DA 2024-04-28
ER

PT J
AU Gillmore, JD
   Stangou, AJ
   Lachmann, HJ
   Goodman, HJ
   Wechalekar, AD
   Acheson, J
   Tennent, GA
   Bybee, A
   Gilbertson, J
   Rowczenio, D
   O'Grady, J
   Heaton, ND
   Pepys, MB
   Hawkins, PN
AF Gillmore, J. D.
   Stangou, A. J.
   Lachmann, H. J.
   Goodman, H. J.
   Wechalekar, A. D.
   Acheson, J.
   Tennent, G. A.
   Bybee, A.
   Gilbertson, J.
   Rowczenio, D.
   O'Grady, J.
   Heaton, N. D.
   Pepys, M. B.
   Hawkins, P. N.
TI Organ transplantation in hereditary apolipoprotein Al amyloidosis
SO AMERICAN JOURNAL OF TRANSPLANTATION
LA English
DT Article
DE amyloid; amyloidosis; apolipoprotein Al; cardiac transplantation; kidney
   transplantation; liver transplantation
ID STOP-CODON MUTATION; SYSTEMIC AMYLOIDOSIS; RENAL AMYLOIDOSIS; I
   AMYLOIDOSIS; VARIANT; SERUM; GENE; FIBRINOGEN; DEPOSITS; FIBRILS
AB Patients with hereditary apolipoprotein AI (apoAI) amyloidosis often have extensive visceral amyloid deposits, and many develop end-stage renal failure as young adults. Solid organ transplantation to replace failing organ function in systemic amyloidosis is controversial due to the multisystem and progressive nature of the disease and the risk of recurrence of amyloid in the graft. We report the outcome of solid organ transplantation, including dual transplants in 4 cases, among 10 patients with apoAI amyloidosis who were followed for a median (range) of 16 (4-28) and 9 (0.2-27) years from diagnosis of amyloidosis and transplantation, respectively. Eight of 10 patients were alive, seven with a functioning graft at censor. Two patients died, one of disseminated cytomegalovirus infection 2 months after renal transplantation and the other of multisystem failure following severe trauma more than 13 years after renal transplantation. The renal transplant of one patient failed due to recurrence of amyloid after 25 years. Amyloid disease progression was very slow and the natural history of the condition was favorably altered in both cases in which the liver was transplanted. Failing organs in hereditary apoAI amyloidosis should be replaced since graft survival is excellent and confers substantial survival benefit.
C1 UCL Royal Free & Univ Coll Med Sch, Dept Med, Ctr Amyloidosis & Acute Phase Prot, Natl Amyloidosis Ctr, London, England.
   Kings Coll Hosp London, Inst Liver Studies & Liver Transplant Serv, London, England.
   Moorfields Eye Hosp, Dept Neuroophthalmol, London, England.
C3 University of London; University College London; UCL Medical School;
   King's College Hospital NHS Foundation Trust; King's College Hospital;
   University of London; University College London; Moorfields Eye Hospital
   NHS Foundation Trust
RP Gillmore, JD (corresponding author), UCL Royal Free & Univ Coll Med Sch, Dept Med, Ctr Amyloidosis & Acute Phase Prot, Natl Amyloidosis Ctr, Hampstead Campus, London, England.
EM j.gillmore@medsch.ucl.ac.uk
RI Hawkins, Philip N/C-5573-2008; Hawkins, Philip/JVO-1941-2024; Heaton,
   Nigel/AAK-8363-2020
OI Hawkins, Philip/0000-0002-6983-9598; Lachmann, Helen/0000-0001-8378-2498
FU Medical Research Council [G7900510] Funding Source: Medline; MRC
   [G7900510] Funding Source: UKRI; Medical Research Council [G7900510]
   Funding Source: researchfish
CR Amarzguioui M, 1998, BIOCHEM BIOPH RES CO, V242, P534, DOI 10.1006/bbrc.1997.8005
   Asl LH, 1999, AM J PATHOL, V154, P221, DOI 10.1016/S0002-9440(10)65268-6
   BENSON MD, 1993, NAT GENET, V3, P252, DOI 10.1038/ng0393-252
   Benson MD, 2001, GENOMICS, V72, P272, DOI 10.1006/geno.2000.6499
   BOOTH DR, 1995, QJM-INT J MED, V88, P695
   Booth DR, 1996, J CLIN INVEST, V97, P2714, DOI 10.1172/JCI118725
   Caballería J, 2001, AM J GASTROENTEROL, V96, P1872, DOI 10.1016/S0002-9270(01)02450-9
   Castro G, 1997, BIOCHEMISTRY-US, V36, P2243, DOI 10.1021/bi961191e
   de Sousa MM, 2000, AM J PATHOL, V156, P1911, DOI 10.1016/S0002-9440(10)65064-X
   Dubrey SW, 2004, J HEART LUNG TRANSPL, V23, P1142, DOI 10.1016/j.healun.2003.08.027
   GERTZ MA, 1992, ARCH INTERN MED, V152, P2245, DOI 10.1001/archinte.152.11.2245
   GERTZ MA, 1994, SEMIN ARTHRITIS RHEU, V24, P124, DOI 10.1016/S0049-0172(05)80006-X
   Gillmore JD, 2001, TRANSPLANTATION, V71, P986, DOI 10.1097/00007890-200104150-00026
   GORDON DJ, 1989, NEW ENGL J MED, V321, P1311
   Gregorini G, 2005, J AM SOC NEPHROL, V16, P3680, DOI 10.1681/ASN.2005040382
   Hamidi AK, 1999, BIOCHEM BIOPH RES CO, V257, P584, DOI DOI 10.1006/BBRC.1999.0518
   Hamidi Asl L, 1997, BLOOD, V90, P4799
   HAWKINS PN, 1994, CLIN SCI, V87, P289, DOI 10.1042/cs0870289
   HAWKINS PN, 1990, NEW ENGL J MED, V323, P508, DOI 10.1056/NEJM199008233230803
   Murphy CL, 2004, AM J KIDNEY DIS, V44, P1103, DOI 10.1053/j.ajkd.2004.08.033
   NICHOLS WC, 1988, BIOCHEM BIOPH RES CO, V156, P762, DOI 10.1016/S0006-291X(88)80909-4
   Obici L, 1999, AM J PATHOL, V155, P695, DOI 10.1016/S0002-9440(10)65167-X
   Obici L, 2004, GASTROENTEROLOGY, V126, P1416, DOI 10.1053/j.gastro.2004.03.003
   Ostertag B., 1932, Zentralbl Allg Pathol, V56, P253
   PASTERNACK A, 1986, TRANSPLANTATION, V42, P598, DOI 10.1097/00007890-198612000-00005
   Pepys MB, 2006, ANNU REV MED, V57, P223, DOI 10.1146/annurev.med.57.121304.131243
   PEPYS MB, 1993, NATURE, V362, P553, DOI 10.1038/362553a0
   Persey MR, 1998, KIDNEY INT, V53, P276, DOI 10.1046/j.1523-1755.1998.00770.x
   SOUTAR AK, 1992, P NATL ACAD SCI USA, V89, P7389, DOI 10.1073/pnas.89.16.7389
   Uemichi T, 1996, BLOOD, V87, P4197, DOI 10.1182/blood.V87.10.4197.bloodjournal87104197
   UEMICHI T, 1994, J CLIN INVEST, V93, P731, DOI 10.1172/JCI117027
   Yazaki M, 2001, KIDNEY INT, V60, P1658, DOI 10.1046/j.1523-1755.2001.00024.x
NR 32
TC 49
Z9 50
U1 0
U2 2
PU WILEY
PI HOBOKEN
PA 111 RIVER ST, HOBOKEN 07030-5774, NJ USA
SN 1600-6135
EI 1600-6143
J9 AM J TRANSPLANT
JI Am. J. Transplant.
PD OCT
PY 2006
VL 6
IS 10
BP 2342
EP 2347
DI 10.1111/j.1600-6143.2006.01507.x
PG 6
WC Surgery; Transplantation
WE Science Citation Index Expanded (SCI-EXPANDED)
SC Surgery; Transplantation
GA 082DD
UT WOS:000240366000015
PM 16925563
OA hybrid
DA 2024-04-28
ER

PT J
AU Randhawa, VK
   Vakamudi, S
   Phelan, DM
   Samaras, CJ
   McKenney, JK
   Hanna, M
   Perez, AL
AF Randhawa, Varinder K.
   Vakamudi, Sneha
   Phelan, Dermot M.
   Samaras, Christy J.
   McKenney, Jesse K.
   Hanna, Mazen
   Perez, Antonio L.
TI Mitral and tricuspid stenosis caused by light chain cardiac amyloid
   deposition
SO ESC HEART FAILURE
LA English
DT Article
DE Light chain amyloid valvulopathy; Light chain cardiac amyloidosis;
   Mitral stenosis; Tricuspid stenosis
AB Cardiac amyloidosis results in an infiltrative restrictive cardiomyopathy, with a number of characteristic features: biventricular hypertrophy, abnormal myocardial global longitudinal strain with relative apical sparing, biatrial dilation, and small pericardial effusion along with conduction abnormalities. Amyloid deposits leading to hemodynamically significant valvular heart disease are very rare. We describe a rare case of concomitant moderately severe tricuspid and mitral valve stenosis because of ongoing amyloid deposition in a patient with progressive multiple myeloma and fat pad biopsy-proven light chain amyloidosis. Worsening infiltrative cardiomyopathy and valvulopathy despite evidence-based chemotherapy and heart failure pharmacotherapy led to end-stage disease and death. Valvular involvement in cardiac amyloidosis requires early recognition of the underlying disease condition to guide directed medical therapy and prevent its progression. In this instance, valvuloplasty or valve replacement is not a viable option.
C1 [Randhawa, Varinder K.; Vakamudi, Sneha; Phelan, Dermot M.; Hanna, Mazen; Perez, Antonio L.] Cleveland Clin, Dept Cardiovasc Med, Cleveland, OH 44195 USA.
   [Randhawa, Varinder K.; Hanna, Mazen; Perez, Antonio L.] Cleveland Clin, Inst Heart & Vasc, Kaufman Ctr Heart Failure, Cleveland, OH 44195 USA.
   [Samaras, Christy J.] Cleveland Clin, Dept Hematol & Oncol, 9500 Euclid Ave,Desk J3-4, Cleveland, OH 44195 USA.
   [McKenney, Jesse K.] Cleveland Clin, Dept Pathol, 9500 Euclid Ave, Cleveland, OH 44195 USA.
C3 Cleveland Clinic Foundation; Cleveland Clinic Foundation; Cleveland
   Clinic Foundation; Cleveland Clinic Foundation
RP Perez, AL (corresponding author), Cleveland Clin, Inst Heart & Vasc, Heart Failure Intens Care Unit, Kaufman Ctr Heart Failure Treatment & Recovery, 9500 Euclid Ave,Desk J3-4, Cleveland, OH 44195 USA.
EM alperez@post.harvard.edu
CR COOPER JH, 1983, HUM PATHOL, V14, P649, DOI 10.1016/S0046-8177(83)80208-1
   Donnelly JP, 2017, CLEV CLIN J MED, V84, P12, DOI 10.3949/ccjm.84.s3.02
   Falk RH, 2016, J AM COLL CARDIOL, V68, P1324, DOI 10.1016/j.jacc.2016.06.053
   Kim KH, 2014, EUR HEART J-CARD IMG, V15, P1167, DOI 10.1093/ehjci/jeu075
   Krishnaswamy A, 2016, CIRC-HEART FAIL, V9, DOI 10.1161/CIRCHEARTFAILURE.116.003069
   Kristen AV, 2010, CARDIOVASC PATHOL, V19, P228, DOI 10.1016/j.carpath.2009.04.005
   Mirabel M, 2012, EUR HEART J-CARD IMG, V13, P1024, DOI 10.1093/ehjci/jes077
   Mohty D, 2017, CLIN RES CARDIOL, V106, P331, DOI 10.1007/s00392-016-1058-x
NR 8
TC 6
Z9 6
U1 0
U2 3
PU WILEY PERIODICALS, INC
PI SAN FRANCISCO
PA ONE MONTGOMERY ST, SUITE 1200, SAN FRANCISCO, CA 94104 USA
SN 2055-5822
J9 ESC HEART FAIL
JI ESC Heart Fail.
PD JUN
PY 2020
VL 7
IS 3
BP 1130
EP 1135
DI 10.1002/ehf2.12668
PG 6
WC Cardiac & Cardiovascular Systems
WE Science Citation Index Expanded (SCI-EXPANDED)
SC Cardiovascular System & Cardiology
GA LS6SR
UT WOS:000536512400043
PM 32175673
OA gold, Green Published
DA 2024-04-28
ER

PT J
AU Fanta, LE
   Ewer, SM
   Gimelli, G
   Reilly, NM
AF Fanta, Lauren E.
   Ewer, Steven M.
   Gimelli, Giorgio
   Reilly, Nicole M.
TI Alcohol septal ablation for left ventricular outflow tract obstruction
   in cardiac amyloidosis: New indication for an established therapy
SO CATHETERIZATION AND CARDIOVASCULAR INTERVENTIONS
LA English
DT Article
DE alcohol septal ablation; cardiac amyloidosis
AB Cardiac amyloidosis can occasionally demonstrate an atypical pattern of infiltration, causing asymmetric septal thickening and a left ventricular outflow tract (LVOT) gradient with systolic anterior motion (SAM) of the mitral valve resembling obstructive hypertrophic cardiomyopathy. We present a case of a 70-year-old man with cardiac light-chain amyloidosis and LVOT obstruction successfully treated with alcohol septal ablation (ASA). Following the procedure, he reported significant improvement in his heart failure symptoms as well as improvement in LVOT gradient and SAM of the mitral valve. This case demonstrates that ASA is a technically feasible and effective procedure for relieving LVOT obstruction in cardiac amyloidosis and can be considered as a treatment option in patients whose symptoms are refractory to medical therapy.
C1 [Fanta, Lauren E.] Univ Wisconsin, Dept Internal Med, Sch Med & Publ Hlth, 600 Highland Ave, Madison, WI 53792 USA.
   [Ewer, Steven M.; Gimelli, Giorgio; Reilly, Nicole M.] Univ Wisconsin, Dept Med, Div Cardiovasc Med, Sch Med & Publ Hlth, Madison, WI 53792 USA.
C3 University of Wisconsin System; University of Wisconsin Madison;
   University of Wisconsin System; University of Wisconsin Madison
RP Fanta, LE (corresponding author), Univ Wisconsin, Dept Internal Med, Sch Med & Publ Hlth, 600 Highland Ave, Madison, WI 53792 USA.
EM lfanta@uwhealth.org
OI Fanta, Lauren/0000-0003-3854-0865
CR Dinwoodey DL, 2008, AM J CARDIOL, V101, P674, DOI 10.1016/j.amjcard.2007.10.031
   Falk RH, 2016, J AM COLL CARDIOL, V68, P1324, DOI 10.1016/j.jacc.2016.06.053
   Geske JB, 2018, JACC-HEART FAIL, V6, P364, DOI 10.1016/j.jchf.2018.02.010
   Murphy RT, 2006, CATHETER CARDIO INTE, V68, P637, DOI 10.1002/ccd.20840
   Ommen SR, 2020, CIRCULATION, V142, pe558, DOI 10.1161/CIR.0000000000000937
   Sattar Y, 2018, CUREUS J MED SCIENCE, V10, DOI 10.7759/cureus.3749
   Singh K, 2016, CATHETER CARDIO INTE, V88, P107, DOI 10.1002/ccd.26293
NR 7
TC 1
Z9 1
U1 1
U2 1
PU WILEY
PI HOBOKEN
PA 111 RIVER ST, HOBOKEN 07030-5774, NJ USA
SN 1522-1946
EI 1522-726X
J9 CATHETER CARDIO INTE
JI Catheter. Cardiovasc. Interv.
PD NOV
PY 2022
VL 100
IS 5
BP 910
EP 914
DI 10.1002/ccd.30411
EA SEP 2022
PG 5
WC Cardiac & Cardiovascular Systems
WE Science Citation Index Expanded (SCI-EXPANDED)
SC Cardiovascular System & Cardiology
GA 6F1DE
UT WOS:000858378900001
PM 36153647
OA hybrid, Green Published
DA 2024-04-28
ER

PT J
AU Banydeen, R
   Monfort, A
   Inamo, J
   Neviere, R
AF Banydeen, Rishika
   Monfort, Astrid
   Inamo, Jocelyn
   Neviere, Remi
TI Diagnostic and Prognostic Values of Cardiopulmonary Exercise Testing in
   Cardiac Amyloidosis
SO FRONTIERS IN CARDIOVASCULAR MEDICINE
LA English
DT Review
DE cardiac amyloidosis; cardiopulmonary exercise testing; oxygen uptake;
   ventilatory efficiency; transthyretin (ATTR) amyloidosis; AL amyloidosis
ID HEREDITARY TRANSTHYRETIN AMYLOIDOSIS; HEART-FAILURE; CAPACITY;
   DYSAUTONOMIA; MECHANISMS; SURVIVAL
AB Cardiac amyloidosis (CA) is a myocardial disease characterized by extracellular amyloid infiltration throughout the heart, resulting in increased myocardial stiffness, and restrictive heart wall chamber behavior. Its diagnosis among patients hospitalized for cardiovascular diseases is becoming increasingly frequent, suggesting improved disease awareness, and higher diagnostic capacities. One predominant functional manifestation of patients with CA is exercise intolerance, objectified by reduced peak oxygen uptake (VO2 peak), and assessed by metabolic cart during cardiopulmonary exercise testing (CPET). Hemodynamic adaptation to exercise in patients with CA is characterized by low myocardial contractile reserve and impaired myocardial efficiency. Rapid shallow breathing and hyperventilation, in the absence of ventilatory limitation, are also typically observed in response to exercise. Ventilatory inefficiency is further suggested by an increased VE-VCO2 slope, which has been attributed to excessive sympathoexcitation and a high physiological dead space (VD/VT) ratio during exercise. Growing evidence now suggests that, in addition to well-established biomarker risk models, a reduced VO2 peak is potentially a strong and independent predictive factor of adverse patient outcomes, both for monoclonal immunoglobulin light chain (AL) or transthyretin (ATTR) CA. Besides generating prognostic information, CPET can be used for the evaluation of the impact of therapeutic interventions in patients with CA.
C1 [Banydeen, Rishika] Univ Hosp Martinique, Clin Res Dept, CHU Martinique, Fort De France, France.
   [Banydeen, Rishika; Monfort, Astrid; Inamo, Jocelyn; Neviere, Remi] Univ French West Indies, Univ Antilles, Cardiovasc Res Team EA7525, Fort De France, France.
   [Monfort, Astrid; Inamo, Jocelyn] Univ Hosp Martinique, Cardiol Dept, CHU Martinique, Fort De France, France.
   [Neviere, Remi] Univ Hosp Martinique, Cardiopulm Physiol Unit, CHU Martinique, Fort De France, France.
C3 CHU Martinique; CHU Martinique; CHU Martinique
RP Neviere, R (corresponding author), Univ French West Indies, Univ Antilles, Cardiovasc Res Team EA7525, Fort De France, France.; Neviere, R (corresponding author), Univ Hosp Martinique, Cardiopulm Physiol Unit, CHU Martinique, Fort De France, France.
EM remi.neviere@chu-martinique.fr
RI Banydeen, Rishika/HQY-4553-2023
OI Banydeen, Rishika/0000-0002-8237-190X
CR Adams D, 2021, LANCET NEUROL, V20, P49, DOI 10.1016/S1474-4422(20)30368-9
   Aimo A, 2022, NAT REV CARDIOL, V19, P655, DOI 10.1038/s41569-022-00683-z
   Aimo A, 2018, INT J CARDIOL, V271, P152, DOI 10.1016/j.ijcard.2018.05.018
   Algalarrondo V, 2016, JACC-CARDIOVASC IMAG, V9, P1432, DOI 10.1016/j.jcmg.2016.07.008
   Arena R, 2008, HEART FAIL REV, V13, P245, DOI 10.1007/s10741-007-9067-5
   Asiri MMH, 2020, CELLS-BASEL, V9, DOI 10.3390/cells9061553
   ATS, 2003, AM J RESP CRIT CARE, V167, P211, DOI 10.1164/rccm.167.2.211
   Banydeen R, 2022, EUR RESPIR J, V59, DOI 10.1183/13993003.02838-2021
   Bartolini S, 2021, INTERN EMERG MED, V16, P653, DOI 10.1007/s11739-020-02474-1
   Benson MD, 2018, NEW ENGL J MED, V379, P22, DOI 10.1056/NEJMoa1716793
   Bhutani D, 2021, CL LYMPH MYELOM LEUK, V21, P545, DOI 10.1016/j.clml.2021.03.015
   Cipriano G, 2014, HEART FAIL REV, V19, P655, DOI 10.1007/s10741-013-9407-6
   Clemmensen TS, 2018, J AM HEART ASSOC, V7, DOI 10.1161/JAHA.118.009974
   Clemmensen TS, 2018, J AM SOC ECHOCARDIOG, V31, P71, DOI 10.1016/j.echo.2017.09.007
   Clemmensen Tor Skibsted, 2017, Eur J Heart Fail, V19, P1457, DOI 10.1002/ejhf.899
   Dalia T, 2021, J CARD FAIL, V27, P1285, DOI 10.1016/j.cardfail.2021.06.022
   Damy T, 2022, EUR HEART J, V43, P391, DOI 10.1093/eurheartj/ehz173
   Dasgupta NR, 2020, AMYLOID, V27, P52, DOI 10.1080/13506129.2019.1685487
   FUJII B, 1991, CLIN CARDIOL, V14, P267, DOI 10.1002/clc.4960140317
   Gille T, 2021, EUR RESPIR REV, V30, DOI 10.1183/16000617.0355-2020
   Glaab T, 2022, RESP RES, V23, DOI 10.1186/s12931-021-01895-6
   Goldstein DS, 2016, JACC-CARDIOVASC IMAG, V9, P1442, DOI 10.1016/j.jcmg.2016.08.003
   Gonzalez-Duarte A, 2019, CLIN AUTON RES, V29, P245, DOI 10.1007/s10286-018-0514-2
   Griffin JM, 2021, CIRC RES, V128, P1554, DOI 10.1161/CIRCRESAHA.121.318187
   Guazzi Marco, 2014, Curr Heart Fail Rep, V11, P80, DOI 10.1007/s11897-013-0183-3
   Hein S, 2018, AMYLOID, V25, P167, DOI 10.1080/13506129.2018.1496077
   Joury A., 2022, CURR PROB CARDIOLOGY
   Kaku M, 2019, SEMIN NEUROL, V39, P578, DOI 10.1055/s-0039-1688994
   Koike H, 2021, MOLECULES, V26, DOI 10.3390/molecules26154611
   Koike H, 2019, AMYLOID, V26, P13, DOI 10.1080/13506129.2019.1582023
   Malhotra R, 2016, JACC-HEART FAIL, V4, P607, DOI 10.1016/j.jchf.2016.03.022
   Maurer MS, 2019, CIRC-HEART FAIL, V12, DOI 10.1161/CIRCHEARTFAILURE.119.006075
   Maurer MS, 2018, NEW ENGL J MED, V379, P1007, DOI 10.1056/NEJMoa1805689
   Monfort A, 2020, AMYLOID, V27, P145, DOI 10.1080/13506129.2020.1722098
   Myers J, 2015, CURR PROB CARDIOLOGY, V40, P322, DOI 10.1016/j.cpcardiol.2015.01.009
   Nativi-Nicolau J, 2019, AMYLOID, V26, P134, DOI 10.1080/13506129.2019.1582024
   Nicol M, 2021, EUR J HEART FAIL, V23, P231, DOI 10.1002/ejhf.2016
   Phillips DB, 2020, FRONT PHYSIOL, V11, DOI 10.3389/fphys.2020.00659
   Razvi Y, 2021, FRONT CARDIOVASC MED, V8, DOI 10.3389/fcvm.2021.751293
   Rettl R, 2022, EUR HEART J-CARD IMG, V23, P767, DOI 10.1093/ehjci/jeab226
   Saito Y, 2022, INT J MOL SCI, V23, DOI 10.3390/ijms23010025
   Sidana S, 2020, BLOOD CANCER J, V10, DOI 10.1038/s41408-020-0306-5
   Stelmach-Goldys A, 2022, J CLIN MED, V11, DOI 10.3390/jcm11040911
   Trikas A, 1999, AM J CARDIOL, V84, P1049, DOI 10.1016/S0002-9149(99)00497-X
   Weatherald J, 2018, EUR RESPIR J, V51, DOI 10.1183/13993003.00860-2017
   Wechalekar AD, 2016, LANCET, V387, P2641, DOI 10.1016/S0140-6736(15)01274-X
   Woods PR, 2010, J CARD FAIL, V16, P835, DOI 10.1016/j.cardfail.2010.05.003
   Yunis A, 2019, AM J CARDIOL, V124, P122, DOI 10.1016/j.amjcard.2019.03.035
NR 48
TC 8
Z9 8
U1 1
U2 2
PU FRONTIERS MEDIA SA
PI LAUSANNE
PA AVENUE DU TRIBUNAL FEDERAL 34, LAUSANNE, CH-1015, SWITZERLAND
SN 2297-055X
J9 FRONT CARDIOVASC MED
JI Front. Cardiovasc. Med.
PD JUN 6
PY 2022
VL 9
AR 898033
DI 10.3389/fcvm.2022.898033
PG 8
WC Cardiac & Cardiovascular Systems
WE Science Citation Index Expanded (SCI-EXPANDED)
SC Cardiovascular System & Cardiology
GA 2F9DN
UT WOS:000813203100001
PM 35734274
OA gold, Green Published
DA 2024-04-28
ER

PT J
AU Hanna, DN
   Levy, JA
   Marshall, JS
AF Hanna, Dany N.
   Levy, Jason A.
   Marshall, Jonah S.
TI Amyloidosis and acute hemorrhage of the kidney, ureter, and bladder
SO CANADIAN JOURNAL OF UROLOGY
LA English
DT Article
DE nephroureterectomy; bladder; kidney; amyloidosis; hemorrhage
ID LOCALIZED AMYLOIDOSIS
AB Gross hematuria is a common occurrence in adults. The differential diagnosis is extensive, including: malignancy, trauma, inflammation of the urinary tract, and stones. While, urinary tract amyloidosis represents only a small percentage of causative gross hematuria, it is concerning because of its superficial resemblance to malignant processes. We report the case of an 82-year-old male with concurrent primary amyloidosis of the kidney, ureter and bladder in the setting of acute hemorrhage. Histopathological examination of several biopsied samples confirmed our diagnosis. A nephroureterectomy with bladder cuff was successfully performed without complication along with watchful waiting for the bladder amyloidosis.
C1 [Hanna, Dany N.; Levy, Jason A.; Marshall, Jonah S.] Drexel Univ, Hahnemann Univ Hosp, Coll Med, Dept Urol, Philadelphia, PA 19104 USA.
C3 Drexel University
RP Hanna, DN (corresponding author), Med Coll Penn & Hahnemann Univ, Dept Urol, Broad & Vine St,MS 300 Hosp Adm, Philadelphia, PA 19102 USA.
CR Auge BK, 2000, J UROLOGY, V163, P1867, DOI 10.1016/S0022-5347(05)67567-2
   Bellotti V, 2007, ANN MED, V39, P200, DOI 10.1080/07853890701206887
   Chitale S, 2007, EUR ASS UROL, V5, P70, DOI DOI 10.1016/J.EEUS.2006.11.002
   Ding XB, 2013, CUAJ-CAN UROL ASSOC, V7, pE764, DOI 10.5489/cuaj.576
   Eisenberg D, 2012, CELL, V148, P1188, DOI 10.1016/j.cell.2012.02.022
   Kobayashi T, 2014, INTERNAL MED, V53, P2511, DOI 10.2169/internalmedicine.53.2903
   Kumar V., 2004, ROBBINS COTRAN PATHO
   Lachmann HJ, 2007, NEW ENGL J MED, V356, P2361, DOI 10.1056/NEJMoa070265
   MARK IR, 1995, J ROY SOC MED, V88, P320
   Tolofari S, 2017, UROL CASE REP, V10, P48, DOI 10.1016/j.eucr.2016.11.005
NR 10
TC 2
Z9 2
U1 0
U2 0
PU CANADIAN J UROLOGY
PI ST LAURENT
PA 2330 WARD ST, STE 604, ST LAURENT, QUEBEC H4M 2V6, CANADA
SN 1195-9479
J9 CAN J UROL
JI Can. J. Urol.
PD AUG
PY 2017
VL 24
IS 4
BP 8934
EP 8936
PG 3
WC Urology & Nephrology
WE Science Citation Index Expanded (SCI-EXPANDED)
SC Urology & Nephrology
GA FE6EQ
UT WOS:000408303200013
PM 28832315
DA 2024-04-28
ER

PT J
AU Medvedovsky, AT
   Pollak, A
   Shuvy, M
   Gotsman, I
AF Medvedovsky, Anna Turyan
   Pollak, Arthur
   Shuvy, Mony
   Gotsman, Israel
TI Prognostic significance of the frontal QRS-T angle in patients with AL
   cardiac amyloidosis
SO JOURNAL OF ELECTROCARDIOLOGY
LA English
DT Article
DE QRS-T angle; Amyloidosis; Outcome
ID MORTALITY; MORBIDITY
AB Introduction: Cardiac involvement is a leading cause of morbidity and mortality in primary light chain (AL) amyloidosis. The electrocardiographic spatial QRS-T angle reflects changes in the direction of the repolarization sequence and is a powerful predictor of outcome in patients with heart failure. We examined the significance of the frontal QRS-T angle in predicting the clinical outcome in patients with AL cardiac amyloidosis.
   Methods: Forty-three consecutive patients with cardiac involvement of AL amyloidosis were studied. Patients were followed for survival.
   Results: Patient median age was 62 years, 56% were males. After a median follow up of 56 months, 16 out of 43 patients had died (37%). The median QRS-T angle was 102 degrees (interquartile range 35-148). QRS-T angle>102 degrees was associated with increased prevalence of lambda free light chain disease and the presence of a pleural effusion. It was also associated with increased interventricular septum thickness, smaller left ventricle end-diastolic diameter, echocardiographic myocardial sparkling texture, pericardial effusion, elevated NT-Pro-BNP and increased restrictive physiology evident by increased E/A and E/e`. A QRS-T angle>102 degrees was a significant predictor of increased mortality by Kaplan-Meier survival analysis (71.6 +/- 11.1% vs. 45.7 +/- 11.1%, P =.02). AQRS-T angle>102 degrees was an independent predictor of mortality by Cox regression analysis (HR 3.00, 95% CI 1.01-8.89, P <.05).
   Conclusions: The QRS-T angle is associated with indices of advanced amyloid disease and is an independent predictor of survival. (c) 2020 Elsevier Inc. All rights reserved.
C1 [Medvedovsky, Anna Turyan; Pollak, Arthur; Shuvy, Mony; Gotsman, Israel] Hadassah Univ Hosp, Heart Inst, POB 12000, IL-91120 Jerusalem, Israel.
C3 Hebrew University of Jerusalem
RP Gotsman, I (corresponding author), Hadassah Univ Hosp, Heart Inst, POB 12000, IL-91120 Jerusalem, Israel.
EM igotsman@bezeqint.net
RI Gotsman, Israel/AAH-8833-2021; Gotsman, Israel/JCP-4717-2023
OI Gotsman, Israel/0000-0001-9608-2298; Gotsman, Israel/0000-0001-9608-2298
CR Aro AL, 2012, EUROPACE, V14, P872, DOI 10.1093/europace/eur393
   Banypersad SM, 2012, J AM HEART ASSOC, V1, DOI 10.1161/JAHA.111.000364
   Borleffs CJW, 2009, CIRC-ARRHYTHMIA ELEC, V2, P548, DOI 10.1161/CIRCEP.109.859108
   Chen S, 2018, J CARD FAIL, V24, P3, DOI 10.1016/j.cardfail.2017.11.001
   Dubrey SW, 1998, QJM-MON J ASSOC PHYS, V91, P141, DOI 10.1093/qjmed/91.2.141
   Falk RH, 2016, J AM COLL CARDIOL, V68, P1324, DOI 10.1016/j.jacc.2016.06.053
   Fikrle M, 2013, COR VASA, V55, pE60, DOI 10.1016/j.crvasa.2012.11.018
   Gotsman I, 2018, PLOS ONE, V13, DOI 10.1371/journal.pone.0194520
   Gotsman I, 2013, AM J CARDIOL, V111, P1452, DOI 10.1016/j.amjcard.2013.01.294
   Koyama J, 2010, JACC-CARDIOVASC IMAG, V3, P333, DOI 10.1016/j.jcmg.2009.11.013
   Kumar S, 2012, J CLIN ONCOL, V30, P989, DOI 10.1200/JCO.2011.38.5724
   KYLE RA, 1992, BLOOD, V79, P1817
   Pavri BB, 2008, CIRCULATION, V117, P3181, DOI 10.1161/CIRCULATIONAHA.107.733451
NR 13
TC 5
Z9 6
U1 0
U2 2
PU CHURCHILL LIVINGSTONE INC MEDICAL PUBLISHERS
PI PHILADELPHIA
PA CURTIS CENTER, INDEPENDENCE SQUARE WEST, PHILADELPHIA, PA 19106-3399 USA
SN 0022-0736
EI 1532-8430
J9 J ELECTROCARDIOL
JI J. Electrocardiol.
PD MAR-APR
PY 2020
VL 59
BP 122
EP 125
DI 10.1016/j.jelectrocard.2020.02.001
PG 4
WC Cardiac & Cardiovascular Systems
WE Science Citation Index Expanded (SCI-EXPANDED)
SC Cardiovascular System & Cardiology
GA LG2CD
UT WOS:000527914600022
PM 32062381
DA 2024-04-28
ER

PT J
AU Glaudemans, AWJM
   Slart, RHJA
   Noordzij, W
   Dierckx, RAJO
   Hazenberg, BPC
AF Glaudemans, Andor W. J. M.
   Slart, Riemer H. J. A.
   Noordzij, Walter
   Dierckx, Rudi A. J. O.
   Hazenberg, Bouke P. C.
TI Utility of <SUP>18</SUP>F-FDG PET(/CT) in patients with systemic and
   localized amyloidosis
SO EUROPEAN JOURNAL OF NUCLEAR MEDICINE AND MOLECULAR IMAGING
LA English
DT Article
DE Systemic amyloidosis; Localized amyloidosis; F-18-FDG PET; I-123-SAP
   scintigraphy; Nuclear medicine
ID P-COMPONENT; PULMONARY AMYLOIDOSIS; AL AMYLOIDOSIS; PET/CT; LESIONS
AB Purpose Amyloidosis is a group of diseases characterized by deposition of fibrils and this deposition may be localized or systemic. The presence of giant cells is typical of localized AL amyloidosis in contrast to systemic amyloidosis. Because of this presence of giant cells we hypothesize that F-18-fluorodeoxyglucose (FDG) positron emission tomography/computed tomography (PET/CT) may show uptake in localized amyloidosis but not in systemic amyloidosis. The aim of the study was to evaluate the utility of F-18-FDG PET/CT in distinguishing systemic amyloidosis from localized amyloidosis.
   Methods A retrospective search in the hospital computer system showed 21 patients with histologically proven systemic or localized amyloidosis who recently had undergone F-18-FDG PET/CT. Twenty patients also had undergone I-123-serum amyloid P component (SAP) scintigraphy.
   Results Of 11 patients with localized amyloidosis, 10 showed markedly increased FDG uptake at the amyloid site, whereas one showed slightly increased FDG uptake. I-123-SAP scintigraphy (in ten patients) was positive in three patients at the amyloid site and negative for any other specific organ involvement in nine patients, with a weakly positive spleen in one other patient. In ten patients with systemic amyloidosis, increased FDG uptake was not found in any affected organ containing amyloid, whereas 123I-SAP scintigraphy was positive for specific organ involvement in nine patients.
   Conclusion F-18-FDG PET/CT may be supportive of the usual diagnostic tests in differentiating between systemic amyloidosis (no increased FDG uptake at the amyloid site) and localized amyloidosis (increased FDG uptake at the amyloid site). Apart from diagnosis, this finding has potential clinical application in therapy evaluation and follow-up.
C1 [Glaudemans, Andor W. J. M.; Slart, Riemer H. J. A.; Noordzij, Walter; Dierckx, Rudi A. J. O.] Univ Groningen, Univ Med Ctr Groningen, Dept Nucl Med & Mol Imaging, NL-9700 RB Groningen, Netherlands.
   [Hazenberg, Bouke P. C.] Univ Groningen, Univ Med Ctr Groningen, Dept Rheumatol & Clin Immunol, NL-9700 RB Groningen, Netherlands.
C3 University of Groningen; University of Groningen
RP Glaudemans, AWJM (corresponding author), Univ Groningen, Univ Med Ctr Groningen, Dept Nucl Med & Mol Imaging, Hanzepl 1, NL-9700 RB Groningen, Netherlands.
EM a.w.j.m.glaudemans@umcg.nl
RI ; Hazenberg, Bouke/I-2866-2016
OI Glaudemans, Andor/0000-0001-8081-0641; Hazenberg,
   Bouke/0000-0003-1827-0482
CR Bodin K, 2010, NATURE, V468, P93, DOI 10.1038/nature09494
   Botto M, 1997, NAT MED, V3, P855, DOI 10.1038/nm0897-855
   Costantino F, 2009, JOINT BONE SPINE, V76, P553, DOI 10.1016/j.jbspin.2009.01.015
   Currie GP, 2005, RESP MED, V99, P1463, DOI 10.1016/j.rmed.2005.04.030
   Falk RH, 1997, NEW ENGL J MED, V337, P898, DOI 10.1056/NEJM199709253371306
   Gertz MA, 2005, AM J HEMATOL, V79, P319, DOI 10.1002/ajh.20381
   Grubstein A, 2005, CLIN NUCL MED, V30, P420, DOI 10.1097/01.rlu.0000162965.38269.3c
   Hawkins PN, 2002, CURR OPIN NEPHROL HY, V11, P649, DOI 10.1097/00041552-200211000-00013
   Hazenberg BPC, 2006, AM J MED, V119, DOI 10.1016/j.amjmed.2005.08.043
   Jager PL, 1998, J NUCL MED, V39, P699
   Kung J, 2003, CLIN NUCL MED, V28, P975, DOI 10.1097/01.rlu.0000099807.66221.64
   Mainenti PP, 2010, WORLD J GASTROENTERO, V16, P2566, DOI 10.3748/wjg.v16.i20.2566
   Mekinian A, 2012, AMYLOID, V19, P94, DOI 10.3109/13506129.2012.682833
   Mekinian A, 2011, CLIN NUCL MED, V36, P52, DOI 10.1097/RLU.0b013e3181feefd4
   Merlini G, 2003, NEW ENGL J MED, V349, P583, DOI 10.1056/NEJMra023144
   Ollenberger GP, 2004, CLIN NUCL MED, V29, P657, DOI 10.1097/00003072-200410000-00018
   Olsen KE, 1999, AMYLOID, V6, P89, DOI 10.3109/13506129909007308
   Pepys MB, 2006, ANNU REV MED, V57, P223, DOI 10.1146/annurev.med.57.121304.131243
   Seo JH, 2010, LUNG CANCER, V67, P376, DOI 10.1016/j.lungcan.2009.11.014
   Serizawa I, 2007, CLIN NUCL MED, V32, P881, DOI 10.1097/RLU.0b013e318156bb56
   Sipe JD, 2010, AMYLOID, V17, P101, DOI 10.3109/13506129.2010.526812
   Son YM, 2011, KOREAN J RADIOL, V12, P634, DOI 10.3348/kjr.2011.12.5.634
   Soussan M, 2011, CLIN NUCL MED, V36, P723, DOI 10.1097/RLU.0b013e318219b16e
   Tan HB, 2010, CLIN NUCL MED, V35, P206, DOI 10.1097/RLU.0b013e3181cc64b5
   TENNENT GA, 1995, P NATL ACAD SCI USA, V92, P4299, DOI 10.1073/pnas.92.10.4299
   Westermark P, 2012, UPSALA J MED SCI, V117, P244, DOI 10.3109/03009734.2012.654861
   Yoshida A, 2008, J CLIN ONCOL, V26, P5817, DOI 10.1200/JCO.2008.18.6338
NR 27
TC 43
Z9 44
U1 0
U2 6
PU SPRINGER
PI NEW YORK
PA 233 SPRING ST, NEW YORK, NY 10013 USA
SN 1619-7070
EI 1619-7089
J9 EUR J NUCL MED MOL I
JI Eur. J. Nucl. Med. Mol. Imaging
PD JUL
PY 2013
VL 40
IS 7
BP 1095
EP 1101
DI 10.1007/s00259-013-2375-1
PG 7
WC Radiology, Nuclear Medicine & Medical Imaging
WE Science Citation Index Expanded (SCI-EXPANDED)
SC Radiology, Nuclear Medicine & Medical Imaging
GA 179KX
UT WOS:000321520300015
PM 23474745
DA 2024-04-28
ER

PT J
AU Zhou, HB
AF Zhou, Hai-Bo
TI A case of multiple myeloma initially presenting as hematemesis
SO TURKISH JOURNAL OF GASTROENTEROLOGY
LA English
DT Article
DE Multiple myeloma; amyloidosis; gastrointestinal hemorrhage; tissue
   biopsy; bone marrow puncture
ID GASTROINTESTINAL INVOLVEMENT; HISTOPATHOLOGICAL FEATURES; AL
   AMYLOIDOSIS; PATIENT
AB A few cases of multiple myeloma with gastrointestinal bleeding have been reported, but hematemesis is rarely encountered as an initial symptom of multiple myeloma. Here we report a case of multiple myeloma with an initial symptom of hematemesis. Gastroscopy revealed ulceration in the angulus of the stomach. Colonoscopy revealed many ulcers in the ascending colon. A definite diagnosis of gastrointestinal amyloidosis was made using tissue biopsy. A definite diagnosis of multiple myeloma was made using bone marrow puncture. Hematemesis may be an initial symptom of multiple myeloma. A diagnosis of amyloidosis-induced hematemesis should be considered in patients with multiple myeloma.
C1 [Zhou, Hai-Bo] Zhejiang Univ, Sch Med, Affiliated Hosp 2, Dept Gastroenterol, Hangzhou, Zhejiang, Peoples R China.
C3 Zhejiang University
RP Zhou, HB (corresponding author), Zhejiang Univ, Sch Med, Affiliated Hosp 2, Dept Gastroenterol, Hangzhou, Zhejiang, Peoples R China.
EM zhouhaibohz@163.com
RI ZHOU, Haibo/M-7373-2017
CR Chang SS, 2001, J CLIN GASTROENTEROL, V32, P161, DOI 10.1097/00004836-200102000-00015
   GLENNER GG, 1980, NEW ENGL J MED, V302, P1283, DOI 10.1056/NEJM198006053022305
   Güngör G, 2012, TURK J GASTROENTEROL, V23, P85, DOI 10.4318/tjg.2012.0331
   Hokama A, 2011, WORLD J GASTRO ENDOS, V3, P157, DOI 10.4253/wjge.v3.i8.157
   Katoh N, 2015, AMYLOID, V22, P254, DOI 10.3109/13506129.2015.1075972
   Kim Hee, 2006, Korean J Gastroenterol, V47, P397
   Lim AY, 2015, KOREAN J INTERN MED, V30, P496, DOI 10.3904/kjim.2015.30.4.496
   Lin MS, 2013, ONCOL LETT, V5, P218, DOI 10.3892/ol.2012.945
   Madsen LG, 2009, SCAND J GASTROENTERO, V44, P708, DOI 10.1080/00365520902783717
   Nay J, 2015, ABDOM IMAGING, V40, P1926, DOI 10.1007/s00261-014-0334-3
   Singh K, 2016, CLIN GASTROENTEROL H, V14, pXXII, DOI 10.1016/j.cgh.2016.07.015
   Wixner J, 2015, BMC GASTROENTEROL, V15, DOI 10.1186/s12876-015-0284-4
   YAMADA M, 1985, HUM PATHOL, V16, P1206, DOI 10.1016/S0046-8177(85)80032-0
NR 13
TC 4
Z9 4
U1 0
U2 1
PU AVES
PI SISLI
PA BUYUKDERE CAD 105-9, MECIDIYEKOY, SISLI, ISTANBUL 34394, TURKEY
SN 1300-4948
EI 2148-5607
J9 TURK J GASTROENTEROL
JI Turk. J. Gastroenterol.
PD JAN
PY 2018
VL 29
IS 1
BP 108
EP 111
DI 10.5152/tjg.2018.17710
PG 4
WC Gastroenterology & Hepatology
WE Science Citation Index Expanded (SCI-EXPANDED)
SC Gastroenterology & Hepatology
GA FY7WZ
UT WOS:000427075700017
PM 29391314
OA Green Published
DA 2024-04-28
ER

PT J
AU Hoffman-Snyder, C
   Smith, BE
AF Hoffman-Snyder, Charlene
   Smith, Benn E.
TI Neuromuscular Disorders Associated with Paraproteinemia
SO PHYSICAL MEDICINE AND REHABILITATION CLINICS OF NORTH AMERICA
LA English
DT Article
ID MULTIFOCAL MOTOR NEUROPATHY; UNDETERMINED SIGNIFICANCE; MONOCLONAL
   GAMMOPATHY; MULTIPLE-MYELOMA; WALDENSTROMS MACROGLOBULINEMIA; PERIPHERAL
   NEUROPATHIES; AMYLOID MYOPATHY; DIAGNOSIS; FEATURES; IGM
AB Neuromuscular disorders associated with monoclonal gammopathies are usually uncovered in approximately 10% of patients presenting with peripheral neuropathy complaints. This discovery should prompt further evaluation for underlying plasma cell dyscrasias. The most frequent monoclonal disorders associated with neuropathy are smoldering myeloma, multiple myeloma, Waldenstrom macroglobulinemia, solitary plasmacytoma, systemic immunoglobulin light chain (AL) amyloidosis, POEMS (polyneuropathy, organomegaly, endocrinopathy, monoclonal gammopathy, and skin changes), and cryoglobulinemia. If these are excluded by careful evaluation the patient is classified as having monoclonal gammopathy of undetermined significance. Diagnostic criteria, risk stratification to determine prognosis, and current management for these disorders are reviewed in this article.
C1 [Hoffman-Snyder, Charlene; Smith, Benn E.] Mayo Clin, Dept Neurol, Scottsdale, AZ 85259 USA.
C3 Mayo Clinic; Mayo Clinic Phoenix
RP Hoffman-Snyder, C (corresponding author), Mayo Clin, Dept Neurol, 13400 E Shea Blvd, Scottsdale, AZ 85259 USA.
EM snyder.charlene@mayo.edu
CR Blade Joan, 2006, Curr Treat Options Oncol, V7, P237, DOI 10.1007/s11864-006-0016-7
   Bladé J, 2006, NEW ENGL J MED, V355, P2765, DOI 10.1056/NEJMcp052790
   BOSCH EP, 1993, MED CLIN N AM, V77, P125
   Chapin JE, 2005, MUSCLE NERVE, V31, P266, DOI 10.1002/mus.20169
   Chassande B, 1998, MUSCLE NERVE, V21, P55, DOI 10.1002/(SICI)1097-4598(199801)21:1<55::AID-MUS8>3.0.CO;2-F
   Dimopoulos MA, 2005, J CLIN ONCOL, V23, P1564, DOI 10.1200/JCO.2005.03.144
   Dispenzieri A, 2005, BEST PRACT RES CL HA, V18, P673, DOI 10.1016/j.beha.2005.01.024
   Dispenzieri A, 2005, BEST PRACT RES CL HA, V18, P553, DOI 10.1016/j.beha.2005.01.008
   Dispenzieri A, 2004, BLOOD, V104, P3400, DOI 10.1182/blood-2004-05-2046
   Gertz MA, 2003, SEMIN ONCOL, V30, P325, DOI 10.1053/sonc.2003.50060
   GOSSELIN S, 1991, ANN NEUROL, V30, P54, DOI 10.1002/ana.410300111
   Katzmann JA, 2006, MAYO CLIN PROC, V81, P1575, DOI 10.4065/81.12.1575
   Kissel JT, 1996, NEUROMUSCULAR DISORD, V6, P3, DOI 10.1016/0960-8966(95)00021-6
   Kyle RA, 2004, NEW ENGL J MED, V351, P1860, DOI 10.1056/NEJMra041875
   Kyle RA, 2003, IMMUNOL REV, V194, P112, DOI 10.1034/j.1600-065X.2003.00056.x
   Kyle RA, 2003, MAYO CLIN PROC, V78, P21, DOI 10.4065/78.1.21
   Kyle RA, 2004, MAYO CLIN PROC, V79, P859, DOI 10.4065/79.7.859
   Kyle RA, 2006, NEW ENGL J MED, V354, P1362, DOI 10.1056/NEJMoa054494
   Kyle RA, 2006, NEUROLOGICAL THERAPE, V3, P2401
   KYLE RA, 2004, CECIL TXB MED, V1, P1184
   KYLE RA, 2005, AMYLOIDOSIS NEUROPAT, V2, P2427
   KYLE RA, 2005, PERIPHERAL NEUROPATH, V2, P2255
   Kyle RA, 2006, BRIT J HAEMATOL, V134, P573, DOI 10.1111/j.1365-2141.2006.06235.x
   Kyle Robert A, 2002, Rev Clin Exp Hematol, V6, P225, DOI 10.1046/j.1468-0734.2002.00076.x
   Landgren O, 2006, BLOOD, V107, P904, DOI 10.1182/blood-2005-08-3449
   LATOV N, 1988, CRIT REV NEUROBIOL, V3, P301
   Léger JM, 2005, CURR OPIN NEUROL, V18, P567, DOI 10.1097/01.wco.0000175937.31569.15
   Levine T, 2006, J NEUROL NEUROSUR PS, V77, P224, DOI 10.1136/jnnp.2005.071175
   PARRY GJG, 1994, MUSCLE NERVE, V17, P97, DOI 10.1002/mus.880170114
   Quarles RH, 1999, MUSCLE NERVE, V22, P800, DOI 10.1002/(SICI)1097-4598(199907)22:7<800::AID-MUS2>3.3.CO;2-6
   Rajkumar S Vincent, 2005, Hematology Am Soc Hematol Educ Program, P340
   Rajkumar SV, 2006, MAYO CLIN PROC, V81, P693, DOI 10.4065/81.5.693
   Rajkumar SV, 2005, MAYO CLIN PROC, V80, P1371, DOI 10.4065/80.10.1371
   Rajkumar SV, 2005, BLOOD, V106, P812, DOI 10.1182/blood-2005-03-1038
   Roodman GD, 2002, J BONE MINER RES, V17, P1921, DOI 10.1359/jbmr.2002.17.11.1921
   Ropper AH, 1998, NEW ENGL J MED, V338, P1601, DOI 10.1056/NEJM199805283382207
   Sirohi B, 2004, LANCET, V363, P875, DOI 10.1016/S0140-6736(04)15736-X
   Spuler S, 1998, ANN NEUROL, V43, P719, DOI 10.1002/ana.410430606
   Treon SP, 2006, BLOOD, V107, P3442, DOI 10.1182/blood-2005-02-0833
   YEUNG KB, 1991, J NEUROL, V238, P383, DOI 10.1007/BF00319857
NR 40
TC 1
Z9 2
U1 0
U2 5
PU W B SAUNDERS CO-ELSEVIER INC
PI PHILADELPHIA
PA 1600 JOHN F KENNEDY BOULEVARD, STE 1800, PHILADELPHIA, PA 19103-2899 USA
SN 1047-9651
J9 PHYS MED REHABIL CLI
JI Phys. Med. Rehabil. Clin. N. Am.
PD FEB
PY 2008
VL 19
IS 1
BP 61
EP +
DI 10.1016/j.pmr.2007.10.005
PG 20
WC Rehabilitation
WE Science Citation Index Expanded (SCI-EXPANDED)
SC Rehabilitation
GA 436QU
UT WOS:000265430500006
PM 18194750
DA 2024-04-28
ER

PT J
AU Pinney, JH
   Whelan, CJ
   Petrie, A
   Dungu, J
   Banypersad, SM
   Sattianayagam, P
   Wechalekar, A
   Gibbs, SDJ
   Venner, CP
   Wassef, N
   McCarthy, CA
   Gilbertson, JA
   Rowczenio, D
   Hawkins, PN
   Gillmore, JD
   Lachmann, HJ
AF Pinney, Jennifer H.
   Whelan, Carol J.
   Petrie, Aviva
   Dungu, Jason
   Banypersad, Sanjay M.
   Sattianayagam, Prayman
   Wechalekar, Ashutosh
   Gibbs, Simon D. J.
   Venner, Christopher P.
   Wassef, Nancy
   McCarthy, Carolyn A.
   Gilbertson, Janet A.
   Rowczenio, Dorota
   Hawkins, Philip N.
   Gillmore, Julian D.
   Lachmann, Helen J.
TI Senile Systemic Amyloidosis: Clinical Features at Presentation and
   Outcome
SO JOURNAL OF THE AMERICAN HEART ASSOCIATION
LA English
DT Article
DE amyloid; heart failure; prognostic factors; survival; transthyretin
ID CARDIAC AMYLOIDOSIS; TC-99M-DPD SCINTIGRAPHY; TRANSTHYRETIN; DIAGNOSIS;
   AL; IMPLANTATION; ASSOCIATION; INVOLVEMENT; PREVALENCE; MANAGEMENT
AB Background-Cardiac amyloidosis is a fatal disease whose prognosis and treatment rely on identification of the amyloid type. In our aging population transthyretin amyloidosis (ATTRwt) is common and must be differentiated from other amyloid types. We report the clinical presentation, natural history, and prognostic features of ATTRwt compared with cardiac-isolated AL amyloidosis and calculate the probability of disease diagnosis of ATTRwt from baseline factors.
   Methods and Results-All patients with biopsy-proven ATTRwt (102 cases) and isolated cardiac AL (36 cases) seen from 2002 to 2011 at the UK National Amyloidosis Center were included. Median survival from the onset of symptoms was 6.07 years in the ATTRwt group and 1.7 years in the AL group. Positive troponin, a pacemaker, and increasing New York Heart Association (NYHA) class were associated with worse survival in ATTRwt patients on univariate analysis. All patients with isolated cardiac AL and 24.1% of patients with ATTRwt had evidence of a plasma cell dyscrasia. Older age and lower N-terminal pro-B-type natriuretic peptide (NT pro-BNP) were factors significantly associated with ATTRwt. Patients aged 70 years and younger with an NT pro-BNP <183 pmol/L were more likely to have ATTRwt, as were patients older than 70 years with an NT pro-BNP <1420 pmol/L.
   Conclusions-Factors at baseline associated with a worse outcome in ATTRwt are positive troponin T, a pacemaker, and NYHA class IV symptoms. The age of the patient at diagnosis and NT pro-BNP level can aid in distinguishing ATTRwt from AL amyloidosis.
C1 [Pinney, Jennifer H.; Whelan, Carol J.; Dungu, Jason; Banypersad, Sanjay M.; Sattianayagam, Prayman; Wechalekar, Ashutosh; Gibbs, Simon D. J.; Venner, Christopher P.; Wassef, Nancy; McCarthy, Carolyn A.; Gilbertson, Janet A.; Rowczenio, Dorota; Hawkins, Philip N.; Gillmore, Julian D.; Lachmann, Helen J.] Royal Free Hosp, UCL Med Sch, Natl Amyloidosis Ctr, London NW3 2PF, England.
   [Pinney, Jennifer H.; Gillmore, Julian D.; Lachmann, Helen J.] Royal Free Hosp, UCL Med Sch, UCL Ctr Nephrol, London NW3 2PF, England.
   [Petrie, Aviva] UCL Eastman Dent Inst, Biostat Unit, London, England.
   [Dungu, Jason] Univ London St Georges Hosp, Sch Med, London SW17 0RE, England.
   [Banypersad, Sanjay M.] Heart Hosp UCLH United Kingdom, London, England.
C3 University of London; University College London; Royal Free London NHS
   Foundation Trust; UCL Medical School; University of London; University
   College London; Royal Free London NHS Foundation Trust; UCL Medical
   School; University of London; University College London; St Georges
   University London; University College London Hospitals NHS Foundation
   Trust
RP Pinney, JH (corresponding author), Royal Free Hosp, UK Natl Amyloidosis Ctr, UCL Div Med, Rowland Hill St, London NW3 2PF, England.
EM j.pinney@ucl.ac.uk
RI Gibbs, Simon/K-4974-2019; Hawkins, Philip/JVO-1941-2024
OI Hawkins, Philip/0000-0002-6983-9598; Lachmann,
   Helen/0000-0001-8378-2498; Dungu, Jason/0000-0002-6086-6813
FU NHS Research and Development Funds; British Heart Foundation
   [FS/09/063/28026] Funding Source: researchfish
FX NHS Research and Development Funds.
CR Algalarrondo V, 2012, HEART RHYTHM, V9, P1069, DOI 10.1016/j.hrthm.2012.02.033
   Benson MD, 1996, AMYLOID, V3, P44, DOI 10.3109/13506129609014354
   BOOTH DR, 1995, CIRCULATION, V91, P962, DOI 10.1161/01.CIR.91.4.962
   Connors LH, 2011, AMYLOID, V18, P157, DOI 10.3109/13506129.2011.574354059
   Cooper LT, 2007, J AM COLL CARDIOL, V50, P1914, DOI 10.1016/j.jacc.2007.09.008
   CORNWELL GG, 1983, AM J MED, V75, P618, DOI 10.1016/0002-9343(83)90443-6
   Dubrey SW, 1998, QJM-MON J ASSOC PHYS, V91, P141, DOI 10.1093/qjmed/91.2.141
   Dungu J, 2012, J CARDIOVASC MAGN S1, V14
   Falk RH, 2005, CIRCULATION, V112, P2047, DOI 10.1161/CIRCULATIONAHA.104.489187
   Galderisi Maurizio, 2005, Cardiovasc Ultrasound, V3, P9
   Gertz MA, 2005, AM J HEMATOL, V79, P319, DOI 10.1002/ajh.20381
   HAWKINS PN, 1990, NEW ENGL J MED, V323, P508, DOI 10.1056/NEJM199008233230803
   Ikeda S, 2012, 13 INT S AM MISF PRO
   Kristen AV, 2008, HEART RHYTHM, V5, P235, DOI 10.1016/j.hrthm.2007.10.016
   Kristen AV, 2013, INT J CARDIOL, V164, P179, DOI 10.1016/j.ijcard.2011.06.123
   KYLE RA, 1995, SEMIN HEMATOL, V32, P45
   Kyle RA, 2006, NEW ENGL J MED, V354, P1362, DOI 10.1056/NEJMoa054494
   KYLE RA, 1992, AM J CLIN PATHOL, V97, P250, DOI 10.1093/ajcp/97.2.250
   Lachmann HJ, 2002, NEW ENGL J MED, V346, P1786, DOI 10.1056/NEJMoa013354
   Lane T, 2011, BLOOD, V118, P992
   Lang RM, 2005, J AM SOC ECHOCARDIOG, V18, P1440, DOI 10.1016/j.echo.2005.10.005
   Maceira AM, 2005, CIRCULATION, V111, P186, DOI 10.1161/01.CIR.0000152819.97857.9D
   Ng B, 2005, ARCH INTERN MED, V165, P1425, DOI 10.1001/archinte.165.12.1425
   Perugini E, 2006, HEART, V92, P343, DOI 10.1136/hrt.2005.061911
   Perugini E, 2005, J AM COLL CARDIOL, V46, P1076, DOI 10.1016/j.jacc.2005.05.073
   PITKANEN P, 1984, AM J PATHOL, V117, P391
   PUCHTLER H, 1962, J HISTOCHEM CYTOCHEM, V10, P355, DOI 10.1177/10.3.355
   Puille M, 2002, EUR J NUCL MED MOL I, V29, P376, DOI 10.1007/s00259-001-0730-0
   Rapezzi C, 2008, J AM COLL CARDIOL, V51, P1509, DOI 10.1016/j.jacc.2007.12.038
   Rapezzi C, 2009, CIRCULATION, V120, P1203, DOI 10.1161/CIRCULATIONAHA.108.843334
   Russo C, 2012, 13 INT S AM MISF PRO
   Sekijima Y, 2011, HUM PATHOL, V42, P1785, DOI 10.1016/j.humpath.2011.03.004
   Sueyoshi T, 2011, HUM PATHOL, V42, P1259, DOI 10.1016/j.humpath.2010.11.017
   Suhr OB, 2008, J INTERN MED, V263, P294, DOI 10.1111/j.1365-2796.2007.01888.x
   Surazwicz B, 2001, CHOUS ELECTROCARDIOG
   Takei Y, 2005, INTERNAL MED, V44, P1151, DOI 10.2169/internalmedicine.44.1151
   TALMUD P, 1991, ATHEROSCLEROSIS, V89, P137, DOI 10.1016/0021-9150(91)90053-6
   Tanskanen M, 2008, ANN MED, V40, P232, DOI 10.1080/07853890701842988
   Tennent GA, 1999, AMYLOID AND AMYLOIDOSIS 1998, P160
NR 39
TC 246
Z9 257
U1 1
U2 10
PU WILEY
PI HOBOKEN
PA 111 RIVER ST, HOBOKEN 07030-5774, NJ USA
SN 2047-9980
J9 J AM HEART ASSOC
JI J. Am. Heart Assoc.
PD APR
PY 2013
VL 2
IS 2
AR e000098
DI 10.1161/JAHA.113.000098
PG 11
WC Cardiac & Cardiovascular Systems
WE Science Citation Index Expanded (SCI-EXPANDED)
SC Cardiovascular System & Cardiology
GA 243ST
UT WOS:000326338400025
PM 23608605
OA Green Published, Green Accepted, Green Submitted, gold
DA 2024-04-28
ER

PT J
AU Donnelly, JP
   Hanna, M
   Sperry, BW
   Seitz, WH
AF Donnelly, Joseph P.
   Hanna, Mazen
   Sperry, Brett W.
   Seitz, William H., Jr.
TI Carpal Tunnel Syndrome: A Potential Early, Red-Flag Sign of Amyloidosis
SO JOURNAL OF HAND SURGERY-AMERICAN VOLUME
LA English
DT Review
DE Amyloid; amyloidosis; carpal tunnel syndrome; light chain; transthyretin
ID TRANSTHYRETIN CARDIAC AMYLOIDOSIS; SYSTEMIC AMYLOIDOSIS; AL AMYLOIDOSIS;
   DEPOSITION; POLYNEUROPATHY; PREVALENCE; LIGAMENT; RELEASE; SYMPTOM;
   TENDON
AB Carpal tunnel syndrome (CTS) can be caused by the deposition and accumulation of misfolded proteins called amyloid and is often an early manifestation of systemic amyloidosis. In patients undergoing surgery for idiopathic CTS, a recent study identified amyloidosis by tenosynovial biopsy in 10.2% of men older than 50 years and women older than 60 years; all positive patients had bilateral symptoms. These findings have led to a renewed interest in amyloidosis as an etiology of CTS. The 2 most common systemic amyloidoses, immunoglobulin light chain and transthyretin amyloidosis, affect the heart, nerves, and other organ systems throughout the body including the soft tissues. Patients with cardiac involvement of amyloidosis have an especially poor prognosis if the disease remains unrecognized and untreated. Early diagnosis is paramount, and patients classically present with cardiac disease several years after being operated on by a hand surgeon for carpal tunnel release. Herein, we present a review of amyloidosis as it pertains to CTS and an algorithm for the detection of amyloidosis in patients undergoing carpal tunnel release. Implementation of this straightforward algorithm will allow for early diagnosis of amyloidosis, a group of progressive and lethal diseases. Copyright (C) 2019 by the American Society for Surgery of the Hand. All rights reserved.
C1 [Donnelly, Joseph P.; Hanna, Mazen; Sperry, Brett W.] Cleveland Clin, Heart & Vasc Inst, Dept Cardiovasc Med, Beachwood, OH USA.
   [Seitz, William H., Jr.] Cleveland Clin, Orthopaed & Rheumatol Inst, Dept Orthopaed Surg, 26900 Cedar Rd, Beachwood, OH 44122 USA.
   [Sperry, Brett W.] St Lukes Hosp Kansas City, Mid Amer Heart Inst, Kansas City, MO USA.
C3 Cleveland Clinic Foundation; Cleveland Clinic Foundation; Saint Luke's
   Hospital - Missouri; Saint Luke's Mid America Heart Institute
RP Seitz, WH (corresponding author), Cleveland Clin, Orthopaed & Rheumatol Inst, Dept Orthopaed Surg, 26900 Cedar Rd, Beachwood, OH 44122 USA.
EM SEITZW@ccf.org
FU Akcea Therapeutics
FX We thank the staff surgeons who participated in our original pilot study
   (Sperry BW, Reyes BA, Ikram A, et al. J Am Coll Cardiol. 2018; 72(17):
   2040-2050): Peter Evans, MD, PhD, Steven Maschke, MD, and David Shapiro,
   MD, and the hand surgery fellows who helped coordinate the pilot study:
   L. Christopher Grandizio, DO, and Bryan A. Reyes, MD. Medical writing
   assistance was provided by Rachel Hood, PhD (ApotheCom; San Francisco,
   CA) and was funded by Akcea Therapeutics.
CR Adams D, 2018, NEW ENGL J MED, V379, P11, DOI 10.1056/NEJMoa1716153
   Ando Y, 2013, ORPHANET J RARE DIS, V8, DOI 10.1186/1750-1172-8-31
   BASTIAN FO, 1974, AM J CLIN PATHOL, V61, P711
   Benson MD, 2018, NEW ENGL J MED, V379, P22, DOI 10.1056/NEJMoa1716793
   Berk JL, 2013, JAMA-J AM MED ASSOC, V310, P2658, DOI 10.1001/jama.2013.283815
   Bishop E, 2018, AMYLOID, V25, P174, DOI 10.1080/13506129.2018.1498782
   Buxbaum JN, 2009, CELL MOL LIFE SCI, V66, P3095, DOI 10.1007/s00018-009-0109-0
   Castaño A, 2017, EUR HEART J, V38, P2879, DOI 10.1093/eurheartj/ehx350
   Cordiner-Lawrie S, 2001, J HAND SURG-BRIT EUR, V26, P380, DOI 10.1054/jhsb.2001.0571
   Donnelly JP, 2017, CLEV CLIN J MED, V84, P12, DOI 10.3949/ccjm.84.s3.02
   Dubrey SW, 1998, QJM-MON J ASSOC PHYS, V91, P141, DOI 10.1093/qjmed/91.2.141
   Fuertes JF, 2017, MED CLIN-BARCELONA, V148, P211, DOI 10.1016/j.medcli.2016.10.046
   Gancarczyk SM, 2013, J HAND SURG-AM, V38A, P1635, DOI 10.1016/j.jhsa.2013.04.032
   Geller HI, 2017, JAMA-J AM MED ASSOC, V318, P962, DOI 10.1001/jama.2017.9236
   González-López E, 2015, EUR HEART J, V36, P2585, DOI 10.1093/eurheartj/ehv338
   GROKOEST AW, 1954, JAMA-J AM MED ASSOC, V155, P635, DOI 10.1001/jama.1954.03690250015005
   Hahn K, 2018, HANDCHIR MIKROCHIR P, V50, P329, DOI 10.1055/a-0747-6096
   Koike H, 2009, J NEUROL SCI, V287, P178, DOI 10.1016/j.jns.2009.07.028
   KYLE RA, 1989, AM J CLIN PATHOL, V91, P393, DOI 10.1093/ajcp/91.4.393
   Kyle RA, 2019, MAYO CLIN PROC, V94, P465, DOI 10.1016/j.mayocp.2018.08.041
   Maurer MS, 2018, NEW ENGL J MED, V379, P1007, DOI 10.1056/NEJMoa1805689
   Maurer MS, 2016, J AM COLL CARDIOL, V68, P161, DOI 10.1016/j.jacc.2016.03.596
   Nakagawa M, 2016, AMYLOID, V23, P58, DOI 10.3109/13506129.2015.1135792
   Nakamichi KI, 1996, MUSCLE NERVE, V19, P1349, DOI 10.1002/(SICI)1097-4598(199610)19:10<1349::AID-MUS16>3.0.CO;2-P
   NEAL NC, 1987, J HAND SURG-BRIT EUR, V12B, P229, DOI 10.1016/0266-7681(87)90020-9
   Papoutsidakis N, 2018, J CARD FAIL, V24, P131, DOI 10.1016/j.cardfail.2017.12.005
   Planté-Bordeneuve V, 2011, LANCET NEUROL, V10, P1086, DOI 10.1016/S1474-4422(11)70246-0
   Quock TP, 2018, BLOOD ADV, V2, P1046, DOI 10.1182/bloodadvances.2018016402
   Sartiani L, 2016, BIOPHYS J, V111, P2024, DOI 10.1016/j.bpj.2016.09.010
   Schmidt HH, 2018, MUSCLE NERVE, V57, P829, DOI 10.1002/mus.26034
   Seitz WH, 2013, CURR ORTHOP PRACT, V24, P53, DOI 10.1097/BCO.0b013e3182797ac3
   Sekijima Y, 2018, AMYLOID, V25, P8, DOI 10.1080/13506129.2017.1409706
   Sekijima Y, 2011, HUM PATHOL, V42, P1785, DOI 10.1016/j.humpath.2011.03.004
   Sperry BW, 2018, J AM COLL CARDIOL, V72, P2040, DOI 10.1016/j.jacc.2018.07.092
   Sperry BW, 2018, JACC-CARDIOVASC IMAG, V11, P234, DOI 10.1016/j.jcmg.2017.06.020
   Sperry BW, 2016, J AM HEART ASSOC, V5, DOI 10.1161/JAHA.115.002877
   Sperry BW, 2016, J AM COLL CARDIOL, V67, P2941, DOI 10.1016/j.jacc.2016.03.593
   STEIN K, 1987, VIRCHOWS ARCH A, V412, P37, DOI 10.1007/BF00750729
   Sueyoshi T, 2011, HUM PATHOL, V42, P1259, DOI 10.1016/j.humpath.2010.11.017
   Tanskanen M, 2008, ANN MED, V40, P232, DOI 10.1080/07853890701842988
   Uchiyama S, 2014, J ORTHOP SCI, V19, P913, DOI 10.1007/s00776-014-0635-y
   Uotani K, 2007, INTERNAL MED, V46, P501, DOI 10.2169/internalmedicine.46.6008
   YAMAGUCHI DONALD M., 1965, MINN MED, V48, P22
   Yanagisawa A, 2015, MODERN PATHOL, V28, P201, DOI 10.1038/modpathol.2014.102
NR 44
TC 54
Z9 55
U1 0
U2 6
PU W B SAUNDERS CO-ELSEVIER INC
PI PHILADELPHIA
PA 1600 JOHN F KENNEDY BOULEVARD, STE 1800, PHILADELPHIA, PA 19103-2899 USA
SN 0363-5023
EI 1531-6564
J9 J HAND SURG-AM
JI J. Hand Surg.-Am. Vol.
PD OCT
PY 2019
VL 44
IS 10
BP 868
EP 876
DI 10.1016/j.jhsa.2019.06.016
PG 9
WC Orthopedics; Surgery
WE Science Citation Index Expanded (SCI-EXPANDED)
SC Orthopedics; Surgery
GA JB4DL
UT WOS:000488505800007
PM 31400950
OA Bronze
DA 2024-04-28
ER

PT J
AU Iqbal, S
   Reehana, S
   Lawrence, D
AF Iqbal, Shehzad
   Reehana, Salma
   Lawrence, David
TI Unique type of isolated cardiac valvular amyloidosis
SO JOURNAL OF CARDIOTHORACIC SURGERY
LA English
DT Article
AB Background: Amyloid deposition in heart is a common occurrence in systemic amyloidosis. But localised valvular amyloid deposits are very uncommon. It was only in 1922 that the cases of valvular amyloidosis were reported. Then in 1980, Goffin et al reported another type of valvular amyloidosis, which he called the dystrophic valvular amyloidosis. We report a case of aortic valve amyloidosis which is different from the yet described valvular amyloidosis.
   Case presentation: A 72 years old gentleman underwent urgent aortic valve replacement. Intraoperatively, a lesion was found attached to the inferior surface of his bicuspid aortic valve. Histopathology examination of the valve revealed that the lesion contained amyloid deposits, identified as AL amyloidosis. The serum amyloid A protein ( SAP) scan was normal and showed no evidence of systemic amyloidosis. The ECG and echocardiogram were not consistent with cardiac amyloidosis.
   Conclusion: Two major types of cardiac amyloidosis have been described in literature: primary-myelomatous type ( occurs with systemic amyolidosis), and senile type(s). Recently, a localised cardiac dystrophic valvular amyloidosis has been described. In all previously reported cases, there was a strong association of localised valvular amyloidosis with calcific deposits.
   Ours is a unique case which differs from the previously reported cases of localised valvular amyloidosis. In this case, the lesion was not associated with any scar tissue. Also there was no calcific deposit found. This may well be a yet unknown type of isolated valvular amyloidosis.
C1 [Iqbal, Shehzad; Reehana, Salma; Lawrence, David] UCL, Heart Hosp, London, England.
C3 University of London; University College London; University College
   London Hospitals NHS Foundation Trust
RP Iqbal, S (corresponding author), UCL, Heart Hosp, London, England.
EM drshehzadiqbal@yahoo.com; salmapmr@doctors.org.uk;
   david.lawrence@uclh.nhs.uk
FU National Amyloidosis Centre, Royal Free Hospital, London
FX Special acknowledgement to Professor P N Hawkins, National Amyloidosis
   Centre, Royal Free Hospital, London
CR COOPER JH, 1983, HUM PATHOL, V17, P7
   FALK E, 1981, ACTA PATH MICRO IM A, V89, P23
   GOFFIN Y, 1980, J CLIN PATHOL, V33, P262, DOI 10.1136/jcp.33.3.262
   GROVES PH, 1993, BRIT HEART J, V70, P560
   Kann G, 1922, VIRCHOWS ARCH A, V237, P22, DOI 10.1007/BF01942862
NR 5
TC 9
Z9 9
U1 0
U2 0
PU BIOMED CENTRAL LTD
PI LONDON
PA 236 GRAYS INN RD, FLOOR 6, LONDON WC1X 8HL, ENGLAND
SN 1749-8090
J9 J CARDIOTHORAC SURG
JI J. Cardiothorac. Surg.
PY 2006
VL 1
AR 38
DI 10.1186/1749-8090-1-38
PG 3
WC Cardiac & Cardiovascular Systems; Surgery
WE Science Citation Index Expanded (SCI-EXPANDED)
SC Cardiovascular System & Cardiology; Surgery
GA V83AY
UT WOS:000205613200038
PM 17062163
OA gold, Green Published
DA 2024-04-28
ER

PT J
AU Matsuda, N
   Otsuka, H
   Otani, T
   Azane, S
   Kunikane, Y
   Otomi, Y
   Ueki, Y
   Kubota, M
   Amano, M
   Yagi, S
   Sata, M
   Harada, M
AF Matsuda, Noritake
   Otsuka, Hideki
   Otani, Tamaki
   Azane, Shota
   Kunikane, Yamato
   Otomi, Yoichi
   Ueki, Yuya
   Kubota, Masahiro
   Amano, Masafumi
   Yagi, Shusuke
   Sata, Masataka
   Harada, Masafumi
TI New quantitative indices of cardiac amyloidosis with
   <SUP>99m</SUP>Tc-pyrophosphate scintigraphy
SO JAPANESE JOURNAL OF RADIOLOGY
LA English
DT Article
DE Cardiac amyloidosis (CA); Standardized uptake value (SUV); Amyloid
   deposition volume (AmyDV); Total amyloid uptake (TAU); Becquerel
   calibration factor (BCF)
ID AL AMYLOIDOSIS; DIAGNOSIS; UTILITY; PET
AB Purpose Amyloid light chain (AL) and transthyretin (ATTR) are the major subtypes of cardiac amyloidosis (CA). Tc-99m-pyrophosphate (PYP) scintigraphy is used to differentiate ATTR from other CA subtypes. We adapted the standardized uptake value (SUV) for Tc-99m-PYP and proposed two quantitative indices, amyloid deposition volume (AmyDV) and total amyloid uptake (TAU). This study aimed to evaluate the utility of these quantitative indices in differentiating ATTR from non-ATTRs. Materials and methods Before the SUV measurement, the Becquerel calibration factor (BCF) of Tc-99m was obtained by a phantom experiment. Thirty-two patients who had undergone hybrid SPECT/CT imaging 3 h after injection of Tc-99m-PYP (370 MBq) were studied. CT attenuation correction for image reconstruction was applied in all. We calculated SUV, AmyDV, and TAU using a quantitative analysis software program for bone SPECT (GI-BONE) and analyzed AmyDV using two methods: threshold method (set 40%); and constant value method (average SUVmax of ribs). We assessed the diagnostic ability of heart-to-contralateral lung (H/CL) ratio, SUV, AmyDV, and TAU to differentiate ATTR from non-ATTR using receiver operating characteristic (ROC) analysis. Results Statistically significant differences in all quantitative indices were observed between ATTR and non-ATTR. The area under the curve of each quantitative index for discriminating between ATTR and non-ATTR were as follows: H/CL, 0.997; SUVmax, 0.953; SUVmean (M1), 0.964; SUVmean (M2), 0.969; AmyDV (M1), 0.875; AmyDV (M2), 0.974; and TAU, 0.974. The AmyDV (M2) had higher diagnostic ability than AmyDV (M1). Thus, TAU was calculated as AmyDV (M2) x SUVmean (M2). In the ROC curve, SUV, AmyDV, and TAU had almost the same diagnostic ability as H/CL in distinguishing ATTR from non-ATTRs. Conclusions We propose two novel 3D-based quantitative parameters (AmyDV and TAU) that have almost equal ability to discriminate ATTR from non-ATTR.
C1 [Matsuda, Noritake; Azane, Shota; Kunikane, Yamato; Amano, Masafumi] Tokushima Univ Hosp, Dept Radiol, Kuramoto Cho 2-50-1, Tokushima 7708503, Japan.
   [Otsuka, Hideki] Tokushima Univ, Dept Med Imaging Nucl Med, Grad Sch Biomed Sci, Tokushima, Japan.
   [Otani, Tamaki] Tokushima Univ, Adv Radiat Res Educ & Management Ctr, Tokushima, Japan.
   [Otomi, Yoichi; Harada, Masafumi] Tokushima Univ, Dept Radiol & Radiat Oncol, Grad Sch Biomed Sci, Tokushima, Japan.
   [Ueki, Yuya] Tokushima Univ, Grad Sch Biomed Sci, Tokushima, Japan.
   [Kubota, Masahiro] Tokushima Red Cross Hosp, Dept Radiol, Tokushima, Japan.
   [Yagi, Shusuke; Sata, Masataka] Tokushima Univ, Dept Cardiovasc Med, Grad Sch Biomed Sci, Tokushima, Japan.
C3 Tokushima University; Tokushima University; Tokushima University;
   Tokushima University; Tokushima University; Tokushima University
RP Otsuka, H (corresponding author), Tokushima Univ, Dept Med Imaging Nucl Med, Grad Sch Biomed Sci, Tokushima, Japan.
EM hideki.otsuka@tokushima-u.ac.jp
RI Sata, Masataka/IST-9041-2023
FU Grants-in-Aid for Scientific Research [22H03069] Funding Source: KAKEN
CR Coutinho MCA, 2013, CIRC-CARDIOVASC IMAG, V6, P627, DOI 10.1161/CIRCIMAGING.112.000367
   Banypersad SM, 2013, CIRC-CARDIOVASC IMAG, V6, P34, DOI 10.1161/CIRCIMAGING.112.978627
   Bokhari S, 2013, CIRC-CARDIOVASC IMAG, V6, P195, DOI 10.1161/CIRCIMAGING.112.000132
   Castano A, 2016, JAMA CARDIOL, V1, P880, DOI 10.1001/jamacardio.2016.2839
   CORNWELL GG, 1983, AM J MED, V75, P618, DOI 10.1016/0002-9343(83)90443-6
   Fine NM, 2014, AM J CARDIOL, V113, P1723, DOI 10.1016/j.amjcard.2014.02.030
   GERTZ MA, 1987, ARCH INTERN MED, V147, P1039, DOI 10.1001/archinte.147.6.1039
   Gillmore JD, 2016, CIRCULATION, V133, P2404, DOI 10.1161/CIRCULATIONAHA.116.021612
   Hutt DF, 2014, EUR HEART J-CARD IMG, V15, P1289, DOI 10.1093/ehjci/jeu107
   Kotecha T, 2018, J AM COLL CARDIOL, V71, P2919, DOI 10.1016/j.jacc.2018.03.536
   Law WP, 2016, J NUCL MED, V57, P1733, DOI 10.2967/jnumed.115.169870
   Lee SP, 2015, JACC-CARDIOVASC IMAG, V8, P50, DOI 10.1016/j.jcmg.2014.09.018
   Oda S, 2017, EUR RADIOL, V27, P4631, DOI 10.1007/s00330-017-4845-5
   Park MA, 2015, CIRC-CARDIOVASC IMAG, V8, DOI 10.1161/CIRCIMAGING.114.002954
   Perugini E, 2005, J AM COLL CARDIOL, V46, P1076, DOI 10.1016/j.jacc.2005.05.073
   Quarta Candida Cristina, 2017, Eur Heart J, V38, P1905, DOI 10.1093/eurheartj/ehx047
   Quock TP, 2018, BLOOD ADV, V2, P1046, DOI 10.1182/bloodadvances.2018016402
   Ren C, 2021, EJNMMI PHYS, V8, DOI 10.1186/s40658-020-00342-7
   Ridouani F, 2018, J CARDIOVASC MAGN R, V20, DOI 10.1186/s12968-018-0478-3
   Ruberg FL, 2013, CIRC-CARDIOVASC IMAG, V6, P162, DOI 10.1161/CIRCIMAGING.113.000178
   Tanskanen M, 2008, ANN MED, V40, P232, DOI 10.1080/07853890701842988
   Tuzovic M, 2017, CURR ONCOL REP, V19, DOI 10.1007/s11912-017-0607-4
NR 22
TC 3
Z9 3
U1 0
U2 0
PU SPRINGER
PI NEW YORK
PA ONE NEW YORK PLAZA, SUITE 4600, NEW YORK, NY, UNITED STATES
SN 1867-1071
EI 1867-108X
J9 JPN J RADIOL
JI Jpn. J. Radiol.
PD APR
PY 2023
VL 41
IS 4
BP 428
EP 436
DI 10.1007/s11604-022-01364-0
EA NOV 2022
PG 9
WC Radiology, Nuclear Medicine & Medical Imaging
WE Science Citation Index Expanded (SCI-EXPANDED)
SC Radiology, Nuclear Medicine & Medical Imaging
GA C3UV6
UT WOS:000892906700001
PM 36449252
DA 2024-04-28
ER

PT J
AU Higo, H
   Fujiwara, K
   Watanabe, H
   Makimoto, G
   Kameyama, N
   Matsushita, M
   Rai, K
   Sato, K
   Inomata, T
   Sunami, K
   Shibayama, T
AF Higo, Hisao
   Fujiwara, Keiichi
   Watanabe, Hiromi
   Makimoto, Go
   Kameyama, Nobuhisa
   Matsushita, Mizuho
   Rai, Kammei
   Sato, Ken
   Inomata, Tomoko
   Sunami, Kazutaka
   Shibayama, Takuo
TI Diffuse Parenchymal Pulmonary Amyloidosis Showing an Objective Response
   to Bortezomib-based Chemotherapy
SO INTERNAL MEDICINE
LA English
DT Article
DE diffuse parenchymal pulmonary amyloidosis; multiple myeloma; ground
   glass attenuation; bortezomib
ID MULTIPLE-MYELOMA; AL AMYLOIDOSIS; PROGRESSION
AB A 77-year-old woman was admitted because of bilateral hand numbness and dyspnea on exertion. Her serum IgG was increased, and a bone marrow aspiration analysis supported a diagnosis of multiple myeloma. Additionally, computed tomography scans of the chest showed bilateral ground glass attenuations, linear opacities, and consolidations. Transbronchial lung biopsy revealed Congo Red-positive amorphous eosinophilic deposits. She was therefore diagnosed with diffuse parenchymal pulmonary amyloidosis accompanied by multiple myeloma. Following combination chemotherapy including bortezomib, her serum monoclonal protein levels were normalized, and pulmonary function and oxygenation improved.
C1 [Higo, Hisao; Fujiwara, Keiichi; Watanabe, Hiromi; Makimoto, Go; Kameyama, Nobuhisa; Matsushita, Mizuho; Rai, Kammei; Sato, Ken; Shibayama, Takuo] Natl Hosp Org, Dept Resp Med, Okayama Med Ctr, Tokyo, Japan.
   [Inomata, Tomoko; Sunami, Kazutaka] Natl Hosp Org, Dept Hematol, Okayama Med Ctr, Tokyo, Japan.
RP Higo, H (corresponding author), Natl Hosp Org, Dept Resp Med, Okayama Med Ctr, Tokyo, Japan.
EM h_hisao_430@yahoo.co.jp
CR Gertz MA, 2005, AM J HEMATOL, V79, P319, DOI 10.1002/ajh.20381
   IWASAKI T, 1994, ACTA HAEMATOL-BASEL, V91, P91
   Kyle RA, 2003, BRIT J HAEMATOL, V121, P749
   Madan S, 2010, MAYO CLIN PROC, V85, P232, DOI 10.4065/mcp.2009.0547
   Mito Akiko, 2006, Nihon Kokyuki Gakkai Zasshi, V44, P583
   Mukai Harumi, 2011, Rinsho Ketsueki, V52, P1859
   Pickford HA, 1997, AM J ROENTGENOL, V168, P351, DOI 10.2214/ajr.168.2.9016204
   Rajkumar SV, 1998, CANCER-AM CANCER SOC, V82, P1501, DOI 10.1002/(SICI)1097-0142(19980415)82:8<1501::AID-CNCR11>3.3.CO;2-M
   Spencer H, 1996, SPENCERS PATHOLOGY L, P776
   THOMPSON PJ, 1983, THORAX, V38, P84, DOI 10.1136/thx.38.2.84
   Utz JP, 1996, ANN INTERN MED, V124, P407, DOI 10.7326/0003-4819-124-4-199602150-00004
   Venner CP, 2012, BLOOD, V119, P4387, DOI 10.1182/blood-2011-10-388462
NR 12
TC 5
Z9 6
U1 0
U2 1
PU JAPAN SOC INTERNAL MEDICINE
PI TOKYO
PA 34-3 3-CHOME HONGO BUNKYO-KU, TOKYO, 113, JAPAN
SN 0918-2918
EI 1349-7235
J9 INTERNAL MED
JI Intern. Med.
PY 2014
VL 53
IS 16
BP 1809
EP 1812
DI 10.2169/internalmedicine.53.1728
PG 4
WC Medicine, General & Internal
WE Science Citation Index Expanded (SCI-EXPANDED)
SC General & Internal Medicine
GA AN6SN
UT WOS:000340727400015
PM 25130116
OA Bronze
DA 2024-04-28
ER

PT J
AU Hotta, VT
   Giorgi, MCP
   Fernandes, F
   Abduchl, MCD
   Falcao, IMGM
   Mady, C
AF Hotta, Viviane Tiemi
   Pinto Giorgi, Maria Clementina
   Fernandes, Fabio
   Donadio Abduchl, Maria Cristina
   Gomes Marinho Falcao, IlAndrea Maria
   Mady, Charles
TI Cardiac amyloidosis: non-invasive diagnosis
SO REVISTA DA ASSOCIACAO MEDICA BRASILEIRA
LA English
DT Review
DE Amyloidosis; Echocardiography; Magnetic resonance spectroscopy; Nuclear
   medicine; Biomarkers
ID HYPERTROPHIC CARDIOMYOPATHY; PROGNOSTIC-SIGNIFICANCE; AL AMYLOIDOSIS;
   HEART-FAILURE; SURVIVAL; ECHOCARDIOGRAPHY; DIFFERENTIATION; DYSFUNCTION;
   PREVALENCE
AB Cardiac amyloidosis is an infiltrative disease which requires a high degree of clinical suspicion for appropriate diagnosis. Early diagnosis and the definition of the type of amyloidosis play a key role in the early treatment and prognosis of this disease. In this context, the use of cardiac biomarkers such as troponins and NT-proBNT associated with analysis by multimodality imaging methods like echocardiographic techniques such as strain, nuclear medicine, and cardiovascular resonance imaging have an increasing role in patients with cardiac amyloidosis. This article details the role of non-invasive diagnostic methods in patients with cardiac amyloidosis.
C1 [Hotta, Viviane Tiemi; Pinto Giorgi, Maria Clementina; Fernandes, Fabio; Donadio Abduchl, Maria Cristina; Gomes Marinho Falcao, IlAndrea Maria; Mady, Charles] Univ Sao Paulo, Fac Med, Hosp Clin HCFMUSP, Inst Coracao InCor, Av Dr Eneas de Carvalho Aguiar,44 Cerqueira Cesar, BR-05403000 Sao Paulo, SP, Brazil.
   [Hotta, Viviane Tiemi] Fleury Med & Saude, Sao Paulo, SP, Brazil.
C3 Universidade de Sao Paulo
RP Hotta, VT (corresponding author), Univ Sao Paulo, Fac Med, Hosp Clin HCFMUSP, Inst Coracao InCor, Av Dr Eneas de Carvalho Aguiar,44 Cerqueira Cesar, BR-05403000 Sao Paulo, SP, Brazil.; Hotta, VT (corresponding author), Fleury Med & Saude, Sao Paulo, SP, Brazil.
EM viviane.hotta@gmail.com
RI Mady, Charles/C-8870-2012; Fernandes, Fábio/D-5994-2012; Giorgi, Maria
   CP/G-2909-2012
OI Mady, Charles/0000-0002-8838-199X; Fernandes, Fábio/0000-0002-9323-8805;
   Hotta, Viviane/0000-0002-9236-3815; GOMES FALCAO, ANDREA
   MARIA/0000-0003-2333-2828
CR Baccouche H, 2012, ECHOCARDIOGR-J CARD, V29, P668, DOI 10.1111/j.1540-8175.2012.01680.x
   Banypersad SM, 2015, EUR HEART J, V36, P244, DOI 10.1093/eurheartj/ehu444
   Banypersad SM, 2012, J AM HEART ASSOC, V1, DOI 10.1161/JAHA.111.000364
   Banypersad SM, 2013, CIRC-CARDIOVASC IMAG, V6, P34, DOI 10.1161/CIRCIMAGING.112.978627
   Bellavia D, 2007, J AM SOC ECHOCARDIOG, V20, P1194, DOI 10.1016/j.echo.2007.02.025
   Bokhari S, 2013, CIRC-CARDIOVASC IMAG, V6, P195, DOI 10.1161/CIRCIMAGING.112.000132
   Buss SJ, 2012, J AM COLL CARDIOL, V60, P1067, DOI 10.1016/j.jacc.2012.04.043
   Cappelli F, 2012, EUR HEART J-CARD IMG, V13, P416, DOI 10.1093/ejechocard/jer289
   Castano A, 2016, JAMA CARDIOL, V1, P880, DOI 10.1001/jamacardio.2016.2839
   Cyrille NB, 2014, AM J CARDIOL, V114, P1089, DOI 10.1016/j.amjcard.2014.07.026
   Damy T, 2016, EUR HEART J, V37, P1826, DOI 10.1093/eurheartj/ehv583
   Dispenzieri A, 2004, J CLIN ONCOL, V22, P3751, DOI 10.1200/JCO.2004.03.029
   Dubrey SW, 1997, HEART, V78, P74, DOI 10.1136/hrt.78.1.74
   Dungu JN, 2014, JACC-CARDIOVASC IMAG, V7, P133, DOI 10.1016/j.jcmg.2013.08.015
   Feng D, 2007, CIRCULATION, V116, P2420, DOI 10.1161/CIRCULATIONAHA.107.697763
   Fontana M, 2016, JACC-CARDIOVASC IMAG, V9, P687, DOI 10.1016/j.jcmg.2015.11.028
   Fontana M, 2014, JACC-CARDIOVASC IMAG, V7, P157, DOI 10.1016/j.jcmg.2013.10.008
   Furukawa K, 2012, CIRCULATION, V125, P556, DOI 10.1161/CIRCULATIONAHA.111.045237
   Gertz MA, 2015, J AM COLL CARDIOL, V66, P2451, DOI 10.1016/j.jacc.2015.09.075
   Karamitsos TD, 2013, JACC-CARDIOVASC IMAG, V6, P488, DOI 10.1016/j.jcmg.2012.11.013
   KLEIN AL, 1991, CIRCULATION, V83, P808, DOI 10.1161/01.CIR.83.3.808
   Kristen AV, 2017, PLOS ONE, V12, DOI 10.1371/journal.pone.0173086
   Mathew V, 1997, AM J CARDIOL, V80, P1491, DOI 10.1016/S0002-9149(97)82785-3
   Modesto KM, 2005, EUR HEART J, V26, P173, DOI 10.1093/eurheartj/ehi040
   Mohammed SF, 2014, JACC-HEART FAIL, V2, P113, DOI 10.1016/j.jchf.2013.11.004
   Murtagh B, 2005, AM J CARDIOL, V95, P535, DOI 10.1016/j.amjcard.2004.10.028
   Perugini E, 2005, J AM COLL CARDIOL, V46, P1076, DOI 10.1016/j.jacc.2005.05.073
   Phelan D, 2012, HEART, V98, P1442, DOI 10.1136/heartjnl-2012-302353
   Rapezzi C, 2009, CIRCULATION, V120, P1203, DOI 10.1161/CIRCULATIONAHA.108.843334
   Selvanayagam JB, 2007, J AM COLL CARDIOL, V50, P2101, DOI 10.1016/j.jacc.2007.08.028
   SIQUEIRAFILHO AG, 1981, CIRCULATION, V63, P188, DOI 10.1161/01.CIR.63.1.188
   STUCKEY A, 2013, J NUCL MED S2, V54
   Takeda M, 2013, JPN J RADIOL, V31, P693, DOI 10.1007/s11604-013-0238-0
   Ternacle J, 2016, JACC-CARDIOVASC IMAG, V9, P126, DOI 10.1016/j.jcmg.2015.05.014
   Wechalekar AD, 2016, LANCET, V387, P2641, DOI 10.1016/S0140-6736(15)01274-X
NR 35
TC 7
Z9 8
U1 1
U2 3
PU ASSOC MEDICA BRASILEIRA
PI SAO PAULO
PA RUA SAO CARLOS DO PINHAL 324, CAIXA POSTAL 8904, SAO PAULO, SP, BRAZIL
EI 1806-9282
J9 REV ASSOC MED BRAS
JI Rev. Assoc. Med. Bras.
PD MAR
PY 2020
VL 66
IS 3
BP 345
EP 352
DI 10.1590/1806-9282.66.3.345
PG 8
WC Medicine, General & Internal
WE Science Citation Index Expanded (SCI-EXPANDED)
SC General & Internal Medicine
GA LZ9UH
UT WOS:000541563600021
PM 32520156
OA gold, Green Published
DA 2024-04-28
ER

PT J
AU Gisserot, O
   Landais, C
   Crernades, S
   Terrier, JP
   Leyral, G
   Bernard, P
   de Jauréguiberry, JP
AF Gisserot, Olivier
   Landais, Cecile
   Crernades, Serge
   Terrier, Jean-Pierre
   Leyral, Guenaelle
   Bernard, Philippe
   de Jaureguiberry, Jean-Pierre
TI Amyloid arthropathy and Waldenstrom macroglobulinemia
SO JOINT BONE SPINE
LA English
DT Article
DE amyloid arthropathy; macroglobulinemia; lymphoplasmacytoid lymphoma
ID MONOCLONAL GAMMOPATHIES; MULTIPLE-MYELOMA; DISEASE; AA
AB Amyloid arthropathy occurs chiefly as a manifestation of beta(2) microglobulin amyloidosis in patients receiving chronic hemodialysis. AL amyloidosis complicating multiple myeloma is a less common cause. Amyloid arthropathy is exceedingly rare-in patients with Waldenstrom macroglobulinemia. We report a case characterized by lymphoplasmocytoid malignancy with monoclonal IgM production and amyloid arthropathy manifesting as bilateral symmetric polyarthritis. A synovial membrane biopsy established the diagnosis. Chemotherapy was effective in alleviating the joint manifestations. Joint symptoms in patients with monoclonal gammopathies, including those characterized by IgM secretion, should suggest amyloid arthropathy. Treatment of the blood disease may improve the joint symptoms. (c) 2005 Published by Elsevier SAS.
C1 St Anne Armed Forces Teaching Hosp, Internal Med & Oncol Dept, F-83800 Toulon, France.
   St Anne Armed Forces Teaching Hosp, Dept Pathol, F-83800 Toulon, France.
RP Gisserot, O (corresponding author), St Anne Armed Forces Teaching Hosp, Internal Med & Oncol Dept, F-83800 Toulon, France.
EM oncologie@sainteanne.org
CR BECQGIRAUDON B, 1976, SEM HOP PARIS, V52, P1927
   Blanco P, 1999, ANN MED INTERNE, V150, P287
   BUSSIERE JL, 1976, REV RHUM, V43, P655
   CARIOU R, 1986, ANN MED INTERNE, V137, P409
   DONNELLY S, 1993, BRIT J RHEUMATOL, V32, P1004
   FAM AG, 1981, J RHEUMATOL, V8, P841
   Fautrel B, 2002, J RHEUMATOL, V29, P1473
   Gardyn J, 2001, INT J HEMATOL, V74, P76, DOI 10.1007/BF02982553
   Gertz MA, 2003, SEMIN ONCOL, V30, P325, DOI 10.1053/sonc.2003.50060
   GERTZ MA, 1993, J CLIN ONCOL, V11, P914, DOI 10.1200/JCO.1993.11.5.914
   GOLDBERG LS, 1969, NEW ENGL J MED, V281, P256, DOI 10.1056/NEJM196907312810508
   GORDON DA, 1973, AM J MED, V55, P142, DOI 10.1016/0002-9343(73)90162-9
   KATZ GA, 1973, NEW ENGL J MED, V288, P354, DOI 10.1056/NEJM197302152880709
   LAKHANPAL S, 1987, ARTHRITIS RHEUM, V30, P419, DOI 10.1002/art.1780300409
   MOYNER K, 1980, SCAND J IMMUNOL, V11, P549, DOI 10.1111/j.1365-3083.1980.tb00023.x
   PEDROBOTET J, 1995, AM J HEMATOL, V49, P260, DOI 10.1002/ajh.2830490323
   WIERNIK PH, 1972, MEDICINE, V51, P465, DOI 10.1097/00005792-197211000-00003
   ZWAS ST, 1990, EUR J NUCL MED, V17, P282, DOI 10.1007/BF00812371
NR 18
TC 9
Z9 9
U1 0
U2 1
PU ELSEVIER FRANCE-EDITIONS SCIENTIFIQUES MEDICALES ELSEVIER
PI ISSY-LES-MOULINEAUX
PA 65 RUE CAMILLE DESMOULINS, CS50083, 92442 ISSY-LES-MOULINEAUX, FRANCE
SN 1297-319X
EI 1778-7254
J9 JOINT BONE SPINE
JI Joint Bone Spine
PD JUL
PY 2006
VL 73
IS 4
BP 456
EP 458
DI 10.1016/j.jbspin.2005.03.009
PG 3
WC Rheumatology
WE Science Citation Index Expanded (SCI-EXPANDED)
SC Rheumatology
GA 073LW
UT WOS:000239745500020
PM 16087379
DA 2024-04-28
ER

PT J
AU Jeong, H
   Hwang, I
   Kim, JH
   Cho, H
   Kim, MS
   Lee, SE
   Choi, HI
   Jung, SH
   Lee, JW
   Yun, TJ
   Park, JJ
   Kim, M
   Go, H
   Park, CS
   Yoon, DH
   Kim, JJ
AF Jeong, Hyehyun
   Hwang, Inhwan
   Kim, Jwa Hoon
   Cho, Hyungwoo
   Kim, Min-Seok
   Lee, Sang Eun
   Choi, Hyo-In
   Jung, Sung-Ho
   Lee, Jae Won
   Yun, Tae-Jin
   Park, Jeong-Jun
   Kim, Miyoung
   Go, Heounjeong
   Park, Chan Sik
   Yoon, Dok Hyun
   Kim, Jae-Joong
TI Clinical Outcomes and Effectiveness of Heart Transplantation in Patients
   With Systemic Light-chain Cardiac Amyloidosis
SO TRANSPLANTATION
LA English
DT Article
ID STAGING SYSTEM; AL
AB Background. In systemic light-chain (AL) amyloidosis, cardiac involvement is a major determinant of survival; however, cardiac response is limited even after systemic treatment in a majority of patients, and some require heart transplantation. Additionally, limited information is available on specific indications for heart transplantation. We aimed to explore clinical outcomes of cardiac amyloidosis and its association with heart transplantation, including identifying factors favoring heart transplantation amenability. Methods. We retrospectively analyzed data from patients diagnosed with AL amyloidosis with cardiac involvement between January 2007 and December 2020 at a tertiary referral center. Results. Among 73 patients, 72 (99%) received systemic treatment, and 12 (16%) underwent heart transplantation. Characteristics at diagnosis were similar between heart transplant recipients and nonrecipients, although left ventricular ejection fraction tended to be lower in recipients (median 48% versus 57%, P = 0.085). Eight weeks after systemic treatment, 67% and 12% of patients achieved hematologic and brain natriuretic peptide responses. Overall survival was longer among heart transplantation recipients than nonrecipients, with 5-y survival rates of 61.1% (95% confidence interval, 25.5%-83.8%) versus 32.0% (95% confidence interval, 20.3%-44.4%; P = 0.022), respectively. Among the 34 with identifiable causes of death out of 51 deaths, 21 nonrecipients (62%) died of cardiac problems compared with none in the heart transplant recipients. Additionally, survival outcomes favored heart transplant recipients in most subgroups, including patients with higher Mayo 2004 European stage at diagnosis and with extracardiac involvement of amyloidosis. Conclusions. Heart transplantation can achieve long-term survival in appropriately selected patients with AL cardiac amyloidosis.
C1 [Jeong, Hyehyun; Hwang, Inhwan; Kim, Jwa Hoon; Cho, Hyungwoo; Yoon, Dok Hyun] Univ Ulsan, Asan Med Ctr, Coll Med, Dept Oncol, 88,Olymp Re 43 Gil, Seoul 05505, South Korea.
   [Hwang, Inhwan] Yuseong Sun Med Ctr, Dept Oncol, Daejeon, South Korea.
   [Kim, Jwa Hoon] Korea Univ, Anam Hosp, Coll Med, Div Oncol,Dept Internal Med, Seoul, South Korea.
   [Kim, Min-Seok; Lee, Sang Eun; Choi, Hyo-In; Kim, Jae-Joong] Univ Ulsan, Asan Med Ctr, Coll Med, Dept Cardiol, Seoul, South Korea.
   [Choi, Hyo-In] Sungkyunkwan Univ, Kangbuk Samsung Hosp, Sch Med, Div Cardiol,Dept Internal Med, Seoul, South Korea.
   [Jung, Sung-Ho; Lee, Jae Won; Yun, Tae-Jin; Park, Jeong-Jun] Univ Ulsan, Asan Med Ctr, Coll Med, Dept Thorac & Cardiovasc Surg, Seoul, South Korea.
   [Park, Jeong-Jun] Ewha Womans Univ, Mokdong Hosp, Dept Thorac & Cardiovasc Surg, Seoul, South Korea.
   [Kim, Miyoung] Univ Ulsan, Asan Med Ctr, Coll Med, Dept Lab Med, Seoul, South Korea.
   [Go, Heounjeong; Park, Chan Sik] Univ Ulsan, Asan Med Ctr, Coll Med, Dept Pathol, Seoul, South Korea.
C3 University of Ulsan; Korea University; Korea University Medicine (KU
   Medicine); University of Ulsan; Asan Medical Center; Sungkyunkwan
   University (SKKU); Samsung Medical Center; University of Ulsan; Asan
   Medical Center; Ewha Womans University; University of Ulsan; Asan
   Medical Center; University of Ulsan; Asan Medical Center
RP Yoon, DH (corresponding author), Univ Ulsan, Asan Med Ctr, Coll Med, Dept Oncol, 88,Olymp Re 43 Gil, Seoul 05505, South Korea.; Kim, JJ (corresponding author), Univ Ulsan, Asan Med Ctr, Coll Med, Dept Cardiol, Seoul, South Korea.
EM dhyoon@amc.seoul.kr; jhoonkim@korea.ac.kr
RI Lee, Jaewon/IQR-8432-2023
CR Barrett CD, 2020, JACC-HEART FAIL, V8, P461, DOI 10.1016/j.jchf.2019.12.013
   Comenzo RL, 2012, LEUKEMIA, V26, P2317, DOI 10.1038/leu.2012.100
   Davis MK, 2015, AM J TRANSPLANT, V15, P650, DOI 10.1111/ajt.13025
   Dey BR, 2010, TRANSPLANTATION, V90, P905, DOI 10.1097/TP.0b013e3181f10edb
   Dispenzieri A, 2004, J CLIN ONCOL, V22, P3751, DOI 10.1200/JCO.2004.03.029
   Garcia-Pavia Pablo, 2021, Eur Heart J, V42, P1554, DOI 10.1093/eurheartj/ehab072
   Gertz MA, 2005, AM J HEMATOL, V79, P319, DOI 10.1002/ajh.20381
   Kumar S, 2012, J CLIN ONCOL, V30, P989, DOI 10.1200/JCO.2011.38.5724
   KYLE RA, 1995, SEMIN HEMATOL, V32, P45
   Lilleness B, 2020, BRIT J HAEMATOL, V188, P424, DOI 10.1111/bjh.16198
   Merlini G, 2013, HAEMATOLOGICA, V98, P1492, DOI 10.3324/haematol.2013.094482
   Palladini G, 2020, BLOOD, V136, P2620, DOI 10.1182/blood.2020006913
   Sattianayagam PT, 2010, AM J TRANSPLANT, V10, P2124, DOI 10.1111/j.1600-6143.2010.03227.x
   Tuzovic M, 2017, AM J CARDIOL, V120, P1381, DOI 10.1016/j.amjcard.2017.07.025
   Wechalekar AD, 2013, BLOOD, V121, P3420, DOI 10.1182/blood-2012-12-473066
NR 15
TC 1
Z9 1
U1 0
U2 0
PU LIPPINCOTT WILLIAMS & WILKINS
PI PHILADELPHIA
PA TWO COMMERCE SQ, 2001 MARKET ST, PHILADELPHIA, PA 19103 USA
SN 0041-1337
EI 1534-6080
J9 TRANSPLANTATION
JI Transplantation
PD NOV
PY 2022
VL 106
IS 11
BP 2256
EP 2262
DI 10.1097/TP.0000000000004230
PG 7
WC Immunology; Surgery; Transplantation
WE Science Citation Index Expanded (SCI-EXPANDED)
SC Immunology; Surgery; Transplantation
GA 5N0TZ
UT WOS:000871505000035
PM 35706094
OA Bronze
DA 2024-04-28
ER

PT J
AU Fitzpatrick, R
   Paterson, NR
   Belanger, EC
   McCurdy, A
   Watterson, J
AF Fitzpatrick, Ryan
   Paterson, Nicholas R.
   Belanger, Eric C.
   McCurdy, Arleigh
   Watterson, James
TI Primary amyloidosis of the bladder; a mimicker of bladder cancer
SO CANADIAN JOURNAL OF UROLOGY
LA English
DT Article
DE amyloidosis; urinary bladder
AB Amyloidosis is a protein folding disorder characterized by the deposition of fibrillar proteins into solid organs or tissues. Primary localized amyloidosis of the bladder is very rare and can mimic bladder cancer in its presentation with hematuria, lower urinary tract symptoms or a mass on imaging. A case of localized amyloidosis of the bladder in a 48-year-old man with painless gross hematuria and evidence of bladder mass on ultrasound is presented. Amyloidosis is a rare but important non-malignant process of the bladder. We present a review of the literature and suggestions for management of this rare bladder disease.
C1 [Fitzpatrick, Ryan; Paterson, Nicholas R.; Watterson, James] Univ Ottawa, Ottawa Hosp, Div Urol, Dept Surg, Ottawa, ON, Canada.
   [Belanger, Eric C.] Univ Ottawa, Ottawa Hosp, Dept Pathol & Lab Med, Ottawa, ON, Canada.
   [McCurdy, Arleigh] Univ Ottawa, Div Hematol, Ottawa Hosp, Ottawa, ON, Canada.
C3 University of Ottawa; Ottawa Hospital Research Institute; University of
   Ottawa; Ottawa Hospital Research Institute; University of Ottawa; Ottawa
   Hospital Research Institute
RP Watterson, J (corresponding author), Ottawa Hosp, Gen Campus,501 Smyth Rd,Box 222, Ottawa, ON K1H 8L6, Canada.
OI McCurdy, Arleigh/0000-0002-8809-4368
CR Bardapure M, 2013, UROL ANNALS, V5, P309, DOI 10.4103/0974-7796.120310
   Jiménez-Parra JD, 2014, ARCH ESP UROL, V67, P341
   Javed A, 2010, J UROLOGY, V183, P2388, DOI 10.1016/j.juro.2010.03.069
   Jun O, 2012, INT J UROL, V19, P179
   Li MY, 2016, INT J CLIN EXP MED, V9, P13231
   Luthringer DJ, 2016, LAB INVEST, V96, p247A
   Raja Kapeel, 2013, Nephrourol Mon, V5, P994, DOI 10.5812/numonthly.10870
   Schou-Jensen KS, 2014, SCAND J UROL, V48, P489, DOI 10.3109/21681805.2014.920414
   Shah AK, 2014, INDIAN J UROL, V30, P161
NR 9
TC 4
Z9 4
U1 1
U2 2
PU CANADIAN J UROLOGY
PI ST LAURENT
PA 2330 WARD ST, STE 604, ST LAURENT, QUEBEC H4M 2V6, CANADA
SN 1195-9479
J9 CAN J UROL
JI Can. J. Urol.
PD JUN
PY 2017
VL 24
IS 3
BP 8868
EP 8870
PG 3
WC Urology & Nephrology
WE Science Citation Index Expanded (SCI-EXPANDED)
SC Urology & Nephrology
GA EZ6GC
UT WOS:000404815400015
PM 28646945
DA 2024-04-28
ER

PT J
AU Bergner, R
   Hoffmann, M
   Uppenkamp, M
   Paschka, P
   Klank, D
AF Bergner, Raoul
   Hoffmann, Martin
   Uppenkamp, Michael
   Paschka, Peter
   Klank, David
TI The urine light chain/glomerular filtration rate (GFR) quotient shows a
   high sensitivity and specificity to detect cast nephropathy in
   monoclonal light chain disease
SO EUROPEAN JOURNAL OF HAEMATOLOGY
LA English
DT Article
DE AL amyloidosis; cast nephropathy; kidney biopsy; light chain deposition
   disease; monoclonal light chain disease; non-invasive diagnosis
ID MULTIPLE-MYELOMA; RENAL RECOVERY; FAILURE; CHEMOTHERAPY; IMPAIRMENT;
   DIAGNOSIS; IMPACT
AB Background: Cast nephropathy (CN) is associated with a unfavourable outcome in monoclonal light chain (mLC) disease, but also more possible LC-related renal diseases as well as non-LC-related disease can occur. Thus, it is crucial to understand the underlying renal disease. On the other hand, LC can interfere with coagulation preventing kidney biopsy as the gold standard. We sought to develop a non-invasive algorithm to diagnose CN with a good sensitivity and specificity.
   Method: We analysed data from patients with mLC disease who underwent kidney biopsy. The patients were classified in 4 groups according the renal histology: CN, AL amyloidosis, light chain deposition disease, and other renal disease. Afterwards, different algorithms were calculated for their sensitivity and specificity.
   Results: CN showed a significant higher concentration of serum-free LC and urine LC (LCu), but there was a wide and overlapping range with the other groups. The best accuracy was achieved for a LCu/GFR ratio >2 in patients with lambda LC and either a LCu/GFR > 1 and proteinuria <8 g/24 h or a LCu/GFR > 5 in patients with proteinuria >8 g/24 h in patients with kappa LC. In lambda LC, the sensitivity and specificity for CN was 94% and 90%, respectively; in kappa LC 87% and 81%, respectively.
   Discussion: In patients with coagulation disturbances due to LC, a non-invasive algorithm can separate patients with CN from other renal disease in mLC disease.
C1 [Bergner, Raoul; Hoffmann, Martin; Uppenkamp, Michael; Paschka, Peter; Klank, David] Klinikum Stadt Ludwigshafen gGmbH, Med Klin A, Bremserstr 79, D-67063 Ludwigshafen, Germany.
C3 Ludwigshafen Hospital
RP Bergner, R (corresponding author), Klinikum Stadt Ludwigshafen gGmbH, Med Klin A, Bremserstr 79, D-67063 Ludwigshafen, Germany.
EM bergnerr@klilu.de
OI Bergner, Raoul/0000-0002-7965-1273
CR Burnette BL, 2011, NEW ENGL J MED, V364, P2365, DOI 10.1056/NEJMc1101834
   Chen J, 2019, J CLIN LAB ANAL, V33, DOI 10.1002/jcla.22888
   Courant M, 2021, NEPHROL DIAL TRANSPL, V36, P482, DOI 10.1093/ndt/gfz211
   Curti A, 2016, PLOS ONE, V11, DOI 10.1371/journal.pone.0159942
   Decourt A, 2016, CLIN J AM SOC NEPHRO, V11, P431, DOI 10.2215/CJN.06290615
   Dimopoulos MA, 2016, J CLIN ONCOL, V34, P1544, DOI 10.1200/JCO.2015.65.0044
   Eknoyan G., 2013, Kidney Int Suppl, V3, P5
   Eleutherakis-Papaiakovou V, 2007, LEUKEMIA LYMPHOMA, V48, P337, DOI 10.1080/10428190601126602
   Gerth HU, 2016, PLOS ONE, V11, DOI 10.1371/journal.pone.0154993
   Heyne N, 2012, ANN HEMATOL, V91, P729, DOI 10.1007/s00277-011-1383-0
   Hinterleitner C, 2020, EUR J HAEMATOL, V104, P26, DOI 10.1111/ejh.13331
   Hutchison CA, 2012, NAT REV NEPHROL, V8, P43, DOI 10.1038/nrneph.2011.168
   Hutchison CA, 2011, J AM SOC NEPHROL, V22, P1129, DOI 10.1681/ASN.2010080857
   Hutchison CA, 2009, CLIN J AM SOC NEPHRO, V4, P745, DOI 10.2215/CJN.04590908
   KNUDSEN LM, 1994, EUR J HAEMATOL, V53, P207
   Knudsen LM, 2000, EUR J HAEMATOL, V65, P175, DOI 10.1034/j.1600-0609.2000.90221.x
   Laing AA, 2015, BRIT J HAEMATOL, V169, P901, DOI 10.1111/bjh.13253
   Montseny JJ, 1998, NEPHROL DIAL TRANSPL, V13, P1438, DOI 10.1093/ndt/13.6.1438
   Nasr SH, 2012, AM J KIDNEY DIS, V59, P786, DOI 10.1053/j.ajkd.2011.12.028
   Ng KP, 2012, QJM-INT J MED, V105, P33, DOI 10.1093/qjmed/hcr133
   Rajkumar SV, 2018, AM J HEMATOL, V93, P1091, DOI 10.1002/ajh.25117
   Royal V, 2020, BLOOD, V135, P1833, DOI 10.1182/blood.2019003807
   Yaday P, 2018, BMC NEPHROL, V19, DOI 10.1186/s12882-018-0962-x
NR 23
TC 0
Z9 0
U1 0
U2 3
PU WILEY
PI HOBOKEN
PA 111 RIVER ST, HOBOKEN 07030-5774, NJ USA
SN 0902-4441
EI 1600-0609
J9 EUR J HAEMATOL
JI Eur. J. Haematol.
PD JUN
PY 2021
VL 106
IS 6
BP 836
EP 841
DI 10.1111/ejh.13616
EA MAR 2021
PG 6
WC Hematology
WE Science Citation Index Expanded (SCI-EXPANDED)
SC Hematology
GA RY1VO
UT WOS:000632193100001
PM 33725381
DA 2024-04-28
ER

PT J
AU Leung, N
   Kumar, SK
   Glavey, SV
   Dispenzieri, A
   Lacy, MQ
   Buadi, FK
   Hayman, SR
   Dingli, D
   Kapoor, P
   Zeldenrust, SR
   Russell, SJ
   Lust, JA
   Hogan, WJ
   Rajkumar, SV
   Gastineau, DA
   Kourelis, TV
   Lin, Y
   Gonsalves, WI
   Go, RS
   Gertz, MA
AF Leung, Nelson
   Kumar, Shaji K.
   Glavey, Siobhan V.
   Dispenzieri, Angela
   Lacy, Martha Q.
   Buadi, Francis K.
   Hayman, Suzanne R.
   Dingli, David
   Kapoor, Prashant
   Zeldenrust, Steven R.
   Russell, Stephen J.
   Lust, John A.
   Hogan, William J.
   Rajkumar, S. Vincent
   Gastineau, Dennis A.
   Kourelis, Taxiarchis V.
   Lin, Yi
   Gonsalves, Wilson I.
   Go, Ronald S.
   Gertz, Morie A.
TI The impact of dialysis on the survival of patients with immunoglobulin
   light chain (AL) amyloidosis undergoing autologous stem cell
   transplantation
SO NEPHROLOGY DIALYSIS TRANSPLANTATION
LA English
DT Article
DE amyloidosis; creatinine; hypoalbuminemia; stem cell transplant
ID PRIMARY SYSTEMIC AMYLOIDOSIS; HIGH-DOSE MELPHALAN; BRAIN NATRIURETIC
   PEPTIDE; ACUTE-RENAL-FAILURE; MULTIPLE-MYELOMA; CARDIAC TROPONINS;
   STAGING SYSTEM; BLOOD; TRIAL; DEXAMETHASONE
AB Acute renal failure requiring dialysis is associated with high mortality during autologous stem cell transplantation (ASCT). This study examined the association between acute renal failure and mortality in immunoglobulin light chain (AL) amyloidosis during ASCT.
   Between 1996 and 2010, 408 ASCT patients were evaluated. Data were collected from electronic medical records.
   Dialysis was performed on 72 (17.6%) patients. Eight patients started dialysis > 30 days prior to ASCT (Group II), 36 started +/- 30 days after ASCT (Group III) and 28 initiated dialysis > 1 month after ASCT (Group IV). Patients who never dialyzed were assigned to Group I. There were no significant age or sex differences. Median overall survival (OS) had not been reached in Groups I and II but was 7.0 months in Group III and 48.5 months in Group IV (P < 0.001). Treatment-related mortality (TRM) was observed in 44.4% of the patients in Group III, 6-fold higher than the next highest group (P < 0.001). The most common causes of TRM were cardiac and sepsis. In the multivariate analysis, only hypoalbuminemia (< 2.5 g/dL, P < 0.001) and estimated glomerular filtration rate (eGFR) < 40 mL/min/1.73 m(2) (P < 0.001) were independently associated with starting dialysis within 30 days of ASCT.
   The study found significant differences in the OS depending on when the acute renal failure occurred. Patients who required dialysis within 30 days of ASCT had the highest rate of TRM. Screening with serum albumin and eGFR may reduce the risk.
C1 [Leung, Nelson; Kumar, Shaji K.; Dispenzieri, Angela; Lacy, Martha Q.; Buadi, Francis K.; Hayman, Suzanne R.; Dingli, David; Kapoor, Prashant; Zeldenrust, Steven R.; Russell, Stephen J.; Lust, John A.; Hogan, William J.; Rajkumar, S. Vincent; Gastineau, Dennis A.; Kourelis, Taxiarchis V.; Lin, Yi; Gonsalves, Wilson I.; Go, Ronald S.; Gertz, Morie A.] Mayo Clin, Div Hematol, Rochester, MN 55905 USA.
   [Leung, Nelson] Mayo Clin, Div Nephrol & Hypertens, Rochester, MN 55905 USA.
   [Glavey, Siobhan V.] Natl Univ Ireland, Dept Haematol, Galway, Ireland.
C3 Mayo Clinic; Mayo Clinic; Ollscoil na Gaillimhe-University of Galway
RP Leung, N (corresponding author), Mayo Clin, Div Hematol, Rochester, MN 55905 USA.; Leung, N (corresponding author), Mayo Clin, Div Nephrol & Hypertens, Rochester, MN 55905 USA.
EM leung.nelson@mayo.edu
RI Kumar, Shaji K/A-9853-2008; Lin, Yi/K-1510-2013; Gertz,
   Morie/K-2873-2019; Dingli, David/B-6355-2008; Rajkumar, S.
   Vincent/AAV-1834-2021
OI Rajkumar, S. Vincent/0000-0002-5862-1833; Lin, Yi/0000-0002-1556-6416;
   Russell, Stephen/0000-0002-0799-6432; Dispenzieri,
   Angela/0000-0001-8780-9512
FU JABBS Foundation; Predolin Foundation
FX We thank the JABBS Foundation, Predolin Foundation and Mr. and Mrs. Ted
   Kirshenbaum for their generous support.
CR Badros A, 2001, BRIT J HAEMATOL, V114, P822, DOI 10.1046/j.1365-2141.2001.03033.x
   Ballester OF, 1997, BONE MARROW TRANSPL, V20, P653, DOI 10.1038/sj.bmt.1700950
   Casserly LF, 2003, KIDNEY INT, V63, P1051, DOI 10.1046/j.1523-1755.2003.00813.x
   Comenzo RL, 2009, BLOOD, V114, P3147, DOI 10.1182/blood-2009-04-202879
   Dhodapkar MV, 2004, BLOOD, V104, P3520, DOI 10.1182/blood-2004-05-1924
   Dispenzieri A, 2004, BLOOD, V104, P1881, DOI 10.1182/blood-2004-01-0390
   Dispenzieri A, 2004, J CLIN ONCOL, V22, P3751, DOI 10.1200/JCO.2004.03.029
   Dispenzieri A, 2013, BONE MARROW TRANSPL, V48, P1302, DOI 10.1038/bmt.2013.53
   Fadia A, 2003, KIDNEY INT, V63, P1868, DOI 10.1046/j.1523-1755.2003.00936.x
   Gertz MA, 2011, BONE MARROW TRANSPL, V46, P970, DOI 10.1038/bmt.2010.234
   Gertz MA, 2005, AM J HEMATOL, V79, P319, DOI 10.1002/ajh.20381
   Gertz MA, 2011, AM J HEMATOL, V86, P181, DOI 10.1002/ajh.21934
   Gertz MA, 2009, NEPHROL DIAL TRANSPL, V24, P3132, DOI 10.1093/ndt/gfp201
   Hahn T, 2003, BONE MARROW TRANSPL, V32, P405, DOI 10.1038/sj.bmt.1704144
   Jaccard A, 2007, NEW ENGL J MED, V357, P1083, DOI 10.1056/NEJMoa070484
   Kyle RA, 1997, NEW ENGL J MED, V336, P1202, DOI 10.1056/NEJM199704243361702
   KYLE RA, 1995, SEMIN HEMATOL, V32, P45
   Leung N, 2005, AM J KIDNEY DIS, V45, P102, DOI 10.1053/j.ajkd.2004.09.015
   Levey AS, 2009, ANN INTERN MED, V150, P604, DOI 10.7326/0003-4819-150-9-200905050-00006
   Merlini G, 2003, NEW ENGL J MED, V349, P583, DOI 10.1056/NEJMra023144
   Moreau P, 1998, BRIT J HAEMATOL, V101, P766, DOI 10.1046/j.1365-2141.1998.00772.x
   Palladini G, 2003, CIRCULATION, V107, P2440, DOI 10.1161/01.CIR.0000068314.02595.B2
   Palladini G, 2014, BLOOD, V124, P2325, DOI 10.1182/blood-2014-04-570010
   Parikh CR, 2006, KIDNEY INT, V69, P430, DOI 10.1038/sj.ki.5000055
   Skinner M, 1996, AM J MED, V100, P290, DOI 10.1016/S0002-9343(97)89487-9
   Skinner M, 2004, ANN INTERN MED, V140, P85, DOI 10.7326/0003-4819-140-2-200401200-00008
   Cibeira MT, 2011, BLOOD, V118, P4346, DOI 10.1182/blood-2011-01-330738
   Vrana JA, 2009, BLOOD, V114, P4957, DOI 10.1182/blood-2009-07-230722
NR 28
TC 5
Z9 5
U1 0
U2 0
PU OXFORD UNIV PRESS
PI OXFORD
PA GREAT CLARENDON ST, OXFORD OX2 6DP, ENGLAND
SN 0931-0509
EI 1460-2385
J9 NEPHROL DIAL TRANSPL
JI Nephrol. Dial. Transplant.
PD AUG
PY 2016
VL 31
IS 8
BP 1284
EP 1289
DI 10.1093/ndt/gfv328
PG 6
WC Transplantation; Urology & Nephrology
WE Science Citation Index Expanded (SCI-EXPANDED)
SC Transplantation; Urology & Nephrology
GA DV9TQ
UT WOS:000383285500018
PM 26627634
OA Bronze
DA 2024-04-28
ER

PT J
AU Pinney, JH
   Lachmann, HJ
   Sattianayagam, PT
   Gibbs, SDJ
   Wechalekar, AD
   Venner, CP
   Whelan, CJ
   Gilbertson, JA
   Rowczenio, D
   Hawkins, PN
   Gillmore, JD
AF Pinney, J. H.
   Lachmann, H. J.
   Sattianayagam, P. T.
   Gibbs, S. D. J.
   Wechalekar, A. D.
   Venner, C. P.
   Whelan, C. J.
   Gilbertson, J. A.
   Rowczenio, D.
   Hawkins, P. N.
   Gillmore, J. D.
TI Renal Transplantation in Systemic Amyloidosis - Importance of Amyloid
   Fibril Type and Precursor Protein Abundance
SO AMERICAN JOURNAL OF TRANSPLANTATION
LA English
DT Article
DE Amyloidosis; clone; survival; precursor protein; serum amyloid A protein
ID P COMPONENT SCINTIGRAPHY; HEPATORENAL TRANSPLANTATION; HEREDITARY
   FIBRINOGEN; CHAIN AMYLOIDOSIS; SERUM; SURVIVAL; DIAGNOSIS; AL;
   SECONDARY; INSIGHTS
AB Renal transplantation remains contentious in patients with systemic amyloidosis due to the risk of graft loss from recurrent amyloid and progressive disease. Outcomes were sought among all patients attending the UK National Amyloidosis Centre who received a renal transplant (RTx) between January 1978 and May 2011. A total of 111 RTx were performed in 104 patients. Eighty-nine percent of patients with end-stage renal disease (ESRD) due to hereditary lysozyme and apolipoprotein A-I amyloidosis received a RTx. Outcomes following RTx were generally excellent in these diseases, reflecting their slow natural history; median graft survival was 13.1years. Only 20% of patients with ESRD due to AA, AL and fibrinogen amyloidosis received a RTx. Median graft survival was 10.3, 5.8 and 7.3years in these diseases respectively, and outcomes were influenced by fibril precursor protein supply. Patient survival in AL amyloidosis was 8.9years among those who had achieved at least a partial clonal response compared to 5.2years among those who had no response (p= 0.02). Post-RTx chemotherapy was administered successfully to four AL patients. RTx outcome is influenced by amyloid type. Suppression of the fibril precursor protein is desirable in the amyloidoses that have a rapid natural history.
C1 [Pinney, J. H.; Lachmann, H. J.; Sattianayagam, P. T.; Gibbs, S. D. J.; Wechalekar, A. D.; Venner, C. P.; Whelan, C. J.; Gilbertson, J. A.; Rowczenio, D.; Hawkins, P. N.; Gillmore, J. D.] UCL, Sch Med, UK Natl Amyloidosis Ctr, London, England.
   [Pinney, J. H.; Lachmann, H. J.; Gillmore, J. D.] UCL, Sch Med, UCL Ctr Nephrol, London W1N 8AA, England.
C3 University of London; University College London; UCL Medical School;
   University of London; University College London; UCL Medical School
RP Pinney, JH (corresponding author), UCL, Sch Med, UK Natl Amyloidosis Ctr, Royal Free Campus, London, England.
EM j.pinney@ucl.ac.uk
RI Hawkins, Philip/JVO-1941-2024; Gibbs, Simon/K-4974-2019
OI Hawkins, Philip/0000-0002-6983-9598; Lachmann, Helen/0000-0001-8378-2498
CR Benson MD, 2005, AMYLOID, V12, P75, DOI 10.1080/13506120500106925
   Benson MD, 2008, KIDNEY INT, V74, P218, DOI 10.1038/ki.2008.152
   Dember LM, 2006, J AM SOC NEPHROL, V17, P3458, DOI 10.1681/ASN.2006050460
   Dispenzieri A, 2004, BLOOD, V104, P1881, DOI 10.1182/blood-2004-01-0390
   Emiroglu R, 2005, TRANSPL P, V37, P2967, DOI 10.1016/j.transproceed.2005.07.010
   Gertz MA, 2005, AM J HEMATOL, V79, P319, DOI 10.1002/ajh.20381
   Gillmore JD, 2006, AM J TRANSPLANT, V6, P2342, DOI 10.1111/j.1600-6143.2006.01507.x
   Gillmore JD, 2000, NUCL MED COMMUN, V21, P735, DOI 10.1097/00006231-200008000-00006
   Gillmore JD, 1999, AMYLOID AND AMYLOIDOSIS 1998, P336
   Gillmore JD, 2001, LANCET, V358, P24, DOI 10.1016/S0140-6736(00)05252-1
   Gillmore JD, 2001, TRANSPLANTATION, V71, P986, DOI 10.1097/00007890-200104150-00026
   Gillmore JD, 2000, QJM-INT J MED, V93, P269, DOI 10.1093/qjmed/93.5.269
   Gillmore JD, 2009, J AM SOC NEPHROL, V20, P444, DOI 10.1681/ASN.2008060614
   Hawkins PN, 2002, CURR OPIN NEPHROL HY, V11, P649, DOI 10.1097/00041552-200211000-00013
   Kofman T, 2011, AM J TRANSPLANT, V11, P2423, DOI 10.1111/j.1600-6143.2011.03620.x
   Kumar SK, 2011, MAYO CLIN PROC, V86, P12, DOI 10.4065/mcp.2010.0480
   KYLE RA, 1986, BLOOD, V68, P220
   Lachmann HJ, 2007, NEW ENGL J MED, V356, P2361, DOI 10.1056/NEJMoa070265
   Lachmann HJ, 2003, BRIT J HAEMATOL, V122, P78, DOI 10.1046/j.1365-2141.2003.04433.x
   Lovat LB, 1998, GUT, V42, P727, DOI 10.1136/gut.42.5.727
   Nakamura T, 2010, CLIN RHEUMATOL, V29, P1395, DOI 10.1007/s10067-010-1469-4
   PASTERNACK A, 1986, TRANSPLANTATION, V42, P598, DOI 10.1097/00007890-198612000-00005
   Pepys MB, 2006, ANNU REV MED, V57, P223, DOI 10.1146/annurev.med.57.121304.131243
   Pinney JH, 2011, J CLIN ONCOL, V29, P674, DOI 10.1200/JCO.2010.30.5235
   PUCHTLER H, 1962, J HISTOCHEM CYTOCHEM, V10, P355, DOI 10.1177/10.3.355
   Sattianayagam PT, 2011, J INTERN MED
   SCHMIDT P, 1977, WIEN KLIN WOCHENSCHR, V89, P238
   Sherif AM, 2003, AM J KIDNEY DIS, V42, P370, DOI 10.1016/S0272-6386(03)00676-0
   Stangou AJ, 2010, BLOOD, V115, P2998, DOI 10.1182/blood-2009-06-223792
   TALMUD P, 1991, ATHEROSCLEROSIS, V89, P137, DOI 10.1016/0021-9150(91)90053-6
   Tanaka F, 2003, CLIN EXP RHEUMATOL, V21, P343
   Tennent GA, 2007, BLOOD, V109, P1971, DOI 10.1182/blood-2006-08-040956
   Westermark P, 1999, AMYLOID, V6, P151, DOI 10.3109/13506129909007319
NR 33
TC 57
Z9 61
U1 0
U2 4
PU WILEY
PI HOBOKEN
PA 111 RIVER ST, HOBOKEN 07030-5774, NJ USA
SN 1600-6135
EI 1600-6143
J9 AM J TRANSPLANT
JI Am. J. Transplant.
PD FEB
PY 2013
VL 13
IS 2
BP 433
EP 441
DI 10.1111/j.1600-6143.2012.04326.x
PG 9
WC Surgery; Transplantation
WE Science Citation Index Expanded (SCI-EXPANDED)
SC Surgery; Transplantation
GA 079LE
UT WOS:000314171100027
PM 23167457
OA hybrid
DA 2024-04-28
ER

PT J
AU Ho, M
   Zanwar, S
   Buadi, FK
   Ailawadhi, S
   Larsen, J
   Bergsagel, L
   Binder, M
   Chanan-Khan, A
   Dingli, D
   Dispenzieri, A
   Fonseca, R
   Gertz, MA
   Gonsalves, W
   Go, RS
   Hayman, S
   Kapoor, P
   Kourelis, T
   Lacy, MQ
   Leung, N
   Lin, Y
   Muchtar, E
   Roy, V
   Sher, T
   Warsame, R
   Fonder, A
   Hobbs, M
   Hwa, YL
   Kyle, RA
   Rajkumar, SV
   Kumar, S
AF Ho, Matthew
   Zanwar, Saurabh
   Buadi, Francis K.
   Ailawadhi, Sikander
   Larsen, Jeremy
   Bergsagel, Leif
   Binder, Moritz
   Chanan-Khan, Asher
   Dingli, David
   Dispenzieri, Angela
   Fonseca, Rafael
   Gertz, Morie A.
   Gonsalves, Wilson
   Go, Ronald S.
   Hayman, Suzanne
   Kapoor, Prashant
   Kourelis, Taxiarchis
   Lacy, Martha Q.
   Leung, Nelson
   Lin, Yi
   Muchtar, Eli
   Roy, Vivek
   Sher, Taimur
   Warsame, Rahma
   Fonder, Amie
   Hobbs, Miriam
   Hwa, Yi L.
   Kyle, Robert A.
   Rajkumar, S. Vincent
   Kumar, Shaji
TI Risk factors for severe infection and mortality In patients with
   COVID-19 in patients with multiple myeloma and AL amyloidosis
SO AMERICAN JOURNAL OF HEMATOLOGY
LA English
DT Article
AB Patients with multiple myeloma (MM) have a lower efficacy from COVID-19 vaccination and a high rate of mortality from COVID-19 in hospitalized patients. However, the overall rate and severity of COVID-19 infection in all settings (including non-hospitalized patients) and the independent impact of plasma cell-directed therapies on outcomes needs further study. We reviewed the medical records of 9225 patients with MM or AL amyloidosis (AL) seen at Mayo Clinic Rochester, Arizona, and Florida between 12/01/2019 and 8/31/2021 and identified 187 patients with a COVID-19 infection (n = 174 MM, n = 13 AL). The infection rate in our cohort was relatively low at 2% but one-fourth of the COVID-19 infections were severe. Nineteen (10%) patients required intensive care unit (ICU) admission and 5 (3%) patients required mechanical ventilation. The mortality rate among hospitalized patients with COVID-19 was 22% (16/72 patients). Among patients that were fully vaccinated at the time of infection (n = 12), two (17%) developed severe COVID-19 infection, without any COVID-related death. On multivariable analysis, treatment with CD38 antibody within 6 months of COVID-19 infection [Risk ratio (RR) 3.6 (95% CI: 1.2, 10.5), p = .02], cardiac [RR 4.1 (95% CI: 1.3, 12.4), p = .014] or pulmonary comorbidities [RR 3.6 (95% CI 1.1, 11.6); p = .029] were independent predictors for ICU admission. Cardiac comorbidity [RR 2.6 (95% CI: 1.1, 6.5), p = .038] was an independent predictor of mortality whereas MM/AL in remission was associated with lower mortality [RR 0.4 (95% CI: 0.2-0.8); p = .008].
C1 [Ho, Matthew] Mayo Clin, Dept Internal Med, Rochester, MN USA.
   [Zanwar, Saurabh; Buadi, Francis K.; Binder, Moritz; Dingli, David; Dispenzieri, Angela; Gertz, Morie A.; Gonsalves, Wilson; Go, Ronald S.; Hayman, Suzanne; Kapoor, Prashant; Kourelis, Taxiarchis; Lacy, Martha Q.; Leung, Nelson; Lin, Yi; Muchtar, Eli; Warsame, Rahma; Fonder, Amie; Hobbs, Miriam; Hwa, Yi L.; Kyle, Robert A.; Rajkumar, S. Vincent; Kumar, Shaji] Mayo Clin, Div Hematol, Dept Internal Med, 200 1st St SW, Rochester, MN 55905 USA.
   [Ailawadhi, Sikander; Chanan-Khan, Asher; Fonseca, Rafael; Roy, Vivek; Sher, Taimur] Mayo Clin, Div Hematol, Jacksonville, FL 32224 USA.
   [Larsen, Jeremy; Bergsagel, Leif] Mayo Clin, Div Hematol, Scottsdale, AZ USA.
C3 Mayo Clinic; Mayo Clinic; Mayo Clinic; Mayo Clinic; Mayo Clinic Phoenix
RP Kumar, S (corresponding author), Mayo Clin, Div Hematol, Dept Internal Med, 200 1st St SW, Rochester, MN 55905 USA.
EM kumar.shaji@mayo.edu
RI Gertz, Morie/K-2873-2019; Binder, Moritz/D-3279-2016; Rajkumar, S.
   Vincent/AAV-1834-2021
OI Binder, Moritz/0000-0001-9014-9658; Rajkumar, S.
   Vincent/0000-0002-5862-1833; Ho, Matthew/0000-0001-7937-1557; ailawadhi,
   sikander/0000-0002-8377-8111
CR [Anonymous], 2021, Coronavirus Disease 2019 (COVID-19)
   [Anonymous], COVID data tracker
   Baden LR, 2021, NEW ENGL J MED, V384, P403, DOI 10.1056/NEJMoa2035389
   Beigel JH, 2020, NEW ENGL J MED, V383, P1813, DOI 10.1056/NEJMoa2007764
   Berlin DA, 2020, NEW ENGL J MED, V383, P2451, DOI 10.1056/NEJMcp2009575
   Bernal AJ, 2022, NEW ENGL J MED, V386, P509, DOI 10.1056/NEJMoa2116044
   Bin Lee ARY, 2022, BMJ-BRIT MED J, V376, DOI 10.1136/bmj-2021-068632
   Bruxvoort KJ, 2021, BMJ-BRIT MED J, V375, DOI 10.1136/bmj-2021-068848
   Chari A, 2020, BLOOD, V136, P3033, DOI 10.1182/blood.2020008150
   Cook G, 2020, BRIT J HAEMATOL, V190, pE83, DOI 10.1111/bjh.16874
   Engelhardt M, 2020, HAEMATOLOGICA, V105, P2872, DOI 10.3324/haematol.2020.262758
   Eyre DW, 2021, CLIN MICROBIOL INFEC, V27, DOI 10.1016/j.cmi.2021.05.041
   Frerichs KA, 2020, HAEMATOLOGICA, V105, pE302, DOI 10.3324/haematol.2019.231860
   Hammond J, 2022, NEW ENGL J MED, V386, P1397, DOI 10.1056/NEJMoa2118542
   Ho M, 2020, LEUKEMIA, V34, P3111, DOI 10.1038/s41375-020-01051-x
   Hultcrantz M, 2020, BLOOD CANCER DISCOV, V1, P234, DOI [10.1158/2643-3230.BCD-20-0102, 10.1101/2020.06.09.20126516]
   Liu YC, 2020, BIOMED J, V43, P328, DOI 10.1016/j.bj.2020.04.007
   Ludwig H, 2021, LANCET HAEMATOL, V8, pE934, DOI 10.1016/S2352-3026(21)00278-7
   Martínez-López J, 2020, BLOOD CANCER J, V10, DOI 10.1038/s41408-020-00372-5
   Mohammed I, 2022, HUM VACC IMMUNOTHER, V18, DOI 10.1080/21645515.2022.2027160
   Polack FP, 2020, NEW ENGL J MED, V383, P2603, DOI 10.1056/NEJMoa2034577
   Terpos E, 2022, JAMA ONCOL, V8, P201, DOI 10.1001/jamaoncol.2021.5942
   Terpos E, 2021, BLOOD CANCER J, V11, DOI 10.1038/s41408-021-00530-3
   Wang B, 2020, J HEMATOL ONCOL, V13, DOI 10.1186/s13045-020-00934-x
NR 24
TC 13
Z9 13
U1 0
U2 2
PU WILEY
PI HOBOKEN
PA 111 RIVER ST, HOBOKEN 07030-5774, NJ USA
SN 0361-8609
EI 1096-8652
J9 AM J HEMATOL
JI Am. J. Hematol.
PD JAN
PY 2023
VL 98
IS 1
BP 49
EP 55
DI 10.1002/ajh.26762
EA OCT 2022
PG 7
WC Hematology
WE Science Citation Index Expanded (SCI-EXPANDED)
SC Hematology
GA 8R4OD
UT WOS:000871420600001
PM 36226510
OA Green Published
DA 2024-04-28
ER

PT J
AU Aquaro, GD
   Pugliese, NR
   Perfetto, F
   Cappelli, F
   Barison, A
   Masci, PG
   Passino, C
   Emdin, M
AF Aquaro, Giovanni Donato
   Pugliese, Nicola Riccardo
   Perfetto, Federico
   Cappelli, Francesco
   Barison, Andrea
   Masci, Pier Giorgio
   Passino, Claudio
   Emdin, Michele
TI Myocardial signal intensity decay after gadolinium injection: a fast and
   effective method for the diagnosis of cardiac amyloidosis
SO INTERNATIONAL JOURNAL OF CARDIOVASCULAR IMAGING
LA English
DT Article
DE Cardiac amyloidosis; Cardiac magnetic resonance; Late gadolinium
   enhancement
ID CARDIOVASCULAR MAGNETIC-RESONANCE; DIASTOLIC FUNCTION; AL AMYLOIDOSIS;
   QUANTIFICATION; VALIDATION; FIBROSIS; SHMOLLI; T-1; T1
AB Late Gadolinium Enhancement (LGE) pattern of cardiac amyloidosis (CA) at cardiac magnetic resonance (CMR) examination is absent in approximately 30 % of patients. We tested whether the evaluation of myocardial gadolinium signal intensity (SI) decay (SID) has a higher diagnostic accuracy for CA. CMR was performed in 59 patients with systemic AL amyloidosis (36 males, 69 +/- A 10 years, mean +/- A SD), and 20 age/sex-matched healthy controls. LGE images were acquired every minute up to 8 min after gadolinium injection (time of inversion 250 ms). SI regions of interest were plotted in SI/time curves for endocardial (Endo) and epicardial layer of interventricular septum, cavity, and skeletal muscle as reference. SID (a negative exponential function described by the parameter T-SID) was expressed as number of heart beats (HB) from each ROI. The typical LGE pattern for CA was detected in 42 patients (Ty-LGE), while 17 showed either absent LGE or an atypical pattern (ATy-LGE). A definite CA diagnosis was confirmed in all Ty-LGE patients and in 10/17 ATy-LGE patients. At ROC analysis Endo-T-SID was the most accurate parameter to distinguish Ty-LGE and ATy-LGE patients from controls. A 269 HB threshold (mean + 2 SD Endo-T-SID measured in controls) identified 51/52 patients with definite CA diagnosis, with 98 % sensitivity, 93 % specificity, and 96 % diagnostic accuracy. A direct relation was found between the extracellular volume and Endo-T-SID in CA patients (r 0.72, 95 % CI 0.37-089, p < 0.001). the analysis of myocardial SID after gadolinium injection improves the accuracy of CMR for CA diagnosis.
C1 [Aquaro, Giovanni Donato; Masci, Pier Giorgio; Emdin, Michele] Fdn G Monasterio CNR Reg Toscana, I-56124 Pisa, Italy.
   [Pugliese, Nicola Riccardo; Barison, Andrea; Passino, Claudio; Emdin, Michele] Cardiothorac & Vasc Dept, Pisa, Italy.
   [Perfetto, Federico; Cappelli, Francesco] AOU Careggi Firenze, Reg Amyloid Ctr, Florence, Italy.
C3 University of Florence; Azienda Ospedaliero Universitaria Careggi
RP Aquaro, GD (corresponding author), Fdn G Monasterio CNR Reg Toscana, Via Moruzzi 1, I-56124 Pisa, Italy.
EM aquaro@ftgm.it
RI Pugliese, Nicola Riccardo/J-9295-2019; cappelli,
   Francesco/AAJ-1725-2020; Barison, Andrea/J-3609-2016; aquaro, giovanni
   donato/AAB-8978-2019; Cappelli, Francesco/D-8596-2018
OI Pugliese, Nicola Riccardo/0000-0002-5473-227X; cappelli,
   Francesco/0000-0002-1622-0732; Barison, Andrea/0000-0001-9042-340X;
   Cappelli, Francesco/0000-0002-1622-0732; PASSINO,
   Claudio/0000-0002-0723-4753; aquaro, giovanni
   donato/0000-0003-0915-915X; Masci, Pier Giorgio/0000-0001-5196-9530
CR Aquaro GD, 2011, J CARD FAIL, V17, P384, DOI 10.1016/j.cardfail.2011.01.006
   Banypersad SM, 2013, CIRC-CARDIOVASC IMAG, V6, P34, DOI 10.1161/CIRCIMAGING.112.978627
   Falk RH, 2005, CIRCULATION, V112, P2047, DOI 10.1161/CIRCULATIONAHA.104.489187
   Flett AS, 2010, CIRCULATION, V122, P138, DOI 10.1161/CIRCULATIONAHA.109.930636
   Fontana M, 2012, J CARDIOVASC MAGN R, V14, DOI 10.1186/1532-429X-14-88
   Gertz MA, 2005, AM J HEMATOL, V79, P319, DOI 10.1002/ajh.20381
   Iles L, 2008, J AM COLL CARDIOL, V52, P1574, DOI 10.1016/j.jacc.2008.06.049
   Maceira AM, 2006, J CARDIOVASC MAGN R, V8, P417, DOI 10.1080/10976640600572889
   Maceira AM, 2006, EUR HEART J, V27, P2879, DOI 10.1093/eurheartj/ehl336
   Maceira AM, 2008, J CARDIOVASC MAGN R, V10, DOI 10.1186/1532-429X-10-54
   Maceira AM, 2005, CIRCULATION, V111, P186, DOI 10.1161/01.CIR.0000152819.97857.9D
   Milanesi M, 2013, J MAGN RESON IMAGING, V37, P109, DOI 10.1002/jmri.23807
   Perugini E, 2006, HEART, V92, P343, DOI 10.1136/hrt.2005.061911
   Piechnik SK, 2010, J CARDIOVASC MAGN R, V12, DOI 10.1186/1532-429X-12-69
   Ruberg FL, 2009, AM J CARDIOL, V103, P544, DOI 10.1016/j.amjcard.2008.09.105
   Sanchorawala V, 2006, CLIN J AM SOC NEPHRO, V1, P1331, DOI 10.2215/CJN.02740806
   SECHTEM U, 1987, CARDIOVASC INTER RAD, V10, P365, DOI 10.1007/BF02577347
   Sharma P, 2006, J MAGN RESON IMAGING, V23, P323, DOI 10.1002/jmri.20504
   Tofts PS, 1999, J MAGN RESON IMAGING, V10, P223, DOI 10.1002/(SICI)1522-2586(199909)10:3<223::AID-JMRI2>3.0.CO;2-S
   Vogelsberg H, 2008, J AM COLL CARDIOL, V51, P1022, DOI 10.1016/j.jacc.2007.10.049
NR 20
TC 22
Z9 22
U1 0
U2 3
PU SPRINGER
PI DORDRECHT
PA VAN GODEWIJCKSTRAAT 30, 3311 GZ DORDRECHT, NETHERLANDS
SN 1569-5794
EI 1573-0743
J9 INT J CARDIOVAS IMAG
JI Int. J. Cardiovasc. Imaging
PD AUG
PY 2014
VL 30
IS 6
BP 1105
EP 1115
DI 10.1007/s10554-014-0436-6
PG 11
WC Cardiac & Cardiovascular Systems; Radiology, Nuclear Medicine & Medical
   Imaging
WE Science Citation Index Expanded (SCI-EXPANDED)
SC Cardiovascular System & Cardiology; Radiology, Nuclear Medicine &
   Medical Imaging
GA AM5LV
UT WOS:000339901400015
PM 24789582
DA 2024-04-28
ER

PT J
AU Kettwich, LG
   Sibbitt, WL
   Emil, NS
   Ashraf, U
   Sanchez-Goettler, L
   Thariani, Y
   Bankhurst, AD
AF Kettwich, Lawrence G.
   Sibbitt, Wilmer L., Jr.
   Emil, N. Suzanne
   Ashraf, Usman
   Sanchez-Goettler, Leslie
   Thariani, Yumna
   Bankhurst, Arthur D.
TI New device technologies for subcutaneous fat biopsy
SO AMYLOID-JOURNAL OF PROTEIN FOLDING DISORDERS
LA English
DT Article
DE Adipose; amyloidosis; biopsy; fat; fine needle aspiration; needle
ID FINE-NEEDLE-ASPIRATION; RECIPROCATING PROCEDURE DEVICE; RANDOMIZED
   CONTROLLED-TRIAL; SYSTEMIC AMYLOIDOSIS; SAFETY TECHNOLOGIES;
   ADIPOSE-TISSUE; SYRINGE; SIZE; SCLEROTHERAPY; PERFORMANCE
AB Purpose: Subcutaneous fat biopsy is useful for the evaluation of amyloidosis, environmental contaminants, lipid metabolism, genetic studies and diabetes research. The present study examined new technologies for fat biopsy. Methods: Subcutaneous fat biopsy in 10 high-risk individuals was randomized to (i) a 10 ml reciprocating procedure device (RPD) mechanical syringe or (ii) a 60 ml vacuum syringe. Outcome measures included pain by the 10 cm Visual Analogue Pain Scale (VAS), adequacy of biopsied tissue, complications and diagnosis. The operator's ability to control syringes was quantitatively measured by the linear displacement method. Results: Both syringes permitted facile aspiration of subcutaneous fat with adequate sample without complications. The mechanical and the vacuum syringes enhanced control of the needle compared to conventional syringes, reducing unintended forward penetration by 75% (3.6 +/- 0.5 mm) and 87% (12.0 +/- 1.4 mm), respectively (p < 0.0001). Free adipose cells were obtained in abundance as well as columnar biopsies containing intact blood vessels and connective tissue septa permitting precise microhistological examination. One case of primary AL amyloidosis (kappa light chain disease) was diagnosed in each group. Conclusions: Subcutaneous fat biopsy by needle aspiration can be facilely achieved with new aspiration syringe technologies with improved needle control and enhanced patient safety.
C1 [Sibbitt, Wilmer L., Jr.; Emil, N. Suzanne; Ashraf, Usman; Sanchez-Goettler, Leslie; Thariani, Yumna; Bankhurst, Arthur D.] Univ New Mexico, Hlth Sci Ctr, Div Rheumatol, Dept Internal Med, Albuquerque, NM 87131 USA.
   [Kettwich, Lawrence G.] Univ New Mexico, Hlth Sci Ctr, Sch Med, Albuquerque, NM 87131 USA.
C3 University of New Mexico; University of New Mexico's Health Sciences
   Center; University of New Mexico; University of New Mexico's Health
   Sciences Center
RP Sibbitt, WL (corresponding author), Univ New Mexico, Hlth Sci Ctr, Div Rheumatol, Dept Internal Med, MSC 10 5550 5th FL ACC, Albuquerque, NM 87131 USA.
EM wsibbitt@salud.unm.edu
RI Sibbitt, Wilmer/AAI-7746-2020
OI Sibbitt, Wilmer/0000-0001-5872-160X
FU US National Institutes of Health [RO1 HLO77422-01-A3]; Public Health
   Service and Arthritis Foundation
FX Drs. Kettwich, Bankhurst, Emil, Sanchez-Goettler, Thariani and Ashraf
   have nothing to declare. Dr. W. Sibbitt is funded by Research Grant RO1
   HLO77422-01-A3 from the US National Institutes of Health, and grants
   from the Public Health Service and Arthritis Foundation. Dr. Sibbitt is
   a full-time professor at and an employee of the University of New
   Mexico. Dr. W. Sibbitt also is an expert consultant for Intelligence
   Management Solutions, Inc., Ferring Pharmaceuticals, Inc., AVANCA
   Medical Devices, Inc; Avasca, Inc. and MediTech Duopross, Inc. Dr.
   Sibbitt holds stock in Apple Inc., Celgene Corp, Inc., Avanca, Inc.,
   Avasca, Inc., Sun Microsystems, Inc., Symantec Corp. and Java, Inc. In
   2009, Abbott Vascular, Inc. acquired four patents invented by Dr. W.
   Sibbitt, but these patents are not relevant to the present research.
CR ANDRIOLE JG, 1983, RADIOLOGY, V148, P659, DOI 10.1148/radiology.148.3.6878680
   BASTARD JP, 1994, JPEN-PARENTER ENTER, V18, P466, DOI 10.1177/0148607194018005466
   Battagliarin G, 2009, ULTRASOUND OBST GYN, V33, P169, DOI 10.1002/uog.6216
   BHACHU HS, 1983, ANAESTHESIA, V38, P875, DOI 10.1111/j.1365-2044.1983.tb12254.x
   Calda P, 2009, AM J OBSTET GYNECOL, V201, DOI 10.1016/j.ajog.2009.06.023
   Cedidi CC, 2002, AESTHET PLAST SURG, V26, P20, DOI 10.1007/s0026601-0038-2
   DAUM SM, 1978, ENVIRON HEALTH PERSP, V23, P183, DOI 10.2307/3428759
   Diamantis A, 2009, FOLIA HISTOCHEM CYTO, V47, P191, DOI 10.2478/v10042-009-0027-x
   Draeger HT, 2006, ANN RHEUM DIS, V65, P1084, DOI 10.1136/ard.2005.045781
   Freitas Júnior Ruffo, 2005, Sao Paulo Med. J., V123, P271, DOI 10.1590/S1516-31802005000600004
   GAZELLE GS, 1991, CARDIOVASC INTER RAD, V14, P13, DOI 10.1007/BF02635525
   Gerstein NS, 2009, J CLIN ANESTH, V21, P363, DOI 10.1016/j.jclinane.2008.09.010
   Grillo A, 2006, ENDOSCOPY, V38, pE56, DOI 10.1055/s-2006-944702
   Hazenberg BPC, 2007, AMYLOID, V14, P133, DOI 10.1080/13506120701260224
   Hazenberg BPC, 2004, NETH J MED, V62, P121
   Hazenberg BPC, FAT ASPIRATION PROCE
   HIRSCH J, 1960, AM J CLIN NUTR, V8, P499, DOI 10.1093/ajcn/8.4.499
   HOPPER KD, 1992, RADIOLOGY, V185, P819, DOI 10.1148/radiology.185.3.1438769
   Kahveci R, 2009, J PLAST RECONSTR AES, V62, pE604, DOI 10.1016/j.bjps.2008.11.063
   KREULA J, 1990, INVEST RADIOL, V25, P1175, DOI 10.1097/00004424-199011000-00005
   MALBERGER E, 1984, AM J GASTROENTEROL, V79, P458
   Michael AA, 2009, JCR-J CLIN RHEUMATOL, V15, P56, DOI 10.1097/RHU.0b013e31819c1fc4
   Miller M D, 1993, Fam Pract Res J, V13, P15
   Moorjani GR, 2008, J RHEUMATOL, V35, P1124
   Mundi MS, 2010, J CLIN ENDOCR METAB, V95, P67, DOI 10.1210/jc.2009-1353
   Nunez SE, 2008, J EMERG MED, V35, P119, DOI 10.1016/j.jemermed.2007.08.060
   Orbach D, 2004, CONTRACEPTION, V69, P171, DOI 10.1016/j.contraception.2003.09.018
   Patten LC, 2005, J TRAUMA, V59, P473, DOI 10.1097/01.TA.0000068991.11522.2E
   Sibbitt RR, 2009, J LARYNGOL OTOL, V123, P343, DOI 10.1017/S0022215108003551
   Sibbitt RR, 2008, VASC ENDOVASC SURG, V42, P446, DOI 10.1177/1538574408318479
   Sibbitt RR, 2006, J VASC INTERV RADIOL, V17, P1657, DOI 10.1097/01.RVI.0000236837.47302.8E
   Sibbitt RR, 2008, OTOLARYNG HEAD NECK, V139, P307, DOI 10.1016/j.otohns.2008.04.003
   Sibbitt RR, 2009, ARCH GYNECOL OBSTET, V279, P285, DOI 10.1007/s00404-008-0710-8
   Sibbitt WL, 2009, J RHEUMATOL, V36, P1892, DOI 10.3899/jrheum.090013
   Sibbitt WL, 2006, J RHEUMATOL, V33, P771
   [U.S. Department of Health & Human Services Centers for Medicare & Medicaide Services], CTRS MED MED SERV PH
   van Gameren II, 2010, ARTHRIT CARE RES, V62, P296, DOI 10.1002/acr.20101
   WESTERMARK P, 1979, ANN RHEUM DIS, V38, P68, DOI 10.1136/ard.38.1.68
   WESTERMARK P, 1971, ACTA MED SCAND, V190, P453
   Westermark P, 2006, ACTA HISTOCHEM, V108, P209, DOI 10.1016/j.acthis.2006.03.011
NR 40
TC 3
Z9 3
U1 0
U2 3
PU TAYLOR & FRANCIS LTD
PI ABINGDON
PA 2-4 PARK SQUARE, MILTON PARK, ABINGDON OR14 4RN, OXON, ENGLAND
SN 1350-6129
EI 1744-2818
J9 AMYLOID
JI Amyloid-J. Protein Fold. Disord.
PD JUN
PY 2012
VL 19
IS 2
BP 66
EP 73
DI 10.3109/13506129.2012.666508
PG 8
WC Biochemistry & Molecular Biology; Medicine, General & Internal;
   Medicine, Research & Experimental
WE Science Citation Index Expanded (SCI-EXPANDED)
SC Biochemistry & Molecular Biology; General & Internal Medicine; Research
   & Experimental Medicine
GA 948SB
UT WOS:000304521800002
PM 22452536
OA Green Accepted
DA 2024-04-28
ER

PT J
AU Min, KW
   Na, W
   Jang, SM
   Park, MH
AF Min, Kyueng-Whan
   Na, Woong
   Jang, Se Min
   Park, Moon Hyang
TI Prognostic associations of clinical and histopathological features in
   renal amyloidosis
SO POSTGRADUATE MEDICAL JOURNAL
LA English
DT Article
ID AA AMYLOIDOSIS; CLUSTER-ANALYSIS; AL AMYLOIDOSIS; KIDNEY-DISEASE;
   INVOLVEMENT
AB Aim This retrospective study was conducted to assess the relationship between renal functional parameters and histolopathological findings in patients with renal amyloidosis.
   Methods A total of 40 patients with biopsy-proven renal amyloidosis, which was diagnosed at the Department of Pathology, Hanyang University Hospital, between 1986 and 2010, were investigated. Renal biopsy specimens were evaluated in various histochemical and immunohistochemical stains using light, immunofluorescence and electron microscopes, and renal function was determined by estimated glomerular filtration rate (eGFR) (ml/min/1.73 m(2)) using the method proposed by the Modification of Diet in Renal Disease study. Glomerular amyloid deposits were classified into four groups: none, mild, segmental and diffuse types. The vascular, tubular and interstitial deposits were subdivided into the negative and positive groups.
   Results In simple regression analysis, 24-hour protein excretion, serum blood urea nitrogen and eGFR were found to significantly correlate with the increased extent of glomerular amyloid deposit. In multiple regression analysis, a decrease in eGFR was significantly associated with an increase in glomerular amyloid deposits (p = 0.024), but there was no significant correlation with an increase in 24-hour protein excretion and blood urea nitrogen (p = 0.119 and 0.184, respectively).
   Conclusion The results of this study demonstrate that the increased extent of glomerular amyloid deposits may be associated with the decline of GFR in patients with renal amyloidosis.
C1 [Min, Kyueng-Whan; Na, Woong; Jang, Se Min; Park, Moon Hyang] Hanyang Univ, Coll Med, Dept Pathol, Seoul 133792, South Korea.
C3 Hanyang University
RP Park, MH (corresponding author), Hanyang Univ, Coll Med, Dept Pathol, 15 Haengdang Dong, Seoul 133792, South Korea.
EM parkmh@hanyang.ac.kr
CR Bergesio F, 2007, NEPHROL DIAL TRANSPL, V22, P1608, DOI 10.1093/ndt/gfm041
   BOHLE A, 1993, PATHOL RES PRACT, V189, P316, DOI 10.1016/S0344-0338(11)80516-9
   Dember LM, 2006, J AM SOC NEPHROL, V17, P3458, DOI 10.1681/ASN.2006050460
   GODDARD IR, 1991, NEPHROL DIAL TRANSPL, V6, P592, DOI 10.1093/ndt/6.8.592
   GULATI PD, 1970, POSTGRAD MED J, V46, P137, DOI 10.1136/pgmj.46.533.137
   Hsu J Y, 1994, Zhonghua Yi Xue Za Zhi (Taipei), V54, P230
   Kyle RA, 1997, NEW ENGL J MED, V336, P1202, DOI 10.1056/NEJM199704243361702
   Lachmann HJ, 2007, NEW ENGL J MED, V356, P2361, DOI 10.1056/NEJMoa070265
   Levey AS, 2003, ANN INTERN MED, V139, P137, DOI 10.7326/0003-4819-139-2-200307150-00013
   Looi LM, 1997, HUM PATHOL, V28, P847
   Nishi S, 2008, CLIN EXP NEPHROL, V12, P93, DOI 10.1007/s10157-007-0008-3
   Osawa Yutaka, 2004, Clin Exp Nephrol, V8, P127
   Peng SW, 2005, AMYLOID, V12, P96, DOI 10.1080/13506120500107006
   Rajkumar SV, 2007, NEW ENGL J MED, V356, P2413, DOI 10.1056/NEJMe078027
   Rysavá R, 2007, KIDNEY BLOOD PRESS R, V30, P359, DOI 10.1159/000107980
   Sasatomi Y, 2001, NEPHRON, V87, P42, DOI 10.1159/000045883
   Sasatomi Y, 2007, INTERNAL MED, V46, P213, DOI 10.2169/internalmedicine.46.1690
   Satoskar AA, 2007, ARCH PATHOL LAB MED, V131, P917
   SHIIKI H, 1988, VIRCHOWS ARCH A, V412, P197, DOI 10.1007/BF00737143
   SIMMS RW, 1994, BAILLIERE CLIN RHEUM, V8, P627, DOI 10.1016/S0950-3579(05)80119-0
   SURIAN M, 1979, B I SIEROTER MILAN, V58, P158
   Verine J, 2007, HUM PATHOL, V38, P1798, DOI 10.1016/j.humpath.2007.04.013
NR 22
TC 3
Z9 3
U1 0
U2 3
PU B M J PUBLISHING GROUP
PI LONDON
PA BRITISH MED ASSOC HOUSE, TAVISTOCK SQUARE, LONDON WC1H 9JR, ENGLAND
SN 0032-5473
J9 POSTGRAD MED J
JI Postgrad. Med. J.
PD AUG
PY 2011
VL 87
IS 1030
BP 529
EP 534
DI 10.1136/pgmj.2010.110965
PG 6
WC Medicine, General & Internal
WE Science Citation Index Expanded (SCI-EXPANDED)
SC General & Internal Medicine
GA 796TZ
UT WOS:000293076800006
PM 21690257
DA 2024-04-28
ER

PT J
AU Caravaca-Fontán, F
   Gutiérrez, E
   Lillo, RD
   Praga, M
AF Caravaca-Fontan, Fernando
   Gutierrez, Eduardo
   Delgado Lillo, Ramon
   Praga, Manuel
TI Monoclonal gammopathies of renal significance
SO NEFROLOGIA
LA Spanish
DT Review
DE Chronic kidney disease; Glomerulonephritis; Monoclonal gammopathy of
   renal significance; Monoclonal protein
ID IMMUNOGLOBULIN DEPOSITION DISEASE; MEMBRANOUS-LIKE GLOMERULOPATHY;
   UNDETERMINED SIGNIFICANCE MGUS; STEM-CELL TRANSPLANTATION;
   HEMOLYTIC-UREMIC SYNDROME; MULTIPLE-MYELOMA PATIENTS; LIGHT-CHAIN
   AMYLOIDOSIS; ACUTE KIDNEY INJURY; PROLIFERATIVE GLOMERULONEPHRITIS;
   FIBRILLARY GLOMERULONEPHRITIS
AB The term monoclonal gammopathy of renal significance (MGRS) comprises a group of diseases pathogenetically characterised by proliferation of a B-cell or plasma cell clone that synthesises and secretes a monoclonal immunoglobulin or its components (light and/or heavy chains), that may deposit and cause glomerular, tubular, interstitial and/or vascular damage. The importance of differentiating the term MGRS from other monoclonal gammopathies lies in the fact that diagnostic and therapeutic procedures aimed at controlling monoclonal protein synthesis and secretion can be indicated, irrespective of the classic criteria based on malignant tumour expansion. Renal pathology associated with MGRS is highly heterogeneous, and therefore renal biopsy should be considered a key diagnostic tool. A precise diagnostic approach, however, must also identify the monoclonal protein in plasma and/or in urine, together with a complete haematological study in order to determine the nature and extension of cell clones. Recent advances in the understanding of these entities have resulted in significant improvements in clinical course and survival in several forms of MGRS, although more studies and clinical experience are needed in order to delineate more effective therapeutic strategies. In this review, we summarise the main clinical and pathological features of MGRS, highlighting the most appropriate diagnostic approach and current therapeutic options. (C) 2017 Sociedad Espafiola de Nefrologia. Published by Elsevier Espafia, S.L.U.
C1 [Caravaca-Fontan, Fernando; Gutierrez, Eduardo; Praga, Manuel] Hosp Univ 12 Octubre, Serv Nefrol, Madrid, Spain.
   [Delgado Lillo, Ramon] Hosp Ruber Juan Bravo, Serv Nefrol, Madrid, Spain.
C3 Hospital Universitario 12 de Octubre
RP Caravaca-Fontán, F (corresponding author), Hosp Univ 12 Octubre, Serv Nefrol, Madrid, Spain.
EM fcaravacaf@gmail.com
RI Caravaca-Fontan, Fernando/AFV-8428-2022; PRAGA, MANUEL/W-4091-2017
OI Caravaca-Fontan, Fernando/0000-0002-5830-9663; 
CR Al-Hussain T, 2015, ADV ANAT PATHOL, V22, P121, DOI 10.1097/PAP.0000000000000056
   ALEXANIAN R, 1990, ARCH INTERN MED, V150, P1693
   Ali A, 2016, AM J KIDNEY DIS, V67, P479, DOI 10.1053/j.ajkd.2015.10.020
   ALPERS CE, 1984, HUM PATHOL, V15, P444, DOI 10.1016/S0046-8177(84)80078-7
   ALPERS CE, 1985, HUM PATHOL, V16, P294, DOI 10.1016/S0046-8177(85)80017-4
   Alpers CE, 2008, J AM SOC NEPHROL, V19, P34, DOI 10.1681/ASN.2007070757
   Badros A, 2001, BRIT J HAEMATOL, V114, P822, DOI 10.1046/j.1365-2141.2001.03033.x
   Bancu I, 2015, TRANSPL P, V47, P2344, DOI 10.1016/j.transproceed.2015.08.023
   Bianchi G, 2009, BLOOD, V113, P3040, DOI 10.1182/blood-2008-08-172734
   Bladé J, 2008, LEUKEMIA, V22, P1651, DOI 10.1038/leu.2008.203
   Bridoux F, 2005, AM J KIDNEY DIS, V45, P749, DOI 10.1053/j.ajkd.2004.12.020
   Bridoux F, 2015, KIDNEY INT, V87, P698, DOI 10.1038/ki.2014.408
   Bridoux F, 2011, CLIN J AM SOC NEPHRO, V6, P2165, DOI 10.2215/CJN.06180710
   Cabrera Q, 2014, CANCER EPIDEMIOL, V38, P354, DOI 10.1016/j.canep.2014.04.006
   Caro J, 2015, NEPHROL DIAL TRANSPL, V30, P467, DOI 10.1093/ndt/gfu306
   Chanan-Khan AA, 2007, BLOOD, V109, P2604, DOI 10.1182/blood-2006-09-046409
   Chauvet S, 2015, AM J KIDNEY DIS, V66, P756, DOI 10.1053/j.ajkd.2015.03.035
   Chen N, 2007, J CLIN PHARMACOL, V47, P1466, DOI 10.1177/0091270007309563
   Cheungpasitporn W, 2015, CLIN NEPHROL, V83, P363, DOI 10.5414/CN108363
   Czarnecki PG, 2009, KIDNEY INT, V75, P420, DOI 10.1038/ki.2008.577
   Davenport A, 2012, NEPHROL DIAL TRANSPL, V27, P3713, DOI 10.1093/ndt/gfs449
   Debiec H, 2012, J AM SOC NEPHROL, V23, P1949, DOI 10.1681/ASN.2012060577
   DeLyria PA, 2016, AM J KIDNEY DIS, V67, P787, DOI 10.1053/j.ajkd.2015.11.014
   Dember LM, 2006, J AM SOC NEPHROL, V17, P3458, DOI 10.1681/ASN.2006050460
   Dimopoulos MA, 2016, NEW ENGL J MED, V375, P1319, DOI 10.1056/NEJMoa1607751
   Dingli D, 2005, AM J KIDNEY DIS, V46, P278, DOI 10.1053/j.ajkd.2005.05.004
   Dispenzieri A, 2003, BLOOD, V101, P2496, DOI 10.1182/blood-2002-07-2299
   Dispenzieri A, 2010, LANCET, V375, P1721, DOI 10.1016/S0140-6736(10)60482-5
   Doshi M, 2016, CLIN J AM SOC NEPHRO, V11, P2288, DOI 10.2215/CJN.02560316
   El Hamel C, 2010, NEPHROL DIAL TRANSPL, V25, P2982, DOI 10.1093/ndt/gfq129
   Espinosa M, 2014, CLIN J AM SOC NEPHRO, V9, P897, DOI 10.2215/CJN.09710913
   Fermand JP, 2013, BLOOD, V122, P3583, DOI 10.1182/blood-2013-05-495929
   Gertz MA, 2014, BLOOD, V124, P882, DOI 10.1182/blood-2014-03-544759
   Glavey SV, 2016, BLOOD REV, V30, P223, DOI 10.1016/j.blre.2015.12.001
   Goebel TE, 2015, CLIN TRANSPLANT, V29, P851, DOI 10.1111/ctr.12595
   Grundmann F, 2013, CLIN KIDNEY J, V6, P327, DOI 10.1093/ckj/sft044
   Gu X, 2006, ARCH PATHOL LAB MED, V130, P165
   Guiard E, 2011, CLIN J AM SOC NEPHRO, V6, P1609, DOI 10.2215/CJN.10611110
   Gupta V, 2015, J AM SOC NEPHROL, V26, P525, DOI 10.1681/ASN.2014050509
   Harris E, 2003, BRIT J HAEMATOL, V122, P160, DOI 10.1046/j.1365-2141.2003.04395_2.x
   Heher EC, 2013, CLIN J AM SOC NEPHRO, V8, P2007, DOI 10.2215/CJN.12231212
   Hemminger J, 2016, AM J KIDNEY DIS, V67, P703, DOI 10.1053/j.ajkd.2015.08.032
   Herrera GA, 2001, ULTRASTRUCT PATHOL, V34, P1
   Herrera GA, 2014, ARCH PATHOL LAB MED, V138, P1365, DOI 10.5858/arpa.2013-0493-OA
   Herrera GA, 2009, ARCH PATHOL LAB MED, V133, P249, DOI 10.1043/1543-2165-133.2.249
   Hogan JJ, 2016, CLIN J AM SOC NEPHRO, V11, P1681, DOI 10.2215/CJN.03160316
   Hutchison CA, 2008, CLIN J AM SOC NEPHRO, V3, P1684, DOI 10.2215/CJN.02290508
   Hutchison CA, 2008, BMC NEPHROL, V9, DOI 10.1186/1471-2369-9-11
   Irazabal MV, 2012, AM J HEMATOL, V87, P51, DOI 10.1002/ajh.22202
   Jain D, 2014, AM J KIDNEY DIS, V63, P324, DOI 10.1053/j.ajkd.2013.09.007
   Javaugue V, 2013, AM J KIDNEY DIS, V62, P679, DOI 10.1053/j.ajkd.2013.03.031
   Jenner E, 2014, CLIN CHIM ACTA, V427, P15, DOI 10.1016/j.cca.2013.08.018
   Jokiranta TS, 1999, J IMMUNOL, V163, P4590
   Karras A, 2002, AM J KIDNEY DIS, V40, P1091, DOI 10.1053/ajkd.2002.36350
   Katzmann JA, 2006, MAYO CLIN PROC, V81, P1575, DOI 10.4065/81.12.1575
   Knop S, 2005, HAEMATOLOGICA, V90, P1287
   Knudsen LM, 2000, EUR J HAEMATOL, V65, P175, DOI 10.1034/j.1600-0609.2000.90221.x
   Koga T, 2013, RHEUMATOL INT, V33, P227, DOI 10.1007/s00296-010-1569-0
   Kristinsson SY, 2009, HAEMATOL-HEMATOL J, V94, P1714, DOI 10.3324/haematol.2009.010066
   Kyle RA, 2010, LEUKEMIA, V24, P1121, DOI 10.1038/leu.2010.60
   Kyle RA, 2005, BEST PRACT RES CL HA, V18, P689, DOI 10.1016/j.beha.2005.01.025
   Kyle RA, 2003, BRIT J HAEMATOL, V121, P749
   Kyle RA, 2006, NEW ENGL J MED, V354, P1362, DOI 10.1056/NEJMoa054494
   Kyle RA, 1995, BAILLIERE CLIN HAEM, V8, P761, DOI 10.1016/S0950-3536(05)80258-6
   Kyle RA, 2007, BRIT J HAEMATOL, V139, P730, DOI 10.1111/j.1365-2141.2007.06873.x
   Larsen CP, 2016, KIDNEY INT REP, V1, P299, DOI 10.1016/j.ekir.2016.08.012
   Larsen CP, 2014, KIDNEY INT, V86, P154, DOI 10.1038/ki.2013.548
   Larsen CP, 2011, MODERN PATHOL, V24, P1462, DOI 10.1038/modpathol.2011.104
   Leung N, 2004, AM J KIDNEY DIS, V43, P147, DOI 10.1053/j.ajkd.2003.09.020
   Leung N, 2016, CLIN J AM SOC NEPHRO, V11, P1073, DOI 10.2215/CJN.10641015
   Leung N, 2016, CLIN CHEM LAB MED, V54, P929, DOI 10.1515/cclm-2015-0994
   Leung N, 2012, BLOOD, V120, P4292, DOI 10.1182/blood-2012-07-445304
   Leung N, 2012, CLIN J AM SOC NEPHRO, V7, P1964, DOI 10.2215/CJN.11161111
   Lin J, 2001, J AM SOC NEPHROL, V12, P1482, DOI 10.1681/ASN.V1271482
   Lorenz EC, 2010, NEPHROL DIAL TRANSPL, V25, P1340, DOI 10.1093/ndt/gfp735
   Ludwig H, 2007, HAEMATOLOGICA, V92, P1411, DOI 10.3324/haematol.11463
   Masai R, 2009, CLIN NEPHROL, V72, P46
   Meister S, 2007, CANCER RES, V67, P1783, DOI 10.1158/0008-5472.CAN-06-2258
   MERI S, 1992, J EXP MED, V175, P939, DOI 10.1084/jem.175.4.939
   Merlini G, 2006, BLOOD, V108, P2520, DOI 10.1182/blood-2006-03-001164
   Merlini G, 2013, BLOOD, V121, P5124, DOI 10.1182/blood-2013-01-453001
   Messiaen T, 2000, MEDICINE, V79, P135, DOI 10.1097/00005792-200005000-00002
   Moreau P, 2011, LANCET ONCOL, V12, P431, DOI 10.1016/S1470-2045(11)70081-X
   Motwani SS, 2016, CLIN J AM SOC NEPHRO, V11, P2260, DOI 10.2215/CJN.02980316
   Nasr SH, 2006, KIDNEY INT, V70, P2148, DOI 10.1038/sj.ki.5001990
   Nasr SH, 2013, KIDNEY INT, V83, P463, DOI 10.1038/ki.2012.414
   Nasr SH, 2012, NEPHROL DIAL TRANSPL, V27, P4137, DOI 10.1093/ndt/gfs348
   Nasr SH, 2012, AM J KIDNEY DIS, V59, P786, DOI 10.1053/j.ajkd.2011.12.028
   Nasr SH, 2012, CLIN J AM SOC NEPHRO, V7, P231, DOI 10.2215/CJN.08640811
   Nasr SH, 2011, CLIN J AM SOC NEPHRO, V6, P775, DOI 10.2215/CJN.08300910
   Nasr SH, 2011, CLIN J AM SOC NEPHRO, V6, P122, DOI 10.2215/CJN.05750710
   Nasr SH, 2009, J AM SOC NEPHROL, V20, P2055, DOI 10.1681/ASN.2009010110
   Nasr SH, 2006, KIDNEY INT, V69, P772, DOI 10.1038/sj.ki.5000123
   Nasr SH, 2004, KIDNEY INT, V65, P85, DOI 10.1111/j.1523-1755.2004.00365.x
   Niesvizky R, 2007, BRIT J HAEMATOL, V138, P640, DOI 10.1111/j.1365-2141.2007.06698.x
   Ögmundsdóttir HM, 2002, BRIT J HAEMATOL, V118, P166, DOI 10.1046/j.1365-2141.2002.03589.x
   Palladini G, 2012, J CLIN ONCOL, V30, P4541, DOI 10.1200/JCO.2011.37.7614
   Palladini G, 2009, CLIN CHEM, V55, P499, DOI 10.1373/clinchem.2008.117143
   Paueksakon P, 2003, AM J KIDNEY DIS, V42, P87, DOI 10.1016/S0272-6386(03)00412-8
   Picken MM, 2010, ARCH PATHOL LAB MED, V134, P545, DOI 10.1043/1543-2165-134.4.545
   Pönisch W, 2012, J CANCER RES CLIN, V138, P1405, DOI 10.1007/s00432-012-1212-4
   Pozzi C, 2003, AM J KIDNEY DIS, V42, P1154, DOI 10.1053/j.ajkd.2003.08.040
   Pozzi C, 2002, SEMIN NEPHROL, V22, P319, DOI 10.1053/snep.2002.33673
   Pratt G, 2015, BRIT J HAEMATOL, V171, P1, DOI 10.1111/bjh.13620
   Qian Q, 2010, AM J KIDNEY DIS, V56, P971, DOI 10.1053/j.ajkd.2010.06.018
   Rabasco C, 2015, KIDNEY INT, V88, P1153, DOI 10.1038/ki.2015.227
   Ramirez AG, 2012, PLOS ONE, V7, DOI 10.1371/journal.pone.0035573
   Ramos R, 2008, NEFROLOGIA, V28, P525
   Rao M, 2012, AHRQ FUTURE RES NEED
   Rigothier Claire, 2015, Am J Kidney Dis, V66, P331, DOI 10.1053/j.ajkd.2015.03.039
   Rongioletti F, 2001, J AM ACAD DERMATOL, V44, P273, DOI 10.1067/mjd.2001.111630
   Rosenstock JL, 2003, KIDNEY INT, V63, P1450, DOI 10.1046/j.1523-1755.2003.00853.x
   Rosner MH, 2016, CLIN J AM SOC NEPHRO, V11, P2280, DOI 10.2215/CJN.02920316
   Rummel M, 2016, LANCET ONCOL, V17, P57, DOI 10.1016/S1470-2045(15)00447-7
   Said SM, 2013, CLIN J AM SOC NEPHRO, V8, P1515, DOI 10.2215/CJN.10491012
   San-Miguel JF, 2008, LEUKEMIA, V22, P842, DOI 10.1038/sj.leu.2405087
   Sethi S, 2016, CURR OPIN NEPHROL HY, V25, P127, DOI 10.1097/MNH.0000000000000201
   Sethi S, 2013, MAYO CLIN PROC, V88, P1284, DOI 10.1016/j.mayocp.2013.08.002
   Sethi S, 2013, CLIN J AM SOC NEPHRO, V8, P915, DOI 10.2215/CJN.07030712
   Sethi S, 2012, KIDNEY INT, V82, P226, DOI 10.1038/ki.2012.108
   Sethi S, 2010, AM J KIDNEY DIS, V56, P977, DOI 10.1053/j.ajkd.2010.06.021
   Soares SM, 2006, AM J KIDNEY DIS, V47, P342, DOI 10.1053/j.ajkd.2005.10.023
   SOLOMON A, 1991, NEW ENGL J MED, V324, P1845, DOI 10.1056/NEJM199106273242603
   Specter R, 2011, NEPHROL DIAL TRANSPL, V26, P881, DOI 10.1093/ndt/gfq482
   Stokes MB, 2006, KIDNEY INT, V70, P597, DOI 10.1038/sj.ki.5001524
   Tate JR, 2003, CLIN CHEM, V49, P1252, DOI 10.1373/49.8.1252
   Terrier B, 2013, MEDICINE, V92, P61, DOI 10.1097/MD.0b013e318288925c
   Tsuji T, 2015, QJM-INT J MED, V108, P417, DOI 10.1093/qjmed/hcu114
   Wechalekar AD, 2016, LANCET, V387, P2641, DOI 10.1016/S0140-6736(15)01274-X
   Yao H, 2014, CLIN NEPHROL, V81, P210, DOI 10.5414/CN107579
   Zand L, 2014, J AM SOC NEPHROL, V25, P1110, DOI 10.1681/ASN.2013070715
   Zand L, 2013, AM J KIDNEY DIS, V62, P506, DOI 10.1053/j.ajkd.2013.02.370
NR 132
TC 10
Z9 13
U1 0
U2 5
PU SOC ESPANOLA NEFROLOGIA DR RAFAEL MATESANZ
PI SANTANDER
PA C/PASAJE DE PENA 2, 3-C, SANTANDER, SPAIN
SN 0211-6995
EI 1989-2284
J9 NEFROLOGIA
JI Nefrologia
PD SEP-OCT
PY 2017
VL 37
IS 5
BP 465
EP 477
DI 10.1016/j.nefro.2017.03.012
PG 13
WC Urology & Nephrology
WE Science Citation Index Expanded (SCI-EXPANDED)
SC Urology & Nephrology
GA FJ8ZE
UT WOS:000413056400002
PM 28946960
OA gold
DA 2024-04-28
ER

PT J
AU Toropova, MA
AF Toropova, Mariya A.
TI Drug Metabolism as an Object of Computational Analysis by the Monte
   Carlo Method
SO CURRENT DRUG METABOLISM
LA English
DT Review
DE Metabolism; toxicology; pharmacology; QSAR; CORAL; validation; OECD
   principles
ID LIGHT-CHAIN AMYLOIDOSIS; QSAR MODEL; PREDICTIVE MODELS;
   ALZHEIMER-DISEASE; CHANNEL BLOCKERS; TOXICITY; BINDING; SMILES; BETA;
   CARCINOGENICITY
AB Background: Metabolism of therapeutic agents in organism is extremely important from a point of view of drug discovery. Unfortunately, experimental estimation of phenomena related to metabolism is available for the limited number of substances. Under such circumstances, the development of computational method to predict end-points related to metabolism of therapeutic agents becomes an attractive alternative for expensive and time-consuming experiments.
   Method: A group of semi-empirical calculations are a convenient compromise between a necessity to carry out experiments and the desire to involve in the practical analysis of a bigger amount of molecular features related to the impact of different substances on metabolism. The practical organization of the investigational analysis may be based on the Monte Carlo technique.
   Results: The statistical quality of predictive models built up with the Monte Carlo method is usually quite satisfactory. Thus, the semi-empirical calculation using the Monte Carlo method may extend available database, which are related to metabolism of different therapeutic agents. It should be noted that the above approach involves minimal animal testing. The CORAL software has been used for the calculations.
   Conclusion: The described approach based on the Monte Carlo technique is a tool to predict behavior of therapeutic agents in organism. The approach is flexible: small and large molecules (peptides) can be studied by means of building up models of their endpoints which have impact upon metabolism phenomena.
C1 [Toropova, Mariya A.] Univ Milan, Dipartimento Sci Farmaceut, Via L Mangiagalli 25, I-20133 Milan, Italy.
C3 University of Milan
RP Toropova, MA (corresponding author), Univ Milan, Dipartimento Sci Farmaceut, Via L Mangiagalli 25, I-20133 Milan, Italy.
EM mariya.toropova@studenti.unimi.it
CR Ajmani S, 2013, MOL DIVERS, V17, P421, DOI 10.1007/s11030-013-9441-2
   Anwar-Mohamed A, 2014, TOXICOL LETT, V230, P382, DOI 10.1016/j.toxlet.2014.08.007
   Avery L, 2003, J EXP BIOL, V206, P2441, DOI 10.1242/jeb.00433
   Avram S, 2012, MOL BIOSYST, V8, P587, DOI 10.1039/c1mb05297g
   Beeg M, 2013, CURR OPIN PHARMACOL, V13, P797, DOI 10.1016/j.coph.2013.05.010
   Benkert P, 2008, PROTEINS, V71, P261, DOI 10.1002/prot.21715
   Chiti F, 2006, ANNU REV BIOCHEM, V75, P333, DOI 10.1146/annurev.biochem.75.101304.123901
   Cianchetta G, 2005, BIOORG MED CHEM LETT, V15, P3637, DOI 10.1016/j.bmcl.2005.03.062
   Dallanoce C, 2013, J COMPUT AID MOL DES, V27, P975, DOI 10.1007/s10822-013-9694-y
   Diomede L, 2017, ANTIOXID REDOX SIGN, V27, P567, DOI 10.1089/ars.2016.6848
   Diomede L, 2014, BLOOD, V123, P3543, DOI 10.1182/blood-2013-10-525634
   Dosanjh LE, 2010, J ALZHEIMERS DIS, V19, P681, DOI 10.3233/JAD-2010-1267
   Du-Cuny L, 2011, J CHEM INF MODEL, V51, P2948, DOI 10.1021/ci200271d
   Ghaedi A, 2015, J MOL LIQ, V208, P269, DOI 10.1016/j.molliq.2015.04.049
   Gobbi M, 2016, TOXICOL LETT, V250, P42, DOI 10.1016/j.toxlet.2016.04.010
   Grogan M, 2015, HEART FAIL REV, V20, P155, DOI 10.1007/s10741-014-9464-5
   Ibezim E, 2012, CHEMOMETR INTELL LAB, V110, P81, DOI 10.1016/j.chemolab.2011.10.002
   Islam MA, 2016, CHEMOMETR INTELL LAB, V153, P67, DOI 10.1016/j.chemolab.2016.02.008
   Kar S, 2012, CHEMOSPHERE, V87, P339, DOI 10.1016/j.chemosphere.2011.12.019
   Kinnings SL, 2009, PLOS COMPUT BIOL, V5, DOI 10.1371/journal.pcbi.1000423
   Li Q, 2014, CHEMOMETR INTELL LAB, V139, P132, DOI 10.1016/j.chemolab.2014.09.013
   Matera C, 2016, EUR J MED CHEM, V108, P392, DOI 10.1016/j.ejmech.2015.11.045
   Merlini G, 2008, ANN ONCOL, V19, P63, DOI 10.1093/annonc/mdn200
   MERLINI G, 2003, AMYLOID, V349, P583
   Merlini G, 2014, EXPERT REV HEMATOL, V7, P143, DOI 10.1586/17474086.2014.858594
   Merlini G, 2013, BLOOD, V121, P5124, DOI 10.1182/blood-2013-01-453001
   Mullen LMA, 2011, CHEMOMETR INTELL LAB, V107, P269, DOI 10.1016/j.chemolab.2011.04.011
   Murakami K, 2011, J BIOL CHEM, V286, P44557, DOI 10.1074/jbc.M111.279208
   Nalos L., 2011, THESIS
   Obiol-Pardo C, 2011, J CHEM INF MODEL, V51, P483, DOI 10.1021/ci100423z
   Obrezanova O, 2007, J CHEM INF MODEL, V47, P1847, DOI 10.1021/ci7000633
   Palecek T, 2015, CURR PHARM DESIGN, V21, P491
   Park MJ, 2013, TOXICOL LETT, V216, P9, DOI 10.1016/j.toxlet.2012.10.018
   Perfetti V, 2012, BLOOD, V119, P144, DOI 10.1182/blood-2011-05-355784
   Perry M, 2010, J PHYSIOL-LONDON, V588, P3157, DOI 10.1113/jphysiol.2010.194670
   Relman DA, 1998, EMERG INFECT DIS, V4, P382, DOI 10.3201/eid0403.980310
   Roberts E, 2011, PLOS COMPUT BIOL, V7, DOI 10.1371/journal.pcbi.1002010
   Rottkamp CA, 2001, FREE RADICAL BIO MED, V30, P447, DOI 10.1016/S0891-5849(00)00494-9
   Schmidt T, 2014, DRUG DISCOV TODAY, V19, P890, DOI 10.1016/j.drudis.2013.10.027
   Seierstad M, 2006, CHEM BIOL DRUG DES, V67, P284, DOI 10.1111/j.1747-0285.2006.00379.x
   Sinha N, 2011, EUR J MED CHEM, V46, P618, DOI 10.1016/j.ejmech.2010.11.042
   Toropov AA, 2006, BIOORGAN MED CHEM, V14, P3923, DOI 10.1016/j.bmc.2006.01.038
   Toropov AA, 2013, CHEMOSPHERE, V92, P31, DOI 10.1016/j.chemosphere.2013.03.012
   Toropova AP, 2014, EUR J PHARM SCI, V52, P21, DOI 10.1016/j.ejps.2013.10.005
   Toropova MA, 2015, COMPUT BIOL CHEM, V59, P126, DOI 10.1016/j.compbiolchem.2015.09.009
   Toropova MA, 2015, COMPUT BIOL MED, V64, P148, DOI 10.1016/j.compbiomed.2015.06.019
   Veselinovic AM, 2013, EUR J PHARM SCI, V48, P532, DOI 10.1016/j.ejps.2012.12.021
   Villoutreix BO, 2015, ADV DRUG DELIVER REV, V86, P72, DOI 10.1016/j.addr.2015.03.003
   Wu JM, 2012, CLIN CANCER RES, V18, P2066, DOI 10.1158/1078-0432.CCR-11-2684
NR 49
TC 9
Z9 9
U1 0
U2 4
PU BENTHAM SCIENCE PUBL LTD
PI SHARJAH
PA EXECUTIVE STE Y-2, PO BOX 7917, SAIF ZONE, 1200 BR SHARJAH, U ARAB
   EMIRATES
SN 1389-2002
EI 1875-5453
J9 CURR DRUG METAB
JI Curr. Drug Metab.
PY 2017
VL 18
IS 12
BP 1123
EP 1131
DI 10.2174/1389200218666171010124733
PG 9
WC Biochemistry & Molecular Biology; Pharmacology & Pharmacy
WE Science Citation Index Expanded (SCI-EXPANDED)
SC Biochemistry & Molecular Biology; Pharmacology & Pharmacy
GA FV9AW
UT WOS:000424880100006
PM 29032749
DA 2024-04-28
ER

PT J
AU Misra, P
   Blancas-Mejia, LM
   Ramirez-Alvarado, M
AF Misra, Pinaki
   Blancas-Mejia, Luis M.
   Ramirez-Alvarado, Marina
TI Mechanistic Insights into the Early Events in the Aggregation of
   Immunoglobulin Light Chains
SO BIOCHEMISTRY
LA English
DT Article
ID PERFORMANCE LIQUID-CHROMATOGRAPHY; AMYLOID FORMATION; PROTEIN; FIBRILS;
   OLIGOMERS; FIBRILLATION; MUTATIONS; DISEASE; NEURODEGENERATION;
   PROTOFIBRILS
AB Little is known about the mechanism of amyloid assembly in immunoglobulin light chain (AL) amyloidosis, in contrast to other amyloid diseases. Early events in the aggregation pathway are especially important, as these soluble species could be cytotoxic intermediates playing a critical role in the initiation of the amyloid assembly. In this work, we discuss the mechanism of the early events in in vitro fibril formation of immunoglobulin light chain AL-09 and AL-12 (involved in cardiac amyloidosis) and its germline (control) protein kappa I O18/O8. Previous work from our laboratory showed that AL-12 adopts a canonical dimer conformation (like the germline protein), whereas AL-09 presents an altered dimer interface as a result of somatic mutations. Both AL-12 and AL-09 aggregate with similar rates and significantly faster than the germline protein. AL-09 is the only protein in this study that forms stable oligomeric intermediates during the early stages of the aggregation reaction with some structural rearrangements that increase the thioflavin T fluorescence but maintain the same number of monomers in solution. The presence of the restorative mutation AL-09 H87Y changes the kinetics and the aggregation pathway compared to AL-09. The single restorative mutation AL-12 R65S slightly delayed the overall rate of aggregation as compared to AL-12. Collectively, our study provides a comprehensive analysis of species formed during amyloid nucleation in AL amyloidosis, shows a strong dependence between the altered dimer conformation and the formation of stable oligomeric intermediates, and sheds light on the structural features of amyloidogenic intermediates associated with cellular toxicity.
C1 [Misra, Pinaki; Blancas-Mejia, Luis M.; Ramirez-Alvarado, Marina] Mayo Clin, Dept Biochem & Mol Biol, Guggenheim 1621A,200 First St SW, Rochester, MN 55905 USA.
   [Ramirez-Alvarado, Marina] Mayo Clin, Dept Immunol, Rochester, MN 55905 USA.
C3 Mayo Clinic; Mayo Clinic
RP Ramirez-Alvarado, M (corresponding author), Mayo Clin, Dept Biochem & Mol Biol, Guggenheim 1621A,200 First St SW, Rochester, MN 55905 USA.
EM ramirezalvarado.marina@mayo.edu
RI Misra, Pinaki/U-1524-2019
OI Misra, Pinaki/0000-0001-5185-1890; Blancas-Mejia,
   Luis/0000-0002-2516-2482; Ramirez-Alvarado, Marina/0000-0003-2325-6773
FU NIH [R01 GM071514, R01 GM128253]
FX Funding was provided by NIH R01 GM071514 and NIH R01 GM128253 (M.R.-A.).
CR Abraham RS, 2003, BLOOD, V101, P3801, DOI 10.1182/blood-2002-09-2707
   ALBINSSON B, 1992, J PHYS CHEM-US, V96, P6204, DOI 10.1021/j100194a023
   Arosio P, 2015, PHYS CHEM CHEM PHYS, V17, P7606, DOI 10.1039/c4cp05563b
   Baden EM, 2008, J BIOL CHEM, V283, P30950, DOI 10.1074/jbc.M804822200
   Baden EM, 2008, J BIOL CHEM, V283, P15853, DOI 10.1074/jbc.M705347200
   Benilova I, 2012, NAT NEUROSCI, V15, P349, DOI 10.1038/nn.3028
   Blancas-Mejía LM, 2017, BIOCHEMISTRY-US, V56, P757, DOI 10.1021/acs.biochem.6b01043
   Blancas-Mejía LM, 2016, BIOCHEMISTRY-US, V55, P2967, DOI 10.1021/acs.biochem.6b00090
   Blancas-Mejía LM, 2015, J BIOL CHEM, V290, P4953, DOI 10.1074/jbc.M114.615401
   Blancas-Mejía LM, 2014, J MOL BIOL, V426, P347, DOI 10.1016/j.jmb.2013.10.016
   Blancas-Mejia LM, 2009, J MOL BIOL, V386, P1153, DOI 10.1016/j.jmb.2008.12.069
   BUXBAUM J, 1992, HEMATOL ONCOL CLIN N, V6, P323, DOI 10.1016/S0889-8588(18)30347-2
   Caughey B, 2003, ANNU REV NEUROSCI, V26, P267, DOI 10.1146/annurev.neuro.26.010302.081142
   Chiti F, 2009, NAT CHEM BIOL, V5, P15, DOI 10.1038/nchembio.131
   Cohen SIA, 2012, J MOL BIOL, V421, P160, DOI 10.1016/j.jmb.2012.02.031
   DiCostanzo AC, 2012, J BIOL CHEM, V287, P27997, DOI 10.1074/jbc.M112.362921
   Dobson CM, 2003, NATURE, V426, P884, DOI 10.1038/nature02261
   Ferrone F, 1999, METHOD ENZYMOL, V309, P256
   Fink AL, 2006, ACCOUNTS CHEM RES, V39, P628, DOI 10.1021/ar050073t
   Guan J, 2012, AM J PHYSIOL-HEART C, V302, pH544, DOI 10.1152/ajpheart.00815.2011
   Haass C, 2007, NAT REV MOL CELL BIO, V8, P101, DOI 10.1038/nrm2101
   Harper JD, 1997, ANNU REV BIOCHEM, V66, P385, DOI 10.1146/annurev.biochem.66.1.385
   Hong P, 2012, J LIQ CHROMATOGR R T, V35, P2923, DOI 10.1080/10826076.2012.743724
   Hurshman AR, 2004, BIOCHEMISTRY-US, V43, P7365, DOI 10.1021/bi049621l
   Jean L, 2012, BIOPHYS J, V102, P1154, DOI 10.1016/j.bpj.2012.01.041
   Jo EJ, 2000, J BIOL CHEM, V275, P34328, DOI 10.1074/jbc.M004345200
   Khurana R, 2001, BIOCHEMISTRY-US, V40, P3525, DOI 10.1021/bi001782b
   Kim SI, 2006, J CELL BIOCHEM, V99, P878, DOI 10.1002/jcb.20978
   Kim YS, 2000, J BIOL CHEM, V275, P1570, DOI 10.1074/jbc.275.3.1570
   Knight JD, 2004, J MOL BIOL, V341, P1175, DOI 10.1016/j.jmb.2004.06.086
   Lin Y, 2017, CYTOTHERAPY, V19, P1426, DOI 10.1016/j.jcyt.2017.08.021
   Lindgren M, 2005, BIOPHYS J, V88, P4200, DOI 10.1529/biophysj.104.049700
   Lomakin A, 1997, P NATL ACAD SCI USA, V94, P7942, DOI 10.1073/pnas.94.15.7942
   Lorenzen N, 2014, J AM CHEM SOC, V136, P3859, DOI 10.1021/ja411577t
   MANT CT, 1987, J CHROMATOGR, V397, P99, DOI 10.1016/S0021-9673(01)84993-1
   Marin-Argany M, 2016, J BIOL CHEM, V291, P19813, DOI 10.1074/jbc.M116.736736
   Marin-Argany M, 2015, PROTEIN SCI, V24, P1829, DOI 10.1002/pro.2790
   Masters CL, 2012, CSH PERSPECT MED, V2, DOI 10.1101/cshperspect.a006262
   Misra P, 2016, NAT COMMUN, V7, DOI 10.1038/ncomms12419
   Murray AN, 2013, PROTEIN SCI, V22, P1531, DOI 10.1002/pro.2339
   Naiki H, 1999, METHOD ENZYMOL, V309, P305
   O'Nuallain B, 2005, BIOCHEMISTRY-US, V44, P12709, DOI 10.1021/bi050927h
   O'Nuallain B, 2006, METHOD ENZYMOL, V413, P34, DOI 10.1016/S0076-6879(06)13003-7
   Obici L, 1999, AM J PATHOL, V155, P695, DOI 10.1016/S0002-9440(10)65167-X
   Qin ZJ, 2007, BIOCHEMISTRY-US, V46, P3521, DOI 10.1021/bi061716v
   Randles EG, 2009, J MOL BIOL, V389, P199, DOI 10.1016/j.jmb.2009.04.010
   Ren RY, 2010, J BIOL CHEM, V285, P37672, DOI 10.1074/jbc.M110.149575
   Schladitz C, 1999, BIOPHYS J, V77, P3305, DOI 10.1016/S0006-3495(99)77161-4
   Shankar GM, 2008, NAT MED, V14, P837, DOI 10.1038/nm1782
   Sikkink LA, 2010, CELL DEATH DIS, V1, DOI 10.1038/cddis.2010.75
   Sikkink LA, 2008, BIOPHYS CHEM, V135, P25, DOI 10.1016/j.bpc.2008.02.019
   SOLOMON A, 1985, METHOD ENZYMOL, V116, P101
   Souillac PO, 2002, J BIOL CHEM, V277, P12666, DOI 10.1074/jbc.M109229200
   Sreerama N, 1999, BIOCHEMISTRY-US, V38, P10814, DOI 10.1021/bi990516z
   Stefani M, 2004, BBA-MOL BASIS DIS, V1739, P5, DOI 10.1016/j.bbadis.2004.08.004
   Stöhr J, 2008, P NATL ACAD SCI USA, V105, P2409, DOI 10.1073/pnas.0712036105
   Truran S, 2014, J LIPOSOME RES, V24, P69, DOI 10.3109/08982104.2013.838258
   Wall J, 1999, BIOCHEMISTRY-US, V38, P14101, DOI 10.1021/bi991131j
   Wall Jonathan S., 1996, Frontiers in Bioscience (online), V1, pA46
   Walsh DM, 2002, NATURE, V416, P535, DOI 10.1038/416535a
   Williams AD, 2004, J MOL BIOL, V335, P833, DOI 10.1016/j.jmb.2003.11.008
   Yip CM, 2002, J MOL BIOL, V318, P97, DOI 10.1016/S0022-2836(02)00028-1
NR 62
TC 17
Z9 17
U1 0
U2 10
PU AMER CHEMICAL SOC
PI WASHINGTON
PA 1155 16TH ST, NW, WASHINGTON, DC 20036 USA
SN 0006-2960
J9 BIOCHEMISTRY-US
JI Biochemistry
PD JUL 23
PY 2019
VL 58
IS 29
BP 3155
EP 3168
DI 10.1021/acs.biochem.9b00311
PG 14
WC Biochemistry & Molecular Biology
WE Science Citation Index Expanded (SCI-EXPANDED)
SC Biochemistry & Molecular Biology
GA IL1WN
UT WOS:000477093100004
PM 31287666
OA Green Accepted
DA 2024-04-28
ER

PT J
AU Kjæraas, S
   Husby, G
   Sletten, K
AF Kjaeraas, Sissel
   Husby, Gunnar
   Sletten, Knut
TI The amino acid sequence of an AL-protein, AL-KH, isolated from the heart
   of a patient with Waldenstroms macroglobulinemia and amyloidosis
SO AMYLOID-JOURNAL OF PROTEIN FOLDING DISORDERS
LA English
DT Article
DE primary amyloidosis; amyloid fibril protein; immunoglobulin light chain;
   primary structure
ID CHAIN; SERUM
AB An AL-protein was isolated from the myocardium of a patient (KH) with Waldenstrom's macroglobulmemia. SDS-PAGE of the fraction revealed three major bands ranging from 14 to 30 kDa. Two of the major bands showed a positive PAS test for carbohydrate. The amino acid sequence was established for positions 1-92 and for positions 104-205, except for 150-187. According to the data, the AL-protein KH is derived from the kappa 1c germline gene.
C1 Rikshosp Univ Hosp, Dept Rheumatol, N-0027 Oslo, Norway.
   Univ Oslo, Dept Biochem, Biotechnol Ctr Oslo, Oslo 3, Norway.
C3 University of Oslo; National Hospital Norway; University of Oslo
RP Husby, G (corresponding author), Rikshosp Univ Hosp, Dept Rheumatol, N-0027 Oslo, Norway.
EM g.a.husby@medisin.uio.no
CR CARLSSON RS, 1993, GLYCOBIOLOGY PRACTIC, P1
   Comenzo RL, 2001, BLOOD, V98, P714, DOI 10.1182/blood.V98.3.714
   Engvig JP, 1998, SCAND J IMMUNOL, V48, P92
   Falk RH, 1997, NEW ENGL J MED, V337, P898, DOI 10.1056/NEJM199709253371306
   LAEMMLI UK, 1970, NATURE, V227, P680, DOI 10.1038/227680a0
   Myran T, 2004, AMYLOID, V11, P109, DOI 10.1080/13506120412331272278
   PRAS M, 1968, J CLIN INVEST, V47, P924
   PROKAEVA T, 2004, 10 INT S AMYL AMYL T
   Stevens FJ, 2000, AMYLOID, V7, P200, DOI 10.3109/13506120009146835
   Stevens FJ, 1999, ANTIBODIES, V5, P175
   SYVERSEN PV, 1994, SCAND J IMMUNOL, V39, P88, DOI 10.1111/j.1365-3083.1994.tb03344.x
   SYVERSEN PV, 1993, SCAND J IMMUNOL, V37, P447, DOI 10.1111/j.1365-3083.1993.tb03317.x
NR 12
TC 1
Z9 1
U1 0
U2 1
PU PARTHENON PUBLISHING GROUP
PI LANCASTER
PA RICHMOND HOUSE, WHITE CROSS, SOUTH ROAD, LANCASTER LA1 4XQ, ENGLAND
SN 1350-6129
J9 AMYLOID
JI Amyloid-J. Protein Fold. Disord.
PD DEC
PY 2006
VL 13
IS 4
BP 260
EP 262
DI 10.1080/13506120600960767
PG 3
WC Biochemistry & Molecular Biology; Medicine, General & Internal;
   Medicine, Research & Experimental
WE Science Citation Index Expanded (SCI-EXPANDED)
SC Biochemistry & Molecular Biology; General & Internal Medicine; Research
   & Experimental Medicine
GA 120DT
UT WOS:000243064600007
PM 17107886
DA 2024-04-28
ER

PT J
AU Fechtner, K
   Hillengass, J
   Delorme, S
   Heiss, C
   Neben, K
   Goldschmidt, H
   Kauczor, HU
   Weber, MA
AF Fechtner, Kerstin
   Hillengass, Jens
   Delorme, Stefan
   Heiss, Christiane
   Neben, Kai
   Goldschmidt, Hartmut
   Kauczor, Hans-Ulrich
   Weber, Marc-Andre
TI Staging Monoclonal Plasma Cell Disease: Comparison of the Durie-Salmon
   and the Durie-Salmon PLUS Staging Systems
SO RADIOLOGY
LA English
DT Article
ID WHOLE-BODY MRI; BONE-MARROW INFILTRATION; MYELOMA WORKING GROUP;
   MULTIPLE-MYELOMA; CONVENTIONAL RADIOGRAPHY; GAMMOPATHY; DIAGNOSIS;
   SURVIVAL; CLASSIFICATION; ENHANCEMENT
AB Purpose: To investigate the concordance of the Durie-Salmon staging system with the Durie-Salmon PLUS staging system in monoclonal plasma cell disease.
   Materials and Methods: Institutional review board approval was obtained, with waiver of informed consent. Lesions in 403 untreated patients (age range, 21-83 years) with monoclonal gammopathy of undetermined significance (MGUS) (n = 84), solitary plasmacytoma (n = 17), amyloid light-chain amyloidosis (n = 12), and multiple myeloma (MM) (n = 290) were first staged on the basis of the classic Durie-Salmon staging system, which included conventional radiography. After examination with whole-body (WB) magnetic resonance (MR) imaging, lesions in these patients were, in addition, staged by using the Durie-Salmon PLUS staging system. Bone marrow infiltration pattern and focal lesions described as intramedullary, transcortical, and soft-tissue lesions, were assessed. The staging levels of both systems were compared.
   Results: Of 84 patients with MGUS, lesions in 33 (39%) would have been staged differently with Durie-Salmon PLUS staging system when compared with Durie-Salmon staging system (stage I MM [37%], stage II MM [0%], and stage III MM [2%]). All 17 patients with plasmacytoma showed additional focal lesions or a diffuse infiltration leading to a classification as stage I MM (76%), stage II MM (12%), or stage III MM (12%) with Durie-Salmon PLUS. Of the 149 patients with stage I MM, lesions in 81 (54%) would have been staged differently with the Durie-Salmon PLUS staging system. Of the 21 patients with stage II MM, lesions in 19 (91%) would have been staged differently with Durie-Salmon PLUS staging system when compared with the Durie-Salmon staging system. Of the 120 patients with stage III MM, lesions in 72 (60%) would have been staged differently with the Durie-Salmon PLUS staging system.
   Conclusion: Given the fact that the Durie-Salmon and Durie-Salmon PLUS staging systems were concordant in only 45% of all examined patients with monoclonal plasma cell disease, in most cases, treatment decisions depend on the staging system used and, thus, remain a matter of debate. (C) RSNA, 2010
C1 [Fechtner, Kerstin; Kauczor, Hans-Ulrich; Weber, Marc-Andre] Univ Heidelberg Hosp, Dept Diagnost & Intervent Radiol, D-69120 Heidelberg, Germany.
   [Hillengass, Jens; Heiss, Christiane; Neben, Kai; Goldschmidt, Hartmut] Univ Heidelberg Hosp, Dept Hematol, D-69120 Heidelberg, Germany.
   [Delorme, Stefan] German Canc Res Ctr, Dept Radiol, D-6900 Heidelberg, Germany.
   [Heiss, Christiane] German Canc Res Ctr, Div Biostat, D-6900 Heidelberg, Germany.
   [Goldschmidt, Hartmut] Natl Ctr Tumor Dis, Heidelberg, Germany.
C3 Ruprecht Karls University Heidelberg; Ruprecht Karls University
   Heidelberg; Helmholtz Association; German Cancer Research Center (DKFZ);
   Helmholtz Association; German Cancer Research Center (DKFZ); Helmholtz
   Association; German Cancer Research Center (DKFZ); Ruprecht Karls
   University Heidelberg
RP Fechtner, K (corresponding author), Univ Heidelberg Hosp, Dept Diagnost & Intervent Radiol, Neuenheimer Feld 110, D-69120 Heidelberg, Germany.
EM kerstin.kilk@med.uni-heidelberg.de
RI Weber, Marc/GXA-0612-2022; Delorme, Stefan/AAM-7271-2021; Kauczor,
   HU/AAX-6033-2021; Weber, Marc-Andre/C-4452-2016; Goldschmidt,
   Hartmut/AAL-8069-2021; Kauczor, Hans-Ulrich/AAU-5955-2021
OI Delorme, Stefan/0000-0002-1000-2582; 
CR Agresti Alan., 2002, CATEGORICAL DATA ANA, DOI DOI 10.1002/0471249688
   Bäuerle T, 2009, RADIOLOGY, V252, P477, DOI 10.1148/radiol.2522081756
   Barlogie B, 2008, CANCER-AM CANCER SOC, V113, P355, DOI 10.1002/cncr.23546
   Baur A, 1997, SKELETAL RADIOL, V26, P414, DOI 10.1007/s002560050257
   Baur A, 2002, CANCER-AM CANCER SOC, V95, P1334, DOI 10.1002/cncr.10818
   Baur-Melnyk A, 2005, EUR J RADIOL, V55, P56, DOI 10.1016/j.ejrad.2005.01.017
   Baur-Melnyk A, 2004, RADIOLOGE, V44, P874, DOI 10.1007/s00117-004-1103-z
   Baur-Melnyk A, 2008, AM J ROENTGENOL, V190, P1097, DOI 10.2214/AJR.07.2635
   CARTER A, 1980, BRIT J HAEMATOL, V46, P565, DOI 10.1111/j.1365-2141.1980.tb06013.x
   DAFFNER RH, 1986, AM J ROENTGENOL, V146, P353, DOI 10.2214/ajr.146.2.353
   Dimopoulos M, 2009, LEUKEMIA, V23, P1545, DOI 10.1038/leu.2009.89
   DURIE BGM, 1975, CANCER, V36, P842, DOI 10.1002/1097-0142(197509)36:3<842::AID-CNCR2820360303>3.0.CO;2-U
   Durie Brian G M, 2003, Hematol J, V4, P379
   Edelstyn G A, 1967, Clin Radiol, V18, P158, DOI 10.1016/S0009-9260(67)80010-2
   Ghanem N, 2006, EUR RADIOL, V16, P1005, DOI 10.1007/s00330-005-0055-7
   Hillengass J, 2010, J CLIN ONCOL, V28, P1606, DOI 10.1200/JCO.2009.25.5356
   Horger M, 2005, EUR J RADIOL, V54, P289, DOI 10.1016/j.ejrad.2004.04.015
   Hur J, 2008, ACTA RADIOL, V49, P427, DOI 10.1080/02841850801898625
   Kyle RA, 2003, BRIT J HAEMATOL, V121, P749
   KYLE RA, 1993, MAYO CLIN PROC, V68, P26, DOI 10.1016/S0025-6196(12)60015-9
   LANDIS JR, 1977, BIOMETRICS, V33, P159, DOI 10.2307/2529310
   LIBSHITZ HI, 1992, RADIOLOGY, V182, P833, DOI 10.1148/radiology.182.3.1535904
   Mahnken AH, 2002, AM J ROENTGENOL, V178, DOI 10.2214/ajr.178.6.1781429
   MOULOPOULOS LA, 1992, RADIOLOGY, V185, P833, DOI 10.1148/radiology.185.3.1438772
   Shortt CP, 2009, AM J ROENTGENOL, V192, P980, DOI 10.2214/AJR.08.1633
   Stabler A, 1996, AM J ROENTGENOL, V167, P1029
   STUART A, 1955, BIOMETRIKA, V42, P412, DOI 10.2307/2333387
   Team R. R, 2020, R Foundation for Statistical Computing (4.2.1)
   Walker R, 2007, J CLIN ONCOL, V25, P1121, DOI 10.1200/JCO.2006.08.5803
NR 29
TC 44
Z9 48
U1 0
U2 4
PU RADIOLOGICAL SOC NORTH AMERICA
PI OAK BROOK
PA 820 JORIE BLVD, OAK BROOK, IL 60523 USA
SN 0033-8419
J9 RADIOLOGY
JI Radiology
PD OCT
PY 2010
VL 257
IS 1
BP 195
EP 204
DI 10.1148/radiol.10091809
PG 10
WC Radiology, Nuclear Medicine & Medical Imaging
WE Science Citation Index Expanded (SCI-EXPANDED)
SC Radiology, Nuclear Medicine & Medical Imaging
GA 658XH
UT WOS:000282527200026
PM 20851941
DA 2024-04-28
ER

PT J
AU Moura, B
   Aimo, A
   Al-Mohammad, A
   Keramida, K
   Ben Gal, T
   Dorbala, S
   Todiere, G
   Cameli, M
   Barison, A
   Bayes-Genis, A
   von Bardeleben, RS
   Bucciarelli-Ducci, C
   Delgado, V
   Mordi, IR
   Seferovic, P
   Savarese, G
   Celutkiene, J
   Rapezzi, C
   Emdin, M
   Coats, A
   Metra, M
   Rosano, G
AF Moura, Brenda
   Aimo, Alberto
   Al-Mohammad, Abdallah
   Keramida, Kalliopi
   Ben Gal, Tuvia
   Dorbala, Sharmila
   Todiere, Giancarlo
   Cameli, Matteo
   Barison, Andrea
   Bayes-Genis, Antoni
   von Bardeleben, Ralph Stephan
   Bucciarelli-Ducci, Chiara
   Delgado, Victoria
   Mordi, Ify R.
   Seferovic, Petar
   Savarese, Gianluigi
   Celutkiene, Jelena
   Rapezzi, Claudio
   Emdin, Michele
   Coats, Andrew
   Metra, Marco
   Rosano, Giuseppe
TI Diagnosis and management of patients with left ventricular hypertrophy:
   Role of multimodality cardiac imaging. A scientific statement of the
   Heart Failure Association of the European Society of Cardiology
SO EUROPEAN JOURNAL OF HEART FAILURE
LA English
DT Article
DE Imaging; Hypertrophy; Cardiomyopathy; Diagnosis; Consensus document
ID CARDIOVASCULAR MAGNETIC-RESONANCE; LATE GADOLINIUM ENHANCEMENT;
   ANDERSON-FABRY-DISEASE; LIGHT-CHAIN AMYLOIDOSIS; CORONARY MICROVASCULAR
   DYSFUNCTION; SPECKLE-TRACKING ECHOCARDIOGRAPHY; LEFT ATRIAL STRAIN;
   EXTRACELLULAR VOLUME; PROGNOSTIC VALUE; OBSTRUCTIVE CARDIOMYOPATHY
AB Left ventricular (LV) hypertrophy consists in an increased LV wall thickness. LV hypertrophy can be either secondary, in response to pressure or volume overload, or primary, i.e. not explained solely by abnormal loading conditions. Primary LV hypertrophy may be due to gene mutations or to the deposition or storage of abnormal substances in the extracellular spaces or within the cardiomyocytes (more appropriately defined as pseudohypertrophy). LV hypertrophy is often a precursor to subsequent development of heart failure. Cardiovascular imaging plays a key role in the assessment of LV hypertrophy. Echocardiography, the first-line imaging technique, allows a comprehensive assessment of LV systolic and diastolic function. Cardiovascular magnetic resonance provides added value as it measures accurately LV and right ventricular volumes and mass and characterizes myocardial tissue properties, which may provide important clues to the final diagnosis. Additionally, scintigraphy with bone tracers is included in the diagnostic algorithm of cardiac amyloidosis. Once the diagnosis is established, imaging findings may help predict future disease evolution and inform therapy and follow-up. This consensus document by the Heart Failure Association of the European Society of Cardiology provides an overview of the role of different cardiac imaging techniques for the differential diagnosis and management of patients with LV hypertrophy.
C1 [Moura, Brenda; Emdin, Michele] Univ Porto, Fac Med, Porto, Portugal.
   [Moura, Brenda; Emdin, Michele] Porto Armed Forces Hosp, Cardiol Dept, Porto, Portugal.
   [Aimo, Alberto; Todiere, Giancarlo] Scuola Super Sant Anna, Pisa, Italy.
   [Aimo, Alberto; Todiere, Giancarlo; Barison, Andrea] Fdn Toscana Gabriele Monasterio, Pisa, Italy.
   [Al-Mohammad, Abdallah] Sheffield Teaching Hosp NHS Fdn Trust, Northern Gen Hosp, South Yorkshire Cardiothorac Ctr, Sheffield, England.
   [Keramida, Kalliopi] Gen Anticanc Oncol Hosp, Cardiol Dept, Athens, Greece.
   [Ben Gal, Tuvia] Rabin Med Ctr, Petah Tiqwa, Israel.
   [Ben Gal, Tuvia] Tel Aviv Univ, Sackler Fac Med, Tel Aviv, Israel.
   [Dorbala, Sharmila] Brigham & Womens Hosp, Dept Radiol, Boston, MA USA.
   [Cameli, Matteo] Univ Hosp Siena, Cardiol Div, Siena, Italy.
   [Bayes-Genis, Antoni; Delgado, Victoria] Hosp Univ Germans Trias i Pujol, Inst Cor, Barcelona, Spain.
   [Bayes-Genis, Antoni] Univ Autonoma Barcelona, Dept Med, Barcelona, Spain.
   [Bayes-Genis, Antoni] Carlos III Inst Hlth, CIBERCV, Madrid, Spain.
   [von Bardeleben, Ralph Stephan] Ctr Struct Heart Dis Intervent, Heart Valve Ctr, Mainz, Germany.
   [Bucciarelli-Ducci, Chiara] Guys & St Thomas NHS Trust, Royal Brompton & Harefield Hosp, London, England.
   [Mordi, Ify R.] Univ Dundee, Ninewells Hosp & Med Sch, Sch Med, Div Mol & Clin Med, Dundee, Scotland.
   [Seferovic, Petar] Serbian Acad Arts & Sci, Belgrade, Serbia.
   [Seferovic, Petar] Univ Belgrade, Fac Med, Belgrade, Serbia.
   [Savarese, Gianluigi] Karolinska Inst, Dept Med, Div Cardiol, Stockholm, Sweden.
   [Savarese, Gianluigi] Karolinska Univ Hosp, Dept Cardiol, Heart Vasc & Neuro Theme, Stockholm, Sweden.
   [Celutkiene, Jelena] Vilnius Univ, Fac Med, Vilnius, Lithuania.
   [Celutkiene, Jelena] State Res Inst Ctr Innovat Med, Vilnius, Lithuania.
   [Rapezzi, Claudio] Univ Ferrara, Cardiol Ctr, Ferrara, Italy.
   [Rapezzi, Claudio] Maria Cecilia Hosp, GVM Care & Res, Cotignola, Italy.
   [Coats, Andrew] Heart Res Inst, Sydney, NSW, Australia.
   [Metra, Marco] Univ Brescia, Cardiol, ASST Spedali Civili, Brescia, Italy.
   [Metra, Marco] Univ Brescia, Dept Med & Surg Specialties, Radiol Sci & Publ Hlth, Brescia, Italy.
   [Rosano, Giuseppe] IRCCS San Raffaele Roma, Rome, Italy.
   [Moura, Brenda] Armed Forces Hosp, Ave Boavista, P-4050115 Porto, Portugal.
C3 Universidade do Porto; Scuola Superiore Sant'Anna; Northern General
   Hospital; University of Sheffield; Rabin Medical Center; Tel Aviv
   University; Sackler Faculty of Medicine; Harvard University; Brigham &
   Women's Hospital; University of Siena; University Hospital of Siena;
   Hospital Germans Trias i Pujol; Autonomous University of Barcelona;
   CIBER - Centro de Investigacion Biomedica en Red; CIBERCV; Instituto de
   Salud Carlos III; Royal Brompton & Harefield NHS Foundation Trust;
   Harefield Hospital; Royal Brompton Hospital; Guy's & St Thomas' NHS
   Foundation Trust; University of Dundee; Serbian Academy of Sciences &
   Arts; University of Belgrade; Karolinska Institutet; Karolinska
   Institutet; Karolinska University Hospital; Vilnius University; State
   Research Institute Centre for Innovative Medicine; University of
   Ferrara; Maria Cecilia Hospital; University of Sydney; Heart Research
   Institute; Hospital Spedali Civili Brescia; University of Brescia;
   University of Brescia; IRCCS San Raffaele Pisana
RP Moura, B (corresponding author), Armed Forces Hosp, Ave Boavista, P-4050115 Porto, Portugal.
EM brendamoura.c@gmail.com
RI Barison, Andrea/J-3609-2016; Gal, Tuvia Ben/Z-5413-2019; Delgado,
   Victoria/AAL-4731-2021; Bayes-Genis, Antoni/C-4002-2015
OI Barison, Andrea/0000-0001-9042-340X; Gal, Tuvia Ben/0000-0001-6941-1738;
   Delgado, Victoria/0000-0002-9841-2737; Mordi, Ify/0000-0002-2686-729X;
   KERAMIDA, KALLIOPI/0000-0002-9533-6951; Bayes-Genis,
   Antoni/0000-0002-3044-197X; Moura, Brenda/0000-0001-6158-7368
FU The authors wish to acknowledge the significant contribution of Iacopo
   Fabiani, Alessia Gimelli and Giuseppe Vergaro to this paper.
FX The authors wish to acknowledge the significant contribution of Iacopo
   Fabiani, Alessia Gimelli and Giuseppe Vergaro to this paper.
CR Aimo A, 2022, EUR HEART J-CARD IMG, V24, P130, DOI 10.1093/ehjci/jeac057
   Aimo A, 2021, EUR J CLIN INVEST, V51, DOI 10.1111/eci.13449
   Aimo A, 2018, INT J CARDIOL, V271, P152, DOI 10.1016/j.ijcard.2018.05.018
   Amano Y, 2017, J COMPUT ASSIST TOMO, V41, P344, DOI 10.1097/RCT.0000000000000521
   Aquaro GD, 2020, CIRC-CARDIOVASC IMAG, V13, DOI 10.1161/CIRCIMAGING.120.010489
   Ariga R, 2019, J AM COLL CARDIOL, V73, P2493, DOI 10.1016/j.jacc.2019.02.065
   Arvidsson S, 2018, AMYLOID, V25, P160, DOI 10.1080/13506129.2018.1493989
   Augusto JB, 2020, CIRC-CARDIOVASC IMAG, V13, DOI 10.1161/CIRCIMAGING.119.010171
   Avanesov M, 2017, EUR RADIOL, V27, P5136, DOI 10.1007/s00330-017-4869-x
   Balciunaite G, 2020, HELL J CARDIOL, V61, P92, DOI 10.1016/j.hjc.2019.10.004
   Barison A, 2022, HEART FAIL REV, V27, P191, DOI 10.1007/s10741-020-09998-w
   Barros-Gomes S, 2017, JACC-CARDIOVASC IMAG, V10, P398, DOI 10.1016/j.jcmg.2016.04.008
   Bates MGD, 2012, EUR HEART J, V33, P3023, DOI 10.1093/eurheartj/ehs275
   Beer M, 2006, AM J CARDIOL, V97, P1515, DOI 10.1016/j.amjcard.2005.11.087
   Berger SG, 2021, SCAND CARDIOVASC J, V55, P195, DOI 10.1080/14017431.2021.1901979
   Biagini E, 2009, AM J CARDIOL, V104, P1727, DOI 10.1016/j.amjcard.2009.07.057
   Bokhari S, 2013, CIRC-CARDIOVASC IMAG, V6, P195, DOI 10.1161/CIRCIMAGING.112.000132
   Boldrini M, 2020, JACC-CARDIOVASC IMAG, V13, P909, DOI 10.1016/j.jcmg.2019.10.011
   Brand A, 2021, EUR HEART J-CARD IMG, V22, P680, DOI 10.1093/ehjci/jeaa043
   Brownrigg J, 2019, ESC HEART FAIL, V6, P1041, DOI 10.1002/ehf2.12511
   Buss SJ, 2012, J AM COLL CARDIOL, V60, P1067, DOI 10.1016/j.jacc.2012.04.043
   Caobelli F, 2020, J NUCL CARDIOL, V27, P1456, DOI 10.1007/s12350-019-01893-8
   Cappelli F, 2012, EUR HEART J-CARD IMG, V13, P416, DOI 10.1093/ejechocard/jer289
   Captur G, 2014, CIRC-CARDIOVASC IMAG, V7, P863, DOI 10.1161/CIRCIMAGING.114.002411
   Castano A, 2016, JAMA CARDIOL, V1, P880, DOI 10.1001/jamacardio.2016.2839
   Castelletti S, 2022, EUR J PREV CARDIOL, V28, pE39, DOI 10.1093/eurjpc/zwaa083
   Chacko L, 2020, EUR HEART J, V41, P1439, DOI 10.1093/eurheartj/ehz905
   Chan RH, 2014, CIRCULATION, V130, P484, DOI 10.1161/CIRCULATIONAHA.113.007094
   Claes GRF, 2016, EUR HEART J, V37, P1815, DOI 10.1093/eurheartj/ehv522
   Cohen OC, 2022, EUR HEART J, V43, P333, DOI 10.1093/eurheartj/ehab507
   Cui H, 2023, J THORAC CARDIOV SUR, V166, P492, DOI 10.1016/j.jtcvs.2021.09.058
   Dorbala S, 2020, JACC-CARDIOVASC IMAG, V13, P1368, DOI 10.1016/j.jcmg.2019.07.015
   Doumas A, 2022, HELL J NUCL MED, V25, P216, DOI 10.1967/s002449912483
   Elliott P, 2004, LANCET, V363, P1881, DOI 10.1016/S0140-6736(04)16358-7
   Elliott PM, 2014, EUR HEART J, V35, P2733, DOI 10.1093/eurheartj/ehu284
   Elliott PM, 2006, HEART, V92, P357, DOI 10.1136/hrt.2004.054015
   Esposito R, 2021, J CLIN MED, V10, DOI 10.3390/jcm10091994
   Esposito R, 2019, EUR HEART J-CARD IMG, V20, P438, DOI 10.1093/ehjci/jey108
   Flett AS, 2010, CIRCULATION, V122, P138, DOI 10.1161/CIRCULATIONAHA.109.930636
   Fontana M, 2021, JACC-CARDIOVASC IMAG, V14, P189, DOI 10.1016/j.jcmg.2020.07.043
   Fontana M, 2015, CIRCULATION, V132, P1570, DOI 10.1161/CIRCULATIONAHA.115.016567
   Fontana M, 2014, JACC-CARDIOVASC IMAG, V7, P157, DOI 10.1016/j.jcmg.2013.10.008
   Garcia-Pavia P, 2021, EUR J HEART FAIL, V23, P512, DOI 10.1002/ejhf.2140
   Gastl M, 2019, EUR J RADIOL OPEN, V6, P78, DOI 10.1016/j.ejro.2019.01.007
   Genovesi D, 2021, JACC-CARDIOVASC IMAG, V14, P246, DOI 10.1016/j.jcmg.2020.05.031
   Germain DP, 2013, GENET MED, V15, P958, DOI 10.1038/gim.2013.53
   Gragnano F, 2023, J CLIN MED, V12, DOI 10.3390/jcm12082810
   Graziani F, 2020, ESC HEART FAIL, V7, P1605, DOI 10.1002/ehf2.12712
   Grigoratos C, 2020, INT J CARDIOL, V307, P187, DOI 10.1016/j.ijcard.2020.02.030
   Haland TF, 2016, EUR HEART J-CARD IMG, V17, P613, DOI 10.1093/ehjci/jew005
   Hanna M, 2020, J AM COLL CARDIOL, V75, P2851, DOI 10.1016/j.jacc.2020.04.022
   Harrigan CJ, 2008, AM J CARDIOL, V101, P668, DOI 10.1016/j.amjcard.2007.10.032
   Hen Y, 2018, CIRC J, V82, P1062, DOI 10.1253/circj.CJ-17-1235
   Hotta M, 2020, RADIOGRAPHICS, V40, P2029, DOI 10.1148/rg.2020200068
   Hughes RK, 2020, J AM HEART ASSOC, V9, DOI 10.1161/JAHA.119.015294
   Huntjens PR, 2021, JACC-CARDIOVASC IMAG, V14, P1508, DOI 10.1016/j.jcmg.2021.01.016
   Kato S, 2016, AM J CARDIOL, V118, P1057, DOI 10.1016/j.amjcard.2016.07.010
   Kotecha T, 2018, J AM COLL CARDIOL, V71, P2919, DOI 10.1016/j.jacc.2018.03.536
   Kozor R, 2017, EUR HEART J-CARD IMG, V18, P1034, DOI 10.1093/ehjci/jew187
   Kozor R, 2016, HEART, V102, P298, DOI 10.1136/heartjnl-2015-308494
   Kyle RA, 2006, NEW ENGL J MED, V354, P1362, DOI 10.1056/NEJMoa054494
   Labombarda F, 2017, ECHOCARDIOGR-J CARD, V34, P504, DOI 10.1111/echo.13496
   Lee DZJ, 2022, JACC-CARDIOVASC IMAG, V15, P1696, DOI 10.1016/j.jcmg.2022.03.029
   Lee SP, 2015, JACC-CARDIOVASC IMAG, V8, P50, DOI 10.1016/j.jcmg.2014.09.018
   Li YC, 2021, EUR RADIOL, V31, P4557, DOI 10.1007/s00330-020-07650-7
   Linhart A, 2007, HEART, V93, P528, DOI 10.1136/hrt.2005.063818
   Linhart A, 2007, EUR HEART J, V28, P1228, DOI 10.1093/eurheartj/ehm153
   Maron BJ, 2009, JAMA-J AM MED ASSOC, V301, P1253, DOI 10.1001/jama.2009.371
   Maron MS, 2012, J CARDIOVASC MAGN R, V14, DOI 10.1186/1532-429X-14-13
   Martin-Martin A, 2017, J INFORMETR, V11, P152, DOI 10.1016/j.joi.2016.11.008
   Martinez-Naharro A, 2022, EUR HEART J, V43, P4722, DOI 10.1093/eurheartj/ehac363
   Martinez-Naharro A, 2020, NAT REV CARDIOL, V17, P413, DOI 10.1038/s41569-020-0334-7
   Mentias A, 2018, J AM COLL CARDIOL, V72, P857, DOI 10.1016/j.jacc.2018.05.060
   Meucci MC, 2023, EUR HEART J-CARD IMG, V24, P542, DOI 10.1093/ehjci/jeac151
   Mohty D, 2016, EUR HEART J-CARD IMG, V17, P961, DOI 10.1093/ehjci/jew100
   Palomero VM, 2019, J AM SOC ECHOCARDIOG, V32, P845, DOI 10.1016/j.echo.2019.03.005
   Moon JCC, 2004, J AM COLL CARDIOL, V43, P2260, DOI 10.1016/j.jacc.2004.03.035
   Moon JCC, 2003, EUR HEART J, V24, P2151, DOI 10.1016/j.ehj.2003.09.017
   Mozaffarian D, 2001, CLIN CARDIOL, V24, P2, DOI 10.1002/clc.4960240102
   Namdar M, 2011, HEART, V97, P485, DOI 10.1136/hrt.2010.211789
   Niemann M, 2011, JACC-CARDIOVASC IMAG, V4, P592, DOI 10.1016/j.jcmg.2011.01.020
   Nochioka K, 2017, EUR HEART J-CARD IMG, V18, P1128, DOI 10.1093/ehjci/jex097
   Nordin S, 2019, CIRC-CARDIOVASC IMAG, V12, DOI 10.1161/CIRCIMAGING.119.009430
   Nordin S, 2016, J AM COLL CARDIOL, V68, P1707, DOI 10.1016/j.jacc.2016.07.741
   Nugent AW, 2003, NEW ENGL J MED, V348, P1639, DOI 10.1056/NEJMoa021737
   Oda S, 2020, CIRC-CARDIOVASC IMAG, V13, DOI 10.1161/CIRCIMAGING.119.010358
   Olivotto I, 2020, LANCET, V396, P759, DOI 10.1016/S0140-6736(20)31792-X
   Olivotto I, 2012, CIRC-HEART FAIL, V5, P535, DOI 10.1161/CIRCHEARTFAILURE.112.967026
   Olivotto I, 2009, J CARDIOVASC TRANSL, V2, P349, DOI 10.1007/s12265-009-9137-2
   Ommen SR, 2020, CIRCULATION, V142, pe558, DOI 10.1161/CIR.0000000000000937
   Palmiero G, 2022, HEART FAIL CLIN, V18, P61, DOI 10.1016/j.hfc.2021.07.014
   Pan JA, 2020, JACC-CARDIOVASC IMAG, V13, P1299, DOI 10.1016/j.jcmg.2020.03.010
   Perry R, 2019, JACC-CARDIOVASC IMAG, V12, P1230, DOI 10.1016/j.jcmg.2018.11.039
   Perugini E, 2005, J AM COLL CARDIOL, V46, P1076, DOI 10.1016/j.jacc.2005.05.073
   Phelan D, 2012, HEART, V98, P1442, DOI 10.1136/heartjnl-2012-302353
   Pontone G, 2017, J CARDIOVASC MED, V18, P209, DOI 10.2459/JCM.0000000000000499
   Quarta CC, 2014, CIRCULATION, V129, P1840, DOI 10.1161/CIRCULATIONAHA.113.006242
   Quarta G, 2018, EUR HEART J-CARD IMG, V19, P601, DOI 10.1093/ehjci/jex323
   Rapezzi C, 2022, EUR HEART J, V43, P4679, DOI 10.1093/eurheartj/ehac543
   Rapezzi C, 2022, J AM COLL CARDIOL, V79, P1288, DOI 10.1016/j.jacc.2022.01.036
   Rapezzi C, 2019, J NUCL CARDIOL, V26, P1638, DOI 10.1007/s12350-018-1235-6
   Rapezzi C, 2013, EUR HEART J, V34, P1448, DOI 10.1093/eurheartj/ehs397
   Rapezzi C, 2009, CIRCULATION, V120, P1203, DOI 10.1161/CIRCULATIONAHA.108.843334
   Rettl R, 2022, EUR HEART J-CARD IMG, V23, P767, DOI 10.1093/ehjci/jeab226
   Saberi S, 2021, CIRCULATION, V143, P606, DOI 10.1161/CIRCULATIONAHA.120.052359
   Sado DM, 2012, HEART, V98, P1436, DOI 10.1136/heartjnl-2012-302346
   SCHOENDUBE FA, 1995, CIRCULATION, V92, P122, DOI 10.1161/01.CIR.92.9.122
   Schwartz ML, 1996, CIRCULATION, V94, P2021, DOI 10.1161/01.CIR.94.8.2021
   Scully PR, 2020, JACC-CARDIOVASC IMAG, V13, P2177, DOI 10.1016/j.jcmg.2020.05.029
   Seferovic PM, 2019, EUR J HEART FAIL, V21, P553, DOI 10.1002/ejhf.1461
   SIQUEIRAFILHO AG, 1981, CIRCULATION, V63, P188, DOI 10.1161/01.CIR.63.1.188
   Stats MA, 2016, CARDIOVASC PATHOL, V25, P413, DOI 10.1016/j.carpath.2016.07.001
   Sun JP, 2019, ECHOCARDIOGR-J CARD, V36, P257, DOI 10.1111/echo.14222
   Syed IS, 2010, JACC-CARDIOVASC IMAG, V3, P155, DOI 10.1016/j.jcmg.2009.09.023
   Tjahjadi C, 2022, AM J CARDIOL, V173, P120, DOI 10.1016/j.amjcard.2022.02.048
   Todiere G, 2019, AM J CARDIOL, V124, P1286, DOI 10.1016/j.amjcard.2019.07.023
   Todiere G, 2014, PLOS ONE, V9, DOI 10.1371/journal.pone.0111366
   Todiere G, 2012, J AM COLL CARDIOL, V60, P922, DOI 10.1016/j.jacc.2012.03.076
   Tomberli B, 2013, EUR J HEART FAIL, V15, P1363, DOI 10.1093/eurjhf/hft104
   Treibel TA, 2020, JACC-CARDIOVASC IMAG, V13, P44, DOI 10.1016/j.jcmg.2019.03.017
   Treibel TA, 2015, J CARDIOVASC COMPUT, V9, P585, DOI 10.1016/j.jcct.2015.07.001
   van der Bijl P, 2017, INT J CARDIOL, V237, P15, DOI 10.1016/j.ijcard.2017.03.010
   van Rijsingen IAW, 2012, J AM COLL CARDIOL, V59, P493, DOI 10.1016/j.jacc.2011.08.078
   Vergaro G, 2020, EUR J PREV CARDIOL, V27, P1806, DOI 10.1177/2047487319877708
   Wei XY, 2021, RADIOLOGY, V299, P303, DOI 10.1148/radiol.2021203996
NR 125
TC 4
Z9 4
U1 1
U2 3
PU WILEY
PI HOBOKEN
PA 111 RIVER ST, HOBOKEN 07030-5774, NJ USA
SN 1388-9842
EI 1879-0844
J9 EUR J HEART FAIL
JI Eur. J. Heart Fail.
PD SEP
PY 2023
VL 25
IS 9
BP 1493
EP 1506
DI 10.1002/ejhf.2997
EA SEP 2023
PG 14
WC Cardiac & Cardiovascular Systems
WE Science Citation Index Expanded (SCI-EXPANDED)
SC Cardiovascular System & Cardiology
GA CG3D5
UT WOS:001069858600001
PM 37581253
OA Bronze
DA 2024-04-28
ER

PT J
AU Rowczenio, D
   Quarta, CC
   Fontana, M
   Whelan, CJ
   Martinez-Naharro, A
   Trojer, H
   Baginska, A
   Ferguson, SM
   Gilbertson, J
   Rezk, T
   Sachchithanantham, S
   Mahmood, S
   Manwani, R
   Sharpley, F
   Wechalekar, AD
   Hawkins, PN
   Gillmore, JD
   Lachmann, HJ
AF Rowczenio, Dorota
   Quarta, Candida C.
   Fontana, Marianna
   Whelan, Carol J.
   Martinez-Naharro, Ana
   Trojer, Hadija
   Baginska, Anna
   Ferguson, Stuart M.
   Gilbertson, Janet
   Rezk, Tamer
   Sachchithanantham, Sajitha
   Mahmood, Shameem
   Manwani, Richa
   Sharpley, Faye
   Wechalekar, Ashutosh D.
   Hawkins, Philip N.
   Gillmore, Julian D.
   Lachmann, Helen J.
TI Analysis of the <i>TTR</i> gene in the investigation of amyloidosis: A
   25-year single UK center experience
SO HUMAN MUTATION
LA English
DT Article
DE cardiomyopathy; neuropathy; transthyretin amyloidosis (ATTR); TTR gene
   variants; variant (ATTRm) transthyretin amyloidosis; wild-type (ATTRwt)
   transthyretin amyloidosis
ID HEREDITARY TRANSTHYRETIN AMYLOIDOSIS; GEOGRAPHICAL-DISTRIBUTION; CARDIAC
   AMYLOIDOSIS; CHAIN AMYLOIDOSIS; PORTUGUESE-TYPE; POLYNEUROPATHY;
   PHENOTYPE; DIAGNOSIS; VARIANT; PREVALENCE
AB Transthyretin amyloidosis (ATTR) is caused by deposition of either wild-type (ATTRwt) or variant (ATTRm) transthyretin. ATTRwt presents with restrictive cardiomyopathy, while ATTRm displays a range of organ involvement. This retrospective analysis includes all patients referred to a single UK center in the last 25 years for clinical and laboratory assessment of known or suspected amyloidosis who underwent TTR gene sequencing. A total of 4459 patients were included in this study; 37% had final diagnosis of ATTR amyloidosis; 27% light chain amyloidosis; 0.7% other types of amyloidosis; 21.3% had no amyloid and 14% had no data. TTR variants were found in 770 (17%) cases; the most prevalent were p.V142I, p.T80A, and p.V50M identified in 42, 25, and 16%, respectively. The median age at referral in each group was: 76 (range 47-93), 66 (40-81), and 45 years (21-86), respectively. Overall 42 rare or novel variants were identified. Forty-two percent patients with ATTRm died at a median age of 73 years (33-89) with a median survival from diagnosis of 50 months. ATTRwt was the final diagnosis in 20% of patients undergoing genetic testing. Our findings of TTR variants in 17% of screened patients highlight the need for routine genetic testing in the evaluation of suspected ATTR amyloidosis.
C1 [Rowczenio, Dorota; Quarta, Candida C.; Fontana, Marianna; Whelan, Carol J.; Martinez-Naharro, Ana; Trojer, Hadija; Baginska, Anna; Ferguson, Stuart M.; Gilbertson, Janet; Rezk, Tamer; Sachchithanantham, Sajitha; Mahmood, Shameem; Manwani, Richa; Sharpley, Faye; Wechalekar, Ashutosh D.; Hawkins, Philip N.; Gillmore, Julian D.; Lachmann, Helen J.] UCL, Div Med, Natl Amyloidosis Ctr, Ctr Amyloidosis & Acute Phase Prot, London, England.
C3 University of London; University College London
RP Rowczenio, D (corresponding author), UCL Med Sch, Ctr Amyloidosis & Acute Phase Prot, Natl Amyloidosis Ctr, Royal Free Campus,Rowland Hill St, London NW3 2PF, England.
EM d.rowczenio@ucl.ac.uk
RI Hawkins, Philip/JVO-1941-2024
OI Hawkins, Philip/0000-0002-6983-9598; rowczenio,
   dorota/0000-0002-3511-6789
FU British Heart Foundation [FS/18/21/33447] Funding Source: Medline
CR Adams D, 2017, CURR OPIN NEUROL, V30, P481, DOI 10.1097/WCO.0000000000000476
   Adams D, 2016, EXPERT OPIN PHARMACO, V17, P791, DOI 10.1517/14656566.2016.1145664
   Ando Y, 2013, ORPHANET J RARE DIS, V8, DOI 10.1186/1750-1172-8-31
   ANDRADE C, 1952, BRAIN, V75, P408, DOI 10.1093/brain/75.3.408
   ARAKI S., 1980, Amyloid and Amyloidosis, P67
   BOOTH DR, 1995, CIRCULATION, V91, P962, DOI 10.1161/01.CIR.91.4.962
   Connors LH, 2009, AM HEART J, V158, P607, DOI 10.1016/j.ahj.2009.08.006
   Connors LH, 2003, AMYLOID, V10, P160, DOI 10.3109/13506120308998998
   Fontana M, 2015, HEART FAIL REV, V20, P133, DOI 10.1007/s10741-014-9470-7
   Gillmore JD, 2016, CIRCULATION, V133, P2404, DOI 10.1161/CIRCULATIONAHA.116.021612
   Gillmore JD, 2010, BLOOD, V115, P4313, DOI 10.1182/blood-2010-01-261750
   HAWKINS PN, 1993, Q J MED, V86, P365
   Hellman U, 2008, AMYLOID, V15, P181, DOI 10.1080/13506120802193720
   Herrera, 2012, AMYLOID RELATED DISO, P231, DOI DOI 10.1007/978-1-60761-389-3_18
   Holmgren G, 2005, J MED GENET, V42, P953, DOI 10.1136/jmg.2005.033720
   HOLMGREN G, 1994, J MED GENET, V31, P351, DOI 10.1136/jmg.31.5.351
   Hutt DF, 2014, EUR HEART J-CARD IMG, V15, P1289, DOI 10.1093/ehjci/jeu107
   Jacobson DR, 2016, MOL GENET GENOM MED, V4, P548, DOI 10.1002/mgg3.231
   Kelly JW, 2000, NAT STRUCT BIOL, V7, P824, DOI 10.1038/82815
   Klimtchuk ES, 2018, P NATL ACAD SCI USA, V115, pE6428, DOI 10.1073/pnas.1802977115
   Lobato L, 2003, J NEPHROL, V16, P438
   Long D, 2012, OPHTHALMIC GENET, V33, P28, DOI 10.3109/13816810.2011.599356
   Marcoux J, 2015, EMBO MOL MED, V7, P1337, DOI 10.15252/emmm.201505357
   Maurer MS, 2018, NEW ENGL J MED, V379, P1007, DOI 10.1056/NEJMoa1805689
   Meng LC, 2015, CHINESE MED J-PEKING, V128, P2902, DOI 10.4103/0366-6999.168048
   Olsson M, 2014, AMYLOID, V21, P18, DOI 10.3109/13506129.2013.860027
   Planté-Bordeneuve V, 2003, J MED GENET, V40, DOI 10.1136/jmg.40.11.e120
   Quarta CC, 2015, NEW ENGL J MED, V372, P21, DOI 10.1056/NEJMoa1404852
   Quarta CC, 2012, JACC-CARDIOVASC IMAG, V5, P755, DOI 10.1016/j.jcmg.2012.02.015
   Rapezzi C, 2013, EUR HEART J, V34, P520, DOI 10.1093/eurheartj/ehs123
   REILLY MM, 1995, J NEUROL NEUROSUR PS, V59, P45, DOI 10.1136/jnnp.59.1.45
   Rowczenio D, 2017, KIDNEY INT REP, V2, P461, DOI 10.1016/j.ekir.2016.11.005
   Rowczenio DM, 2014, HUM MUTAT, V35, pE2403, DOI 10.1002/humu.22619
   SARAIVA MJM, 1984, J CLIN INVEST, V74, P104, DOI 10.1172/JCI111390
   Sattianayagam PT, 2012, EUR HEART J, V33, P1120, DOI 10.1093/eurheartj/ehr383
   Sebastiao MP, 2001, J MOL BIOL, V306, P733, DOI 10.1006/jmbi.2000.4415
   SOUSA A, 1993, HUM HERED, V43, P288, DOI 10.1159/000154146
   Stangou A. J., 2005, AMYLOID AMYLOIDOSIS, P306
   Stangou AJ, 2004, CURR OPIN NEUROL, V17, P615, DOI 10.1097/00019052-200410000-00012
   Suhr OB, 2003, J INTERN MED, V254, P225, DOI 10.1046/j.1365-2796.2003.01173.x
   TALMUD P, 1991, ATHEROSCLEROSIS, V89, P137, DOI 10.1016/0021-9150(91)90053-6
   Tanskanen M, 2008, ANN MED, V40, P232, DOI 10.1080/07853890701842988
   Uemichi T, 1999, ARCH NEUROL-CHICAGO, V56, P1152, DOI 10.1001/archneur.56.9.1152
   Vrana JA, 2009, BLOOD, V114, P4957, DOI 10.1182/blood-2009-07-230722
   Wechalekar AD, 2011, HAEMATOL-HEMATOL J, V96, P1079, DOI 10.3324/haematol.2011.040493
NR 45
TC 27
Z9 30
U1 0
U2 6
PU WILEY
PI HOBOKEN
PA 111 RIVER ST, HOBOKEN 07030-5774, NJ USA
SN 1059-7794
EI 1098-1004
J9 HUM MUTAT
JI Hum. Mutat.
PD JAN
PY 2019
VL 40
IS 1
BP 90
EP 96
DI 10.1002/humu.23669
PG 7
WC Genetics & Heredity
WE Science Citation Index Expanded (SCI-EXPANDED)
SC Genetics & Heredity
GA HE7GJ
UT WOS:000453598300009
PM 30328212
OA gold
DA 2024-04-28
ER

PT J
AU Lo, Q
   Haluska, B
   Chia, EM
   Lin, MW
   Richards, D
   Marwick, T
   Thomas, L
AF Lo, Queenie
   Haluska, Brian
   Chia, Ee-May
   Lin, Ming-Wei
   Richards, David
   Marwick, Thomas
   Thomas, Liza
TI Alterations in regional myocardial deformation assessed by strain
   imaging in cardiac amyloidosis
SO ECHOCARDIOGRAPHY-A JOURNAL OF CARDIOVASCULAR ULTRASOUND AND ALLIED
   TECHNIQUES
LA English
DT Article
DE amyloidosis; hypertension; left ventricle; strain; strain rate; velocity
   vector imaging
ID SPECKLE-TRACKING ECHOCARDIOGRAPHY; CARDIOVASCULAR MAGNETIC-RESONANCE;
   VENTRICULAR DIASTOLIC FUNCTION; NORMAL EJECTION FRACTION; SYSTOLIC
   DYSFUNCTION; LONGITUDINAL STRAIN; 2-DIMENSIONAL STRAIN; TISSUE VELOCITY;
   FILLING PATTERN; AL AMYLOIDOSIS
AB Background: Cardiac amyloidosis results in increased left ventricular (LV) wall thickness and diastolic dysfunction (DD). Strain measurements using velocity vector imaging (VVI) may further characterize myocardial dysfunction.
   Methods: A total of 43 AL amyloidosis patients were compared to age-matched-normals and hypertensive patients (HT). Subgroup analysis within the amyloid group was performed based on LV wall thickness (<= 14 mm, > 14 mm) and diastolic dysfunction (DD) (Group 1: normal and impaired relaxation, Group 2: pseudonormal, Group 3: restrictive). LV strain (longitudinal, circumferential, and radial strain (S) and strain rate [Sr]) were measured using velocity vector imaging (VVI).
   Results: Increased LV wall thickness and DD were observed in the amyloid group. Global longitudinal (-13.9 +/- 4.1% vs-16.7 +/- 3.8%; P=. 002) and radial (27.4 +/- 13.4% vs 38.8 +/- 15.7%; P<. 001) strain were lower in the amyloid group vs normal controls, while circumferential strain was similar. Segmental analysis demonstrated reduced mid-and basal segmental strain with relative sparing of apical segments in the amyloid group. Reduced longitudinal and radial strain, with preserved circumferential strain, were observed in patients with wall thickness > 14 mm; however, circumferential strain was also altered when severe DD (restrictive filling) was present.
   Conclusion: Reduction in longitudinal and radial S and Sr was evident using VVI strain analysis in amyloidosis, with segmental heterogeneity in longitudinal S. There was relative preservation of circumferential strain, which was reduced only in patients with severe DD.
C1 [Lo, Queenie; Chia, Ee-May; Richards, David; Thomas, Liza] Univ New South Wales, Sydney, NSW, Australia.
   [Haluska, Brian] Univ Queensland, Princess Alexandra Hosp, Brisbane, Qld, Australia.
   [Lin, Ming-Wei; Thomas, Liza] Westmead Hosp, Sydney, NSW, Australia.
   [Richards, David; Thomas, Liza] Liverpool Hosp, Sydney, NSW, Australia.
   [Marwick, Thomas] Menzies Inst, Hobart, Tas, Australia.
   [Thomas, Liza] Univ Sydney, Sydney, NSW, Australia.
C3 University of New South Wales Sydney; University of Queensland; Princess
   Alexandra Hospital; NSW Health; Westmead Hospital; University of Sydney;
   Liverpool Hospital; University of Tasmania; Menzies Institute for
   Medical Research; University of Sydney
RP Thomas, L (corresponding author), Westmead Hosp, Dept Cardiol, Sydney, NSW, Australia.
EM l.thomas@unsw.edu.au
RI Richards, David A/B-4807-2009; Marwick, Thomas/AAK-3869-2021; Haluska,
   Brian A/B-9128-2009
OI Marwick, Thomas/0000-0001-9065-0899; 
CR Aronson D, 2011, AM J CARDIOL, V107, P1738, DOI 10.1016/j.amjcard.2011.02.334
   Becker AE, 1983, CARDIAC PATHOLOGY
   Bellavia D, 2007, J AM SOC ECHOCARDIOG, V20, P1194, DOI 10.1016/j.echo.2007.02.025
   Bellavia D, 2010, J AM SOC ECHOCARDIOG, V23, P643, DOI 10.1016/j.echo.2010.03.027
   Brenner DA, 2004, CIRC RES, V94, P1008, DOI 10.1161/01.RES.0000126569.75419.74
   Cho GY, 2009, J AM COLL CARDIOL, V54, P618, DOI 10.1016/j.jacc.2009.04.061
   Dubrey SW, 2011, HEART, V97, P75, DOI 10.1136/hrt.2009.190405
   Edvardsen T, 2006, PROG CARDIOVASC DIS, V49, P207, DOI 10.1016/j.pcad.2006.08.008
   Fallah-Rad N, 2011, J AM COLL CARDIOL, V57, P2263, DOI 10.1016/j.jacc.2010.11.063
   Hare JL, 2008, AM J CARDIOL, V102, P87, DOI 10.1016/j.amjcard.2008.02.101
   KLEIN AL, 1991, CIRCULATION, V83, P808, DOI 10.1161/01.CIR.83.3.808
   KLEIN AL, 1990, J AM COLL CARDIOL, V16, P1135, DOI 10.1016/0735-1097(90)90545-Z
   Koyama J, 2003, CIRCULATION, V107, P2446, DOI 10.1161/01.CIR.0000068313.67758.4F
   Koyama J, 2004, J AM SOC ECHOCARDIOG, V17, P36, DOI 10.1016/j.echo.2003.09.014
   Koyama J, 2010, JACC-CARDIOVASC IMAG, V3, P333, DOI 10.1016/j.jcmg.2009.11.013
   Lang RM, 2005, J AM SOC ECHOCARDIOG, V18, P1440, DOI 10.1016/j.echo.2005.10.005
   Maceira AM, 2005, CIRCULATION, V111, P186, DOI 10.1161/01.CIR.0000152819.97857.9D
   Marwick TH, 2006, J AM COLL CARDIOL, V47, P1313, DOI 10.1016/j.jacc.2005.11.063
   Mizuguchi Y, 2008, J AM SOC ECHOCARDIOG, V21, P1138, DOI 10.1016/j.echo.2008.07.016
   Moller JE, 2008, CIRCULATION, V117, P2591, DOI 10.1161/CIRCULATIONAHA.107.738625
   Moore CC, 2000, RADIOLOGY, V214, P453, DOI 10.1148/radiology.214.2.r00fe17453
   Mottram PM, 2004, CIRCULATION, V110, P558, DOI 10.1161/01.CIR.0000138680.89536.A9
   Nagueh SF, 2009, J AM SOC ECHOCARDIOG, V22, P107, DOI [10.1016/j.echo.2008.11.023, 10.1093/ejechocard/jep007]
   Ng ACT, 2009, AM J CARDIOL, V104, P1398, DOI 10.1016/j.amjcard.2009.06.063
   Phelan D, 2012, HEART, V98, P1442, DOI 10.1136/heartjnl-2012-302353
   Pirat B, 2008, J AM COLL CARDIOL, V51, P651, DOI 10.1016/j.jacc.2007.10.029
   Poulsen SH, 2005, HEART, V91, P624, DOI 10.1136/hrt.2003.029702
   Sanderson JE, 2006, PROG CARDIOVASC DIS, V49, P196, DOI 10.1016/j.pcad.2006.08.005
   Sun JP, 2009, AM J CARDIOL, V103, P411, DOI 10.1016/j.amjcard.2008.09.102
   Takeda S, 2001, HEART, V86, P52, DOI 10.1136/heart.86.1.52
   Tsai HR, 2011, AM J CARDIOL, V107, P472, DOI 10.1016/j.amjcard.2010.09.048
   Vogelsberg H, 2008, J AM COLL CARDIOL, V51, P1022, DOI 10.1016/j.jacc.2007.10.049
   Wang J, 2008, EUR HEART J, V29, P1283, DOI 10.1093/eurheartj/ehn141
   Woo JS, 2011, AM J CARDIOL, V108, P340, DOI 10.1016/j.amjcard.2011.03.052
   Yang H, 2003, J AM SOC ECHOCARDIOG, V16, P233, DOI 10.1067/mje.2003.60
NR 35
TC 9
Z9 9
U1 1
U2 1
PU WILEY
PI HOBOKEN
PA 111 RIVER ST, HOBOKEN 07030-5774, NJ USA
SN 0742-2822
EI 1540-8175
J9 ECHOCARDIOGR-J CARD
JI Echocardiography-J. Cardiovasc. Ultrasound Allied Tech.
PD DEC
PY 2016
VL 33
IS 12
BP 1844
EP 1853
DI 10.1111/echo.13355
PG 10
WC Cardiac & Cardiovascular Systems
WE Science Citation Index Expanded (SCI-EXPANDED)
SC Cardiovascular System & Cardiology
GA EM6EM
UT WOS:000395405600009
PM 27600102
OA Green Published
DA 2024-04-28
ER

PT J
AU Lin, G
   Dispenzieri, A
   Kyle, R
   Grogan, M
   Brady, PA
AF Lin, Grace
   Dispenzieri, Angela
   Kyle, Robert
   Grogan, Martha
   Brady, Peter A.
TI Implantable Cardioverter Defibrillators in Patients with Cardiac
   Amyloidosis
SO JOURNAL OF CARDIOVASCULAR ELECTROPHYSIOLOGY
LA English
DT Article
DE cardiac amyloidosis; heart failure; sudden death; implantable
   cardioverter defibrillator; ventricular tachycardia
ID PRIMARY SYSTEMIC AMYLOIDOSIS; BRAIN NATRIURETIC PEPTIDE; PROPHYLACTIC
   IMPLANTATION; THERAPY; PREVENTION; SURVIVAL; SHOCKS; RISK; INVOLVEMENT;
   ARRHYTHMIA
AB ICD in Cardiac Amyloidosis Background Cardiac amyloidosis (CA) is associated with increased risk of sudden cardiac arrest. Although ICD therapy improves survival in patients with cardiomyopathy due to other etiologies, the benefit of ICD therapy in patients with CA is unclear in large part due to limited data on the precise mechanism of sudden cardiac arrest and selection of patients with cardiac amyloidosis for ICD therapy.
   Objective The objective was to determine the benefit of ICD therapy in cardiac amyloidosis.
   Methods We reviewed all ICD implant indications, procedures, and therapies, of CA patients evaluated at Mayo Clinic between 2000 and 2009.
   Results A total of 53 patients with CA (33 AL, 10 senile, 9 familial, and 1 AA) who underwent ICD implantation were included. Indication for ICD implantation was for primary prevention of sudden cardiac arrest in 41 (77%) patients and secondary prevention in 12 (23%) patients. The rate of appropriate ICD shocks was 32% in the first year and was observed almost exclusively in AL amyloidosis patients, occurring in 15 patients (12 AL amyloidosis, 2 senile, 1 AA). Appropriate ICD shocks were more frequent in patients with prior sudden cardiac arrest or sustained ventricular arrhythmias (secondary prevention indication), and less frequent in patients who presented with decreased ejection fraction or syncope.
   Conclusions A high rate of appropriate ICD shocks was observed especially in patients with AL-type amyloidosis. However, appropriate ICD therapy did not translate into overall survival benefit, suggesting that selection of patients with CA who might be candidates for ICD is imprecise.
C1 [Lin, Grace; Grogan, Martha; Brady, Peter A.] Mayo Clin, Dept Med, Div Cardiovasc Dis, Rochester, MN 55905 USA.
   [Dispenzieri, Angela; Kyle, Robert] Mayo Clin, Dept Med, Div Hematol, Rochester, MN 55905 USA.
C3 Mayo Clinic; Mayo Clinic
RP Brady, PA (corresponding author), Mayo Clin, Mary Brigh 4-523,200 1st St SW, Rochester, MN 55905 USA.
EM brady.peter@mayo.edu
OI Dispenzieri, Angela/0000-0001-8780-9512
CR Antzelevitch C, 2005, CIRCULATION, V111, P659, DOI 10.1161/01.CIR.0000152479.54298.51
   Bellavia D, 2010, J AM SOC ECHOCARDIOG, V23, P643, DOI 10.1016/j.echo.2010.03.027
   Bonow RO, 2008, J AM COLL CARDIOL, V52, pE1, DOI [10.1016/j.hrthm.2008.04.014, 10.1016/j.jacc.2008.02.032]
   Charmathi B, 1997, AM J CARDIOL, V80, P1242
   CUETOGARCIA L, 1985, J AM COLL CARDIOL, V6, P737, DOI 10.1016/S0735-1097(85)80475-7
   Dispenzieri A, 2004, BLOOD, V104, P1881, DOI 10.1182/blood-2004-01-0390
   Dispenzieri A, 2004, J CLIN ONCOL, V22, P3751, DOI 10.1200/JCO.2004.03.029
   Dispenzieri A, 2003, LANCET, V361, P1787, DOI 10.1016/S0140-6736(03)13396-X
   Ellenbogen KA, 2002, PACE, V25, P1155, DOI 10.1046/j.1460-9592.2002.01155.x
   Falk RH, 2005, CIRCULATION, V112, P2047, DOI 10.1161/CIRCULATIONAHA.104.489187
   Freedberg NA, 2012, J CARDIOVASC ELECTR, V23, P741, DOI 10.1111/j.1540-8167.2012.02299.x
   Germano JJ, 2006, AM J CARDIOL, V97, P1255, DOI 10.1016/j.amjcard.2005.11.048
   Gertz MA, 2005, AM J HEMATOL, V79, P319, DOI 10.1002/ajh.20381
   Hallstrom AP, 2001, J AM COLL CARDIOL, V37, P1093, DOI 10.1016/S0735-1097(00)01208-0
   Koller MT, 2008, CIRCULATION, V117, P1918, DOI 10.1161/CIRCULATIONAHA.107.742155
   Kristen AV, 2008, HEART RHYTHM, V5, P235, DOI 10.1016/j.hrthm.2007.10.016
   Lin G, 2009, HEART, V95, P709, DOI 10.1136/hrt.2008.150656
   Lin G, 2010, EUR HEART J, V31, P1538, DOI 10.1093/eurheartj/ehp592
   Maron BJ, 2007, JAMA-J AM MED ASSOC, V298, P405, DOI 10.1001/jama.298.4.405
   Moss AJ, 2002, NEW ENGL J MED, V346, P877, DOI 10.1056/NEJMoa013474
   Ng B, 2005, ARCH INTERN MED, V165, P1425, DOI 10.1001/archinte.165.12.1425
   Rapezzi C, 2009, CIRCULATION, V120, P1203, DOI 10.1161/CIRCULATIONAHA.108.843334
   Sweeney MO, 2010, CIRCULATION, V122, P2638, DOI 10.1161/CIRCULATIONAHA.110.000208
   Tung R, 2008, J AM COLL CARDIOL, V52, P1111, DOI 10.1016/j.jacc.2008.05.058
NR 24
TC 119
Z9 122
U1 0
U2 5
PU WILEY
PI HOBOKEN
PA 111 RIVER ST, HOBOKEN 07030-5774, NJ USA
SN 1045-3873
EI 1540-8167
J9 J CARDIOVASC ELECTR
JI J. Cardiovasc. Electrophysiol.
PD JUL
PY 2013
VL 24
IS 7
BP 793
EP 798
DI 10.1111/jce.12123
PG 6
WC Cardiac & Cardiovascular Systems
WE Science Citation Index Expanded (SCI-EXPANDED)
SC Cardiovascular System & Cardiology
GA 174WA
UT WOS:000321186300011
PM 23489983
DA 2024-04-28
ER

PT J
AU Sado, DM
   Flett, AS
   Banypersad, SM
   White, SK
   Maestrini, V
   Quarta, G
   Lachmann, RH
   Murphy, E
   Mehta, A
   Hughes, DA
   McKenna, WJ
   Taylor, AM
   Hausenloy, DJ
   Hawkins, PN
   Elliott, PM
   Moon, JC
AF Sado, Daniel M.
   Flett, Andrew S.
   Banypersad, Sanjay M.
   White, Steven K.
   Maestrini, Viviana
   Quarta, Giovanni
   Lachmann, Robin H.
   Murphy, Elaine
   Mehta, Atul
   Hughes, Derralynn A.
   McKenna, William J.
   Taylor, Andrew M.
   Hausenloy, Derek J.
   Hawkins, Philip N.
   Elliott, Perry M.
   Moon, James C.
TI Cardiovascular magnetic resonance measurement of myocardial
   extracellular volume in health and disease
SO HEART
LA English
DT Article
ID ANDERSON-FABRY-DISEASE; FIBROSIS; BIOPSY; GENDER; SYSTEM; HEART
AB Objective To measure and assess the significance of myocardial extracellular volume (ECV), determined non-invasively by equilibrium contrast cardiovascular magnetic resonance, as a clinical biomarker in health and a number of cardiac diseases of varying pathophysiology.
   Design Prospective study.
   Setting Tertiary referral cardiology centre in London, UK.
   Patients 192 patients were mainly recruited from specialist clinics. We studied patients with Anderson-Fabry disease (AFD, n = 17), dilated cardiomyopathy (DCM, n = 31), hypertrophic cardiomyopathy (HCM, n = 31), severe aortic stenosis (AS, n = 66), cardiac AL amyloidosis (n = 27) and myocardial infarction (MI, n = 20). The results were compared with those for 81 normal subjects.
   Results In normal subjects, ECV (mean (95% CI), measured in the septum) was slightly higher in women than men (0.273 (0.264 to 0.282 vs 0.233 (0.225 to 0.244), p<0.001), with no change with age. In disease, the ECV of AFD was the same as in normal subjects but higher in all other diseases (p<0.001). Mean ECV was the same in DCM, HCM and AS (0.280, 0.291, 0.276 respectively), but higher in cardiac AL amyloidosis and higher again in MI (0.466 and 0.585 respectively, each p<0.001). Where ECV was elevated, correlations were found with indexed left ventricular mass, end systolic volume, ejection fraction and left atrial area in apparent disease-specific patterns.
   Conclusions Myocardial ECV, assessed non-invasively in the septum with equilibrium contrast cardiovascular magnetic resonance, shows gender differences in normal individuals and disease-specific variability. Therefore, ECV shows early potential to be a useful biomarker in health and disease.
C1 [Sado, Daniel M.; Flett, Andrew S.; Banypersad, Sanjay M.; White, Steven K.; Maestrini, Viviana; Quarta, Giovanni; McKenna, William J.; Hausenloy, Derek J.; Elliott, Perry M.; Moon, James C.] Heart Hosp, London W1G 8PH, England.
   [Sado, Daniel M.; Flett, Andrew S.; Banypersad, Sanjay M.; White, Steven K.; McKenna, William J.; Taylor, Andrew M.; Hausenloy, Derek J.; Elliott, Perry M.; Moon, James C.] UCL, Inst Cardiovasc Sci, London, England.
   [Banypersad, Sanjay M.; Hawkins, Philip N.] UCL, Ctr Amyloidosis & Acute Phase Prot, London, England.
   [Banypersad, Sanjay M.; Hawkins, Philip N.] UCL, Natl Amyloidosis Ctr, London, England.
   [Lachmann, Robin H.; Murphy, Elaine] Natl Hosp Neurol & Neurosurg, Charles Dent Metab Unit, London WC1N 3BG, England.
   [Mehta, Atul; Hughes, Derralynn A.] Royal Free Hosp, Lysosomal Storage Disorders Unit, London NW3 2QG, England.
   [Taylor, Andrew M.] UCL Inst Child Hlth, Cardiovasc Unit, London, England.
C3 University College London Hospitals NHS Foundation Trust; University of
   London; University College London; University of London; University
   College London; University of London; University College London;
   University of London; University College London; UCL Medical School;
   University College London Hospitals NHS Foundation Trust; University of
   London; University College London; Royal Free London NHS Foundation
   Trust; UCL Medical School; University of London; University College
   London
RP Moon, JC (corresponding author), Heart Hosp, 16-18 Westmoreland St, London W1G 8PH, England.
EM james.moon@uclh.nhs.uk
RI Taylor, Andrew M/C-4311-2008; Moon, James/AAA-9905-2020; Elliott,
   Perry/AAR-3430-2020; Mehta, Atul/GPC-7364-2022; Hawkins,
   Philip/JVO-1941-2024; Taylor, Andrew Mitchell/HMV-4064-2023; McKenna,
   William John/C-3243-2008; hughes, derralynn/J-8012-2013
OI Moon, James/0000-0001-8071-1491; Elliott, Perry/0000-0003-3383-3984;
   Hawkins, Philip/0000-0002-6983-9598; Taylor, Andrew/0000-0003-4194-7113;
   McKenna, William John/0000-0001-7994-2460; Lachmann,
   Robin/0000-0002-2618-2581; Hausenloy, Derek/0000-0003-0729-4956; hughes,
   derralynn/0000-0003-4531-9173
FU British Heart Foundation; Genzyme; Shire; Amicus; Glaxo
   SmithKline/Amicus; British Heart Foundation [FS/10/72/28568] Funding
   Source: researchfish
FX (1) British Heart Foundation; (2) Genzyme (for the Anderson-Fabry arm of
   the study).; RHL: received honoraria, consulting fees or grant funding
   from Genzyme, Shire and Amicus. DAH: travel, research support and
   honoraria for speaking and being on advisory boards from Shire, Genzyme
   and Glaxo SmithKline/Amicus. EM: unrestricted educational grants, travel
   expenses and honoraria from Shire and Genzyme. PME: consulting fees for
   Shire and Genzyme and speaker fees for Shire.
CR Araya J, 2010, ANNU REV PATHOL-MECH, V5, P77, DOI 10.1146/annurev.pathol.4.110807.092217
   Arheden H, 1999, RADIOLOGY, V211, P698, DOI 10.1148/radiology.211.3.r99jn41698
   Barasch E, 2009, CIRC-HEART FAIL, V2, P303, DOI 10.1161/CIRCHEARTFAILURE.108.828343
   Debessa CRG, 2001, MECH AGEING DEV, V122, P1049
   Dispenzieri A, 2004, J CLIN ONCOL, V22, P3751, DOI 10.1200/JCO.2004.03.029
   Elliott P, 2008, EUR HEART J, V29, P270, DOI 10.1093/eurheartj/ehm342
   Falk RH, 1997, NEW ENGL J MED, V337, P898, DOI 10.1056/NEJM199709253371306
   Flett AS, 2010, CIRCULATION, V122, P138, DOI 10.1161/CIRCULATIONAHA.109.930636
   Guido M, 2004, SEMIN LIVER DIS, V24, P89
   HAWKINS PN, 1995, EUR J NUCL MED, V22, P595, DOI 10.1007/BF01254559
   Hayward CS, 2000, CARDIOVASC RES, V46, P28, DOI 10.1016/S0008-6363(00)00005-5
   Holzmann M, 2008, CIRCULATION, V118, P1722, DOI 10.1161/CIRCULATIONAHA.107.743427
   Jabbour A, 2012, J CARDIOVASC MAGN S1, V14, pO5
   Jellis C, 2011, CIRC-CARDIOVASC IMAG, V4, P693, DOI 10.1161/CIRCIMAGING.111.963587
   Jerosch-Herold M, 2008, AM J PHYSIOL-HEART C, V295, pH1234, DOI 10.1152/ajpheart.00429.2008
   Kim RJ, 2000, NEW ENGL J MED, V343, P1445, DOI 10.1056/NEJM200011163432003
   KLIMA M, 1990, ARCH PATHOL LAB MED, V114, P938
   Kwak HB, 2011, FASEB J, V25, P1106, DOI 10.1096/fj.10-172924
   Lewis JR, 2010, DIGEST DIS SCI, V55, P560, DOI 10.1007/s10620-009-1081-0
   MELKKO J, 1990, CLIN CHEM, V36, P1328
   Mestroni L, 1999, EUR HEART J, V20, P93, DOI 10.1053/euhj.1998.1145
   Mewton N, 2011, J AM COLL CARDIOL, V57, P891, DOI 10.1016/j.jacc.2010.11.013
   Mongeon F-P, 2011, J CARDIOVASC MAGN S1, V13, pO109
   Moon JCC, 2003, EUR HEART J, V24, P2151, DOI 10.1016/j.ehj.2003.09.017
   Nair V, 2010, J CLIN PATHOL, V63, P12, DOI 10.1136/jcp.2009.072462
   O'Mahony C, 2010, PROG CARDIOVASC DIS, V52, P326, DOI 10.1016/j.pcad.2009.11.002
   OLIVETTI G, 1991, CIRC RES, V68, P1560, DOI 10.1161/01.RES.68.6.1560
   Pepys MB, 2006, ANNU REV MED, V57, P223, DOI 10.1146/annurev.med.57.121304.131243
   Piechnik SK, 2010, J CARDIOVASC MAGN R, V12, DOI 10.1186/1532-429X-12-69
   Regitz-Zagrosek V, 2011, WIEN MED WOCHENSCHR, V161, P109, DOI 10.1007/s10354-011-0892-8
   Schelbert EB, 2011, J CARDIOVASC MAGN R, V13, DOI 10.1186/1532-429X-13-16
   Shaw LJ, 2006, J AM COLL CARDIOL, V47, p4S, DOI 10.1016/j.jacc.2005.01.072
   Sheppard MN, 2010, CARDIOVASC PATHOL, V19, P293, DOI 10.1016/j.carpath.2009.05.003
   Song YX, 1999, FORENSIC SCI INT, V104, P133, DOI 10.1016/S0379-0738(99)00103-6
   Ugander M, 2012, EUR HEART J, V33, P1268, DOI 10.1093/eurheartj/ehr481
   White SK, 2012, HEART, V98, P773, DOI 10.1136/heartjnl-2011-301515
   Wynn TA, 2008, J PATHOL, V214, P199, DOI 10.1002/path.2277
NR 37
TC 232
Z9 244
U1 0
U2 5
PU BMJ PUBLISHING GROUP
PI LONDON
PA BRITISH MED ASSOC HOUSE, TAVISTOCK SQUARE, LONDON WC1H 9JR, ENGLAND
SN 1355-6037
EI 1468-201X
J9 HEART
JI Heart
PD OCT
PY 2012
VL 98
IS 19
BP 1436
EP 1441
DI 10.1136/heartjnl-2012-302346
PG 6
WC Cardiac & Cardiovascular Systems
WE Science Citation Index Expanded (SCI-EXPANDED)
SC Cardiovascular System & Cardiology
GA 005KT
UT WOS:000308750000010
PM 22936681
OA Bronze
DA 2024-04-28
ER

PT J
AU Hassen, M
   Bates, W
   Moosa, MR
AF Hassen, Muhammed
   Bates, William
   Moosa, Mohammed Rafique
TI Pattern of renal amyloidosis in South Africa
SO BMC NEPHROLOGY
LA English
DT Article
DE Amyloidosis; HIV; Tuberculosis; Chronic kidney disease
ID AA-AMYLOIDOSIS; SECONDARY AMYLOIDOSIS; AL AMYLOIDOSIS; HIV;
   EPIDEMIOLOGY; NEPHROPATHY; DISEASE; AIDS
AB Background Kidney disease is a serious manifestation of systemic amyloidosis and a major cause of morbidity and mortality. Tuberculosis (TB) occurs up to 27 times more commonly in human immunodeficiency virus (HIV) infected patients and is also an important cause of renal amyloid; there are however no reports of renal amyloidosis in South Africa in the HIV era. Methods This was a retrospective record review of cases of amyloidosis diagnosed on renal biopsies at our tertiary referral hospital between January 1985 and December 2016. Results Forty-six cases of amyloidosis were identified over the study period. The calculated biopsy prevalence was 1.38 per 100 non-transplant renal biopsies (95% Confidence Interval 1.02-1.86). AL amyloidosis was identified in 26 (57%) cases and AA in 20 (43%). The median age at presentation was 51 years and 52% of cases were female. Patients with AA amyloidosis were significantly younger compared to their AL counterparts (age 42 years vs. 58 years, p = < 0.001) and were all significantly non-white. The main clinical presentation was nephrotic syndrome (85%) and 52% of cases also had a serum creatinine value of greater than 120 mu mol/L. Of the 20 cases of AA amyloidosis, 12 (60%) were associated with tuberculosis. HIV infection was noted in only two (10%) of the 20 AA cases. Median survival after diagnosis was 2 months. Conclusion Amyloidosis is a rare cause of kidney disease and typically presents with nephrotic syndrome. A similar number of AA and AL types were observed, and outcomes are worse in cases of AA amyloid. While TB remains the major underlying disease in this type, HIV infection was infrequent in cases of AA renal amyloidosis.
C1 [Hassen, Muhammed; Moosa, Mohammed Rafique] Stellenbosch Univ, Div Nephrol, Cape Town, South Africa.
   [Hassen, Muhammed; Bates, William; Moosa, Mohammed Rafique] Tygerberg Hosp, Cape Town, South Africa.
   [Bates, William] Stellenbosch Univ, Dept Anat Pathol, Cape Town, South Africa.
C3 Stellenbosch University; Tygerberg Hospital; Stellenbosch University
RP Hassen, M (corresponding author), Stellenbosch Univ, Div Nephrol, Cape Town, South Africa.; Hassen, M (corresponding author), Tygerberg Hosp, Cape Town, South Africa.
EM mo.hassen85@gmail.com
CR Abdallah Emad, 2013, Saudi J Kidney Dis Transpl, V24, P950
   [Anonymous], 2016, AIDSINFO
   [Anonymous], 2012, GLOB TUB REP 2012
   [Anonymous], 2017, Global tuberculosis report
   Silva GEB, 2011, REV SOC BRAS MED TRO, V44, P797, DOI 10.1590/S0037-86822011000600032
   Biasin M, 2010, J INFECT DIS, V202, pS361, DOI 10.1086/655965
   Cheng JT, 1999, J AM SOC NEPHROL, V10, P1566
   Coelho Sofia, 2017, Port J Nephrol Hypert, V31, P207
   Connolly JO, 2006, QJM-INT J MED, V99, P737, DOI 10.1093/qjmed/hcl092
   COZZI PJ, 1992, CLIN INFECT DIS, V14, P189, DOI 10.1093/clinids/14.1.189
   de Vallière S, 2009, AM J TROP MED HYG, V81, P209, DOI 10.4269/ajtmh.2009.81.209
   Dember LM, 2006, J AM SOC NEPHROL, V17, P3458, DOI 10.1681/ASN.2006050460
   Denman J, 2017, INT J STD AIDS, V28, P1045, DOI 10.1177/0956462417694561
   El Karoui K, 2011, NEPHROL DIAL TRANSPL, V26, P599, DOI 10.1093/ndt/gfq427
   Ensari C, 2005, NEPHROL DIAL TRANSPL, V20, P1721, DOI 10.1093/ndt/gfh890
   Faria MD, 2003, NEPHROL DIAL TRANSPL, V18, P2308, DOI 10.1093/ndt/gfg369
   Fuster D, 2015, INFLAMMATORY CYTOKIN, V28, P1059
   Gerntholtz TE, 2006, KIDNEY INT, V69, P1885, DOI 10.1038/sj.ki.5000351
   Huang XH, 2015, CLIN KIDNEY J, V8, P120, DOI 10.1093/ckj/sfu117
   HUSEBEKK A, 1986, SCAND J INFECT DIS, V18, P389, DOI 10.3109/00365548609032353
   Jennette JC, 2015, HEPTINSTALLS PATHOLO, P981
   Jiang TT, 2017, PLOS ONE, V12, DOI 10.1371/journal.pone.0173304
   Joss N, 2000, QJM-MON J ASSOC PHYS, V93, P535, DOI 10.1093/qjmed/93.8.535
   Jung O, 2012, BMC NEPHROL, V13, DOI 10.1186/1471-2369-13-151
   Karim SSA, 2009, LANCET, V374, P921, DOI 10.1016/S0140-6736(09)60916-8
   Kramer HB, 2010, PLOS PATHOG, V6, DOI 10.1371/journal.ppat.1000893
   Lachmann HJ, 2007, NEW ENGL J MED, V356, P2361, DOI 10.1056/NEJMoa070265
   Lachmann HJ, 2002, NEW ENGL J MED, V346, P1786, DOI 10.1056/NEJMoa013354
   Lane T, 2017, AMYLOID, V24, P162, DOI 10.1080/13506129.2017.1342235
   Mathers BM, 2008, LANCET, V372, P1733, DOI 10.1016/S0140-6736(08)61311-2
   Miranda BH, 2007, AMYLOID, V14, P255, DOI 10.1080/13506120701456293
   MODY G, 1984, S AFR MED J, V66, P47
   Nebuloni M, 2009, CLIN NEPHROL, V72, P38
   Panizo N, 2013, EUR J CLIN INVEST, V43, P767, DOI 10.1111/eci.12097
   de Asúa DR, 2013, REV CLIN ESP, V213, P186, DOI 10.1016/j.rce.2012.09.001
   de Asúa DR, 2014, CLIN EPIDEMIOL, V6, P369, DOI 10.2147/CLEP.S39981
   Reuter MA, 2012, CYTOKINE GROWTH F R, V23, P181, DOI 10.1016/j.cytogfr.2012.05.005
   Rochet JC, 2000, CURR OPIN STRUC BIOL, V10, P60, DOI 10.1016/S0959-440X(99)00049-4
   Samikkannu T, 2013, J NEUROINFLAMM, V10, DOI 10.1186/1742-2094-10-113
   Statistics South Africa, 2017, MORT CAUS DEATH S AF
   Wearne N, 2016, CLIN NEPHROL, V86, pS41, DOI 10.5414/CNP86S117
   Wyatt CM, 2009, KIDNEY INT, V75, P428, DOI 10.1038/ki.2008.604
NR 42
TC 7
Z9 8
U1 0
U2 0
PU BMC
PI LONDON
PA CAMPUS, 4 CRINAN ST, LONDON N1 9XW, ENGLAND
EI 1471-2369
J9 BMC NEPHROL
JI BMC Nephrol.
PD NOV 9
PY 2019
VL 20
IS 1
AR 406
DI 10.1186/s12882-019-1601-x
PG 9
WC Urology & Nephrology
WE Science Citation Index Expanded (SCI-EXPANDED)
SC Urology & Nephrology
GA JL5XY
UT WOS:000495606000002
PM 31706285
OA gold, Green Published
DA 2024-04-28
ER

PT J
AU Kaltoft, B
   Schmidt, G
   Lauritzen, AF
   Gimsing, P
AF Kaltoft, Britta
   Schmidt, Grethe
   Lauritzen, Anne Falensteen
   Gimsing, Peter
TI Primary localised cutaneous amyloidosis - systematic review
SO DANISH MEDICAL JOURNAL
LA English
DT Review
ID TERM-FOLLOW-UP
AB INTRODUCTION: Amyloidosis is defined as extracellular deposits of heterogenic, misfolded proteins, amyloid fibrils, in various tissues. The aim of our study was to review the literature and to evaluate the risk of developing systemic amyloidosis (SA) and the risk of local recurrence of primary localised cutaneous amyloidosis (PLCA). The method of treatment was compared to the risk of local recurrence.
   METHODS: A literature search produced 77 articles with localised cutaneous amyloidosis, 23 articles were excluded; thus, a total of 54 articles were included.
   RESULTS: A total of 94 patients were included with a male: female ratio of 1.2:1.0. The median age was 57 years (range 24-87 years). The most common tumour localisation was in the head and neck region with a total of 38 lesions (34%), and 20 patients (22%) had two or more lesions in different locations. The nodular subtype was reported in 65 patients (69%). Only 29 patients received therapy with eight patients having two or more treatments (28%). Eight patients (9%) had local recurrence and all were nodular PLCA, which were mainly seen in males and localised in the face. One patient developed SA (1%); in fact, this was the only patient who was positive for monoclonal amyloid light chain amyloidosis by immunoelectrophoresis of the serum.
   CONCLUSION: Our review suggests that PLCA is a benign disease that has a good prognosis and that it is associated with a low risk of developing SA (1%). The risk of developing local recurrence or developing new lesions was 9%, and no significant differences were found when compared to the primary treatment.
C1 [Kaltoft, Britta; Schmidt, Grethe] Rigshosp, Dept Plast Surg Breast Surg & Burns Treatment, Copenhagen, Denmark.
   [Lauritzen, Anne Falensteen] Herlev Hosp, Dept Pathol, Herlev, Denmark.
   [Gimsing, Peter] Rigshosp, Dept Haematol, Copenhagen, Denmark.
C3 Rigshospitalet; University of Copenhagen; University of Copenhagen;
   Herlev & Gentofte Hospital; Rigshospitalet; University of Copenhagen
RP Kaltoft, B (corresponding author), Hostrups Have 46,5 Th, DK-1954 Frederiksberg C, Denmark.
EM brittakaltoft@hotmail.com
CR BART RS, 1985, J DERMATOL SURG ONC, V11, P582, DOI 10.1111/j.1524-4725.1985.tb01898.x
   Borowicz Jessica, 2011, Skinmed, V9, P316
   Brambilla F, 2012, BLOOD, V119, P1844, DOI 10.1182/blood-2011-07-365510
   BROWNSTEIN MH, 1970, ARCH DERMATOL, V102, P8, DOI 10.1001/archderm.102.1.8
   GLENNER GG, 1980, NEW ENGL J MED, V302, P1333, DOI 10.1056/NEJM198006123022403
   Hagari Y, 1998, BRIT J DERMATOL, V138, P652
   HASHIMOTO K, 1990, CLIN DERMATOL, V8, P55, DOI 10.1016/0738-081X(90)90088-I
   Macsween RM, 1997, CLIN EXP DERMATOL, V22, P28, DOI 10.1046/j.1365-2230.1997.1770598.x
   Magy-Bertrand N, 2008, CLIN EXP RHEUMATOL, V26, P1074
   Merlini G, 2011, J CLIN ONCOL, V29, P1924, DOI 10.1200/JCO.2010.32.2271
   Moon AO, 2003, ARCH DERMATOL, V139, P1157, DOI 10.1001/archderm.139.9.1157
   NORTHCUTT AD, 1985, ARCH DERMATOL, V121, P518, DOI 10.1001/archderm.121.4.518
   TRUHAN AP, 1986, J AM ACAD DERMATOL, V14, P1058, DOI 10.1016/S0190-9622(86)70132-1
   VESTEY JP, 1994, CLIN EXP DERMATOL, V19, P159, DOI 10.1111/j.1365-2230.1994.tb01148.x
   Woollons A, 2001, BRIT J DERMATOL, V145, P105, DOI 10.1046/j.1365-2133.2001.04291.x
NR 15
TC 32
Z9 35
U1 0
U2 7
PU DANISH MEDICAL ASSOC
PI COPENHAGEN
PA TRONDHJEMSGADE 9, DK-2100 COPENHAGEN, DENMARK
SN 2245-1919
J9 DAN MED J
JI Dan. Med. J.
PD NOV
PY 2013
VL 60
IS 11
AR A4727
PG 4
WC Medicine, General & Internal
WE Science Citation Index Expanded (SCI-EXPANDED)
SC General & Internal Medicine
GA AP4IW
UT WOS:000342041400007
PM 24192243
DA 2024-04-28
ER

PT J
AU Rapezzi, C
   Longhi, S
   Milandri, A
   Lorenzini, M
   Gagliardi, C
   Gallelli, I
   Leone, O
   Quarta, CC
AF Rapezzi, Claudio
   Longhi, Simone
   Milandri, Agnese
   Lorenzini, Massimiliano
   Gagliardi, Christian
   Gallelli, Ilaria
   Leone, Ornella
   Quarta, Candida Cristina
TI Cardiac involvement in hereditary-transthyretin related amyloidosis
SO AMYLOID-JOURNAL OF PROTEIN FOLDING DISORDERS
LA English
DT Article
DE Familial amyloidosis; transthyretin; cardiomyopathy; "hypertrophy";
   heterogeneity
ID LIVER-TRANSPLANTATION; AL AMYLOIDOSIS; LATE-ONSET; POLYNEUROPATHY;
   DIAGNOSIS; HEART; HETEROGENEITY; VAL30MET; RISK
AB Hereditary transthyretin-related amyloidosis remains a widely underdiagnosed condition, owing to its extreme phenotypic variability: the clinical spectrum of the disease ranges from an almost exclusive neurologic involvement to strictly cardiac manifestations. This heterogeneity is linked to several factors including specific transthyretin mutations, geographic distribution and endemic vs. non-endemic aggregation type. The existence of exclusively or predominantly cardiac phenotypes makes the recognition of the disease very challenging since it can mimic other more common causes of left ventricular "hypertrophy". Assessment of such patients should include an active search for possible red flags that can indicate the correct final diagnosis.
C1 [Rapezzi, Claudio; Longhi, Simone; Milandri, Agnese; Lorenzini, Massimiliano; Gagliardi, Christian; Gallelli, Ilaria; Quarta, Candida Cristina] Univ Bologna, Ist Cardiol, Policlin S Orsola Malpighi, I-40138 Bologna, Italy.
   [Rapezzi, Claudio; Longhi, Simone; Milandri, Agnese; Lorenzini, Massimiliano; Gagliardi, Christian; Gallelli, Ilaria; Leone, Ornella; Quarta, Candida Cristina] St Orsola Marcello Malpighi Hosp, Bologna, Italy.
   [Leone, Ornella] Univ Bologna, Dept Pathol, Bologna, Italy.
C3 IRCCS Azienda Ospedaliero-Universitaria di Bologna; University of
   Bologna; IRCCS Azienda Ospedaliero-Universitaria di Bologna; University
   of Bologna
RP Rapezzi, C (corresponding author), Univ Bologna, Ist Cardiol, Policlin S Orsola Malpighi, Via Massarenti 9, I-40138 Bologna, Italy.
EM claudio.rapezzi@unibo.it
RI Lorenzini, Massimiliano/ABC-4566-2021
OI Lorenzini, Massimiliano/0000-0002-1831-7853; Quarta, Candida
   Cristina/0000-0003-0935-2873; Rapezzi, Claudio/0000-0002-9198-2657;
   leone, ornella/0000-0001-6412-3294
FU Istituto Nazionale per le Ricerche Cardiovascolari (INRC), Bologna,
   Italy
FX Candida Cristina Quarta was partially supported by a grant from the
   Istituto Nazionale per le Ricerche Cardiovascolari (INRC), Bologna,
   Italy.
CR Ando Y, 2005, ARCH NEUROL-CHICAGO, V62, P1057, DOI 10.1001/archneur.62.7.1057
   ANDRADE C, 1952, BRAIN, V75, P408, DOI 10.1093/brain/75.3.408
   Arpesella G, 2003, J THORAC CARDIOV SUR, V125, P1165, DOI 10.1067/mtc.2003.151
   Benson MD, 2007, MUSCLE NERVE, V36, P411, DOI 10.1002/mus.20821
   Bonaïti B, 2009, AMYLOID, V16, P149, DOI 10.1080/13506120903093944
   CARROLL JD, 1982, AM J CARDIOL, V49, P9, DOI 10.1016/0002-9149(82)90270-3
   Conceicao I, 2007, MUSCLE NERVE, V35, P116, DOI 10.1002/mus.20644
   Dubrey SW, 1997, HEART, V78, P74, DOI 10.1136/hrt.78.1.74
   Falk RH, 2010, PROG CARDIOVASC DIS, V52, P347, DOI 10.1016/j.pcad.2009.11.007
   Glaudemans AWJM, 2009, EUR J NUCL MED MOL I, V36, P702, DOI 10.1007/s00259-008-1037-1
   Hellman U, 2008, AMYLOID, V15, P181, DOI 10.1080/13506120802193720
   Herlenius G, 2004, TRANSPLANTATION, V77, P64, DOI 10.1097/01.TP.0000092307.98347.CB
   Ikeda S, 2002, NEUROLOGY, V58, P1001, DOI 10.1212/WNL.58.7.1001
   Jacobson DR, 1997, NEW ENGL J MED, V336, P466, DOI 10.1056/NEJM199702133360703
   Johnson SM, 2012, J MOL BIOL
   KOEPPEN AH, 1990, MUSCLE NERVE, V13, P1065, DOI 10.1002/mus.880131109
   Koyama J, 2004, J AM SOC ECHOCARDIOG, V17, P36, DOI 10.1016/j.echo.2003.09.014
   Kristen AV, 2008, HEART RHYTHM, V5, P235, DOI 10.1016/j.hrthm.2007.10.016
   Lachmann HJ, 2002, NEW ENGL J MED, V346, P1786, DOI 10.1056/NEJMoa013354
   Maceira AM, 2005, CIRCULATION, V111, P186, DOI 10.1161/01.CIR.0000152819.97857.9D
   Mak CM, 2007, AMYLOID, V14, P293, DOI 10.1080/13506120701616532
   Perfetto F, 2011, J CARDIOVASC MED, V12, P450, DOI 10.2459/JCM.0b013e3283464e12
   Planté-Bordeneuve V, 2007, NEUROLOGY, V69, P693, DOI 10.1212/01.wnl.0000267338.45673.f4
   Quarta CC, 2010, CIRCULATION, P122
   Rahman JE, 2004, J AM COLL CARDIOL, V43, P410, DOI 10.1016/j.jacc.2003.08.043
   Rapezzi C, 2008, AMYLOID, V15, P40, DOI 10.1080/13506120701815373
   Rapezzi C, 2006, AMYLOID, V13, P143, DOI 10.1080/13506120600877136
   Rapezzi C, 2011, JACC-CARDIOVASC IMAG, V4, P659, DOI 10.1016/j.jcmg.2011.03.016
   Rapezzi C, 2011, EUR J NUCL MED MOL I, V38, P470, DOI 10.1007/s00259-010-1642-7
   Rapezzi C, 2010, NAT REV CARDIOL, V7, P398, DOI 10.1038/nrcardio.2010.67
   Rapezzi C, 2009, CIRCULATION, V120, P1203, DOI 10.1161/CIRCULATIONAHA.108.843334
   Rosenzweig M, 2011, J HEMATOL ONCOL, V4, DOI 10.1186/1756-8722-4-47
   Selvanayagam JB, 2007, J AM COLL CARDIOL, V50, P2101, DOI 10.1016/j.jacc.2007.08.028
   Sun JP, 2009, AM J CARDIOL, V103, P411, DOI 10.1016/j.amjcard.2008.09.102
NR 34
TC 22
Z9 26
U1 0
U2 1
PU TAYLOR & FRANCIS LTD
PI ABINGDON
PA 2-4 PARK SQUARE, MILTON PARK, ABINGDON OR14 4RN, OXON, ENGLAND
SN 1350-6129
EI 1744-2818
J9 AMYLOID
JI Amyloid-J. Protein Fold. Disord.
PD JUN
PY 2012
VL 19
SU 1
BP 16
EP 21
DI 10.3109/13506129.2012.673185
PG 6
WC Biochemistry & Molecular Biology; Medicine, General & Internal;
   Medicine, Research & Experimental
WE Science Citation Index Expanded (SCI-EXPANDED)
SC Biochemistry & Molecular Biology; General & Internal Medicine; Research
   & Experimental Medicine
GA 947DG
UT WOS:000304406400007
PM 22494034
DA 2024-04-28
ER

PT J
AU Sethi, S
   Theis, JD
   Shiller, SM
   Nast, CC
   Harrison, D
   Rennke, HG
   Vrana, JA
   Dogan, A
AF Sethi, Sanjeev
   Theis, Jason D.
   Shiller, Shirley M.
   Nast, Cynthia C.
   Harrison, David
   Rennke, Helmut G.
   Vrana, Julie A.
   Dogan, Ahmet
TI Medullary amyloidosis associated with apolipoprotein A-IV deposition
SO KIDNEY INTERNATIONAL
LA English
DT Article
DE amyloid; apolipoprotein A-IV; laser microdissection; mass spectrometry;
   medulla; proteomics
ID STOP-CODON MUTATION; SYSTEMIC AMYLOIDOSIS; MASS-SPECTROMETRY;
   STATISTICAL-MODEL; TRANSTHYRETIN; COMPLEMENT; DIAGNOSIS; DISEASE; CHAIN;
   GENE
AB Amyloidosis is caused by extracellular deposition of proteins in an insoluble manner within tissues. In hereditary forms of amyloidosis, transthyretin, fibrinogen A-alpha, lysozyme, gelsolin, apolipoprotein A-I, and A-II accumulate in the tissue plaques. Here we describe a 52-year-old man with no family history of renal disease who presented with increased urinary frequency, gradual loss of renal function but no significant proteinuria. Renal biopsy found large amounts of amyloid restricted to the medulla with no involvement of glomeruli or vessels. Immunohistochemical analysis for transthyretin or serum amyloid A and tests for an underlying monoclonal gammopathy were negative. Although initially suspected to be amyloid light chain amyloidosis, laser microdissection and mass spectrometry showed that the amyloid was composed of large amounts of apolipoprotein A-IV. This was based on mass spectrometry studies that showed 100, 96, and 73 spectra in three microdissected samples that matched to apolipoprotein A-IV with 100% probability. DNA analyses detected three sequence variants representing common polymorphisms of the apolipoprotein A-IV gene. Thus, in this case, apolipoprotein A-IV deposition and renal involvement appear to be restricted to the medulla. A high degree of suspicion is required for the diagnosis of apolipoprotein A-IV amyloidosis as it may be missed if a renal biopsy consists only of cortex. Kidney International (2012) 81, 201-206; doi:10.1038/ki.2011.316; published online 7 September 2011
C1 [Sethi, Sanjeev; Theis, Jason D.; Shiller, Shirley M.; Vrana, Julie A.; Dogan, Ahmet] Mayo Clin, Dept Lab Med & Pathol, Rochester, MN 55905 USA.
   [Nast, Cynthia C.] Cedars Sinai Med Ctr, Dept Pathol, Los Angeles, CA USA.
   [Harrison, David] Best Doctors, Boston, MA USA.
   [Rennke, Helmut G.] Brigham & Womens Hosp, Dept Pathol, Boston, MA 02115 USA.
C3 Mayo Clinic; Cedars Sinai Medical Center; Harvard University; Brigham &
   Women's Hospital
RP Sethi, S (corresponding author), Mayo Clin, Dept Lab Med & Pathol, 200 1st St SW, Rochester, MN 55905 USA.
EM sethi.sanjeev@mayo.edu
RI Doğan, Ahmet/JVD-6557-2023; Harrison, David A/O-4355-2018
OI Harrison, David A/0000-0002-9002-9098
FU Fulk Family Foundation (Mayo Clinic)
FX This research was supported in part by the Fulk Family Foundation award
   (Mayo Clinic) to SS.
CR Andreola A, 2003, J BIOL CHEM, V278, P2444, DOI 10.1074/jbc.M204801200
   Benson MD, 2005, AMYLOID, V12, P75, DOI 10.1080/13506120500106925
   BENSON MD, 1993, NAT GENET, V3, P252, DOI 10.1038/ng0393-252
   Bergström J, 2004, LAB INVEST, V84, P981, DOI 10.1038/labinvest.3700124
   Bergström J, 2001, BIOCHEM BIOPH RES CO, V285, P903, DOI 10.1006/bbrc.2001.5260
   CHOI NH, 1990, INT IMMUNOL, V2, P413, DOI 10.1093/intimm/2.5.413
   De Gracia R, 2006, QJM-INT J MED, V99, P274, DOI 10.1093/qjmed/hcl032
   Dember LM, 2006, J AM SOC NEPHROL, V17, P3458, DOI 10.1681/ASN.2006050460
   Gillmore JD, 1999, NEPHROL DIAL TRANSPL, V14, P2639, DOI 10.1093/ndt/14.11.2639
   Gregorini G, 2005, J AM SOC NEPHROL, V16, P3680, DOI 10.1681/ASN.2005040382
   Joy T, 2003, CLIN BIOCHEM, V36, P641, DOI 10.1016/S0009-9120(03)00110-3
   Keller A, 2002, ANAL CHEM, V74, P5383, DOI 10.1021/ac025747h
   Lachmann HJ, 2002, NEW ENGL J MED, V346, P1786, DOI 10.1056/NEJMoa013354
   Merlini G, 2003, NEW ENGL J MED, V349, P583, DOI 10.1056/NEJMra023144
   Nesvizhskii AI, 2003, ANAL CHEM, V75, P4646, DOI 10.1021/ac0341261
   Obici L, 2006, AMYLOID, V13, P191, DOI 10.1080/13506120600960288
   Picken MM, 2007, CURR OPIN NEPHROL HY, V16, P196, DOI 10.1097/MNH.0b013e3280bdc0db
   Rodriguez FJ, 2008, LAB INVEST, V88, P1024, DOI 10.1038/labinvest.2008.72
   Saito H, 2003, J BIOL CHEM, V278, P23227, DOI 10.1074/jbc.M303365200
   Sethi S, 2010, CLIN J AM SOC NEPHRO, V5, P2180, DOI 10.2215/CJN.02890310
   Sethi S, 2009, KIDNEY INT, V75, P952, DOI 10.1038/ki.2008.657
   VIGUSHIN DM, 1994, Q J MED, V87, P149
   Vrana JA, 2009, BLOOD, V114, P4957, DOI 10.1182/blood-2009-07-230722
   Yazaki M, 2003, KIDNEY INT, V64, P11, DOI 10.1046/j.1523-1755.2003.00047.x
   Yazaki M, 2001, KIDNEY INT, V60, P1658, DOI 10.1046/j.1523-1755.2001.00024.x
NR 25
TC 41
Z9 44
U1 0
U2 1
PU NATURE PUBLISHING GROUP
PI NEW YORK
PA 75 VARICK ST, 9TH FLR, NEW YORK, NY 10013-1917 USA
SN 0085-2538
J9 KIDNEY INT
JI Kidney Int.
PD JAN
PY 2012
VL 81
IS 2
BP 201
EP 206
DI 10.1038/ki.2011.316
PG 6
WC Urology & Nephrology
WE Science Citation Index Expanded (SCI-EXPANDED)
SC Urology & Nephrology
GA 869XR
UT WOS:000298633800011
PM 21900878
OA hybrid
DA 2024-04-28
ER

PT J
AU Bockorny, M
   Chakravarty, S
   Schulman, P
   Bockorny, B
   Bona, R
AF Bockorny, Margarita
   Chakravarty, Saneka
   Schulman, Peter
   Bockorny, Bruno
   Bona, Robert
TI Severe Heart Failure after Bortezomib Treatment in a Patient with
   Multiple Myeloma: A Case Report and Review of the Literature
SO ACTA HAEMATOLOGICA
LA English
DT Review
DE Bortezomib; Multiple myeloma; Severe heart failure
ID CARDIOVASCULAR MAGNETIC-RESONANCE; RANDOMIZED PHASE-II; CELL
   LUNG-CANCER; CARDIAC-FAILURE; PROTEASOME; CHEMOTHERAPY
AB Background: Bortezomib is a novel, first-in-class peptide which reversibly inhibits the proteasome and is Food and Drug Administration approved for the treatment of multiple myeloma, non-Hodgkin lymphoma, Waldenstrom's macro-globulinemia, and systemic light chain amyloidosis, among others. Case Report: Very few cases of bortezomib-induced cardiotoxicity have been reported in the literature, and most of them have been confounded by the previous use of anthracyclins. We reviewed the case of a 56-year-old woman with a medical history of well-controlled hypertension who was newly diagnosed with International Staging System stage I multiple myeloma. She presented with new symptoms of exertional dyspnea, paroxysmal nocturnal dyspnea, and orthopnea after a 4th cycle of a bortezomib/dexamethasone-based chemotherapy. Clinical examination was consistent with heart failure. 2-D echocardiogram showed an left ventricular ejection fraction of 25%, abnormal wall motion, severe eccentric mitral regurgitation, and moderate pericardial effusion. Coronary angiogram showed normal coronaries, and cardiac magnetic resonance did not show delayed gadolinium enhancement. Conclusion: We reviewed the possible mechanisms involved in cardiotoxicity caused by bortezomib, and the diagnostic methods and importance of early identification of this adverse event. Differential diagnoses such as cardiac amyloidosis and viral myocarditis are also discussed. To our knowledge, this is the first case where pericardial effusion and mitral regurgitation were described after bortezomib treatment. Copyright (C) 2012 S. Karger AG, Basel
C1 [Bockorny, Margarita] Univ Connecticut, Sch Med, Dept Internal Med, Ctr Hlth, Hartford, CT 06107 USA.
C3 University of Connecticut
RP Bockorny, M (corresponding author), Univ Connecticut, Sch Med, Dept Internal Med, Ctr Hlth, 91 Loomis Dr, Hartford, CT 06107 USA.
EM Mbockorny@resident.uchc.edu
CR Abdel-Aty H, 2005, J AM COLL CARDIOL, V45, P1815, DOI 10.1016/j.jacc.2004.11.069
   Adams J, 2003, CANCER TREAT REV, V29, P3, DOI 10.1016/S0305-7372(03)00081-1
   Adams J, 2004, NAT REV CANCER, V4, P349, DOI 10.1038/nrc1361
   BRISTOW MR, 1978, AM J MED, V65, P823, DOI 10.1016/0002-9343(78)90802-1
   Dasanu Constantin A, 2011, J Oncol Pharm Pract, V17, P282, DOI 10.1177/1078155210367839
   Fallah-Rad N, 2008, J CARDIOVASC MAGN R, V10, DOI 10.1186/1532-429X-10-5
   Foley PWX, 2010, J CARDIOVASC MED, V11, P386, DOI 10.2459/JCM.0b013e32832f3ff2
   Hacihanefioglu A, 2008, INT J HEMATOL, V88, P219, DOI 10.1007/s12185-008-0139-7
   Jagannath S, 2004, BRIT J HAEMATOL, V127, P165, DOI 10.1111/j.1365-2141.2004.05188.x
   Khan ML, 2011, FUTURE ONCOL, V7, P607, DOI [10.2217/FON.11.42, 10.2217/fon.11.42]
   Lara PN, 2011, CLIN LUNG CANCER, V12, P33, DOI 10.3816/CLC.2011.n.004
   Maceira AM, 2005, CIRCULATION, V111, P186, DOI 10.1161/01.CIR.0000152819.97857.9D
   Millennium Pharmaceuticals, 2005, VELC BORT INJ PRESCR
   Orciuolo E, 2007, BRIT J HAEMATOL, V138, P396, DOI 10.1111/j.1365-2141.2007.06659.x
   Powell SR, 2006, AM J PHYSIOL-HEART C, V291, pH1, DOI 10.1152/ajpheart.00062.2006
   Richardson PG, 2005, NEW ENGL J MED, V352, P2487, DOI 10.1056/NEJMoa043445
   Richardson PG, 2003, NEW ENGL J MED, V348, P2609, DOI 10.1056/NEJMoa030288
   Scagliotti GV, 2010, LUNG CANCER, V68, P420, DOI 10.1016/j.lungcan.2009.07.011
   Shan K, 1996, ANN INTERN MED, V125, P47, DOI 10.7326/0003-4819-125-1-199607010-00008
   Syed IS, 2010, JACC-CARDIOVASC IMAG, V3, P155, DOI 10.1016/j.jcmg.2009.09.023
   Takamatsu H, 2010, INT J HEMATOL, V91, P903, DOI 10.1007/s12185-010-0586-9
   Voortman J, 2006, BMC CANCER, V6, DOI 10.1186/1471-2407-6-129
   Wu CF, 2009, J CHIN MED ASSOC, V72, P323, DOI 10.1016/S1726-4901(09)70379-X
   Zolk O, 2006, CARDIOVASC RES, V70, P410, DOI 10.1016/j.cardiores.2005.12.021
NR 24
TC 60
Z9 62
U1 0
U2 6
PU KARGER
PI BASEL
PA ALLSCHWILERSTRASSE 10, CH-4009 BASEL, SWITZERLAND
SN 0001-5792
EI 1421-9662
J9 ACTA HAEMATOL-BASEL
JI Acta Haematol.
PY 2012
VL 128
IS 4
BP 244
EP 247
DI 10.1159/000340050
PG 4
WC Hematology
WE Science Citation Index Expanded (SCI-EXPANDED)
SC Hematology
GA 039WJ
UT WOS:000311278000007
PM 22964848
DA 2024-04-28
ER

PT J
AU Asadian, S
   Farzin, M
   Tabesh, F
   Rezaeian, N
   Bakhshandeh, H
   Hosseini, L
   Toloueitabar, Y
   Komasi, MMH
AF Asadian, Sanaz
   Farzin, Mahta
   Tabesh, Faezeh
   Rezaeian, Nahid
   Bakhshandeh, Hooman
   Hosseini, Leila
   Toloueitabar, Yaser
   Komasi, Mohammad Mehdi Hemmati
TI The Auxiliary Role of Cardiac Magnetic Resonance Feature-Tracking
   Parameters in the Differentiation between Cardiac Amyloidosis and
   Constrictive Pericarditis
SO CARDIOLOGY RESEARCH AND PRACTICE
LA English
DT Article
ID LIGHT-CHAIN AMYLOIDOSIS; ECHOCARDIOGRAPHY; INVOLVEMENT
AB Objectives. Cardiac amyloidosis (CA) and constrictive pericarditis (CP) are described as the differential diagnoses of restrictive hemodynamic alterations of the heart. We aimed to explain cardiac magnetic resonance (CMR) imaging findings (especially feature tracking (FT)) of CA and CP cases and compare them with healthy controls. Moreover, we evaluated the role of biventricular FT parameters in differentiating CA from CP. Methods. Thirty-eight patients who underwent CMR between February 2016 and January 2018 with the ultimate diagnosis of CA (19 patients) or CP (19 patients) were enrolled. We included biopsy-proven light-chain amyloidosis patients. The data of 28 healthy controls were utilized for comparison. The patients were followed up for 8-23 months to register mortality and their surveillance. All CMR morphological and functional data, including FT parameters, were recorded and analyzed. Results. Of only 13/19 (68.4%) CA patients who had the follow-up data, 11/13 (84.6%) died. One of The CP patients (5.3%) expired during the follow-up. Significant between-group differences were noted concerning the biventricular ejection fraction as well as global longitudinal, circumferential, and radial strain values (Ps<0.001). The left ventricular (LV) global longitudinal strain (GLS) <= 10% was detected in 13/19 (68.4%) of the CA and 1/19 (5.3%) of CP cases (P<0.001). A significant difference between the mean value of the LVGLS and LV global circumferential strain (GCS) of the basal LV level compared to the mid and apical levels was observed (Ps<0.001) in the CA patients. The differences between the mean LVGLS and the GCS measures of the mid and apical LV levels were not significant (P=1 and P=0.06, respectively). Conclusions. In our study, CA and CP severely disrupted ventricular strains. Biventricular GLS was meaningfully lower in the CA subjects. Therefore, strain analysis, especially in the longitudinal direction, could be helpful to differentiate CA from CP.</p>
C1 [Asadian, Sanaz; Tabesh, Faezeh; Rezaeian, Nahid; Bakhshandeh, Hooman; Toloueitabar, Yaser] Iran Univ Med Sci, Rajaie Cardiovasc Med & Res Ctr, Tehran, Iran.
   [Farzin, Mahta; Komasi, Mohammad Mehdi Hemmati] Iran Univ Med Sci, Tehran, Iran.
   [Hosseini, Leila] North Khorasan Univ Med Sci, Bojnurd, Iran.
C3 Iran University of Medical Sciences; Iran University of Medical
   Sciences; North Khorasan University of Medical Sciences
RP Rezaeian, N (corresponding author), Iran Univ Med Sci, Rajaie Cardiovasc Med & Res Ctr, Tehran, Iran.
EM nahid6069@yahoo.com
RI Tabesh, Faezeh/E-7597-2018; Hosseini, Leila/AAH-7937-2019
OI Tabesh, Faezeh/0000-0002-0430-6117; Hosseini, Leila/0000-0002-6617-9053;
   Toloueitabar, Yaser/0000-0002-2435-479X; Asadian,
   Sanaz/0000-0003-2371-3575
CR Asadian S, 2021, INT J CARDIOVAS IMAG, V37, P3269, DOI 10.1007/s10554-021-02305-0
   Bergman M, 2006, EUR J INTERN MED, V17, P457, DOI 10.1016/j.ejim.2006.07.006
   Bhatti S., 2016, J CARDIOVASC MAGN R, V18, P1, DOI [10.1186/1532-429x-18-s1-p273, DOI 10.1186/1532-429X-18-S1-P273]
   Czum Julianna M, 2014, ISRN Cardiol, V2014, P174908, DOI 10.1155/2014/174908
   Eisenberg D, 2012, CELL, V148, P1188, DOI 10.1016/j.cell.2012.02.022
   Falk RH, 1997, NEW ENGL J MED, V337, P898, DOI 10.1056/NEJM199709253371306
   Fontana M, 2015, CIRCULATION, V132, P1570, DOI 10.1161/CIRCULATIONAHA.115.016567
   Galea N, 2020, RADIOL MED, V125, P1072, DOI 10.1007/s11547-020-01287-8
   Garcia MJ, 2016, J AM COLL CARDIOL, V67, P2061, DOI 10.1016/j.jacc.2016.01.076
   Gertz MA, 2005, AM J HEMATOL, V79, P319, DOI 10.1002/ajh.20381
   Geske JB, 2016, J AM COLL CARDIOL, V68, P2329, DOI 10.1016/j.jacc.2016.08.050
   Gil J, 2018, NETH HEART J, V26, P635, DOI 10.1007/s12471-018-1146-9
   Habib G, 2017, EUR HEART J-CARD IMG, V18, P1090, DOI 10.1093/ehjci/jex034
   Jafari F, 2021, HEART FAIL REV, V26, P679, DOI 10.1007/s10741-020-10028-y
   Karamitsos TD, 2013, JACC-CARDIOVASC IMAG, V6, P488, DOI 10.1016/j.jcmg.2012.11.013
   Lei CH, 2021, BMC CARDIOVASC DISOR, V21, DOI 10.1186/s12872-021-01856-3
   Li R, 2017, SCI REP-UK, V7, DOI 10.1038/s41598-017-03699-5
   McKenna WJ, 2017, CIRC RES, V121, P722, DOI 10.1161/CIRCRESAHA.117.309711
   Palomero VM, 2019, J AM SOC ECHOCARDIOG, V32, P845, DOI 10.1016/j.echo.2019.03.005
   Pandey T, 2013, INT J CARDIOVAS IMAG, V29, P103, DOI 10.1007/s10554-012-0042-4
   Quarta CC, 2014, CIRCULATION, V129, P1840, DOI 10.1161/CIRCULATIONAHA.113.006242
   Rahman ZU, 2017, WORLD J CARDIOL, V9, P312, DOI 10.4330/wjc.v9.i4.312
   Rapezzi C, 2009, CIRCULATION, V120, P1203, DOI 10.1161/CIRCULATIONAHA.108.843334
   Rezaeian N, 2020, INT J CARDIOVAS IMAG, V36, P1343, DOI 10.1007/s10554-020-01835-3
   Safaei AM, 2021, J CLIN IMAG SCI, V11, DOI 10.25259/JCIS_58_2021
   Macedo AVS, 2020, CURR TREAT OPTION ON, V21, DOI 10.1007/s11864-020-00738-8
   Sengupta PP, 2008, JACC-CARDIOVASC IMAG, V1, P29, DOI 10.1016/j.jcmg.2007.10.006
   Sharifian M, 2021, CARDIOL RES PRACT, V2021, DOI 10.1155/2021/9931136
   Singh V, 2020, J AM SOC ECHOCARDIOG, V33, P913, DOI 10.1016/j.echo.2020.03.012
   Skinner M, 1996, AM J MED, V100, P290, DOI 10.1016/S0002-9343(97)89487-9
   Ternacle J, 2016, JACC-CARDIOVASC IMAG, V9, P126, DOI 10.1016/j.jcmg.2015.05.014
NR 31
TC 6
Z9 6
U1 0
U2 2
PU HINDAWI LTD
PI LONDON
PA ADAM HOUSE, 3RD FLR, 1 FITZROY SQ, LONDON, W1T 5HF, ENGLAND
SN 2090-8016
EI 2090-0597
J9 CARDIOL RES PRACT
JI Cardiol. Res. Pract.
PD OCT 23
PY 2021
VL 2021
AR 2045493
DI 10.1155/2021/2045493
PG 8
WC Cardiac & Cardiovascular Systems
WE Science Citation Index Expanded (SCI-EXPANDED)
SC Cardiovascular System & Cardiology
GA WT4ER
UT WOS:000715819700001
PM 34725571
OA Green Published, gold
DA 2024-04-28
ER

PT J
AU Leibovitch, I
   Selva, D
   Goldberg, RA
   Sullivan, TJ
   Saeed, P
   Davis, G
   McCann, JD
   Mcnab, A
   Rootman, J
AF Leibovitch, Igal
   Selva, Dinesh
   Goldberg, Robert A.
   Sullivan, Timothy J.
   Saeed, Peerooz
   Davis, Garry
   McCann, John D.
   Mcnab, Alan
   Rootman, Jack
TI Periocular and orbital amyloidosis - Clinical characteristics,
   management, and outcome
SO OPHTHALMOLOGY
LA English
DT Article
ID LOCALIZED CONJUNCTIVAL AMYLOIDOSIS; SURGICAL-MANAGEMENT; PTOSIS; TUMOR
AB Objective: To present the clinical features and management outcome in a large series of patients with periocular and orbital amyloidosis.
   Design: Retrospective, noncomparative, interventional case series.
   Patients: All patients diagnosed with periocular and orbital amyloidosis in 6 oculoplastic and orbital units.
   Methods: Clinical records of all patients were reviewed.
   Main Outcome Measures: Clinical presentation, radiological and histological findings, treatment modalities, and outcome.
   Results. The study included 24 patients (15 female, 9 male) with a mean age of 57 17 years. Nineteen cases were unilateral, and 5 were bilateral. Clinical signs and symptoms included a visible or palpable periocular mass or tissue infiltration (95.8%), ptosis (54.2%), periocular discomfort or pain (25%), proptosis or globe displacement (21%), limitations in ocular motility (16.7%), recurrent periocular subcutaneous hemorrhages (12.5%), and diplopia (8.3%). Seven cases had orbital involvement, and 17 were periocular. Immunohistochemistry in 7 patients showed B cells or plasma cells producing monoclonal immunoglobulin chains that were deposited as amyloid light chains. Only 1 patient was diagnosed with systemic amyloid light chain amyloidosis. Treatment modalities were mainly observation and surgical debulking. During a mean follow-up period of 39 months, 21% showed significant progression after treatment, whereas 79% were stable or showed no recurrence after treatment.
   Conclusion: Periocular and orbital amyloidosis may present with a wide spectrum of clinical findings and result in significant ocular morbidity. Complete surgical excision is not feasible in many cases, and the goal of treatment is to preserve function and to prevent sight-threatening complications.
C1 Univ Calif Los Angeles, Jules Stein Eye Inst, Div Orbital & Ophthalm Plast Surg, Los Angeles, CA 90095 USA.
   Univ Calif Los Angeles, Dept Ophthalmol, David Geffen Sch Med, Los Angeles, CA 90095 USA.
   Univ Adelaide, Dept Ophthalmol & Visual Sci, Royal Adelaide Hosp, Oculoplast & Orbital Div, Adelaide, SA, Australia.
   Univ Adelaide, Dept Surg, Adelaide, SA, Australia.
   Univ Adelaide, Dept Med, Adelaide, SA, Australia.
   Royal Brisbane Hosp, Dept Ophthalmol, Orbital Plast & Lacrimal Clin, Brisbane, Qld 4029, Australia.
   Univ Amsterdam, Acad Med Ctr, Orbital Ctr, NL-1105 AZ Amsterdam, Netherlands.
   Royal Victorian Eye & Ear Hosp, Orbital Plast & Lacrimal Clin, Melbourne, Vic 3002, Australia.
   Univ British Columbia, Dept Ophthalmol & Visual Sci, Vancouver, BC V5Z 1M9, Canada.
   Vancouver Gen Hosp, Vancouver, BC, Canada.
   Univ British Columbia, Dept Pathol, Vancouver, BC V5Z 1M9, Canada.
C3 University of California System; University of California Los Angeles;
   University of California System; University of California Los Angeles;
   University of California Los Angeles Medical Center; David Geffen School
   of Medicine at UCLA; Royal Adelaide Hospital; University of Adelaide;
   University of Adelaide; University of Adelaide; Royal Brisbane & Women's
   Hospital; University of Amsterdam; Academic Medical Center Amsterdam;
   Royal Victorian Eye & Ear Hospital; University of British Columbia;
   University of British Columbia; University of British Columbia
RP Leibovitch, I (corresponding author), Univ Calif Los Angeles, Jules Stein Eye Inst, Div Orbital & Ophthalm Plast Surg, 100 Stein Plaza 2-267, Los Angeles, CA 90095 USA.
EM leiboiga15@yahoo.com.au
RI Sullivan, Timothy J/D-2401-2013; Goldberg, Robert/AAE-3046-2019; McNab,
   Alan/AAL-5759-2021; Davis, Garry/L-7644-2019
OI Sullivan, Timothy J/0000-0002-7380-4339; 
CR Buxbaum Joel N., 2004, Current Opinion in Rheumatology, V16, P67, DOI 10.1097/00002281-200401000-00013
   Cheong-Leen R, 2001, EYE, V15, P679, DOI 10.1038/eye.2001.218
   Comenzo RL, 2002, BLOOD, V99, P4276, DOI 10.1182/blood.V99.12.4276
   CONLON MR, 1991, OPHTHALMOLOGY, V98, P1556
   COOPER JH, 1989, CAN J OPHTHALMOL, V24, P166
   Dinakaran S, 2005, EYE, V19, P110, DOI 10.1038/sj.eye.6701411
   Dithmar S, 2004, OPHTHALMOLOGY, V111, P1043, DOI 10.1016/j.ophtha.2003.09.032
   ERIE JC, 1989, ARCH OPHTHALMOL-CHIC, V107, P1428, DOI 10.1001/archopht.1989.01070020502019
   FETT DR, 1986, ARCH OPHTHALMOL-CHIC, V104, P584
   FINLAY KR, 1980, CAN J OPHTHALMOL, V15, P189
   Hazenberg BPC, 2004, NETH J MED, V62, P121
   Hill VE, 1997, AM J OPHTHALMOL, V123, P852, DOI 10.1016/S0002-9394(14)71145-6
   HOLMSTROM GE, 1987, BRIT J OPHTHALMOL, V71, P32, DOI 10.1136/bjo.71.1.32
   HUBBARD AD, 1995, BRIT J OPHTHALMOL, V79, P707, DOI 10.1136/bjo.79.7.707
   KAISERKUPFER MI, 1977, AM J OPHTHALMOL, V84, P721, DOI 10.1016/0002-9394(77)90391-9
   Knowles D M 2nd, 1975, Surv Ophthalmol, V19, P367
   Lacey B, 1999, SURV OPHTHALMOL, V44, P187, DOI 10.1016/S0039-6257(99)00101-0
   Landa G, 2004, AM J OPHTHALMOL, V138, P495, DOI 10.1016/j.ajo.2004.03.030
   Lee HM, 2000, AM J OPHTHALMOL, V129, P245, DOI 10.1016/S0002-9394(99)00421-3
   Massry GG, 1996, OPHTHALMOLOGY, V103, P1233, DOI 10.1016/S0161-6420(96)30517-4
   Merlini G, 2004, J INTERN MED, V255, P159, DOI 10.1046/j.1365-2796.2003.01262.x
   Murdoch IE, 1996, BRIT J OPHTHALMOL, V80, P1083, DOI 10.1136/bjo.80.12.1083
   ODONNELL B, 1995, AUST NZ J OPHTHALMOL, V23, P207, DOI 10.1111/j.1442-9071.1995.tb00158.x
   Okamoto K, 1998, AM J NEURORADIOL, V19, P1799
   Olsen KE, 1996, CLIN EXP IMMUNOL, V106, P362, DOI 10.1046/j.1365-2249.1996.d01-830.x
   Pasternak S, 1996, BRIT J OPHTHALMOL, V80, P1013, DOI 10.1136/bjo.80.11.1013
   PATRINELY JR, 1992, ARCH OPHTHALMOL-CHIC, V110, P882, DOI 10.1001/archopht.1992.01080180154045
   Pepys MB, 2006, ANNU REV MED, V57, P223, DOI 10.1146/annurev.med.57.121304.131243
   ROSENBLATT M, 1986, OPHTHALMOLOGICA, V192, P238, DOI 10.1159/000309653
   Shields JA, 2000, AM J OPHTHALMOL, V130, P523, DOI 10.1016/S0002-9394(00)00567-5
   SMITH ME, 1966, ARCH OPHTHALMOL-CHIC, V75, P42
   Stack RR, 2003, OPHTHALMIC PLAST REC, V19, P239, DOI 10.1097/01.IOP.0000062904.89661.A6
   Taban M, 2004, OPHTHAL PLAST RECONS, V20, P162, DOI 10.1097/01.IOP.0000117289.58438.FC
   Westermark P, 2005, AMYLOID, V12, P1, DOI 10.1080/13506120500032196
NR 34
TC 81
Z9 87
U1 1
U2 5
PU ELSEVIER SCIENCE INC
PI NEW YORK
PA STE 800, 230 PARK AVE, NEW YORK, NY 10169 USA
SN 0161-6420
EI 1549-4713
J9 OPHTHALMOLOGY
JI Ophthalmology
PD SEP
PY 2006
VL 113
IS 9
BP 1657
EP 1664
DI 10.1016/j.ophtha.2006.03.052
PG 8
WC Ophthalmology
WE Science Citation Index Expanded (SCI-EXPANDED)
SC Ophthalmology
GA 080TI
UT WOS:000240270900028
PM 16828514
DA 2024-04-28
ER

PT J
AU Sternke-Hoffmann, R
   Pauly, T
   Norrild, RK
   Hansen, J
   Tucholski, F
   Hoie, MH
   Marcatili, P
   Dupré, M
   Duchateau, M
   Rey, M
   Malosse, C
   Metzger, S
   Boquoi, A
   Platten, F
   Egelhaaf, SU
   Chamot-Rooke, J
   Fenk, R
   Nagel-Steger, L
   Haas, R
   Buell, AK
AF Sternke-Hoffmann, Rebecca
   Pauly, Thomas
   Norrild, Rasmus K.
   Hansen, Jan
   Tucholski, Florian
   Hoie, Magnus Haraldson
   Marcatili, Paolo
   Dupre, Mathieu
   Duchateau, Magalie
   Rey, Martial
   Malosse, Christian
   Metzger, Sabine
   Boquoi, Amelie
   Platten, Florian
   Egelhaaf, Stefan U.
   Chamot-Rooke, Julia
   Fenk, Roland
   Nagel-Steger, Luitgard
   Haas, Rainer
   Buell, Alexander K.
TI Widespread amyloidogenicity potential of multiple myeloma
   patient-derived immunoglobulin light chains
SO BMC BIOLOGY
LA English
DT Article
DE Amyloid; Immunoglobulin; Multiple myeloma; AL amyloidosis; Light chain;
   Multiparametric approach
ID BENCE-JONES PROTEINS; AMYLOID FORMATION; FIBRIL FORMATION;
   AL-AMYLOIDOSIS; CONSTANT-REGION; AGGREGATION; KAPPA; GENE; PH;
   DETERMINANTS
AB BackgroundIn a range of human disorders such as multiple myeloma (MM), immunoglobulin light chains (IgLCs) can be produced at very high concentrations. This can lead to pathological aggregation and deposition of IgLCs in different tissues, which in turn leads to severe and potentially fatal organ damage. However, IgLCs can also be highly soluble and non-toxic. It is generally thought that the cause for this differential solubility behaviour is solely found within the IgLC amino acid sequences, and a variety of individual sequence-related biophysical properties (e.g. thermal stability, dimerisation) have been proposed in different studies as major determinants of the aggregation in vivo. Here, we investigate biophysical properties underlying IgLC amyloidogenicity.ResultsWe introduce a novel and systematic workflow, Thermodynamic and Aggregation Fingerprinting (ThAgg-Fip), for detailed biophysical characterisation, and apply it to nine different MM patient-derived IgLCs. Our set of pathogenic IgLCs spans the entire range of values in those parameters previously proposed to define in vivo amyloidogenicity; however, none actually forms amyloid in patients. Even more surprisingly, we were able to show that all our IgLCs are able to form amyloid fibrils readily in vitro under the influence of proteolytic cleavage by co-purified cathepsins.ConclusionsWe show that (I) in vivo aggregation behaviour is unlikely to be mechanistically linked to any single biophysical or biochemical parameter and (II) amyloidogenic potential is widespread in IgLC sequences and is not confined to those sequences that form amyloid fibrils in patients. Our findings suggest that protein sequence, environmental conditions and presence and action of proteases all determine the ability of light chains to form amyloid fibrils in patients.
C1 [Sternke-Hoffmann, Rebecca; Pauly, Thomas; Tucholski, Florian; Nagel-Steger, Luitgard; Buell, Alexander K.] Heinrich Heine Univ Dusseldorf, Inst Phys Biol, Dusseldorf, Germany.
   [Sternke-Hoffmann, Rebecca] Paul Scherrer Inst, Dept Biol & Chem, Villigen, Switzerland.
   [Pauly, Thomas; Nagel-Steger, Luitgard] Forschungszentrum Julich, IBI 7, Julich, Germany.
   [Norrild, Rasmus K.; Buell, Alexander K.] Tech Univ Denmark, Dept Biotechnol & Biomed, Lyngby, Denmark.
   [Hansen, Jan; Platten, Florian; Egelhaaf, Stefan U.] Heinrich Heine Univ Dusseldorf, Condensed Matter Phys Lab, Dusseldorf, Germany.
   [Hoie, Magnus Haraldson; Marcatili, Paolo] Tech Univ Denmark, Dept Hlth Technol, Lyngby, Denmark.
   [Dupre, Mathieu; Duchateau, Magalie; Rey, Martial; Malosse, Christian; Chamot-Rooke, Julia] Inst Pasteur, Mass Spectrometry Biol Unit, CNRS USR 2000, F-75015 Paris, France.
   [Metzger, Sabine] Univ Cologne, Cologne Bioctr, Cluster Excellence Plant Sci, Mass Spectrometry Platform, Cologne, Germany.
   [Boquoi, Amelie; Fenk, Roland; Haas, Rainer] Heinrich Heine Univ Dusseldorf, Dept Hematol Oncol & Clin Oncol, Dusseldorf, Germany.
   [Platten, Florian] Forschungszentrum Julich, IBI 4, Julich, Germany.
C3 Heinrich Heine University Dusseldorf; Swiss Federal Institutes of
   Technology Domain; Paul Scherrer Institute; Helmholtz Association;
   Research Center Julich; Technical University of Denmark; Heinrich Heine
   University Dusseldorf; Technical University of Denmark; Pasteur Network;
   Universite Paris Cite; Institut Pasteur Paris; Centre National de la
   Recherche Scientifique (CNRS); CNRS - Institute of Chemistry (INC);
   University of Cologne; Heinrich Heine University Dusseldorf; Helmholtz
   Association; Research Center Julich
RP Buell, AK (corresponding author), Heinrich Heine Univ Dusseldorf, Inst Phys Biol, Dusseldorf, Germany.; Buell, AK (corresponding author), Tech Univ Denmark, Dept Biotechnol & Biomed, Lyngby, Denmark.; Haas, R (corresponding author), Heinrich Heine Univ Dusseldorf, Dept Hematol Oncol & Clin Oncol, Dusseldorf, Germany.
EM Haas@med.uni-duesseldorf.de; alebu@dtu.dk
RI Duchateau, Magalie/AAH-4360-2021; Rey, Martial/JEZ-9086-2023; Marcatili,
   Paolo/G-9673-2016; Buell, Alexander/B-4155-2013
OI Duchateau, Magalie/0000-0001-5475-3065; Buell,
   Alexander/0000-0003-1161-3622; Platten, Florian/0000-0001-5912-1833;
   Norrild, Rasmus Krogh/0000-0002-9120-2745
FU Novo Nordisk Foundation [NNFSA170028392]; EPIC-XS -Horizon 2020
   programme of the European Union [823839]; Manchot foundation; Institut
   Pasteur; CNRS
FX RSH thanks the Manchot foundation for support. AKB and RKN thank the
   Novo Nordisk Foundation for support (NNFSA170028392).This work has been
   supported by EPIC-XS, project number 823839, funded by the Horizon 2020
   programme of the European Union, the Institut Pasteur and CNRS.
CR Andrich K, 2017, J BIOL CHEM, V292, P2328, DOI 10.1074/jbc.M116.750323
   Arosio P, 2016, ACS NANO, V10, P333, DOI 10.1021/acsnano.5b04713
   Baden EM, 2008, J BIOL CHEM, V283, P30950, DOI 10.1074/jbc.M804822200
   BAKKUS MHC, 1992, BLOOD, V80, P2326
   BERNIER GM, 1963, NATURE, V200, P223, DOI 10.1038/200223b0
   Bitencourt-Ferreira G, 2019, METHODS MOL BIOL, V2053, P231, DOI 10.1007/978-1-4939-9752-7_15
   Blancas-Mejía LM, 2015, BIOPHYS CHEM, V207, P13, DOI 10.1016/j.bpc.2015.07.005
   Bodi K, 2009, AMYLOID, V16, P1, DOI 10.1080/13506120802676781
   Brown PH, 2006, BIOPHYS J, V90, P4651, DOI 10.1529/biophysj.106.081372
   Brumshtein B, 2018, J BIOL CHEM, V293, P19659, DOI 10.1074/jbc.RA118.004142
   Chailyan A, 2011, FEBS J, V278, P2858, DOI 10.1111/j.1742-4658.2011.08207.x
   Chapman MA, 2011, NATURE, V471, P467, DOI 10.1038/nature09837
   Chiti F, 2017, ANNU REV BIOCHEM, V86, P27, DOI 10.1146/annurev-biochem-061516-045115
   Cock PJA, 2009, BIOINFORMATICS, V25, P1422, DOI 10.1093/bioinformatics/btp163
   Dupre M., 2020, J PROTEOME RES
   Dupré M, 2021, ANAL CHEM, V93, P10627, DOI 10.1021/acs.analchem.1c01955
   EDELMAN GM, 1962, J EXP MED, V116, P207
   Enqvist S, 2009, J PATHOL, V219, P473, DOI 10.1002/path.2607
   EULITZ M, 1987, BIOL CHEM H-S, V368, P863, DOI 10.1515/bchm3.1987.368.2.863
   Fernandez-Escamilla AM, 2004, NAT BIOTECHNOL, V22, P1302, DOI 10.1038/nbt1012
   FREEDMAN DA, 1983, AM STAT, V37, P152, DOI 10.2307/2685877
   Garofalo M, 2021, NAT COMMUN, V12, DOI 10.1038/s41467-021-23880-9
   Gatt ME, 2018, BRIT J HAEMATOL, V182, P86, DOI 10.1111/bjh.15387
   Giusti I, 2008, NEOPLASIA, V10, P481, DOI 10.1593/neo.08178
   GLENNER GG, 1972, AM J MED, V52, P141, DOI 10.1016/0002-9343(72)90063-0
   Goldschmidt L, 2010, P NATL ACAD SCI USA, V107, P3487, DOI 10.1073/pnas.0915166107
   González-Andrade M, 2013, FEBS J, V280, P6173, DOI 10.1111/febs.12538
   Hamborg L, 2020, ANAL BIOCHEM, V605, DOI 10.1016/j.ab.2020.113863
   Hernández-Santoyo A, 2010, J MOL BIOL, V396, P280, DOI 10.1016/j.jmb.2009.11.038
   Herrera GA, 2009, ARCH PATHOL LAB MED, V133, P249, DOI 10.1043/1543-2165-133.2.249
   Isaac J, 1998, AMYLOID, V5, P238, DOI 10.3109/13506129809007296
   ISOBE T, 1974, NEW ENGL J MED, V290, P473, DOI 10.1056/NEJM197402282900902
   Kaplan B, 2014, AM J HEMATOL, V89, P882, DOI 10.1002/ajh.23773
   Keeling J, 2004, LAB INVEST, V84, P1322, DOI 10.1038/labinvest.3700161
   Kim YS, 2000, J BIOL CHEM, V275, P1570, DOI 10.1074/jbc.275.3.1570
   Klausen MS, 2015, NUCLEIC ACIDS RES, V43, pW349, DOI 10.1093/nar/gkv535
   Klimtchuk ES, 2010, BIOCHEMISTRY-US, V49, P9848, DOI 10.1021/bi101351c
   Kourelis TV, 2017, BLOOD, V129, P299, DOI 10.1182/blood-2016-10-743997
   Kunz P, 2018, SCI REP-UK, V8, DOI 10.1038/s41598-018-26338-z
   Lavatelli F, 2020, J BIOL CHEM, V295, P16572, DOI 10.1074/jbc.RA120.013461
   Lefranc M. P., 2001, IMMUNOGLOBULIN FACTS
   Lindorff-Larsen K, 2019, PROTEIN ENG DES SEL, V32, P471, DOI 10.1093/protein/gzaa010
   Magrangeas F, 2004, BLOOD, V103, P3869, DOI 10.1182/blood-2003-07-2501
   MALCOLM S, 1982, P NATL ACAD SCI-BIOL, V79, P4957, DOI 10.1073/pnas.79.16.4957
   Maurer-Stroh S, 2010, NAT METHODS, V7, P237, DOI [10.1038/NMETH.1432, 10.1038/nmeth.1432]
   MCBRIDE OW, 1982, J EXP MED, V155, P1480, DOI 10.1084/jem.155.5.1480
   Morgan GJ, 2019, P NATL ACAD SCI USA, V116, P8360, DOI 10.1073/pnas.1817567116
   Mukherjee S, 2017, SCI REP-UK, V7, DOI 10.1038/s41598-017-10906-w
   Nakanishi N, 2012, KIDNEY BLOOD PRESS R, V35, P77, DOI 10.1159/000330487
   Tran NH, 2016, SCI REP-UK, V6, DOI 10.1038/srep31730
   Nielsen L, 2001, BIOCHEMISTRY-US, V40, P6036, DOI 10.1021/bi002555c
   Nowak M, 2004, PROTEINS, V55, P11, DOI 10.1002/prot.10606
   Oberti L, 2017, SCI REP-UK, V7, DOI 10.1038/s41598-017-16953-7
   Odegard VH, 2006, NAT REV IMMUNOL, V6, P573, DOI 10.1038/nri1896
   Perfetti V, 2002, BLOOD, V100, P948, DOI 10.1182/blood-2002-01-0114
   Pillay CS, 2002, BIOCHEM J, V363, P417, DOI 10.1042/0264-6021:3630417
   PUTNAM FW, 1959, ARCH BIOCHEM BIOPHYS, V83, P115, DOI 10.1016/0003-9861(59)90016-5
   Qin ZJ, 2007, BIOCHEMISTRY-US, V46, P3521, DOI 10.1021/bi061716v
   Radamaker L, 2019, NAT COMMUN, V10, DOI 10.1038/s41467-019-09032-0
   Raffen R, 1999, PROTEIN SCI, V8, P509
   Ramirez-Alvarado M, 2012, CURR TOP MED CHEM, V12, P2523
   Rawat P, 2021, SCI REP-UK, V11, DOI 10.1038/s41598-021-93019-9
   Rawlings ND, 2018, NUCLEIC ACIDS RES, V46, pD624, DOI 10.1093/nar/gkx1134
   Rostagno A, 1999, BRIT J HAEMATOL, V107, P835, DOI 10.1046/j.1365-2141.1999.01778.x
   SANDERS PW, 1992, J CLIN INVEST, V89, P630, DOI 10.1172/JCI115629
   Santamaría I, 1998, J BIOL CHEM, V273, P16816, DOI 10.1074/jbc.273.27.16816
   Schmidt A, 2016, P NATL ACAD SCI USA, V113, P6200, DOI 10.1073/pnas.1522282113
   Schrodinger L., 2020, PyMOL
   Schuck P, 2000, BIOPHYS J, V78, P1606, DOI 10.1016/S0006-3495(00)76713-0
   Srzentic K, 2020, J AM SOC MASS SPECTR, V31, P1783, DOI 10.1021/jasms.0c00036
   Stagg L, 2007, P NATL ACAD SCI USA, V104, P18976, DOI 10.1073/pnas.0705127104
   Sternke-Hoffmann R, 2020, PEERJ, V8, DOI 10.7717/peerj.8771
   STEVENS FJ, 1995, BIOCHEMISTRY-US, V34, P10697, DOI 10.1021/bi00034a001
   Swuec P, 2019, NAT COMMUN, V10, DOI 10.1038/s41467-019-09133-w
   Turk V, 2012, BBA-PROTEINS PROTEOM, V1824, P68, DOI 10.1016/j.bbapap.2011.10.002
   Wall J, 1999, BIOCHEMISTRY-US, V38, P14101, DOI 10.1021/bi991131j
   Walsh I, 2014, NUCLEIC ACIDS RES, V42, pW301, DOI 10.1093/nar/gku399
   Weber B, 2018, J MOL BIOL, V430, P4925, DOI 10.1016/j.jmb.2018.10.024
   Wechalekar AD, 2016, LANCET, V387, P2641, DOI 10.1016/S0140-6736(15)01274-X
   WHITAKER JN, 1991, J NEUROCHEM, V57, P406, DOI 10.1111/j.1471-4159.1991.tb03767.x
   Wolwertz ML, 2016, BBA-PROTEINS PROTEOM, V1864, P409, DOI 10.1016/j.bbapap.2016.01.009
   Yates EV, 2015, NAT CHEM, V7, P802, DOI [10.1038/nchem.2344, 10.1038/NCHEM.2344]
   Zoldák G, 2017, PROTEIN SCI, V26, P1236, DOI 10.1002/pro.3170
NR 83
TC 3
Z9 3
U1 4
U2 7
PU BMC
PI LONDON
PA CAMPUS, 4 CRINAN ST, LONDON N1 9XW, ENGLAND
EI 1741-7007
J9 BMC BIOL
JI BMC Biol.
PD FEB 3
PY 2023
VL 21
IS 1
AR 21
DI 10.1186/s12915-022-01506-w
PG 25
WC Biology
WE Science Citation Index Expanded (SCI-EXPANDED)
SC Life Sciences & Biomedicine - Other Topics
GA 9K0DV
UT WOS:000940546800003
PM 36737754
OA Green Published, gold
DA 2024-04-28
ER

PT J
AU Nahi, H
   Kashif, M
   Klimkowska, M
   Karvouni, M
   Wallblom, A
   Gran, C
   Hauenstein, J
   Frengen, N
   Gustafsson, C
   Afram, G
   Uttervall, K
   Lund, J
   Månsson, R
   Wagner, AK
   Alici, E
AF Nahi, Hareth
   Kashif, Muhammad
   Klimkowska, Monika
   Karvouni, Maria
   Wallblom, Ann
   Gran, Charlotte
   Hauenstein, Julia
   Frengen, Nicolai
   Gustafsson, Charlotte
   Afram, Gabriel
   Uttervall, Katarina
   Lund, Johan
   Mansson, Robert
   Wagner, Arnika K.
   Alici, Evren
TI Low dose venetoclax as a single agent treatment of plasma cell
   malignancies harboring t(11;14)
SO AMERICAN JOURNAL OF HEMATOLOGY
LA English
DT Article
ID MULTIPLE-MYELOMA; THERAPY; CRITERIA; PROGRAM
AB Approximately 20% of newly diagnosed multiple myeloma (NDMM) patients harbor t(11;14), a marker of inferior prognosis, resulting in up-regulation of CCND1. These patients respond to BCL2 inhibitor experimental drug venetoclax. Furthermore, t(11;14) is reported to be associated with increased BCL2/MCL1 ratio. We investigated the use of venetoclax (400 mg daily) in a cohort of 25 multiple myeloma (MM) and AL-amyloidosis patients harboring t(11;14) and assessed safety and efficacy. Efficacy was assessed by response rate (RR) and time on treatment. Furthermore, immunohistochemistry (IHC), for BCL2 family member expression was assessed at diagnosis and relapse in the venetoclax-treated group and analyzed for correlation with clinical RR. Additionally, patient material from venetoclax non-treated group including non-t(11;14) diagnosis (n = 27), t(11;14) diagnosis (n = 17), t(11;14) relapse (n = 7), hyperdiploidy (n = 6) and hyperdiploidy + t(11;14) (n = 6) was used for RNA sequencing (RNASeq) and validation by qPCR. Venetoclax treatment in t(11;14) patients demonstrated manageable safety and promising efficacy. Partial responses or better were observed in eleven patients (44%). Responding patients had significantly higher BCL2/MCL1 (p = 0.031) as well as BCL2/BCL-XL (p = 0.021) ratio, regardless of time of measurement before venetoclax treatment. Furthermore, an IRF5 motif was enriched (p < .001) in the downregulated genes in t(11;14) relapses vs diagnoses. The RR with single agent venetoclax was 71% in AL-amyloidosis and 33% in MM, and IHC proved useful in prediction of treatment outcome. We could also demonstrate possible resistance mechanisms of t(11;14), downregulation of IRF5 targeted genes, which can be exploited for therapeutic advantages.
C1 [Nahi, Hareth; Kashif, Muhammad; Karvouni, Maria; Wallblom, Ann; Gran, Charlotte; Afram, Gabriel; Uttervall, Katarina; Lund, Johan; Wagner, Arnika K.; Alici, Evren] Karolinska Inst, Dept Med, Stockholm, Sweden.
   [Nahi, Hareth; Kashif, Muhammad; Wallblom, Ann; Gran, Charlotte; Hauenstein, Julia; Frengen, Nicolai; Gustafsson, Charlotte; Mansson, Robert] Karolinska Inst, Ctr Hematol & Regenerat Med HERM, Stockholm, Sweden.
   [Nahi, Hareth; Afram, Gabriel; Uttervall, Katarina; Lund, Johan; Mansson, Robert] Karolinska Univ Hosp, Dept Hematol, Stockholm, Sweden.
   [Klimkowska, Monika; Hauenstein, Julia; Frengen, Nicolai; Gustafsson, Charlotte; Mansson, Robert] Karolinska Inst, Dept Lab Med, Stockholm, Sweden.
   [Klimkowska, Monika] Karolinska Univ Hosp, Dept Clin Pathol & Cytol, Stockholm, Sweden.
   [Gran, Charlotte] Karolinska Univ Hosp, Dept Clin Chem, Stockholm, Sweden.
C3 Karolinska Institutet; Karolinska Institutet; Karolinska Institutet;
   Karolinska University Hospital; Karolinska Institutet; Karolinska
   Institutet; Karolinska University Hospital; Karolinska Institutet;
   Karolinska University Hospital
RP Kashif, M (corresponding author), Karolinska Inst, Huddinge MedH, Dept Med, HERM, Halsovagen 7C, S-14157 Stockholm, Sweden.
EM muhammad.kashif@ki.se
RI Mansson, Robert/D-4372-2014; Alici, Evren/A-4696-2010; Kashif,
   Muhammad/ACS-8953-2022
OI Mansson, Robert/0000-0003-0738-0328; Kashif,
   Muhammad/0000-0002-7545-8548; Wagner, Arnika/0000-0002-0339-8259; Alici,
   Evren/0000-0001-5307-6648; Frengen, Nicolai
   Sebastian/0000-0003-1834-7638; Hauenstein, Julia/0000-0001-6674-4297;
   nahi, hareth/0000-0003-4711-5094; Karvouni, Maria/0000-0001-8962-6090;
   Gran, Charlotte/0000-0002-6069-6615
FU Cancerfonden [190190 Pj01]; Swedish Research council
FX Cancerfonden, Grant/Award Number: 190190 Pj01; Swedish Research council
CR Akhtar S, 2020, INT J MOL SCI, V21, DOI 10.3390/ijms21145002
   Avet-Loiseau H, 2001, BLOOD, V98, P3082, DOI 10.1182/blood.V98.10.3082
   Bai H, 2017, ONCOTARGET, V8, P85392, DOI 10.18632/oncotarget.19907
   Barnes BJ, 2003, CANCER RES, V63, P6424
   Cao YR, 2010, EXP HEMATOL, V38, P860, DOI 10.1016/j.exphem.2010.06.012
   Demchenko YN, 2010, ONCOTARGET, V1, P59, DOI 10.18632/oncotarget.109
   Durie BGM, 2006, LEUKEMIA, V20, P1467, DOI 10.1038/sj.leu.2404284
   Gertz J, 2012, GENOME RES, V22, P134, DOI 10.1101/gr.127373.111
   Gran C, 2019, EUR J HAEMATOL, V103, P588, DOI 10.1111/ejh.13325
   Guo M, 2018, J IMMUNOL, V200, P1039, DOI 10.4049/jimmunol.1701470
   Gupta VA, 2021, BLOOD, V137, P3604, DOI 10.1182/blood.2020007899
   Gupta VA, 2017, BLOOD, V129, P1969, DOI 10.1182/blood-2016-10-745059
   Hu Y, 2015, LEUKEMIA, V29, P474, DOI 10.1038/leu.2014.202
   Jin Y, 2018, BLOOD, V131, P2138, DOI 10.1182/blood-2017-09-808063
   Kaufman JL, 2021, AM J HEMATOL, V96, P418, DOI 10.1002/ajh.26083
   Krausgruber T, 2010, BLOOD, V115, P4421, DOI 10.1182/blood-2010-01-263020
   Kumar S, 2020, J CLIN ONCOL, V38
   Kumar S, 2017, BLOOD, V130, P2401, DOI 10.1182/blood-2017-06-788786
   Kumar S, 2016, LANCET ONCOL, V17, pE328, DOI 10.1016/S1470-2045(16)30206-6
   Maples KT, 2021, AM J HEMATOL, V96, pE68, DOI 10.1002/ajh.26064
   Mateos MV., 2020, J CLIN ONCOL, V38, pTPS8554, DOI 10.1155/2012/524308
   Matulis SM, 2016, LEUKEMIA, V30, P1086, DOI 10.1038/leu.2015.350
   Morgan GJ, 2012, NAT REV CANCER, V12, P335, DOI 10.1038/nrc3257
   Ohguchi H, 2016, NAT COMMUN, V7, DOI 10.1038/ncomms10258
   Roberts AW, 2012, J CLIN ONCOL, V30, P488, DOI 10.1200/JCO.2011.34.7898
   Robin X, 2011, BMC BIOINFORMATICS, V12, DOI 10.1186/1471-2105-12-77
   Samson D, 1998, BRIT J HAEMATOL, V102, P1115
   Sonneveld P, 2016, BLOOD, V127, P2955, DOI 10.1182/blood-2016-01-631200
   Takaoka A, 2005, NATURE, V434, P243, DOI 10.1038/nature03308
   Tang SS, 2018, EXP CELL RES, V363, P196, DOI 10.1016/j.yexcr.2018.01.005
   Tzifi Flora, 2012, Adv Hematol, V2012, P524308, DOI 10.1155/2012/524308
   Van Linthout S, 2014, CARDIOVASC RES, V102, P258, DOI 10.1093/cvr/cvu062
   Vrábel D, 2019, BLOOD REV, V34, P56, DOI 10.1016/j.blre.2018.11.003
   Walker BA, 2014, LEUKEMIA, V28, P384, DOI 10.1038/leu.2013.199
   Weinhold N, 2016, HAEMATOLOGICA, V101, pE116, DOI 10.3324/haematol.2015.136929
   Wu XY, 2018, INT IMMUNOPHARMACOL, V64, P24, DOI 10.1016/j.intimp.2018.08.016
   Yang YB, 2012, CANCER CELL, V21, P723, DOI 10.1016/j.ccr.2012.05.024
   Zhang JY, 2011, J IMMUNOL, V187, P1129, DOI 10.4049/jimmunol.1004066
NR 38
TC 7
Z9 8
U1 0
U2 2
PU WILEY
PI HOBOKEN
PA 111 RIVER ST, HOBOKEN 07030-5774, NJ USA
SN 0361-8609
EI 1096-8652
J9 AM J HEMATOL
JI Am. J. Hematol.
PD AUG 1
PY 2021
VL 96
IS 8
BP 925
EP 933
DI 10.1002/ajh.26207
EA MAY 2021
PG 9
WC Hematology
WE Science Citation Index Expanded (SCI-EXPANDED)
SC Hematology
GA TF7GZ
UT WOS:000651637300001
PM 33901326
OA hybrid
DA 2024-04-28
ER

PT J
AU Culafic, D
   Perisic, M
   Boricic, I
   Culafic-Vojinovic, V
   Vukcevic, M
AF Culafic, Dorde
   Perisic, Mirjana
   Boricic, Ivan
   Culafic-Vojinovic, Violeta
   Vukcevic, Miodrag
TI Primary amyloidosis presenting with cholestasis and hyperkinetic portal
   hypertension
SO JOURNAL OF GASTROINTESTINAL AND LIVER DISEASES
LA English
DT Article
DE amyloidosis; liver; cholestasis; portal hypertension
ID SYSTEMIC AMYLOIDOSIS; HEPATIC AMYLOIDOSIS; FEATURES; JAUNDICE; LIVER
AB Amyloidosis is not a single disease, but a series of diseases in which there is extracellular deposition of a protein in an abnormal fibrillar form. We report a 48-year old woman with subicteric coloration of scleras and hepatomegaly. Functional liver tests evidenced a high level of alkaline phosphatase and serum gamma-glutamyl transpeptidase with mild increase of bilirubin level. Color Doppler ultrasonography, showed a hyperkinetic portal hypertension. The liver biopsy found amyloid in sinusoids subendothelially. Immunohistochemical staining for anti. light chain immunoglobulin was positive. Bone marrow morphology and immunohistochemistry confirmed lymphoplasmocytic lymphoma with amyloidosis.
C1 [Culafic, Dorde; Perisic, Mirjana; Vukcevic, Miodrag] Inst Digest Dis, Belgrade, Serbia.
   [Boricic, Ivan] Clin Ctr Serbia, Inst Pathol, Belgrade, Serbia.
   [Culafic-Vojinovic, Violeta] Railway Hlth Care Inst, Belgrade, Serbia.
C3 Clinical Centre of Serbia
RP Culafic, D (corresponding author), Mirijevski Venac Br 49, Belgrade 11160, Serbia.
EM dculafic@EUnet.yu
OI Vukcevic, Miodrag/0000-0002-6218-3848
CR BION E, 1991, GUT, V32, P227, DOI 10.1136/gut.32.2.227
   Bujanda L, 1997, AM J GASTROENTEROL, V92, P1385
   CHUNG RT, 2001, HARRISONS PRINCIPLES, pCH299
   Falk R H, 2000, Adv Intern Med, V45, P107
   Falk RH, 1997, NEW ENGL J MED, V337, P898, DOI 10.1056/NEJM199709253371306
   Friedman S, 1998, GASTROENTEROL CLIN N, V27, P595, DOI 10.1016/S0889-8553(05)70022-4
   Gertz MA, 1997, HEPATOLOGY, V25, P118, DOI 10.1002/hep.510250122
   Gertz Morie A, 2002, Curr Treat Options Oncol, V3, P261, DOI 10.1007/s11864-002-0016-1
   Gillmore JD, 2001, LANCET, V358, P24, DOI 10.1016/S0140-6736(00)05252-1
   Gillmore Julian D., 1999, Journal of Hepatology, V30, P17
   Khan MF, 2001, POSTGRAD MED J, V77, P686, DOI 10.1136/pmj.77.913.686
   KYLE RA, 1995, SEMIN HEMATOL, V32, P45
   Kyle RA, 1999, BLOOD, V93, P1062, DOI 10.1182/blood.V93.3.1062.403k34_1062_1066
   Lovat LB, 1998, GUT, V42, P727, DOI 10.1136/gut.42.5.727
   Park MA, 2003, MEDICINE, V82, P291, DOI 10.1097/01.md.0000091183.93122.c7
   PETERS RA, 1994, GUT, V35, P1322, DOI 10.1136/gut.35.9.1322
   TERADA T, 1994, HISTOPATHOLOGY, V24, P485, DOI 10.1111/j.1365-2559.1994.tb00560.x
   Westermark GT, 1999, METHOD ENZYMOL, V309, P3
NR 18
TC 7
Z9 8
U1 0
U2 0
PU MEDICAL UNIV PRESS
PI CLUJ-NAPOCA
PA 3RD MEDICAL CLINIC, STR CROITORILOR NO 19-21, CLUJ-NAPOCA, 400162,
   ROMANIA
SN 1841-8724
J9 J GASTROINTEST LIVER
JI J. Gastrointest. Liver Dis.
PD JUN
PY 2007
VL 16
IS 2
BP 201
EP 204
PG 4
WC Gastroenterology & Hepatology
WE Science Citation Index Expanded (SCI-EXPANDED)
SC Gastroenterology & Hepatology
GA 343UI
UT WOS:000258880300017
PM 17592572
DA 2024-04-28
ER

PT J
AU Fikrle, M
   Palecek, T
   Masek, M
   Kuchynka, P
   Straub, J
   Spicka, I
   Rysava, R
   Linhart, A
AF Fikrle, Michal
   Palecek, Tomas
   Masek, Martin
   Kuchynka, Petr
   Straub, Jan
   Spicka, Ivan
   Rysava, Romana
   Linhart, Ales
TI The diagnostic performance of cardiac magnetic resonance in detection of
   myocardial involvement in AL amyloidosis
SO CLINICAL PHYSIOLOGY AND FUNCTIONAL IMAGING
LA English
DT Article
DE AL amyloidosis; cardiac magnetic resonance; cardiomyopathy;
   echocardiography; late gadolinium enhancement
ID LEFT-VENTRICULAR MASS; DIASTOLIC FUNCTION; HYPERTROPHIC CARDIOMYOPATHY;
   ECHOCARDIOGRAPHY; ENHANCEMENT; MRI; RECOMMENDATIONS
AB BackgroundThe non-invasive assessment of amyloid heart disease may be challenging. Cardiac magnetic resonance (CMR) represents a method of choice for assessment of left ventricular (LV) morphology and function, and it also provides a unique possibility to evaluate the presence of amyloid deposition by the late gadolinium enhancement (LGE) technique. However, so far, published studies have not been consistent in terms of described LGE patterns associated with amyloid cardiomyopathy.
   AimsTo compare echocardiographic and CMR assessment of LV morphology and function and to evaluate the presence and pattern of LGE in a population of patients with AL amyloid cardiomyopathy.
   MethodsTwenty-two consecutive patients with newly diagnosed AL amyloid cardiomyopathy and without contraindications to CMR were comprehensively examined by echocardiography and CMR.
   ResultsEchocardiography and CMR did not differ in the evaluation of interventricular septal thickness, LV end-diastolic diameter and ejection fraction. Significant differences were found between echocardiographic and CMR estimates of LV end-diastolic volume (P<001) and LV mass (P<0001). Various global LGE patterns (transmural homogenous or heterogeneous, subendocardial) were present in 17 patients (77%), patchy LGE was observed in one case (45%) and suboptimal nulling of the myocardium was reported in two subjects (9%).
   ConclusionsEchocardiography significantly overestimates LV mass and underestimates LV volumes in patients with AL amyloid cardiomyopathy as compared to CMR. As it is present in more than three quarters of individuals with AL amyloid cardiomyopathy, any type of global LGE pattern may be considered as pathogenomic for amyloid heart disease.
C1 [Fikrle, Michal; Palecek, Tomas; Kuchynka, Petr; Linhart, Ales] Charles Univ Prague, Fac Med 1, Dept Med 2, Dept Cardiovasc Med, Prague 12808 2, Czech Republic.
   [Fikrle, Michal; Palecek, Tomas; Masek, Martin; Kuchynka, Petr; Straub, Jan; Spicka, Ivan; Rysava, Romana; Linhart, Ales] Gen Univ Hosp, Prague, Czech Republic.
   [Palecek, Tomas; Kuchynka, Petr] St Annes Univ Hosp Brno, Int Clin Res Ctr, Brno, Czech Republic.
   [Masek, Martin] Charles Univ Prague, Fac Med 1, Dept Radiol, Prague 12808 2, Czech Republic.
   [Straub, Jan; Spicka, Ivan] Charles Univ Prague, Fac Med 1, Dept Hematol, Dept Med 1, Prague 12808 2, Czech Republic.
   [Rysava, Romana] Charles Univ Prague, Fac Med 1, Dept Nephrol, Prague 12808 2, Czech Republic.
C3 Charles University Prague; University Hospital Hradec Kralove; General
   University Hospital Prague; St Anne's University Hospital Brno
   (FNUSA-ICRC); Charles University Prague; Charles University Prague;
   Charles University Prague; General University Hospital Prague
RP Palecek, T (corresponding author), Charles Univ Prague, Fac Med 1, Gen Univ Hosp, Dept Cardiovasc Med,Dept Med 2, U Nemocnice 2, Prague 12808 2, Czech Republic.
EM tpalec@lf1.cuni.cz
RI ; Linhart, Ales/O-2375-2017; Kuchynka, Petr/M-3754-2017; Rysava,
   Romana/O-5942-2017
OI Spicka, Ivan/0000-0002-5451-5283; Linhart, Ales/0000-0002-3372-7850;
   Kuchynka, Petr/0000-0002-1816-5634; Rysava, Romana/0000-0002-4162-128X
FU OP Prague Competitiveness [CZ.2.16/3.1.00/24012]; European Regional
   Development Fund - Project FNUSA-ICRC [CZ.1.05/1.1.00/02.0123]; 
   [PRVOUK-P35/LF1/5]
FX The study was supported by PRVOUK-P35/LF1/5, Project reg.no.
   CZ.2.16/3.1.00/24012 from OP Prague Competitiveness and European
   Regional Development Fund - Project FNUSA-ICRC (No.
   CZ.1.05/1.1.00/02.0123). The authors thank William E. Louch, Ph.D., for
   proof-reading assistance.
CR Abbas AK, 2005, ROBBINS COTRAN PATHO, P258
   ALLISON JD, 1993, MAGN RESON IMAGING, V11, P329, DOI 10.1016/0730-725X(93)90065-L
   Austin BA, 2009, JACC-CARDIOVASC IMAG, V2, P1369, DOI 10.1016/j.jcmg.2009.08.008
   Bellenger NG, 2000, EUR HEART J, V21, P1387, DOI 10.1053/euhj.2000.2011
   BOTTINI PB, 1995, AM J HYPERTENS, V8, P221, DOI 10.1016/0895-7061(94)00178-E
   CARROLL JD, 1982, AM J CARDIOL, V49, P9, DOI 10.1016/0002-9149(82)90270-3
   Chang SA, 2013, J AM SOC ECHOCARDIOG, V26, P436, DOI 10.1016/j.echo.2012.12.015
   CHILD JS, 1976, CHEST, V70, P726, DOI 10.1378/chest.70.6.726
   Darasz KH, 2002, INT J CARDIOVAS IMAG, V18, P135, DOI 10.1023/A:1014685430873
   DEVEREUX RB, 1986, AM J CARDIOL, V57, P450, DOI 10.1016/0002-9149(86)90771-X
   Devlin AM, 1999, BRIT J RADIOL, V72, P258, DOI 10.1259/bjr.72.855.10396215
   Dubrey SW, 2011, HEART, V97, P75, DOI 10.1136/hrt.2009.190405
   Elliott MD, 2005, CORONARY ARTERY DIS, V16, P365, DOI 10.1097/00019501-200509000-00005
   Falk RH, 2005, CIRCULATION, V112, P2047, DOI 10.1161/CIRCULATIONAHA.104.489187
   Gertz MA, 2005, AM J HEMATOL, V79, P319, DOI 10.1002/ajh.20381
   Hongo M, 1991, J Cardiol, V21, P391
   Hosch W, 2008, AMYLOID, V15, P196, DOI 10.1080/13506120802193233
   KLEIN AL, 1991, CIRCULATION, V83, P808, DOI 10.1161/01.CIR.83.3.808
   KLEIN AL, 1990, J AM COLL CARDIOL, V16, P1135, DOI 10.1016/0735-1097(90)90545-Z
   Lang RM, 2005, J AM SOC ECHOCARDIOG, V18, P1440, DOI 10.1016/j.echo.2005.10.005
   Maceira AM, 2005, CIRCULATION, V111, P186, DOI 10.1161/01.CIR.0000152819.97857.9D
   Mahrholdt H, 2005, EUR HEART J, V26, P1461, DOI 10.1093/eurheartj/ehi258
   McCrohon A, 2003, CIRCULATION, V108, P54, DOI 10.1161/01.CIR.0000078641.19365.4C
   Mekinian A, 2010, AM J MED, V123, P864, DOI 10.1016/j.amjmed.2010.03.022
   Missouris CG, 1996, J HYPERTENS, V14, P1005
   Moon JCC, 2004, J AM COLL CARDIOL, V43, P2260, DOI 10.1016/j.jacc.2004.03.035
   Moon JCC, 2003, EUR HEART J, V24, P2151, DOI 10.1016/j.ehj.2003.09.017
   Nagueh SF, 2009, J AM SOC ECHOCARDIOG, V22, P107, DOI [10.1016/j.echo.2008.11.023, 10.1093/ejechocard/jep007]
   Perugini E, 2006, HEART, V92, P343, DOI 10.1136/hrt.2005.061911
   Ruberg FL, 2009, AM J CARDIOL, V103, P544, DOI 10.1016/j.amjcard.2008.09.105
   Syed IS, 2010, JACC-CARDIOVASC IMAG, V3, P155, DOI 10.1016/j.jcmg.2009.09.023
   Vogelsberg H, 2008, J AM COLL CARDIOL, V51, P1022, DOI 10.1016/j.jacc.2007.10.049
   Weyman AE, 1982, CROSS SECTIONAL ECHO, P267
   Wu E, 2001, LANCET, V357, P21, DOI 10.1016/S0140-6736(00)03567-4
NR 34
TC 1
Z9 1
U1 0
U2 13
PU WILEY
PI HOBOKEN
PA 111 RIVER ST, HOBOKEN 07030-5774, NJ USA
SN 1475-0961
EI 1475-097X
J9 CLIN PHYSIOL FUNCT I
JI Clin. Physiol. Funct. Imaging
PD MAY
PY 2016
VL 36
IS 3
BP 218
EP 224
DI 10.1111/cpf.12216
PG 7
WC Physiology
WE Science Citation Index Expanded (SCI-EXPANDED)
SC Physiology
GA DJ6TH
UT WOS:000374345400007
PM 25393773
DA 2024-04-28
ER

PT J
AU Jagannath, S
AF Jagannath, Sundar
TI Value of serum free light chain testing for the diagnosis and monitoring
   of monoclonal gammopathies in hematology
SO CLINICAL LYMPHOMA & MYELOMA
LA English
DT Article
DE amyloidosis; light chain deposition disease; MGUS; plasma cytoma;
   oligosecretory myeloma
ID FOLLOW-UP; URINE; ASSAY; IMMUNOFIXATION; MYELOMA; PROTEIN;
   ELECTROPHORESIS; DEXAMETHASONE; PERFORMANCE; AMYLOIDOSIS
AB The automated quantification of serum free kappa and lambda light chain concentrations provides a highly sensitive tool for the diagnosis and monitoring of monoclonal gammopathies. An abnormal kappa:lambda ratio supports the presence of clonal plasma cell expansion and requires further investigation. More than 94% of myeloma, light chain myeloma, and AL amyloidosis and, likewise, a majority of patients with light chain deposition disease are detectable with this technology. Importantly, these assays identify M-proteins in most patients with oligosecretory disease and permit their recruitment into clinical trials from which they have been previously excluded. Combining serum free light chain testing with traditional electrophoresis provides > 99% accuracy in the first-line diagnosis of monoclonal gammopathies and eliminates the need for urine testing in most instances. One third of patients with monoclonal gammopathy of undetermined significance have an abnormal free light chain ratio, and these patients harbor a greater risk of progression to plasma cell dyscrasia. For monitoring response to therapy, the international uniform response criteria define a normal free light chain ratio as an essential element of the "stringent complete response" category. Because the half-life of free light chains is < 6 hours, free light chain measurements at short sampling intervals allow real-time measurement of treatment-Induced tumor kill, and provide prompt indications of chemosensitivity, dose adequacy, need for alternative approaches, and even prognosis, as demonstrated in AL amyloidosis if the involved free light chain concentration normalizes. Clinical applications of these assays will likely increase as their utility is more widely explored.
C1 St Vincents Comprehens Canc Ctr, Dept Med, New York, NY 10011 USA.
C3 Saint Vincents Hospital Manhattan
RP Jagannath, S (corresponding author), St Vincents Comprehens Canc Ctr, Dept Med, 325 W 15th St, New York, NY 10011 USA.
EM sjagannath@aptiumoncology.com
CR Abadie JM, 2006, ANN CLIN LAB SCI, V36, P157
   Abraham RS, 2003, AM J CLIN PATHOL, V119, P274, DOI 10.1309/LYWM47K2L8XYFFB3
   Abraham RS, 2002, CLIN CHEM, V48, P655
   Alyanakian MA, 2004, AM J HEMATOL, V75, P246, DOI 10.1002/ajh.20007
   Bakshi NA, 2005, AM J CLIN PATHOL, V124, P214, DOI 10.1309/XE3UDARKW1B9EMWM
   Bradwell AR, 2003, LANCET, V361, P489, DOI 10.1016/S0140-6736(03)12457-9
   Cavallo F, 2005, BLOOD, V106, p974A
   Dawson MA, 2007, HAEMATOL-HEMATOL J, V92, P143, DOI 10.3324/haematol.10297
   Dingli D, 2006, BLOOD, V108, P1979, DOI 10.1182/blood-2006-04-015784
   Dispenzieri A, 2007, HAEMATOL-HEMATOL J, V92, P204
   Dispenzieri A, 2006, BLOOD, V107, P3378, DOI 10.1182/blood-2005-07-2922
   Drayson M, 2001, BLOOD, V97, P2900, DOI 10.1182/blood.V97.9.2900
   Durie BGM, 2006, LEUKEMIA, V20, P1467, DOI 10.1038/sj.leu.2404284
   Hassoun H, 2006, BRIT J HAEMATOL, V132, P155, DOI 10.1111/j.1365-2141.2005.05848.x
   Hill PG, 2006, CLIN CHEM, V52, P1743, DOI 10.1373/clinchem.2006.069104
   Jagannath S, 2005, BRIT J HAEMATOL, V129, P776, DOI 10.1111/j.1365-2141.2005.05540.x
   Katzmann JA, 2005, CLIN CHEM, V51, P878, DOI 10.1373/clinchem.2004.046870
   Katzmann JA, 2002, CLIN CHEM, V48, P1437
   Katzmann JA, 2006, MAYO CLIN PROC, V81, P1575, DOI 10.4065/81.12.1575
   Kumar S, 2006, BLOOD, V108, p355B
   Lachmann HJ, 2003, BRIT J HAEMATOL, V122, P78, DOI 10.1046/j.1365-2141.2003.04433.x
   Mead GP, 2004, BRIT J HAEMATOL, V126, P348, DOI 10.1111/j.1365-2141.2004.05045.x
   Mehta J, 2007, HAEMATOL-HEMATOL J, V92, P203
   Mösbauer U, 2007, HAEMATOLOGICA, V92, P275, DOI 10.3324/haematol.10568
   Nowrousian MR, 2005, CLIN CANCER RES, V11, P8706, DOI 10.1158/1078-0432.CCR-05-0486
   Pratt G, 2006, LEUKEMIA LYMPHOMA, V47, P21, DOI 10.1080/10428190500254216
   Rajkumar SV, 2005, BLOOD, V106, P812, DOI 10.1182/blood-2005-03-1038
   Singhal S, 2007, BLOOD, V109, P3611, DOI 10.1182/blood-2006-11-060368
   SNYDER MR, 2006, 19 ANN M ASS MED LAB
   Tate JR, 2007, CLIN CHIM ACTA, V376, P30, DOI 10.1016/j.cca.2006.07.011
   Van Gysel M, 2006, CLIN CHEM LAB MED, V44, P1044, DOI 10.1515/CCLM.2006.188
NR 31
TC 21
Z9 25
U1 0
U2 5
PU CIG MEDIA GROUP, LP
PI DALLAS
PA 3500 MAPLE AVENUE, STE 750, DALLAS, TX 75219-3931 USA
SN 1557-9190
J9 CLIN LYMPHOMA MYELOM
JI Clin. Lymphoma Myeloma
PD SEP
PY 2007
VL 7
IS 8
BP 518
EP 523
DI 10.3816/CLM.2007.n.036
PG 6
WC Oncology
WE Science Citation Index Expanded (SCI-EXPANDED)
SC Oncology
GA 223PU
UT WOS:000250385600003
PM 18021469
DA 2024-04-28
ER

PT J
AU Hazemann, G
   Gusdorf, L
   Mitcov, M
   Lenormand, C
   Lipsker, D
AF Hazemann, G.
   Gusdorf, L.
   Mitcov, M.
   Lenormand, C.
   Lipsker, D.
TI Multifocal chalazodermic amyloidosis: The concept of immunostobulinemic
   elastopathy
SO ANNALES DE DERMATOLOGIE ET DE VENEREOLOGIE
LA French
DT Article
DE Immunoglobulinemic; amyloidosis; Monoclonal; gammopathy; Anetoderma;
   Chalazoderma; Cutis laxa; Amyloid elastosis; Immunoglobulinemic;
   elastopathy
ID ACQUIRED CUTIS LAXA; MYELOMA-ASSOCIATED AMYLOIDOSIS; PRIMARY CUTANEOUS
   AMYLOIDOSIS; PRIMARY SYSTEMIC AMYLOIDOSIS; LIGHT-CHAIN AMYLOIDOSIS;
   TERM-FOLLOW-UP; MULTIPLE-MYELOMA; MONOCLONAL GAMMOPATHY; IGG-LAMBDA;
   ELASTOSIS
AB Introduction. - Impairment of dermal elastic tissue occurs in different entities associated with innmunoglobulins or immunoglobulin-derived protein-secreting clonal plasma cell proliferations, such as amyloid elastosis, anetodermic nodular amyloidosis or monoclonal gammopathy-associated cutis taxa. We report a case of cutaneous immunoglobulinemic amyloidosis revealed by a unique chalazodermic presentation and we review elastic tissue impairment in patients with monoclonal gammopathies.
   Observation. - A 67-yearold woman consulted for non-infiltrated anetodermic lesions on the upper left quadrant of her abdomen present for ten years. She also had a chatazodemnic plaque with abnormal skin wrinkling and laxity in her right axilla. Biopsies revealed deep dermal and subcutaneous amyloid deposits. lmmunohistochemistry with lambda light chain was positive. Orcein staining and electron microscopy showed extensive elastolysis. The patient presented no signs of systemic involvement, but a very small amount of monoclonal Iga lambda gammopathy was detected during follow-up.
   Discussion. - This is a unique chalazodermic presentation of immunoglobulinennic amyloidosis that does not fit into a clearly-defined nosotogical setting. It highlights the complex interactions between immunogtobutin-derived proteins, including light and heavy chains, and elastic tissue components, leading to different types of impairment of the latter. We therefore suggest the unifying concept of immunoglobulinemic elastopathy, underscoring the need to screen for monoclonal gammopathy in patients presenting elastic tissue impairments. (C) 2018 Published by Elsevier Masson SAS.
C1 [Hazemann, G.; Gusdorf, L.; Mitcov, M.; Lenormand, C.; Lipsker, D.] Univ Strasbourg, Clin Dermatol, Hop Univ Strasbourg, 1 Pl Hop, F-67091 Strasbourg, France.
C3 CHU Strasbourg; Universites de Strasbourg Etablissements Associes;
   Universite de Strasbourg
RP Hazemann, G (corresponding author), Univ Strasbourg, Clin Dermatol, Hop Univ Strasbourg, 1 Pl Hop, F-67091 Strasbourg, France.
EM g.hazemann@live.fr
OI Lipsker, Dan/0000-0003-4675-0336
CR Appiah YE, 2008, J AM ACAD DERMATOL, V58, pS32, DOI 10.1016/j.jaad.2007.07.004
   Bellotti V, 2000, J STRUCT BIOL, V130, P280, DOI 10.1006/jsbi.2000.4248
   Bocquier B, 2008, BRIT J DERMATOL, V158, P858, DOI 10.1111/j.1365-2133.2007.08428.x
   Cai YX, 2014, J EUR ACAD DERMATOL, V10, P1111
   CHAPEL TA, 1977, ARCH DERMATOL, V113, P1248, DOI 10.1001/archderm.113.9.1248
   Dicker Tony J, 2002, Australas J Dermatol, V43, P144, DOI 10.1046/j.1440-0960.2002.00579.x
   Ferrándiz-Pulido C, 2010, ARCH DERMATOL, V146, P1433, DOI 10.1001/archdermatol.2010.365
   Garcia Y, 2018, HUM PATHOL, V72, P71, DOI 10.1016/j.humpath.2017.11.001
   Gonzalez-Rodriguez Antonio J, 2014, Dermatol Online J, V20, P22611
   Harrington CR, 2008, J AM ACAD DERMATOL, V59, pS99, DOI 10.1016/j.jaad.2008.05.007
   Jiang XL, 1997, BIOCHEMISTRY-US, V36, P13187, DOI 10.1021/bi970408h
   Kaltoft B, 2013, DAN MED J, V60
   Kiuru-Enari S, 2005, BRIT J DERMATOL, V152, P250, DOI 10.1111/J.1365-2133.2004.06276.X
   Krajnc I, 1996, HAUTARZT, V47, P545, DOI 10.1007/s001050050469
   LaChance A, 2014, CLIN EXP DERMATOL, V39, P344, DOI 10.1111/ced.12305
   Lavorato FG, 2013, AN BRAS DERMATOL, V88, P32, DOI 10.1590/abd1806-4841.20132531
   LI JJ, 1984, SCAND J IMMUNOL, V20, P219, DOI 10.1111/j.1365-3083.1984.tb00995.x
   Lipsker D, 2017, J EUR ACAD DERMATOL, V31, P45, DOI 10.1111/jdv.13847
   Mahmood S, 2015, LANCET HAEMATOL, V2, pE241, DOI 10.1016/S2352-3026(15)00068-X
   Marchand A, 2013, ACTA DERM-VENEREOL, V93, P204, DOI 10.2340/00015555-1439
   Martin LK, 2008, AM J DERMATOPATH, V30, P287, DOI 10.1097/DAD.0b013e31816906bc
   Maruani A, 2010, ACTA DERM-VENEREOL, V90, P406, DOI 10.2340/00015555-0887
   Modiano P, 2005, ANN DERMATOL VENER, V132, P62, DOI 10.1016/S0151-9638(05)79203-6
   Moon AO, 2003, ARCH DERMATOL, V139, P1157, DOI 10.1001/archderm.139.9.1157
   New HD, 2011, ARCH DERMATOL, V147, P323, DOI 10.1001/archdermatol.2011.26
   NEWTON JA, 1986, CLIN EXP DERMATOL, V11, P87, DOI 10.1111/j.1365-2230.1986.tb00430.x
   O'Malley JT, 2014, JAMA DERMATOL, V150, P1192, DOI 10.1001/jamadermatol.2014.725
   Rott T, 1998, NEPHROL DIAL TRANSPL, V13, P1825, DOI 10.1093/ndt/13.7.1825
   RUSZCZAK Z, 1961, Hautarzt, V12, P254
   Santos-Briz A, 2010, AM J DERMATOPATH, V32, P86, DOI 10.1097/DAD.0b013e3181b1c62f
   Sanusi T, 2015, INDIAN J DERMATOL VE, V81, DOI 10.4103/0378-6323.157459
   SEPP N, 1990, J AM ACAD DERMATOL, V22, P27, DOI 10.1016/0190-9622(90)70003-Z
   Tan S, 2003, J CUTAN MED SURG, V7, P390, DOI 10.1007/s10227-002-0128-z
   Vecchietti G, 2003, BRIT J DERMATOL, V148, P154, DOI 10.1046/j.1365-2133.2003.05036.x
   WINKELMANN RK, 1985, ARCH DERMATOL, V121, P498, DOI 10.1001/archderm.121.4.498
   Woollons A, 2001, BRIT J DERMATOL, V145, P105, DOI 10.1046/j.1365-2133.2001.04291.x
   YONEDA K, 1990, ARCH DERMATOL, V126, P657, DOI 10.1001/archderm.126.5.657
NR 37
TC 2
Z9 2
U1 0
U2 4
PU MASSON EDITEUR
PI MOULINEAUX CEDEX 9
PA 21 STREET CAMILLE DESMOULINS, ISSY, 92789 MOULINEAUX CEDEX 9, FRANCE
SN 0151-9638
EI 2214-5451
J9 ANN DERMATOL VENER
JI Ann. Dermatol. Venereol.
PD DEC
PY 2018
VL 145
IS 12
BP 777
EP 784
DI 10.1016/j.annder.2018.07.021
PG 8
WC Dermatology
WE Science Citation Index Expanded (SCI-EXPANDED)
SC Dermatology
GA HB8EJ
UT WOS:000451318100010
PM 30309631
DA 2024-04-28
ER

PT J
AU Shaheen, SP
   Talivalkar, SS
   Medeiros, LJ
AF Shaheen, Saad P.
   Talivalkar, Sameer S.
   Medeiros, L. Jeffrey
TI Multiple myeloma and immunosecretory disorders - An update
SO ADVANCES IN ANATOMIC PATHOLOGY
LA English
DT Review
DE MGUS; multiple myeloma; plasmacytoma; primary amyloidosis;
   nonamyloidotic monoclonal immune deposition diseases
ID MONOCLONAL IMMUNOGLOBULIN DEPOSITION; PLASMA-CELL LEUKEMIA; PRIMARY
   SYSTEMIC AMYLOIDOSIS; HEAVY-CHAIN; POEMS SYNDROME; LIGHT-CHAIN;
   UNDETERMINED SIGNIFICANCE; LONG-TERM; UNITED-STATES; FOLLOW-UP
AB The immunosecretory disorders are a diverse group of diseases associated with proliferation of an abnormal clone of immunoglobulin (Ig)- synthesizing, terminally differentiated B cells. These disorders include multiple myeloma (MM) and its variants, plasmacytoma, Waldenstrom macroglobulinemia, monoclonal gammopathy of undetermined significance, and monoclonal Ig deposition diseases, the latter including primary amyloidosis and nonamyloidotic types. These disorders are histologically composed of plasma cells, or plasmacytoid cells which produce Ig that is synthesized and usually secreted and-can be deposited in some diseases. The Ig can be complete or can be composed of either heavy or light chains and is termed M(monoclonal) protein. In MM, this proliferation overwhelms the normal cellular counterparts that synthesize and secrete appropriate levels of Ig. Immunosecretory disorders have been classified in multiple schemes, mostly morphologic, to such a degree that the classification of these entities has become a challenge to pathologists. The World Health Organization classification in 2001 was helpful because it provided specific clinicopathologic criteria for diagnosis. However, terms such as "progressive" disease were not well defined. In 2003, the International Myeloma Group defined MM as a disease with related organ and tissue injury, serving to better explain progressive in terms of deterioration of organ (renal, bone, and bone marrow) function over time. Therefore, modern classification of immunosecretory diseases is based on integration of clinical, morphologic, laboratory, radiographic, and biologic (including molecular) parameters, which we review here.
C1 [Talivalkar, Sameer S.; Medeiros, L. Jeffrey] Univ Texas MD Anderson Canc Ctr, Dept Hematopathol, Houston, TX 77030 USA.
   [Shaheen, Saad P.] Vet Affair Med Ctr, Dept Pathol, Louisville, KY USA.
C3 University of Texas System; UTMD Anderson Cancer Center
RP Medeiros, LJ (corresponding author), Univ Texas MD Anderson Canc Ctr, Dept Hematopathol, Box 72,1515 Holcombe Blvd, Houston, TX 77030 USA.
EM ljmedeiros@mdanderson.org
RI Medeiros, L. Jeffrey/AAB-1018-2019
OI Medeiros, L. Jeffrey/0000-0001-6577-8006
CR Alexiou C, 1999, CANCER, V85, P2305, DOI 10.1002/(SICI)1097-0142(19990601)85:11<2305::AID-CNCR2>3.3.CO;2-V
   [Anonymous], ATLAS TUMOR PATHOLOG
   Avet-Loiseau H, 2003, BLOOD, V101, P1570, DOI 10.1182/blood-2002-08-2436
   Bélec L, 1999, BLOOD, V93, P3643, DOI 10.1182/blood.V93.11.3643.411k38_3643_3653
   Bergsagel PL, 2005, J CLIN ONCOL, V23, P6333, DOI 10.1200/JCO.2005.05.021
   Bladé J, 1999, HEMATOL ONCOL CLIN N, V13, P1259, DOI 10.1016/S0889-8588(05)70125-8
   BRADWELL AR, 2004, SERUM FREE LIGHT CHA, P63
   Brown LM, 2001, CANCER CAUSE CONTROL, V12, P117, DOI 10.1023/A:1008937901586
   Buxbaum J, 1999, HEMATOL ONCOL CLIN N, V13, P1235, DOI 10.1016/S0889-8588(05)70123-4
   BUXBAUM J, 1992, HEMATOL ONCOL CLIN N, V6, P323, DOI 10.1016/S0889-8588(18)30347-2
   COGNE M, 1992, BLOOD, V79, P2181
   DAVIES F, 2003, BLOOD BONE MARROW PA, P437
   Dispenzeri A, 2004, WINTROBES CLIN HEMAT, P2683
   Dispenzieri A, 2003, BLOOD, V101, P2496, DOI 10.1182/blood-2002-07-2299
   Dispenzieri A, 2007, MAYO CLIN PROC, V82, P323
   EYDEN BP, 1990, HISTOPATHOLOGY, V17, P170, DOI 10.1111/j.1365-2559.1990.tb00691.x
   FELLER AC, 2004, HISTOPATHOLOGY NODAL, P364
   Fermand JP, 1999, HEMATOL ONCOL CLIN N, V13, P1281, DOI 10.1016/S0889-8588(05)70127-1
   Ferrario F, 2005, J NEPHROL, V18, P499
   Fonseca R, 2007, HEMATOL ONCOL CLIN N, V21, P1115, DOI 10.1016/j.hoc.2007.08.010
   Fonseca Rafael, 2004, Cancer Research, V64, P1546, DOI 10.1158/0008-5472.CAN-03-2876
   FOUCAR K, 2001, IMMUNOSCCRETORY DISO, P407
   Gallo G, 1996, AM J PATHOL, V148, P1397
   García-Sanz R, 1999, BLOOD, V93, P1032, DOI 10.1182/blood.V93.3.1032.403a15_1032_1037
   GERARDI RK, 1996, BLOOD, V87, P1458
   GERTZ MA, 2003, NEOPLASTIC DIS BLOOD, P595
   GLANTZ L, 1995, AM J CLIN PATHOL, V103, P583
   Greipp PR, 1998, BLOOD, V91, P2501, DOI 10.1182/blood.V91.7.2501.2501_2501_2507
   Greipp PR, 2005, J CLIN ONCOL, V23, P3412, DOI 10.1200/JCO.2005.04.242
   Grogan TM., 2001, PATHOLOGY GENETICS T, P142
   Grogan TM, 2001, NEOPLASTIC HEMATOPAT, P1557
   Hatcher JL, 2001, CANCER CAUSE CONTROL, V12, P755, DOI 10.1023/A:1011205908596
   Hideshima T, 2004, BLOOD, V104, P607, DOI 10.1182/blood-2004-01-0037
   Johnson Malisha R, 2006, Ann Diagn Pathol, V10, P263, DOI 10.1016/j.anndiagpath.2005.12.011
   Kambham N, 1999, AM J KIDNEY DIS, V33, P954, DOI 10.1016/S0272-6386(99)70432-4
   Kastritis E, 2006, CLIN LYMPHOMA MYELOM, V7, P73, DOI 10.3816/CLM.2006.n.043
   KYLE RA, 1995, SEMIN HEMATOL, V32, P45
   Kyle RA, 2003, BRIT J HAEMATOL, V121, P749
   Kyle RA, 2002, NEW ENGL J MED, V346, P564, DOI 10.1056/NEJMoa01133202
   KYLE RA, 1993, MAYO CLIN PROC, V68, P26, DOI 10.1016/S0025-6196(12)60015-9
   Kyle RA, 2004, MAYO CLIN PROC, V79, P859, DOI 10.4065/79.7.859
   Kyle RA, 2006, NEW ENGL J MED, V354, P1362, DOI 10.1056/NEJMoa054494
   Kyle RA., 2004, Cecil textbook of medicine, V22nd, P1184
   Kyle RA, 2007, NEW ENGL J MED, V356, P2582, DOI 10.1056/NEJMoa070389
   Larson RS, 1997, HUM PATHOL, V28, P1336, DOI 10.1016/S0046-8177(97)90221-5
   Larsson SC, 2007, INT J CANCER, V121, P2512, DOI 10.1002/ijc.22968
   LINET MS, 1987, CANCER RES, V47, P2978
   MUNSHI NC, 2005, CANC PRINCIPLES PRAC, P2155
   Nowakowski GS, 2005, BLOOD, V106, P2276, DOI 10.1182/blood-2005-05-1858
   PILLAY GS, 1994, ARCH PATHOL LAB MED, V118, P1169
   PRESTON DL, 1994, RADIAT RES, V137, pS68, DOI 10.2307/3578893
   PREUDHOMME JL, 1994, KIDNEY INT, V46, P965, DOI 10.1038/ki.1994.355
   RIDLEY RC, 1993, BLOOD, V81, P767
   Rose C, 1997, LEUKEMIA, V11, P1318, DOI 10.1038/sj.leu.2400733
   RUKAVINA JG, 1993, MEDICINE, V72, P45, DOI 10.1097/00005792-199301000-00004
   Saccaro S, 2005, AM J HEMATOL, V78, P288, DOI 10.1002/ajh.20272
   Said JW, 1997, BLOOD, V90, P4278
   Serpell LC, 1997, CELL MOL LIFE SCI, V53, P871, DOI 10.1007/s000180050107
   Shaughnessy JD, 2007, BLOOD, V109, P2276, DOI 10.1182/blood-2006-07-038430
   Singer CRJ, 1997, BRIT MED J, V314, P960, DOI 10.1136/bmj.314.7085.960
   SOLOMON A, 1994, AM J HEMATOL, V45, P171, DOI 10.1002/ajh.2830450214
   Tedeschi R, 2005, BRIT J CANCER, V93, P834, DOI 10.1038/sj.bjc.6602751
   WAHNERROEDLER D, 2003, NEOPLASTIC DIS BLOOD, P573
   WAHNERROEDLER DL, 1992, AM J HEMATOL, V40, P56, DOI 10.1002/ajh.2830400112
   ZERVAS K, 1995, LEUKEMIA LYMPHOMA, V16, P515, DOI 10.3109/10428199509054442
   Zubler RF, 1997, SEMIN HEMATOL, V34, P13
   ZUKERBERG LR, 1990, AM J CLIN PATHOL, V93, P657, DOI 10.1093/ajcp/93.5.657
   Zulian GB, 1997, SEMIN HEMATOL, V34, P29
NR 68
TC 20
Z9 26
U1 0
U2 3
PU LIPPINCOTT WILLIAMS & WILKINS
PI PHILADELPHIA
PA 530 WALNUT ST, PHILADELPHIA, PA 19106-3621 USA
SN 1072-4109
J9 ADV ANAT PATHOL
JI Adv. Anat. Pathol.
PD JUL
PY 2008
VL 15
IS 4
BP 196
EP 210
DI 10.1097/PAP.0b013e31817cfcd6
PG 15
WC Pathology
WE Science Citation Index Expanded (SCI-EXPANDED)
SC Pathology
GA 321IG
UT WOS:000257297400002
PM 18580096
DA 2024-04-28
ER

PT J
AU Stamatelopoulos, K
   Delialis, D
   Georgiopoulos, G
   Tselegkidi, MI
   Theodorakakou, F
   Dialoupi, I
   Bambatsias, D
   Petropoulos, I
   Vergaro, G
   Ikonomidis, I
   Tzortzis, S
   Briasoulis, A
   Kanakakis, J
   Trougakos, I
   Dimopoulos, MA
   Kastritis, E
AF Stamatelopoulos, Kimon
   Delialis, Dimitrios
   Georgiopoulos, Georgios
   Tselegkidi, Maria-Irini
   Theodorakakou, Foteini
   Dialoupi, Ioanna
   Bambatsias, Dimitrios
   Petropoulos, Ioannis
   Vergaro, Giuseppe
   Ikonomidis, Ignatios
   Tzortzis, Stavros
   Briasoulis, Alexandros
   Kanakakis, John
   Trougakos, Ioannis
   Dimopoulos, Meletios A.
   Kastritis, Efstathios
TI Determining patterns of vascular function and structure in wild-type
   transthyretin cardiac amyloidosis. A comparative study
SO INTERNATIONAL JOURNAL OF CARDIOLOGY
LA English
DT Article
[truncated: 3,025,035 more chars]
