# Supplementary material for: A bibliometric analysis of light chain amyloidosis from 2005 to 2024: research trends and hot spots
Source: Front Med (Lausanne). 2024 Jul 30;11:1441032. doi: 10.3389/fmed.2024.1441032 (PMC11320149; doi:10.3389/fmed.2024.1441032)
Supplement: Supplementary file 3 [file Data_Sheet_3.ZIP › raw_data/download_06.txt]

FN Clarivate Analytics Web of Science
VR 1.0
PT J
AU Kircher, M
   Ihne, S
   Brumberg, J
   Morbach, C
   Knop, S
   Kortüm, KM
   Störk, S
   Buck, AK
   Reiter, T
   Bauer, WR
   Lapa, C
AF Kircher, Malte
   Ihne, Sandra
   Brumberg, Joachim
   Morbach, Caroline
   Knop, Stefan
   Kortuem, K. Martin
   Stoerk, Stefan
   Buck, Andreas K.
   Reiter, Theresa
   Bauer, Wolfgang R.
   Lapa, Constantin
TI Detection of cardiac amyloidosis with <SUP>18</SUP>F-Florbetaben-PET/CT
   in comparison to echocardiography, cardiac MRI and DPD-scintigraphy
SO EUROPEAN JOURNAL OF NUCLEAR MEDICINE AND MOLECULAR IMAGING
LA English
DT Article
DE Amyloid imaging; Retention index; Response assessment; Diagnosis; Heart
ID LIGHT-CHAIN AMYLOIDOSIS; TREATMENT RESPONSE; DIAGNOSIS; BIOPSY
AB PurposeCardiac amyloidosis (CA) is a rare cause of heart failure with frequently delayed diagnosis, because specific early signs or symptoms are missing. Recently, direct amyloid imaging using positron emission tomography/computed tomography (PET/CT) has emerged.The aim of this study was to examine the performance of F-18-florbetaben-PET/CT in detection of CA, and compare it to echocardiography (echo), cardiac MRI (CMR) and scintigraphy. Additionally, the use of F-18-florbetaben-PET/CT for quantification of amyloid burden and monitoring of treatment response was assessed.MethodsTwenty-two patients with proven (n=5) or clinical suspicion (n=17) of CA underwent F-18-florbetaben-PET/CT for diagnostic work-up. Qualitative and quantitative assessment including calculation of myocardial tracer retention (MTR) was performed, and compared to echo (n=20), CMR (n=16), scintigraphy (n=16) and serologic biomarkers (NT-proBNP, cTnT, free light chains). In four patients, follow-up PET/CT was available (after treatment initiation, n=3; surveillance, n=1).ResultsPET demonstrated myocardial F-18-florbetaben retention consistent with CA in 14/22 patients. Suspicion of CA was subsequently dropped in all eight PET-negative patients. Amyloid subtypes showed characteristic retention patterns (AL>AA > ATTR; all p<0.005). MTR correlated with morphologic and functional parameters, as measured by CMR and echo (all r|>0.47|, all p<0.05), but not with cardiac biomarkers. Changes in MTR from baseline to follow-up corresponded well to treatment response, as assessed by cardiac biomarkers and performance status.ConclusionsImaging of cardiac amyloidosis (CA) with F-18-florbetaben-PET/CT is feasible and might be useful in differentiating CA subtypes.
C1 [Kircher, Malte; Brumberg, Joachim; Buck, Andreas K.; Lapa, Constantin] Univ Hosp Wurzburg, Dept Nucl Med, Oberdurrbacher Str 6, D-97078 Wurzburg, Germany.
   [Kircher, Malte; Ihne, Sandra; Morbach, Caroline; Stoerk, Stefan] Univ Hosp Wurzburg, Comprehens Heart Failure Ctr, Wurzburg, Germany.
   [Ihne, Sandra; Knop, Stefan; Kortuem, K. Martin] Univ Hosp Wurzburg, Dept Internal Med 2, Hematooncol, Wurzburg, Germany.
   [Morbach, Caroline; Stoerk, Stefan; Reiter, Theresa; Bauer, Wolfgang R.] Univ Hosp Wurzburg, Dept Internal Med 1, Cardiol, Oberdurrbacher Str 6, D-97078 Wurzburg, Germany.
C3 University of Wurzburg; University of Wurzburg; University of Wurzburg;
   University of Wurzburg
RP Reiter, T (corresponding author), Univ Hosp Wurzburg, Dept Internal Med 1, Cardiol, Oberdurrbacher Str 6, D-97078 Wurzburg, Germany.
EM Kircher_M@ukw.de; Reiter_T@ukw.de
RI Stork, Stefan/AAR-4182-2020; McFenton, Sophie/AAG-3076-2021; Kircher,
   Malte/AAS-9164-2021; Morbach, Caroline/AAL-2121-2020; Lapa,
   Constantin/GLV-0441-2022
OI Stork, Stefan/0000-0002-1771-7249; Kircher, Malte/0000-0003-4355-0881;
   Morbach, Caroline/0000-0002-0920-6094; Lapa,
   Constantin/0000-0001-7536-2207; Bauer, Wolfgang/0000-0002-4652-7313;
   Ihne, Sandra/0000-0001-8540-7122
CR Alexander KM, 2017, PHARMACOL THERAPEUT, V180, P129, DOI 10.1016/j.pharmthera.2017.06.011
   Antoni G, 2013, J NUCL MED, V54, P213, DOI 10.2967/jnumed.111.102053
   Austin BA, 2009, JACC-CARDIOVASC IMAG, V2, P1369, DOI 10.1016/j.jcmg.2009.08.008
   Boellaard R, 2011, J NUCL MED, V52, p93S, DOI 10.2967/jnumed.110.085662
   de Larrea CF, 2015, BLOOD, V125, P2239, DOI 10.1182/blood-2014-11-609883
   Dorbala S, 2016, ASNC Pract Points
   Dorbala S, 2014, EUR J NUCL MED MOL I, V41, P1652, DOI 10.1007/s00259-014-2787-6
   Falk RH, 1997, NEW ENGL J MED, V337, P898, DOI 10.1056/NEJM199709253371306
   Falk RH, 2014, CIRC-CARDIOVASC IMAG, V7, P552, DOI 10.1161/CIRCIMAGING.113.001396
   Falk RH, 2011, CIRCULATION, V124, P1079, DOI 10.1161/CIRCULATIONAHA.110.010447
   Foli A, 2011, AMYLOID, V18, P80, DOI 10.3109/13506129.2011.574354029
   Gertz MA, 2005, AM J HEMATOL, V79, P319, DOI 10.1002/ajh.20381
   Gertz MA, 2005, CLIN LYMPHOMA MYELOM, V6, P208, DOI 10.3816/CLM.2005.n.048
   Gillmore JD, 2016, CIRCULATION, V133, P2404, DOI 10.1161/CIRCULATIONAHA.116.021612
   Haaf P, 2016, J CARDIOVASC MAGN R, V18, DOI 10.1186/s12968-016-0308-4
   Kristen AV, 2007, AM J HEMATOL, V82, P328, DOI 10.1002/ajh.20745
   Kumar S, 2012, J CLIN ONCOL, V30, P989, DOI 10.1200/JCO.2011.38.5724
   Law WP, 2016, J NUCL MED, V57, P1733, DOI 10.2967/jnumed.115.169870
   Liu D, 2013, CIRC-CARDIOVASC IMAG, V6, P1066, DOI 10.1161/CIRCIMAGING.113.000683
   Lousada I, 2015, ADV THER, V32, P920, DOI 10.1007/s12325-015-0250-0
   Martinez-Naharro A, 2019, JACC-CARDIOVASC IMAG, V12, P810, DOI 10.1016/j.jcmg.2018.02.006
   Maurer MS, 2016, J AM COLL CARDIOL, V68, P161, DOI 10.1016/j.jacc.2016.03.596
   Mekinian A, 2012, AMYLOID, V19, P94, DOI 10.3109/13506129.2012.682833
   Merlini G, 2003, NEW ENGL J MED, V349, P583, DOI 10.1056/NEJMra023144
   Palladini G, 2016, BLOOD, V128, P159, DOI 10.1182/blood-2016-01-629790
   Perugini E, 2005, J AM COLL CARDIOL, V46, P1076, DOI 10.1016/j.jacc.2005.05.073
   Phelan D, 2012, HEART, V98, P1442, DOI 10.1136/heartjnl-2012-302353
   Reiter T, 2012, J CARDIOVASC MAGN R, V14, DOI 10.1186/1532-429X-14-31
   Ruberg FL, 2009, AM J CARDIOL, V103, P544, DOI 10.1016/j.amjcard.2008.09.105
   Schulz-Menger J, 2013, J CARDIOVASC MAGN R, V15, DOI 10.1186/1532-429X-15-35
   Sommer T, 2017, ROFO-FORTSCHR RONTG, V189, P204, DOI 10.1055/s-0043-102029
   Syed IS, 2010, JACC-CARDIOVASC IMAG, V3, P155, DOI 10.1016/j.jcmg.2009.09.023
NR 32
TC 62
Z9 64
U1 1
U2 25
PU SPRINGER
PI NEW YORK
PA 233 SPRING ST, NEW YORK, NY 10013 USA
SN 1619-7070
EI 1619-7089
J9 EUR J NUCL MED MOL I
JI Eur. J. Nucl. Med. Mol. Imaging
PD JUL
PY 2019
VL 46
IS 7
BP 1407
EP 1416
DI 10.1007/s00259-019-04290-y
PG 10
WC Radiology, Nuclear Medicine & Medical Imaging
WE Science Citation Index Expanded (SCI-EXPANDED)
SC Radiology, Nuclear Medicine & Medical Imaging
GA HZ6SQ
UT WOS:000468983000006
PM 30798427
OA Bronze
DA 2024-04-28
ER

PT J
AU Leleu, X
   Martin, T
   Weisel, K
   Schjesvold, F
   Iida, S
   Malavasi, F
   Manier, S
   Min, CK
   Ocio, EM
   Pawlyn, C
   Perrot, A
   Quach, H
   Richter, J
   Spicka, I
   Yong, K
   Richardson, PG
AF Leleu, Xavier
   Martin, Thomas
   Weisel, Katja
   Schjesvold, Fredrik
   Iida, Shinsuke
   Malavasi, Fabio
   Manier, Salomon
   Min, Chang-Ki
   Ocio, Enrique M.
   Pawlyn, Charlotte
   Perrot, Aurore
   Quach, Hang
   Richter, Joshua
   Spicka, Ivan
   Yong, Kwee
   Richardson, Paul G.
TI Anti-CD38 antibody therapy for patients with relapsed/refractory
   multiple myeloma: differential mechanisms of action and recent clinical
   trial outcomes
SO ANNALS OF HEMATOLOGY
LA English
DT Review
DE Myeloma; CD38; Monoclonal antibody; Therapy
ID DARATUMUMAB PLUS POMALIDOMIDE; OPEN-LABEL; HUMAN CD38;
   MONOCLONAL-ANTIBODIES; ANTITUMOR-ACTIVITY; CRYSTAL-STRUCTURE;
   CELL-DEATH; DEXAMETHASONE; CARFILZOMIB; ISATUXIMAB
AB CD38 is a transmembrane glycoprotein that functions both as a receptor and an ectoenzyme, playing key roles in the regulation of calcium signaling and migration of immune cells to tumor microenvironments. High expression on multiple myeloma (MM) cells and limited expression on normal cells makes CD38 an ideal target for the treatment of MM patients. Two monoclonal antibodies directed at CD38, isatuximab and daratumumab, are available for use in patients with relapsed and/or refractory MM (RRMM); daratumumab is also approved in newly diagnosed MM and light-chain amyloidosis. Clinical experience has shown that anti-CD38 antibody therapy is transforming treatment of MM owing to its anti-myeloma efficacy and manageable safety profile. Isatuximab and daratumumab possess similarities and differences in their mechanisms of action, likely imparted by their binding to distinct, non-overlapping epitopes on the CD38 molecule. In this review, we present the mechanistic properties of these two antibodies and outline available evidence on their abilities to induce adaptive immune responses and modulate the bone marrow niche in MM. Further, we discuss differences in regulatory labeling between these two agents and analyze recent key clinical trial results, including evidence in patients with underlying renal impairment and other poor prognostic factors. Finally, we describe the limited existing evidence for the use of isatuximab or daratumumab after disease progression on prior anti-CD38 mono- or combination therapy, highlighting the need for additional clinical evaluations to define optimal anti-CD38 antibody therapy selection and sequencing in RRMM.
C1 [Leleu, Xavier] CHU Poitiers, Serv Hematol & Therapie Cellulaire, Poitiers, France.
   [Leleu, Xavier] Inserm 1402, CIC, Poitiers, France.
   [Martin, Thomas] Univ Calif San Francisco, Dept Med, San Francisco, CA 94143 USA.
   [Weisel, Katja] Univ Med Ctr Hamburg Eppendorf UKE, Hamburg, Germany.
   [Schjesvold, Fredrik] Univ Oslo, Oslo Univ Hosp, KG Jebsen Ctr B Cell Malignancies, Oslo Myeloma Ctr,Dept Hematol, Oslo, Norway.
   [Iida, Shinsuke] Nagoya City Univ, Dept Hematol & Oncol, Nagoya, Aichi, Japan.
   [Malavasi, Fabio] Univ Turin, Med Sch, Dept Med Sci, Fdn Ric Molinette, Turin, Italy.
   [Manier, Salomon] Univ Lille, CHU Lille, Dept Hematol, Lille, France.
   [Min, Chang-Ki] Catholic Univ Korea, Catholic Hematol Hosp, Coll Med, Dept Hematol, Seoul, South Korea.
   [Min, Chang-Ki] Catholic Univ Korea, Seoul St Marys Hosp, Leukemia Res Inst, Seoul, South Korea.
   [Ocio, Enrique M.] Univ Cantabria, Hosp Univ Marques Valdecilla IDIVAL, Santander, Spain.
   [Pawlyn, Charlotte] Inst Canc Res, Div Canc Therapeut, London, England.
   [Perrot, Aurore] Inst Univ Canc Toulouse, Dept Hematol, Toulouse, France.
   [Quach, Hang] Univ Melbourne, St Vincents Hosp, Clin Haematol Serv, Melbourne, Vic, Australia.
   [Richter, Joshua] Tisch Canc Inst, Div Hematol & Med Oncol, New York, NY USA.
   [Spicka, Ivan] Charles Univ Prague, Dept Hematol, Dept Med, Fac Med 1, Prague, Czech Republic.
   [Spicka, Ivan] Gen Hosp, Prague, Czech Republic.
   [Yong, Kwee] Hosp NHS Fdn Trust, Univ Coll, Dept Haematol, London, England.
   [Richardson, Paul G.] Dana Farber Canc Inst, Dept Med Oncol, Boston, MA 02115 USA.
C3 CHU Poitiers; Universite de Poitiers; Universite de Poitiers; University
   of California System; University of California San Francisco; University
   of Hamburg; University Medical Center Hamburg-Eppendorf; University of
   Oslo; Nagoya City University; University of Turin; A.O.U. Citta della
   Salute e della Scienza di Torino; AOU San Giovanni Battista-Molinette;
   Universite de Lille; CHU Lille; Catholic University of Korea; Catholic
   University of Korea; Seoul St. Mary's Hospital; Hospital Universitario
   Marques de Valdecilla (HUMV); Universidad de Cantabria; University of
   London; Institute of Cancer Research - UK; Royal Marsden NHS Foundation
   Trust; University of Melbourne; NSW Health; St Vincents Hospital Sydney;
   St Vincent's Health; St Vincent's Hospital Melbourne; Melbourne Genomics
   Health Alliance; Charles University Prague; General University Hospital
   Prague; University of London; University College London; Harvard
   University; Dana-Farber Cancer Institute
RP Leleu, X (corresponding author), CHU Poitiers, Serv Hematol & Therapie Cellulaire, Poitiers, France.; Leleu, X (corresponding author), Inserm 1402, CIC, Poitiers, France.
EM Xavier.LELEU@chu-poitiers.fr
RI Manier, Salomon/N-5976-2017
OI Perrot, Aurore/0000-0003-0131-8689
CR [Anonymous], 2020, PRESS RELEASE
   [Anonymous], 2020, European Commission Regulation (EU) 2020/741 of the European Parliament and of the Council of 25 May 2020 on Minimum Requirements for Water Reuse (Text with EEA Relevance)
   [Anonymous], ClinicalTrials.gov Identifier
   APOLLO (MMY3013) Study, 2020, JANSSENMD PROF INF R
   Apretude, 2021, Prescribing information
   Atanackovic D, 2020, LEUKEMIA, V34, P317, DOI 10.1038/s41375-019-0536-3
   BECNEL MR, 2020, BLOOD, V136
   Beksac M, 2020, AM SOC HEM ANN M
   Calabretta E, 2020, CELLS-BASEL, V9, DOI 10.3390/cells9040802
   Izaguirre EC, 2020, BLOOD TRANSFUS-ITALY, V18, P290, DOI 10.2450/2020.0004-20
   Chapuy CI, 2015, TRANSFUSION, V55, P1545, DOI 10.1111/trf.13069
   Chari A, 2019, BLOOD, V134, P421, DOI 10.1182/blood.2019000722
   Chari A, 2017, BLOOD, V130, P974, DOI 10.1182/blood-2017-05-785246
   Chillemi A, 2017, FRONT IMMUNOL, V8, DOI 10.3389/fimmu.2017.00305
   Darzalex, 2022, PRESCRIBING INFORM
   Darzalex, EUR MED AG
   Darzalex Faspro, 2022, PRESCRIBING INFORM
   de Weers M, 2011, J IMMUNOL, V186, P1840, DOI 10.4049/jimmunol.1003032
   Deaglio S, 2001, LEUKEMIA RES, V25, P1, DOI 10.1016/S0145-2126(00)00093-X
   Deaglio S, 1998, J IMMUNOL, V160, P395
   Deaglio S, 2007, BLOOD, V109, P5390, DOI 10.1182/blood-2006-12-061812
   Deckert J, 2014, CLIN CANCER RES, V20, P4574, DOI 10.1158/1078-0432.CCR-14-0695
   Dimopoulos M, 2021, BLOOD, V137, P1154, DOI 10.1182/blood.2020008209
   Dimopoulos M, 2020, LANCET, V396, P186, DOI 10.1016/S0140-6736(20)30734-0
   Dimopoulos MA, 2021, LANCET ONCOL, V22, P801, DOI 10.1016/S1470-2045(21)00128-5
   Dimopoulos MA, 2021, LEUKEMIA, V35, P562, DOI 10.1038/s41375-020-0868-z
   Feng XY, 2017, CLIN CANCER RES, V23, P4290, DOI 10.1158/1078-0432.CCR-16-3192
   Franssen LE, 2020, J CLIN MED, V9, DOI 10.3390/jcm9041195
   Golay J, 2020, ANTIBODIES, V9, DOI 10.3390/antib9040058
   Goldschmidt H, 2021, BLOOD, V138, DOI 10.1182/blood-2021-145097
   Horenstein AL, 2020, MOLECULES, V25, DOI 10.3390/molecules25204844
   Horenstein AL, 2016, MOL MED, V22, P694, DOI 10.2119/molmed.2016.00198
   Horenstein AL, 2015, CELLS-BASEL, V4, P520, DOI 10.3390/cells4030520
   Jelinek T, 2020, LTD EFFICACY DARATUM
   Jiang H, 2016, LEUKEMIA, V30, P399, DOI 10.1038/leu.2015.240
   Kinder M, 2021, HAEMATOLOGICA, V106, P2004, DOI 10.3324/haematol.2020.268656
   Krejcik J, 2016, BLOOD, V128, P384, DOI 10.1182/blood-2015-12-687749
   Lancman G, 2018, FRONT IMMUNOL, V9, DOI 10.3389/fimmu.2018.02616
   LEE HC, 1994, NAT STRUCT BIOL, V1, P143, DOI 10.1038/nsb0394-143
   LEE HC, 1989, J BIOL CHEM, V264, P1608
   Liu Q, 2005, STRUCTURE, V13, P1331, DOI 10.1016/j.str.2005.05.012
   Malavasi F, 2008, PHYSIOL REV, V88, P841, DOI 10.1152/physrev.00035.2007
   Malavasi F, 2021, BRIT J HAEMATOL, V193, P581, DOI 10.1111/bjh.17329
   Martin T, 2020, BLOOD, V136, DOI 10.1182/blood-2020-137681
   Martin TG, 2021, CANCER-AM CANCER SOC, V127, P1816, DOI 10.1002/cncr.33448
   Martin TG, 2019, CELLS-BASEL, V8, DOI 10.3390/cells8121522
   Mikhael J, 2021, BLOOD CANCER J, V11, DOI 10.1038/s41408-021-00478-4
   Mikhael J, 2019, BLOOD, V134, P123, DOI 10.1182/blood-2019-02-895193
   Moreau P, 2022, ANN ONCOL, V33, P664, DOI 10.1016/j.annonc.2022.04.013
   Moreau P, 2021, INT MYELOMA WORKSHOP
   Moreau P, 2020, ISATUXIMAB PLUS CARF
   Moreau P, 2021, LANCET, V397, P2361, DOI 10.1016/S0140-6736(21)00592-4
   Moreau P, 2019, LANCET, V394, P29, DOI 10.1016/S0140-6736(19)31240-1
   Moreno L, 2019, CLIN CANCER RES, V25, P3176, DOI 10.1158/1078-0432.CCR-18-1597
   Munshi C, 2000, J BIOL CHEM, V275, P21566, DOI 10.1074/jbc.M909365199
   Murray DL, 2021, BLOOD CANCER J, V11, DOI 10.1038/s41408-021-00408-4
   Neri P., 2018, Blood, V132, pSCI
   Nijhof IS, 2015, LEUKEMIA, V29, P2039, DOI 10.1038/leu.2015.123
   Nijhof IS, 2016, BLOOD, V128, P959, DOI 10.1182/blood-2016-03-703439
   Offidani M, 2021, FRONT ONCOL, V10, DOI 10.3389/fonc.2020.624661
   Overdijk MB, 2016, J IMMUNOL, V197, P807, DOI 10.4049/jimmunol.1501351
   Overdijk MB, 2015, MABS-AUSTIN, V7, P311, DOI 10.1080/19420862.2015.1007813
   Platzer B, 2014, FRONT IMMUNOL, V5, DOI 10.3389/fimmu.2014.00140
   Plesner T, 2020, CELLS-BASEL, V9, DOI 10.3390/cells9020378
   Quach H, 2018, INTERN MED J, V48, P210, DOI 10.1111/imj.13707
   Richardson P, 2020, 25 ANN C EUR HEM ASS
   Richardson PG, 2021, J CLIN ONCOL, V39, DOI 10.1200/JCO.2021.39.15_suppl.8017
   Richardson PG, 2020, EXPERT OPIN BIOL TH, V20, P1395, DOI 10.1080/14712598.2021.1841747
   Richardson PG, 2018, BLOOD CANCER J, V8, DOI 10.1038/s41408-018-0141-0
   Saltarella I, 2020, CELLS-BASEL, V9, DOI 10.3390/cells9010167
   Sitkovsky M, 2013, J MOL MED, V91, P147, DOI 10.1007/s00109-013-1001-9
   Song ZL, 2021, CANCER RES, V81
   Tai YT, 2016, BLOOD, V128, P318, DOI 10.1182/blood-2016-06-719856
   Trakada G, 2019, ANN HEMATOL, V98, P1427, DOI 10.1007/s00277-019-03641-x
   Usmani SZ, 2022, LANCET ONCOL, V23, P65, DOI 10.1016/S1470-2045(21)00579-9
   Usmani SZ, 2021, LEUKEMIA, V35, P3526, DOI 10.1038/s41375-021-01262-w
   Usmani SZ, 2016, BLOOD, V128, P37, DOI 10.1182/blood-2016-03-705210
   van Bueren JL, 2014, BLOOD, V124, DOI 10.1182/blood.V124.21.3474.3474
   van de Donk NWCJ, 2018, BLOOD, V131, P13, DOI 10.1182/blood-2017-06-740944
   van de Donk NWCJ, 2018, FRONT IMMUNOL, V9, DOI 10.3389/fimmu.2018.02134
   van de Donk NWCJ, 2016, CLIN CHEM LAB MED, V54, P1105, DOI 10.1515/cclm-2015-0888
   van de Donk NWCJ, 2016, IMMUNOL REV, V270, P95, DOI 10.1111/imr.12389
   Vazkepa, 2021, ZOLG ON AB XIOI SUSP
   Viola D, 2021, LEUKEMIA, V35, P189, DOI 10.1038/s41375-020-0810-4
   Wetzel M, 2013, P 14 INT MYELOM WORK, P288
   Zhu C, 2020, FRONT IMMUNOL, V11, DOI 10.3389/fimmu.2020.01771
NR 86
TC 17
Z9 17
U1 2
U2 13
PU SPRINGER
PI NEW YORK
PA ONE NEW YORK PLAZA, SUITE 4600, NEW YORK, NY, UNITED STATES
SN 0939-5555
EI 1432-0584
J9 ANN HEMATOL
JI Ann. Hematol.
PD OCT
PY 2022
VL 101
IS 10
BP 2123
EP 2137
DI 10.1007/s00277-022-04917-5
EA AUG 2022
PG 15
WC Hematology
WE Science Citation Index Expanded (SCI-EXPANDED)
SC Hematology
GA 4L1WY
UT WOS:000837930100001
PM 35943588
OA Green Published, hybrid
DA 2024-04-28
ER

PT J
AU Jakstaite, AM
   Vogel, JK
   Luedike, P
   Jánosi, RA
   Carpinteiro, A
   Rischpler, C
   Herrmann, K
   Rassaf, T
   Papathanasiou, M
AF Jakstaite, Aiste Monika
   Vogel, Julia Kirsten
   Luedike, Peter
   Janosi, Rolf Alexander
   Carpinteiro, Alexander
   Rischpler, Christoph
   Herrmann, Ken
   Rassaf, Tienush
   Papathanasiou, Maria
TI Screening for Occult Transthyretin Amyloidosis in Patients with Severe
   Aortic Stenosis and Amyloid Red Flags
SO JOURNAL OF CLINICAL MEDICINE
LA English
DT Article
DE amyloidosis; ATTR amyloidosis; cardiomyopathy; heart failure; valvular
   heart disease
ID CARPAL-TUNNEL-SYNDROME; CARDIAC AMYLOIDOSIS; EUROPEAN ASSOCIATION;
   AMERICAN SOCIETY; RECOMMENDATIONS; PREVALENCE; UPDATE; ECHOCARDIOGRAPHY
AB Aims: The optimal strategy to identify transthyretin-type cardiac amyloidosis (ATTR-CA) in patients with aortic stenosis (AS) is still unclear. This study aimed to investigate if targeted screening for ATTR-CA in patients with severe AS and amyloid red flags is associated with higher detection rates. Methods: The study prospectively enrolled patients >= 65 years with severe AS. Patients who fulfilled >= 1 major (carpal tunnel syndrome (CTS), ruptured biceps tendon, spinal stenosis, N-terminal pro B-type natriuretic peptide >= 1000 pg/mL, cardiac troponin >99th percentile) or >= 2 minor criteria (diastolic dysfunction >= 2 grade/lateral e' <10 cm/s, atrial fibrillation, atrioventricular conduction disease/pacemaker) received bone scintigraphy and biochemical analysis for light chain amyloidosis. Hypertensive patients (>140/90 mmHg) and those with interventricular septal thickness (IVSd) <= 13 mm were excluded. Results: Overall, 264 patients were screened, of whom 85 were included in the analysis. Tracer uptake Perugini grade >= 1 was detected in nine patients (11%). An endomyocardial biopsy was additionally performed in four of nine patients, yielding a prevalence of 7% (n = 6). All patients with dual AS-ATTR were male. Syncope was more commonly reported in AS-ATTR patients (50% vs. 6%, p = 0.010), who also tended to have more severe hypertrophy (IVSd of 18 vs. 16 mm, p = 0.075). Pericardial effusion and CTS were more common in patients with dual pathology (67% vs. 8%, p < 0.001, and 83% vs. 24%, p = 0.003, respectively). Conclusion: Targeted screening for ATTR-CA in patients with AS and amyloid red flags does not yield higher detection rates than those reported previously in all comers with AS.
C1 [Jakstaite, Aiste Monika; Vogel, Julia Kirsten; Luedike, Peter; Janosi, Rolf Alexander; Rassaf, Tienush; Papathanasiou, Maria] Univ Hosp Essen, West German Heart & Vasc Ctr, Dept Cardiol & Vasc Med, Hufelandstr 55, D-45147 Essen, Germany.
   [Carpinteiro, Alexander] Univ Hosp Essen, West German Tumor Ctr, Dept Hematol & Stem Cell Transplantat, Hufelandstr 55, D-45147 Essen, Germany.
   [Carpinteiro, Alexander] Univ Duisburg Essen, Inst Mol Biol, Hufelandstr 55, D-45147 Essen, Germany.
   [Rischpler, Christoph] Klinikum Stuttgart, Dept Nucl Med, Kriegsbergstr 60, D-70174 Stuttgart, Germany.
   [Herrmann, Ken] Univ Hosp Essen, Dept Nucl Med, Hufelandstr 55, D-45147 Essen, Germany.
   [Jakstaite, Aiste Monika] Hannover Med Sch, Dept Cardiol & Angiol, Carl Neuberg Str 1, D-30625 Hannover, Germany.
C3 University of Duisburg Essen; University of Duisburg Essen; University
   of Duisburg Essen; Klinikum Stuttgart; University of Duisburg Essen;
   Hannover Medical School
RP Papathanasiou, M (corresponding author), Univ Hosp Essen, West German Heart & Vasc Ctr, Dept Cardiol & Vasc Med, Hufelandstr 55, D-45147 Essen, Germany.
EM papathanasiou@med.uni-frankfurt.de
OI Ludike, Peter/0000-0001-7809-2142; Papathanasiou,
   Maria/0000-0002-2801-7942; Rassaf, Tienush/0000-0001-8001-0265
FU Universitaetsmedizin Essen Clinician Scientist Academy (UMEA)
FX No Statement Available
CR Atroshi I, 1999, JAMA-J AM MED ASSOC, V282, P153, DOI 10.1001/jama.282.2.153
   Baumgartner H, 2017, J AM SOC ECHOCARDIOG, V30, P372, DOI [10.1016/j.echo.2017.02.009, 10.1093/ehjci/jew335]
   Benjamin EJ, 2019, CIRCULATION, V139, pE56, DOI [10.1161/CIR.0000000000000659, 10.1161/CIR.0000000000000746]
   Caponetti AG, 2021, JACC-HEART FAIL, V9, P736, DOI 10.1016/j.jchf.2021.05.005
   Cappelli F, 2021, J INTERN MED, V289, P831, DOI 10.1111/joim.13200
   Castaño A, 2017, EUR HEART J, V38, P2879, DOI 10.1093/eurheartj/ehx350
   Cavalcante JL, 2017, J CARDIOVASC MAGN R, V19, DOI 10.1186/s12968-017-0415-x
   Cipriani A, 2022, JACC-CARDIOONCOL, V4, P458, DOI 10.1016/j.jaccao.2022.08.007
   Di Stefano V, 2023, BRAIN SCI, V13, DOI 10.3390/brainsci13050805
   Dorbala S, 2021, CIRC-CARDIOVASC IMAG, V14, DOI 10.1161/HCI.0000000000000029
   Fosbol EL, 2019, J AM COLL CARDIOL, V74, P15, DOI 10.1016/j.jacc.2019.04.054
   Garcia-Pavia P, 2021, EUR J HEART FAIL, V23, P512, DOI 10.1002/ejhf.2140
   Geller HI, 2017, JAMA-J AM MED ASSOC, V318, P962, DOI 10.1001/jama.2017.9236
   Khawaja T, 2022, IJC HEART VASC, V40, DOI 10.1016/j.ijcha.2022.101008
   Kittleson MM, 2023, J AM COLL CARDIOL, V81, P1076, DOI 10.1016/j.jacc.2022.11.022
   Kristen AV, 2010, CARDIOVASC PATHOL, V19, P228, DOI 10.1016/j.carpath.2009.04.005
   Lang RM, 2015, EUR HEART J-CARD IMG, V16, P233, DOI 10.1093/ehjci/jev014
   Makivic N, 2020, ESC HEART FAIL, V7, P1987, DOI 10.1002/ehf2.12771
   Nagueh SF, 2016, J AM SOC ECHOCARDIOG, V29, P277, DOI 10.1016/j.echo.2016.01.011
   Nitsche C, 2022, CIRC-CARDIOVASC IMAG, V15, DOI 10.1161/CIRCIMAGING.122.014115
   Nitsche C, 2021, J AM COLL CARDIOL, V77, P128, DOI 10.1016/j.jacc.2020.11.006
   Nitsche C, 2020, EUR J HEART FAIL, V22, P1852, DOI 10.1002/ejhf.1756
   Okin PM, 1998, HYPERTENSION, V31, P937, DOI 10.1161/01.HYP.31.4.937
   Park JK, 2023, J AM HEART ASSOC, V12, DOI 10.1161/JAHA.122.027736
   Patel KP, 2022, HEART, V108, P67, DOI 10.1136/heartjnl-2021-319922
   Perugini E, 2005, J AM COLL CARDIOL, V46, P1076, DOI 10.1016/j.jacc.2005.05.073
   Qian M, 2021, FRONT NEUROL, V12, DOI 10.3389/fneur.2021.707134
   Rogers T, 2018, J AM HEART ASSOC, V7, DOI 10.1161/JAHA.117.007147
   Rosenblum H, 2021, EUR J HEART FAIL, V23, P250, DOI 10.1002/ejhf.1974
   Schrutka L, 2022, HEART, V108, P1137, DOI 10.1136/heartjnl-2021-319846
   Scully PR, 2020, EUR HEART J, V41, P2759, DOI 10.1093/eurheartj/ehaa170
   Scully PR, 2018, J AM COLL CARDIOL, V71, P463, DOI 10.1016/j.jacc.2017.11.037
   Singal AK, 2021, JACC-CARDIOONCOL, V3, P565, DOI 10.1016/j.jaccao.2021.08.008
   Sperry BW, 2018, J AM COLL CARDIOL, V72, P2040, DOI 10.1016/j.jacc.2018.07.092
   Sperry BW, 2016, JACC-CARDIOVASC IMAG, V9, P904, DOI 10.1016/j.jcmg.2015.10.023
   Tanskanen M, 2008, ANN MED, V40, P232, DOI 10.1080/07853890701842988
   Treibel TA, 2016, CIRC-CARDIOVASC IMAG, V9, DOI 10.1161/CIRCIMAGING.116.005066
   Wu ZW, 2023, INT J CARDIOVAS IMAG, V39, P339, DOI 10.1007/s10554-022-02738-1
NR 38
TC 0
Z9 0
U1 1
U2 1
PU MDPI
PI BASEL
PA ST ALBAN-ANLAGE 66, CH-4052 BASEL, SWITZERLAND
EI 2077-0383
J9 J CLIN MED
JI J. Clin. Med.
PD FEB
PY 2024
VL 13
IS 3
AR 671
DI 10.3390/jcm13030671
PG 14
WC Medicine, General & Internal
WE Science Citation Index Expanded (SCI-EXPANDED)
SC General & Internal Medicine
GA HJ7Y5
UT WOS:001159210800001
PM 38337363
OA Green Published, gold
DA 2024-04-28
ER

PT J
AU Lewis, E
   Fine, N
   Miller, RJH
   Hahn, C
   Chhibber, S
   Mahe, E
   Tay, J
   Duggan, P
   McCulloch, S
   Bahlis, N
   Neri, P
   Jimenez-Zepeda, VH
AF Lewis, Ellen
   Fine, Nowell
   Miller, Robert J. H.
   Hahn, Christopher
   Chhibber, Sameer
   Mahe, Etienne
   Tay, Jason
   Duggan, Peter
   McCulloch, Sylvia
   Bahlis, Nizar
   Neri, Paola
   Jimenez-Zepeda, Victor H.
TI Amyloidosis and COVID-19: experience from an amyloid program in Canada
SO ANNALS OF HEMATOLOGY
LA English
DT Article
DE Amyloid; Light-chain amyloidosis; Transthyretin amyloidosis; COVID-19;
   SARS CoV2
ID SYSTEMIC AMYLOIDOSIS; ENGLAND; IMPACT
AB Severe acute respiratory syndrome coronavirus (SARS-CoV2) and associated COVID-19 infection continue to impact patients globally. Patients with underlying health conditions are at heightened risk of adverse outcomes from COVID-19; however, research involving patients with rare health conditions remains scarce. The amyloidoses are a rare grouping of protein deposition diseases. Light-chain and transthyretin amyloidosis are the most common disease forms, often present with systemic involvement of vital organs including the heart, nerves, kidneys, and GI tracts of affected individuals. The Amyloidosis Program of Calgary examined 152 ATTR patients and 103 AL patients analyzing rates of vaccination, COVID-19 testing, infection outcomes, influence referrals, and excess deaths. Results showed 15 total PCR-confirmed COVID-19 infections in the tested population of amyloid patients, with a higher frequency of infections among patient with AL compared to the ATTR cohort (26.2% vs 5.1%). Four patients (26.6%) required hospital admission for COVID-19 infection, 2 ATTR, and 2 AL patients. Of the confirmed cases, 1 (0.07%) unvaccinated ATTR patient died of a COVID-19 infection. An excess of deaths was found in both the ATTR and AL cohorts when comparing pre-pandemic years 2018 and 2019 to the pandemic years of 2020 and 2021. The finding suggests that amyloidosis patients are likely at a high risk for severe COVID-19 infection and mortality, especially those of advanced age, those on an active treatment with chemotherapy, and those with concomitant B-cell or plasma cell disorder. The impact of virtual healthcare visits and pandemic measures on the excess of deaths observed requires further research.
C1 [Lewis, Ellen; Tay, Jason; Duggan, Peter; McCulloch, Sylvia; Bahlis, Nizar; Neri, Paola; Jimenez-Zepeda, Victor H.] Univ Calgary, Dept Med, Div Hematol, Calgary, AB, Canada.
   [Fine, Nowell; Miller, Robert J. H.] Univ Calgary, Libin Cardiovasc Inst, Dept Cardiac Sci, Div Cardiol, Calgary, AB, Canada.
   [Hahn, Christopher; Chhibber, Sameer] Univ Calgary, Dept Clin Neurosci, Div Neurol, Calgary, AB, Canada.
   [Mahe, Etienne] Univ Calgary, Dept Pathol & Lab Med, Calgary, AB, Canada.
   [Tay, Jason; Duggan, Peter; Bahlis, Nizar; Neri, Paola; Jimenez-Zepeda, Victor H.] Univ Calgary, Cumming Sch Med, Calgary, AB, Canada.
   [Tay, Jason; Bahlis, Nizar; Neri, Paola; Jimenez-Zepeda, Victor H.] Charbonneau Canc Res Inst, Calgary, AB, Canada.
   [Jimenez-Zepeda, Victor H.] Tom Baker Canc Clin, Dept Med Oncol & Hematol, 1331 29th St NW, Calgary, AB T2N 4N2, Canada.
C3 University of Calgary; Libin Cardiovascular Institute Of Alberta;
   University of Calgary; University of Calgary; University of Calgary;
   University of Calgary; University of Calgary; Tom Baker Cancer Clinic
RP Jimenez-Zepeda, VH (corresponding author), Univ Calgary, Dept Med, Div Hematol, Calgary, AB, Canada.; Jimenez-Zepeda, VH (corresponding author), Univ Calgary, Cumming Sch Med, Calgary, AB, Canada.; Jimenez-Zepeda, VH (corresponding author), Charbonneau Canc Res Inst, Calgary, AB, Canada.; Jimenez-Zepeda, VH (corresponding author), Tom Baker Canc Clin, Dept Med Oncol & Hematol, 1331 29th St NW, Calgary, AB T2N 4N2, Canada.
EM Victor.Zepeda@albertahealthservices.ca
CR [Anonymous], 2022, COVID 19 ALB STAT
   [Anonymous], 2020, Coronavirus disease 2019 (COVID-19) situation report-51
   Beaumont AL, 2022, INFECT DIS NOW, V52, P130, DOI 10.1016/j.idnow.2022.02.001
   Benson MD, 2020, AMYLOID, V27, P217, DOI 10.1080/13506129.2020.1835263
   Brannagan TH III, 2021, ORPHANET J RARE DIS, V16, DOI 10.1186/s13023-021-01834-0
   Broom A, 2020, CLIN CANCER RES, V26, P5809, DOI 10.1158/1078-0432.CCR-20-2989
   Buske C, 2022, ESMO OPEN, V7, DOI 10.1016/j.esmoop.2022.100403
   Chen L, 2020, CARDIOVASC RES, V116, P1097, DOI 10.1093/cvr/cvaa078
   Falk RH, 1997, NEW ENGL J MED, V337, P898, DOI 10.1056/NEJM199709253371306
   Fang XY, 2020, AGING-US, V12, P12493, DOI 10.18632/aging.103579
   Griffiths EA, 2021, CANCER CELL, V39, P1045, DOI 10.1016/j.ccell.2021.07.001
   Guan W, 2020, NEW ENGL J MED, V382, P1708, DOI 10.1056/NEJMoa2002032
   Kastritis E, 2020, BRIT J HAEMATOL, V190, P346, DOI 10.1111/bjh.16898
   KYLE RA, 1992, BLOOD, V79, P1817
   Maringe C, 2020, LANCET ONCOL, V21, P1023, DOI 10.1016/S1470-2045(20)30388-0
   McCausland KL, 2018, PATIENT, V11, P207, DOI 10.1007/s40271-017-0273-5
   Merlini G, 2003, NEW ENGL J MED, V349, P583, DOI 10.1056/NEJMra023144
   Pinney JH, 2013, BRIT J HAEMATOL, V161, P525, DOI 10.1111/bjh.12286
   Salton NS, 2021, AM J HEMATOL, V96, pE475, DOI 10.1002/ajh.26373
   Sud A, 2020, Ann Oncol, V31, P1065, DOI 10.1016/j.annonc.2020.05.009
   Vijenthira A, 2020, BLOOD, V136, P2881, DOI 10.1182/blood.2020008824
   WHO Coronavirus (COVID-19) Dashboard, WHO COR COVID 19 DAS
   Winburn I, 2019, CARDIOL THER, V8, P297, DOI 10.1007/s40119-019-0142-5
   Xie Y, 2022, NAT MED, V28, P583, DOI 10.1038/s41591-022-01689-3
NR 24
TC 8
Z9 8
U1 0
U2 0
PU SPRINGER
PI NEW YORK
PA ONE NEW YORK PLAZA, SUITE 4600, NEW YORK, NY, UNITED STATES
SN 0939-5555
EI 1432-0584
J9 ANN HEMATOL
JI Ann. Hematol.
PD OCT
PY 2022
VL 101
IS 10
BP 2307
EP 2315
DI 10.1007/s00277-022-04964-y
EA AUG 2022
PG 9
WC Hematology
WE Science Citation Index Expanded (SCI-EXPANDED)
SC Hematology
GA 4L1WY
UT WOS:000844912700001
PM 36028582
OA Green Published, Bronze
DA 2024-04-28
ER

PT J
AU Diamantidis, MDD
   Papadaki, S
   Hatjiharissi, E
AF Diamantidis, Michael D. D.
   Papadaki, Sofia
   Hatjiharissi, Evdoxia
TI Exploring the current molecular landscape and management of multiple
   myeloma patients with the t(11;14) translocation
SO FRONTIERS IN ONCOLOGY
LA English
DT Review
DE translocation t(11:14); multiple myeloma; precision medicine; BCL-2;
   venetoclax; genetic abnormalities; prognosis in myeloma
ID PLASMA-CELL LEUKEMIA; CYTOGENETIC CLASSIFICATION; TARGETED THERAPY;
   VENETOCLAX; DEXAMETHASONE; COMBINATION; T(11/14)(Q13,Q32);
   ABNORMALITIES; BORTEZOMIB; SENSITIVITY
AB Multiple myeloma (MM) is a genetically complex disease. The key myeloma-initiating genetic events are hyperdiploidy and translocations involving the immunoglobulin heavy chain (IgH) enhancer on chromosome 14, which leads to the activation of oncogenes (e.g., CCND1, CCND3, MAF, and MMSET). The t(11;14) translocation is the most common in MM (15%-20%) and results in cyclin D1 (CCND1) upregulation, which leads to kinase activation and tumor cell proliferation. Notably, t(11;14) occurs at a higher rate in patients with plasma cell leukemia (40%) and light chain amyloidosis (50%). Patients with myeloma who harbor the t(11;14) translocation have high levels of the anti-apoptotic protein B-cell lymphoma 2 (BCL2). Multiple studies demonstrated that the presence of t(11;14) was predictive of BCL2 dependency, suggesting that BCL2 could be a target in this subtype of myeloma. Venetoclax, an oral BCL2 inhibitor, has shown remarkable activity in treating relapsed/refractory MM patients with t(11;14) and BCL2 overexpression, either as monotherapy or in combination with other anti-myeloma agents. In this review, we describe the molecular defects associated with the t(11;14), bring into question the standard cytogenetic risk of myeloma patients harboring t(11;14), summarize current efficacy and safety data of targeted venetoclax-based therapies, and discuss the future of individualized or precision medicine for this unique myeloma subgroup, which will guide optimal treatment.
C1 [Diamantidis, Michael D. D.] Gen Hosp Larissa, Dept Hematol, Thalassemia & Sickle Cell Dis Unit, Larisa, Greece.
   [Papadaki, Sofia; Hatjiharissi, Evdoxia] Aristotle Univ Thessaloniki, AHEPA Gen Hosp, Dept Internal Med 1, Div Hematol, Thessaloniki, Greece.
C3 Aristotle University of Thessaloniki; Ahepa University Hospital
RP Hatjiharissi, E (corresponding author), Aristotle Univ Thessaloniki, AHEPA Gen Hosp, Dept Internal Med 1, Div Hematol, Thessaloniki, Greece.
EM ehatjiharissi@gmail.com
CR Abdallah N, 2020, BLOOD CANCER J, V10, DOI 10.1038/s41408-020-00348-5
   Abuelgasim KA, 2020, J MED CASE REP, V14, DOI 10.1186/s13256-020-02376-y
   Atrash S, 2022, BLOOD CANCER J, V12, DOI 10.1038/s41408-022-00638-0
   Avet-Loiseau H, 2003, BLOOD, V101, P1570, DOI 10.1182/blood-2002-08-2436
   Avet-Loiseau H, 2002, BLOOD, V99, P2185, DOI 10.1182/blood.V99.6.2185
   Avet-Loiseau H, 2007, BLOOD, V109, P3489, DOI 10.1182/blood-2006-08-040410
   Badar T, 2021, CANCER-AM CANCER SOC, V127, P82, DOI 10.1002/cncr.33208
   Bahlis NJ, 2021, J CLIN ONCOL, V39, P3602, DOI 10.1200/JCO.21.00443
   Basali D, 2020, BRIT J HAEMATOL, V189, P1136, DOI 10.1111/bjh.16454
   Baughn LB, 2018, BLOOD CANCER J, V8, DOI 10.1038/s41408-018-0132-1
   Bergsagel PL, 2005, J CLIN ONCOL, V23, P6333, DOI 10.1200/JCO.2005.05.021
   Bodet L, 2011, BLOOD, V118, P3901, DOI 10.1182/blood-2010-11-317438
   Boyd KD, 2012, LEUKEMIA, V26, P349, DOI 10.1038/leu.2011.204
   Cardona-Benavides IJ, 2021, CELLS-BASEL, V10, DOI 10.3390/cells10020336
   Chakraborty R, 2021, CANCER-AM CANCER SOC, V127, P31, DOI 10.1002/cncr.33206
   Chesi M, 1996, BLOOD, V88, P674, DOI 10.1182/blood.V88.2.674.bloodjournal882674
   Costa LJ, 2021, BLOOD ADV, V5, P3748, DOI 10.1182/bloodadvances.2020004146
   Dai YJ, 2021, BLOOD, V138, DOI 10.1182/blood-2021-150370
   de Campos CB, 2020, BLOOD CANCER J, V10, DOI 10.1038/s41408-020-0320-7
   Dewald GW, 2005, BLOOD, V106, P3553, DOI 10.1182/blood-2005-05-1981
   DEWALD GW, 1985, BLOOD, V66, P380
   du Pont SR, 2017, J CLIN ONCOL, V35, P963, DOI 10.1200/JCO.2016.70.6705
   Fonseca R, 2003, BLOOD, V101, P4569, DOI 10.1182/blood-2002-10-3017
   Fonseca R, 2009, LEUKEMIA, V23, P2210, DOI 10.1038/leu.2009.174
   Fonseca R, 2002, BLOOD, V99, P3735, DOI 10.1182/blood.V99.10.3735
   Gao W, 2020, FRONT ONCOL, V10, DOI 10.3389/fonc.2020.538126
   Garand R, 2003, LEUKEMIA, V17, P2032, DOI 10.1038/sj.leu.2403091
   Gasparetto C, 2021, CL LYMPH MYELOM LEUK, V21, P775, DOI 10.1016/j.clml.2021.07.029
   Gertz MA, 2005, BLOOD, V106, P2837, DOI 10.1182/blood-2005-04-1411
   Ghobrial I, 2020, LANCET ONCOL, V21, P1547, DOI 10.1016/S1470-2045(20)30587-8
   Glavey SV, 2020, BRIT J HAEMATOL, V190, pE242, DOI 10.1111/bjh.16858
   Gomez-Bougie P, 2018, BLOOD, V132, P2656, DOI 10.1182/blood-2018-03-836718
   Gonsalves WI, 2021, ACTA HAEMATOL-BASEL, V144, P6, DOI 10.1159/000508234
   Gonsalves WI, 2018, EUR J HAEMATOL, V100, P215, DOI 10.1111/ejh.12986
   Gran C, 2019, EUR J HAEMATOL, V103, P588, DOI 10.1111/ejh.13325
   Greenberg AJ, 2014, LEUKEMIA, V28, P398, DOI 10.1038/leu.2013.258
   Gupta VA, 2021, BLOOD LYMPHAT CANCER, V11, P11, DOI 10.2147/BLCTT.S245191
   Gupta VA, 2021, BLOOD, V137, P3604, DOI 10.1182/blood.2020007899
   Hayman SR, 2001, BLOOD, V98, P2266, DOI 10.1182/blood.V98.7.2266
   Hoyer JD, 2000, AM J CLIN PATHOL, V113, P831, DOI 10.1309/4W8E-8F4K-BHUP-UBE7
   Hultcrantz M, 2020, BEST PRACT RES CL HA, V33, DOI 10.1016/j.beha.2020.101153
   Jelinek T, 2019, AM J HEMATOL, V94, pE35, DOI 10.1002/ajh.25331
   Jian Y, 2016, MEDICINE, V95, DOI 10.1097/MD.0000000000003521
   Joseph NS, 2020, J CLIN ONCOL, V38, P1928, DOI 10.1200/JCO.19.02515
   Joshi S, 2016, CLIN TRANSL ONCOL, V18, P132, DOI 10.1007/s12094-015-1344-5
   Kaufman GP, 2016, LEUKEMIA, V30, P633, DOI 10.1038/leu.2015.287
   Kaufman JL, 2018, BLOOD, V132, P3282, DOI DOI 10.1182/BLOOD-2018-99-119051
   Kaufman JL, 2021, AM J HEMATOL, V96, P418, DOI 10.1002/ajh.26083
   Kaufman JL, 2020, J CLIN ONCOL, V38
   Kazandjian D, 2019, BLOOD CANCER J, V9, DOI 10.1038/s41408-019-0177-9
   Kitadate A, 2021, CANCER SCI, V112, P3645, DOI 10.1111/cas.15073
   Kumar S, 2021, BLOOD, V138, DOI 10.1182/blood-2021-145757
   Kumar S, 2017, BLOOD, V130, P2401, DOI 10.1182/blood-2017-06-788786
   Kumar SK, 2020, LANCET ONCOL, V21, P1630, DOI 10.1016/S1470-2045(20)30525-8
   Lakshman A, 2018, LEUKEMIA, V32, P131, DOI 10.1038/leu.2017.204
   Leiba M, 2016, GENE CHROMOSOME CANC, V55, P710, DOI 10.1002/gcc.22372
   LIANG W, 1979, CANCER, V44, P630
   López-Corral L, 2011, CLIN CANCER RES, V17, P1692, DOI 10.1158/1078-0432.CCR-10-1066
   Manier S, 2017, NAT REV CLIN ONCOL, V14, P100, DOI 10.1038/nrclinonc.2016.122
   Manier Salomon, 2016, Cancer Treat Res, V169, P23
   Maples KT, 2021, AM J HEMATOL, V96, pE68, DOI 10.1002/ajh.26064
   Marinac CR, 2020, BLOOD CANCER J, V10, DOI 10.1038/s41408-020-0284-7
   Mateos MV, 2020, J CLIN ONCOL, V38
   Matthes T, 2016, CRIT REV ONCOL HEMAT, V105, P1, DOI 10.1016/j.critrevonc.2016.07.006
   Matulis SM, 2019, LEUKEMIA, V33, P1291, DOI 10.1038/s41375-018-0374-8
   Moreau P, 2002, BLOOD, V100, P1579, DOI 10.1182/blood-2002-03-0749
   Moreau P, 2017, BLOOD, V130, P2392, DOI 10.1182/blood-2017-06-788323
   Moser-Katz T, 2021, FRONT ONCOL, V10, DOI 10.3389/fonc.2020.625199
   Musolino C, 2017, MEDIAT INFLAMM, V2017, DOI 10.1155/2017/1852517
   Neri P, 2019, BLOOD, V134, DOI 10.1182/blood-2019-127593
   Nooka Ajay K, 2016, Am Soc Clin Oncol Educ Book, V35, pe431, DOI 10.14694/EDBK_159516
   Pan DR, 2022, FRONT ONCOL, V11, DOI 10.3389/fonc.2021.819127
   Paner A, 2020, BLOOD REV, V41, DOI 10.1016/j.blre.2019.100643
   Perrot Aurore, 2018, Am Soc Clin Oncol Educ Book, V38, P675, DOI 10.1200/EDBK_200879
   Punnoose EA, 2016, MOL CANCER THER, V15, P1132, DOI 10.1158/1535-7163.MCT-15-0730
   Puthier D, 1999, BRIT J HAEMATOL, V107, P392, DOI 10.1046/j.1365-2141.1999.01705.x
   Rajkumar SV, 2020, BLOOD CANCER J, V10, DOI 10.1038/s41408-020-00359-2
   Saini N, 2019, CLIN CANCER RES, V25, P6781, DOI 10.1158/1078-0432.CCR-19-0706
   Sidiqi MH, 2021, AM J HEMATOL, V96, P1131, DOI 10.1002/ajh.26269
   Smadbeck JB, 2021, BLOOD, V138, P3771, DOI 10.1182/blood-2021-150569
   Sonneveld P, 2016, BLOOD, V127, P2955, DOI 10.1182/blood-2016-01-631200
   Takamatsu H, 2019, BIOL BLOOD MARROW TR, V25, P474, DOI 10.1016/j.bbmt.2018.11.003
   Touzeau C, 2016, LEUKEMIA, V30, P761, DOI 10.1038/leu.2015.184
   Touzeau C, 2014, LEUKEMIA, V28, P210, DOI 10.1038/leu.2013.216
   Touzeau C, 2018, LEUKEMIA, V32, P1899, DOI 10.1038/s41375-018-0223-9
   Vaxman I, 2018, EXPERT REV HEMATOL, V11, P915, DOI 10.1080/17474086.2018.1548931
   Walker BA, 2018, BLOOD, V132, P587, DOI 10.1182/blood-2018-03-840132
   Weaver CJ, 2017, SEMIN ONCOL NURS, V33, P237, DOI 10.1016/j.soncn.2017.05.001
   Ziccheddu B, 2021, CLIN CANCER RES, V27, P6479, DOI 10.1158/1078-0432.CCR-20-4366
NR 89
TC 6
Z9 6
U1 0
U2 4
PU FRONTIERS MEDIA SA
PI LAUSANNE
PA AVENUE DU TRIBUNAL FEDERAL 34, LAUSANNE, CH-1015, SWITZERLAND
SN 2234-943X
J9 FRONT ONCOL
JI Front. Oncol.
PD AUG 2
PY 2022
VL 12
AR 934008
DI 10.3389/fonc.2022.934008
PG 10
WC Oncology
WE Science Citation Index Expanded (SCI-EXPANDED)
SC Oncology
GA 3V4MI
UT WOS:000841636600001
PM 35982976
OA Green Published, gold
DA 2024-04-28
ER

PT J
AU Nasr, SH
   Valeri, AM
   Cornell, LD
   Fidler, ME
   Sethi, S
   D'Agati, VD
   Leung, N
AF Nasr, Samih H.
   Valeri, Anthony M.
   Cornell, Lynn D.
   Fidler, Mary E.
   Sethi, Sanjeev
   D'Agati, Vivette D.
   Leung, Nelson
TI Renal Monoclonal Immunoglobulin Deposition Disease: A Report of 64
   Patients from a Single Institution
SO CLINICAL JOURNAL OF THE AMERICAN SOCIETY OF NEPHROLOGY
LA English
DT Article
ID HEAVY-CHAIN DEPOSITION; LIGHT-CHAIN; NODULAR GLOMERULOSCLEROSIS;
   SPECTRUM; FEATURES
AB Background and objectives To better define the clinical-pathologic spectrum and prognosis of monoclonal immunoglobulin deposition disease (MIDD), this study reports the largest series.
   Design, setting, participants, & measurements Characteristics of 64 MIDD patients who were seen at Mayo Clinic are provided.
   Results Of 64 patients with MIDD, 51 had light chain deposition disease, 7 had heavy chain deposition disease, and 6 had light and heavy chain deposition disease. The mean age at diagnosis was 56 years, and 23 patients (36%) were <= 50 years of age. Clinical evidence of dysproteinemia was present in 62 patients (97%), including multiple myeloma in 38 (59%). M-spike was detected on serum protein electrophoresis in 47 (73%). Serum free light chain ratio was abnormal in all 51 patients tested. Presentation included renal insufficiency, proteinuria, hematuria, and hypertension. Nodular mesangial sclerosis was seen in 39 patients (61%). During a median of 25 months of follow-up (range, 1-140) in 56 patients, 32 (57%) had stable/improved renal function, 2(4%) had worsening renal function, and 22 (39%) progressed to ESRD. The mean renal and patient survivals were 64 and 90 months, respectively. The disease recurred in three of four patients who received a kidney transplant.
   Conclusions Patients with MIDD generally present at a younger age than those with light chain amyloidosis or light chain cast nephropathy. Serum free light chain ratio is abnormal in all MIDD patients, whereas only three-quarters have abnormal serum protein electrophoresis. The prognosis for MIDD is improving compared with historical controls, likely reflecting earlier detection and improved therapies. Clin J Am Soc Nephrol 7: 231-239, 2012. doi: 10.2215/CJN.08640811
C1 [Nasr, Samih H.] Mayo Clin, Div Anat Pathol, Dept Lab Med & Pathol, Rochester, MN 55905 USA.
   [Leung, Nelson] Mayo Clin, Div Nephrol, Rochester, MN 55905 USA.
   [Leung, Nelson] Mayo Clin, Div Hematol, Rochester, MN 55905 USA.
   [Valeri, Anthony M.] Columbia Univ, Coll Phys & Surg, Div Nephrol, New York, NY USA.
   [D'Agati, Vivette D.] Columbia Univ, Coll Phys & Surg, Dept Pathol, New York, NY USA.
C3 Mayo Clinic; Mayo Clinic; Mayo Clinic; Columbia University; Columbia
   University
RP Nasr, SH (corresponding author), Mayo Clin, Div Anat Pathol, Dept Lab Med & Pathol, 200 1st St SW,Hilton 10-20, Rochester, MN 55905 USA.
EM nasr.samih@mayo.edu
OI Leung, Nelson/0000-0002-5651-1411
CR AUCOUTURIER P, 1993, NEW ENGL J MED, V329, P1389, DOI 10.1056/NEJM199311043291905
   BUXBAUM JN, 1990, ANN INTERN MED, V112, P455, DOI 10.7326/0003-4819-76-3-112-6-455
   Cheng IKP, 1996, AM J KIDNEY DIS, V28, P283, DOI 10.1016/S0272-6386(96)90315-7
   DENOROY L, 1994, IMMUNOL LETT, V42, P63, DOI 10.1016/0165-2478(94)90036-1
   Durie Brian G M, 2003, Hematol J, V4, P379
   Gertz Morie A, 2002, Curr Treat Options Oncol, V3, P261, DOI 10.1007/s11864-002-0016-1
   Hassoun H, 2008, BONE MARROW TRANSPL, V42, P405, DOI 10.1038/bmt.2008.179
   Kambham N, 1999, AM J KIDNEY DIS, V33, P954, DOI 10.1016/S0272-6386(99)70432-4
   Kastritis E, 2009, HAEMATOL-HEMATOL J, V94, P300, DOI 10.3324/haematol.13548
   Komatsuda A, 2008, NEPHROL DIAL TRANSPL, V23, P3888, DOI 10.1093/ndt/gfn363
   Lin J, 2001, J AM SOC NEPHROL, V12, P1482, DOI 10.1681/ASN.V1271482
   Lorenz EC, 2008, NEPHROL DIAL TRANSPL, V23, P2052, DOI 10.1093/ndt/gfm918
   Montseny JJ, 1998, NEPHROL DIAL TRANSPL, V13, P1438, DOI 10.1093/ndt/13.6.1438
   Moulin B, 1999, J AM SOC NEPHROL, V10, P519
   Nasr SH, 2006, KIDNEY INT, V70, P2148, DOI 10.1038/sj.ki.5001990
   Palladini G, 2009, CLIN CHEM, V55, P499, DOI 10.1373/clinchem.2008.117143
   Pozzi C, 2003, AM J KIDNEY DIS, V42, P1154, DOI 10.1053/j.ajkd.2003.08.040
   Ronco P, 2006, CLIN J AM SOC NEPHRO, V1, P1342, DOI 10.2215/CJN.01730506
   Ronco PM, 2001, J AM SOC NEPHROL, V12, P1558, DOI 10.1681/ASN.V1271558
   Royer B, 2004, KIDNEY INT, V65, P642, DOI 10.1111/j.1523-1755.2004.00427.x
   Stratta P, 2011, CRIT REV ONCOL HEMAT, V79, P31, DOI 10.1016/j.critrevonc.2010.05.001
   STROM EH, 1994, VIRCHOWS ARCH, V425, P271
   Turnberg D, 2006, J IMMUNOL, V177, P4094, DOI 10.4049/jimmunol.177.6.4094
   Wan JX, 2007, J CELL PHYSIOL, V213, P495, DOI 10.1002/jcp.21129
NR 24
TC 174
Z9 204
U1 0
U2 4
PU AMER SOC NEPHROLOGY
PI WASHINGTON
PA 1725 I ST, NW STE 510, WASHINGTON, DC 20006 USA
SN 1555-9041
EI 1555-905X
J9 CLIN J AM SOC NEPHRO
JI Clin. J. Am. Soc. Nephrol.
PD FEB
PY 2012
VL 7
IS 2
BP 231
EP 239
DI 10.2215/CJN.08640811
PG 9
WC Urology & Nephrology
WE Science Citation Index Expanded (SCI-EXPANDED)
SC Urology & Nephrology
GA 890DC
UT WOS:000300124300007
PM 22156754
OA Bronze
DA 2024-04-28
ER

PT J
AU Binder, C
   Duca, F
   Stelzer, PD
   Nitsche, C
   Rettl, R
   Aschauer, S
   Kammerlander, AA
   Binder, T
   Agis, H
   Kain, R
   Hengstenberg, C
   Mascherbauer, J
   Bonderman, D
AF Binder, Christina
   Duca, Franz
   Stelzer, Philipp Dominik
   Nitsche, Christian
   Rettl, Rene
   Aschauer, Stefan
   Kammerlander, Andreas A.
   Binder, Thomas
   Agis, Hermine
   Kain, Renate
   Hengstenberg, Christian
   Mascherbauer, Julia
   Bonderman, Diana
TI Mechanisms of heart failure in transthyretin vs. light chain amyloidosis
SO EUROPEAN HEART JOURNAL-CARDIOVASCULAR IMAGING
LA English
DT Article
DE cardiac amyloidosis; speckle tracking; heart failure; outcomes
ID SPECKLE TRACKING ECHOCARDIOGRAPHY; EACVI/ASE/INDUSTRY TASK-FORCE;
   SYSTEMIC AMYLOIDOSIS; VENTRICULAR FUNCTION; LONGITUDINAL STRAIN;
   CONSENSUS DOCUMENT; PROGNOSTIC VALUE; RECOMMENDATIONS; MORTALITY;
   OUTCOMES
AB Aims Cardiac amyloidosis (CA) leads to signs and symptoms of heart failure (HF). The mechanisms of biventricular dysfunction and their impact on outcome in subtypes of CA are poorly understood. Our aim was to compare right ventricular (RV) and left ventricular (LV) parameters in patients with light chain (AL) and wild-type transthyretin amyloidosis (ATTRw) and evaluate their ability to predict cardiac outcome.
   Methods and results We included patients with CA into a prospective registry. Baseline assessment included biventricular 2D speckle tracking imaging parameters. Patients were followed-up in regular intervals. The composite endpoint was defined as cardiovascular death, heart transplantation or ventricular assist device implantation, and HF hospitalization. We included 122 patients with CA. Sixty-two of these patients (50.8%) were diagnosed with ATTRw and 60 (49.2%) with AL. In ATTRw, parameters of RV size and function correlated well with symptom severity and only morphological and functional parameters of the RV predicted outcome. RV free wall strain was the only independent predictor of outcome with a hazard ratio (HR) of 1.185 [95% confidence interval (CI) 1.047-1.342, P = 0.007]. In AL on the other hand, RV function correlated well with symptoms but was not associated with outcome. In contrast, global longitudinal strain of the LV (LV-GLS) was predictive for outcome. After adjusting in a multivariable model, LV-GLS remained predictive with a HR of 1.180 (95% CI 1.032-1.348, P = 0.015).
   Conclusion Our data suggest that mechanisms underlying HF differ between ATTRw and AL. This may have substantial implications in particular in light of emerging therapies for both subtypes of CA.
C1 [Binder, Christina; Duca, Franz; Stelzer, Philipp Dominik; Nitsche, Christian; Rettl, Rene; Aschauer, Stefan; Kammerlander, Andreas A.; Binder, Thomas; Hengstenberg, Christian; Mascherbauer, Julia; Bonderman, Diana] Med Univ Vienna, Dept Internal Med 2, Div Cardiol, Waehringer Guertel 18-20, A-1090 Vienna, Austria.
   [Agis, Hermine] Med Univ Vienna, Dept Internal Med 1, Div Oncol, Wahringer Gurtel 18-20, A-1090 Vienna, Austria.
   [Kain, Renate] Med Univ Vienna, Clin Inst Pathol, Wahringer Gurtel 18-20, A-1090 Vienna, Austria.
C3 Medical University of Vienna; Medical University of Vienna; Medical
   University of Vienna
RP Bonderman, D (corresponding author), Med Univ Vienna, Dept Internal Med 2, Div Cardiol, Waehringer Guertel 18-20, A-1090 Vienna, Austria.
EM diana.bonderman@meduniwien.ac.at
RI Stelzer, Philipp Dominik/AAD-4365-2021; Kammerlander,
   Andreas/F-7391-2018; Kain, Renate/ACR-4709-2022; Nitsche,
   Christian/AEN-1630-2022; Hengstenberg, Christian/U-5485-2019
OI Kammerlander, Andreas/0000-0002-7632-9879; Kain,
   Renate/0000-0002-2428-543X; Nitsche, Christian/0000-0002-0141-7639;
   Mascherbauer, Julia/0000-0001-7478-1450; Stelzer, Philipp
   Dominik/0000-0001-7879-0346; Duca, Franz/0000-0002-7519-5274
FU Austrian Science Fund (FWF) [KLI 246]
FX This study was supported by the Austrian Science Fund (FWF) KLI 246 (to
   D.B.).
CR Abraham RS, 2003, BLOOD, V101, P3801, DOI 10.1182/blood-2002-09-2707
   Antoni ML, 2010, CIRC-CARDIOVASC IMAG, V3, P264, DOI 10.1161/CIRCIMAGING.109.914366
   Appelbaum E, 2009, J CARDIOVASC MAGN R, V11, pP54
   Aschauer S, 2017, INT J CARDIOL, V228, P422, DOI 10.1016/j.ijcard.2016.11.154
   Badano LP, 2018, EUR HEART J-CARD IMG, V19, P591, DOI 10.1093/ehjci/jey042
   Cappelli F, 2012, EUR HEART J-CARD IMG, V13, P416, DOI 10.1093/ejechocard/jer289
   Coelho T, 2013, CURR MED RES OPIN, V29, P63, DOI 10.1185/03007995.2012.754348
   CORNWELL GG, 1983, AM J MED, V75, P618, DOI 10.1016/0002-9343(83)90443-6
   De Geer L, 2015, CARDIOVASC ULTRASOUN, V13, DOI 10.1186/s12947-015-0015-6
   Duca F, 2018, JACC-CARDIOVASC IMAG, V11, P1924, DOI 10.1016/j.jcmg.2018.06.010
   Dungu J., 2012, J. Cardiovasc. Magn. Reson, V14, pO87, DOI [10.1186/1532-429X-14-S1-O87, DOI 10.1186/1532-429X-14-S1-O87]
   Haugaa KH, 2012, J AM SOC ECHOCARDIOG, V25, P667, DOI 10.1016/j.echo.2012.02.004
   Kaufman GP, 2017, BLOOD, V130, P900, DOI 10.1182/blood-2017-01-763599
   KENGNE C, 2018, ARCH CARDIOVASC DI S, V10, P36
   Kossaify A, 2015, CLIN MED INSIGHTS-CA, V9, P65, DOI 10.4137/CMC.S27462
   Krämer J, 2013, EUR HEART J, V34, P1587, DOI 10.1093/eurheartj/eht098
   Kramer CM, 2013, J CARDIOVASC MAGN R, V15, DOI 10.1186/1532-429X-15-91
   Kristen AV, 2010, CARDIOVASC PATHOL, V19, P228, DOI 10.1016/j.carpath.2009.04.005
   Kumar SK, 2011, MAYO CLIN PROC, V86, P12, DOI 10.4065/mcp.2010.0480
   Lancellotti P, 2013, EUR HEART J-CARD IMG, V14, P611, DOI 10.1093/ehjci/jet105
   Li YD, 2016, MEDICINE, V95, DOI 10.1097/MD.0000000000005668
   Maurer MS, 2018, NEW ENGL J MED, V379, P1007, DOI 10.1056/NEJMoa1805689
   Maurer MS, 2016, J AM COLL CARDIOL, V68, P161, DOI 10.1016/j.jacc.2016.03.596
   Merlo M, 2016, JACC-CARDIOVASC IMAG, V9, P1034, DOI 10.1016/j.jcmg.2016.01.027
   Milani P, 2018, CIRC-CARDIOVASC IMAG, V11, DOI 10.1161/CIRCIMAGING.117.006588
   MORRIS DA, 2017, OPEN HEART, V4
   Motoki H, 2012, J AM COLL CARDIOL, V60, P2074, DOI 10.1016/j.jacc.2012.07.047
   Picard MH, 2011, J AM SOC ECHOCARDIOG, V24, P1, DOI 10.1016/j.echo.2010.11.006
   Rapezzi C, 2009, CIRCULATION, V120, P1203, DOI 10.1161/CIRCULATIONAHA.108.843334
   Schulz-Menger J, 2014, JACC-CARDIOVASC IMAG, V7, P264, DOI 10.1016/j.jcmg.2014.01.005
   Sengelov M, 2015, JACC-CARDIOVASC IMAG, V8, P1351, DOI 10.1016/j.jcmg.2015.07.013
   Steiner I, 2006, CARDIOVASC PATHOL, V15, P287, DOI 10.1016/j.carpath.2006.01.005
   Stokke TM, 2017, J AM COLL CARDIOL, V70, P942, DOI 10.1016/j.jacc.2017.06.046
   Tanskanen M, 2008, ANN MED, V40, P232, DOI 10.1080/07853890701842988
   Uzan C, 2018, AMYLOID, V25, P18, DOI 10.1080/13506129.2017.1417121
   Vitarelli A, 2018, INT J CARDIOL, V271, P371, DOI 10.1016/j.ijcard.2018.03.088
   Voigt JU, 2015, J AM SOC ECHOCARDIOG, V28, P183, DOI 10.1016/j.echo.2014.11.003
   Wechalekar AD, 2013, BLOOD, V121, P3420, DOI 10.1182/blood-2012-12-473066
NR 38
TC 26
Z9 28
U1 0
U2 2
PU OXFORD UNIV PRESS
PI OXFORD
PA GREAT CLARENDON ST, OXFORD OX2 6DP, ENGLAND
SN 2047-2404
EI 2047-2412
J9 EUR HEART J-CARD IMG
JI Eur. Heart J.-Cardiovasc. Imaging
PD MAY
PY 2019
VL 20
IS 5
BP 512
EP 524
DI 10.1093/ehjci/jey225
PG 13
WC Cardiac & Cardiovascular Systems; Radiology, Nuclear Medicine & Medical
   Imaging
WE Science Citation Index Expanded (SCI-EXPANDED)
SC Cardiovascular System & Cardiology; Radiology, Nuclear Medicine &
   Medical Imaging
GA IR4RU
UT WOS:000481422700009
PM 30649240
OA Bronze
DA 2024-04-28
ER

PT J
AU Chen, WG
   Dilsizian, V
AF Chen, Wengen
   Dilsizian, Vasken
TI Molecular Imaging of Amyloidosis: Will the Heart Be the Next Target
   After the Brain?
SO CURRENT CARDIOLOGY REPORTS
LA English
DT Article
DE Cardiac amyloidosis; Radionuclide imaging; Amyloid plaques; SPECT; PET;
   Heart; Molecular imaging
AB Amyloidosis is a heterogeneous group of diseases with a common feature of extracellular deposition and infiltration of different types of amyloid fibrils in various organs. For example, Alzheimer's disease is characterized by deposition of amyloid beta in the brain. Radiolabeled positron emission tomography (PET) tracers, mainly derivatives of thioflavin-T, were recently introduced for identification of amyloid beta plaques in Alzheimer's patients. Such advances of amyloid beta plaque imaging of the brain may shed light into imaging of other organs in amyloidosis patients, such as the heart. Cardiac infiltration of amyloid confers poor clinical outcomes, which renders early diagnosis for appropriate clinical management. At present, nuclear imaging of cardiac amyloidosis is predominantly accomplished with bone-seeking radiotracers, such as 99m-technetium-labeled pyrophosphate (Tc-99m-PYP), 99m-technetium-methylene diphosphonate (Tc-99m-MDP), and 99m-technetium-3,3,-diphosphono-1,2-propanodicarboxylic acid (Tc-99m-DPD), with conflicting results in terms of diagnostic performance, with the exception for Tc-99m-DPD, which may differentiate light-chain amyloidosis from transthyretin-related cardiac amyloidosis. Although other non-bone-seeking radiotracers such as iodine-123-labeled amyloid P component (I-123-SAP), 123-iodine-Meta-iodobenzylguanidine (I-123-mIBG), 99m-technetium-labeled protease inhibitor, and indium-111-labeled amyloid antibodies have also shown some success in identifying cardiac amyloidosis, the future, however, may lie in labeling derivatives of thioflavin-T. With the recent success of visualizing deposition of amyloid beta in the brain, the US Food and Drug Administration-approved PET imaging agent F-18-florbetapir may be used to target cardiac amyloidosis next.
C1 [Chen, Wengen; Dilsizian, Vasken] Univ Maryland, Sch Med, Dept Diagnost Radiol & Nucl Med, Baltimore, MD 21201 USA.
C3 University System of Maryland; University of Maryland Baltimore
RP Chen, WG (corresponding author), Univ Maryland, Sch Med, Dept Diagnost Radiol & Nucl Med, 22 S Greene St, Baltimore, MD 21201 USA.
EM wchen5@umm.edu
CR Ak I, 2000, CLIN NUCL MED, V25, P826, DOI 10.1097/00003072-200010000-00019
   Aprile C, 1995, EUR J NUCL MED, V22, P1393, DOI 10.1007/BF01791147
   Biancalana M, 2010, BBA-PROTEINS PROTEOM, V1804, P1405, DOI 10.1016/j.bbapap.2010.04.001
   Chen Wengen, 2011, Curr Cardiol Rep, V13, P132, DOI 10.1007/s11886-010-0157-y
   Clark CM, 2011, JAMA-J AM MED ASSOC, V305, P275, DOI 10.1001/jama.2010.2008
   CORNWELL GG, 1983, AM J MED, V75, P618, DOI 10.1016/0002-9343(83)90443-6
   Delahaye N, 1999, EUR J NUCL MED, V26, P416, DOI 10.1007/s002590050406
   Desai HV, 2010, CARDIOL REV, V18, P1, DOI 10.1097/CRD.0b013e3181bdba8f
   Dubrey SW, 1996, AM J CARDIOL, V77, P313, DOI 10.1016/S0002-9149(97)89403-9
   ERIKSSON P, 1984, BRIT HEART J, V52, P321
   FALK RH, 1983, AM J CARDIOL, V51, P826, DOI 10.1016/S0002-9149(83)80140-4
   GERTZ MA, 1987, ARCH INTERN MED, V147, P1039, DOI 10.1001/archinte.147.6.1039
   Han S, 2007, EUR J HAEMATOL, V79, P494, DOI 10.1111/j.1600-0609.2007.00963.x
   Hawkins PN, 2002, CURR OPIN NEPHROL HY, V11, P649, DOI 10.1097/00041552-200211000-00013
   HAWKINS PN, 1990, NEW ENGL J MED, V323, P508, DOI 10.1056/NEJM199008233230803
   Hazenberg BPC, 2007, J NUCL MED, V48, P865, DOI 10.2967/jnumed.106.039313
   Hongo M, 2002, AM HEART J, V144, P122, DOI 10.1067/mhj.2002.123115
   Hongo M, 1985, J Cardiogr, V15, P163
   Jacobson DR, 1997, NEW ENGL J MED, V336, P466, DOI 10.1056/NEJM199702133360703
   Klunk WE, 2004, ANN NEUROL, V55, P306, DOI 10.1002/ana.20009
   KYLE RA, 1995, SEMIN HEMATOL, V32, P45
   LEE VW, 1983, RADIOLOGY, V148, P239, DOI 10.1148/radiology.148.1.6304810
   Lekakis J, 1997, AM J CARDIOL, V80, P963, DOI 10.1016/S0002-9149(97)00558-4
   Lin KJ, 2010, NUCL MED BIOL, V37, P497, DOI 10.1016/j.nucmedbio.2010.02.003
   NAKATA T, 1995, J NUCL MED, V36, P1040
   Perugini E, 2005, J AM COLL CARDIOL, V46, P1076, DOI 10.1016/j.jacc.2005.05.073
   Rapezzi C, 2011, EUR J NUCL MED MOL I, V38, P470, DOI 10.1007/s00259-010-1642-7
   Schaadt BK, 2003, J NUCL MED, V44, P177
   Serdons K, 2009, BIOORG MED CHEM LETT, V19, P602, DOI 10.1016/j.bmcl.2008.12.069
   Sipe JD, 2010, AMYLOID, V17, P101, DOI 10.3109/13506129.2010.526812
   Sojan SM, 2005, NUCL MED COMMUN, V26, P535, DOI 10.1097/00006231-200506000-00009
   Solomon A, 2003, CANCER BIOTHER RADIO, V18, P853, DOI 10.1089/108497803322702824
   Svedberg MM, 2009, NEUROCHEM INT, V54, P347, DOI 10.1016/j.neuint.2008.12.016
   Tanaka M, 1997, J AM COLL CARDIOL, V29, P168, DOI 10.1016/S0735-1097(96)00438-X
   Wall JS, 2006, J NUCL MED, V47, P2016
   Wall JS, 2006, METHOD ENZYMOL, V412, P161, DOI 10.1016/S0076-6879(06)12011-X
   Wall JS, 2010, BLOOD, V116, P2241, DOI 10.1182/blood-2010-03-273797
   WIZENBERG TA, 1982, AM HEART J, V103, P468, DOI 10.1016/0002-8703(82)90331-3
   Wong DF, 2010, J NUCL MED, V51, P913, DOI 10.2967/jnumed.109.069088
NR 39
TC 49
Z9 50
U1 1
U2 15
PU SPRINGER
PI NEW YORK
PA 233 SPRING ST, NEW YORK, NY 10013 USA
SN 1523-3782
EI 1534-3170
J9 CURR CARDIOL REP
JI Curr. Cardiol. Rep.
PD APR
PY 2012
VL 14
IS 2
BP 226
EP 233
DI 10.1007/s11886-011-0239-5
PG 8
WC Cardiac & Cardiovascular Systems
WE Science Citation Index Expanded (SCI-EXPANDED)
SC Cardiovascular System & Cardiology
GA V35KJ
UT WOS:000209148200012
PM 22193845
DA 2024-04-28
ER

PT J
AU Blandford, AD
   Yordi, S
   Kapoor, S
   Yeaney, G
   Cotta, CV
   Valent, J
   Perry, JD
   Singh, AD
AF Blandford, Alexander D.
   Yordi, Sari
   Kapoor, Salon
   Yeaney, Gabrielle
   Cotta, Claudiu V.
   Valent, Jason
   Perry, Julian D.
   Singh, Arun D.
TI Ocular Adnexal Amyloidosis: A Mass Spectrometric Analysis
SO AMERICAN JOURNAL OF OPHTHALMOLOGY
LA English
DT Article
ID ORBITAL AMYLOIDOSIS; CONJUNCTIVAL AMYLOIDOSIS; CLASSIFICATION; FEATURES
AB PURPOSE: Ocular adnexal amyloidosis (OAA) may represent localized manifestation of an underlying systemic process. Accurate identification of the amyloid fibrils can guide the systemic evaluation and treatment. The aim of this study was to characterize subtypes of OAA using immunohistochemistry and mass spectrometric analysis and to correlate with ocular involvement and systemic association.
   DESIGN: Retrospective case series.
   METHODS: Review of patients with OAA subtyped by immunohistochemistry and mass spectrometric analysis at the Cleveland Clinic from June 1995 to June 2017.
   RESULTS: While immunohistochemistry identified AL amyloid protein in 67% (4/6) of specimens tested, mass spectrometry identified AL amyloid protein in all specimens (10/10). AL lambda was identified in 5 (50%) samples, kappa in 3 (30%), and both kappa and lambda light chains in 2 (20%). The 5 cases of conjunctival amyloidosis were either AL lambda only (3 cases) or both lambda and kappa (2 cases). There were 3 cases that had associated systemic involvement. Two of these had eyelid skin involvement and AL kappa amyloidosis and the other patient had uveal involvement and AL lambda amyloidosis.
   CONCLUSIONS: Primary amyloidosis-AL is the most common form diagnosed by mass spectrometric analysis in patients with OAA. Immunohistochemistry is ineffective in the characterization of the amyloid deposits in a significant number of cases. Evaluation to exclude systemic involvement or associated underlying lymphoproliferative disorder is warranted. ((C) 2018 Elsevier Inc. All rights reserved.)
C1 [Blandford, Alexander D.; Yordi, Sari; Kapoor, Salon; Perry, Julian D.; Singh, Arun D.] R Tomsich Pathol & Lab Med Inst, Cole Eye Inst, Cleveland, OH USA.
   [Yeaney, Gabrielle] R Tomsich Pathol & Lab Med Inst, Dept Anat Pathol, Cleveland, OH USA.
   [Cotta, Claudiu V.] R Tomsich Pathol & Lab Med Inst, Dept Lab Med, Cleveland, OH USA.
   [Valent, Jason] Cleveland Clin, Taussig Canc Ctr, Cleveland, OH 44195 USA.
C3 Cleveland Clinic Foundation
RP Singh, AD (corresponding author), Cleveland Clin, Cole Eye Inst, Dept Ophthalm Oncol, 9500 Euclid Ave,Desk i32, Cleveland, OH 44195 USA.
EM singha@ccf.org
FU NIH-NEI P30 CORE GRANT [1P30EY025585-01A1]; Research to Prevent
   Blindness, Inc
FX THIS STUDY WAS SUPPORTED IN PART BY THE NIH-NEI P30 CORE GRANT
   (1P30EY025585-01A1) AND AN unrestricted grant from Research to Prevent
   Blindness, Inc, awarded to the Cole Eye Institute.
CR Al Hussain Hailah, 2013, Middle East Afr J Ophthalmol, V20, P193, DOI 10.4103/0974-9233.114789
   Aryasit O, 2013, CLIN OPHTHALMOL, V7, P801, DOI 10.2147/OPTH.S41857
   Collins AB, 2009, CARDIOVASC PATHOL, V18, P205, DOI 10.1016/j.carpath.2008.05.004
   Demirci H, 2006, SURV OPHTHALMOL, V51, P419, DOI 10.1016/j.survophthal.2006.04.007
   Eneh AA, 2016, CAN J OPHTHALMOL, V51, pE131, DOI 10.1016/j.jcjo.2016.03.019
   Gilbertson JA, 2015, J CLIN PATHOL, V68, P314, DOI 10.1136/jclinpath-2014-202722
   Hamill EB, 2017, OPHTHAL PLAST RECONS, V33, pE108, DOI 10.1097/IOP.0000000000000823
   Hazenberg BPC, 2013, RHEUM DIS CLIN N AM, V39, P323, DOI 10.1016/j.rdc.2013.02.012
   KYLE RA, 1995, SEMIN HEMATOL, V32, P45
   Kyle RA, 2001, BRIT J HAEMATOL, V114, P529, DOI 10.1046/j.1365-2141.2001.02999.x
   KYLE RA, 1995, CIRCULATION, V91, P1269, DOI 10.1161/01.CIR.91.4.1269
   Leibovitch I, 2006, OPHTHALMOLOGY, V113, P1657, DOI 10.1016/j.ophtha.2006.03.052
   Mora-Horna ER, 2016, INT OPHTHALMOL, V36, P281, DOI 10.1007/s10792-015-0138-7
   Nielsen NS, 2014, J PROTEOMICS BIOI S8
   Pepys MB, 2006, ANNU REV MED, V57, P223, DOI 10.1146/annurev.med.57.121304.131243
   Reynolds MM, 2018, RETINA-J RET VIT DIS, V38, P1371, DOI 10.1097/IAE.0000000000001901
   Sipe JD, 2016, AMYLOID, V23, P209, DOI 10.1080/13506129.2016.1257986
   Sipe JD, 2014, AMYLOID, V21, P221, DOI 10.3109/13506129.2014.964858
   Suesskind D, 2015, GRAEF ARCH CLIN EXP, V253, P1377, DOI 10.1007/s00417-015-2932-3
   Vrana JA, 2009, BLOOD, V114, P4957, DOI 10.1182/blood-2009-07-230722
NR 20
TC 9
Z9 10
U1 0
U2 2
PU ELSEVIER SCIENCE INC
PI NEW YORK
PA 360 PARK AVE SOUTH, NEW YORK, NY 10010-1710 USA
SN 0002-9394
EI 1879-1891
J9 AM J OPHTHALMOL
JI Am. J. Ophthalmol.
PD SEP
PY 2018
VL 193
BP 28
EP 32
DI 10.1016/j.ajo.2018.05.032
PG 5
WC Ophthalmology
WE Science Citation Index Expanded (SCI-EXPANDED)
SC Ophthalmology
GA GS9SU
UT WOS:000444068100007
PM 29890159
DA 2024-04-28
ER

PT J
AU Benson, MD
   Kincaid, JC
AF Benson, Merrill D.
   Kincaid, John C.
TI The molecular biology and clinical features of amyloid neuropathy
SO MUSCLE & NERVE
LA English
DT Review
DE amyloid neuropathy; DNA testing; FAP; familial amyloid polyneuropathy;
   hereditary neuropathy; peripheral neuropathy; transthyretin
ID POLYNEUROPATHY TYPE-II; APOLIPOPROTEIN-A-I; LIVER-TRANSPLANTATION;
   TRANSTHYRETIN VARIANT; HEREDITARY AMYLOIDOSIS; FAMILIAL AMYLOIDOSIS;
   OCULOLEPTOMENINGEAL AMYLOIDOSIS; SYSTEMIC AMYLOIDOSIS; GELSOLIN GENE;
   MESSENGER-RNA
AB Neuropathy is often a major manifestation of systemic amyloidosis. It is most frequently seen in patients with hereditary transthyretin (TTR) amyloidosis, but is also present in 20% of patients with systemic immunoglobulin light chain (primary) amyloidosis. Familial amyloid polyneuropathy (FAP) is the most common form of inherited amyloidotic polyneuropathy, with clinical and electrophysiologic findings similar to neuropathies with differing etiologies (e.g., diabetes mellitus). Hereditary amyloidosis is an adult-onset autosomal-dominant disease with varying degrees of penetrance. It is caused by specific gene mutations, but demonstration that a patient has one such mutation does not confirm the diagnosis of amyloidosis. Diagnosis requires tissue biopsy with demonstration of amyloid deposits either by special histochemical stains or electron microscopy. Transthyretin amyloidosis is treated by liver transplantation, which eliminates the mutated transthyretin from the blood, but for some patients continued amyloid deposition can occur from wild-type (normal) transthyretin. Presently, a study is ongoing to determine whether amyloid deposition can be inhibited by small organic molecules that are hypothesized to affect the fibril-forming ability of transthyretin. Proposed gene therapy with antisense oligonucleotides (ASOs) to suppress hepatic transthyretin synthesis is effective in a transgenic mouse model but has not yet been tested in humans.
C1 Indiana Univ, Sch Med, Dept Pathol & Lab Med, Indianapolis, IN 46202 USA.
   Richard L Roudebush Vet Adm Med Ctr, Indianapolis, IN 46202 USA.
   Indiana Univ, Sch Med, Dept Neurol, Indianapolis, IN 46204 USA.
C3 Indiana University System; Indiana University-Purdue University
   Indianapolis; US Department of Veterans Affairs; Veterans Health
   Administration (VHA); Richard L. Roudebush VA Medical Center; Indiana
   University System; Indiana University-Purdue University Indianapolis
RP Benson, MD (corresponding author), Indiana Univ, Sch Med, Dept Pathol & Lab Med, 635 Barnhill Dr,MS-128, Indianapolis, IN 46202 USA.
EM mdbenson@iupui.edu
FU NCRR NIH HHS [RR00750] Funding Source: Medline; NIA NIH HHS [AG10133]
   Funding Source: Medline; NIDDK NIH HHS [DK42111] Funding Source: Medline
CR ANDRADE C, 1952, BRAIN, V75, P408, DOI 10.1093/brain/75.3.408
   Benson MD, 2006, MUSCLE NERVE, V33, P609, DOI 10.1002/mus.20503
   Benson MD, 2003, BEST PRACT RES CL RH, V17, P909, DOI 10.1016/j.berh.2003.09.001
   Benson MD, 1996, CIBA F SYMP, V199, P104
   Benson MD, 1996, AMYLOID, V3, P44, DOI 10.3109/13506129609014354
   BENSON MD, 1987, ARTHRITIS RHEUM, V30, P195, DOI 10.1002/art.1780300210
   BENSON MD, 1977, ANN INTERN MED, V86, P419, DOI 10.7326/0003-4819-86-4-419
   Bergström J, 2005, J PATHOL, V206, P224, DOI 10.1002/path.1759
   BLAKE CCF, 1978, J MOL BIOL, V121, P339, DOI 10.1016/0022-2836(78)90368-6
   Blevins G, 2003, NEUROLOGY, V60, P1625, DOI 10.1212/01.WNL.0000065901.18353.AB
   Borhani DW, 1997, P NATL ACAD SCI USA, V94, P12291, DOI 10.1073/pnas.94.23.12291
   COELHO T, 1994, J MED GENET, V31, P293, DOI 10.1136/jmg.31.4.293
   Connors LH, 2003, AMYLOID, V10, P160, DOI 10.3109/13506120308998998
   DELACHAPELLE A, 1992, GENOMICS, V13, P898, DOI 10.1016/0888-7543(92)90182-R
   DICKSON PW, 1985, BIOCHEM BIOPH RES CO, V127, P890, DOI 10.1016/S0006-291X(85)80027-9
   Dubrey SW, 1997, TRANSPLANTATION, V64, P74, DOI 10.1097/00007890-199707150-00014
   DWULET FE, 1986, J CLIN INVEST, V78, P880, DOI 10.1172/JCI112675
   EPISKOPOU V, 1993, P NATL ACAD SCI USA, V90, P2375, DOI 10.1073/pnas.90.6.2375
   FALLS HF, 1955, ARCH OPHTHALMOL-CHIC, V54, P660
   Gillmore JD, 2006, AM J TRANSPLANT, V6, P2342, DOI 10.1111/j.1600-6143.2006.01507.x
   Gillmore JD, 2001, TRANSPLANTATION, V71, P986, DOI 10.1097/00007890-200104150-00026
   Goebel HH, 1997, NEUROMUSCULAR DISORD, V7, P229, DOI 10.1016/S0960-8966(97)00446-X
   GOREN H, 1980, BRAIN, V103, P473, DOI 10.1093/brain/103.3.473
   GOREVIC PD, 1989, J CLIN INVEST, V83, P836, DOI 10.1172/JCI113966
   Hamilton JA, 2001, CELL MOL LIFE SCI, V58, P1491, DOI 10.1007/PL00000791
   Hammarström P, 2003, SCIENCE, V299, P713, DOI 10.1126/science.1079589
   HARATS N, 1989, ARTHRITIS RHEUM, V32, P1474, DOI 10.1002/anr.1780321119
   Herlenius G, 2004, TRANSPLANTATION, V77, P64, DOI 10.1097/01.TP.0000092307.98347.CB
   HOLMGREN G, 1993, LANCET, V341, P1113, DOI 10.1016/0140-6736(93)93127-M
   HOLMGREN G, 1988, CLIN GENET, V33, P176
   HOLMGREN G, 1991, CLIN GENET, V40, P242
   Hurshman AR, 2004, BIOCHEMISTRY-US, V43, P7365, DOI 10.1021/bi049621l
   Ikeda S, 1997, ANN INTERN MED, V127, P618, DOI 10.7326/0003-4819-127-8_Part_1-199710150-00006
   Jacobson DR, 1996, HUM GENET, V98, P236, DOI 10.1007/s004390050199
   Jiang X, 2001, P NATL ACAD SCI USA, V98, P14943, DOI 10.1073/pnas.261419998
   KANDA Y, 1974, J BIOL CHEM, V249, P6796
   KYLE RA, 1990, CRIT REV ONCOL HEMAT, V10, P49, DOI 10.1016/1040-8428(90)90021-J
   Lashuel HA, 1999, BIOCHEMISTRY-US, V38, P13560, DOI 10.1021/bi991021c
   LESSELL S, 1975, NEW ENGL J MED, V293, P914, DOI 10.1056/NEJM197510302931808
   LEVY E, 1990, J EXP MED, V172, P1865, DOI 10.1084/jem.172.6.1865
   Liepnieks YJ, 2006, AMYLOID, V13, P170, DOI 10.1080/13506120600877003
   Liu K, 2000, NAT STRUCT BIOL, V7, P754
   MAURY CPJ, 1990, FEBS LETT, V276, P75, DOI 10.1016/0014-5793(90)80510-P
   MERETOJA J, 1973, CLIN GENET, V4, P173
   MERETOJA J, 1971, ACTA PATH MICRO IM A, VA 79, P432
   Mitsuhashi S, 2005, AMYLOID, V12, P216, DOI 10.1080/13506120500352404
   Munar-Qués M, 2000, AMYLOID, V7, P266, DOI 10.3109/13506120009146440
   MURAKAMI T, 1994, NEUROLOGY, V44, P315, DOI 10.1212/WNL.44.2.315
   Nakamura M, 2004, GENE THER, V11, P838, DOI 10.1038/sj.gt.3302228
   NICHOLS WC, 1991, J LAB CLIN MED, V117, P175
   NICHOLS WC, 1990, GENOMICS, V8, P318, DOI 10.1016/0888-7543(90)90288-6
   NICHOLS WC, 1989, GENOMICS, V5, P535, DOI 10.1016/0888-7543(89)90020-7
   Olofsson BO, 2002, TRANSPLANTATION, V73, P745, DOI 10.1097/00007890-200203150-00015
   RADER DJ, 1992, J LIPID RES, V33, P755
   Razavi H, 2003, ANGEW CHEM INT EDIT, V42, P2758, DOI 10.1002/anie.200351179
   Robbins J, 1976, Prog Clin Biol Res, V5, P331
   RUKAVINA JG, 1956, MEDICINE, V35, P239, DOI 10.1097/00005792-195609000-00003
   SACK GH, 1981, JOHNS HOPKINS MED J, V149, P239
   SAID G, 1984, NEUROLOGY, V34, P1025, DOI 10.1212/WNL.34.8.1025
   SALES LML, 1978, J NEUROL NEUROSUR PS, V41, P847
   SANDGREN O, 1991, CLIN GENET, V40, P452
   SASAKI H, 1985, GENE, V37, P191
   SOPRANO DR, 1985, J BIOL CHEM, V260, P1793
   Stangou AJ, 1998, TRANSPLANTATION, V66, P229, DOI 10.1097/00007890-199807270-00016
   SUHR O, 1994, J INTERN MED, V235, P479, DOI 10.1111/j.1365-2796.1994.tb01106.x
   SUNADA Y, 1993, ANN NEUROL, V33, P57, DOI 10.1002/ana.410330110
   Tanaka K, 2001, J NEUROL SCI, V183, P79, DOI 10.1016/S0022-510X(00)00481-0
   TAWARA S, 1983, BIOCHEM BIOPH RES CO, V116, P880, DOI 10.1016/S0006-291X(83)80224-1
   TSUZUKI T, 1985, J BIOL CHEM, V260, P2224
   Uemichi T, 1997, NEUROLOGY, V48, P1667, DOI 10.1212/WNL.48.6.1667
   Uemichi T, 1999, ARCH NEUROL-CHICAGO, V56, P1152, DOI 10.1001/archneur.56.9.1152
   VAHLQUIS.A, 1973, EUR J CLIN INVEST, V3, P352, DOI 10.1111/j.1365-2362.1973.tb00362.x
   VANALLEN MW, 1969, NEUROLOGY, V19, P10, DOI 10.1212/WNL.19.1.10
   WALLACE MR, 1985, BIOCHEM BIOPH RES CO, V129, P753, DOI 10.1016/0006-291X(85)91956-4
   WESTERMARK P, 1990, P NATL ACAD SCI USA, V87, P2843, DOI 10.1073/pnas.87.7.2843
   Yazaki M, 2002, AMYLOID, V9, P263, DOI 10.3109/13506120209114104
   Yazaki M, 2002, MUSCLE NERVE, V25, P244
NR 77
TC 317
Z9 348
U1 1
U2 17
PU WILEY
PI HOBOKEN
PA 111 RIVER ST, HOBOKEN 07030-5774, NJ USA
SN 0148-639X
EI 1097-4598
J9 MUSCLE NERVE
JI Muscle Nerve
PD OCT
PY 2007
VL 36
IS 4
BP 411
EP 423
DI 10.1002/mus.20821
PG 13
WC Clinical Neurology; Neurosciences
WE Science Citation Index Expanded (SCI-EXPANDED)
SC Neurosciences & Neurology
GA 215XM
UT WOS:000249842300001
PM 17554795
DA 2024-04-28
ER

PT J
AU Porcari, A
   Fontana, M
   Gillmore, JD
AF Porcari, Aldostefano
   Fontana, Marianna
   Gillmore, Julian D.
TI Transthyretin cardiac amyloidosis
SO CARDIOVASCULAR RESEARCH
LA English
DT Review
DE Transthyretin cardiac amyloidosis; Cardiac magnetic resonance; Cardiac
   scintigraphy with bone tracers; Prognostic stratification; Therapy; TTR
ID LIGHT-CHAIN; MAGNETIC-RESONANCE; NATURAL-HISTORY; PHENOTYPE;
   CARDIOMYOPATHY; POLYNEUROPATHY; PROGNOSIS; DIAGNOSIS; SURVIVAL; UTILITY
AB Transthyretin cardiac amyloidosis (ATTR-CA) is an increasingly recognized cause of heart failure (HF) and mortality worldwide. Advances in non-invasive diagnosis, coupled with the development of effective treatments, have shifted ATTR-CA from a rare and untreatable disease to a relatively prevalent condition that clinicians should consider on a daily basis. Amyloid fibril formation results from age-related failure of homoeostatic mechanisms in wild-type ATTR (ATTRwt) amyloidosis (non-hereditary form) or destabilizing mutations in variant ATTR (ATTRv) amyloidosis (hereditary form). Longitudinal large-scale studies in the United States suggest an incidence of cardiac amyloidosis in the contemporary era of 17 per 100 000, which has increased from a previous estimate of 0.5 per 100 000, which was almost certainly due to misdiagnosis and underestimated. The presence and degree of cardiac involvement is the leading cause of mortality both in ATTRwt and ATTRv amyloidosis, and can be identified in up to 15% of patients hospitalized for HF with preserved ejection fraction. Associated features, such as carpal tunnel syndrome, can preceed by several years the development of symptomatic HF and may serve as early disease markers. Echocardiography and cardiac magnetic resonance raise suspicion of disease and might offer markers of treatment response at a myocardial level, such as extracellular volume quantification. Radionuclide scintigraphy with 'bone' tracers coupled with biochemical tests may differentiate ATTR from light chain amyloidosis. Therapies able to slow or halt ATTR-CA progression and increase survival are now available. In this evolving scenario, early disease recognition is paramount to derive the greatest benefit from treatment.
C1 [Porcari, Aldostefano; Fontana, Marianna; Gillmore, Julian D.] UCL, Div Med, Natl Amyloidosis Ctr, Royal Free Campus,Rowland Hill St, London NW3 2PF, England.
   [Porcari, Aldostefano] Univ Trieste, Azienda Sanitaria Univ Giuliano Isontina ASUGI, Cardiovasc Dept, Ctr Diag & Treatment Cardiomyopathies, I-34149 Trieste, Italy.
C3 University of London; University College London; University of Trieste
RP Gillmore, JD (corresponding author), UCL, Div Med, Natl Amyloidosis Ctr, Royal Free Campus,Rowland Hill St, London NW3 2PF, England.
EM j.gillmore@ucl.ac.uk
RI Porcari, Aldostefano/AAU-8846-2021; Porcari, Aldostefano/GQI-2889-2022
OI Porcari, Aldostefano/0000-0003-3307-0825; Porcari,
   Aldostefano/0000-0003-3307-0825; Gillmore, Julian/0000-0001-6174-9232
FU British Heart Foundation Intermediate Clinical Research Fellowship
   [FS/18/21/33447]
FX M.F. is supported by a British Heart Foundation Intermediate Clinical
   Research Fellowship (FS/18/21/33447).
CR AIMO A, 2022, EUR J HEART FAIL
   Arvanitis M, 2017, JAMA CARDIOL, V2, P305, DOI 10.1001/jamacardio.2016.5864
   Baggiano A, 2020, JACC-CARDIOVASC IMAG, V13, P69, DOI 10.1016/j.jcmg.2019.03.026
   Bandera F, 2022, JACC-CARDIOVASC IMAG, V15, P17, DOI 10.1016/j.jcmg.2021.06.022
   Banypersad SM, 2015, EUR HEART J, V36, P244, DOI 10.1093/eurheartj/ehu444
   Benson MD, 2018, NEW ENGL J MED, V379, P22, DOI 10.1056/NEJMoa1716793
   Berk JL, 2013, JAMA-J AM MED ASSOC, V310, P2658, DOI 10.1001/jama.2013.283815
   Boldrini M, 2020, JACC-CARDIOVASC IMAG, V13, P909, DOI 10.1016/j.jcmg.2019.10.011
   Cappelli F, 2020, CAN J CARDIOL, V36, P424, DOI 10.1016/j.cjca.2019.12.020
   Chacko L, 2020, EUR HEART J, V41, P1439, DOI 10.1093/eurheartj/ehz905
   Chacko L, 2021, CIRC-CARDIOVASC IMAG, V14, P314, DOI 10.1161/CIRCIMAGING.121.012506
   Chandrashekar P, 2021, CIRC-GENOM PRECIS ME, V14, DOI 10.1161/CIRCGEN.121.003356
   Damy T, 2022, EUR HEART J, V43, P391, DOI 10.1093/eurheartj/ehz173
   Damy T, 2016, EUR HEART J, V37, P1826, DOI 10.1093/eurheartj/ehv583
   Dasgupta NR, 2020, AMYLOID, V27, P52, DOI 10.1080/13506129.2019.1685487
   Dorbala S, 2019, J CARD FAIL, V25, P854, DOI [10.1016/j.cardfail.2019.08.002, 10.1016/j.cardfail.2019.08.001]
   Fontana M, 2021, JACC-CARDIOVASC IMAG, V14, P189, DOI 10.1016/j.jcmg.2020.07.043
   Fontana M, 2015, RADIOLOGY, V277, P388, DOI 10.1148/radiol.2015141744
   Fontana M, 2015, CIRCULATION, V132, P1570, DOI 10.1161/CIRCULATIONAHA.115.016567
   Fontana M, 2014, JACC-CARDIOVASC IMAG, V7, P157, DOI 10.1016/j.jcmg.2013.10.008
   Genovesi D, 2021, JACC-CARDIOVASC IMAG, V14, P246, DOI 10.1016/j.jcmg.2020.05.031
   Gillmore JD, 2021, NEW ENGL J MED, V385, P493, DOI 10.1056/NEJMoa2107454
   Gillmore JD, 2018, EUR HEART J, V39, P2799, DOI 10.1093/eurheartj/ehx589
   Gillmore JD, 2016, CIRCULATION, V133, P2404, DOI 10.1161/CIRCULATIONAHA.116.021612
   González-López E, 2015, EUR HEART J, V36, P2585, DOI 10.1093/eurheartj/ehv338
   Hahn VS, 2020, JACC-HEART FAIL, V8, P712, DOI 10.1016/j.jchf.2020.04.007
   Hanson JLS, 2018, CIRC-HEART FAIL, V11, DOI 10.1161/CIRCHEARTFAILURE.117.004000
   Hutt DF, 2017, EUR HEART J-CARD IMG, V18, P1344, DOI 10.1093/ehjci/jew325
   Hutt DF, 2014, EUR HEART J-CARD IMG, V15, P1289, DOI 10.1093/ehjci/jeu107
   Iadanza MG, 2018, NAT REV MOL CELL BIO, V19, P755, DOI 10.1038/s41580-018-0060-8
   Kelly JW, 1997, ADV PROTEIN CHEM, V50, P161, DOI 10.1016/S0065-3233(08)60321-6
   Knight DS, 2019, JACC-CARDIOVASC IMAG, V12, P823, DOI 10.1016/j.jcmg.2018.02.016
   Kotecha T, 2018, J AM COLL CARDIOL, V71, P2919, DOI 10.1016/j.jacc.2018.03.536
   Kristen AV, 2017, PLOS ONE, V12, DOI 10.1371/journal.pone.0173086
   Lane T, 2019, CIRCULATION, V140, P16, DOI 10.1161/CIRCULATIONAHA.118.038169
   Lavatelli F, 2011, AMYLOID, V18, P177, DOI 10.3109/13506129.2011.630762
   Law S, 2020, ESC HEART FAIL, V7, P3942, DOI 10.1002/ehf2.12989
   Lindmark K, 2021, ESC HEART FAIL, V8, P745, DOI 10.1002/ehf2.13110
   Mangione PP, 2018, J BIOL CHEM, V293, P14192, DOI 10.1074/jbc.RA118.003990
   Mangione PP, 2014, P NATL ACAD SCI USA, V111, P1539, DOI 10.1073/pnas.1317488111
   Martin-Martin A, 2017, J INFORMETR, V11, P152, DOI 10.1016/j.joi.2016.11.008
   Martinez-Naharro A, 2020, NAT REV CARDIOL, V17, P413, DOI 10.1038/s41569-020-0334-7
   Martinez-Naharro A, 2019, JACC-CARDIOVASC IMAG, V12, P810, DOI 10.1016/j.jcmg.2018.02.006
   Martinez-Naharro A, 2017, J AM COLL CARDIOL, V70, P466, DOI 10.1016/j.jacc.2017.05.053
   Maurer MS, 2018, NEW ENGL J MED, V379, P1007, DOI 10.1056/NEJMoa1805689
   Maurer MS, 2016, J AM COLL CARDIOL, V68, P161, DOI 10.1016/j.jacc.2016.03.596
   Merlo M., 2022, EUR J HEART FAIL
   Milandri A, 2020, EUR J HEART FAIL, V22, P507, DOI 10.1002/ejhf.1742
   MORFINO P, 2022, HEART FAIL REV
   Musumeci MB, 2020, JACC-CARDIOVASC IMAG, V13, P1314, DOI 10.1016/j.jcmg.2019.10.015
   Panayiotou E, 2017, PLOS ONE, V12, DOI 10.1371/journal.pone.0175767
   Patel RK, 2021, CIRC-CARDIOVASC IMAG, V14, P542, DOI 10.1161/CIRCIMAGING.121.009025
   Porcari A, 2022, EUR J HEART FAIL, V24, P1227, DOI 10.1002/ejhf.2533
   Porcari A, 2022, ESC HEART FAIL, V9, P751, DOI 10.1002/ehf2.13606
   Porcari A, 2021, FRONT CARDIOVASC MED, V8, DOI 10.3389/fcvm.2021.749523
   Porcari A, 2020, EUR J INTERN MED, V82, P7, DOI 10.1016/j.ejim.2020.09.025
   Pregenzer-Wenzler A, 2020, JACC-HEART FAIL, V8, P701, DOI 10.1016/j.jchf.2020.03.007
   Rapezzi C, 2022, J AM COLL CARDIOL, V79, P1288, DOI 10.1016/j.jacc.2022.01.036
   Ravichandran S, 2020, NEW ENGL J MED, V382, P1567, DOI 10.1056/NEJMc1917321
   Ruberg FL, 2019, J AM COLL CARDIOL, V73, P2872, DOI 10.1016/j.jacc.2019.04.003
   Sattianayagam PT, 2012, EUR HEART J, V33, P1120, DOI 10.1093/eurheartj/ehr383
   Sinagra G, 2021, EUR J HEART FAIL, V23, P1995, DOI 10.1002/ejhf.2380
   Thelander U, 2022, INT J CARDIOL, V352, P84, DOI 10.1016/j.ijcard.2022.01.036
   Wechalekar AD, 2016, LANCET, V387, P2641, DOI 10.1016/S0140-6736(15)01274-X
   WESTERMARK P, 1990, P NATL ACAD SCI USA, V87, P2843, DOI 10.1073/pnas.87.7.2843
   Xie HH, 2018, BIOMATERIALS, V164, P11, DOI 10.1016/j.biomaterials.2018.02.040
   Zhang KW, 2019, JACC-BASIC TRANSL SC, V4, P438, DOI 10.1016/j.jacbts.2019.02.002
   Zhao L, 2013, BIOCHEMISTRY-US, V52, P1913, DOI 10.1021/bi301313b
NR 68
TC 36
Z9 36
U1 2
U2 9
PU OXFORD UNIV PRESS
PI OXFORD
PA GREAT CLARENDON ST, OXFORD OX2 6DP, ENGLAND
SN 0008-6363
EI 1755-3245
J9 CARDIOVASC RES
JI Cardiovasc. Res.
PD FEB 3
PY 2023
VL 118
IS 18
SI SI
BP 3517
EP 3535
DI 10.1093/cvr/cvac119
EA AUG 2022
PG 19
WC Cardiac & Cardiovascular Systems
WE Science Citation Index Expanded (SCI-EXPANDED)
SC Cardiovascular System & Cardiology
GA 8O4GU
UT WOS:000836338100001
PM 35929637
OA Green Published, hybrid
DA 2024-04-28
ER

PT J
AU Barnidge, DR
   Dispenzieri, A
   Merlini, G
   Katzmann, JA
   Murray, DL
AF Barnidge, David R.
   Dispenzieri, Angela
   Merlini, Giampaolo
   Katzmann, Jerry A.
   Murray, David L.
TI Monitoring free light chains in serum using mass spectrometry
SO CLINICAL CHEMISTRY AND LABORATORY MEDICINE
LA English
DT Article
DE free light chains; kappa; l; mass spectrometry; microflow LC-ESI-Q-TOF
   MS; monoclonal
ID INTACT MONOCLONAL-ANTIBODIES; ABSOLUTE QUANTIFICATION; POSTTRANSLATIONAL
   MODIFICATIONS; ELECTROSPRAY-IONIZATION; PROTEIN; IDENTIFICATION; MS
AB Background: Serum immunoglobulin free light chains (FLC) are secreted into circulation by plasma cells as a by-product of immunoglobulin production. In a healthy individual the population of FLC is polyclonal as no single cell is secreting more FLC than the total immunoglobulin secreting cell population. In a person with a plasma cell dyscrasia, such as multiple myeloma (MM) or light chain amyloidosis (AL), a clonal population of plasma cells secretes a monoclonal light chain at a concentration above the normal polyclonal background.
   Methods: We recently showed that monoclonal immunoglobulin rapid accurate mass measurement (miRAMM) can be used to identify and quantify a monoclonal light chain (LC) in serum and urine above the polyclonal background. This was accomplished by reducing immunoglobulin disulfide bonds releasing the LC to be analyzed by microLC-ESI-Q-TOF mass spectrometry. Here we demonstrate that the methodology can also be applied to the detection and quantification of FLC by analyzing a non-reduced sample.
   Results: Proof of concept experiments were performed using purified FLC spiked into normal serum to assess linearity and precision. In addition, a cohort of 27 patients with AL was analyzed and miRAMM was able to detect a monoclonal FLC in 23 of the 27 patients that had abnormal FLC values by immunonephelometry.
   Conclusions: The high resolution and high mass measurement accuracy provided by the mass spectrometry based methodology eliminates the need for kappa/lambda ratios as the method can quantitatively monitor the abundance of the kappa and lambda polyclonal background at the same time it measures the monoclonal FLC.
C1 [Barnidge, David R.; Dispenzieri, Angela; Katzmann, Jerry A.; Murray, David L.] Mayo Clin, Dept Lab Med & Pathol, 200 1st St SW, Rochester, MN 55905 USA.
   [Dispenzieri, Angela] Mayo Clin, Dept Med, Rochester, MN 55905 USA.
   [Merlini, Giampaolo] IRCCS Policlin S Matteo, Biotechnol Res Labs, Pavia, Italy.
C3 Mayo Clinic; Mayo Clinic; IRCCS Fondazione San Matteo
RP Barnidge, DR (corresponding author), Mayo Clin, Dept Lab Med & Pathol, 200 1st St SW, Rochester, MN 55905 USA.
EM barnidge.david@mayo.edu
RI Merlini, Giampaolo/A-3817-2008
OI Merlini, Giampaolo/0000-0001-7680-3254; Dispenzieri,
   Angela/0000-0001-8780-9512
CR Barnidge DR, 2014, J PROTEOME RES, V13, P1419, DOI 10.1021/pr400985k
   Barnidge DR, 2004, J PROTEOME RES, V3, P644, DOI 10.1021/pr049963d
   Barnidge DR, 2003, ANAL CHEM, V75, P445, DOI 10.1021/ac026154+
   Barr JR, 1996, CLIN CHEM, V42, P1676
   Bergen HR, 2004, BIOMED CHROMATOGR, V18, P191, DOI 10.1002/bmc.323
   Bondarenko PV, 2009, J AM SOC MASS SPECTR, V20, P1415, DOI 10.1016/j.jasms.2009.03.020
   Botz CM, 2014, BRIT J HAEMATOL, V167, P437, DOI 10.1111/bjh.13003
   Bradwell AR, 2001, CLIN CHEM, V47, P673
   Brambilla F, 2012, BLOOD, V119, P1844, DOI 10.1182/blood-2011-07-365510
   Brebner Judith A, 2013, F1000 Med Rep, V5, P4, DOI 10.3410/M5-4
   Connors LH, 2007, BIOCHEMISTRY-US, V46, P14259, DOI 10.1021/bi7013773
   Dasari S, 2014, J PROTEOME RES, V13, P2352, DOI 10.1021/pr4011475
   Dispenzieri A, 2009, LEUKEMIA, V23, P215, DOI 10.1038/leu.2008.307
   Fornelli L, 2012, MOL CELL PROTEOMICS, V11, P1758, DOI 10.1074/mcp.M112.019620
   Gerber SA, 2003, P NATL ACAD SCI USA, V100, P6940, DOI 10.1073/pnas.0832254100
   Lavatelli F, 2008, MOL CELL PROTEOMICS, V7, P1570, DOI 10.1074/mcp.M700545-MCP200
   Lavatelli F, 2011, BBA-PROTEINS PROTEOM, V1814, P409, DOI 10.1016/j.bbapap.2010.12.012
   Lim A, 2001, ANAL BIOCHEM, V295, P45, DOI 10.1006/abio.2001.5187
   Ren D, 2009, ANAL BIOCHEM, V384, P42, DOI 10.1016/j.ab.2008.09.026
   Scotcher J, 2013, ANAL CHEM, V85, P9164, DOI 10.1021/ac401850p
   Tsybin YO, 2011, ANAL CHEM, V83, P8919, DOI 10.1021/ac201293m
   Vilá-Rico M, 2015, J PROTEOMICS, V127, P234, DOI 10.1016/j.jprot.2015.04.016
   Vrana JA, 2007, LAB INVEST, V87, p356A
   Vrana JA, 2009, BLOOD, V114, P4957, DOI 10.1182/blood-2009-07-230722
   Zhang ZQ, 2007, ANAL CHEM, V79, P5723, DOI 10.1021/ac070483q
   Zhang ZQ, 2009, MASS SPECTROM REV, V28, P147, DOI 10.1002/mas.20190
NR 26
TC 31
Z9 35
U1 0
U2 18
PU WALTER DE GRUYTER GMBH
PI BERLIN
PA GENTHINER STRASSE 13, D-10785 BERLIN, GERMANY
SN 1434-6621
EI 1437-4331
J9 CLIN CHEM LAB MED
JI Clin. Chem. Lab. Med.
PD JUN
PY 2016
VL 54
IS 6
SI SI
BP 1073
EP 1083
DI 10.1515/cclm-2015-0917
PG 11
WC Medical Laboratory Technology
WE Science Citation Index Expanded (SCI-EXPANDED)
SC Medical Laboratory Technology
GA DK8WS
UT WOS:000375209900024
PM 26845720
DA 2024-04-28
ER

PT J
AU Lipsker, D
AF Lipsker, D.
TI Monoclonal gammopathy of cutaneous significance: review of a relevant
   concept
SO JOURNAL OF THE EUROPEAN ACADEMY OF DERMATOLOGY AND VENEREOLOGY
LA English
DT Review
ID LIGHT-CHAIN AMYLOIDOSIS; SCHNITZLER-SYNDROME; RENAL SIGNIFICANCE;
   LONG-TERM; POEMS SYNDROME; IGG-LAMBDA; MANIFESTATIONS; MYELOMA;
   PLASMACYTOMA; PROGNOSIS
AB Some dermatologic entities are strongly associated with the presence of a monoclonal gammopathy. They should be referred to as monoclonal gammopathy of cutaneous significance (MGCS). A short review of the main entities that fit into the spectrum of MGCS is provided. Amyloidosis, macroglobulinoderma and follicular hyperkeratotic spicules result from extravascular immunoglobulin or immunoglobulin-related protein deposition. Skin findings include papules and plaques, follicular spicules, purpura, haemorrhagic bullae, macroglossia and nail changes. The skin findings in cryoglobulinemia (CG) result from vascular immunoglobulin deposition, either as immune complexes within the vessel walls in mixed CG or within the lumina of small vessels in monoclonal CG. Mixed CG manifests as palpable purpura of leukocytoclastic vasculitis, and monoclonal CG as stellar and/or retiform purpura that can evolve into extensive skin necrosis. In some rare instances, immunoglobulins have a specific biological activity. This is, for example, the case when they bind lipoproteins that precipitate and induce hypocomplementemic xanthomas. Xanthoderma related to antiflavin activity of the monoclonal component or acquired angioedema related to anti-C1INH activity is other example. Abnormal cytokine secretion is the hallmark of some entities. High vascular endothelial growth factor levels correlate with some of the skin manifestations of the Polyneuropathy organomegaly endocrinopathy monoclonal component skin changes syndrome, such as hypertrichosis or the adenopathy and extensive skin patch overlying plasmacytoma syndrome. All the clinical manifestations of the Schnitzler syndrome are IL-1 mediated. In other MGCS, such as scleromyxedema, Clarkson syndrome, TEMPI syndrome, cutis laxa and the neutrophilic dermatoses, the link between the monoclocal component and the entity is clearly established, but not understood so far.
C1 [Lipsker, D.] Univ Strasbourg, Fac Med, Strasbourg, France.
   [Lipsker, D.] Hop Univ Strasbourg, Clin Dermatol, Strasbourg, France.
C3 Universites de Strasbourg Etablissements Associes; Universite de
   Strasbourg; CHU Strasbourg; Universites de Strasbourg Etablissements
   Associes; Universite de Strasbourg
RP Lipsker, D (corresponding author), Univ Strasbourg, Fac Med, Strasbourg, France.; Lipsker, D (corresponding author), Hop Univ Strasbourg, Clin Dermatol, Strasbourg, France.
EM dan.lipsker@chru-strasbourg.fr
OI Lipsker, Dan/0000-0003-4675-0336
CR Barete S, 2010, ARCH DERMATOL, V146, P615, DOI 10.1001/archdermatol.2010.100
   Braun RP, 2002, DERMATOLOGY, V205, P210, DOI 10.1159/000063918
   Bridoux F, 2015, KIDNEY INT, V87, P698, DOI 10.1038/ki.2014.408
   BROUET JC, 1974, AM J MED, V57, P775, DOI 10.1016/0002-9343(74)90852-3
   Claes K, 2008, BRIT J DERMATOL, V158, P182, DOI 10.1111/j.1365-2133.2007.08251.x
   Daoud MS, 1999, J AM ACAD DERMATOL, V40, P507, DOI 10.1016/S0190-9622(99)70434-2
   de Koning HD, 2015, ARTHRITIS RES THER, V17, DOI 10.1186/s13075-015-0696-0
   Dispenzieri A, 2015, AM J HEMATOL, V90, P952, DOI 10.1002/ajh.24171
   FARHANGI M, 1976, NEW ENGL J MED, V294, P177, DOI 10.1056/NEJM197601222940401
   Fermand JP, 2013, BLOOD, V122, P3583, DOI 10.1182/blood-2013-05-495929
   Frémeaux-Bacchi V, 2002, AM J MED, V113, P194, DOI 10.1016/S0002-9343(02)01124-5
   Gertz MA, 2014, AM J HEMATOL, V89, P1133, DOI 10.1002/ajh.23828
   González-Guerra E, 2009, CLIN EXP DERMATOL, V34, P800, DOI 10.1111/j.1365-2230.2008.02997.x
   Harel S, 2015, BRIT J HAEMATOL, V168, P671, DOI 10.1111/bjh.13196
   KYLE RA, 1975, MEDICINE, V54, P271
   Kyle RA, 2002, NEW ENGL J MED, V346, P564, DOI 10.1056/NEJMoa01133202
   L'Imperio V, 2015, KIDNEY INT, V88, P200, DOI 10.1038/ki.2015.134
   Leung N, 2012, BLOOD, V120, P4292, DOI 10.1182/blood-2012-07-445304
   Lipsker D, 1996, BRIT J DERMATOL, V135, P287, DOI 10.1046/j.1365-2133.1996.d01-990.x
   Lipsker D, 2003, MEDICINE, V82, P51, DOI 10.1097/00005792-200301000-00005
   Lipsker D, 2001, MEDICINE, V80, P37, DOI 10.1097/00005792-200101000-00004
   Lipsker D, 2007, PRESSE MED, V36, P1135, DOI 10.1016/j.lpm.2007.01.011
   Lipsker D, 2010, ORPHANET J RARE DIS, V5, DOI 10.1186/1750-1172-5-38
   Mahmood S, 2015, LANCET HAEMATOL, V2, pE241, DOI 10.1016/S2352-3026(15)00068-X
   Misawa S, 2015, BMJ OPEN, V5, DOI 10.1136/bmjopen-2015-009157
   Moon AO, 2003, ARCH DERMATOL, V139, P1157, DOI 10.1001/archderm.139.9.1157
   New HD, 2011, ARCH DERMATOL, V147, P323, DOI 10.1001/archdermatol.2011.26
   Rongioletti F, 2003, J AM ACAD DERMATOL, V49, P887, DOI 10.1016/S0190-9622(03)02100-5
   Rongioletti F, 2013, J AM ACAD DERMATOL, V69, P66, DOI 10.1016/j.jaad.2013.01.007
   Sethi S, 2016, CURR OPIN NEPHROL HY, V25, P127, DOI 10.1097/MNH.0000000000000201
   Sykes DB, 2011, NEW ENGL J MED, V365, P475, DOI 10.1056/NEJMc1106670
   Szalat R, 2015, J AM ACAD DERMATOL, V73, P809, DOI 10.1016/j.jaad.2015.07.031
   Szalat R, 2011, BLOOD, V118, P3777, DOI 10.1182/blood-2011-05-356907
   Wettle C, 2012, BRIT J HAEMATOL, V159, P383, DOI 10.1111/bjh.12050
   Xie ZH, 2015, AM J MED, V128, P91, DOI 10.1016/j.amjmed.2014.08.015
   Xie ZH, 2012, BLOOD, V119, P4321, DOI 10.1182/blood-2011-08-375816
NR 36
TC 57
Z9 59
U1 0
U2 6
PU WILEY
PI HOBOKEN
PA 111 RIVER ST, HOBOKEN 07030-5774, NJ USA
SN 0926-9959
EI 1468-3083
J9 J EUR ACAD DERMATOL
JI J. Eur. Acad. Dermatol. Venereol.
PD JAN
PY 2017
VL 31
IS 1
BP 45
EP 52
DI 10.1111/jdv.13847
PG 8
WC Dermatology
WE Science Citation Index Expanded (SCI-EXPANDED)
SC Dermatology
GA EJ9UA
UT WOS:000393571400006
PM 27501129
DA 2024-04-28
ER

PT J
AU Pinton, S
   Vacchi, E
   Chiaro, G
   Raimondi, A
   Tzankov, A
   Gerber, B
   Gobbi, C
   Kaelin-Lang, A
   Melli, G
AF Pinton, Sandra
   Vacchi, Elena
   Chiaro, Giacomo
   Raimondi, Andrea
   Tzankov, Alexandar
   Gerber, Bernhard
   Gobbi, Claudio
   Kaelin-Lang, Alain
   Melli, Giorgia
TI Amyloid detection and typing yield of skin biopsy in systemic
   amyloidosis and polyneuropathy
SO ANNALS OF CLINICAL AND TRANSLATIONAL NEUROLOGY
LA English
DT Article
ID NERVE-FIBER DENSITY; TRANSTHYRETIN; NEUROPATHY; DIAGNOSIS; DEPOSITS;
   CLASSIFICATION; FLUORESCENCE; DENERVATION; MICROSCOPY
AB Objective: Disease-modifying therapies are available for amyloidosis but are ineffective if end-organ damage is severe. As small fiber neuropathy is an early and common feature of amyloidosis, we assessed detection and typing yield of skin biopsy for amyloid in patients with confirmed systemic amyloidosis and neuropathic symptoms. Methods: In this case-control study, patients with transthyretin and light chain amyloidosis (ATTRv, ATTRwt, and AL) were consecutively recruited. They were sex and age-matched to three control groups (1) non-neuropathic controls (NNC), (2) monoclonal gammopathy of undetermined significance (MGUS), and (3) other neuropathic disease controls (ONC). Patients underwent a double 3 mm skin biopsy in proximal and distal leg. Amyloid index and burden, protein typing by immuno-electron microscopy, intraepidermal nerve fiber density, electroneuromyography, and clinical characteristics were analyzed. Results: We studied 15 subjects with confirmed systemic amyloidosis, 20 NNC, 18 MGUS, and 20 ONC. Amyloid was detected in 100% of patients with amyloidosis (87% in ankle and 73% in thigh). It was not detected in any of the control groups. A small fiber neuropathy was encountered in 100% of amyloidosis patients, in 80% of MGUS, and in 78% of ONC. Amyloid burden was higher in ATTRv, followed by AL and ATTRwt. The ultrastructural examination allowed the identification of the precursor protein by immunotyping in most of the cases. Interpretation: Skin biopsy is a minimally invasive test with optimal sensitivity for amyloid. It allows amyloid typing by electron microscope to identify the precursor protein. The diagnostic work up of systemic amyloidosis should include a skin biopsy.
C1 [Pinton, Sandra; Vacchi, Elena; Chiaro, Giacomo; Gobbi, Claudio; Kaelin-Lang, Alain; Melli, Giorgia] Ente Osped Cantonale, Neurol Dept, Neuroctr Southern Switzerland, Lugano, Switzerland.
   [Pinton, Sandra; Vacchi, Elena; Chiaro, Giacomo; Kaelin-Lang, Alain; Melli, Giorgia] Ente Osped Cantonale, Labs Translat Res, Neurodegenerat Disorders Lab, Bellinzona, Switzerland.
   [Vacchi, Elena; Gobbi, Claudio; Kaelin-Lang, Alain; Melli, Giorgia] Univ Svizzera Italiana, Fac Biomed Sci, Lugano, Switzerland.
   [Raimondi, Andrea] Univ Svizzera Italiana, Inst Res Biomed, Bellinzona, Switzerland.
   [Raimondi, Andrea] IRCCS, San Raffaele Sci Inst, Expt Imaging Ctr, Milan, Italy.
   [Tzankov, Alexandar] Univ Hosp Basel, Inst Med Genet & Pathol, Histopathol, Basel, Switzerland.
   [Gerber, Bernhard] Ente Osped Cantonale, Oncol Inst Southern Switzerland, Clin Hematol, Bellinzona, Switzerland.
   [Gerber, Bernhard] Univ Zurich, Zurich, Switzerland.
   [Kaelin-Lang, Alain] Univ Bern, Bern Univ Hosp, Dept Neurol, Inselspital, Bern, Switzerland.
   [Melli, Giorgia] LRT EOC, Neuroctr Southern Switzerland, Neurol Dept, Lugano, Switzerland.
   [Melli, Giorgia] LRT EOC, Neuroctr Southern Switzerland, Neurodegenerat Disorders Lab, Lugano, Switzerland.
C3 Universita della Svizzera Italiana; Universita della Svizzera Italiana;
   Vita-Salute San Raffaele University; IRCCS Ospedale San Raffaele;
   University of Basel; Institute of Oncology Research (IOR); University of
   Zurich; University of Bern; University Hospital of Bern
RP Melli, G (corresponding author), LRT EOC, Neuroctr Southern Switzerland, Neurol Dept, Lugano, Switzerland.; Melli, G (corresponding author), LRT EOC, Neuroctr Southern Switzerland, Neurodegenerat Disorders Lab, Lugano, Switzerland.
EM giorgia.melli@eoc.ch
OI Vacchi, Elena/0000-0002-8419-277X; Melli, Giorgia/0000-0003-2069-4620;
   Tzankov, Alexandar/0000-0002-1100-3819
FU The research leading to these results was partially funded by AFRI-EOC
   institutional grants.; AFRI-EOC institutional grants
FX The research leading to these results was partially funded by AFRI-EOC
   institutional grants.
CR Abe R, 2021, PATHOL INT, V71, P70, DOI 10.1111/pin.13041
   Abildgaard N, 2020, AMYLOID, V27, P59, DOI 10.1080/13506129.2019.1688289
   Adams D, 2012, CURR OPIN NEUROL, V25, P564, DOI 10.1097/WCO.0b013e328357bdf6
   Ando Y, 2013, ORPHANET J RARE DIS, V8, DOI 10.1186/1750-1172-8-31
   [Anonymous], APOLLO-B: a study to evaluate patisiran in participants with transthyretin amyloidosis with cardiomyopathy (ATTR amyloidosis with cardiomyopathy). ClinicalTrials.gov Identifier: NCT03997383.
   Benson MD, 2018, NEW ENGL J MED, V379, P22, DOI 10.1056/NEJMoa1716793
   Benson MD, 2022, AMYLOID, V29, P8, DOI 10.1080/13506129.2021.1994386
   Bergström J, 2005, J PATHOL, V206, P224, DOI 10.1002/path.1759
   Buxbaum JN, 2022, AMYLOID, V29, P213, DOI 10.1080/13506129.2022.2147636
   Chao CC, 2019, ANN NEUROL, V85, P560, DOI 10.1002/ana.25433
   Chao CC, 2015, ANN NEUROL, V78, P272, DOI 10.1002/ana.24438
   Condoluci A, 2021, SWISS MED WKLY, V151, DOI [10.4414/SMW.2021.w30053, 10.4414/smw.2021.w30053]
   Cornblath DR, 1999, NEUROLOGY, V53, P1660, DOI 10.1212/WNL.53.8.1660
   de Larrea CF, 2015, BLOOD, V125, P2239, DOI 10.1182/blood-2014-11-609883
   Dhingra S, 2007, ACTA CYTOL, V51, P860, DOI 10.1159/000325861
   Dohrn MF, 2021, J NEUROCHEM, V156, P802, DOI 10.1111/jnc.15233
   DONINI U, 1989, J HISTOCHEM CYTOCHEM, V37, P1101, DOI 10.1177/37.7.2732456
   Ebenezer GJ, 2017, ANN NEUROL, V82, P44, DOI 10.1002/ana.24972
   El-Meanawy A, 2019, DIAGN PATHOL, V14, DOI 10.1186/s13000-019-0822-4
   Fernandez-Flores A, 2010, ROM J MORPHOL EMBRYO, V51, P683
   Freeman R, 2022, ANN CLIN TRANSL NEUR, V9, P1370, DOI 10.1002/acn3.51636
   Garcia Y, 2018, HUM PATHOL, V72, P71, DOI 10.1016/j.humpath.2017.11.001
   Gertz MA, 2020, JAMA-J AM MED ASSOC, V324, P79, DOI 10.1001/jama.2020.5493
   Howie AJ, 2008, LAB INVEST, V88, P232, DOI 10.1038/labinvest.3700714
   Kaku M, 2019, SEMIN NEUROL, V39, P578, DOI 10.1055/s-0039-1688994
   Kaku MC, 2022, AMYLOID, V29, P184, DOI 10.1080/13506129.2022.2046557
   Kim DH, 2009, MUSCLE NERVE, V40, P363, DOI 10.1002/mus.21332
   Kimmich C, 2017, AMYLOID, V24, P52, DOI 10.1080/13506129.2017.1314959
   Kleefeld F., 2022, AMYLOID, V7, P1
   Koike H, 2021, MOLECULES, V26, DOI 10.3390/molecules26154611
   Koike H, 2020, NEUROL THER, V9, P317, DOI 10.1007/s40120-020-00210-7
   Kole R, 2012, NAT REV DRUG DISCOV, V11, P125, DOI 10.1038/nrd3625
   Lauria G, 2005, EUR J NEUROL, V12, P747, DOI 10.1111/j.1468-1331.2005.01260.x
   Leonardi L, 2022, EUR J NEUROL, V29, P1477, DOI 10.1111/ene.15268
   Marcus A, 2012, AM J CLIN PATHOL, V138, P590, DOI 10.1309/AJCP6HZI5DDQTCRM
   Masuda T, 2019, AMYLOID, V26, P79, DOI 10.1080/13506129.2019.1583198
   Maurer MS, 2018, NEW ENGL J MED, V379, P1007, DOI 10.1056/NEJMoa1805689
   Melli G, 2018, ANN CLIN TRANSL NEUR, V5, P1394, DOI 10.1002/acn3.669
   Menter T, 2016, PATHOBIOLOGY, V84, P49, DOI 10.1159/000447304
   Nativi-Nicolau JN, 2022, HEART FAIL REV, V27, P785, DOI 10.1007/s10741-021-10080-2
   Papagianni A, 2022, AMYLOID, V29, P14, DOI 10.1080/13506129.2021.1976751
   Provitera V, 2016, EUR J NEUROL, V23, P333, DOI 10.1111/ene.12842
   Quarta Candida Cristina, 2017, Eur Heart J, V38, P1905, DOI 10.1093/eurheartj/ehx047
   Rapezzi C, 2013, EUR HEART J, V34, P520, DOI 10.1093/eurheartj/ehs123
   Schwotzer R, 2020, SWISS MED WKLY, V150, DOI 10.4414/smw.2020.20364
   Vacchi E, 2021, NPJ PARKINSONS DIS, V7, DOI 10.1038/s41531-021-00262-y
   Vacchi E, 2019, JOVE-J VIS EXP, DOI 10.3791/59558
   Vaxman I, 2020, BLOOD REV, V40, DOI 10.1016/j.blre.2019.100636
   Yungher FW, 2020, J PERIPHER NERV SYST, V25, P265, DOI 10.1111/jns.12403
   Xie HH, 2018, BIOMATERIALS, V164, P11, DOI 10.1016/j.biomaterials.2018.02.040
   Yang NCC, 2010, NEUROLOGY, V75, P532, DOI 10.1212/WNL.0b013e3181ec7fda
NR 51
TC 0
Z9 0
U1 0
U2 0
PU WILEY
PI HOBOKEN
PA 111 RIVER ST, HOBOKEN 07030-5774, NJ USA
SN 2328-9503
J9 ANN CLIN TRANSL NEUR
JI Ann. Clin. Transl. Neurol.
PD DEC
PY 2023
VL 10
IS 12
BP 2347
EP 2359
DI 10.1002/acn3.51924
EA OCT 2023
PG 13
WC Clinical Neurology; Neurosciences
WE Science Citation Index Expanded (SCI-EXPANDED)
SC Neurosciences & Neurology
GA GC6B3
UT WOS:001085335500001
PM 37849451
OA gold, Green Published
DA 2024-04-28
ER

PT J
AU Sengar, P
   Gupta, P
AF Sengar, Pratishtha
   Gupta, Pallav
TI Spectrum of renal diseases in the elderly, above age 50
SO INDIAN JOURNAL OF PATHOLOGY AND MICROBIOLOGY
LA English
DT Article
DE Elderly; glomerulonephritis; immunofluorescence; light chains; renal
   biopsy; tubulointerstitial disease
ID LIGHT-CHAIN; KIDNEY-DISEASES; BIOPSY; IMMUNOFLUORESCENCE; IGA;
   GLOMERULONEPHRITIS
AB Background: The spectrum of kidney diseases varies in the elderly population with frequent inconsistencies between clinical presentation and histopathological diagnosis. The immunofluorescence (IF) may provide additional information in such situations. Aims: The purpose was to study the spectrum of kidney diseases in patients above 50 years undergoing renal biopsy and utility of light chain (LC) IF in the diagnosis. Settings and Design: This was a retrospective, crosssectional, singlecenter-based study. Material and Methods: The clinical details, histopathological findings, and LC IF pattern in native renal biopsy of patients above 50 years were noted. Statistical Analysis: Continuous variables were presented as mean +/- standard deviation (SD). Categorical variables were expressed as frequencies and percentages. Results: A total of 205 patients were included in the study. The most common clinical presentation was acute kidney injury/rapidly progressive glomerulonephritis (AKI/RPGN) (49%). Glomerular diseases (72%) were more common. Crescentic glomerulonephritis (21%) and membranous nephropathy (MN) (19%) were the most common glomerulopathy. LC restriction was observed in LC cast nephropathy (LCCN), primary amyloidosis, and LC also helped in classifying the cases of MPGN-type morphology. Conclusions: AKI/RPGN was the most common indication for renal biopsy in patients above 50 years. Crescentic GN and MN were the frequent glomerular pathology. LC IF is a useful adjunctive tool to classify various renal diseases.
C1 [Sengar, Pratishtha] Sanjay Gandhi Post Grad Inst Med Sci, Dept Pathol, Lucknow 226014, Uttar Pradesh, India.
   [Gupta, Pallav] Sir Ganga Ram Hosp, Dept Pathol, New Delhi, India.
C3 Sanjay Gandhi Postgraduate Institute of Medical Sciences
RP Sengar, P (corresponding author), Sanjay Gandhi Post Grad Inst Med Sci, Dept Pathol, Lucknow 226014, Uttar Pradesh, India.
EM pratishthasengar@gmail.com
CR ALPERS CE, 1987, KIDNEY INT, V31, P781, DOI 10.1038/ki.1987.66
   Bagchi S, 2016, INT UROL NEPHROL, V48, P553, DOI 10.1007/s11255-015-1193-8
   Bomback AS, 2012, CLIN J AM SOC NEPHRO, V7, P748, DOI 10.2215/CJN.12901211
   Brown CM, 2012, J NEPHROL, V25, P240, DOI 10.5301/JN.2011.8447
   Buch A., 2015, MED J DR DY PATIL U, V8, P452
   Ciocchini M, 2017, INT UROL NEPHROL, V49, P2171, DOI 10.1007/s11255-017-1594-y
   Das U, 2011, Indian J Nephrol, V21, P250, DOI 10.4103/0971-4065.85482
   Davison AM, 1996, NEPHROL DIAL TRANSPL, V11, P34
   de Oliveira Claudine Maria Jorge, 2010, J Bras Nefrol, V32, P379
   Golay V, 2013, Indian J Nephrol, V23, P168, DOI 10.4103/0971-4065.111833
   Jin B, 2014, NEPHROL DIAL TRANSPL, V29, P2251, DOI 10.1093/ndt/gfu239
   Kohli HS, 2006, INT UROL NEPHROL, V38, P815, DOI 10.1007/s11255-006-0088-0
   KOMATSUDA A, 1993, INTERNAL MED, V32, P377, DOI 10.2169/internalmedicine.32.377
   LAI KN, 1988, AM J KIDNEY DIS, V11, P425, DOI 10.1016/S0272-6386(88)80056-8
   LAI KN, 1986, AM J CLIN PATHOL, V85, P548, DOI 10.1093/ajcp/85.5.548
   LAI KN, 1988, KIDNEY INT, V33, P584, DOI 10.1038/ki.1988.37
   LEVISON SP, 1990, AM J KIDNEY DIS, V16, P300, DOI 10.1016/S0272-6386(12)80006-0
   Lusco MA, 2016, AM J KIDNEY DIS, V67, pE16, DOI 10.1053/j.ajkd.2016.01.002
   Nair R, 2004, AM J KIDNEY DIS, V44, P618, DOI 10.1053/j.ajkd.2004.05.044
   ORFILA C, 1988, VIRCHOWS ARCH A, V412, P591, DOI 10.1007/BF00844295
   Park K., 2011, Park's. textbook of Preventive and Social Medicine, V21th, P547
   Pinçon E, 2010, ARCH GERONTOL GERIAT, V51, pE120, DOI 10.1016/j.archger.2010.03.006
   Prakash Jai, 2003, International Urology and Nephrology, V35, P283
   Riedl M, 2017, PEDIATR NEPHROL, V32, P43, DOI 10.1007/s00467-015-3310-4
   Satoskar AA, 2007, ARCH PATHOL LAB MED, V131, P917
   Sumnu Abdullah, 2015, World J Nephrol, V4, P263, DOI 10.5527/wjn.v4.i2.263
   Thomas S, 2014, Indian J Nephrol, V24, P339, DOI 10.4103/0971-4065.134089
   Uezono S, 2006, RENAL FAILURE, V28, P549, DOI 10.1080/08860220600840165
   Uppin MS, 2011, INDIAN J PATHOL MICR, V54, P55, DOI 10.4103/0377-4929.77325
   Yokoyama H, 2012, CLIN EXP NEPHROL, V16, P903, DOI 10.1007/s10157-012-0673-8
   Zhu P, 2014, MEDICINE, V93, DOI 10.1097/MD.0000000000000226
NR 31
TC 0
Z9 0
U1 0
U2 0
PU WOLTERS KLUWER MEDKNOW PUBLICATIONS
PI MUMBAI
PA WOLTERS KLUWER INDIA PVT LTD , A-202, 2ND FLR, QUBE, C T S  NO 1498A-2
   VILLAGE MAROL, ANDHERI EAST, MUMBAI, Maharashtra, INDIA
SN 0377-4929
EI 0974-5130
J9 INDIAN J PATHOL MICR
JI Indian J. Pathol. Microbiol.
PD JAN-MAR
PY 2022
VL 65
IS 1
BP 59
EP 64
DI 10.4103/IJPM.IJPM_1001_20
PG 6
WC Pathology
WE Science Citation Index Expanded (SCI-EXPANDED)
SC Pathology
GA 1P9CO
UT WOS:000802299700012
PM 35074967
DA 2024-04-28
ER

PT J
AU Castaño, A
   DeLuca, A
   Weinberg, R
   Pozniakoff, T
   Blaner, WS
   Pirmohamed, A
   Bettencourt, B
   Gollob, J
   Karsten, V
   Vest, JA
   Chiuzan, C
   Maurer, MS
   Bokhari, S
AF Castano, Adam
   DeLuca, Albert
   Weinberg, Richard
   Pozniakoff, Ted
   Blaner, William S.
   Pirmohamed, Altaf
   Bettencourt, Brian
   Gollob, Jared
   Karsten, Verena
   Vest, John A.
   Chiuzan, Codruta
   Maurer, Mathew S.
   Bokhari, Sabahat
TI Serial scanning with technetium pyrophosphate (<SUP>99m</SUP>Tc-PYP) in
   advanced ATTR cardiac amyloidosis
SO JOURNAL OF NUCLEAR CARDIOLOGY
LA English
DT Article
DE AL amyloid; ATTR-CA transthyretin cardiac amyloidosis; Tc-99m-PYP
   technetium pyrophosphate imaging
ID P-COMPONENT; TECHNETIUM-99M-PYROPHOSPHATE SCINTIGRAPHY; TRANSTHYRETIN;
   THERAPY; BINDING; DISEASE; HEART
AB Development of noninvasive imaging modalities to quantify amyloid burden over time is an unmet clinical need. Technetium pyrophosphate (Tc-99m-PYP) scintigraphy is a simple and widely available radiotracer useful to differentiate transthyretin from light-chain amyloidosis in patients with advanced cardiac amyloidosis. We examined the utility of serial Tc-99m-PYP scanning to quantify amyloid burden over time in TTR cardiac amyloidosis (ATTR-CA).
   Twenty subjects with ATTR-CA (10 wild type, 10 mutant) underwent serial Tc-99m-PYP planar cardiac imaging. Cardiac retention was assessed both semiquantitatively (visual score 0, no uptake to 3, uptake greater than bone) and quantitatively (region of interest drawn over the heart, copied, and mirrored over the contralateral chest) to calculate a heart-to-contralateral (H/CL) ratio. Index scan mean visual score and H/CL were 3.0 +/- 0.2 and 1.79 +/- 0.2, respectively, and after an average 1.5 +/- 0.5 years follow-up, did not differ, 3.0 +/- 0.2, P = .33 and 1.76 +/- 0.2, P = .44. H/CL change was minimal, 0.03 +/- 0.17, did not correlate with time between scans, r = 0.19, P = .43, and was observed despite obvious clinical progression (increase in troponin aeyen 0.1 ng/mL, BNP aeyen 400 pg/mL, NYHA class, and/or death).
   Serial Tc-99m-PYP scanning in subjects with advanced ATTR-CA does not show significant changes over an average 1.5 years of follow-up despite obvious clinical progression.
C1 [Castano, Adam; DeLuca, Albert; Weinberg, Richard; Pozniakoff, Ted; Pirmohamed, Altaf; Bokhari, Sabahat] Columbia Coll Physicians & Surg, Nucl Cardiol Lab, 622 168th St. P H 10-203, New York, NY 10032 USA.
   [Castano, Adam; Maurer, Mathew S.] Columbia Coll Physicians & Surg, Div Cardiol, Ctr Adv Cardiac Care, New York, NY 10032 USA.
   [Blaner, William S.] Columbia Coll Physicians & Surg, Dept Med, Inst Human Nutr, New York, NY 10032 USA.
   [Chiuzan, Codruta] Columbia Coll Physicians & Surg, Mailman Sch Publ Hlth, New York, NY 10032 USA.
   [Bettencourt, Brian; Gollob, Jared; Karsten, Verena; Vest, John A.] Alnylam Pharmaceut, Cambridge, MA USA.
C3 Columbia University; Columbia University; Columbia University; Columbia
   University
RP Castaño, A (corresponding author), Columbia Coll Physicians & Surg, Nucl Cardiol Lab, 622 168th St. P H 10-203, New York, NY 10032 USA.; Castaño, A (corresponding author), Columbia Coll Physicians & Surg, Div Cardiol, Ctr Adv Cardiac Care, New York, NY 10032 USA.
EM ac3220@cumc.columbia.edu
RI Bokhari, Sabahat/GZM-2572-2022; Weinberg, Richard/JCE-0121-2023;
   Bokhari, Sabahat/GSI-6376-2022; Chiuzan, Cody/K-8770-2019; Chiuzan,
   Cody/M-9379-2019
OI Weinberg, Richard/0000-0001-8563-1554; Chiuzan, Cody/0000-0001-8169-5032
FU Pfizer, Inc; Alnylam Pharmaceuticals Inc; ISIS Pharmaceuticals; Prothena
   Inc.
FX Dr. Maurer's institution, Columbia University Medical Center, receives
   funding for research and serving on advisory boards and DSMBs from
   Pfizer, Inc, Alnylam Pharmaceuticals Inc, ISIS Pharmaceuticals and
   Prothena Inc.
CR [Anonymous], 2014, PHASE 2 STUDY EVALUA
   [Anonymous], 2013, TOLERABILITY EFFICAC
   Benson MD, 2012, AMYLOID, V19, P14, DOI 10.3109/13506129.2012.668501
   Bokhari S, 2013, CIRC-CARDIOVASC IMAG, V6, P195, DOI 10.1161/CIRCIMAGING.112.000132
   Buxbaum JN, 2009, CELL MOL LIFE SCI, V66, P3095, DOI 10.1007/s00018-009-0109-0
   Castaño A, 2015, HEART FAIL REV, V20, P163, DOI 10.1007/s10741-014-9462-7
   Castano Adam, 2012, Congest Heart Fail, V18, P315, DOI 10.1111/j.1751-7133.2012.00303.x
   Coelho T, 2013, NEW ENGL J MED, V369, P819, DOI 10.1056/NEJMoa1208760
   Dharmarajan K, 2012, J AM GERIATR SOC, V60, P765, DOI 10.1111/j.1532-5415.2011.03868.x
   Dorbala S, 2014, EUR J NUCL MED MOL I, V41, P1652, DOI 10.1007/s00259-014-2787-6
   HAMAZAKI H, 1995, J BIOL CHEM, V270, P10392, DOI 10.1074/jbc.270.18.10392
   HAWKINS PN, 1988, LANCET, V1, P1413
   HONGO M, 1987, AM HEART J, V113, P654, DOI 10.1016/0002-8703(87)90703-4
   King DL, 2002, J AM COLL CARDIOL, V40, P325, DOI 10.1016/S0735-1097(02)01944-7
   Lachin John M, 2004, Clin Trials, V1, P553, DOI 10.1191/1740774504cn057oa
   Lang RM, 2015, EUR HEART J-CARD IMG, V16, P233, DOI 10.1093/ehjci/jev014
   Maurer MS, 2014, INT S AM IND US
   Nagasaka Takamura, 2012, Subcell Biochem, V65, P565, DOI 10.1007/978-94-007-5416-4_21
   NIELSEN EH, 1994, APMIS, V102, P420, DOI 10.1111/j.1699-0463.1994.tb04893.x
   PEPYS MB, 1979, CLIN EXP IMMUNOL, V38, P284
   Puille M, 2002, EUR J NUCL MED MOL I, V29, P376, DOI 10.1007/s00259-001-0730-0
   Quarta CCFSR, 2014, INT S AM IND US, P88
   Rapezzi C, 2010, NAT REV CARDIOL, V7, P398, DOI 10.1038/nrcardio.2010.67
   Rapezzi C, 2009, CIRCULATION, V120, P1203, DOI 10.1161/CIRCULATIONAHA.108.843334
   Reixach N, 2004, P NATL ACAD SCI USA, V101, P2817, DOI 10.1073/pnas.0400062101
   Russo M, 2012, J PERIPHER NERV SYST, V17, P385, DOI 10.1111/j.1529-8027.2012.00436.x
   WIZENBERG TA, 1982, AM HEART J, V103, P468, DOI 10.1016/0002-8703(82)90331-3
NR 27
TC 70
Z9 70
U1 2
U2 9
PU SPRINGER
PI NEW YORK
PA ONE NEW YORK PLAZA, SUITE 4600, NEW YORK, NY, UNITED STATES
SN 1071-3581
EI 1532-6551
J9 J NUCL CARDIOL
JI J. Nucl. Cardiol.
PD DEC
PY 2016
VL 23
IS 6
BP 1355
EP 1363
DI 10.1007/s12350-015-0261-x
PG 9
WC Cardiac & Cardiovascular Systems; Radiology, Nuclear Medicine & Medical
   Imaging
WE Science Citation Index Expanded (SCI-EXPANDED)
SC Cardiovascular System & Cardiology; Radiology, Nuclear Medicine &
   Medical Imaging
GA EC5NI
UT WOS:000388182100018
PM 26453570
OA Green Accepted
DA 2024-04-28
ER

PT J
AU de Haro-del Moral, F
   Sánchez-Lajusticia, A
   Gómez-Bueno, M
   García-Pavía, P
   Salas-Antón, C
   Segovia-Cubero, J
AF Javier de Haro-del Moral, F.
   Sanchez-Lajusticia, Alicia
   Gomez-Bueno, Manuel
   Garcia-Pavia, Pablo
   Salas-Anton, Clara
   Segovia-Cubero, Javier
TI Role of Cardiac Scintigraphy With <SUP>99m</SUP>Tc-DPD in the
   Differentiation of Cardiac Amyloidosis Subtype
SO REVISTA ESPANOLA DE CARDIOLOGIA
LA Spanish
DT Article
DE Amyloidosis; Scintigraphy; Molecular imaging; Nuclear medicine;
   Molecular medicine; Cardiomyopathy; Radioisotopes
ID SOFT-TISSUE UPTAKE; TC-99M-APROTININ SCINTIGRAPHY; MAGNETIC-RESONANCE; P
   COMPONENT; DIAGNOSIS; HEART; DIPHOSPHONATE; MANAGEMENT; MECHANISMS; HDP
AB Introduction and objectives: We investigated the diagnostic accuracy of Tc-99m-3,3-diphosphono-1,2 propanodicarboxylic acid (Tc-99m-DPD) scintigraphy in differentiating between monoclonal immunoglobulin light chain and transthyretin-related cardiac amyloidosis.
   Methods: Nineteen patients with documented cardiac amyloidosis were included: 8 with transthyretin-related amyloidosis (group A) and 11 with light chain amyloidosis (group B). All the patients underwent scintigraphy with 99mTc-DPD and Tc-99m-methylene diphosphonate (Tc-99m-MDP).
   Results: On visual scoring, cardiac Tc-99m-DPD uptake could be characterized as moderate to severe (scores of 2-3), with ventricular or biventricular distribution, in all group A patients (transthyretin-related cardiac amyloidosis), and was absent or mild (scores of 0-1) and diffusely distributed in all group B patients (monoclonal immunoglobulin light chain cardiac amyloidosis). Tc-99m-DPD uptake was also absent (score of 0) among unaffected controls and in 2 unaffected relatives of patients with hereditary transthyretin-related amyloidosis who harbor a mutation in the TTR gene. With Tc-99m-MDP, all the patients had a myocardial uptake score of 0-1. In our series, selective myocardial uptake of 99mTc-DPD provided 100% accuracy (95% confidence interval, 97.37%-100%) for the differentiation between transthyretin-related and monoclonal immunoglobulin light chain cardiac amyloidosis.
   Conclusions: We conclude that Tc-99m-DPD scintigraphy is a useful test for the differential diagnosis of transthyretin vs monoclonal immunoglobulin light chain etiology in patients with cardiac amyloidosis. Full English text available from: www.revespcardiol.org (C) 2011 Sociedad Espanola de Cardiologia. Published by Elsevier Espana, S.L. All rights reserved.
C1 [Javier de Haro-del Moral, F.; Sanchez-Lajusticia, Alicia] Hosp Univ Puerta Hierro, Nucl Med Serv, Madrid 28222, Spain.
   [Gomez-Bueno, Manuel; Garcia-Pavia, Pablo; Segovia-Cubero, Javier] Hosp Univ Puerta Hierro, Serv Cardiol, Secc Insuficiencia Cardiaca & Trasplante, Madrid 28222, Spain.
   [Salas-Anton, Clara] Hosp Univ Puerta Hierro, Serv Anat Patol, Madrid 28222, Spain.
C3 Hospital Puerta de Hierro-Majadahonda; Hospital Puerta de
   Hierro-Majadahonda; Hospital Puerta de Hierro-Majadahonda
RP de Haro-del Moral, F (corresponding author), Hosp Univ Puerta Hierro, Nucl Med Serv, Manuel Falla 2, Madrid 28222, Spain.
EM fjdeharo.hpth@salud.madrid.org
RI Antón, Clara Salas/AAD-3361-2021; Garcia-Pavia, Pablo/T-9100-2019;
   Segovia-Cubero, Javier/HRC-4243-2023
OI Antón, Clara Salas/0000-0002-1272-9216; Segovia-Cubero,
   Javier/0000-0002-4606-3416; Gomez-Bueno, Manuel/0000-0002-9764-7518
CR Abdelmoneim Sahar S, 2008, Eur J Echocardiogr, V9, P338, DOI 10.1093/ejechocard/jen017
   Aprile C, 1995, EUR J NUCL MED, V22, P1393, DOI 10.1007/BF01791147
   deHaro FJ, 1996, CLIN NUCL MED, V21, P509, DOI 10.1097/00003072-199606000-00028
   Falk RH, 2005, CIRCULATION, V112, P2047, DOI 10.1161/CIRCULATIONAHA.104.489187
   FALK RH, 1983, AM J CARDIOL, V51, P826, DOI 10.1016/S0002-9149(83)80140-4
   García-Pavía P, 2011, REV ESP CARDIOL, V64, P797, DOI 10.1016/j.recesp.2011.05.003
   García-Pavía P, 2011, REV ESP CARDIOL, V64, P523, DOI [10.1016/j.rec.2010.12.005, 10.1016/j.recesp.2010.10.018]
   Glaudemans AWJM, 2009, EUR J NUCL MED MOL I, V36, P702, DOI 10.1007/s00259-008-1037-1
   Gómez-Bueno M, 2009, REV ESP CARDIOL, V62, P698, DOI 10.1016/S0300-8932(09)71339-9
   Han S, 2007, EUR J HAEMATOL, V79, P494, DOI 10.1111/j.1600-0609.2007.00963.x
   Hawkins PN, 2002, CURR OPIN NEPHROL HY, V11, P649, DOI 10.1097/00041552-200211000-00013
   HAWKINS PN, 1990, NEW ENGL J MED, V323, P508, DOI 10.1056/NEJM199008233230803
   Hazenberg BPC, 2007, J NUCL MED, V48, P865, DOI 10.2967/jnumed.106.039313
   JANSSEN S, 1990, EUR J NUCL MED, V16, P663, DOI 10.1007/BF00998166
   Kulhanek J, 2003, INT J CARDIOVAS IMAG, V19, P225, DOI 10.1023/A:1023608115278
   Lachmann HJ, 2002, NEW ENGL J MED, V346, P1786, DOI 10.1056/NEJMoa013354
   LEE VW, 1983, RADIOLOGY, V148, P239, DOI 10.1148/radiology.148.1.6304810
   Maceira AM, 2008, J CARDIOVASC MAGN R, V10, DOI 10.1186/1532-429X-10-54
   Maceira AM, 2005, CIRCULATION, V111, P186, DOI 10.1161/01.CIR.0000152819.97857.9D
   Merlini G, 2004, J INTERN MED, V255, P159, DOI 10.1046/j.1365-2796.2003.01262.x
   PELLIKKA PA, 1988, ARCH INTERN MED, V148, P662, DOI 10.1001/archinte.148.3.662
   Pennell DJ, 2009, JACC-CARDIOVASC IMAG, V2, P1378, DOI 10.1016/j.jcmg.2009.10.001
   Perugini E, 2005, J AM COLL CARDIOL, V46, P1076, DOI 10.1016/j.jacc.2005.05.073
   Puille M, 2002, EUR J NUCL MED MOL I, V29, P376, DOI 10.1007/s00259-001-0730-0
   Rapezzi C, 2008, J AM COLL CARDIOL, V51, P1509, DOI 10.1016/j.jacc.2007.12.038
   Rapezzi C, 2011, EUR J NUCL MED MOL I, V38, P470, DOI 10.1007/s00259-010-1642-7
   Schaadt BK, 2003, J NUCL MED, V44, P177
   Selvanayagam JB, 2008, J AM COLL CARDIOL, V51, P1510, DOI 10.1016/j.jacc.2008.01.016
   Selvanayagam JB, 2007, J AM COLL CARDIOL, V50, P2101, DOI 10.1016/j.jacc.2007.08.028
   Selvanayagam JB, 2010, JACC-CARDIOVASC IMAG, V3, P165, DOI 10.1016/j.jcmg.2009.10.013
   Shah KB, 2006, ARCH INTERN MED, V166, P1805, DOI 10.1001/archinte.166.17.1805
   VANANTWERP JD, 1975, J NUCL MED, V16, P238
   Wadhwa SS, 1999, CLIN NUCL MED, V24, P156, DOI 10.1097/00003072-199903000-00002
   WORSLEY DF, 1993, J NUCL MED, V34, P1612
NR 34
TC 42
Z9 46
U1 1
U2 4
PU EDICIONES DOYMA S A
PI BARCELONA
PA TRAV DE GRACIA 17-21, 08021 BARCELONA, SPAIN
SN 1885-5857
EI 1579-2242
J9 REV ESP CARDIOL
JI Rev. Esp. Cardiol.
PD MAY
PY 2012
VL 65
IS 5
BP 440
EP 446
DI 10.1016/j.rec.2011.12.016
PG 7
WC Cardiac & Cardiovascular Systems
WE Science Citation Index Expanded (SCI-EXPANDED)
SC Cardiovascular System & Cardiology
GA 940EE
UT WOS:000303872000008
PM 22464102
DA 2024-04-28
ER

PT J
AU Riefolo, M
   Conti, M
   Longhi, S
   Fabbrizio, B
   Leone, O
AF Riefolo, Mattia
   Conti, Matteo
   Longhi, Simone
   Fabbrizio, Benedetta
   Leone, Ornella
TI Amyloidosis: What does pathology offer? The evolving field of tissue
   biopsy
SO FRONTIERS IN CARDIOVASCULAR MEDICINE
LA English
DT Review
DE cardiac amyloidosis (CA); pathology; diagnosis; biopsy; proteomics
ID SALIVARY-GLAND BIOPSY; LIGHT-CHAIN AMYLOIDOSIS; MASS-SPECTROMETRY;
   CARDIAC AMYLOIDOSIS; IMMUNOELECTRON MICROSCOPY; SYSTEMIC AMYLOIDOSIS;
   FIBRIL COMPOSITION; NATURAL-HISTORY; DIAGNOSIS; CLASSIFICATION
AB Since the mid-nineteenth century pathology has followed the convoluted story of amyloidosis, recognized its morphology in tissues and made identification possible using specific staining. Since then, pathology studies have made a significant contribution and advanced knowledge of the disease, so providing valuable information on the pathophysiology of amyloid aggregation and opening the way to clinical studies and non-invasive diagnostic techniques. As amyloidosis is a heterogeneous disease with various organ and tissue deposition patterns, histology evaluation, far from offering a simple yes/no indication of amyloid presence, can provide a wide spectrum of qualitative and quantitative information related to and changing with the etiology of the disease, the comorbidities and the clinical characteristics of patients. With the exception of cardiac transthyretin related amyloidosis cases, which today can be diagnosed using non-biopsy algorithms when stringent clinical criteria are met, tissue biopsy is still an essential tool for a definitive diagnosis in doubtful cases and also to define etiology by typing amyloid fibrils. This review describes the histologic approach to amyloidosis today and the current role of tissue screening biopsy or targeted organ biopsy protocols in the light of present diagnostic algorithms and various clinical situations, with particular focus on endomyocardial and renal biopsies. Special attention is given to techniques for typing amyloid fibril proteins, necessary for the new therapies available today for cardiac transthyretin related amyloidosis and to avoid patients receiving inappropriate chemotherapy in presence of plasma cell dyscrasia unrelated to amyloidosis. As the disease is still burdened with high mortality, the role of tissue biopsy in early diagnosis to assure prompt treatment is also mentioned.
C1 [Riefolo, Mattia; Leone, Ornella] IRCCS Azienda Osped Univ Bologna, Cardiovasc & Cardiac Transplant Pathol Unit, Bologna, Italy.
   [Riefolo, Mattia] Univ Bologna, Dept Expt Diagnost & Specialty Med, Bologna, Italy.
   [Conti, Matteo] IRCCS Azienda Osped Univ Bologna, Pharmacol Unit, Bologna, Italy.
   [Conti, Matteo] AUSL Imola, Publ Hlth Dept, Bologna, Italy.
   [Longhi, Simone] IRCCS Azienda Osped Univ Bologna, Dept Cardiol, Bologna, Italy.
   [Fabbrizio, Benedetta] IRCCS Azienda Osped Univ Bologna, Dept Pathol, Bologna, Italy.
C3 IRCCS Azienda Ospedaliero-Universitaria di Bologna; University of
   Bologna; IRCCS Azienda Ospedaliero-Universitaria di Bologna; Azienda USL
   di Imola; IRCCS Azienda Ospedaliero-Universitaria di Bologna; IRCCS
   Azienda Ospedaliero-Universitaria di Bologna
RP Leone, O (corresponding author), IRCCS Azienda Osped Univ Bologna, Cardiovasc & Cardiac Transplant Pathol Unit, Bologna, Italy.
EM ornella.leone@aosp.bo.it
RI conti, matteo/AAM-8951-2021
CR Abildgaard N, 2020, AMYLOID, V27, P59, DOI 10.1080/13506129.2019.1688289
   Adams D, 2021, J NEUROL, V268, P2109, DOI 10.1007/s00415-019-09688-0
   Arbustini E, 2002, AMYLOID, V9, P108, DOI 10.3109/13506120208995243
   Arbustini E, 1997, AMYLOID, V4, P157, DOI 10.3109/13506129709014380
   Balluff B, 2018, METHODS MOL BIOL, V1730, P345, DOI 10.1007/978-1-4939-7592-1_26
   Bandera F, 2022, JACC-CARDIOVASC IMAG, V15, P17, DOI 10.1016/j.jcmg.2021.06.022
   Banypersad SM, 2012, J AM HEART ASSOC, V1, DOI 10.1161/JAHA.111.000364
   Barreca A, 2021, PLOS ONE, V16, DOI 10.1371/journal.pone.0256306
   Bennhold H., 1922, MUNCHEN MED WOCHEN, V69, P1541
   Benson MD, 2022, AMYLOID, V29, P8, DOI 10.1080/13506129.2021.1994386
   Benson MD, 2020, AMYLOID, V27, P217, DOI 10.1080/13506129.2020.1835263
   BONAR L, 1969, P SOC EXP BIOL MED, V131, P1373
   Bowen Kristina, 2012, Case Rep Nephrol, V2012, P593460, DOI 10.1155/2012/593460
   Chacko L, 2022, EUR J HEART FAIL, V24, P1700, DOI 10.1002/ejhf.2606
   Chakraborty R, 2017, BRIT J HAEMATOL, V179, P170, DOI 10.1111/bjh.14205
   CHASTONAY P, 1986, PATHOL RES PRACT, V181, P657, DOI 10.1016/S0344-0338(86)80040-1
   Claes BSR, 2021, ANAL CHEM, V93, P9826, DOI 10.1021/acs.analchem.1c01377
   Clemmensen TS, 2016, ECHOCARDIOGR-J CARD, V33, P1777, DOI 10.1111/echo.13365
   COHEN AS, 1959, NATURE, V183, P1202, DOI 10.1038/1831202a0
   Conti M, 2018, CLIN MASS SPECTROM, V7, P18, DOI 10.1016/j.clinms.2018.02.001
   Dasari S, 2020, MAYO CLIN PROC, V95, P1852, DOI 10.1016/j.mayocp.2020.06.029
   Dasari S, 2014, J PROTEOME RES, V13, P2352, DOI 10.1021/pr4011475
   de Larrea CF, 2015, BLOOD, V125, P2239, DOI 10.1182/blood-2014-11-609883
   Dember LM, 2006, J AM SOC NEPHROL, V17, P3458, DOI 10.1681/ASN.2006050460
   Devata S, 2011, CYTOJOURNAL, V8, DOI 10.4103/1742-6413.82278
   Divry P, 1927, CR SOC BIOL, V97, P1808
   Do Amaral B, 2009, AMYLOID, V16, P232, DOI 10.3109/13506120903421850
   Dogan A, 2017, ANNU REV PATHOL-MECH, V12, P277, DOI 10.1146/annurev-pathol-052016-100200
   Dorta-Estremera SM, 2013, JOVE-J VIS EXP, DOI 10.3791/50869
   EANES ED, 1968, J HISTOCHEM CYTOCHEM, V16, P673, DOI 10.1177/16.11.673
   ENG JK, 1994, J AM SOC MASS SPECTR, V5, P976, DOI 10.1016/1044-0305(94)80016-2
   Falk RH, 2005, CIRCULATION, V112, P2047, DOI 10.1161/CIRCULATIONAHA.104.489187
   Falk RH, 2010, PROG CARDIOVASC DIS, V52, P347, DOI 10.1016/j.pcad.2009.11.007
   Fenyö D, 2003, ANAL CHEM, V75, P768, DOI 10.1021/ac0258709
   Fine NM, 2014, AM J CARDIOL, V113, P1723, DOI 10.1016/j.amjcard.2014.02.030
   Garcia Y, 2018, HUM PATHOL, V72, P71, DOI 10.1016/j.humpath.2017.11.001
   Garcia-Pavia P, 2021, EUR J HEART FAIL, V23, P512, DOI 10.1002/ejhf.2140
   GERTZ MA, 1988, ARCH INTERN MED, V148, P929, DOI 10.1001/archinte.148.4.929
   Gertz MA, 2018, BLOOD CANCER J, V8, DOI 10.1038/s41408-018-0080-9
   Gilbertson JA, 2015, J CLIN PATHOL, V68, P314, DOI 10.1136/jclinpath-2014-202722
   Gillmore JD, 2016, CIRCULATION, V133, P2404, DOI 10.1161/CIRCULATIONAHA.116.021612
   Goldschmidt L, 2010, P NATL ACAD SCI USA, V107, P3487, DOI 10.1073/pnas.0915166107
   GONZALEZANGULO A, 1978, AM J CLIN PATHOL, V70, P697, DOI 10.1093/ajcp/70.4.697
   Guan J, 2013, BASIC RES CARDIOL, V108, DOI 10.1007/s00395-013-0378-5
   HACHULLA E, 1993, ARTHRITIS RHEUM, V36, P691, DOI 10.1002/art.1780360518
   Halloush RA, 2009, CYTOJOURNAL, V6, DOI 10.4103/1742-6413.58950
   Hoelbeek JJ, 2021, CLIN KIDNEY J, V14, P855, DOI 10.1093/ckj/sfaa019
   Hopfer H, 2011, NEPHROL DIAL TRANSPL, V26, P2877, DOI 10.1093/ndt/gfq831
   Howie AJ, 2019, INT J EXP PATHOL, V100, P208, DOI 10.1111/iep.12330
   Huang YM, 2020, FRONT IMMUNOL, V10, DOI 10.3389/fimmu.2019.02980
   Ihse E, 2008, J PATHOL, V216, P253, DOI 10.1002/path.2411
   Ihse E, 2013, AMYLOID, V20, P142, DOI 10.3109/13506129.2013.797890
   Kebbel A, 2006, AM J SURG PATHOL, V30, P673, DOI 10.1097/00000478-200606000-00002
   Kittleson MM, 2020, CIRCULATION, V142, pE7, DOI 10.1161/CIR.0000000000000792
   KLATSKIN G, 1969, AM J PATHOL, V56, P1
   Koike H, 2020, NEUROL THER, V9, P317, DOI 10.1007/s40120-020-00210-7
   Koike H, 2019, BIOMEDICINES, V7, DOI 10.3390/biomedicines7010011
   Kyle RA, 2001, BRIT J HAEMATOL, V114, P529, DOI 10.1046/j.1365-2141.2001.02999.x
   KYLE RA, 1966, AM J MED SCI, V251, P501, DOI 10.1097/00000441-196605000-00001
   Lachmann HJ, 2007, NEW ENGL J MED, V356, P2361, DOI 10.1056/NEJMoa070265
   Lachmann HJ, 2002, NEW ENGL J MED, V346, P1786, DOI 10.1056/NEJMoa013354
   Larsen BT, 2016, HISTOPATHOLOGY, V68, P648, DOI 10.1111/his.12793
   Larsen CP, 2010, KIDNEY INT, V77, P816, DOI 10.1038/ki.2010.9
   Lassner D, 2011, AMYLOID, V18, P76, DOI 10.3109/13506129.2011.574354027
   Lavatelli F, 2011, AMYLOID, V18, P64, DOI 10.3109/13506129.2011.574354023
   Lavatelli F, 2018, PROTEOMICS, V18, DOI 10.1002/pmic.201700353
   Leone O, 2012, AMYLOID, V19, P99, DOI 10.3109/13506129.2012.684810
   Linke R., 1986, AMYLOIDOSIS, pp. 599, DOI [10.1007/978-1-4613-2199-6_75, DOI 10.1007/978-1-4613-2199-6_75]
   Linke RP, 2006, ACTA HISTOCHEM, V108, P197, DOI 10.1016/j.acthis.2006.03.010
   Linke RP, 2017, AMYLOID, V24, P157, DOI 10.1080/13506129.2017.1292905
   Linke RP, 2012, PROG HISTOCHEM CYTO, V47, P61, DOI 10.1016/j.proghi.2012.03.001
   Mehta P, 2019, ECHOCARDIOGR-J CARD, V36, P285, DOI 10.1111/echo.14245
   Merlini G, 2003, NEW ENGL J MED, V349, P583, DOI 10.1056/NEJMra023144
   Milandri A, 2020, EUR J HEART FAIL, V22, P507, DOI 10.1002/ejhf.1742
   Misra P, 2019, BIOCHEMISTRY-US, V58, P3155, DOI 10.1021/acs.biochem.9b00311
   Mohamed Nasreen, 2014, Surg Pathol Clin, V7, P409, DOI 10.1016/j.path.2014.04.006
   Mollee P, 2014, INTERN MED J, V44, P7, DOI 10.1111/imj.12288
   Mollee P, 2016, CLIN CHEM LAB MED, V54, P921, DOI 10.1515/cclm-2015-0938
   Muchtar E, 2021, J INTERN MED, V289, P268, DOI 10.1111/joim.13169
   Muchtar E, 2017, ANN MED, V49, P545, DOI 10.1080/07853890.2017.1304649
   Nuvolone M, 2017, NEPHROL DIAL TRANSPL, V32, P770, DOI 10.1093/ndt/gfw305
   Owen-Casey MP, 2014, J CLIN PATHOL, V67, P661, DOI 10.1136/jclinpath-2014-202231
   Papathanasiou E, 2020, J ALLER CL IMM-PRACT, V8, P385, DOI 10.1016/j.jaip.2019.05.052
   Perkins DN, 1999, ELECTROPHORESIS, V20, P3551, DOI 10.1002/(SICI)1522-2683(19991201)20:18<3551::AID-ELPS3551>3.0.CO;2-2
   Perugini E, 2005, J AM COLL CARDIOL, V46, P1076, DOI 10.1016/j.jacc.2005.05.073
   Phull P, 2018, AMYLOID, V25, P62, DOI 10.1080/13506129.2018.1436048
   Picken MM, 2020, ACTA HAEMATOL-BASEL, V143, P322, DOI 10.1159/000506696
   Pinney JH, 2013, J AM HEART ASSOC, V2, DOI 10.1161/JAHA.113.000098
   Quarta CC, 2017, EUR HEART J, V38, P1905, DOI 10.1093/eurheartj/ehx047
   Rapezzi C, 2019, JACC-CARDIOVASC IMAG, V12, P1174, DOI 10.1016/j.jcmg.2018.07.007
   Rapezzi C, 2013, EUR HEART J, V34, P520, DOI 10.1093/eurheartj/ehs123
   Rapezzi C, 2009, CIRCULATION, V120, P1203, DOI 10.1161/CIRCULATIONAHA.108.843334
   Rezk T, 2019, J PATHOL CLIN RES, V5, P145, DOI 10.1002/cjp2.126
   ROBERTS WC, 1983, AM J CARDIOL, V52, P137, DOI 10.1016/0002-9149(83)90084-X
   Rockey DC, 2009, HEPATOLOGY, V49, P1017, DOI 10.1002/hep.22742
   Rothbarda JB, 2022, P NATL ACAD SCI USA, V119, DOI 10.1073/pnas.2213903119
   Rubinstein S, 2017, AMYLOID, V24, P205, DOI 10.1080/13506129.2017.1360272
   Sanchorawala V, 2022, AMYLOID, V29, P1, DOI 10.1080/13506129.2021.2002841
   Satoskar AA, 2011, AM J SURG PATHOL, V35, P1685, DOI 10.1097/PAS.0b013e3182263d74
   Schönland SO, 2012, BLOOD, V119, P488, DOI 10.1182/blood-2011-06-358507
   Schurmann J, 2021, PROTEOM CLIN APPL, V15, DOI 10.1002/prca.202000079
   Sethi S, 2016, J AM SOC NEPHROL, V27, P1278, DOI 10.1681/ASN.2015060612
   Seward JB, 2010, J AM COLL CARDIOL, V55, P1769, DOI 10.1016/j.jacc.2009.12.040
   Siegismund CS, 2018, EUR J HEART FAIL, V20, P751, DOI 10.1002/ejhf.1039
   Sinagra G, 2018, EUR J HEART FAIL, V20, P758, DOI 10.1002/ejhf.1062
   Sinnige T, 2022, CHEM SCI, V13, P7080, DOI 10.1039/d2sc01278b
   Sipe JD, 2000, J STRUCT BIOL, V130, P88, DOI 10.1006/jsbi.2000.4221
   Sperry BW, 2018, J AM COLL CARDIOL, V72, P2040, DOI 10.1016/j.jacc.2018.07.092
   Suarez MLG, 2019, KIDNEY INT, V96, P1005, DOI 10.1016/j.kint.2019.05.027
   Sugiura Kenta, 2021, Circ Rep, V3, P338, DOI 10.1253/circrep.CR-21-0046
   Suzuki T, 2016, ANN HEMATOL, V95, P279, DOI 10.1007/s00277-015-2549-y
   Tittelmeier J, 2020, FRONT AGING NEUROSCI, V12, DOI 10.3389/fnagi.2020.581374
   van Gameren II, 2006, ARTHRITIS RHEUM-US, V54, P2015, DOI 10.1002/art.21902
   Vaxman I, 2019, ACTA HAEMATOL-BASEL, V141, P93, DOI 10.1159/000495455
   Virchow R., 1854, Archiv fur Pathologische Anatomie und Physiologie und fur Klinische Medicin, V6, P135, DOI [10.1007/BF01930815, DOI 10.1007/BF01930815]
   von Hutten H, 2009, AM J SURG PATHOL, V33, P1198, DOI 10.1097/PAS.0b013e3181abdfa7
   Vrana JA, 2009, BLOOD, V114, P4957, DOI 10.1182/blood-2009-07-230722
   Winter M, 2017, PROTEOMICS, V17, DOI 10.1002/pmic.201700236
   Winter M, 2015, J HISTOCHEM CYTOCHEM, V63, P772, DOI 10.1369/0022155415595264
   Wisniowski B, 2020, ACTA HAEMATOL-BASEL, V143, P312, DOI 10.1159/000508022
   Yakupova EI, 2019, BIOSCIENCE REP, V39, DOI 10.1042/BSR20181415
NR 121
TC 2
Z9 2
U1 2
U2 5
PU FRONTIERS MEDIA SA
PI LAUSANNE
PA AVENUE DU TRIBUNAL FEDERAL 34, LAUSANNE, CH-1015, SWITZERLAND
SN 2297-055X
J9 FRONT CARDIOVASC MED
JI Front. Cardiovasc. Med.
PD DEC 5
PY 2022
VL 9
AR 1081098
DI 10.3389/fcvm.2022.1081098
PG 19
WC Cardiac & Cardiovascular Systems
WE Science Citation Index Expanded (SCI-EXPANDED)
SC Cardiovascular System & Cardiology
GA 7A8XI
UT WOS:000898731400001
PM 36545023
OA Green Published, gold
DA 2024-04-28
ER

PT J
AU Grogan, M
   Lopez-Jimenez, F
   Cohen-Shelly, M
   Dispenzieri, A
   Attia, ZI
   Abou Ezzedine, OF
   Lin, G
   Kapa, S
   Borgeson, DD
   Friedman, PA
   Murphree, DH
AF Grogan, Martha
   Lopez-Jimenez, Francisco
   Cohen-Shelly, Michal
   Dispenzieri, Angela
   Attia, Zachi, I
   Abou Ezzedine, Omar F.
   Lin, Grace
   Kapa, Suraj
   Borgeson, Daniel D.
   Friedman, Paul A.
   Murphree, Dennis H., Jr.
TI Artificial Intelligence-Enhanced Electrocardiogram for the Early
   Detection of Cardiac
SO MAYO CLINIC PROCEEDINGS
LA English
DT Article
ID LIGHT-CHAIN AMYLOIDOSIS; DIAGNOSIS
AB Objective: To develop an artificial intelligence (AI)-based tool to detect cardiac amyloidosis (CA) from a standard 12-lead electrocardiogram (ECG). Methods: We collected 12-lead ECG data from 2541 patients with light chain or transthyretin CA seen at Mayo Clinic between 2000 and 2019. Cases were nearest neighbor matched for age and sex, with 2454 controls. A subset of 2997 (60%) cases and controls were used to train a deep neural network to predict the presence of CA with an internal validation set (n=999; 20%) and a randomly selected holdout testing set (n=999; 20%). We performed experiments using single-lead and 6-lead ECG subsets. Results: The area under the receiver operating characteristic curve (AUC) was 0.91 (CI, 0.90 to 0.93), with a positive predictive value for detecting either type of CA of 0.86. By use of a cutoff probability of 0.485 determined by the Youden index, 426 (84%) of the holdout patients with CA were detected by the model. Of the patients with CA and prediagnosis electrocardiographic studies, the AI model successfully predicted the presence of CA more than 6 months before the clinical diagnosis in 59%. The best single-lead model was V5 with an AUC of 0.86 and a precision of 0.78, with other single leads performing similarly. The 6-lead (bipolar leads) model had an AUC of 0.90 and a precision of 0.85. Conclusion: An AI-driven ECG model effectively detects CA and may promote early diagnosis of this life-threatening disease. (c) 2021 Mayo Foundation for Medical Education and Research center dot Mayo Clin Proc. 2021;96(11):2768-2778
C1 [Grogan, Martha; Lopez-Jimenez, Francisco; Cohen-Shelly, Michal; Attia, Zachi, I; Abou Ezzedine, Omar F.; Lin, Grace; Kapa, Suraj; Borgeson, Daniel D.; Friedman, Paul A.] Mayo Clin, Dept Cardiovasc Dis, 200 First St SW, Rochester, MN 55905 USA.
   [Dispenzieri, Angela] Mayo Clin, Div Hematol, Dept Med, Rochester, MN 55905 USA.
   [Dispenzieri, Angela] Mayo Clin, Dept Lab Med & Pathol, Rochester, MN 55905 USA.
   [Murphree, Dennis H., Jr.] Mayo Clin, Artificial Intelligence & Informat, Rochester, MN 55905 USA.
C3 Mayo Clinic; Mayo Clinic; Mayo Clinic; Mayo Clinic
RP Grogan, M (corresponding author), Mayo Clin, Dept Cardiovasc Dis, 200 First St SW, Rochester, MN 55905 USA.
EM grogan.martha@mayo.edu
OI Lopez-Jimenez, Francisco/0000-0001-5788-9734; Kapa,
   Suraj/0000-0003-2283-4340; Grogan, Martha/0000-0002-2541-4440
FU Mayo Clinic Department of Cardiovascular Medicine and Mayo
   Cardio-vascular Research Center
FX Grant Support: This work was funded by Mayo Clinic Department of
   Cardiovascular Medicine and Mayo Cardio-vascular Research Center with no
   industry support.
CR Alexander KM, 2019, CARDIOL CLIN, V37, P487, DOI 10.1016/j.ccl.2019.07.013
   Attia ZI, 2019, CIRC-ARRHYTHMIA ELEC, V12, DOI 10.1161/CIRCEP.119.007284
   Buxbaum JN, 2017, GENET MED, V19, P733, DOI 10.1038/gim.2016.200
   Castaño A, 2017, EUR HEART J, V38, P2879, DOI 10.1093/eurheartj/ehx350
   Dorbala S, 2019, J CARD FAIL, V25, P854, DOI [10.1016/j.cardfail.2019.08.002, 10.1016/j.cardfail.2019.08.001]
   Falk RH, 2016, J AM COLL CARDIOL, V68, P1324, DOI 10.1016/j.jacc.2016.06.053
   Fealey ME, 2009, J CARDIOL, V54, P162, DOI 10.1016/j.jjcc.2008.11.002
   Gertz MA, 2015, NAT REV CARDIOL, V12, P91, DOI 10.1038/nrcardio.2014.165
   Gillmore JD, 2016, CIRCULATION, V133, P2404, DOI 10.1161/CIRCULATIONAHA.116.021612
   González-López E, 2015, EUR HEART J, V36, P2585, DOI 10.1093/eurheartj/ehv338
   Goodfellow I, 2016, ADAPT COMPUT MACH LE, P1
   Gurwitz JH, 2020, JAMA CARDIOL, V5, P247, DOI 10.1001/jamacardio.2019.5233
   Ko WY, 2020, J AM COLL CARDIOL, V75, P722, DOI 10.1016/j.jacc.2019.12.030
   Lousada I, 2015, ADV THER, V32, P920, DOI 10.1007/s12325-015-0250-0
   Maleszewski JJ, 2015, CARDIOVASC PATHOL, V24, P343, DOI 10.1016/j.carpath.2015.07.008
   Maurer MS, 2018, NEW ENGL J MED, V379, P1007, DOI 10.1056/NEJMoa1805689
   Muchtar E, 2017, BLOOD, V129, P2111, DOI 10.1182/blood-2016-11-751628
   Murtagh B, 2005, AM J CARDIOL, V95, P535, DOI 10.1016/j.amjcard.2004.10.028
   ogan M, 2017, J AM COLL CARDIOL, V69, P2882
   R Core Team, 2020, R LANG ENV STAT COMP
   Rapezzi C, 2009, CIRCULATION, V120, P1203, DOI 10.1161/CIRCULATIONAHA.108.843334
   Ruberg FL, 2019, J AM COLL CARDIOL, V73, P2872, DOI 10.1016/j.jacc.2019.04.003
   Sperry BW, 2016, J AM COLL CARDIOL, V67, P2941, DOI 10.1016/j.jacc.2016.03.593
   Suresh R, 2014, J AM SOC ECHOCARDIOG, V27, P440, DOI 10.1016/j.echo.2013.12.010
   Tison GH, 2019, CIRC-CARDIOVASC QUAL, V12, DOI 10.1161/CIRCOUTCOMES.118.005289
   Vrana JA, 2009, BLOOD, V114, P4957, DOI 10.1182/blood-2009-07-230722
   YOUDEN WJ, 1950, BIOMETRICS, V6, P172, DOI 10.1002/1097-0142(1950)3:1<32::AID-CNCR2820030106>3.0.CO;2-3
NR 27
TC 31
Z9 31
U1 1
U2 7
PU ELSEVIER SCIENCE INC
PI NEW YORK
PA STE 800, 230 PARK AVE, NEW YORK, NY 10169 USA
SN 0025-6196
EI 1942-5546
J9 MAYO CLIN PROC
JI Mayo Clin. Proc.
PD NOV
PY 2021
VL 96
IS 11
BP 2768
EP 2778
DI 10.1016/j.mayocp.2021.04.023
EA NOV 2021
PG 11
WC Medicine, General & Internal
WE Science Citation Index Expanded (SCI-EXPANDED)
SC General & Internal Medicine
GA WS1XY
UT WOS:000714983600009
PM 34218880
DA 2024-04-28
ER

PT J
AU Abadie, B
   Ali, AH
   Martyn, T
   Higgins, A
   Krishnaswamy, A
   Reed, G
   Puri, R
   Yun, JM
   Cremer, P
   Hanna, M
   Tang, WHW
   Kapadia, S
   Jaber, W
AF Abadie, Bryan
   Ali, Adel Hajj
   Martyn, Trejeeve
   Higgins, Andrew
   Krishnaswamy, Amar
   Reed, Grant
   Puri, Rishi
   Yun, James
   Cremer, Paul
   Hanna, Mazen
   Tang, W. H. Wilson
   Kapadia, Samir
   Jaber, Wael
TI Prevalence of ATTR-CA and high-risk features to guide testing in
   patients referred for TAVR
SO EUROPEAN JOURNAL OF NUCLEAR MEDICINE AND MOLECULAR IMAGING
LA English
DT Article
DE Aortic stenosis; Cardiac scintigraphy; Cardiac amyloidosis;
   Transcatheter aortic valve replacement
ID AORTIC-VALVE-REPLACEMENT; CARDIAC AMYLOIDOSIS; TRANSCATHETER;
   ECHOCARDIOGRAPHY; RECOMMENDATIONS; SCINTIGRAPHY; DIAGNOSIS
AB Purpose Transthyretin cardiac amyloidosis (ATTR-CA) is thought to be prevalent in patients with severe aortic stenosis (AS) who are referred for transcatheter aortic valve replacement (TAVR). However, prior studies were published when TAVR was only offered to elderly, inoperable, and high-risk patients. The aim of this study was to reevaluate the prevalence of ATTR-CA in a contemporary TAVR population and identify high-risk features to guide referral for technetium-99 pyrophosphate scan (99mTc-PyP scan) screening.Methods Patients seen in a multidisciplinary TAVR clinic for severe AS 70 years and older were referred for a 99mTc-PyP scan to evaluate for ATTR-CA. The primary outcome was the percent with a positive scan. The discriminatory ability of high-risk features was assessed to develop a more judicious screening system.Results Over the study period, 380 patients underwent screening, and 20 patients (5.3%) had a positive scan, with 17 patients having confirmed ATTR-CA, 1 patient deferring confirmatory testing (combined 4.7%), 1 having light chain amyloidosis, and 1 negative on biopsy. Compared to other patient and echocardiographic measures, elevated NT-pro BNP (> 1000 ng/L) was the best discriminator on who should be referred for 99mTc-PyP scan screening, with a sensitivity of 90% and a negative predictive value of 99%.Conclusion The prevalence of ATTR-CA may be lower in a contemporary TAVR population due to its expanded indication for low-risk patients. NT-pro BNP is a simple test that can improve screening yield and more judiciously guide screening for ATTR-CA in this at-risk population.
C1 [Abadie, Bryan; Ali, Adel Hajj; Martyn, Trejeeve; Higgins, Andrew; Krishnaswamy, Amar; Reed, Grant; Puri, Rishi; Yun, James; Cremer, Paul; Hanna, Mazen; Tang, W. H. Wilson; Kapadia, Samir] Cleveland Clin Fdn, Heart Vasc & Thorac Inst, Cleveland, OH USA.
   [Jaber, Wael] Cleveland Clin, Heart Vasc & Thorac Inst, Dept Cardiovasc Med, Sect Cardiovasc Imaging, 9500 Euclid Ave,J1-5 Main Campus, Cleveland, OH 44195 USA.
C3 Cleveland Clinic Foundation; Cleveland Clinic Foundation
RP Jaber, W (corresponding author), Cleveland Clin, Heart Vasc & Thorac Inst, Dept Cardiovasc Med, Sect Cardiovasc Imaging, 9500 Euclid Ave,J1-5 Main Campus, Cleveland, OH 44195 USA.
EM jaberw@ccf.org
RI Tang, Wai Hong Wilson/I-1238-2013; Ali, Irfan/JVO-2044-2024
OI Ali, Irfan/0009-0009-2492-4789
FU Hanna's Term Chair for Amyloid Heart Disease
FX The Cleveland Clinic Amyloidosis Registry is supported by Dr. Hanna's
   Term Chair for Amyloid Heart Disease.
CR Akodad M, 2019, J AM HEART ASSOC, V8, DOI 10.1161/JAHA.118.011111
   Bokhari S, 2013, CIRC-CARDIOVASC IMAG, V6, P195, DOI 10.1161/CIRCIMAGING.112.000132
   Braghiroli J, 2020, CARDIOVASC DIAGN THE, V10, P59, DOI 10.21037/cdt.2019.09.12
   Castaño A, 2017, EUR HEART J, V38, P2879, DOI 10.1093/eurheartj/ehx350
   Cavalcante JL, 2017, J CARDIOVASC MAGN R, V19, DOI 10.1186/s12968-017-0415-x
   Dorbala S, 2019, J NUCL CARDIOL, V26, P2065, DOI 10.1007/s12350-019-01760-6
   Dorbala S, 2021, CIRC-CARDIOVASC IMAG, V14, DOI 10.1161/HCI.0000000000000029
   Garcia-Pavia P, 2021, EUR J HEART FAIL, V23, P512, DOI 10.1002/ejhf.2140
   Gillmore JD, 2016, CIRCULATION, V133, P2404, DOI 10.1161/CIRCULATIONAHA.116.021612
   Grodin JL, 2019, CIRCULATION, V140, P27, DOI 10.1161/CIRCULATIONAHA.119.041015
   Hadziselimovic E, 2023, ECLINICALMEDICINE, V58, DOI 10.1016/j.eclinm.2023.101875
   Hanna M, 2020, J AM COLL CARDIOL, V75, P2851, DOI 10.1016/j.jacc.2020.04.022
   Jaiswal V, 2022, EUR HEART J-CARD IMG, V23, P1290, DOI 10.1093/ehjci/jeac146
   Lang RM, 2015, EUR HEART J-CARD IMG, V16, P233, DOI 10.1093/ehjci/jev014
   Leon MB, 2016, NEW ENGL J MED, V374, P1609, DOI 10.1056/NEJMoa1514616
   Liu D, 2013, CIRC-CARDIOVASC IMAG, V6, P1066, DOI 10.1161/CIRCIMAGING.113.000683
   Mack MJ, 2019, NEW ENGL J MED, V380, P1695, DOI 10.1056/NEJMoa1814052
   Martyn T, 2022, JACC-HEART FAIL, V10, P689, DOI 10.1016/j.jchf.2022.06.006
   Maurer MS, 2018, NEW ENGL J MED, V379, P1007, DOI 10.1056/NEJMoa1805689
   Nitsche C, 2021, J AM COLL CARDIOL, V77, P128, DOI 10.1016/j.jacc.2020.11.006
   Nitsche C, 2020, EUR J HEART FAIL, V22, P1852, DOI 10.1002/ejhf.1756
   Otto CM, 2021, CIRCULATION, V143, pe72, DOI [10.1016/j.jacc.2020.11.018, 10.1161/CIR.0000000000000923, 10.1016/j.jtcvs.2021.04.002]
   Phelan D, 2012, HEART, V98, P1442, DOI 10.1136/heartjnl-2012-302353
   Popma JJ, 2019, NEW ENGL J MED, V380, P1706, DOI 10.1056/NEJMoa1816885
   Ruberg FL, 2019, J AM COLL CARDIOL, V73, P2872, DOI 10.1016/j.jacc.2019.04.003
   Scully PR, 2018, J AM COLL CARDIOL, V71, P463, DOI 10.1016/j.jacc.2017.11.037
   Shah KB, 2016, CIRC-HEART FAIL, V9, DOI 10.1161/CIRCHEARTFAILURE.115.002558
   Smith CR, 2011, NEW ENGL J MED, V364, P2187, DOI 10.1056/NEJMoa1103510
   Treibel TA, 2016, CIRC-CARDIOVASC IMAG, V9, DOI 10.1161/CIRCIMAGING.116.005066
   van der Bijl P, 2022, EUR HEART J-CARD IMG, V23, P1302, DOI 10.1093/ehjci/jeac086
   Vergaro G, 2023, EUR J HEART FAIL, V25, P335, DOI 10.1002/ejhf.2769
NR 31
TC 0
Z9 0
U1 0
U2 0
PU SPRINGER
PI NEW YORK
PA ONE NEW YORK PLAZA, SUITE 4600, NEW YORK, NY, UNITED STATES
SN 1619-7070
EI 1619-7089
J9 EUR J NUCL MED MOL I
JI Eur. J. Nucl. Med. Mol. Imaging
PD NOV
PY 2023
VL 50
IS 13
BP 3910
EP 3916
DI 10.1007/s00259-023-06374-2
EA AUG 2023
PG 7
WC Radiology, Nuclear Medicine & Medical Imaging
WE Science Citation Index Expanded (SCI-EXPANDED)
SC Radiology, Nuclear Medicine & Medical Imaging
GA W5NP9
UT WOS:001052797100004
PM 37606857
DA 2024-04-28
ER

PT J
AU Pianko, MJ
   Tiutan, T
   Derkach, A
   Flynn, J
   Salvatore, SP
   Jaffer-Sathick, I
   Rossi, AC
   Lahoud, O
   Hultcrantz, M
   Shah, UA
   Maclachlan, K
   Chung, DJ
   Shah, GL
   Landau, HJ
   Korde, N
   Mailankody, S
   Lesokhin, AM
   Tan, CRY
   Scordo, M
   Jaimes, EA
   Giralt, SA
   Usmani, S
   Hassoun, H
AF Pianko, Matthew J. J.
   Tiutan, Timothy
   Derkach, Andriy
   Flynn, Jessica
   Salvatore, Steven P. P.
   Jaffer-Sathick, Insara
   Rossi, Adriana C. C.
   Lahoud, Oscar
   Hultcrantz, Malin
   Shah, Urvi A. A.
   Maclachlan, Kylee
   Chung, David J. J.
   Shah, Gunjan L. L.
   Landau, Heather J. J.
   Korde, Neha
   Mailankody, Sham
   Lesokhin, Alexander M. M.
   Tan, Carlyn
   Scordo, Michael
   Jaimes, Edgar A. A.
   Giralt, Sergio A. A.
   Usmani, Saad
   Hassoun, Hani
TI Assessment of renal outcome following therapy in monoclonal
   immunoglobulin deposition disease: Emphasizing the need for a consensus
   approach
SO AMERICAN JOURNAL OF HEMATOLOGY
LA English
DT Article
ID STEM-CELL TRANSPLANTATION; HIGH-DOSE MELPHALAN; LIGHT-CHAIN AMYLOIDOSIS;
   MYELOMA; GAMMOPATHY; AL; CHEMOTHERAPY; BORTEZOMIB; DIAGNOSIS; CRITERIA
AB Monoclonal immunoglobulin deposition disease (MIDD), often associated with plasma cell dyscrasias, predominantly affects the kidneys. In this disease, hematologic response (HR) to treatment can be reliably assessed by International Myeloma Working Group (IMWG) consensus criteria, while uniform criteria for assessing renal response are lacking. We report a retrospective analysis of renal outcomes among 34 patients with MIDD. With most patients treated with bortezomib and autologous stem cell transplantation, 26 of 28 (94%) achieved very good partial HR or better. We demonstrate that both IMWG (based on estimated glomerular filtration rate, eGFR) and amyloid (based on proteinuria) criteria are needed to capture renal response: among 28 evaluable patients, 6 (21%) had isolated proteinuria, while 13 (46%) had isolated decreased eGFR. Using both criteria, which were concordant in patients with both decreased eGFR and proteinuria, 22 of 28 patients (79%) achieved a renal response, including 2 of 7 discontinuing dialyses. All 6 patients (100%) with isolated proteinuria and 7 of 13 (54%) with isolated decreased eGFR achieved renal response, suggesting that isolated proteinuria is an early manifestation of MIDD associated with reversible renal damage. Baseline eGFR predicted renal response (p = .02 by quartile) and survival (p = .02), while HR (CR vs. non-CR) did not, probably because of high HR rate. With a median follow-up of 110 months, the median overall survival was 136 months (95% CI: 79-NR) and median renal survival had not been reached. Prospective studies using uniform renal response criteria are needed to optimize the management of MIDD.
C1 [Pianko, Matthew J. J.] Univ Michigan Hlth, Michigan Med, Ann Arbor, MI USA.
   [Tiutan, Timothy; Salvatore, Steven P. P.; Rossi, Adriana C. C.] New York Presbyterian Weill Cornell Med Ctr, New York, NY USA.
   [Tiutan, Timothy; Derkach, Andriy; Flynn, Jessica; Jaffer-Sathick, Insara; Lahoud, Oscar; Hultcrantz, Malin; Shah, Urvi A. A.; Maclachlan, Kylee; Chung, David J. J.; Shah, Gunjan L. L.; Landau, Heather J. J.; Korde, Neha; Mailankody, Sham; Lesokhin, Alexander M. M.; Tan, Carlyn; Scordo, Michael; Jaimes, Edgar A. A.; Giralt, Sergio A. A.; Usmani, Saad; Hassoun, Hani] Mem Sloan Kettering Canc Ctr, Weill Cornell Med Sch, New York, NY 10065 USA.
   [Hassoun, Hani] Mem Sloan Kettering Canc Ctr, Myeloma Serv, Dept Med, 1275 York Ave, New York, NY 10065 USA.
C3 Cornell University; Weill Cornell Medicine; Memorial Sloan Kettering
   Cancer Center; Cornell University; Weill Cornell Medicine; Memorial
   Sloan Kettering Cancer Center
RP Hassoun, H (corresponding author), Mem Sloan Kettering Canc Ctr, Myeloma Serv, Dept Med, 1275 York Ave, New York, NY 10065 USA.
EM hassounh@mskcc.org
RI Usmani, Saad Z/HCI-4676-2022; Pianko, Matthew James/GRR-7520-2022;
   Maclachlan, Kylee/IUQ-2785-2023; Lesokhin, Alexander/HTO-5079-2023
OI Usmani, Saad Z/0000-0002-5484-8731; Pianko, Matthew
   James/0000-0001-9295-9750; Maclachlan, Kylee/0000-0001-7873-4854;
   Lahoud, Oscar/0000-0002-3291-286X; Lesokhin,
   Alexander/0000-0001-9321-702X; Derkach, Andriy/0000-0003-2178-8493
FU National Cancer Institute [P30 CA008748]
FX National Cancer Institute, Grant/Award Number: P30 CA008748
CR Amaador K, 2019, NETH J MED, V77, P243
   Batalini F, 2018, BIOL BLOOD MARROW TR, V24, P127, DOI 10.1016/j.bbmt.2017.08.031
   Brioli A, 2012, BONE MARROW TRANSPL, V47, P1248, DOI 10.1038/bmt.2011.252
   Dimopoulos MA, 2016, J CLIN ONCOL, V34, P1544, DOI 10.1200/JCO.2015.65.0044
   Gertz MA, 2005, AM J HEMATOL, V79, P319, DOI 10.1002/ajh.20381
   Hassoun H, 2008, BONE MARROW TRANSPL, V42, P405, DOI 10.1038/bmt.2008.179
   Jain A, 2020, CL LYMPH MYELOM LEUK, V20, pE769, DOI 10.1016/j.clml.2020.05.025
   Jimenez-Zepeda VH, 2012, AM J HEMATOL, V87, P822, DOI 10.1002/ajh.23235
   Joly F, 2019, BLOOD, V133, P576, DOI 10.1182/blood-2018-09-872028
   Kastritis E, 2021, BRIT J HAEMATOL, V193, P113, DOI 10.1111/bjh.17052
   Kastritis E, 2017, AM J HEMATOL, V92, P632, DOI 10.1002/ajh.24738
   Kastritis E, 2009, HAEMATOL-HEMATOL J, V94, P300, DOI 10.3324/haematol.13548
   Kourelis TV, 2016, AM J HEMATOL, V91, P1123, DOI 10.1002/ajh.24528
   Kumar S, 2016, LANCET ONCOL, V17, pE328, DOI 10.1016/S1470-2045(16)30206-6
   Kumar SK, 2020, J NATL COMPR CANC NE, V18, P1685, DOI 10.6004/jnccn.2020.0057
   Leung N, 2021, NEW ENGL J MED, V384, P1931, DOI 10.1056/NEJMra1810907
   Leung N, 2019, NAT REV NEPHROL, V15, P45, DOI 10.1038/s41581-018-0077-4
   Li XM, 2016, ANN HEMATOL, V95, P901, DOI 10.1007/s00277-016-2659-1
   Lin J, 2001, J AM SOC NEPHROL, V12, P1482, DOI 10.1681/ASN.V1271482
   Lorenz EC, 2008, NEPHROL DIAL TRANSPL, V23, P2052, DOI 10.1093/ndt/gfm918
   Mohan M, 2017, AM J HEMATOL, V92, P739, DOI 10.1002/ajh.24756
   Nasr SH, 2012, CLIN J AM SOC NEPHRO, V7, P231, DOI 10.2215/CJN.08640811
   Palladini G, 2014, BLOOD, V124, P2325, DOI 10.1182/blood-2014-04-570010
   Rajkumar SV, 2014, LANCET ONCOL, V15, pE538, DOI 10.1016/S1470-2045(14)70442-5
   Royer B, 2004, KIDNEY INT, V65, P642, DOI 10.1111/j.1523-1755.2004.00427.x
   Sayed RH, 2015, BLOOD, V126, P2805, DOI 10.1182/blood-2015-07-658872
   Sethi S, 2016, CURR OPIN NEPHROL HY, V25, P127, DOI 10.1097/MNH.0000000000000201
   Stratta P, 2011, CRIT REV ONCOL HEMAT, V79, P31, DOI 10.1016/j.critrevonc.2010.05.001
   Tovar N, 2012, EUR J HAEMATOL, V89, P340, DOI 10.1111/j.1600-0609.2012.01821.x
   Weichman K, 2006, BONE MARROW TRANSPL, V38, P339, DOI 10.1038/sj.bmt.1705447
   Ziogas DC, 2017, LEUKEMIA LYMPHOMA, V58, P1832, DOI 10.1080/10428194.2016.1267349
NR 31
TC 0
Z9 1
U1 0
U2 2
PU WILEY
PI HOBOKEN
PA 111 RIVER ST, HOBOKEN 07030-5774, NJ USA
SN 0361-8609
EI 1096-8652
J9 AM J HEMATOL
JI Am. J. Hematol.
PD MAR
PY 2023
VL 98
IS 3
BP 421
EP 431
DI 10.1002/ajh.26801
EA JAN 2023
PG 11
WC Hematology
WE Science Citation Index Expanded (SCI-EXPANDED)
SC Hematology
GA C0BX9
UT WOS:000906391300001
PM 36588413
DA 2024-04-28
ER

PT J
AU Barge-Caballero, G
   Vázquez-García, R
   Barge-Caballero, E
   Couto-Mallón, D
   Paniagua-Martín, MJ
   Barriales-Villa, R
   Piñón-Esteban, P
   Bouzas-Mosquera, A
   Pombo-Otero, J
   Debén-Ariznavarreta, G
   Vázquez-Rodríguez, JM
   Crespo-Leiro, MG
AF Barge-Caballero, Gonzalo
   Vazquez-Garcia, Raquel
   Barge-Caballero, Eduardo
   Couto-Mallon, David
   Paniagua-Martin, Maria J.
   Barriales-Villa, Roberto
   Pinon-Esteban, Pablo
   Bouzas-Mosquera, Alberto
   Pombo-Otero, Jorge
   Deben-Ariznavarreta, Guillermo
   Vazquez-Rodriguez, Jose M.
   Crespo-Leiro, Maria G.
TI Light chain and transthyretin cardiac amyloidosis: Clinical
   characteristics, natural history and prognostic factors
SO MEDICINA CLINICA
LA English
DT Article
DE Cardiac amyloidosis; Transthyretin; Light chain; Heart failure
ID PRIMARY SYSTEMIC AMYLOIDOSIS; HEART-FAILURE; EUROPEAN-SOCIETY;
   CARDIOMYOPATHY; DIAGNOSIS; ESC
AB Introduction and objectives: Light-chain amyloidosis (AL-CA) and transthyretin amyloidosis (ATTR-CA) are the most common types of cardiac amyloidosis (CA). We sought to study the clinical characteristics and prognosis of both diseases.
   Methods: We conducted a single-centre, retrospective review of all patients diagnosed with CA between 1998 and 2018. Clinical characteristics, complementary tests, survival and other adverse clinical events were studied.
   Results: We identified 105 patients with CA, 65 ATTR-CA and 40 AL-CA. Mean age was 74.4 years; 24.8% were women. In both groups, heart failure was the most frequent clinical presentation (55.2%). The most prevalent electrocardiographic findings were the pseudoinfarct pattern (68.5%) and a Sokolow-Lyon index < 1.5 mV (67.7%), with no differences between the two subtypes of CA. One-year, 3-year, and 5-year survival was 43.3%, 40.4% and 35.4%, respectively, in AC-AL patients, and 85.1%, 57.3% and 31.4% in AC-ATTR patients (p = 0.004). AL-CA subtype (HR 3.41; 95% CI 1.45-8.06; p = 0.005), previous admission for heart failure (HR 4.25; 95% CI 1.63-11.09; p = 0.003) and a NYHA class III-IV (HR 2.76; 95% CI; 1.09-7.03; p = 0.033) were independent predictors of mortality, while beta-blocker therapy was associated with longer survival (HR 0.23; 95% CI 0.09-0.59; p = 0.002).
   Conclusions: Differences exist between the clinical presentation of AL-CA and ATTR-CA patients. Both diseases, particularly AL-CA, are associated with poor life prognosis. (c) 2020 Elsevier Espana, S.L.U. All rights reserved.
C1 [Barge-Caballero, Gonzalo; Vazquez-Garcia, Raquel; Barge-Caballero, Eduardo; Couto-Mallon, David; Paniagua-Martin, Maria J.; Crespo-Leiro, Maria G.] Complexo Hosp Univ A Coruna, Serv Cardiol, Unidad Insuficiencia Cardiaca Avanzada & Trasplan, La Coruna, Spain.
   [Barge-Caballero, Gonzalo; Barge-Caballero, Eduardo; Couto-Mallon, David; Paniagua-Martin, Maria J.; Barriales-Villa, Roberto; Bouzas-Mosquera, Alberto; Vazquez-Rodriguez, Jose M.; Crespo-Leiro, Maria G.] Inst Invest Biomed A Coruna INIBIC, La Coruna, Spain.
   [Barge-Caballero, Gonzalo; Barge-Caballero, Eduardo; Couto-Mallon, David; Paniagua-Martin, Maria J.; Barriales-Villa, Roberto; Bouzas-Mosquera, Alberto; Vazquez-Rodriguez, Jose M.; Crespo-Leiro, Maria G.] Inst Salud Carlos III, Ctr Invest Biomed Red CIBERCV, Madrid, Spain.
   [Barriales-Villa, Roberto] Complexo Hosp Univ A Coruna, Serv Cardiol, Unidad Cardiopatias Familiares, La Coruna, Spain.
   [Pinon-Esteban, Pablo; Vazquez-Rodriguez, Jose M.] Complexo Hosp Univ A Coruna, Serv Cardiol, Unidad Hemodinam, La Coruna, Spain.
   [Bouzas-Mosquera, Alberto] Complexo Hosp Univ A Coruna, Serv Cardiol, Unidad Imagen & Func Cardiaca, La Coruna, Spain.
   [Pombo-Otero, Jorge] Complexo Hosp Univ A Coruna, Serv Anat Patol, La Coruna, Spain.
   [Deben-Ariznavarreta, Guillermo] Complexo Hosp Univ A Coruna, Serv Hematol, La Coruna, Spain.
C3 Universidade da Coruna; Complejo Hospitalario Universitario A Coruna;
   Universidade da Coruna; Instituto de Investigacion Biomedica de A Coruna
   (INIBIC); Instituto de Salud Carlos III; CIBER - Centro de Investigacion
   Biomedica en Red; CIBERCV; Universidade da Coruna; Complejo Hospitalario
   Universitario A Coruna; Complejo Hospitalario Universitario A Coruna;
   Universidade da Coruna; Complejo Hospitalario Universitario A Coruna;
   Universidade da Coruna; Universidade da Coruna; Complejo Hospitalario
   Universitario A Coruna; Universidade da Coruna; Complejo Hospitalario
   Universitario A Coruna
RP Barge-Caballero, G (corresponding author), Complexo Hosp Univ A Coruna, Serv Cardiol, Unidad Insuficiencia Cardiaca Avanzada & Trasplan, La Coruna, Spain.; Barge-Caballero, G (corresponding author), Inst Invest Biomed A Coruna INIBIC, La Coruna, Spain.; Barge-Caballero, G (corresponding author), Inst Salud Carlos III, Ctr Invest Biomed Red CIBERCV, Madrid, Spain.
EM gonzalo.barge.caballero@sergas.es
RI Bouzas-Mosquera, Alberto/S-3919-2018; Rodriguez, Jose Manuel
   Vazquez/AAA-2434-2020; Couto Mallon, David/GLV-4386-2022; Vazquez
   Rodriguez, Jose Manuel/K-1190-2014
OI Bouzas-Mosquera, Alberto/0000-0002-2741-732X; Barriales-Villa,
   Roberto/0000-0002-6721-3487; Vazquez Rodriguez, Jose
   Manuel/0000-0003-0888-6937; Crespo-Leiro, Maria
   Generosa/0000-0002-3085-167X
CR Barge-Caballero G, 2017, Cardiocore, V52, P27
   Barge-Caballero G, 2019, EUR HEART J, V40, P1307, DOI 10.1093/eurheartj/ehz128
   Crespo-Leiro MG, 2016, EUR J HEART FAIL, V18, P613, DOI 10.1002/ejhf.566
   Cyrille NB, 2014, AM J CARDIOL, V114, P1089, DOI 10.1016/j.amjcard.2014.07.026
   Czobor P, 2019, AM HEART J, V216, P42, DOI 10.1016/j.ahj.2019.06.008
   Elliott PM, 2014, EUR HEART J, V35, P2733, DOI 10.1093/eurheartj/ehu284
   Feng DL, 2009, CIRCULATION, V119, P2490, DOI 10.1161/CIRCULATIONAHA.108.785014
   Geller HI, 2017, JAMA-J AM MED ASSOC, V318, P962, DOI 10.1001/jama.2017.9236
   Gillmore JD, 2016, CIRCULATION, V133, P2404, DOI 10.1161/CIRCULATIONAHA.116.021612
   González-López E, 2017, EUR HEART J, V38, P1895, DOI 10.1093/eurheartj/ehx043
   González-López E, 2015, EUR HEART J, V36, P2585, DOI 10.1093/eurheartj/ehv338
   KYLE RA, 1989, AM J CLIN PATHOL, V91, P393, DOI 10.1093/ajcp/91.4.393
   KYLE RA, 1992, BLOOD, V79, P1817
   Lane T, 2019, CIRCULATION, V140, P16, DOI 10.1161/CIRCULATIONAHA.118.038169
   Martinez-Naharro A, 2017, J AM COLL CARDIOL, V70, P466, DOI 10.1016/j.jacc.2017.05.053
   Muchtar E, 2019, BRIT J HAEMATOL, V187, P588, DOI 10.1111/bjh.16096
   Murtagh B, 2005, AM J CARDIOL, V95, P535, DOI 10.1016/j.amjcard.2004.10.028
   Ng B, 2005, ARCH INTERN MED, V165, P1425, DOI 10.1001/archinte.165.12.1425
   Pinney JH, 2013, J AM HEART ASSOC, V2, DOI 10.1161/JAHA.113.000098
   Rapezzi C, 2009, CIRCULATION, V120, P1203, DOI 10.1161/CIRCULATIONAHA.108.843334
   Ruberg FL, 2019, J AM COLL CARDIOL, V73, P2872, DOI 10.1016/j.jacc.2019.04.003
   Staerk L, 2017, CIRC RES, V120, P1501, DOI 10.1161/CIRCRESAHA.117.309732
   Sueyoshi T, 2011, HUM PATHOL, V42, P1259, DOI 10.1016/j.humpath.2010.11.017
NR 23
TC 7
Z9 7
U1 0
U2 1
PU ELSEVIER ESPANA SLU
PI BARCELONA
PA AV JOSEP TARRADELLAS, 20-30, 1ERA PLANTA, BARCELONA, CP-08029, SPAIN
SN 0025-7753
EI 1578-8989
J9 MED CLIN-BARCELONA
JI Med. Clin.
PD APR 23
PY 2021
VL 156
IS 8
BP 369
EP 378
DI 10.1016/j.medcli.2020.04.031
EA APR 2021
PG 10
WC Medicine, General & Internal
WE Science Citation Index Expanded (SCI-EXPANDED)
SC General & Internal Medicine
GA RM1PW
UT WOS:000639433300001
PM 32591181
DA 2024-04-28
ER

PT J
AU Rapezzi, C
   Quarta, CC
   Obici, L
   Perfetto, F
   Longhi, S
   Salvi, F
   Biagini, E
   Lorenzini, M
   Grigioni, F
   Leone, O
   Cappelli, F
   Palladini, G
   Rimessi, P
   Ferlini, A
   Arpesella, G
   Pinna, AD
   Merlini, G
   Perlini, S
AF Rapezzi, Claudio
   Quarta, Candida Cristina
   Obici, Laura
   Perfetto, Federico
   Longhi, Simone
   Salvi, Fabrizio
   Biagini, Elena
   Lorenzini, Massimiliano
   Grigioni, Francesco
   Leone, Ornella
   Cappelli, Francesco
   Palladini, Giovanni
   Rimessi, Paola
   Ferlini, Alessandra
   Arpesella, Giorgio
   Pinna, Antonio Daniele
   Merlini, Giampaolo
   Perlini, Stefano
TI Disease profile and differential diagnosis of hereditary
   transthyretin-related amyloidosis with exclusively cardiac phenotype: an
   Italian perspective
SO EUROPEAN HEART JOURNAL
LA English
DT Article
DE Hereditary transthyretin-related amyloidosis; Cardiac phenotype;
   Symmetric left ventricular hypertrophy; Genotypic-phenotypic
   correlations; Hypertrophic cardiomyopathy; Senile systemic amyloidosis
ID LIGHT-CHAIN AMYLOIDOSIS; LIVER-TRANSPLANTATION; LATE-ONSET;
   POLYNEUROPATHY; VARIANT; HEART; ECHOCARDIOGRAPHY; CARDIOMYOPATHY;
   HYPERTROPHY; INVOLVEMENT
AB Aims Hereditary transthyretin (TTR)-related amyloidosis (ATTR) is mainly considered a neurologic disease. We assessed the phenotypic and genotypic spectra of ATTR in a Caucasian area and evaluated the prevalence, genetic background, and disease profile of cases with an exclusively cardiac phenotype, highlighting possible hints for the differential diagnosis with hypertrophic cardiomyopathy (HCM) and senile systemic amyloidosis (SSA).
   Methods and results In this Italian multicentre study, 186 patients with ATTR were characterized at presentation. Thirty patients with SSA and 30 age-gender-matched HCM patients were used for comparison. Phenotype was classified as exclusively cardiac (n = 31, 17%), exclusively neurologic (n = 46, 25%), and mixed cardiac/neurologic (n = 109, 58%). Among the eight different mutations responsible for an exclusively cardiac phenotype, Ile68Leu was the most frequent. Five patients with an exclusively cardiac phenotype developed mild abnormalities at neurological examination, but no symptoms during a 36-month follow-up (range: 14-50). Exclusively cardiac phenotype was characterized by male gender, age >65 years, heart failure symptoms, symmetric left ventricular (LV) 'hypertrophy', and moderately depressed LV ejection fraction. This profile was similar to SSA, but relatively distinct from HCM. Compared with patients with a mixed phenotype, patients with an exclusively cardiac phenotype showed a more pronounced cardiac involvement on both echocardiogram and electrocardiogram (ECG).
   Conclusion A clinically relevant subset of Caucasian ATTR patients present with an exclusively cardiac phenotype, mimicking HCM or SSA. Echocardiographic and ECG findings are useful to differentiate ATTR from HCM but not from SSA. The role of liver transplantation in these patients should be reconsidered.
C1 [Rapezzi, Claudio; Quarta, Candida Cristina; Longhi, Simone; Biagini, Elena; Lorenzini, Massimiliano; Grigioni, Francesco] Univ Bologna, Cardiovasc Dept, I-40138 Bologna, Italy.
   [Rapezzi, Claudio; Quarta, Candida Cristina; Longhi, Simone; Biagini, Elena; Lorenzini, Massimiliano; Grigioni, Francesco; Leone, Ornella; Arpesella, Giorgio; Pinna, Antonio Daniele] St Orsola Marcello Malpighi Hosp, I-40138 Bologna, Italy.
   [Obici, Laura; Palladini, Giovanni; Merlini, Giampaolo; Perlini, Stefano] Fdn IRCCS San Matteo, Ctr Amyloidosis, Pavia, Italy.
   [Obici, Laura; Palladini, Giovanni; Merlini, Giampaolo; Perlini, Stefano] Univ Pavia, I-27100 Pavia, Italy.
   [Perfetto, Federico; Cappelli, Francesco] Univ Careggi, Azienda Osped, Reg Amyloid Ctr, Florence, Italy.
   [Salvi, Fabrizio] Bellaria Hosp, Dept Neurol, Bologna, Italy.
   [Leone, Ornella] Univ Bologna, Dept Pathol, I-40138 Bologna, Italy.
   [Rimessi, Paola; Ferlini, Alessandra] Univ Ferrara, Dept Diagnost & Expt Med, Sect Med Genet, I-44100 Ferrara, Italy.
   [Arpesella, Giorgio] Univ Bologna, Dept Cardiac Surg, I-40138 Bologna, Italy.
   [Pinna, Antonio Daniele] Univ Bologna, Dept Surg & Transplantat, Liver & Multiorgan Transplant Unit, I-40138 Bologna, Italy.
C3 University of Bologna; IRCCS Azienda Ospedaliero-Universitaria di
   Bologna; IRCCS Fondazione San Matteo; University of Pavia; University of
   Florence; Azienda Ospedaliero Universitaria Careggi; AUSL di Bologna;
   University of Bologna; University of Ferrara; University of Bologna;
   University of Bologna
RP Rapezzi, C (corresponding author), Univ Bologna, Cardiovasc Dept, Via Massarenti 9, I-40138 Bologna, Italy.
EM claudio.rapezzi@unibo.it
RI Salvi, Fabrizio/AAC-1956-2020; cappelli, Francesco/AAJ-1725-2020; Pinna,
   Antonio/AAC-6685-2019; Ferlini, Alessandra/K-7532-2016; Lorenzini,
   Massimiliano/ABC-4566-2021; Perlini, Stefano/E-2670-2012; Grigioni,
   Francesco/AAL-3603-2020; Obici, Laura/AAC-3060-2019; Cappelli,
   Francesco/D-8596-2018; Palladini, Giovanni/G-1763-2010; Merlini,
   Giampaolo/A-3817-2008
OI cappelli, Francesco/0000-0002-1622-0732; Ferlini,
   Alessandra/0000-0001-8385-9870; Lorenzini,
   Massimiliano/0000-0002-1831-7853; Perlini, Stefano/0000-0002-0320-8574;
   Obici, Laura/0000-0001-7468-700X; Cappelli,
   Francesco/0000-0002-1622-0732; biagini, elena/0000-0003-0295-0440;
   Palladini, Giovanni/0000-0001-5994-5138; Rapezzi,
   Claudio/0000-0002-9198-2657; leone, ornella/0000-0001-6412-3294;
   GRIGIONI, FRANCESCO/0000-0002-4767-7073; Merlini,
   Giampaolo/0000-0001-7680-3254; Quarta, Candida
   Cristina/0000-0003-0935-2873
FU Istituto Nazionale per le Ricerche Cardiovascolari (INRC), Bologna,
   Italy
FX C.C.Q. was partially supported by a grant from the Istituto Nazionale
   per le Ricerche Cardiovascolari (INRC), Bologna, Italy.
CR Almeida Maria Do Rosario, 1992, Human Mutation, V1, P211, DOI 10.1002/humu.1380010306
   ALMEIDA MR, 1991, BASIC RES CARDIOL, V86, P567, DOI 10.1007/BF02190707
   Ando Y, 2005, ARCH NEUROL-CHICAGO, V62, P1057, DOI 10.1001/archneur.62.7.1057
   Atroshi I, 1999, JAMA-J AM MED ASSOC, V282, P153, DOI 10.1001/jama.282.2.153
   Benson MD, 2007, MUSCLE NERVE, V36, P411, DOI 10.1002/mus.20821
   Bhuiyan T, 2011, CIRC-HEART FAIL, V4, P121, DOI 10.1161/CIRCHEARTFAILURE.109.910455
   Bittencourt PL, 2005, EUR J NEUROL, V12, P289, DOI 10.1111/j.1468-1331.2004.00941.x
   Buxbaum JN, 2012, FASEB J, V26, P2283, DOI 10.1096/fj.11-189571
   Cheitlin MD, 2003, CIRCULATION, V108, P1146, DOI 10.1161/01.CIR.0000073597.57414.A9
   Conceicao I, 2007, MUSCLE NERVE, V35, P116, DOI 10.1002/mus.20644
   Connors LH, 2009, AM HEART J, V158, P607, DOI 10.1016/j.ahj.2009.08.006
   Coutinho P., 1980, Amyloid and amyloidosis. International congress series no. 497, P88
   DEVEREUX RB, 1986, AM J CARDIOL, V57, P450, DOI 10.1016/0002-9149(86)90771-X
   Dubrey SW, 1997, TRANSPLANTATION, V64, P74, DOI 10.1097/00007890-199707150-00014
   Falk RH, 2010, PROG CARDIOVASC DIS, V52, P347, DOI 10.1016/j.pcad.2009.11.007
   FERLINI A, 1992, FASEB J, V6, P2864, DOI 10.1096/fasebj.6.10.1353040
   Gertz MA, 2005, AM J HEMATOL, V79, P319, DOI 10.1002/ajh.20381
   Hamour IM, 2008, AM J TRANSPLANT, V8, P1056, DOI 10.1111/j.1600-6143.2008.02162.x
   Herlenius G, 2004, TRANSPLANTATION, V77, P64, DOI 10.1097/01.TP.0000092307.98347.CB
   Ihse E, 2008, J PATHOL, V216, P253, DOI 10.1002/path.2411
   Ikeda S, 2002, NEUROLOGY, V58, P1001, DOI 10.1212/WNL.58.7.1001
   Jacobson DR, 1997, NEW ENGL J MED, V336, P466, DOI 10.1056/NEJM199702133360703
   Nagueh SF, 2009, J AM SOC ECHOCARDIOG, V22, P107, DOI [10.1016/j.echo.2008.11.023, 10.1093/ejechocard/jep007]
   Patrosso MC, 1996, NEUROMUSCULAR DISO S, V6, pS23
   Planté-Bordeneuve V, 1998, NEUROLOGY, V51, P708, DOI 10.1212/WNL.51.3.708
   Rahman JE, 2004, J AM COLL CARDIOL, V43, P410, DOI 10.1016/j.jacc.2003.08.043
   RANLOV I, 1992, AM J MED, V93, P3, DOI 10.1016/0002-9343(92)90672-X
   Rapezzi C, 2008, AMYLOID, V15, P40, DOI 10.1080/13506120701815373
   Rapezzi C, 2010, NAT REV CARDIOL, V7, P398, DOI 10.1038/nrcardio.2010.67
   Rapezzi C, 2009, CIRCULATION, V120, P1203, DOI 10.1161/CIRCULATIONAHA.108.843334
   Ratner M, 2009, NAT BIOTECHNOL, V27, P874, DOI 10.1038/nbt1009-874c
   Sattianayagam PT, 2012, EUR HEART J, V33, P1120, DOI 10.1093/eurheartj/ehr383
   Sekijima Y, 2005, CELL, V121, P73, DOI 10.1016/j.cell.2005.01.018
   Sekijima Y, 2006, AMYLOID, V13, P236, DOI 10.1080/13506120600960882
   Seward JB, 2010, J AM COLL CARDIOL, V55, P1769, DOI 10.1016/j.jacc.2009.12.040
   Solaro C, 2000, NEUROMUSCULAR DISORD, V10, P52, DOI 10.1016/S0960-8966(99)00062-0
   STAUNTON H, 1991, BRAIN, V114, P2675, DOI 10.1093/brain/114.6.2675
   Suhr OB, 2003, J INTERN MED, V254, P225, DOI 10.1046/j.1365-2796.2003.01173.x
   Suhr OB, 2006, AMYLOID, V13, P154, DOI 10.1080/13506120600876849
   Surawicz B., 2008, Chou's electrocardiography in clinical practice, V6
   Westermark P, 1990, P NATL ACAD SCI USA, V87, P843
NR 41
TC 217
Z9 231
U1 1
U2 13
PU OXFORD UNIV PRESS
PI OXFORD
PA GREAT CLARENDON ST, OXFORD OX2 6DP, ENGLAND
SN 0195-668X
EI 1522-9645
J9 EUR HEART J
JI Eur. Heart J.
PD FEB
PY 2013
VL 34
IS 7
BP 520
EP 528
DI 10.1093/eurheartj/ehs123
PG 9
WC Cardiac & Cardiovascular Systems
WE Science Citation Index Expanded (SCI-EXPANDED)
SC Cardiovascular System & Cardiology
GA 100CQ
UT WOS:000315673600009
PM 22745357
OA Green Published, Bronze
DA 2024-04-28
ER

PT J
AU Audard, V
   Georges, B
   Vanhille, P
   Toly, C
   Deroure, B
   Fakhouri, F
   Cuvelier, R
   Belenfant, X
   Surin, B
   Aucouturier, P
   Mougenot, B
   Ronco, P
AF Audard, Vincent
   Georges, Benoit
   Vanhille, Philippe
   Toly, Cecile
   Deroure, Benjamin
   Fakhouri, Fadi
   Cuvelier, Rene
   Belenfant, Xavier
   Surin, Brigitte
   Aucouturier, Pierre
   Mougenot, Beatrice
   Ronco, Pierre
TI Renal lesions associated with IgM-secreting monoclonal proliferations:
   Revisiting the disease spectrum
SO CLINICAL JOURNAL OF THE AMERICAN SOCIETY OF NEPHROLOGY
LA English
DT Article
ID IMMUNOGLOBULIN HEAVY-CHAIN; WALDENSTROMS MACROGLOBULINEMIA; NODULAR
   GLOMERULOSCLEROSIS; AMYLOIDOSIS; PATIENT; GLOMERULONEPHRITIS;
   GLOMERULOPATHY; GAMMOPATHY; CONSENSUS; THROMBI
AB Background and objectives: Since the first description of pathology of the kidney in Waldenstrom disease in 1970, there have been few reports on kidney complications of IgM-secreting monoclonal proliferations. Here, we aimed to revisit the spectrum of renal lesions occurring in patients with a serum monoclonal IgM.
   Design, setting, participants, & measurements: Fourteen patients with a circulating monoclonal IgM and a kidney disease related to B cell proliferation were identified retrospectively. Demographic, clinical, and laboratory data were assessed for each patient at the time of kidney biopsy.
   Results: Seven patients had a nephrotic syndrome. Patients without nephrotic syndrome all had impaired renal function. Mean serum creatinine was 238 mu mol/L. For five patients, the diagnosis of monoclonal IgM preceded the kidney disease by 28.8 mo (range 12 to 60). Seven patients had Waldenstrom disease, two had a small B cell non-Hodgkin-lymphoma, one had an IgM-excreting multiple myeloma, one had a marginal zone B cell lymphoma, and three had an IgM-related disorder. Renal lesions included (1) intracapillary monoclonal deposits disease with granular, electron-dense IgM thrombi occluding capillary lumens (5); (2) atypical membranoproliferative glomerulonephritis (3); (3) A light chain amyloidosis (2) associated with mu deposits in one patient; (4) acute tubular necrosis (1); and (5) CD20(+) lymphomatous infiltration (3). Remission of the nephrotic syndrome was attained in three of seven patients, and renal function improved after chemotherapy.
   Conclusions: Although renal complications of IgM proliferations are rare, a wide spectrum of kidney lesions is observed, without correlation with the type of hematologic disorder.
C1 [Audard, Vincent] Univ Paris 12, Hop Henri Mondor, AP HP,Inst Francilien Rech Nephrol & Transplantat, Nephrol & Renal Transplantat Dept,INSERM,U 841, F-94010 Creteil, France.
   [Georges, Benoit] Ctr Hosp Namur, Dept Nephrol, Namur, Belgium.
   [Vanhille, Philippe] Hop Valenciennes, Dept Nephrol, Valenciennes, France.
   [Toly, Cecile] Univ Paris 06, Hop Tenon, AP HP, Hematol & Immunol Dept, Paris, France.
   [Toly, Cecile; Aucouturier, Pierre] Univ Paris 06, INSERM, Hop St Antoine, AP HP,UMR S 712, Paris, France.
   [Deroure, Benjamin] Hop Kremlin Bicetre, AP HP, Nephrol & Renal Transplantat Dept, Le Kremlin Bicetre, France.
   [Fakhouri, Fadi] Univ Paris 05, Hop Necker Enfants Malad, AP HP, Dept Nephrol, Paris, France.
   [Cuvelier, Rene] Ctr Hosp Mouscron, Dept Nephrol, Mouscron, Belgium.
   [Belenfant, Xavier] Hop Montreuil, Dept Nephrol, Montreuil, France.
   [Surin, Brigitte; Ronco, Pierre] Univ Paris 06, INSERM, UMR S 702, Paris, France.
   [Mougenot, Beatrice] Hop Tenon, AP HP, Dept Pathol, F-75970 Paris, France.
   [Ronco, Pierre] Hop Tenon, AP HP, Dept Nephrol, F-75970 Paris, France.
C3 Assistance Publique Hopitaux Paris (APHP); Universite
   Paris-Est-Creteil-Val-de-Marne (UPEC); Hopital Universitaire
   Henri-Mondor - APHP; Institut National de la Sante et de la Recherche
   Medicale (Inserm); CH de Valenciennes; Sorbonne Universite; Assistance
   Publique Hopitaux Paris (APHP); Hopital Universitaire Tenon - APHP;
   Assistance Publique Hopitaux Paris (APHP); Sorbonne Universite; Hopital
   Universitaire Saint-Antoine - APHP; Institut National de la Sante et de
   la Recherche Medicale (Inserm); Universite Paris Saclay; Assistance
   Publique Hopitaux Paris (APHP); Hopital Universitaire Bicetre - APHP;
   Universite Paris Cite; Assistance Publique Hopitaux Paris (APHP);
   Hopital Universitaire Necker-Enfants Malades - APHP; Sorbonne
   Universite; Institut National de la Sante et de la Recherche Medicale
   (Inserm); Assistance Publique Hopitaux Paris (APHP); Sorbonne
   Universite; Hopital Universitaire Tenon - APHP; Assistance Publique
   Hopitaux Paris (APHP); Sorbonne Universite; Hopital Universitaire Tenon
   - APHP
RP Audard, V (corresponding author), Hop Henri Mondor, Dept Nephrol, 51 Ave Marechal Lattre Tassigny, F-94000 Creteil, France.
EM vincent.audard@hmn.aphp.fr; pierre.ronco@tnn.aphp.fr
RI Ronco, Pierre/AAC-8390-2022; Fakhouri, Farayde Matta/AAA-7846-2020;
   Fakhouri, Farayde Matta/M-1034-2015
OI Fakhouri, Farayde Matta/0000-0002-7031-3366; AUDARD,
   Vincent/0000-0001-5343-2550; Fakhouri, Fadi/0000-0001-5390-8002
FU AURA (Association pour l'Utilisation du Rein Artificiel); INSERM;
   University of Paris 6
FX This work was supported by grants from AURA (Association pour
   l'Utilisation du Rein Artificiel), INSERM, University of Paris 6. We
   thank Dr. D. Desvaux (Department of Pathology, Henri Mondor Hospital),
   Dr. S. Ferlicot (Department of Pathology, Kremlin Bicere Hospital), Dr.
   L-H. Noel (Department of Pathology, Necker Hospital), Dr. I. Brocheriou
   ([Department of Pathology, La Pitie Salpetriere Hospital), Dr. J.
   Vedrine (Department of Pathology, Saint Louis Hospital), and Dr. J.P.
   Cosyns (Department of Pathology, UCL Bruxelles) for providing patients'
   biopsies and M.C. Verpont for skillful technical assistance.
CR Bellomo R, 2004, CRIT CARE, V8, pR204, DOI 10.1186/cc2872
   Bridoux F, 2005, AM J KIDNEY DIS, V45, P749, DOI 10.1053/j.ajkd.2004.12.020
   Da'as N, 2001, AM J KIDNEY DIS, V38, P395
   Dussol B, 1998, NEPHROL DIAL TRANSPL, V13, P2630, DOI 10.1093/ndt/13.10.2630
   EULITZ M, 1990, P NATL ACAD SCI USA, V87, P6542, DOI 10.1073/pnas.87.17.6542
   Garcia-Pacheco I, 2005, CLIN NEPHROL, V64, P396
   GERTZ MA, 1993, J CLIN ONCOL, V11, P914, DOI 10.1200/JCO.1993.11.5.914
   Ghobrial IM, 2003, LANCET ONCOL, V4, P679, DOI 10.1016/S1470-2045(03)01246-4
   Gono T, 2006, AM J KIDNEY DIS, V47, P908, DOI 10.1053/j.ajkd.2006.02.174
   HARA, 2002, NEPHRON, V92, P452
   Harada Y, 2000, BRIT J HAEMATOL, V110, P880, DOI 10.1046/j.1365-2141.2000.02259.x
   Harris NL, 2000, ANN ONCOL, V11, P3, DOI 10.1023/A:1008383406103
   Isaac J, 2002, NEPHRON, V91, P512, DOI 10.1159/000064299
   Kyle RA, 2004, NEW ENGL J MED, V351, P1860, DOI 10.1056/NEJMra041875
   Liapis H, 2000, HUM PATHOL, V31, P122
   Mai HL, 2003, AM J SURG PATHOL, V27, P541, DOI 10.1097/00000478-200304000-00016
   Mancia G, 2007, J HYPERTENS, V25, P1751, DOI 10.1097/HJH.0b013e3282f0580f
   MEYRIER A, 1984, NEPHRON, V38, P156, DOI 10.1159/000183299
   Miura N, 2006, AM J KIDNEY DIS, V48, DOI 10.1053/j.ajkd.2006.03.084
   MORELMAR.L, 1970, NEW ENGL J MED, V283, P123, DOI 10.1056/NEJM197007162830304
   NAKAMOTO Y, 1985, AM J NEPHROL, V5, P53, DOI 10.1159/000166905
   Owen RG, 2003, SEMIN ONCOL, V30, P110, DOI 10.1053/sonc.2003.50082
   Ramos R, 2007, NEPHROL DIAL TRANSPL, V22, P627, DOI 10.1093/ndt/gfl709
   Ronco P, 2007, DIS KIDNEY URINARY T, P1941
   Ronco P, 2006, CLIN J AM SOC NEPHRO, V1, P1342, DOI 10.2215/CJN.01730506
   Ronco PM, 1999, KIDNEY INT, V56, P355, DOI 10.1046/j.1523-1755.1999.00548.x
   SOLOMON A, 1991, NEW ENGL J MED, V324, P1845, DOI 10.1056/NEJM199106273242603
   SOLOMON A, 1994, AM J HEMATOL, V45, P171, DOI 10.1002/ajh.2830450214
   TAN SY, 1994, CLIN SCI, V87, P487, DOI 10.1042/cs0870487
   Terrier B, 2008, MEDICINE, V87, P99, DOI 10.1097/MD.0b13e31816c43b6
   Tomiyoshi Y, 1998, CLIN NEPHROL, V49, P325
   Veltman GAM, 1997, NEPHROL DIAL TRANSPL, V12, P1256, DOI 10.1093/ndt/12.6.1256
   Walport MJ, 2001, NEW ENGL J MED, V344, P1058, DOI 10.1056/NEJM200104053441406
   Yazaki M, 2004, AM J KIDNEY DIS, V43, DOI 10.1053/j.ajkd.2003.12.056
   ZLOTNICK A, 1975, ARCH INTERN MED, V135, P40, DOI 10.1001/archinte.135.1.40
NR 35
TC 67
Z9 70
U1 0
U2 3
PU AMER SOC NEPHROLOGY
PI WASHINGTON
PA 1725 I ST, NW STE 510, WASHINGTON, DC 20006 USA
SN 1555-9041
EI 1555-905X
J9 CLIN J AM SOC NEPHRO
JI Clin. J. Am. Soc. Nephrol.
PD SEP
PY 2008
VL 3
IS 5
BP 1339
EP 1349
DI 10.2215/CJN.01600408
PG 11
WC Urology & Nephrology
WE Science Citation Index Expanded (SCI-EXPANDED)
SC Urology & Nephrology
GA 342AR
UT WOS:000258757500021
PM 18632851
OA Bronze, Green Published
DA 2024-04-28
ER

PT J
AU Kyle, RA
   Benson, JT
   Larson, DR
   Therneau, TM
   Dispenzieri, A
   Kumar, S
   Melton, LJ
   Rajkumar, SV
AF Kyle, Robert A.
   Benson, Joanne T.
   Larson, Dirk R.
   Therneau, Terry M.
   Dispenzieri, Angela
   Kumar, Shaji
   Melton, L. Joseph, III
   Rajkumar, S. Vincent
TI Progression in smoldering Waldenstrom macroglobulinemia: long-term
   results
SO BLOOD
LA English
DT Article
ID FREE LIGHT-CHAIN; CONSENSUS PANEL RECOMMENDATIONS; ASYMPTOMATIC
   MULTIPLE-MYELOMA; 2ND INTERNATIONAL WORKSHOP; IGM MONOCLONAL GAMMOPATHY;
   INDEPENDENT RISK-FACTOR; UNDETERMINED SIGNIFICANCE; CRITERIA; RATIO
AB The purpose of this study was to define the risk of progression and survival of patients with smoldering Waldenstrom macroglobulinemia (SWM). SWM is defined clinically as having a serum monoclonal IgM protein >= 3 g/dL and/ or >= 10% bone marrow lymphoplasmacytic infiltration but no evidence of end-organ damage (anemia, constitutional symptoms, hyperviscosity, lymphadenopathy, or hepatosplenomegaly). We searched a computerized database and reviewed the medical records of all patients at Mayo Clinic who fulfilled the criteria of SWM between 1974 and 1995. During 285 cumulative person-years of follow-up of the 48 patients with SWM(median, 15.4 years), 34 (71%) progressed to symptomatic Waldenstrom macroglobulinemia (WM) requiring treatment, one to primary amyloidosis, and one to lymphoma (total, 75%). The cumulative probability of progression to symptomatic WM, amyloidosis, or lymphoma was 6% at 1 year, 39% at 3 years, 59% at 5 years, and 68% at 10 years. The major risk factors for progression were percentage of lymphoplasmacytic cells in the bone marrow, size of the serum M-spike, and the hemoglobin value. Patients with SWM should be followed and not treated until symptomatic WM develops. Treatment on a clinical trial for those at greatest risk of progression should be considered. (Blood. 2012; 119(19):4462-4466)
C1 [Kyle, Robert A.; Dispenzieri, Angela; Kumar, Shaji; Rajkumar, S. Vincent] Mayo Clin, Coll Med, Div Hematol, Rochester, MN 55905 USA.
   [Kyle, Robert A.; Dispenzieri, Angela; Kumar, Shaji; Rajkumar, S. Vincent] Mayo Clin, Coll Med, Div Lab Med, Rochester, MN 55905 USA.
   [Benson, Joanne T.; Larson, Dirk R.; Therneau, Terry M.] Mayo Clin, Coll Med, Div Biomed Stat & Informat, Rochester, MN 55905 USA.
   [Melton, L. Joseph, III] Mayo Clin, Coll Med, Div Epidemiol, Rochester, MN 55905 USA.
C3 Mayo Clinic; Mayo Clinic; Mayo Clinic; Mayo Clinic
RP Kyle, RA (corresponding author), Mayo Clin, Coll Med, Div Hematol, 200 1st St SW, Rochester, MN 55905 USA.
EM kyle.robert@mayo.edu
RI Kumar, Shaji K/A-9853-2008; Rajkumar, S. Vincent/AAV-1834-2021
OI Rajkumar, S. Vincent/0000-0002-5862-1833; Dispenzieri,
   Angela/0000-0001-8780-9512
FU National Cancer Institute [CA62242, CA107476, CA15083]; JABBS
   Foundation; Predolin Foundation
FX This work was supported in part by the National Cancer Institute (grants
   CA62242, CA107476, and CA15083) and the JABBS Foundation and Predolin
   Foundation.
CR Alexanian R, 2003, SEMIN ONCOL, V30, P206, DOI 10.1053/sonc.2003.50051
   Baldini L, 2005, J CLIN ONCOL, V23, P4662, DOI 10.1200/JCO.2005.06.147
   BERRY G, 1983, BIOMETRICS, V39, P173, DOI 10.2307/2530817
   COX DR, 1972, J R STAT SOC B, V34, P187
   Dingli D, 2006, BLOOD, V108, P1979, DOI 10.1182/blood-2006-04-015784
   Dispenzieri A, 2008, BLOOD, V111, P785, DOI 10.1182/blood-2007-08-108357
   Gobbi PG, 2005, CLIN CANCER RES, V11, P1786, DOI 10.1158/1078-0432.CCR-04-1899
   Gooley TA, 1999, STAT MED, V18, P695, DOI 10.1002/(SICI)1097-0258(19990330)18:6<695::AID-SIM60>3.3.CO;2-F
   Greco A, 2011, CL LYMPH MYELOM LEUK, V11, P77, DOI 10.3816/CLML.2011.n.012
   KAPLAN EL, 1958, J AM STAT ASSOC, V53, P457, DOI 10.2307/2281868
   Kyle RA, 2009, LEUKEMIA, V23, P3, DOI 10.1038/leu.2008.291
   Kyle RA, 2003, BLOOD, V102, P3759, DOI 10.1182/blood-2003-03-0801
   Kyle RA, 2003, SEMIN ONCOL, V30, P116, DOI 10.1053/sonc.2003.50038
   KYLE RA, 1992, BLOOD, V79, P1817
   Kyle RA, 2007, NEW ENGL J MED, V356, P2582, DOI 10.1056/NEJMoa070389
   Leleu X, 2011, CLIN CANCER RES, V17, P3013, DOI 10.1158/1078-0432.CCR-10-2954
   Owen RG, 2003, SEMIN ONCOL, V30, P110, DOI 10.1053/sonc.2003.50082
   PETO R, 1972, J R STAT SOC SER A-G, V135, P185, DOI 10.2307/2344317
   Rajkumar SV, 2005, BLOOD, V106, P812, DOI 10.1182/blood-2005-03-1038
   Surveillance Research Program National Cancer Institute, 1969, SEER STAT SOFTW INC
   Waldenstrom J, 1944, ACTA MED SCAND, V117, P216
NR 21
TC 91
Z9 93
U1 0
U2 4
PU AMER SOC HEMATOLOGY
PI WASHINGTON
PA 1900 M STREET. NW SUITE 200, WASHINGTON, DC 20036 USA
SN 0006-4971
J9 BLOOD
JI Blood
PD MAY 10
PY 2012
VL 119
IS 19
BP 4462
EP 4466
DI 10.1182/blood-2011-10-384768
PG 5
WC Hematology
WE Science Citation Index Expanded (SCI-EXPANDED)
SC Hematology
GA 959CC
UT WOS:000305286900020
PM 22451426
OA Bronze, Green Published
DA 2024-04-28
ER

PT J
AU Shaheen, SP
   Levinson, SS
AF Shaheen, Saad P.
   Levinson, Stanley S.
TI Serum free light chain analysis may miss monoclonal light chains that
   urine immunofixation electrophoreses would detect
SO CLINICA CHIMICA ACTA
LA English
DT Article
DE Monoclonal gammopathies; Free light chains in serum; Bence Jones
   proteins
ID MULTIPLE-MYELOMA; CELL DYSCRASIAS; GAMMOPATHIES; SENSITIVITY;
   AMYLOIDOSIS; PROTEINS
AB Background: A nephelometric assay for identifying free light chains (FLC) of immunoglobulin in serum is commercially available. Although this assay is not specific for monoclonal FLC, an abnormal kappa/lambda ratio is thought to presumptively identify monoclonal FLCs. It has been proposed that serum FLC assays can replace urine immunofixation electrophoresis (IFE) for routine detection. This proposal seems to be based upon testing of samples retrospectively drawn from patients mostly with myeloma or known primary amyloidosis-conditions that are less frequently observed in general laboratory practice.
   Methods: Prospective analysis of 5 patient samples by standard care techniques with serum/urine IFE compared with serum FLC nephelometric assay. Rather than classical myeloma, cases were selected on the basis of unusual or equivocal atypical serum protein electrophoresis patterns.
   Results: In all 5 cases, the nephelometric method for free light chains was negative by virtue of serum FLC kappa/lambda ratio being within the reference range, contrasting with monoclonal proteins or free light chains detected by serum/urine IFE.
   Conclusions: Since peculiar or unusual patterns are more commonly observed in general practice, these cases illustrate the pitfalls of relying solely on the serum free light chain analysis method in order to establish the presence of monoclonal FLC. Published by Elsevier B.V.
C1 [Levinson, Stanley S.] VAMC, Lab Serv, Louisville, KY 40206 USA.
   Univ Louisville, Dept Pathol & Lab Med, Louisville, KY 40292 USA.
C3 University of Louisville
RP Levinson, SS (corresponding author), VAMC, Lab Serv, 800 Zorn Ave, Louisville, KY 40206 USA.
EM levinson@louisville.edu
FU Pathology and Laboratory Medicine Service, Department of Veterans
   Affairs Medical Center, Louisville, KY
FX This work was supported by the Pathology and Laboratory Medicine
   Service, Department of Veterans Affairs Medical Center, Louisville, KY.
CR Abraham RS, 2003, AM J CLIN PATHOL, V119, P274, DOI 10.1309/LYWM47K2L8XYFFB3
   Beetham R, 2007, ANN CLIN BIOCHEM, V44, P516, DOI 10.1258/000456307782268084
   Bradwell AR, 2003, LANCET, V361, P489, DOI 10.1016/S0140-6736(03)12457-9
   Drayson M, 2001, BLOOD, V97, P2900, DOI 10.1182/blood.V97.9.2900
   Hill PG, 2006, CLIN CHEM, V52, P1743, DOI 10.1373/clinchem.2006.069104
   Kaplan IV, 1999, CLIN CHEM, V45, P417
   Katzmann JA, 2002, CLIN CHEM, V48, P1437
   KATZMANN JA, 2004, J CLIN LIGAND ASSAY, V27, P246
   Katzmann JA, 2006, MAYO CLIN PROC, V81, P1575, DOI 10.4065/81.12.1575
   Katzmann JA, 2006, CLIN CHEM, V52, P1638, DOI 10.1373/clinchem.2006.072041
   Keren DF, 1999, ARCH PATHOL LAB MED, V123, P106
   Lachmann HJ, 2003, BRIT J HAEMATOL, V122, P78, DOI 10.1046/j.1365-2141.2003.04433.x
   LEVINSON SS, 1994, CLIN CHEM, V40, P1869
   LEVINSON SS, 1992, ANN CLIN LAB SCI, V22, P100
   LEVINSON SS, 2004, J CLIN LIGAND ASSAY, V27, P234
   Ramasamy I, 2007, ANN CLIN LAB SCI, V37, P291
   Shaheen SP, 2008, ADV ANAT PATHOL, V15, P196, DOI 10.1097/PAP.0b013e31817cfcd6
   Singhal S, 2007, BLOOD, V109, P3611, DOI 10.1182/blood-2006-11-060368
   Tate JR, 2003, CLIN CHEM, V49, P1252, DOI 10.1373/49.8.1252
   2007, MAYO CLIN MED LAB CO, V32, P1
NR 20
TC 33
Z9 33
U1 0
U2 3
PU ELSEVIER SCIENCE BV
PI AMSTERDAM
PA PO BOX 211, 1000 AE AMSTERDAM, NETHERLANDS
SN 0009-8981
EI 1873-3492
J9 CLIN CHIM ACTA
JI Clin. Chim. Acta
PD AUG 11
PY 2009
VL 406
IS 1-2
BP 162
EP 166
DI 10.1016/j.cca.2009.04.024
PG 5
WC Medical Laboratory Technology
WE Science Citation Index Expanded (SCI-EXPANDED)
SC Medical Laboratory Technology
GA 482XM
UT WOS:000268923900034
PM 19410572
DA 2024-04-28
ER

PT J
AU Carole, S
   Elena, L
   Bénédicte, LV
   Abdoul-Aziz, D
   Dominique, DT
   Weil, DR
   Agnès, D
   Pascal, L
AF Carole, Scheifer
   Elena, Luckina
   Benedicte, Lebrun-Vignes
   Abdoul-Aziz, Diop
   Dominique, Damais-Thabut
   Weil, Damien Roos
   Agnes, Dechartres
   Pascal, Lebray
TI Acute myeloid leukaemia following direct acting antiviral drugs in
   HCV-infected patients: A 10 years? retrospective single-center study
SO CLINICS AND RESEARCH IN HEPATOLOGY AND GASTROENTEROLOGY
LA English
DT Article
DE Hepatitis C virus; Hematological malignancies; Direct acting antivirals;
   Acute myeloid leukaemia; Mixed-phenotype acute leukaemia
ID NON-HODGKIN-LYMPHOMA; HEPATITIS-C; RISK; VIRUS
AB Background: After several cases of peculiar hematological malignancies following introduction of new oral anti-hepatitis C virus (HCV) treatments in our recent practice, we aimed to systematically identify all cases of hematological malignancies (HM) in patients with chronic HCV infection and to compare them according to the prescription of oral anti-HCV Direct Acting Antivirals (DAA) treatment or not. Material/methods: In this single-center retrospective observational study, we included all patients with confirmed HM and chronic HCV infection managed between 2010 and 2019 in the Pitie-Salpetriere hospital, Paris. Non-inclusion criteria were a benign hematological disorder, an & nbsp;HM preceding chronic HCV infection and HCV acute infection. We compared characteristics of patients who received DAA before HM diagnosis to those with no DAA before HM. Results: Over the 10 years, 61 cases of HM among HCV infected patients were identified (female 29%, median age of 58.0 years [IQR 17]). Twenty-one received DAA before the onset of HM (Group DAA+) and 40 did not (Group DAA-) including 22 having received DAA after HM. In the DAA+ group, oral NS5B, NS5A and NS3A inhibitors were used in 90, 76 and 29% respectively. HM developed in the two years following DAA initiation in 76%. Eight (38%) had Non-Hodgkin Lymphoma, 5 (24%) had an Acute Myeloid Leukaemia (AML) including two with a mixed phenotype, 2 each had Hodg-kin Lymphoma, Multiple Myeloma or a myeloproliferative disorder and one each had a chronic Lymphocytic Leukaemia or AL Amyloidosis. In the Group DAA-, HM were NHL in 20(50%) patients, Myeloproliferative neoplasms in 7 (17%), Multiple Myeloma in 5, Hodgkin Lymphoma in 3, Myelo-dysplastic syndrome and AML in 2 (5%) each and Acute Lymphoblastic Leukaemia in one. No sig-nificant difference between the groups DAA + and -was found according to age, sex, HCV genotype, viral load, co-infection or type and exposition of previous HCV treatments. AML, liver transplantation and cirrhosis were significantly more frequent in the DAA+ group (p = 0.020, 0.045 and 0.032, respectively). Conclusion: AML seemed more frequent after using DAA treatments, notably in severe HCV patients including cirrhotic and/or liver transplanted patients. A multicentric observational study is ongoing to confirm and explore the results. (c) 2022 Elsevier Masson SAS. All rights reserved.
C1 [Carole, Scheifer] Sorbonne Univ, Hosp Pitie Salpetriere, Assistance Publ Hop Paris, Dept Hematol clin, Paris, France.
   [Elena, Luckina; Benedicte, Lebrun-Vignes] Sorbonne Univ, Hosp Pitie Salpetriere, Assistance Publ Hop Paris, Ctr Reg Pharmacovigilance, Paris, France.
   [Benedicte, Lebrun-Vignes] Univ Paris Est Creteil, EpiDermE, Creteil, France.
   [Abdoul-Aziz, Diop] Sorbonne Univ, Hosp Pitie Salp etriere, Assistance Publ Hop Paris, Dept informat med, Paris, France.
   [Agnes, Dechartres] Sorbonne Univ, Ctr Pharmacoepidemiol Cephepi, Inst Pierre Louis Epidemiol & Sante Publ, AP HP,Dept Sante Publ, Paris, France.
   [Dominique, Damais-Thabut; Pascal, Lebray] Sorbonne Univ, Dept hepatogastroenterol, Hosp Pitie Salpetriere, Assistance Publ Hop Paris, Paris, France.
C3 Assistance Publique Hopitaux Paris (APHP); Hopital Universitaire
   Pitie-Salpetriere - APHP; Aix-Marseille Universite; Assistance
   Publique-Hopitaux de Marseille; Sorbonne Universite; Universite Paris
   Cite; Hopital Universitaire Saint-Louis - APHP; Aix-Marseille
   Universite; Assistance Publique-Hopitaux de Marseille; Sorbonne
   Universite; Assistance Publique Hopitaux Paris (APHP); Universite Paris
   Cite; Hopital Universitaire Saint-Louis - APHP; Hopital Universitaire
   Pitie-Salpetriere - APHP; Universite Paris-Est-Creteil-Val-de-Marne
   (UPEC); Sorbonne Universite; Assistance Publique Hopitaux Paris (APHP);
   Universite Paris Cite; Hopital Universitaire Saint-Louis - APHP;
   Aix-Marseille Universite; Assistance Publique-Hopitaux de Marseille;
   Sorbonne Universite; Assistance Publique Hopitaux Paris (APHP);
   Assistance Publique Hopitaux Paris (APHP); Hopital Universitaire
   Pitie-Salpetriere - APHP; Aix-Marseille Universite; Assistance
   Publique-Hopitaux de Marseille; Universite Paris Cite; Hopital
   Universitaire Saint-Louis - APHP; Sorbonne Universite
RP Carole, S (corresponding author), Hosp Pitie Salpetriere, Assistance Publ Hop Paris, Dept Hematol clin, Paris, France.
EM carole.scheifer@aphp.fr
CR Alkrekshi A, 2021, CL LYMPH MYELOM LEUK, V21, pE832, DOI 10.1016/j.clml.2021.06.014
   Andrade XA, 2018, ACTA HAEMATOL-BASEL, V139, P77, DOI 10.1159/000484653
   [Anonymous], GLOBAL PREVALENCE GE, P2468
   Arcaini L, 2016, BLOOD, V128, P2527, DOI 10.1182/blood-2016-05-714667
   El-Serag HB, 2019, ALIMENT PHARM THER, V49, P1442, DOI 10.1111/apt.15240
   Giordano TP, 2007, JAMA-J AM MED ASSOC, V297, P2010, DOI 10.1001/jama.297.18.2010
   Hallager S, 2017, J INFECT DIS, V215, P192, DOI 10.1093/infdis/jiw527
   [Anonymous], 2002, Bull World Health Organ, V80, P983
   Iwane Kosuke, 2019, Nihon Shokakibyo Gakkai Zasshi, V116, P177, DOI 10.11405/nisshoshi.116.177
   Khoury J, 2020, J GASTROINTEST CANC, V51, P584, DOI 10.1007/s12029-019-00293-y
   Kuo YH, 2020, INVEST NEW DRUG, V38, P202, DOI 10.1007/s10637-019-00870-9
   Lam JO, 2021, CANCER EPIDEM BIOMAR, V30, P2188, DOI 10.1158/1055-9965.EPI-21-0742
   Langhans B, 2017, J HEPATOL, V66, P888, DOI 10.1016/j.jhep.2016.12.019
   Lin RJ, 2016, BLOOD CANCER J, V6, DOI 10.1038/bcj.2016.16
   Marcucci F, 2011, BLOOD, V117, P1792, DOI 10.1182/blood-2010-06-275818
   Masarone M, 2019, LIVER INT, V39, P1292, DOI 10.1111/liv.14119
   Naeim F, 2008, HEMATOPATHOLOGY: MORPHOLOGY, IMMUNOPHENOTYPE, CYTOGENETICS AND MOLECULAR APPROACHES, P279, DOI 10.1016/B978-0-12-370607-2.00013-2
   Nieters A, 2006, GASTROENTEROLOGY, V131, P1879, DOI 10.1053/j.gastro.2006.09.019
   Perz JF, 2006, J HEPATOL, V45, P529, DOI 10.1016/j.jhep.2006.05.013
   Reig M, 2016, J HEPATOL, V65, P719, DOI 10.1016/j.jhep.2016.04.008
   de Santiago ER, 2018, J VIRAL HEPATITIS, V25, P614, DOI 10.1111/jvh.12843
   Sakai H, 2020, MOL CLIN ONCOL, V13, DOI 10.3892/mco.2020.2071
   Samonakis DN, 2019, ANN HEPATOL
   Spengler U, 2018, PHARMACOL THERAPEUT, V183, P118, DOI 10.1016/j.pharmthera.2017.10.009
   Villani R, 2016, PLOS ONE, V11, DOI 10.1371/journal.pone.0167934
   Waziry R, 2017, J HEPATOL, V67, P1204, DOI 10.1016/j.jhep.2017.07.025
   Zaltron S, 2012, BMC INFECT DIS, V12, DOI 10.1186/1471-2334-12-S2-S2
NR 27
TC 0
Z9 0
U1 0
U2 2
PU ELSEVIER MASSON, CORP OFF
PI PARIS
PA 65 CAMILLE DESMOULINS CS50083 ISSY-LES-MOULINEAUX, 92442 PARIS, FRANCE
SN 2210-7401
EI 2210-741X
J9 CLIN RES HEPATOL GAS
JI Clin. Res. Hepatol. Gastroenterol.
PD OCT
PY 2022
VL 46
IS 8
AR 102000
DI 10.1016/j.clinre.2022.102000
EA AUG 2022
PG 10
WC Gastroenterology & Hepatology
WE Science Citation Index Expanded (SCI-EXPANDED)
SC Gastroenterology & Hepatology
GA 4X6ZZ
UT WOS:000860989300003
PM 35933093
OA Green Submitted, hybrid
DA 2024-04-28
ER

PT J
AU Sevcíková, T
   Growková, K
   Kufová, Z
   Filipová, J
   Vrublová, P
   Jelínek, T
   Korístek, Z
   Kryukov, F
   Kryukova, E
   Hájek, R
AF Sevcikova, T.
   Growkova, K.
   Kufova, Z.
   Filipova, J.
   Vrublova, P.
   Jelinek, T.
   Koristek, Z.
   Kryukov, F.
   Kryukova, E.
   Hajek, R.
TI Biobanking strategy and sample preprocessing for integrative research in
   monoclonal gammopathies
SO JOURNAL OF CLINICAL PATHOLOGY
LA English
DT Article
ID MULTIPLE-MYELOMA; BONE-MARROW; PLASMA-CELLS; CRITERIA; DISEASE; RNA
AB Aims Some types of monoclonal gammopathies are typified by a very limited availability of aberrant cells. Modern research use high throughput technologies and an integrated approach for detailed characterisation of abnormal cells. This strategy requires relatively high amounts of starting material which cannot be obtained from every diagnosis without causing inconvenience to the patient. The aim of this methodological paper is to reflect our long experience with laboratory work and describe the best protocols for sample collection, sorting and further preprocessing in terms of the available number of cells and intended downstream application in monoclonal gammopathies research. Potential pitfalls are also discussed.
   Methods Comparison and optimisation of freezing and sorting protocols for plasma cells in monoclonal gammopathies, followed by testing of various nucleic acid isolation and amplification techniques to establish a guideline for sample processing in haemato-oncology research.
   Results We show the average numbers of aberrant cells that can be obtained from various monoclonal gammopathies (monoclonal gammopathy of undetermined significance/light chain amyloidosis/multiple myeloma (MM)/MM circulating plasma cells/minimal residual disease MM-10 123/22 846/305 501/68 641/4000 aberrant plasma cells of 48/30/10/16/37x106 bone marrow mononuclear cells) and the expected yield of nucleic acids provided from multiple isolation kits (DNA/RNA yield from 1 to 200x10(3) cells was 2.14-427/0.12-123 ng).
   Conclusions Tested kits for parallel isolation deliver outputs comparable with kits specialised for just one type of molecule. We also present our positive experience with the whole genome amplification method, which can serve as a very powerful tool to gain complex information from a very small cell population.
C1 [Sevcikova, T.; Vrublova, P.; Jelinek, T.; Koristek, Z.; Kryukov, F.; Hajek, R.] Univ Hosp Ostrava, Dept Haematooncol, Ostrava, Czech Republic.
   [Sevcikova, T.; Growkova, K.; Kufova, Z.; Filipova, J.; Koristek, Z.; Kryukova, E.; Hajek, R.] Univ Ostrava, Fac Med, 17 Listopadu 1790, Ostrava 70852, Czech Republic.
   [Growkova, K.; Filipova, J.; Jelinek, T.] Univ Ostrava, Fac Sci, Dept Biol & Ecol, Ostrava, Czech Republic.
   [Kufova, Z.] Masaryk Univ, Fac Sci, Dept Expt Biol, Brno, Czech Republic.
   [Kryukova, E.] Masaryk Univ, Fac Med, Dept Pathol Physiol, Babak Myeloma Grp, Brno, Czech Republic.
C3 University Hospital Ostrava; University of Ostrava; University of
   Ostrava; Masaryk University Brno; Masaryk University Brno
RP Hájek, R (corresponding author), Univ Ostrava, Fac Med, 17 Listopadu 1790, Ostrava 70852, Czech Republic.; Hájek, R (corresponding author), Univ Ostrava, Univ Hosp Ostrava, 17 Listopadu 1790, Ostrava 70852, Czech Republic.
EM roman.hajek@fno.cz
RI Dementyeva, Elena/AAF-5472-2019; Hajek, Roman/I-6639-2017; Jelinek,
   Tomas/ACS-2213-2022; Chyra, Zuzana/AFU-6227-2022; Kořístek,
   Zdeněk/W-5759-2019; Sevcikova, Tereza/C-2743-2019
OI Hajek, Roman/0000-0001-6955-6267; Chyra, Zuzana/0000-0003-4807-2532;
   Kořístek, Zdeněk/0000-0002-0478-854X; Sevcikova,
   Tereza/0000-0002-8704-0106
FU Institutional Development Plan of the University of Ostrava [IRP201550];
   Ministry of Education, Youth and Sports [SGS03/LF/2015-2016,
   SGS10/LF/2016-2017]; University Hospital Ostrava [DRO-FNOs/2016/21,
   DRO-FNOs/2014/17P]; Ministry of Health of the Czech Republic [15-29667A,
   17-30089A]
FX This study was supported by the Institutional Development Plan of the
   University of Ostrava (IRP201550) and the Ministry of Education, Youth
   and Sports (specific university research of the Faculty of Medicine,
   University of Ostrava) SGS03/LF/2015-2016 and SGS10/LF/2016-2017,
   University Hospital Ostrava DRO-FNOs/2016/21, DRO-FNOs/2014/17P and the
   Ministry of Health of the Czech Republic (15-29667A and 17-30089A).
CR Auer H, 2003, NAT GENET, V35, P292, DOI 10.1038/ng1203-292
   Babayan A, 2017, ONCOTARGET, V8, P56066, DOI 10.18632/oncotarget.10701
   Bianchi G, 2015, BLOOD, V125, P3049, DOI 10.1182/blood-2014-11-568881
   Buescher JM, 2016, CANCER METAB, V4, DOI 10.1186/s40170-016-0143-y
   Buresova I, 2012, CLIN CHEM LAB MED, V50, P1139, DOI 10.1515/cclm-2012-8837
   Cumova J, 2010, INT J HEMATOL, V92, P314, DOI 10.1007/s12185-010-0651-4
   Davies Derek, 2012, Methods Mol Biol, V878, P185, DOI 10.1007/978-1-61779-854-2_12
   de Bourcy CFA, 2014, PLOS ONE, V9, DOI 10.1371/journal.pone.0105585
   Hrvatin S, 2014, PLOS ONE, V9, DOI 10.1371/journal.pone.0089459
   Hu Y, 2014, CHINESE MED J-PEKING, V127, P2765, DOI 10.3760/cma.j.issn.0366-6999.20141053
   Iglesias-Ussel M, 2013, J IMMUNOL METHODS, V391, P22, DOI 10.1016/j.jim.2013.02.003
   Keats JJ, 2012, BLOOD, V120, P1067, DOI 10.1182/blood-2012-01-405985
   Korfhage C, 2015, CURR PROTOC MOL BIOL, V111
   Mikulasova A, 2016, EUR J HAEMATOL, V97, P568, DOI 10.1111/ejh.12774
   Paiva B, 2008, BLOOD, V112, P4017, DOI 10.1182/blood-2008-05-159624
   Paiva B, 2016, CURR OPIN ONCOL, V28, P511, DOI 10.1097/CCO.0000000000000331
   Paiva B, 2015, BLOOD, V125, P3059, DOI 10.1182/blood-2014-11-568907
   Pérez-Persona E, 2007, BLOOD, V110, P2586, DOI 10.1182/blood-2007-05-088443
   Rasmussen SM, 2015, CYTOM PART B-CLIN CY, V88, P40, DOI 10.1002/cyto.b.21192
   Reid S, 2010, INT J LAB HEMATOL, V32, pE190, DOI 10.1111/j.1751-553X.2010.01222.x
   Riegman PHJ, 2008, MOL ONCOL, V2, P213, DOI 10.1016/j.molonc.2008.07.004
   San-Miguel JF, 2011, HAEMATOL-HEMATOL J, V96, P1246, DOI 10.3324/haematol.2011.051169
NR 22
TC 3
Z9 3
U1 0
U2 5
PU BMJ PUBLISHING GROUP
PI LONDON
PA BRITISH MED ASSOC HOUSE, TAVISTOCK SQUARE, LONDON WC1H 9JR, ENGLAND
SN 0021-9746
EI 1472-4146
J9 J CLIN PATHOL
JI J. Clin. Pathol.
PD OCT
PY 2017
VL 70
IS 10
BP 847
EP 853
DI 10.1136/jclinpath-2017-204329
PG 7
WC Pathology
WE Science Citation Index Expanded (SCI-EXPANDED)
SC Pathology
GA FH5CE
UT WOS:000411180200006
PM 28360189
OA Green Published, hybrid
DA 2024-04-28
ER

PT J
AU Fouquet, G
   Amouzou, K
   Renaud, L
   Carpentier, B
   Simonnet, A
   Van de Wyngaert, Z
   Guidez, S
   Demarquette, H
   Seynave, M
   Deleplanque, D
   Yakoub-Agha, I
   Facon, T
   Leleu, X
AF Fouquet, G.
   Amouzou, K.
   Renaud, L.
   Carpentier, B.
   Simonnet, A.
   Van de Wyngaert, Z.
   Guidez, S.
   Demarquette, H.
   Seynave, M.
   Deleplanque, D.
   Yakoub-Agha, I.
   Facon, T.
   Leleu, X.
TI Monoclonal gammopathies of undetermined significance do not
   systematically require a specialized consultation
SO REVUE DE MEDECINE INTERNE
LA French
DT Article
DE Monoclonal gammopathy of undetermined significance
ID LIGHT-CHAIN AMYLOIDOSIS; RENAL SIGNIFICANCE; LONG-TERM; PROGRESSION;
   CONSENSUS; RISK; GUIDELINES; MGUS
AB Introduction. - Monoclonal gammopathy of undetermined significance (MGUS) is a frequent entity in the general population. The incidence rate of fortuitous discovery of a monoclonal component in asymptomatic patients is increasing nowadays. The majority of MGUS is being addressed to a hematologist for diagnosis or follow-up by their generalist practitioners. The management of MGUS consists of a clinical and biological surveillance as per published and validated international guidelines available for MGUS diagnosis and follow-up. MGUS thus may not necessarily need a specialized consultation and follow-up in a hematology ward, as we believe it could be performed by generalist practitioners.
   Methods. - We studied 190 patients addressed to our hematology department of Lille for diagnosis or follow-up of MGUS.
   Results. - Among the patients, 9.5% developed a malignant hemopathy (multiple myeloma or Waldenstrom macroglobulinemia). Among patients diagnosed with MGUS of IgG isotype and a monoclonal component <15 g/L, 96.2% showed no pejorative outcome: these represent simple and routine prognostic factors that can be assessed at diagnosis in order to predict the risk of progression. Those patients could have easily been followed by their generalist practitioner from the diagnosis of MGUS.
   Conclusion. - A specialist's consultation would still be recommended for patients with pejorative factors at diagnosis, or if a clinical or biological event that could suggest progression occurs during follow-up, or in case of MGUS with complication, in which cases patients would need a specialized management in a hematology department. (C) 2014 Societe nationale francaise de medecine interne (SNFMI). Published by Elsevier Masson SAS. All rights reserved.
C1 [Fouquet, G.; Amouzou, K.; Renaud, L.; Carpentier, B.; Simonnet, A.; Van de Wyngaert, Z.; Guidez, S.; Demarquette, H.; Seynave, M.; Yakoub-Agha, I.; Facon, T.; Leleu, X.] CHRU Lille, Hop Huriez, Serv Malad Sang, F-59037 Lille, France.
C3 Universite de Lille; CHU Lille
RP Leleu, X (corresponding author), CHRU Lille, Hop Huriez, Serv Malad Sang, Rue M Polonovski, F-59037 Lille, France.
EM xavier.leleu@chru-lille.fr
RI FOUQUET, Guillemette/KFB-8267-2024; Fouquet, Guillemette/ISA-7775-2023;
   Yakoub-Agha, Ibrahim/R-7872-2018
OI Fouquet, Guillemette/0000-0002-3751-393X; Yakoub-Agha,
   Ibrahim/0000-0003-4524-8782
CR Comenzo RL, 2012, LEUKEMIA, V26, P2317, DOI 10.1038/leu.2012.100
   Dimopoulos MA, 2014, BLOOD, V124, P1404, DOI 10.1182/blood-2014-03-565135
   Fermand JP, 2013, BLOOD, V122, P3583, DOI 10.1182/blood-2013-05-495929
   Kumar S, 2012, J CLIN ONCOL, V30, P989, DOI 10.1200/JCO.2011.38.5724
   Kyle RA, 2010, LEUKEMIA, V24, P1121, DOI 10.1038/leu.2010.60
   Kyle RA, 2002, NEW ENGL J MED, V346, P564, DOI 10.1056/NEJMoa01133202
   Kyle RA, 2004, MAYO CLIN PROC, V79, P859, DOI 10.4065/79.7.859
   Kyle RA, 2006, NEW ENGL J MED, V354, P1362, DOI 10.1056/NEJMoa054494
   Lefebvre O, 2012, REV MED INTERNE, V33, pA47
   Leung N, 2012, BLOOD, V120, P4292, DOI 10.1182/blood-2012-07-445304
   Ong F, 1997, BRIT J HAEMATOL, V99, P914, DOI 10.1046/j.1365-2141.1997.4943298.x
   Pérez-Persona E, 2007, BLOOD, V110, P2586, DOI 10.1182/blood-2007-05-088443
   Rajkumar SV, 2011, BLOOD, V117, P4691, DOI 10.1182/blood-2010-10-299487
   Rajkumar SV, 2005, BLOOD, V106, P812, DOI 10.1182/blood-2005-03-1038
   Touzeau C, 2012, EMC HEMATOLOGIE, V7, P1
NR 15
TC 3
Z9 3
U1 0
U2 3
PU ELSEVIER FRANCE-EDITIONS SCIENTIFIQUES MEDICALES ELSEVIER
PI PARIS
PA 23 RUE LINOIS, 75724 PARIS, FRANCE
SN 0248-8663
J9 REV MED INTERNE
JI Rev. Med. Interne
PD JUL
PY 2015
VL 36
IS 7
BP 444
EP 449
DI 10.1016/j.revmed.2014.10.366
PG 6
WC Medicine, General & Internal
WE Science Citation Index Expanded (SCI-EXPANDED)
SC General & Internal Medicine
GA CN0HD
UT WOS:000358093800002
PM 25596921
DA 2024-04-28
ER

PT J
AU Basset, M
   Schönland, SO
   Obici, L
   Günther, J
   Riva, E
   Dittrich, T
   Milani, P
   Ferretti, VV
   Pasquinucci, E
   Foli, A
   Kimmich, C
   Nanci, M
   Bellofiore, C
   Benigna, F
   Beimler, J
   Benvenuti, P
   Fabris, F
   Mussinelli, R
   Nuvolone, M
   Klersy, C
   Albertini, R
   Merlini, G
   Hegenbart, U
   Palladini, G
   Blank, N
AF Basset, Marco
   Schoenland, Stefan O.
   Obici, Laura
   Gunther, Janine
   Riva, Eloisa
   Dittrich, Tobias
   Milani, Paolo
   Ferretti, Virginia Valeria
   Pasquinucci, Ettore
   Foli, Andrea
   Kimmich, Christoph
   Nanci, Martina
   Bellofiore, Claudia
   Benigna, Francesca
   Beimler, Joerg
   Benvenuti, Pietro
   Fabris, Francesca
   Mussinelli, Roberta
   Nuvolone, Mario
   Klersy, Catherine
   Albertini, Riccardo
   Merlini, Giampaolo
   Hegenbart, Ute
   Palladini, Giovanni
   Blank, Norbert
TI Development and Validation of Staging Systems for AA Amyloidosis
SO JOURNAL OF THE AMERICAN SOCIETY OF NEPHROLOGY
LA English
DT Article; Early Access
ID LIGHT-CHAIN AMYLOIDOSIS; ORGAN INVOLVEMENT; AL; DEFINITION; PREDICTION;
   DIAGNOSIS; SURVIVAL
AB Background: The kidney is involved in almost 100% of cases of AA amyloidosis, a rare disease caused by persistent inflammation with long overall survival but frequent progression to end-stage kidney failure . Identification of patients with advanced disease at diagnosis is difficult, given the absence of validated staging systems. Methods: Newly diagnosed patients with AA amyloidosis from the Pavia (n=233, testing cohort) and Heidelberg (n=243, validation cohort) centers were included in the study. Cut-offs of continuous variables were determined by ROC analysis predicting death or dialysis at 24 months. Prognostic factors included in staging systems were identified by multivariable models in the testing cohort. Results: Age >= 65 years, estimated glomerular filtration rate (eGFR) <45 mL/min/1.73m(2) and elevated natriuretic peptides (type-B natriuretic peptide [BNP] >130 ng/L and/or N-terminal BNP [NT-proBNP] >1000 ng/L) were predictors of overall survival and included in the staging system (all with simplified coefficients 1). Mean 36-months overall survival was lower with higher staging system scores (score 0-1: 92%; score 2: 72%; score 3: 32%). These results were confirmed in the validation cohort. For kidney failure, variables selected to enter in the staging system model were proteinuria >3 g/24h and eGFR <35 mL/min/1.73m(2) (both with simplified coefficients 1). The 36-month cumulative incidence of kidney failure was higher with higher staging system scores (score 0: 0%; score 1: 24%; score 2: 51%). Again, similar results were obtained in validation cohort. Conclusions: We identified and validated biomarker-based staging systems for overall survival and kidney failure in AA amyloidosis.
C1 [Basset, Marco; Obici, Laura; Milani, Paolo; Foli, Andrea; Nanci, Martina; Bellofiore, Claudia; Benvenuti, Pietro; Fabris, Francesca; Mussinelli, Roberta; Nuvolone, Mario; Merlini, Giampaolo; Palladini, Giovanni] Fdn Ist Ricovero & Cura Carattere Sci IRCCS Policl, Amyloidosis Res & Treatment Ctr, Pavia, Italy.
   [Basset, Marco; Obici, Laura; Milani, Paolo; Foli, Andrea; Bellofiore, Claudia; Benvenuti, Pietro; Fabris, Francesca; Mussinelli, Roberta; Nuvolone, Mario; Merlini, Giampaolo; Palladini, Giovanni] Univ Pavia, Dept Mol Med, Pavia, Italy.
   [Schoenland, Stefan O.; Gunther, Janine; Dittrich, Tobias; Hegenbart, Ute; Blank, Norbert] Heidelberg Univ Hosp, Amyloidosis Ctr, Dept Internal Med 5, Div Hematol Oncol & Rheumatol, Heidelberg, Germany.
   [Riva, Eloisa] Hosp Clin Montevideo, Fac Med, Hematol Dept, Montevideo, Uruguay.
   [Ferretti, Virginia Valeria; Klersy, Catherine] Fdn Ist Ricovero & Cura Carattere Sci Policlin San, Biostat & Clin Trial Ctr, Pavia, Italy.
   [Pasquinucci, Ettore] A Manzoni Hosp, Nephrol & Dialysis Unit, Lecce, Italy.
   [Kimmich, Christoph] Univ Med Oldenburg, Dept Oncol & Hematol, Klinikum Oldenburg, Oldenburg, Germany.
   [Bellofiore, Claudia] Osped Garibaldi, Hematol Unit, Catania, Italy.
   [Benigna, Francesca; Albertini, Riccardo] Fdn Ist Ricovero & Cura Carattere Sci Policlin San, Lab Clin Chem, Pavia, Italy.
   [Beimler, Joerg] Heidelberg Univ Hosp, Dept Internal Med 1, Div Nephrol, Heidelberg, Germany.
   [Beimler, Joerg] Heidelberg Univ Hosp, Amyloidosis Ctr, Heidelberg, Germany.
   [Fabris, Francesca] Maggiore Hosp, Inst Cardiol, Crema, Italy.
   [Palladini, Giovanni] Fdn IRCCS Policlin San Matteo, Amyloidosis Res & Treatment Ctr, Viale Golgi 19, I-27100 Pavia, Italy.
   [Schoenland, Stefan O.] Heidelberg Univ Hosp, Amyloidosis Ctr, Med Dept 5, Neuenheimer Feld 410, D-69120 Heidelberg, Germany.
C3 University of Pavia; Ruprecht Karls University Heidelberg; Universidad
   de la Republica, Uruguay; Klinikum Oldenburg; Ruprecht Karls University
   Heidelberg; Ruprecht Karls University Heidelberg; IRCCS Fondazione San
   Matteo; Ruprecht Karls University Heidelberg
RP Palladini, G (corresponding author), Fdn IRCCS Policlin San Matteo, Amyloidosis Res & Treatment Ctr, Viale Golgi 19, I-27100 Pavia, Italy.; Schönland, SO (corresponding author), Heidelberg Univ Hosp, Amyloidosis Ctr, Med Dept 5, Neuenheimer Feld 410, D-69120 Heidelberg, Germany.
EM Stefan.Schoenland@med.uni-heidelberg.de
RI ; Basset, Marco/AAI-8162-2020
OI Schonland, Stefan/0000-0002-4853-5579; Dittrich,
   Tobias/0000-0002-6442-8255; Basset, Marco/0000-0003-3829-0499; Riva,
   Eloisa/0000-0002-4750-034X
FU Ministero della Salute
FX No Statement Available
CR Basset M, 2022, CLIN CHEM LAB MED, V60, P386, DOI 10.1515/cclm-2021-0912
   Blank N, 2018, AMYLOID, V25, P37, DOI 10.1080/13506129.2018.1429391
   Brambilla F, 2012, BLOOD, V119, P1844, DOI 10.1182/blood-2011-07-365510
   Buxbaum JN, 2022, AMYLOID, V29, P213, DOI 10.1080/13506129.2022.2147636
   Coviello V, 2004, STATA J, V4, P103, DOI 10.1177/1536867X0400400201
   Damy T, A new stagingsystem for cardiac transthyretin amyloidosis
   de Larrea CF, 2015, BLOOD, V125, P2239, DOI 10.1182/blood-2014-11-609883
   Dispenzieri A, 2004, J CLIN ONCOL, V22, P3751, DOI 10.1200/JCO.2004.03.029
   Dittrich T, 2020, ACTA HAEMATOL-BASEL, V143, P388, DOI 10.1159/000508287
   Gertz MA, 2010, AMYLOID, V17, P48
   Gertz MA, 2005, AM J HEMATOL, V79, P319, DOI 10.1002/ajh.20381
   Grogan M, 2016, J AM COLL CARDIOL, V68, P1014, DOI 10.1016/j.jacc.2016.06.033
   Hallan SI, 2009, J AM SOC NEPHROL, V20, P1069, DOI 10.1681/ASN.2008070730
   Ihne S, 2022, AMYLOID, V29, P137, DOI 10.1080/13506129.2021.2016691
   Khellaf G, 2022, CLIN NEPHROL, V97, P167, DOI 10.5414/CN110577
   Kumar S, 2012, J CLIN ONCOL, V30, P989, DOI 10.1200/JCO.2011.38.5724
   Lane T, 2017, AMYLOID, V24, P162, DOI 10.1080/13506129.2017.1342235
   Mangiacavalli S, 18 INT S AM
   Merlini G, 2018, NAT REV DIS PRIMERS, V4, DOI 10.1038/s41572-018-0034-3
   Merlini G, 2012, HEMATOL-AM SOC HEMAT, P595, DOI 10.1182/asheducation-2012.1.595
   Obici L, 2012, AUTOIMMUN REV, V12, P14, DOI 10.1016/j.autrev.2012.07.016
   Palladini G, 2017, AMYLOID, V24, P136, DOI 10.1080/13506129.2017.1289917
   Palladini G, 2014, BLOOD, V124, P2325, DOI 10.1182/blood-2014-04-570010
   Papa R, 2018, RHEUM DIS CLIN N AM, V44, P585, DOI 10.1016/j.rdc.2018.06.004
   Romano M, 2020, SCI REP-UK, V10, DOI 10.1038/s41598-020-75433-7
   Royston P, 2015, STATA J, V15, P275, DOI 10.1177/1536867X1501500116
   Schönland SO, 2012, BLOOD, V119, P488, DOI 10.1182/blood-2011-06-358507
   Schonland SO, 2018, Eur Heart J, V39, P2799, DOI [10.1093/eurheartj/ehx589\n20, DOI 10.1093/EURHEARTJ/EHX589]
   Visram A, 2020, BLOOD CANCER J, V10, DOI 10.1038/s41408-020-00391-2
   Vrana JA, 2009, BLOOD, V114, P4957, DOI 10.1182/blood-2009-07-230722
   Wechalekar AD, 2013, BLOOD, V121, P3420, DOI 10.1182/blood-2012-12-473066
NR 31
TC 0
Z9 0
U1 0
U2 0
PU AMER SOC NEPHROLOGY
PI WASHINGTON
PA 1401 H Street NW, Suite 900, WASHINGTON, DC 20005, UNITED STATES
SN 1046-6673
EI 1533-3450
J9 J AM SOC NEPHROL
JI J. Am. Soc. Nephrol.
PD 2024 MAR 21
PY 2024
DI 10.1681/ASN.0000000000000339
EA MAR 2024
PG 62
WC Urology & Nephrology
WE Science Citation Index Expanded (SCI-EXPANDED)
SC Urology & Nephrology
GA NC9Z4
UT WOS:001198380900001
PM 38512269
DA 2024-04-28
ER

PT J
AU Ceglarz, K
   Gozdowska, J
   Swider, R
   Kosieradzki, M
   Zdunczyk, D
   Durlik, M
AF Ceglarz, Katarzyna
   Gozdowska, Jolanta
   Swider, Robert
   Kosieradzki, Maciej
   Zdunczyk, Dorota
   Durlik, Magdalena
TI Difficulties in the Diagnosis of Fibrinogen Aa-Chain Amyloidosis-
   Literature Review and Case Report of a Patient After Kidney
   Transplantation
SO TRANSPLANTATION PROCEEDINGS
LA English
DT Review
ID HEREDITARY FIBRINOGEN; RENAL AMYLOIDOSIS; AL
AB Background. Amyloidosis is a very heterogeneous disease. Correct diagnosis is extremely important because of the various treatment options for different types of amyloidosis. This study presents a case report and literature review of the misdiagnosis of fibrinogen Aa-chain amyloidCase presentation. We report a 65-year-old man diagnosed with proteinuria in 2009. The kidney biopsy revealed the presence of Congo red-stained amyloid deposits. During differential diagnosis, amyloid deposits were discovered in adipose tissue and gingiva. Bone marrow trephine biopsy showed a predominance of lambda chains presenting plasmocytes. Based on performed medical examination, light chain amyloidosis was identified. Therefore, the patient received high-dose melphalan and underwent successful autologous peripheral blood stem cell transplantation. However, proteinuria, worsening of the kidneys' function, and incorrect levels of free light chains were still observed. In 2019, due to continuous treatment failure, a previously acquired kidney biopsy was examined by mass spectrometry, and numerous fibrinogen deposits were identified. Recommended DNA analysis revealed that the patient had AFib amyloidosis. Therefore, chemotherapy treatment was abandoned, and successful kidney transplantation was performed.Conclusion. Today, it is essential for medical practitioners to remember the possibility of rare and hereditary types of amyloidosis. There are multiple cases where a diagnosis was wrong or delayed because of the atypical course of the disease, the coexistence of another disease, and the rarity of AFib amyloidosis, and all of these reasons may result in the wrong treatment that will delay the right therapy. However, with the new, more precise diagnostics methods, such situations will become rare.
C1 [Ceglarz, Katarzyna; Gozdowska, Jolanta; Swider, Robert; Durlik, Magdalena] Med Univ Warsaw, Dept Transplantat Med Nephrol & Internal Med, Nowogrodzka 59, PL-02006 Warsaw, Poland.
   [Kosieradzki, Maciej] Med Univ Warsaw, Dept Gen & Transplantat Surg, Warsaw, Poland.
   [Zdunczyk, Dorota] Med Univ Warsaw, Dept Hematol Oncol & Internal Med, Warsaw, Poland.
C3 Medical University of Warsaw; Medical University of Warsaw; Medical
   University of Warsaw
RP Gozdowska, J (corresponding author), Med Univ Warsaw, Dept Transplantat Med Nephrol & Internal Med, Nowogrodzka 59, PL-02006 Warsaw, Poland.
EM jgozdowska@wum.edu.pl
OI Gozdowska, Jolanta/0000-0001-6617-9662
CR Asl LH, 1997, BLOOD, V90, P4799
   Benson MD, 2005, AMYLOID, V12, P75, DOI 10.1080/13506120500106925
   Feitosa VA, 2021, KIDNEY INT REP, V6, P234, DOI 10.1016/j.ekir.2020.10.021
   Gertz MA, 2005, AM J HEMATOL, V79, P319, DOI 10.1002/ajh.20381
   Gertz MA, 2018, AM J HEMATOL, V93, P1169, DOI 10.1002/ajh.25149
   Gonzalez-Duarte A, 2021, INT J MOL SCI, V22, DOI 10.3390/ijms222313158
   Gupta N, 2020, PROTOPLASMA, V257, P1259, DOI 10.1007/s00709-020-01513-0
   Holub D, 2019, BIOMED RES INT, V2019, DOI 10.1155/2019/3689091
   Koh Y, 2020, BLOOD RES, V55, P54, DOI 10.5045/br.2020.S009
   Lachmann HJ, 2002, NEW ENGL J MED, V346, P1786, DOI 10.1056/NEJMoa013354
   Legris T, 2013, TRANSPL INT, V26, pe1, DOI 10.1111/tri.12002
   Rowczenio D, 2017, KIDNEY INT REP, V2, P461, DOI 10.1016/j.ekir.2016.11.005
   Sethi S, 2018, J NEPHROL, V31, P343, DOI 10.1007/s40620-017-0426-6
   Stangou AJ, 2010, BLOOD, V115, P2998, DOI 10.1182/blood-2009-06-223792
   Taylor GW, 2019, KIDNEY INT REP, V4, P977, DOI 10.1016/j.ekir.2019.04.007
   von Hutten H, 2009, AM J SURG PATHOL, V33, P1198, DOI 10.1097/PAS.0b013e3181abdfa7
   Yazaki M, 2015, AMYLOID, V22, P142, DOI 10.3109/13506129.2015.1037389
NR 17
TC 0
Z9 0
U1 1
U2 1
PU ELSEVIER SCIENCE INC
PI NEW YORK
PA STE 800, 230 PARK AVE, NEW YORK, NY 10169 USA
SN 0041-1345
EI 1873-2623
J9 TRANSPL P
JI Transplant. Proc.
PD APR
PY 2023
VL 55
IS 3
BP 644
EP 648
DI 10.1016/j.transproceed.2023.02.033
EA APR 2023
PG 5
WC Immunology; Surgery; Transplantation
WE Science Citation Index Expanded (SCI-EXPANDED)
SC Immunology; Surgery; Transplantation
GA G6NZ1
UT WOS:000990315400001
PM 36966081
DA 2024-04-28
ER

PT J
AU Graziani, F
   Laurito, M
   Pieroni, M
   Pennestrì, F
   Lanza, GA
   Coluccia, V
   Camporeale, A
   Pedicino, D
   Verrecchia, E
   Manna, R
   Crea, F
AF Graziani, Francesca
   Laurito, Marianna
   Pieroni, Maurizio
   Pennestri, Faustino
   Lanza, Gaetano Antonio
   Coluccia, Valentina
   Camporeale, Antonia
   Pedicino, Daniela
   Verrecchia, Elena
   Manna, Raffaele
   Crea, Filippo
TI Right Ventricular Hypertrophy, Systolic Function, and Disease Severity
   in Anderson-Fabry Disease: An Echocardiographic Study
SO JOURNAL OF THE AMERICAN SOCIETY OF ECHOCARDIOGRAPHY
LA English
DT Article
DE Fabry; Cardiomyopathy; RVH; LVH; Tissue Doppler
ID EUROPEAN-SOCIETY; AL AMYLOIDOSIS; RIGHT HEART; CARDIOMYOPATHY;
   INVOLVEMENT; GUIDELINES; CARDIOLOGY; DIAGNOSIS; EVENTS
AB Background: Right ventricular (RV) involvement has been described in Anderson-Fabry disease (AFD), especially in patients with established Fabry cardiomyopathy (FC). However, few and controversial data on RV systolic function are available, and there are no specific tissue Doppler studies.
   Methods: Detailed echocardiographic examinations were performed in 45 patients with AFD. FC, defined as maximal left ventricular wall thickness$ 15 mm, was present in 12. The Mainz Severity Score Index was calculated for each patient. Pulsed tissue Doppler was applied to the RV free wall at the tricuspid annular level and at the septal and lateral corners at the mitral annular level to obtain systolic tissue Doppler velocities (RV Sa, septal Sa, and lateral Sa, respectively). Twelve patients with amyloid light-chain cardiac amyloidosis were studied as a control group.
   Results: Echocardiography revealed RV hypertrophy (RVH) in 31% of patients with AFD, all but one of whom were male and all ofwhomhad concomitant left ventricular hypertrophy (LVH). All patients with AFD had normal RV fractional area change (47.9 +/- 6.5%) and tricuspid annular plane systolic excursion (21.7 +/- 3.2 mm) and all but one also had normal RV Sa (13.2 +/- 2.2 cm/sec). RVH positively correlated with indices of LVH (r = 0.8, P =.0001, for all parameters evaluated), as well as with Mainz Severity Score Index (r = 0.70, P =.0001). Septal and lateral Sa were decreased in almost all patients (means, 7.7 +/- 1.8 and 7.9 +/- 1.9 cm/sec, respectively), irrespective of the presence of LVH. Compared with control subjects with cardiac amyloidosis, patients with FC showed better indices of RV systolic function (P <.001 for all: tricuspid annular plane systolic excursion, RV fractional area change, and RV S-a) despite similar RV wall thickness (6.2 +/- 1.2 vs 6.9 +/- 1.9 mm, P = NS).
   Conclusions: RVH is common in patients with AFD and correlates with disease severity and LVH. RVH, however, does not significantly affect RV systolic function. Patients with FC have better RV systolic function compared with those with cardiac amyloidosis with similar levels of RV thickness. The combination of low LV S-a values and normal RV S-a values might be helpful in the differential diagnosis of infiltrative heart disease.
C1 [Graziani, Francesca; Laurito, Marianna; Pennestri, Faustino; Lanza, Gaetano Antonio; Coluccia, Valentina; Pedicino, Daniela; Crea, Filippo] Univ Cattolica Sacro Cuore, Dept Cardiovasc Sci, Fdn Policlin Univ A Gemelli, Rome, Italy.
   [Verrecchia, Elena; Manna, Raffaele] Univ Cattolica Sacro Cuore, Dept Internal Med, Fdn Policlin Univ A Gemelli, Rome, Italy.
   [Pieroni, Maurizio] San Donato Hosp, Cardiovasc Dept, Arezzo, Italy.
   [Camporeale, Antonia] San Donato Milanese Hosp, Multimodal Cardiac Imaging, San Donato Milanese, Italy.
C3 Catholic University of the Sacred Heart; IRCCS Policlinico Gemelli;
   Catholic University of the Sacred Heart; IRCCS Policlinico Gemelli;
   IRCCS Policlinico San Donato; IRCCS Policlinico San Donato
RP Graziani, F (corresponding author), Fdn Policlin Univ A Gemelli, Dept Cardiovasc Med, Largo Agostino Gemelli 8, I-00168 Rome, Italy.
EM francesca.graziani@policlinicogemelli.it
RI Laurito, Marianna/JHT-1328-2023; Verrecchia, Elena/ISS-5156-2023;
   Pedicino, Daniela/K-3681-2018; Crea, Filippo/AAC-9754-2022; Graziani,
   Francesca/K-3877-2018; Camporeale, Antonia/K-9012-2016; Manna,
   Raffaele/AAL-6346-2020; Manna, Raffaele/HKE-6096-2023; Pieroni,
   Maurizio/K-8488-2019; Lanza, Gaetano Antonio/AAC-2660-2019
OI Verrecchia, Elena/0000-0003-2131-2110; Crea,
   Filippo/0000-0002-9482-411X; Graziani, Francesca/0000-0002-4520-5689;
   Camporeale, Antonia/0000-0001-7604-0496; Manna,
   Raffaele/0000-0003-1560-3907; Pieroni, Maurizio/0000-0002-6830-4292;
   Pedicino, Daniela/0000-0002-4218-3066
CR Bellavia D, 2012, EUR HEART J-CARD IMG, V13, P680, DOI 10.1093/ehjci/jes009
   BRADY RO, 1967, NEW ENGL J MED, V276, P1163, DOI 10.1056/NEJM196705252762101
   Cappelli F, 2012, EUR HEART J-CARD IMG, V13, P416, DOI 10.1093/ejechocard/jer289
   Chahal NS, 2010, EUR J ECHOCARDIOGR, V11, P51, DOI 10.1093/ejechocard/jep164
   Elliott PM, 2014, EUR HEART J, V35, P2733, DOI 10.1093/eurheartj/ehu284
   Haddad F, 2008, CIRCULATION, V117, P1717, DOI 10.1161/CIRCULATIONAHA.107.653584
   Ho SY, 2006, HEART, V92, pI2, DOI 10.1136/hrt.2005.077875
   Kampmann C, 2005, ACTA PAEDIATR, V94, P15, DOI 10.1080/08035320510028049
   Keeling AN, 2010, EUR HEART J, V31, P381, DOI 10.1093/eurheartj/ehp528
   Lang RM, 2015, J AM SOC ECHOCARDIOG, V28, P1, DOI 10.1016/j.echo.2014.10.003
   Linhart A, 2000, AM HEART J, V139, P1101, DOI 10.1067/mhj.2000.105105
   Morris DA, 2015, INT J CARDIOVAS IMAG, V31, P301, DOI 10.1007/s10554-014-0551-4
   Nagata Y, 2015, CAN J CARDIOL, V31, P702, DOI 10.1016/j.cjca.2014.12.036
   Niemann M, 2010, HEART, V96, P1915, DOI 10.1136/hrt.2010.204586
   Palecek T, 2008, J AM SOC ECHOCARDIOG, V21, P1265, DOI 10.1016/j.echo.2008.09.002
   Patel V, 2015, HEART, V101, P961, DOI 10.1136/heartjnl-2014-306782
   Pieroni M, 2006, J AM COLL CARDIOL, V47, P1663, DOI 10.1016/j.jacc.2005.11.070
   Pieroni M, 2003, CIRCULATION, V107, P1978, DOI 10.1161/01.CIR.0000061952.27445.A0
   Puwanant S, 2009, EUR J ECHOCARDIOGR, V10, P733, DOI 10.1093/ejechocard/jep052
   Rapezzi C, 2015, HEART FAIL REV, V20, P117, DOI 10.1007/s10741-015-9480-0
   Rudski LG, 2010, J AM SOC ECHOCARDIOG, V23, P685, DOI 10.1016/j.echo.2010.05.010
   Shanks M, 2013, J AM SOC ECHOCARDIOG, V26, P1407, DOI 10.1016/j.echo.2013.09.005
   Sheppard MN, 2010, CARDIOVASC PATHOL, V19, P293, DOI 10.1016/j.carpath.2009.05.003
   Tadic M, 2015, J AM SOC ECHOCARDIOG, V28, P317, DOI 10.1016/j.echo.2014.11.017
   Weidemann F, 2003, CIRCULATION, V108, P1299, DOI 10.1161/01.CIR.0000091253.71282.04
   Whybra C, 2004, CLIN GENET, V65, P299, DOI 10.1111/j.1399-0004.2004.00219.x
NR 26
TC 30
Z9 32
U1 0
U2 5
PU MOSBY-ELSEVIER
PI NEW YORK
PA 360 PARK AVENUE SOUTH, NEW YORK, NY 10010-1710 USA
SN 0894-7317
J9 J AM SOC ECHOCARDIOG
JI J. Am. Soc. Echocardiogr.
PD MAR
PY 2017
VL 30
IS 3
BP 282
EP 291
DI 10.1016/j.echo.2016.11.014
PG 10
WC Cardiac & Cardiovascular Systems
WE Science Citation Index Expanded (SCI-EXPANDED)
SC Cardiovascular System & Cardiology
GA EP0SR
UT WOS:000397097500011
PM 28069318
DA 2024-04-28
ER

PT J
AU Casadonte, R
   Kriegsmann, M
   Deininger, SO
   Amann, K
   Paape, R
   Belau, E
   Suckau, D
   Fuchser, J
   Beckmann, J
   Becker, M
   Kriegsmann, J
AF Casadonte, Rita
   Kriegsmann, Mark
   Deininger, Soeren-Oliver
   Amann, Kerstin
   Paape, Rainer
   Belau, Eckhard
   Suckau, Detlev
   Fuchser, Jens
   Beckmann, Janine
   Becker, Michael
   Kriegsmann, Joerg
TI Imaging mass spectrometry analysis of renal amyloidosis biopsies reveals
   protein co-localization with amyloid deposits
SO ANALYTICAL AND BIOANALYTICAL CHEMISTRY
LA English
DT Article
DE Amyloidosis; FFPE; Imaging mass spectrometry; MALDI; LC-MS/MS
ID SYSTEMIC AMYLOIDOSIS; PROTEOMIC ANALYSIS; DIAGNOSIS; TISSUE; DISEASE;
   CHAIN; AL
AB Amyloidosis is a heterogeneous group of protein misfolding diseases characterized by deposition of amyloid proteins. The kidney is frequently affected, especially by immunoglobulin light chain (AL) and serum amyloid A (SAA) amyloidosis as the most common subgroups. Current diagnosis relies on histopathological examination, Congo red staining, or electron microscopy. Subtyping is done by immunohistochemistry; however, commercially available antibodies lack specificity. The purpose of this study was to identify and map amyloid proteins in formalin-fixed paraffin-embedded tissue sections using matrix-assisted laser desorption/ionization imaging mass spectrometry (MALDI IMS) coupled with liquid chromatography-tandem mass spectrometry (LC-MS/MS) analysis in an integrated workflow. Renal amyloidosis and non-amyloidosis biopsies were processed for histological and MS analysis. Mass spectra corresponding to the congophilic areas were directly linked to the histological and MS images for correlation studies. Peptides for SAA and AL were detected by MALDI IMS associated to Congo red-positive areas. Sequence determination of amyloid peptides by LC-MS/MS analysis provided protein distribution and identification. Serum amyloid P component, apolipoprotein E, and vitronectin proteins were identified in both AA and AL amyloidosis, showing a strong correlation with Congo red-positive regions. Our findings highlight the utility of MALDI IMS as a new method to type amyloidosis in histopathological routine material and characterize amyloid-associated proteins that may provide insights into the pathogenetic process of amyloid formation.
C1 [Casadonte, Rita; Kriegsmann, Joerg] Proteopath GmbH, D-54296 Trier, Germany.
   [Kriegsmann, Mark] Heidelberg Univ, Inst Pathol, D-69120 Heidelberg, Germany.
   [Deininger, Soeren-Oliver; Paape, Rainer; Belau, Eckhard; Suckau, Detlev; Fuchser, Jens; Beckmann, Janine; Becker, Michael] Bruker Daltonik GmbH, D-28359 Bremen, Germany.
   [Amann, Kerstin] Univ Erlangen Nurnberg, Pathol, Dept Nephropathol, D-91054 Erlangen, Germany.
   [Kriegsmann, Joerg] MVZ Histol Cytol & Mol Diagnost Trier, D-54296 Trier, Germany.
C3 Ruprecht Karls University Heidelberg; Bruker Corporation; Bruker
   Daltonik GmbH; University of Erlangen Nuremberg
RP Kriegsmann, J (corresponding author), Proteopath GmbH, Max Planck Str 17, D-54296 Trier, Germany.
EM kriegsmann@patho-trier.de
RI Casadonte, Rita/N-9177-2019
OI Casadonte, Rita/0000-0002-9054-4786; Fuchser, Jens/0000-0003-3947-7677;
   Suckau, Detlev/0000-0002-1859-2492; Kriegsmann, Mark/0000-0002-7319-3646
CR An J, 2013, PRELIMINARY STUDY MA, V5
   Angel PM, 2013, BIOCHEMISTRY-US, V52, P3818, DOI 10.1021/bi301519p
   Brambilla F, 2013, PROTEOM CLIN APPL, V7, P136, DOI 10.1002/prca.201200097
   Brambilla F, 2012, BLOOD, V119, P1844, DOI 10.1182/blood-2011-07-365510
   Bunker D, 2012, MT SINAI J MED, V79, P749, DOI 10.1002/msj.21342
   Casadonte R, 2011, NAT PROTOC, V6, P1695, DOI 10.1038/nprot.2011.388
   Castaño EM, 2013, NEUROCHEM INT, V62, P145, DOI 10.1016/j.neuint.2012.12.001
   Comenzo RL, 2006, BLOOD, V107, P3489, DOI 10.1182/blood-2005-10-4148
   Dember LM, 2006, J AM SOC NEPHROL, V17, P3458, DOI 10.1681/ASN.2006050460
   Desport E, 2012, ORPHANET J RARE DIS, V7, DOI 10.1186/1750-1172-7-54
   Esplin BL, 2013, CURR PROB CARDIOLOGY, V38, P53, DOI 10.1016/j.cpcardiol.2012.11.002
   Fernandez-Flores A, 2011, BIOTECH HISTOCHEM, V86, P293, DOI 10.3109/10520291003784493
   GALLO G, 1994, AM J PATHOL, V145, P526
   Gessel MM, 2014, J PROTEOMICS, V107, P71, DOI 10.1016/j.jprot.2014.03.021
   Holle A, 2006, J MASS SPECTROM, V41, P705, DOI 10.1002/jms.1041
   Kaplan M, 2004, MEM I OSWALDO CRUZ, V99, P121, DOI 10.1590/S0074-02762004000200001
   Klein CJ, 2011, ARCH NEUROL-CHICAGO, V68, P195, DOI 10.1001/archneurol.2010.261
   Kyle RA, 2006, NEW ENGL J MED, V354, P1362, DOI 10.1056/NEJMoa054494
   Lavatelli F, 2011, AMYLOID, V18, P64, DOI 10.3109/13506129.2011.574354023
   Lavatelli F, 2008, MOL CELL PROTEOMICS, V7, P1570, DOI 10.1074/mcp.M700545-MCP200
   Leung N, 2012, BLOOD, V120, P3206, DOI 10.1182/blood-2012-03-413682
   Linke RP, 2012, PROG HISTOCHEM CYTO, V47, P61, DOI 10.1016/j.proghi.2012.03.001
   LINKE RP, 1980, MECH AGEING DEV, V14, P187, DOI 10.1016/0047-6374(80)90118-9
   Meding Stephan, 2013, Methods Mol Biol, V931, P537, DOI 10.1007/978-1-62703-056-4_29
   Miura Y, 2013, EXP DERMATOL, V22, P36, DOI 10.1111/exd.12065
   Murphy CL, 2006, METHOD ENZYMOL, V412, P48, DOI 10.1016/S0076-6879(06)12004-2
   Murphy CL, 2001, AM J CLIN PATHOL, V116, P135
   Nakanishi T, 2013, CLIN BIOCHEM, V46, P1595, DOI 10.1016/j.clinbiochem.2013.05.063
   Picken MM, 2007, CURR OPIN NEPHROL HY, V16, P196, DOI 10.1097/MNH.0b013e3280bdc0db
   Picken MM, 2010, ARCH PATHOL LAB MED, V134, P545, DOI 10.1043/1543-2165-134.4.545
   Picken MM, 2009, J AM SOC NEPHROL, V20, P1681, DOI 10.1681/ASN.2008070813
   Pontil M, 1998, NEURAL COMPUT, V10, P955, DOI 10.1162/089976698300017575
   Rocken C, 1996, HISTOPATHOLOGY, V29, P325, DOI 10.1111/j.1365-2559.1996.tb01416.x
   Seldin DC, 2012, BLOOD, V119, P1795, DOI 10.1182/blood-2011-10-381178
   Sethi S, 2012, KIDNEY INT, V82, P226, DOI 10.1038/ki.2012.108
   Shin TM, 2008, MOL NEURODEGENER, V3, DOI 10.1186/1750-1326-3-16
   Sipe JD, 2010, AMYLOID, V17, P101, DOI 10.3109/13506129.2010.526812
   Solomon A, 2008, ARCH PATHOL LAB MED, V132, P14, DOI 10.1043/1543-2165(2008)132[14b:IR]2.0.CO;2
   Stoppini M, 2009, CLIN CHEM LAB MED, V47, P627, DOI 10.1515/CCLM.2009.164
   Suckau D, 2003, ANAL BIOANAL CHEM, V376, P952, DOI 10.1007/s00216-003-2057-0
   Valentini V, 2011, AMYLOID, V18, P61, DOI 10.3109/13506129.2011.574354022
   Vrana JA, 2009, BLOOD, V114, P4957, DOI 10.1182/blood-2009-07-230722
   WESTERMARK P, 1989, J CLIN PATHOL, V42, P817, DOI 10.1136/jcp.42.8.817
   Westermark P, 2006, ACTA HISTOCHEM, V108, P209, DOI 10.1016/j.acthis.2006.03.011
NR 44
TC 33
Z9 33
U1 0
U2 40
PU SPRINGER HEIDELBERG
PI HEIDELBERG
PA TIERGARTENSTRASSE 17, D-69121 HEIDELBERG, GERMANY
SN 1618-2642
EI 1618-2650
J9 ANAL BIOANAL CHEM
JI Anal. Bioanal. Chem.
PD JUL
PY 2015
VL 407
IS 18
BP 5323
EP 5331
DI 10.1007/s00216-015-8689-z
PG 9
WC Biochemical Research Methods; Chemistry, Analytical
WE Science Citation Index Expanded (SCI-EXPANDED)
SC Biochemistry & Molecular Biology; Chemistry
GA CL2SW
UT WOS:000356796000010
PM 25935672
DA 2024-04-28
ER

PT J
AU Barrenechea, IJ
   Márquez, L
   Rojas, HP
   Nicola, M
   Dumont, C
AF Barrenechea, Ignacio J.
   Marquez, Luis
   Rojas, Hector P.
   Nicola, Marco
   Dumont, Carlos
TI Awake C1-2 laminectomy, instrumentation, and fusion: case report
SO JOURNAL OF NEUROSURGERY-SPINE
LA English
DT Article
DE awake; C1-2 fusion; retroodontoid pseudotumor; myelopathy; amyloid
   cardiomyopathy; cervical; surgical technique
ID LOCAL-ANESTHESIA; PATIENT
AB Surgery of the cervical spine under conscious sedation has been rarely reported in the literature. The main indications are the lack of neurophysiological monitoring and surgery in patients with high cardiovascular risk. To date, no reports of awake C1-2 instrumentation have been published in the English-language literature. The authors present the case of a 76-year-old patient with multiple myeloma and severe cardiomyopathy associated with primary amyloidosis who experienced severe myelopathy from a C2 pseudotumor associated with an odontoid fracture. Due to his high cardiovascular risk, the patient underwent C1 decompression and C1-2 instrumentation and fusion via an awake technique. To accomplish this task, the authors performed multilayered muscular infiltration of local anesthetics and avoided manipulating the C2 root by anchoring C1 with a rod-claw system. The procedure did not last longer than that of general anesthetic approaches, and no complaints were reported by the patient during surgery, which he described as an overall "good experience." The patient was discharged on the 7th postoperative day and resumed his previous work 3 months later. Performing surgery under local anesthesia and conscious sedation reduces the risk of perioperative cardiovascular and respiratory complications in these high-risk patients by avoiding the use of drugs with cardiodepressant effects and endotracheal intubation.
C1 [Barrenechea, Ignacio J.; Marquez, Luis; Rojas, Hector P.] Hosp Privado Rosario, Dept Neurosurg, Santa Fe, Argentina.
   [Nicola, Marco] Hosp Privado Rosario, Dept Anesthesiol, Santa Fe, Argentina.
   [Dumont, Carlos] Hosp Privado Rosario, Dept Cardiol, Santa Fe, Argentina.
RP Barrenechea, IJ (corresponding author), Hosp Privado Rosario, Santa Fe, Argentina.
EM ijbarrenechea@gmail.com
RI Márquez, Luis/ISV-1348-2023
CR Fakcharoenphol J, 2003, SIAM PROC S, P257
   Huch K, 2004, EUR SPINE J, V13, P222, DOI 10.1007/s00586-003-0656-2
   Johnson KN, 2015, CLIN INTERV AGING, V10, P1925, DOI 10.2147/CIA.S93796
   Khan Muhammad Babar, 2014, Surg Neurol Int, V5, pS62, DOI 10.4103/2152-7806.130669
   Nygaard OP, 1997, ANESTHESIOLOGY, V86, P242, DOI 10.1097/00000542-199701000-00027
   Sairyo K, 2018, J ORTHOP SCI, V23, P229, DOI 10.1016/j.jos.2017.10.015
   Shtaya A, 2018, WORLD NEUROSURG, V114, P344, DOI 10.1016/j.wneu.2018.03.200
   ZIGLER J, 1987, SPINE, V12, P206, DOI 10.1097/00007632-198704000-00002
NR 8
TC 0
Z9 0
U1 0
U2 0
PU AMER ASSOC NEUROLOGICAL SURGEONS
PI ROLLING MEADOWS
PA 5550 MEADOWBROOK DRIVE, ROLLING MEADOWS, IL 60008 USA
SN 1547-5654
EI 1547-5646
J9 J NEUROSURG-SPINE
JI J. Neurosurg.-Spine
PD APR
PY 2020
VL 32
IS 4
BP 554
EP 558
DI 10.3171/2019.9.SPINE19961
PG 5
WC Clinical Neurology; Surgery
WE Science Citation Index Expanded (SCI-EXPANDED)
SC Neurosciences & Neurology; Surgery
GA KZ5JL
UT WOS:000523298400009
PM 31812136
DA 2024-04-28
ER

PT J
AU Barzen, G
   Rieber, F
   Stangl, K
   Hahn, K
   Spethmann, S
AF Barzen, Gina
   Rieber, Finn
   Stangl, Karl
   Hahn, Katrin
   Spethmann, Sebastian
TI mRNA vaccines for COVID-19 are safe and clinically effective in patients
   with cardiac amyloidosis
SO VACCINE
LA English
DT Article
DE SARS-CoV2; COVID-19; mRNA vaccine; Amyloidosis; Side effects; Efficiency
AB Introduction: Amyloidosis is a rare disease in which malformed proteins are deposited in tissues occurring mostly commonly in older age. These deposits can lead to severe organ dysfunction e.g. in the myocardium with great impact on prognosis. The Covid-19 pandemic has caused excess mortality worldwide since 2020. Risk factors for a severe course include pre-existing cardiac diseases like heart failure and advanced age. Therefore, vaccination against Sars-CoV2 viruses is highly recommended for patients with cardiac amyloidosis. However, since there are no specific data on mRNA vaccines in patients with cardiac amyloidosis, some patients have concerns about cardiac adverse events following immunization (AEFI), such as myocarditis. Purpose: The purpose of the study is to assess the safety and efficacy of mRNA vaccines in patients with cardiac amyloidosis. Methods: Patients of the Amyloidosis Center Charite ' Berlin (ACCB) were assessed about the vaccination, its tolerability and clinical effectiveness. To date, we included 62 patients (54 men) with a median age of 82,5 years (range 37 to 92). 46 patients had wtATTR amyloidosis, ten patients had hATTR amyloidosis, and six patients had AL amyloidosis. The mean systolic left ventricular function was 51% (range 30 to 62) with a mean global strain of -11,5% (range -18,5 to -3,1). The mean NT-pro-BNP was 1145 ng/l (range 24 to 48297). Results: 59 patients were triple vaccinated and three patients so far are double vaccinated. Three of the patients were unvaccinated. 171 of the vaccine doses administered were mRNA vaccines and eight doses were a viral vector-vaccine. None of the patients reported severe side effects. Thirteen patients reported feeling of pressure and pain at the injection site after vaccination and four patients had fever of maximum two days, eight patients reported lower general condition of maximum five days. One patient reported malaise for 14 days after each vaccination, which resolved spontaneously. There was no clinical or laboratory evidence of suspected vaccineinduced myocarditis. Five patients reported of a COVID-19 breakthrough infection, all of which with a mild course of disease. None of the patients had symptoms of worsening heart failure in temporal relation to the vaccination. Most of the vaccinations (10 3) were performed at an official vaccination center, 59 were performed at a general practitioner. Conclusion: In patients with cardiac amyloidosis, mRNA vaccines for COVID-19 are safe with respect to severe cardiac adverse events and show effective protection against clinically relevant SARS-CoV2 infection.
C1 [Barzen, Gina; Rieber, Finn; Stangl, Karl; Spethmann, Sebastian] Deutsch Herzzentrum Charite, Dept Cardiol Angiol & Intens Care Med, Charite Pl 1, D-10117 Berlin, Germany.
   [Barzen, Gina; Rieber, Finn; Stangl, Karl; Hahn, Katrin; Spethmann, Sebastian] Charite Univ Med Berlin, Berlin, Germany.
   [Barzen, Gina; Rieber, Finn; Stangl, Karl; Hahn, Katrin; Spethmann, Sebastian] Free Univ Berlin, Berlin, Germany.
   [Barzen, Gina; Rieber, Finn; Stangl, Karl; Hahn, Katrin; Spethmann, Sebastian] Humboldt Univ, Berlin, Germany.
   [Barzen, Gina; Rieber, Finn; Stangl, Karl; Hahn, Katrin; Spethmann, Sebastian] Charite Univ Med Berlin, Amyloidosis Ctr Charite Berlin ACCB, Berlin, Germany.
   [Hahn, Katrin] Charite Univ Med Berlin, Klin Neurol & Experimentelle Neurol, Berlin, Germany.
   [Barzen, Gina; Stangl, Karl; Spethmann, Sebastian] DZHK German Ctr Cardiovasc Res, partner site Berlin, Berlin, Germany.
   [Barzen, Gina] Klinik Kardiol & Angiol Campus Mitte, Charitepl, D-10117 Berlin, Germany.
C3 German Heart Center Berlin; Free University of Berlin; Humboldt
   University of Berlin; Charite Universitatsmedizin Berlin; Free
   University of Berlin; Humboldt University of Berlin; Free University of
   Berlin; Humboldt University of Berlin; Charite Universitatsmedizin
   Berlin; Free University of Berlin; Humboldt University of Berlin;
   Charite Universitatsmedizin Berlin; German Centre for Cardiovascular
   Research
RP Barzen, G (corresponding author), Klinik Kardiol & Angiol Campus Mitte, Charitepl, D-10117 Berlin, Germany.
EM gina.barzen@dhzc-charite.de
RI Spethmann, Sebastian/AFP-1760-2022
OI Spethmann, Sebastian/0000-0003-0987-8007; Hahn,
   Katrin/0000-0002-6013-0072; Rieber, Finn/0009-0004-7833-2272
FU Alnylam(R) Pharmaceuti-cals
FX This study was supported by a grant from Alnylam (R) Pharmaceuti-cals.
   The funder had no influence on the study design
CR Baden LR, 2021, NEW ENGL J MED, V384, P403, DOI 10.1056/NEJMoa2035389
   Furqan M, 2022, CURR CARDIOL REP, V24, P2031, DOI 10.1007/s11886-022-01801-6
   Kastritis E, 2022, AM J HEMATOL, V97, pE27, DOI 10.1002/ajh.26406
   Lang RM, 2015, EUR HEART J-CARD IMG, V16, P233, DOI 10.1093/ehjci/jev014
   Lewis E, 2022, ANN HEMATOL, V101, P2307, DOI 10.1007/s00277-022-04964-y
   Polack FP, 2020, NEW ENGL J MED, V383, P2603, DOI 10.1056/NEJMoa2034577
NR 6
TC 0
Z9 0
U1 0
U2 0
PU ELSEVIER SCI LTD
PI London
PA 125 London Wall, London, ENGLAND
SN 0264-410X
EI 1873-2518
J9 VACCINE
JI Vaccine
PD FEB 6
PY 2024
VL 42
IS 4
BP 723
EP 726
DI 10.1016/j.vaccine.2023.12.041
EA FEB 2024
PG 4
WC Immunology; Medicine, Research & Experimental
WE Science Citation Index Expanded (SCI-EXPANDED)
SC Immunology; Research & Experimental Medicine
GA KN8Q3
UT WOS:001180740700001
PM 38158299
DA 2024-04-28
ER

PT J
AU Dasari, S
   Theis, JD
   Vrana, JA
   Rech, KL
   Dao, LN
   Howard, MT
   Dispenzieri, A
   Gertz, MA
   Hasadsri, L
   Highsmith, WE
   Kurtin, PJ
   McPhail, ED
AF Dasari, Surendra
   Theis, Jason D.
   Vrana, Julie A.
   Rech, Karen L.
   Dao, Linda N.
   Howard, Matthew T.
   Dispenzieri, Angela
   Gertz, Morie A.
   Hasadsri, Linda
   Highsmith, W. Edward
   Kurtin, Paul J.
   McPhail, Ellen D.
TI Amyloid Typing by Mass Spectrometry in Clinical Practice: a
   Comprehensive Review of 16, 175 Samples
SO MAYO CLINIC PROCEEDINGS
LA English
DT Review
ID LIGHT-CHAIN AMYLOIDOSIS; HEAVY-CHAIN; PROTEIN IDENTIFICATIONS; CARDIAC
   AMYLOIDOSIS; TRANSTHYRETIN; DIAGNOSIS; VARIANT; IMMUNOHISTOCHEMISTRY;
   MICRODISSECTION; CARDIOMYOPATHY
AB Objective: To map the occurrence of amyloid types in a large clinical cohort using mass spectrometry-based shotgun proteomics, an unbiased method that unambiguously identifies all amyloid types in a single assay.
   Methods: A mass spectrometry-based shotgun proteomics assay was implemented in a central reference laboratory. We documented our experience of typing 16,175 amyloidosis specimens over an 11-year period from January 1, 2008, to December 31, 2018.
   Results: We identified 21 established amyloid types, including AL (n=9542; 59.0%), ATTR (n=4600; 28.4%), ALECT2 (n=511; 3.2%), AA (n=463; 2.9%), AH (n=367; 2.3%), AIns (n=182; 1.2%), KRT514 (n=94; <1%), AFib (n=71; <1%), AApoAIV (n=57; <1%), AApoA1 (n=56; <1%), AANF (n=47; <1%), A beta 2M (n=38; <1%), ASem1 (n=34; <1%), AGel (n=29; <1%), TGFB1 (n=29; <1%), ALys (n=15; <1%), AIAPP (n=13; <1%), AApoCII (n=11; <1%), APro (n=8; <1%), AEnf (n=6; <1%), and ACal (n=2; <1%). We developed the first comprehensive organ-by-type map showing the relative frequency of 21 amyloid types in 31 different organs, and the first type-by-organ map showing organ tropism of 18 rare types. Using a modified bioinformatics pipeline, we detected amino acid substitutions in cases of hereditary amyloidosis with 100% specificity.
   Conclusion: Amyloid typing by proteomics, which effectively recognizes all amyloid types in a single assay, optimally supports the diagnosis and treatment of amyloidosis patients in routine clinical practice. (C) 2020 Mayo Foundation for Medical Education and Research. Published by Elsevier Inc.
C1 [Dasari, Surendra] Mayo Clin, Dept Hlth Sci Res, Rochester, MN USA.
   [Theis, Jason D.; Vrana, Julie A.; Rech, Karen L.; Dao, Linda N.; Howard, Matthew T.; Dispenzieri, Angela; Hasadsri, Linda; Highsmith, W. Edward; Kurtin, Paul J.; McPhail, Ellen D.] Mayo Clin, Dept Lab Med & Pathol, 200 First St, Rochester, MN 55905 USA.
   [Dispenzieri, Angela; Gertz, Morie A.] Dept Med, Mayo Clin, Rochester, MN USA.
C3 Mayo Clinic; Mayo Clinic; Mayo Clinic
RP McPhail, ED (corresponding author), Mayo Clin, Dept Lab Med & Pathol, 200 First St, Rochester, MN 55905 USA.
EM McPhail.Ellen@mayo.edu
RI Highsmith, William E/B-6175-2008; Gertz, Morie/K-2873-2019; McPhail,
   Ellen D. Remstein/AAF-3474-2020
OI McPhail, Ellen D. Remstein/0000-0001-6918-3376; Gertz,
   Morie/0000-0002-3853-5196
FU Department of Laboratory Medicine and Pathology, Mayo Clinic, Rochester,
   MN
FX This study was funded by the Department of Laboratory Medicine and
   Pathology, Mayo Clinic, Rochester, MN.
CR Abildgaard N, 2020, AMYLOID, V27, P59, DOI 10.1080/13506129.2019.1688289
   Adams D, 2018, NEW ENGL J MED, V379, P11, DOI 10.1056/NEJMoa1716153
   Adams D, 2019, NAT REV NEUROL, V15, P387, DOI 10.1038/s41582-019-0210-4
   Aoki M, 2018, CLIN EXP NEPHROL, V22, P871, DOI 10.1007/s10157-018-1533-y
   Benson MD, 2018, NEW ENGL J MED, V379, P22, DOI 10.1056/NEJMoa1716793
   Benson MD, 2008, KIDNEY INT, V74, P218, DOI 10.1038/ki.2008.152
   Benson MD, 2018, AMYLOID, V25, P215, DOI 10.1080/13506129.2018.1549825
   Bergström J, 2005, J PATHOL, V206, P224, DOI 10.1002/path.1759
   Bois MC, 2017, J AM COLL CARDIOL, V69, P2248, DOI 10.1016/j.jacc.2017.02.047
   Brambilla F, 2012, BLOOD, V119, P1844, DOI 10.1182/blood-2011-07-365510
   Buxbaum JN, 2017, GENET MED, V19, P733, DOI 10.1038/gim.2016.200
   Canetti D, 2020, CLIN CHEM LAB MED, V58, P948, DOI 10.1515/cclm-2019-1007
   Comenzo RL, 2009, BLOOD, V114, P3147, DOI 10.1182/blood-2009-04-202879
   Connors LH, 2003, AMYLOID, V10, P160, DOI 10.3109/13506120308998998
   Dasari S, 2016, KIDNEY INT, V90, P658, DOI 10.1016/j.kint.2016.04.003
   Dasari S, 2015, J PROTEOME RES, V14, P1957, DOI 10.1021/acs.jproteome.5b00015
   Dasari S, 2014, J PROTEOME RES, V13, P2352, DOI 10.1021/pr4011475
   Dasari S, 2010, J PROTEOME RES, V9, P1716, DOI 10.1021/pr900850m
   Elias JE, 2007, NAT METHODS, V4, P207, DOI 10.1038/nmeth1019
   ENG JK, 1994, J AM SOC MASS SPECTR, V5, P976, DOI 10.1016/1044-0305(94)80016-2
   Fenyö D, 2003, ANAL CHEM, V75, P768, DOI 10.1021/ac0258709
   Fix OK, 2016, AMYLOID, V23, P132, DOI 10.3109/13506129.2016.1153465
   Gertz MA, 2019, BRAIN BEHAV, V9, DOI 10.1002/brb3.1371
   Gertz MA, 2018, BLOOD CANCER J, V8, DOI 10.1038/s41408-018-0080-9
   Gilbertson JA, 2015, J CLIN PATHOL, V68, P314, DOI 10.1136/jclinpath-2014-202722
   Gillmore JD, 2009, J AM SOC NEPHROL, V20, P444, DOI 10.1681/ASN.2008060614
   Grogan M, 2017, HEART, V103, P1065, DOI 10.1136/heartjnl-2016-310704
   Grogg KL, 2013, AM J SURG PATHOL, V37, P406, DOI 10.1097/PAS.0b013e318272fe19
   Gustafsson S, 2012, TRANSPLANTATION, V93, P1017, DOI 10.1097/TP.0b013e31824b3749
   Kourelis TV, 2017, BLOOD, V129, P299, DOI 10.1182/blood-2016-10-743997
   Kyriakou P, 2018, BMC CARDIOVASC DISOR, V18, DOI 10.1186/s12872-018-0952-8
   Liu HB, 2004, ANAL CHEM, V76, P4193, DOI 10.1021/ac0498563
   Lohani S, 2016, CASE REPORTS NEPHROL, V2016, DOI DOI 10.1155/2016/8690642
   Mangione PP, 2014, P NATL ACAD SCI USA, V111, P1539, DOI 10.1073/pnas.1317488111
   Mariani LL, 2015, ANN NEUROL, V78, P901, DOI 10.1002/ana.24519
   Martins CO, 2018, HAEMATOLOGICA, V103, pE610, DOI 10.3324/haematol.2018.203000
   Maurer MS, 2018, NEW ENGL J MED, V379, P1007, DOI 10.1056/NEJMoa1805689
   Mereuta OM, 2014, BLOOD, V123, P1479, DOI 10.1182/blood-2013-07-517938
   Merlini G, 2017, HEMATOL-AM SOC HEMAT, P1, DOI 10.1182/asheducation-2017.1.1
   Merlini G, 2011, J CLIN ONCOL, V29, P1924, DOI 10.1200/JCO.2010.32.2271
   Mollee P, 2014, INTERN MED J, V44, P7, DOI 10.1111/imj.12288
   Mollee P, 2016, CLIN PROTEOM, V13, DOI 10.1186/s12014-016-9133-x
   Murphy CL, 2006, METHOD ENZYMOL, V412, P48, DOI 10.1016/S0076-6879(06)12004-2
   Nasr SH, 2017, J AM SOC NEPHROL, V28, P431, DOI 10.1681/ASN.2016090951
   Nasr SH, 2017, J AM SOC NEPHROL, V28, P439, DOI 10.1681/ASN.2015111228
   Nasr SH, 2013, KIDNEY INT, V83, P463, DOI 10.1038/ki.2012.414
   Palladini G, 2016, BLOOD, V128, P159, DOI 10.1182/blood-2016-01-629790
   Palladini G, 2013, EUR J INTERN MED, V24, P729, DOI 10.1016/j.ejim.2013.10.007
   Perkins DN, 1999, ELECTROPHORESIS, V20, P3551, DOI 10.1002/(SICI)1522-2683(19991201)20:18<3551::AID-ELPS3551>3.0.CO;2-2
   Picken MM, 2007, ARCH PATHOL LAB MED, V131, P850
   Picken MM, 2013, ADV ANAT PATHOL, V20, P424, DOI 10.1097/PAP.0b013e3182a92dc3
   Quarta CC, 2015, NEW ENGL J MED, V372, P21, DOI 10.1056/NEJMoa1404852
   Ravindran A, 2016, CL LYMPH MYELOM LEUK, V16, P588, DOI 10.1016/j.clml.2016.08.004
   Satoskar AA, 2007, ARCH PATHOL LAB MED, V131, P917
   Searle BC, 2010, PROTEOMICS, V10, P1265, DOI 10.1002/pmic.200900437
   Sethi S, 2018, KIDNEY INT REP, V3, P1193, DOI 10.1016/j.ekir.2018.04.009
   Sethi S, 2010, CLIN J AM SOC NEPHRO, V5, P2180, DOI 10.2215/CJN.02890310
   Sidiqi MH, 2018, BLOOD ADV, V2, P769, DOI 10.1182/bloodadvances.2018016782
   Sipe JD, 2016, AMYLOID, V23, P209, DOI 10.1080/13506129.2016.1257986
   Solomon A, 2008, ARCH PATHOL LAB MED, V132, P14, DOI 10.1043/1543-2165(2008)132[14b:IR]2.0.CO;2
   Sridharan M, 2018, MAYO CLIN PROC, V93, P1678, DOI 10.1016/j.mayocp.2018.06.016
   Tabb DL, 2008, J PROTEOME RES, V7, P3838, DOI 10.1021/pr800154p
   TAN SY, 1994, CLIN SCI, V87, P487, DOI 10.1042/cs0870487
   Tasaki M, 2019, J PATHOL, V247, P444, DOI 10.1002/path.5203
   Tasaki M, 2013, INT J CARDIOL, V170, P69, DOI 10.1016/j.ijcard.2013.10.033
   Theis JD, 2013, J MASS SPECTROM, V48, P1067, DOI 10.1002/jms.3264
   Valleix S, 2016, NAT COMMUN, V7, DOI 10.1038/ncomms10353
   Vrana JA, 2014, HAEMATOLOGICA, V99, P1239, DOI 10.3324/haematol.2013.102764
   Vrana JA, 2009, BLOOD, V114, P4957, DOI 10.1182/blood-2009-07-230722
NR 69
TC 83
Z9 86
U1 1
U2 4
PU ELSEVIER SCIENCE INC
PI NEW YORK
PA STE 800, 230 PARK AVE, NEW YORK, NY 10169 USA
SN 0025-6196
EI 1942-5546
J9 MAYO CLIN PROC
JI Mayo Clin. Proc.
PD SEP
PY 2020
VL 95
IS 9
BP 1852
EP 1864
DI 10.1016/j.mayocp.2020.06.029
PG 13
WC Medicine, General & Internal
WE Science Citation Index Expanded (SCI-EXPANDED)
SC General & Internal Medicine
GA NS7WL
UT WOS:000572468100016
PM 32861330
OA hybrid
DA 2024-04-28
ER

PT J
AU Nevone, A
   Lattarulo, F
   Russo, M
   Panno, G
   Milani, P
   Basset, M
   Avanzini, MA
   Merlini, G
   Palladini, G
   Nuvolone, M
AF Nevone, Alice
   Lattarulo, Francesca
   Russo, Monica
   Panno, Giada
   Milani, Paolo
   Basset, Marco
   Avanzini, Maria Antonietta
   Merlini, Giampaolo
   Palladini, Giovanni
   Nuvolone, Mario
TI A Strategy for the Selection of RT-qPCR Reference Genes Based on
   Publicly Available Transcriptomic Datasets
SO BIOMEDICINES
LA English
DT Article
DE normalization; RT-qPCR; reference gene
ID REAL-TIME-PCR; ENDOGENOUS REFERENCE GENES; SUITABLE REFERENCE GENES;
   POLYMERASE CHAIN-REACTION; RELIABLE REFERENCE GENES; BLOOD
   MONONUCLEAR-CELLS; ACTIN MESSENGER-RNA; 18S RIBOSOMAL-RNA; HOUSEKEEPING
   GENES; BETA-ACTIN
AB In the next-generation sequencing era, RT-qPCR is still widely employed to quantify levels of nucleic acids of interest due to its popularity, versatility, and limited costs. The measurement of transcriptional levels through RT-qPCR critically depends on reference genes used for normalization. Here, we devised a strategy to select appropriate reference genes for a specific clinical/experimental setting based on publicly available transcriptomic datasets and a pipeline for RT-qPCR assay design and validation. As a proof-of-principle, we applied this strategy to identify and validate reference genes for transcriptional studies of bone-marrow plasma cells from patients with AL amyloidosis. We performed a systematic review of published literature to compile a list of 163 candidate reference genes for RT-qPCR experiments employing human samples. Next, we interrogated the Gene Expression Omnibus to assess expression levels of these genes in published transcriptomic studies on bone-marrow plasma cells from patients with different plasma cell dyscrasias and identified the most stably expressed genes as candidate normalizing genes. Experimental validation on bone-marrow plasma cells showed the superiority of candidate reference genes identified through this strategy over commonly employed "housekeeping" genes. The strategy presented here may apply to other clinical and experimental settings for which publicly available transcriptomic datasets are available.
C1 [Nevone, Alice; Lattarulo, Francesca; Russo, Monica; Panno, Giada; Milani, Paolo; Basset, Marco; Merlini, Giampaolo; Palladini, Giovanni; Nuvolone, Mario] Univ Pavia, Dept Mol Med, I-27100 Pavia, Italy.
   [Nevone, Alice; Lattarulo, Francesca; Russo, Monica; Panno, Giada; Milani, Paolo; Basset, Marco; Merlini, Giampaolo; Palladini, Giovanni; Nuvolone, Mario] Fdn IRCCS Policlin San Matteo, Amyloidosis Res & Treatment Ctr, I-27100 Pavia, Italy.
   [Avanzini, Maria Antonietta] Fdn IRCCS Policlin San Matteo, Pediat Hematol Oncol, Cell Factory, I-27100 Pavia, Italy.
C3 University of Pavia; IRCCS Fondazione San Matteo; IRCCS Fondazione San
   Matteo
RP Nuvolone, M (corresponding author), Univ Pavia, Dept Mol Med, I-27100 Pavia, Italy.; Nuvolone, M (corresponding author), Fdn IRCCS Policlin San Matteo, Amyloidosis Res & Treatment Ctr, I-27100 Pavia, Italy.
EM mario.nuvolone@unipv.it
RI Basset, Marco/AAI-8162-2020; avanzini, maria antonietta/K-7839-2016;
   Palladini, Giovanni/G-1763-2010; Merlini, Giampaolo/A-3817-2008;
   Nuvolone, Mario/K-4763-2018
OI Basset, Marco/0000-0003-3829-0499; Nevone, Alice/0000-0002-7724-1043;
   Russo, Monica/0009-0002-2471-7113; avanzini, maria
   antonietta/0000-0002-6056-9018; Palladini, Giovanni/0000-0001-5994-5138;
   Merlini, Giampaolo/0000-0001-7680-3254; Nuvolone,
   Mario/0000-0001-8334-1684
CR Abasolo N, 2011, J PSYCHIATR RES, V45, P1411, DOI 10.1016/j.jpsychires.2011.06.001
   Adeola F, 2018, ETHIOP J HEALTH SCI, V28, P741, DOI 10.4314/ejhs.v28i6.9
   Alberts B, 2011, SCIENCE, V334, P1636, DOI 10.1126/science.334.6063.1636-a
   Alvelos MI, 2021, ISLETS, V13, P51, DOI 10.1080/19382014.2021.1948282
   Andersen CL, 2004, CANCER RES, V64, P5245, DOI 10.1158/0008-5472.CAN-04-0496
   Antonov J, 2005, LAB INVEST, V85, P1040, DOI 10.1038/labinvest.3700303
   Arendt BK, 2008, BLOOD, V112, P1931, DOI 10.1182/blood-2008-03-143040
   Asp J, 2005, INT J ONCOL, V27, P1577
   Balogh A, 2008, J PHOTOCH PHOTOBIO B, V93, P133, DOI 10.1016/j.jphotobiol.2008.07.010
   Bas A, 2004, SCAND J IMMUNOL, V59, P566, DOI 10.1111/j.0300-9475.2004.01440.x
   Basset M, 2020, BLOOD, V135, P293, DOI 10.1182/blood.2019002762
   Bémeur C, 2004, NEUROSCI LETT, V357, P211, DOI 10.1016/j.neulet.2003.12.081
   Bernard PS, 2002, CLIN CHEM, V48, P1178
   Bochtler T, 2008, BLOOD, V111, P4700, DOI 10.1182/blood-2007-11-122101
   Böhlenius H, 2007, SCIENCE, V316, P367
   Borkowska P, 2020, MOL BIOL REP, V47, P1107, DOI 10.1007/s11033-019-05207-6
   Brzeszczynska J, 2020, CELLS-BASEL, V9, DOI 10.3390/cells9030770
   Bustin SA, 2005, CLIN SCI, V109, P365, DOI 10.1042/CS20050086
   Bustin Stephen A., 2006, Molecular Aspects of Medicine, V27, P192, DOI 10.1016/j.mam.2005.12.002
   Bustin SA, 2020, METHODS MOL BIOL, V2065, P5, DOI 10.1007/978-1-4939-9833-3_2
   Bustin SA, 2017, CLIN CHEM, V63, P1537, DOI 10.1373/clinchem.2016.268953
   Bustin Stephen A, 2014, Biomol Detect Quantif, V2, P35
   Bustin SA, 2013, NAT METHODS, V10, P1063, DOI 10.1038/nmeth.2697
   Bustin SA, 2009, CLIN CHEM, V55, P611, DOI 10.1373/clinchem.2008.112797
   Cai J, 2014, PLOS ONE, V9, DOI 10.1371/journal.pone.0095974
   Cascino P, 2022, AM J HEMATOL, V97, pE389, DOI 10.1002/ajh.26684
   Ceelen L, 2014, CLIN CHEM, V60, P451, DOI 10.1373/clinchem.2013.209478
   Ceelen L, 2011, BIOCHEM PHARMACOL, V81, P1255, DOI 10.1016/j.bcp.2011.03.004
   Chantawibul Suchart, 2012, J Med Assoc Thai, V95 Suppl 3, pS36
   Chen G, 2013, PLOS ONE, V8, DOI 10.1371/journal.pone.0067360
   Chen JY, 2020, BIOMED RES INT, V2020, DOI 10.1155/2020/8926120
   Chey S, 2010, J CELL BIOCHEM, V110, P118, DOI 10.1002/jcb.22518
   Chng WJ, 2007, CANCER RES, V67, P2982, DOI 10.1158/0008-5472.CAN-06-4046
   Cicinnati VR, 2008, BMC CANCER, V8, DOI 10.1186/1471-2407-8-350
   Coulson DTR, 2008, BMC MOL BIOL, V9, DOI 10.1186/1471-2199-9-46
   Curis E, 2019, SCI REP-UK, V9, DOI 10.1038/s41598-019-52217-2
   Curtis KM, 2010, BMC MOL BIOL, V11, DOI 10.1186/1471-2199-11-61
   Dai Y, 2021, BMC GENOMICS, V22, DOI 10.1186/s12864-020-07318-y
   Dang WQ, 2020, BIOTECHNIQUES, V68, P130, DOI 10.2144/btn-2019-0098
   de Lima CAD, 2019, SCI REP-UK, V9, DOI 10.1038/s41598-019-52612-9
   de Jonge HJM, 2007, PLOS ONE, V2, DOI 10.1371/journal.pone.0000898
   de Lázaro I, 2019, SCI REP-UK, V9, DOI 10.1038/s41598-019-48970-z
   Dean B, 2016, BMC PSYCHIATRY, V16, DOI 10.1186/s12888-016-0855-0
   del Pozo T, 2016, BIOMETALS, V29, P935, DOI 10.1007/s10534-016-9965-x
   Dheda K, 2005, ANAL BIOCHEM, V344, P141, DOI 10.1016/j.ab.2005.05.022
   Dijkstra JR, 2014, MOL ONCOL, V8, P813, DOI 10.1016/j.molonc.2013.12.016
   Eisenberg E, 2018, NAT REV GENET, V19, P473, DOI 10.1038/s41576-018-0006-1
   Eisenberg E, 2013, TRENDS GENET, V29, P569, DOI 10.1016/j.tig.2013.05.010
   El-Kashef N, 2015, FORENSIC SCI MED PAT, V11, P517, DOI 10.1007/s12024-015-9717-1
   Erickson HS, 2007, LAB INVEST, V87, P951, DOI 10.1038/labinvest.3700659
   Fassunke J, 2010, BMC MOL BIOL, V11, DOI 10.1186/1471-2199-11-100
   Ferreira E, 2012, MOL BIOTECHNOL, V50, P121, DOI 10.1007/s12033-011-9425-3
   Fjeldbo CS, 2016, PLOS ONE, V11, DOI 10.1371/journal.pone.0156259
   Fonseca R, 1998, BRIT J HAEMATOL, V103, P704, DOI 10.1046/j.1365-2141.1998.01034.x
   Fu J, 2010, ACTA BIOCH BIOPH SIN, V42, P568, DOI 10.1093/abbs/gmq062
   Fu LY, 2009, BMC CANCER, V9, DOI 10.1186/1471-2407-9-49
   Gao Q, 2008, J CANCER RES CLIN, V134, P979, DOI 10.1007/s00432-008-0369-3
   Gentile AM, 2016, PLOS ONE, V11, DOI 10.1371/journal.pone.0157002
   Giricz O, 2008, ANAL BIOCHEM, V380, P137, DOI 10.1016/j.ab.2008.05.024
   Goidin D, 2001, ANAL BIOCHEM, V295, P17, DOI 10.1006/abio.2001.5171
   Leitao MDG, 2014, PLOS ONE, V9, DOI 10.1371/journal.pone.0111021
   González-Bermúdez L, 2019, SCI REP-UK, V9, DOI 10.1038/s41598-019-50035-0
   Green TM, 2009, DIAGN MOL PATHOL, V18, P243, DOI 10.1097/PDM.0b013e3181a06f42
   Grube S, 2015, J NEURO-ONCOL, V123, P35, DOI 10.1007/s11060-015-1772-7
   Hamalainen HK, 2001, ANAL BIOCHEM, V299, P63, DOI 10.1006/abio.2001.5369
   Hampton TH, 2020, AM J PHYSIOL-LUNG C, V319, pL256, DOI 10.1152/ajplung.00158.2020
   Hayman SR, 2001, BLOOD, V98, P2266, DOI 10.1182/blood.V98.7.2266
   Henn D, 2013, PLOS ONE, V8, DOI 10.1371/journal.pone.0054132
   Huggett J, 2005, GENES IMMUN, V6, P279, DOI 10.1038/sj.gene.6364190
   Jacob F, 2013, PLOS ONE, V8, DOI 10.1371/journal.pone.0059180
   Jain N, 2020, BMC MOL CELL BIOL, V21, DOI 10.1186/s12860-020-00313-x
   Janik ME, 2018, INT J BIOCHEM CELL B, V101, P12, DOI 10.1016/j.biocel.2018.05.007
   Javadirad SM, 2020, SCI REP-UK, V10, DOI 10.1038/s41598-020-75495-7
   Jung M, 2007, BMC MOL BIOL, V8, DOI 10.1186/1471-2199-8-47
   Kanadia RN, 2011, GENE DEV, V25, P1344, DOI 10.1101/gad.1847110
   Kaszubowska L, 2015, J IMMUNOL METHODS, V422, P125, DOI 10.1016/j.jim.2015.04.013
   Khanna P, 2017, Biotech Histochem, V92, P459, DOI 10.1080/10520295.2017.1362474
   Kidd M, 2007, PHYSIOL GENOMICS, V30, P363, DOI 10.1152/physiolgenomics.00251.2006
   Kiliç Y, 2014, CLIN TRANSL ONCOL, V16, P184, DOI 10.1007/s12094-013-1058-5
   Kim SY, 2016, LEUKEMIA RES, V44, P45, DOI 10.1016/j.leukres.2016.03.001
   Kirschneck C, 2017, SCI REP-UK, V7, DOI 10.1038/s41598-017-15281-0
   Koch I, 2002, DRUG METAB DISPOS, V30, P1108, DOI 10.1124/dmd.30.10.1108
   Koeppen K, 2017, BIOINFORMATICS, V33, P3500, DOI 10.1093/bioinformatics/btx452
   Koppelkamm A, 2010, INT J LEGAL MED, V124, P371, DOI 10.1007/s00414-010-0433-9
   Kourelis TV, 2013, J CLIN ONCOL, V31, P4319, DOI 10.1200/JCO.2013.50.8499
   Kozmus CEP, 2015, GENE, V570, P71, DOI 10.1016/j.gene.2015.06.001
   Leal MF, 2016, GENE, V584, P60, DOI 10.1016/j.gene.2016.03.005
   Leal MF, 2015, PLOS ONE, V10, DOI 10.1371/journal.pone.0133323
   Leduc V, 2011, J NEUROSCI METH, V200, P14, DOI 10.1016/j.jneumeth.2011.05.026
   Lefever S, 2013, CLIN CHEM, V59, P1470, DOI 10.1373/clinchem.2013.203653
   Li L, 2011, BMC MOL BIOL, V12, DOI 10.1186/1471-2199-12-8
   Li TY, 2017, BMC MOL BIOL, V18, DOI 10.1186/s12867-017-0086-z
   Li XY, 2015, BIOTECHNOL LETT, V37, P67, DOI 10.1007/s10529-014-1652-9
   Li XY, 2015, MOL MED REP, V11, P1304, DOI 10.3892/mmr.2014.2841
   Li YL, 2016, PLACENTA, V48, P133, DOI 10.1016/j.placenta.2016.10.017
   Liu LL, 2015, PLOS ONE, V10, DOI 10.1371/journal.pone.0117058
   Liu S, 2013, CANCER BIOMARK, V13, P345, DOI 10.3233/CBM-130365
   Liu X, 2016, GENE, V580, P41, DOI 10.1016/j.gene.2016.01.001
   Lowe R, 2017, PLOS COMPUT BIOL, V13, DOI 10.1371/journal.pcbi.1005457
   Lyng MB, 2008, BMC CANCER, V8, DOI 10.1186/1471-2407-8-20
   Mackay IM, 2004, CLIN MICROBIOL INFEC, V10, P190, DOI 10.1111/j.1198-743X.2004.00722.x
   Mackay IM, 2002, NUCLEIC ACIDS RES, V30, P1292, DOI 10.1093/nar/30.6.1292
   Merlini G, 2006, BLOOD, V108, P2520, DOI 10.1182/blood-2006-03-001164
   Milani P, 2016, BEST PRACT RES CL HA, V29, P241, DOI 10.1016/j.beha.2016.08.013
   Moermans C, 2019, EUR RESPIR J, V54, DOI 10.1183/13993003.00644-2018
   Mohelnikova-Duchonova B, 2012, DIS MARKERS, V32, P203, DOI [10.1155/2012/582107, 10.3233/DMA-2011-0875]
   Mori R, 2008, PROSTATE, V68, P1555, DOI 10.1002/pros.20815
   Mossberg K, 2016, PLATELETS, V27, P729, DOI 10.1080/09537104.2016.1180349
   Muchtar E, 2017, LEUKEMIA, V31, P1562, DOI 10.1038/leu.2016.369
   Nakayama T, 2018, SCI REP-UK, V8, DOI 10.1038/s41598-018-19834-9
   Nazari Fatemeh, 2015, Journal of Animal Science and Technology, V57, P18, DOI 10.1186/s40781-015-0050-8
   Neville MJ, 2011, OBESITY, V19, P888, DOI 10.1038/oby.2010.257
   Nielsen S, 2018, SCI REP-UK, V8, DOI 10.1038/s41598-018-30946-0
   Nishikura K, 2010, ANNU REV BIOCHEM, V79, P321, DOI 10.1146/annurev-biochem-060208-105251
   Normann KR, 2016, MOL CELL ENDOCRINOL, V437, P183, DOI 10.1016/j.mce.2016.08.030
   O'Shaughnessy PJ, 2011, MOL HUM REPROD, V17, P620, DOI 10.1093/molehr/gar032
   Okamura K, 2020, SCI REP-UK, V10, DOI 10.1038/s41598-020-68752-2
   Paiva B, 2016, BLOOD, V127, P3035, DOI 10.1182/blood-2015-10-673095
   Palombella S, 2017, PLOS ONE, V12, DOI 10.1371/journal.pone.0170918
   Perfetti V, 2001, AM J PATHOL, V158, P1599, DOI 10.1016/S0002-9440(10)64115-6
   Pfaffl MW, 2004, BIOTECHNOL LETT, V26, P509, DOI 10.1023/B:BILE.0000019559.84305.47
   Piana C, 2008, EUR J PHARM BIOPHARM, V69, P1187, DOI 10.1016/j.ejpb.2008.03.008
   Picardi E, 2017, NUCLEIC ACIDS RES, V45, pD750, DOI 10.1093/nar/gkw767
   PIECHACZYK M, 1984, NUCLEIC ACIDS RES, V12, P6951, DOI 10.1093/nar/12.18.6951
   Piehler AP, 2010, BMC IMMUNOL, V11, DOI 10.1186/1471-2172-11-21
   Rho HW, 2010, BMC CANCER, V10, DOI 10.1186/1471-2407-10-240
   Ribeiro MA, 2014, MOL BIOL REP, V41, P7063, DOI 10.1007/s11033-014-3637-0
   Riedel G, 2014, PLOS ONE, V9, DOI 10.1371/journal.pone.0093031
   Röhn G, 2018, TECHNOL CANCER RES T, V17, DOI 10.1177/1533033818802318
   Royer C, 2018, EXP CELL RES, V370, P389, DOI 10.1016/j.yexcr.2018.07.001
   Rueda-Martínez C, 2014, PLOS ONE, V9, DOI 10.1371/journal.pone.0097449
   Rydbirk R, 2016, SCI REP-UK, V6, DOI 10.1038/srep37116
   Sanders Rebecca, 2018, Biomol Detect Quantif, V15, P13, DOI 10.1016/j.bdq.2018.03.001
   Scarlet D, 2015, PLOS ONE, V10, DOI 10.1371/journal.pone.0142122
   Schoch C, 2006, GENE CHROMOSOME CANC, V45, P1164, DOI 10.1002/gcc.20380
   SCHULZ WA, 1991, FEBS LETT, V292, P264, DOI 10.1016/0014-5793(91)80880-C
   Silberberg G, 2009, ANAL BIOCHEM, V391, P91, DOI 10.1016/j.ab.2009.05.026
   Silver N, 2006, BMC MOL BIOL, V7, DOI 10.1186/1471-2199-7-33
   Soes S, 2013, LUNG CANCER, V81, P180, DOI 10.1016/j.lungcan.2013.04.007
   Song W, 2016, CELL MOL BIOL, V62, P29, DOI 10.14715/cmb/2016.62.13.6
   STOUT JT, 1985, NATURE, V317, P250, DOI 10.1038/317250a0
   Sun Y, 2012, PLOS ONE, V7, DOI 10.1371/journal.pone.0041659
   Suzuki T, 2000, BIOTECHNIQUES, V29, P332, DOI 10.2144/00292rv02
   Takahashi K, 2011, NEURO-ONCOLOGY, V13, P1234, DOI 10.1093/neuonc/nor116
   Tan SC, 2017, CANCER INVEST, V35, P163, DOI 10.1080/07357907.2017.1278767
   TANAKA S, 1975, J VIROL, V15, P297, DOI 10.1128/JVI.15.2.297-304.1975
   Tiedemann RE, 2010, BLOOD, V115, P1594, DOI 10.1182/blood-2009-09-243980
   Toegel S, 2007, BMC MOL BIOL, V8, DOI 10.1186/1471-2199-8-13
   Tricarico C, 2002, ANAL BIOCHEM, V309, P293, DOI 10.1016/S0003-2697(02)00311-1
   Usarek E, 2017, PLOS ONE, V12, DOI 10.1371/journal.pone.0174317
   Vandesompele J, 2002, GENOME BIOL, V3, DOI 10.1186/gb-2002-3-7-research0034
   Vreeburg RAM, 2011, FOOD FUNCT, V2, P124, DOI 10.1039/c0fo00068j
   Wang HJ, 2015, EXP MOL PATHOL, V98, P375, DOI 10.1016/j.yexmp.2014.10.014
   Wang Q, 2012, INT J LEGAL MED, V126, P943, DOI 10.1007/s00414-012-0774-7
   Weber R, 2014, BIOMED RES INT, V2014, DOI 10.1155/2014/198582
   Weiss J, 2012, N-S ARCH PHARMACOL, V385, P1025, DOI 10.1007/s00210-012-0782-7
   Wisnieski F, 2013, WORLD J GASTROENTERO, V19, P7121, DOI 10.3748/wjg.v19.i41.7121
   Xie FL, 2012, PLANT MOL BIOL, V80, P75, DOI 10.1007/s11103-012-9885-2
   Xie JN, 2016, GENE, V585, P135, DOI 10.1016/j.gene.2016.03.047
   Yang Xianxian, 2012, BMC Res Notes, V5, P222, DOI 10.1186/1756-0500-5-222
   Yin WZ, 2019, EUR REV MED PHARMACO, V23, P4199, DOI 10.26355/eurrev_201905_17924
   Zárybnicky T, 2019, GENES-BASEL, V10, DOI 10.3390/genes10100763
   Zhang H, 2016, CLIN LAB, V62, P227, DOI 10.7754/Clin.Lab.2015.150805
   Zhang XZ, 2005, BMC MOL BIOL, V6, DOI 10.1186/1471-2199-6-4
   Zhao J, 2017, FREE RADICAL RES, V51, P103, DOI 10.1080/10715762.2017.1282612
   Zhou LH, 2010, BMC GENOMICS, V11, DOI 10.1186/1471-2164-11-75
   Zhu X, 2018, PLOS ONE, V13, DOI 10.1371/journal.pone.0210087
   Zyzynska-Granica B, 2012, PLOS ONE, V7, DOI 10.1371/journal.pone.0051547
NR 168
TC 2
Z9 2
U1 9
U2 17
PU MDPI
PI BASEL
PA ST ALBAN-ANLAGE 66, CH-4052 BASEL, SWITZERLAND
EI 2227-9059
J9 BIOMEDICINES
JI Biomedicines
PD APR
PY 2023
VL 11
IS 4
AR 1079
DI 10.3390/biomedicines11041079
PG 21
WC Biochemistry & Molecular Biology; Medicine, Research & Experimental;
   Pharmacology & Pharmacy
WE Science Citation Index Expanded (SCI-EXPANDED)
SC Biochemistry & Molecular Biology; Research & Experimental Medicine;
   Pharmacology & Pharmacy
GA E7LL1
UT WOS:000977314800001
PM 37189697
OA gold
DA 2024-04-28
ER

PT J
AU Alkhawam, H
   Patel, D
   Nguyen, J
   Easaw, SM
   Al-Sadawi, M
   Syed, U
   Zaiem, F
   Homsi, M
   Vittorio, TJ
AF Alkhawam, Hassan
   Patel, Darshan
   Nguyen, James
   Easaw, Saumya Mariam
   Al-Sadawi, Mohammed
   Syed, Umer
   Zaiem, Feras
   Homsi, Maher
   Vittorio, Timothy J.
TI Cardiac amyloidosis: pathogenesis, clinical context, diagnosis and
   management options
SO ACTA CARDIOLOGICA
LA English
DT Review
DE Cardiac; amyloidosis; cardiomyopathy
ID SENILE SYSTEMIC AMYLOIDOSIS; CHAIN-ASSOCIATED AMYLOIDOSIS; TRANSTHYRETIN
   AMYLOIDOSIS; AL AMYLOIDOSIS; TC-99M-DPD SCINTIGRAPHY; NATRIURETIC
   PEPTIDE; MASS-SPECTROMETRY; CONDUCTION SYSTEM; HEART-FAILURE; DISEASE
AB Amyloidosis covers a group of disorders that can manifest in virtually any organ system in the body and is thought to be secondary to misfolding of extracellular proteins with subsequent deposition in tissues. The precursor protein that is produced in excess defines the specific amyloid type. This requires histopathological confirmation using Congo-red dye with its characteristic demonstration of green birefringence under cross-polarized light.
   There are three main types of amyloidosis associated with cardiac involvement: light-chain (AL), familial or senile (ATTR), and secondary (AA) amyloidosis. The frequency of cardiac involvement and prognosis varies among each type. Amyloid cardiomyopathy commonly manifests as heart failure and the presenting features are usually dyspnoea, oedema, angina, pre-syncope and syncope. The diagnosis of cardiac amyloidosis is very hard and can easily be misdiagnosed. Although the imaging studies (such as echocardiography and cardiovascular magnetic resonance) may guide the diagnosis, tissue biopsy is needed for confirmation. Management of cardiac amyloidosis initially is to treat the underlying heart failure. Pacemaker implantation is usually required in patients with any conduction abnormalities. Transplantation is the next step with worsening heart failure. However, the aim of any treatment in amyloidosis, irrespective of type, is to prevent further deposition of amyloid while managing concurrent symptoms. In this manuscript, we will discuss the pathogenesis of cardiac amyloidosis, diagnostic methods and management options.
C1 [Alkhawam, Hassan] St Louis Univ, Sch Med, Dept Med Cardiol, St Louis, MO USA.
   [Patel, Darshan; Nguyen, James; Easaw, Saumya Mariam; Syed, Umer; Homsi, Maher] Icahn Sch Med Mt Sinai, Dept Med, Elmhurst, NY USA.
   [Al-Sadawi, Mohammed; Vittorio, Timothy J.] St Francis Hosp, Heart Ctr, Ctr Adv Cardiac Th erapeut, Roslyn, NY USA.
   [Zaiem, Feras] Mayo Clin, Mayo Evidence Based Practice Ctr, Rochester, MN USA.
C3 Saint Louis University; Icahn School of Medicine at Mount Sinai; Mayo
   Clinic
RP Alkhawam, H (corresponding author), St Louis Univ Hosp, Cardiol Dept, 3635 Vista Ave, St Louis, MO 63110 USA.
EM alkhawam@hotmail.com
RI Al-Sadawi, Mohammed/ITT-5319-2023
OI Al-Sadawi, Mohammed/0000-0003-3064-7887
CR Abraham RS, 2003, BLOOD, V101, P3801, DOI 10.1182/blood-2002-09-2707
   Ando Y, 2013, ORPHANET J RARE DIS, V8, DOI 10.1186/1750-1172-8-31
   ARBUSTINI E, 1995, AM HEART J, V130, P528, DOI 10.1016/0002-8703(95)90362-3
   Banypersad SM, 2015, EUR HEART J, V36, P244, DOI 10.1093/eurheartj/ehu444
   Banypersad SM, 2012, J AM HEART ASSOC, V1, DOI 10.1161/JAHA.111.000364
   Bokhari S, 2013, CIRC-CARDIOVASC IMAG, V6, P195, DOI 10.1161/CIRCIMAGING.112.000132
   Careddu L, 2015, TRANSPL INT, V28, P828, DOI 10.1111/tri.12549
   Chamarthi B, 1997, AM J CARDIOL, V80, P1242, DOI 10.1016/S0002-9149(97)00653-X
   Chung CM, 2001, AMYLOID, V8, P75, DOI 10.3109/13506120109007348
   Damy T, 2013, AMYLOID, V20, P212, DOI 10.3109/13506129.2013.825240
   de Larrea CF, 2015, BLOOD, V125, P2239, DOI 10.1182/blood-2014-11-609883
   Dubrey SW, 1997, HEART, V78, P74, DOI 10.1136/hrt.78.1.74
   Dubrey SW, 1998, QJM-MON J ASSOC PHYS, V91, P141, DOI 10.1093/qjmed/91.2.141
   Dungu JN, 2014, JACC-CARDIOVASC IMAG, V7, P133, DOI 10.1016/j.jcmg.2013.08.015
   Falk RH, 2011, CIRCULATION, V124, P1079, DOI 10.1161/CIRCULATIONAHA.110.010447
   Feng D, 2007, CIRCULATION, V116, P2420, DOI 10.1161/CIRCULATIONAHA.107.697763
   Fontana M, 2014, JACC-CARDIOVASC IMAG, V7, P157, DOI 10.1016/j.jcmg.2013.10.008
   GERTZ MA, 1985, AM J CARDIOL, V55, P1646, DOI 10.1016/0002-9149(85)90996-8
   Gilbertson JA, 2015, J CLIN PATHOL, V68, P314, DOI 10.1136/jclinpath-2014-202722
   Glaudemans AWJM, 2014, AMYLOID, V21, P35, DOI 10.3109/13506129.2013.871250
   Hassan W, 2005, TEX HEART I J, V32, P178
   KELLY JJ, 1985, MUSCLE NERVE, V8, P138, DOI 10.1002/mus.880080210
   KLEIN AL, 1990, J AM COLL CARDIOL, V15, P99, DOI 10.1016/0735-1097(90)90183-P
   Kpodonu J, 2005, J HEART LUNG TRANSPL, V24, P1763, DOI 10.1016/j.healun.2004.08.025
   Kristen AV, 2014, JACC-CARDIOVASC IMAG, V7, P502, DOI 10.1016/j.jcmg.2014.03.002
   Kuo PH, 2007, RADIOLOGY, V242, P647, DOI 10.1148/radiol.2423061640
   Lehrke S, 2009, AMYLOID, V16, P187, DOI 10.3109/13506120903421538
   Longhi S, 2014, JACC-CARDIOVASC IMAG, V7, P531, DOI 10.1016/j.jcmg.2014.03.004
   Mathew V, 1997, AM J CARDIOL, V80, P1491, DOI 10.1016/S0002-9149(97)82785-3
   Murtagh B, 2005, AM J CARDIOL, V95, P535, DOI 10.1016/j.amjcard.2004.10.028
   Nam MC., 2016, J CARDIOVASC ULTRASO, V24, P64, DOI [10.4250/jcu.2016.24.1.64, DOI 10.4250/JCU.2016.24.1.64]
   NAVARRO JF, 1992, INT J CARDIOL, V36, P107, DOI 10.1016/0167-5273(92)90115-J
   Ng B, 2005, ARCH INTERN MED, V165, P1425, DOI 10.1001/archinte.165.12.1425
   Patel AR, 1997, AM J CARDIOL, V80, P486, DOI 10.1016/S0002-9149(97)00400-1
   Porciani MC, 2009, AMYLOID, V16, P63, DOI 10.1080/13506120902879681
   Quarta CC, 2012, CIRCULATION, V126, pE178, DOI 10.1161/CIRCULATIONAHA.111.069195
   Rambaran RN, 2008, PRION, V2, P112, DOI 10.4161/pri.2.3.7488
   Rapezzi C, 2013, EUR HEART J, V34, P520, DOI 10.1093/eurheartj/ehs123
   Rapezzi C, 2011, JACC-CARDIOVASC IMAG, V4, P659, DOI 10.1016/j.jcmg.2011.03.016
   Rapezzi C, 2009, CIRCULATION, V120, P1203, DOI 10.1161/CIRCULATIONAHA.108.843334
   RIDOLFI RL, 1977, AM J MED, V62, P677, DOI 10.1016/0002-9343(77)90870-1
   Ruberg FL, 2012, CIRCULATION, V126, P1286, DOI 10.1161/CIRCULATIONAHA.111.078915
   Sattianayagam PT, 2012, EUR HEART J, V33, P1120, DOI 10.1093/eurheartj/ehr383
   Sawabe M, 2003, VIRCHOWS ARCH, V442, P252, DOI 10.1007/s00428-003-0759-5
   Suhr OB, 2008, J INTERN MED, V263, P294, DOI 10.1111/j.1365-2796.2007.01888.x
   Takeda M, 2013, JPN J RADIOL, V31, P693, DOI 10.1007/s11604-013-0238-0
   Venner CP, 2014, LEUKEMIA, V28, P2304, DOI 10.1038/leu.2014.218
   Venner CP, 2012, BLOOD, V119, P4387, DOI 10.1182/blood-2011-10-388462
   Vrana JA, 2014, HAEMATOLOGICA, V99, P1239, DOI 10.3324/haematol.2013.102764
NR 49
TC 14
Z9 15
U1 0
U2 5
PU TAYLOR & FRANCIS LTD
PI ABINGDON
PA 2-4 PARK SQUARE, MILTON PARK, ABINGDON OR14 4RN, OXON, ENGLAND
SN 0001-5385
EI 1784-973X
J9 ACTA CARDIOL
JI Acta Cardiol.
PY 2017
VL 72
IS 4
BP 380
EP 389
DI 10.1080/00015385.2017.1335034
PG 10
WC Cardiac & Cardiovascular Systems
WE Science Citation Index Expanded (SCI-EXPANDED)
SC Cardiovascular System & Cardiology
GA FE1YX
UT WOS:000408014600003
PM 28705053
DA 2024-04-28
ER

PT J
AU Sharma, N
   Howlett, J
AF Sharma, Nakul
   Howlett, Jonathan
TI Current state of cardiac amyloidosis
SO CURRENT OPINION IN CARDIOLOGY
LA English
DT Review
DE amyloidosis; cardiac amyloid; diagnosis; heart failure; treatment
ID PRIMARY SYSTEMIC AMYLOIDOSIS; STEM-CELL TRANSPLANTATION; AL AMYLOIDOSIS;
   HEART-FAILURE; ENDOMYOCARDIAL BIOPSY; VENTRICULAR-FUNCTION;
   CARDIOMYOPATHY; INVOLVEMENT; ENHANCEMENT; DIAGNOSIS
AB Purpose of review
   Cardiac amyloidosis, an infiltrative restrictive cardiomyopathy once thought to be universally fatal, is now increasingly recognized as less rare than previously thought. This update is intended to provide a review of newer aspects of the presentation, diagnosis and treatment of cardiac amyloidosis.
   Recent findings
   Amyloid involvement of the heart is increasingly seen, especially in the elderly population. Recent data suggest life expectancy has increased from 6 to 16-20 months in the most common subtype, AL amyloid. The clinical presentation is typically one of heart failure in the setting of normal or low normal ejection fraction, inappropriate ventricular hypertrophy and atrial enlargement with or without atrial fibrillation. Diagnosis is now most often made by cardiac MRI, with 2D echocardiography serving more of a screening role in patients with heart failure or a similar family history. The gold standard diagnostic test is right-ventricular biopsy, which demonstrates positivity for Congo Red staining. Due to a propensity for disease progression, typically low systemic blood pressure, frequent extra-cardiac involvement and autonomic dysfunction, cardiac amyloidosis is difficult to treat due to poor tolerance of most cardiovascular medication and poor outcome for transplantation. Newer therapies such as bortezomib, usually given to patients with multiple myeloma and serum light chains, are promising in controlling amyloidosis.
   Conclusion Recent advances in diagnosis and treatment of amyloid are associated with improved prognosis. Newer therapies offer future benefits.
C1 Univ Calgary, Dept Cardiac Sci, Calgary, AB T2N 1N4, Canada.
C3 University of Calgary
RP Howlett, J (corresponding author), Foothills Med Ctr, Room C838,1403 29th St NW, Calgary, AB T2N 2T9, Canada.
EM howlettjonathan@gmail.com
RI Howlett, Jonathan/T-2589-2019
OI Howlett, Jonathan/0000-0002-0535-9771
CR Adams J, 2004, CANCER INVEST, V22, P304, DOI 10.1081/CNV-120030218
   Ansari-Lari MA, 2004, DIAGN CYTOPATHOL, V30, P178, DOI 10.1002/dc.10370
   Ardehali H, 2004, AM HEART J, V147, P919, DOI 10.1016/j.ahj.2003.09.020
   Austin BA, 2009, JACC-CARDIOVASC IMAG, V2, P1369, DOI 10.1016/j.jcmg.2009.08.008
   Berk JL, 2003, CHEST, V124, P969, DOI 10.1378/chest.124.3.969
   Bonvini P, 2007, LEUKEMIA, V21, P838, DOI 10.1038/sj.leu.2404528
   Chaamarthi B, 2000, AM J MED, V109, P181
   Cheng Zhong-wei, 2010, Zhonghua Xin Xue Guan Bing Za Zhi, V38, P606
   CORNWELL GG, 1983, AM J MED, V75, P618, DOI 10.1016/0002-9343(83)90443-6
   Di Bella G, 2010, AM J ROENTGENOL, V195, pW394, DOI 10.2214/AJR.09.3721
   Dispenzieri A, 2003, LANCET, V361, P1787, DOI 10.1016/S0140-6736(03)13396-X
   Dubrey SW, 2004, J HEART LUNG TRANSPL, V23, P1142, DOI 10.1016/j.healun.2003.08.027
   Dubrey SW, 1998, QJM-MON J ASSOC PHYS, V91, P141, DOI 10.1093/qjmed/91.2.141
   Dubrey SW, 1996, AM J CARDIOL, V77, P313, DOI 10.1016/S0002-9149(97)89403-9
   Falk RH, 1997, NEW ENGL J MED, V337, P898, DOI 10.1056/NEJM199709253371306
   Falk RH, 2005, CIRCULATION, V112, P2047, DOI 10.1161/CIRCULATIONAHA.104.489187
   Feng DL, 2009, CIRCULATION, V119, P2490, DOI 10.1161/CIRCULATIONAHA.108.785014
   GERTZ MA, 1985, AM J CARDIOL, V55, P1645, DOI 10.1016/0002-9149(85)90995-6
   Gertz MA, 1999, HEMATOL ONCOL CLIN N, V13, P1211, DOI 10.1016/S0889-8588(05)70122-2
   Gillmore JD, 2006, BLOOD, V107, P1227, DOI 10.1182/blood-2005-08-3253
   Gutierrez PS, 2008, ARQ BRAS CARDIOL, V90, P211, DOI 10.1590/S0066-782X2008000300009
   Hawkins PN, 2002, CURR OPIN NEPHROL HY, V11, P649, DOI 10.1097/00041552-200211000-00013
   Kim RJ, 1999, CIRCULATION, V100, P1992, DOI 10.1161/01.CIR.100.19.1992
   Kisilevsky R, 2000, AMYLOID, V7, P23, DOI 10.3109/13506120009146820
   Koyama J, 2002, AM J CARDIOL, V89, P1067, DOI 10.1016/S0002-9149(02)02277-4
   Koyama J, 2004, J AM SOC ECHOCARDIOG, V17, P36, DOI 10.1016/j.echo.2003.09.014
   Kristen AV, 2007, J HEART LUNG TRANSPL, V26, P1313, DOI 10.1016/j.healun.2007.09.014
   KYLE RA, 1995, SEMIN HEMATOL, V32, P45
   KYLE RA, 1992, BLOOD, V79, P1817
   Leone O, 2004, EUR HEART J, V25, P1237, DOI 10.1016/j.ehj.2004.04.007
   Lorell BH, 2006, PROFILES CONSTRICTIV, P829
   Mahrholdt H, 2005, EUR HEART J, V26, P1461, DOI 10.1093/eurheartj/ehi258
   Merlini G, 2003, NEW ENGL J MED, V349, P583, DOI 10.1056/NEJMra023144
   Murtagh B, 2005, AM J CARDIOL, V95, P535, DOI 10.1016/j.amjcard.2004.10.028
   Ng B, 2005, ARCH INTERN MED, V165, P1425, DOI 10.1001/archinte.165.12.1425
   Nordlinger M, 2005, AM J CARDIOL, V96, P982, DOI 10.1016/j.amjcard.2005.05.057
   Patel AR, 1997, AM J CARDIOL, V80, P486, DOI 10.1016/S0002-9149(97)00400-1
   Perugini E, 2005, J AM COLL CARDIOL, V46, P1076, DOI 10.1016/j.jacc.2005.05.073
   POMERANCE A, 1976, J CLIN PATHOL, V29, P22, DOI 10.1136/jcp.29.1.22
   RUBINOW A, 1981, CIRCULATION, V63, P1285, DOI 10.1161/01.CIR.63.6.1285
   Saraiva MJM, 2002, NEW ENGL J MED, V346, P1818, DOI 10.1056/NEJM200206063462312
   Shah KB, 2006, ARCH INTERN MED, V166, P1805, DOI 10.1001/archinte.166.17.1805
   Sipe JD, 2010, AMYLOID, V17, P101, DOI 10.3109/13506129.2010.526812
   Skinner M, 2004, ANN INTERN MED, V140, P85, DOI 10.7326/0003-4819-140-2-200401200-00008
   SWANTON RH, 1977, AM J CARDIOL, V39, P658, DOI 10.1016/S0002-9149(77)80125-2
   Syed IS, 2010, JACC-CARDIOVASC IMAG, V3, P155, DOI 10.1016/j.jcmg.2009.09.023
   TYBERG TI, 1981, AM J CARDIOL, V47, P791, DOI 10.1016/0002-9149(81)90175-2
   vanden Driesen RI, 2006, AM J ROENTGENOL, V186, P1682, DOI 10.2214/AJR.04.0871
   WESTERMARK P, 1979, SCAND J IMMUNOL, V10, P303, DOI 10.1111/j.1365-3083.1979.tb01355.x
   Westermark P, 2007, AMYLOID, V14, P179, DOI 10.1080/13506120701460923
   Wright BLC, 2006, NAT CLIN PRACT CARD, V3, P110, DOI 10.1038/ncpcardio0461
NR 51
TC 27
Z9 35
U1 0
U2 23
PU LIPPINCOTT WILLIAMS & WILKINS
PI PHILADELPHIA
PA TWO COMMERCE SQ, 2001 MARKET ST, PHILADELPHIA, PA 19103 USA
SN 0268-4705
EI 1531-7080
J9 CURR OPIN CARDIOL
JI Curr. Opin. Cardiol.
PD JAN
PY 2013
VL 28
IS 2
BP 242
EP 248
DI 10.1097/HCO.0b013e32835dd165
PG 7
WC Cardiac & Cardiovascular Systems
WE Science Citation Index Expanded (SCI-EXPANDED)
SC Cardiovascular System & Cardiology
GA 088CQ
UT WOS:000314811800020
PM 23324855
DA 2024-04-28
ER

PT J
AU Chigrinova, ER
   Porret, NA
   Andres, M
   Wiedemann, G
   Banz, Y
   Legros, M
   Pollak, M
   Leibundgut, EO
   Pabst, T
   Bacher, U
AF Chigrinova, Ekaterina Rebmann
   Porret, Naomi A.
   Andres, Martin
   Wiedemann, Gertrud
   Banz, Yara
   Legros, Myriam
   Pollak, Matthias
   Leibundgut, Elisabeth Oppliger
   Pabst, Thomas
   Bacher, Ulrike
TI Correlation of plasma cell assessment by phenotypic methods and
   molecular profiles by NGS in patients with plasma cell dyscrasias
SO BMC MEDICAL GENOMICS
LA English
DT Article
DE Multiple myeloma; NGS; Bone marrow aspirate; Flow cytometry; Trephine
   biopsy; Histopathology
ID INTERNATIONAL STAGING SYSTEM; MULTIPLE-MYELOMA; MONOCLONAL GAMMOPATHY;
   FLOW-CYTOMETRY; GENE-MUTATIONS; BONE-MARROW; HETEROGENEITY; DIAGNOSIS;
   CONSENSUS; GENOME
AB Background: Next-generation sequencing (NGS) detects somatic mutations in a high proportion of plasma cell dyscrasias (PCD), but is currently not integrated into diagnostic routine. We correlated NGS data with degree of bone marrow (BM) involvement by cytomorphology (BMC), histopathology (BMH), and multiparameter flow cytometry (MFC) in 90 PCD patients.
   Methods: Of the 90 patients the diagnoses comprised multiple myeloma (n =77), MGUS (n =7), AL-amyloidosis (n =4) or solitary plasmocytoma (n = 2). The NGS panel included eight genes CCND1, DIS3, EGR1, FAM46C (TENT5C), FGFR3, PRDM1, TP53, TRAF3, and seven hotspots in BRAF, IDH1, IDH2, IRF4, KRAS, NRAS.
   Results: Mutations were detected in 64/90 (71%) of cases. KRAS (29%), NRAS (16%) and DIS3 (16%) were most frequently mutated. At least one mutation/sample corresponded to a higher degree of BM involvement with a mean of 11% pathologic PC by MFC (range, 0.002-62%), and -50% (3-100%) as defined by both BMC and BMH.
   Conclusions: The probability of detecting a mutation by NGS in the BM was highest in samples with > 10% clonal PC by MFC, or >20% PC by BMC/ BMH. We propose further evaluation of these thresholds as a practical cut-off for processing of samples by NGS at initial PCD diagnosis.
C1 [Chigrinova, Ekaterina Rebmann; Porret, Naomi A.; Andres, Martin; Wiedemann, Gertrud; Pollak, Matthias; Leibundgut, Elisabeth Oppliger; Bacher, Ulrike] Univ Bern, Dept Hematol, Bern, Switzerland.
   [Chigrinova, Ekaterina Rebmann; Porret, Naomi A.; Andres, Martin; Wiedemann, Gertrud; Pollak, Matthias; Leibundgut, Elisabeth Oppliger; Bacher, Ulrike] Univ Bern, Inselspital, Bern Univ Hosp, Bern, Switzerland.
   [Banz, Yara] Univ Bern, Inst Pathol, Bern, Switzerland.
   [Legros, Myriam] Univ Bern, Ctr Lab Med ZLM, Inselspital, Bern, Switzerland.
   [Pabst, Thomas] Univ Bern, Dept Med Oncol, Inselspital, Bern, Switzerland.
C3 University of Bern; University of Bern; University Hospital of Bern;
   University of Bern; University of Bern; University of Bern
RP Chigrinova, ER (corresponding author), Univ Bern, Dept Hematol, Bern, Switzerland.; Chigrinova, ER (corresponding author), Univ Bern, Inselspital, Bern Univ Hosp, Bern, Switzerland.
EM ekaterina.rebmann@insel.ch
OI Chigrinova, Ekaterina/0000-0001-9478-4069; Andres,
   Martin/0000-0001-9891-2988; Wiedemann, Gertrud/0000-0002-2259-1011
CR Arroz M, 2016, CYTOM PART B-CLIN CY, V90, P31, DOI 10.1002/cyto.b.21228
   Bacher U, 2010, CANCER GENET CYTOGEN, V203, P169, DOI 10.1016/j.cancergencyto.2010.08.006
   Biesecker LG, 2014, NEW ENGL J MED, V371, P1170, DOI [10.1056/NEJMra1312543, 10.1056/NEJMc1408914]
   Bolli N, 2018, LEUKEMIA, V32, P2604, DOI 10.1038/s41375-018-0037-9
   Bolli N, 2014, NAT COMMUN, V5, DOI 10.1038/ncomms3997
   Chapman MA, 2011, NATURE, V471, P467, DOI 10.1038/nature09837
   Chen KH, 2018, LEUKEMIA, V32, P402, DOI 10.1038/leu.2017.302
   Chng WJ, 2007, LEUKEMIA, V21, P582, DOI 10.1038/sj.leu.2404524
   Corre J, 2015, BLOOD, V125, P1870, DOI 10.1182/blood-2014-10-567370
   Dankner M, 2018, ONCOGENE, V37, P3183, DOI 10.1038/s41388-018-0171-x
   du Pont SR, 2017, J CLIN ONCOL, V35, P963, DOI 10.1200/JCO.2016.70.6705
   DURIE BGM, 1975, CANCER, V36, P842, DOI 10.1002/1097-0142(197509)36:3<842::AID-CNCR2820360303>3.0.CO;2-U
   Egan JB, 2012, BLOOD, V120, P1060, DOI 10.1182/blood-2012-01-405977
   Greipp PR, 2005, J CLIN ONCOL, V23, P3412, DOI 10.1200/JCO.2005.04.242
   Hecht M, 2007, BRIT J HAEMATOL, V138, P446, DOI 10.1111/j.1365-2141.2007.06665.x
   Keats JJ, 2007, CANCER CELL, V12, P131, DOI 10.1016/j.ccr.2007.07.003
   Li MM, 2017, J MOL DIAGN, V19, P4, DOI 10.1016/j.jmoldx.2016.10.002
   Lionetti M, 2017, EXPERT REV MOL DIAGN, V17, P653, DOI 10.1080/14737159.2017.1332996
   Lionetti M, 2015, ONCOTARGET, V6, P26129, DOI 10.18632/oncotarget.4674
   Lionetti M, 2015, ONCOTARGET, V6, P24205, DOI 10.18632/oncotarget.4434
   Lohr JG, 2014, CANCER CELL, V25, P91, DOI 10.1016/j.ccr.2013.12.015
   Manier S, 2018, NAT COMMUN, V9, DOI 10.1038/s41467-018-04001-5
   Manier S, 2017, NAT REV CLIN ONCOL, V14, P100, DOI 10.1038/nrclinonc.2016.122
   Melchor L, 2014, LEUKEMIA, V28, P1705, DOI 10.1038/leu.2014.13
   Mikulasova A, 2016, EUR J HAEMATOL, V97, P568, DOI 10.1111/ejh.12774
   Moreau P, 2017, ANN ONCOL, V28, P52, DOI 10.1093/annonc/mdx096
   Moreau P, 2015, BLOOD, V125, P3076, DOI 10.1182/blood-2014-09-568915
   NERI A, 1993, BLOOD, V81, P128
   Paíno T, 2015, LEUKEMIA, V29, P1186, DOI 10.1038/leu.2014.321
   Paiva B, 2009, HAEMATOL-HEMATOL J, V94, P1599, DOI 10.3324/haematol.2009.009100
   Palumbo A, 2015, J CLIN ONCOL, V33, P2863, DOI 10.1200/JCO.2015.61.2267
   Palumbo A, 2011, NEW ENGL J MED, V364, P1046, DOI 10.1056/NEJMra1011442
   Rajkumar SV, 2014, LANCET ONCOL, V15, pE538, DOI 10.1016/S1470-2045(14)70442-5
   Rawstron AC, 2016, CYTOM PART B-CLIN CY, V90, P54, DOI 10.1002/cyto.b.21271
   Rossi A, 2017, BLOOD CANCER J, V7, DOI 10.1038/bcj.2017.19
   Sonneveld P, 2016, BLOOD, V127, P2955, DOI 10.1182/blood-2016-01-631200
   Tembhare PR, 2014, LEUKEMIA RES, V38, P371, DOI 10.1016/j.leukres.2013.12.007
   Tessoulin B, 2018, J HEMATOL ONCOL, V11, DOI 10.1186/s13045-018-0679-0
   Vu T, 2015, BLOOD CANCER J, V5, DOI 10.1038/bcj.2015.91
   Walker BA, 2018, BLOOD, V132, P587, DOI 10.1182/blood-2018-03-840132
   Walker BA, 2015, J CLIN ONCOL, V33, P3911, DOI 10.1200/JCO.2014.59.1503
   Walker BA, 2012, BLOOD, V120, P1077, DOI 10.1182/blood-2012-03-412981
NR 42
TC 1
Z9 1
U1 0
U2 0
PU BMC
PI LONDON
PA CAMPUS, 4 CRINAN ST, LONDON N1 9XW, ENGLAND
EI 1755-8794
J9 BMC MED GENOMICS
JI BMC Med. Genomics
PD SEP 23
PY 2022
VL 15
IS 1
AR 203
DI 10.1186/s12920-022-01346-1
PG 9
WC Genetics & Heredity
WE Science Citation Index Expanded (SCI-EXPANDED)
SC Genetics & Heredity
GA 4U7AC
UT WOS:000858941200001
PM 36138464
OA Green Published, gold, Green Submitted
DA 2024-04-28
ER

PT J
AU Bansal, T
   Garg, A
   Snowden, JA
   McKane, W
AF Bansal, Tarun
   Garg, Anshu
   Snowden, John A.
   McKane, William
TI Defining the Role of Renal Transplantation in the Modern Management of
   Multiple Myeloma and Other Plasma Cell Dyscrasias
SO NEPHRON CLINICAL PRACTICE
LA English
DT Review
DE Plasma cell dyscrasias; Multiple myeloma; Monoclonal immunoglobulin
   deposition disease; Light chain deposition disease; Renal
   transplantation; Amyloidosis; Autologous stem cell transplantation
ID HIGH-DOSE MELPHALAN; FREE LIGHT-CHAINS; AMYLOIDOSIS AL; KIDNEY;
   SURVIVAL; DISEASE; DEXAMETHASONE; CHEMOTHERAPY; REDUCTION; DIAGNOSIS
AB Plasma cell dyscrasias (PCD) are due to an abnormal proliferation of a single clone of plasma or lymphoplasmacytic cells leading to secretion of immunoglobulin (Ig) or an Ig fragment, causing the dysfunction of multiple organs. Median survival of these patients has significantly improved over the last decade due to availability of treatment options such as high-dose melphalan with autologous stem cell transplantation and novel anti-myeloma agents. Renal transplantation has not traditionally been considered in these patients due to the previously limited prognosis, along with concerns relating to disease recurrence affecting the renal allograft and increased infection susceptibility following renal transplant due to immunosuppression and the PCD itself. However, with the increasing range of effective treatment options, renal transplantation could now be considered, especially in young patients with good performance status. It is therefore timely to reappraise the potential role of renal transplantation in end-stage renal disease due to multiple myeloma and other PCD. This review summarizes the literature relating to renal transplantation in PCD, including multiple myeloma, monoclonal Ig deposition disease and systemic AL amyloidosis, to attempt to identify patients who may benefit most from this approach and to explore areas for further development. Copyright (c) 2012 S. Karger AG, Basel
C1 [Snowden, John A.] Univ Sheffield, Dept Oncol, Sheffield, S Yorkshire, England.
   [Bansal, Tarun; McKane, William] Univ Sheffield, Sheffield Teaching Hosp NHS Fdn Trust, Sheffield Kidney Inst, Sheffield, S Yorkshire, England.
   [Garg, Anshu; Snowden, John A.] Univ Sheffield, Sheffield Teaching Hosp NHS Fdn Trust, Dept Haematol, Sheffield, S Yorkshire, England.
C3 University of Sheffield; University of Sheffield; University of
   Sheffield
RP Bansal, T (corresponding author), No Gen Hosp, Sheffield Kidney Inst, Harries Rd, Sheffield S5 7AU, S Yorkshire, England.
EM drtarunbansal@yahoo.co.uk
OI SNOWDEN, JOHN/0000-0001-6819-3476
CR [Anonymous], 2000, NEPHROL DIAL TRAN S7, V15
   [Anonymous], 2010, GUID MAN DIAGN MULT
   Augustson BM, 2005, J CLIN ONCOL, V23, P9219, DOI 10.1200/JCO.2005.03.2086
   Basnayake K, 2011, KIDNEY INT, V79, P1289, DOI 10.1038/ki.2011.94
   Brenner H, 2009, HAEMATOL-HEMATOL J, V94, P270, DOI 10.3324/haematol.13782
   DELIMA JJG, 1981, TRANSPLANTATION, V31, P223
   Eleutherakis-Papaiakovou V, 2007, LEUKEMIA LYMPHOMA, V48, P337, DOI 10.1080/10428190601126602
   Fudaba Y, 2006, AM J TRANSPLANT, V6, P2121, DOI 10.1111/j.1600-6143.2006.01434.x
   Girnius S, 2011, BONE MARROW TRANSPL, V46, P161, DOI 10.1038/bmt.2010.82
   HARTMANN A, 1992, TRANSPLANT INT, V5, P15, DOI 10.1007/BF00337183
   Hassoun H, 2008, BONE MARROW TRANSPL, V42, P405, DOI 10.1038/bmt.2008.179
   Haynes RJ, 2010, NEPHROL DIAL TRANSPL, V25, P419, DOI 10.1093/ndt/gfp488
   Heher EC, 2009, TRANSPLANTATION, V87, P947, DOI 10.1097/TP.0b013e31819b9977
   Herrmann SMS, 2011, NEPHROL DIAL TRANSPL, V26, P2032, DOI 10.1093/ndt/gfr067
   Hutchison CA, EUROPEAN TRIAL FREE
   Hutchison CA, 2011, J AM SOC NEPHROL, V22, P1129, DOI 10.1681/ASN.2010080857
   Hutchison CA, 2009, CLIN J AM SOC NEPHRO, V4, P745, DOI 10.2215/CJN.04590908
   Korbet SM, 2006, J AM SOC NEPHROL, V17, P2533, DOI 10.1681/ASN.2006020139
   Kumar SK, 2008, BLOOD, V111, P2516, DOI 10.1182/blood-2007-10-116129
   Kyle RA, 2004, NEW ENGL J MED, V351, P1860, DOI 10.1056/NEJMra041875
   Leung N, 2008, KIDNEY INT, V73, P1282, DOI 10.1038/ki.2008.108
   Leung N, 2005, AM J TRANSPLANT, V5, P1660, DOI 10.1111/j.1600-6143.2005.00920.x
   Leung N, 2004, AM J KIDNEY DIS, V43, P147, DOI 10.1053/j.ajkd.2003.09.020
   Lorenz EC, 2008, NEPHROL DIAL TRANSPL, V23, P2052, DOI 10.1093/ndt/gfm918
   Ludwig H, 2009, HAEMATOL-HEMATOL J, V94, P154
   Penfield JG, 2006, SEMIN DIALYSIS, V19, P329, DOI 10.1111/j.1525-139X.2006.00181.x
   RAYNER HC, 1991, Q J MED, V79, P517
   Royer B, 2004, KIDNEY INT, V65, P642, DOI 10.1111/j.1523-1755.2004.00427.x
   Sammett D, 1996, TRANSPLANTATION, V62, P1577, DOI 10.1097/00007890-199612150-00008
   Sattianayagam PT, 2010, AM J TRANSPLANT, V10, P2124, DOI 10.1111/j.1600-6143.2010.03227.x
   Spitzer TR, 2011, TRANSPLANTATION, V91, P672, DOI 10.1097/TP.0b013e31820a3068
   Tarun Bansal RH, 2011, CELL THER TRANSPLANT, V3, P1, DOI [10.3205/ctt-2011-en-000091.01., DOI 10.3205/CTT-2011-EN-000091.01]
   Tosi P, 2004, EUR J HAEMATOL, V73, P98, DOI 10.1111/j.1600-0609.2004.00272.x
   Tsakiris DJ, 2010, NEPHROL DIAL TRANSPL, V25, P1200, DOI 10.1093/ndt/gfp679
   Turesson I, 2010, J CLIN ONCOL, V28, P830, DOI 10.1200/JCO.2009.25.4177
   vanBommel EFH, 1996, NEPHROL DIAL TRANSPL, V11, P1486
   WALKER F, 1983, AM J NEPHROL, V3, P34, DOI 10.1159/000166684
   Wirk B, 2011, BONE MARROW TRANSPL, P1
NR 38
TC 15
Z9 17
U1 0
U2 1
PU KARGER
PI BASEL
PA ALLSCHWILERSTRASSE 10, CH-4009 BASEL, SWITZERLAND
SN 1660-2110
J9 NEPHRON CLIN PRACT
JI Nephron. Clin. Pract.
PY 2012
VL 120
IS 4
BP C228
EP C234
DI 10.1159/000341760
PG 7
WC Urology & Nephrology
WE Science Citation Index Expanded (SCI-EXPANDED)
SC Urology & Nephrology
GA 019LC
UT WOS:000309740100009
PM 23051666
OA Bronze
DA 2024-04-28
ER

PT J
AU Saturi, G
   De Frutos, F
   Sguazzotti, M
   Gonzalez-Lopez, E
   Nardi, E
   Domínguez, F
   Ponziani, A
   Cabrera, E
   Caponetti, AG
   Lozano, S
   Massa, P
   Cobo-Marcos, M
   Accietto, A
   Castro-Urda, V
   Giovannetti, A
   Toquero, J
   Gagliardi, C
   Gomez-Bueno, M
   Rios-Tamayo, R
   Biagini, E
   Segovia, J
   Galie, N
   García-Pavía, P
   Longhi, S
AF Saturi, Giulia
   De Frutos, Fernando
   Sguazzotti, Maurizio
   Gonzalez-Lopez, Esther
   Nardi, Elena
   Dominguez, Fernando
   Ponziani, Alberto
   Cabrera, Eva
   Caponetti, Angelo Giuseppe
   Lozano, Sara
   Massa, Paolo
   Cobo-Marcos, Marta
   Accietto, Antonella
   Castro-Urda, Victor
   Giovannetti, Alessandro
   Toquero, Jorge
   Gagliardi, Christian
   Gomez-Bueno, Manuel
   Rios-Tamayo, Rafael
   Biagini, Elena
   Segovia, Javier
   Galie, Nazzareno
   Garcia-Pavia, Pablo
   Longhi, Simone
TI Predictors and outcomes of pacemaker implantation in patients with
   cardiac amyloidosis
SO HEART
LA English
DT Article
DE Cardiomyopathy; Restrictive; Pacemaker; Artificial
ID CONDUCTION SYSTEM; TRANSTHYRETIN; ABNORMALITIES; ARRHYTHMIAS;
   PREVALENCE; DIAGNOSIS
AB ObjectiveWe sought to investigate prevalence, incidence and prognostic implications of permanent pacemaker (PPM) implantation in patients with cardiac amyloidosis (CA), thereby identifying the predictors of time to PPM implantation. MethodsSeven hundred eighty-seven patients with CA (602 men, median age 74 years, 571 transthyretin amyloidosis (ATTR), 216 light-chain amyloidosis (AL)) evaluated at two European referral centres were retrospectively included. Clinical, laboratory and instrumental data were analysed. The associations between PPM implantation and mortality, heart failure (HF) or a composite endpoint of mortality, cardiac transplantation and HF were analysed. Results81 (10.3%) patients had a PPM before initial evaluation. Over a median follow-up time of 21.7 months (IQR 9.6-45.2), 81 (10.3%) additional patients (18 with AL (22.2%) and 63 with ATTR (77.8%)) underwent PPM implantation with a median time to implantation of 15.6 months (IQR 4.2-40), complete atrioventricular block was the most common indication (49.4%). Independent predictors of PPM implantation were QRS duration (HR 1.03, 95% CI 1.02 to 1.03, p<0.001) and interventricular septum (IVS) thickness (HR 1.1, 95% CI 1.03 to 1.17, p=0.003). The model to estimate the probability of PPM at 12 months and containing both factors showed a C-statistic of 0.71 and a calibration of slope of 0.98. ConclusionsConduction system disease requiring PPM is a common complication in CA that affects up to 20.6% of patients. QRS duration and IVS thickness are independently associated with PPM implantation. A PPM implantation at 12 months model was devised and validated to identify patients with CA at higher risk of requiring a PPM and who require closer follow-up.
C1 [Longhi, Simone] IRCCS Univ Hosp Bologna S Orsola, Malpighi Polyclin, Cardiac Thorac & Vasc Dept, Via Giuseppe Massarenti 9, I-40138 Bologna, Italy.
   [Garcia-Pavia, Pablo] Hosp Univ Puerta Hierro Majadahonda, Dept Cardiol, Manuel Falla 2, Madrid 28222, Spain.
   [Saturi, Giulia; Sguazzotti, Maurizio; Nardi, Elena; Ponziani, Alberto; Caponetti, Angelo Giuseppe; Massa, Paolo; Accietto, Antonella; Giovannetti, Alessandro; Gagliardi, Christian; Biagini, Elena; Galie, Nazzareno; Longhi, Simone] IRCCS Azienda Osped Univ Bologna, Cardiac Thorac & Vasc Dept, Cardiol Unit, Bologna, Italy.
   [Saturi, Giulia; Sguazzotti, Maurizio; Nardi, Elena; Ponziani, Alberto; Caponetti, Angelo Giuseppe; Massa, Paolo; Accietto, Antonella; Giovannetti, Alessandro; Galie, Nazzareno] Univ Bologna, Dept Expt Diagnost & Specialty Med, Bologna, Italy.
   [De Frutos, Fernando; Gonzalez-Lopez, Esther; Dominguez, Fernando; Cabrera, Eva; Lozano, Sara; Cobo-Marcos, Marta; Castro-Urda, Victor; Toquero, Jorge; Gomez-Bueno, Manuel; Segovia, Javier; Garcia-Pavia, Pablo] Hosp Univ Puerta Hierro, CIBERCV, IDIPHISA, Dept Cardiol, Madrid, Spain.
   [Rios-Tamayo, Rafael] Hosp Univ Puerta Hierro Majadahonda, Dept Hematol, IDIPHISA, Madrid, Spain.
   [Garcia-Pavia, Pablo] Univ Francisco Vitoria, Pozuelo De Alarcon, Spain.
   [Garcia-Pavia, Pablo] Ctr Nacl Invest Cardiovasc CNIC, Madrid, Spain.
C3 IRCCS Azienda Ospedaliero-Universitaria di Bologna; Hospital Puerta de
   Hierro-Majadahonda; IRCCS Azienda Ospedaliero-Universitaria di Bologna;
   University of Bologna; CIBER - Centro de Investigacion Biomedica en Red;
   CIBERCV; Hospital Puerta de Hierro-Majadahonda; Hospital Puerta de
   Hierro-Majadahonda; Universidad Francisco de Vitoria; Centro Nacional de
   Investigaciones Cardiovasculares (CNIC)
RP Longhi, S (corresponding author), IRCCS Univ Hosp Bologna S Orsola, Malpighi Polyclin, Cardiac Thorac & Vasc Dept, Via Giuseppe Massarenti 9, I-40138 Bologna, Italy.; García-Pavía, P (corresponding author), Hosp Univ Puerta Hierro Majadahonda, Dept Cardiol, Manuel Falla 2, Madrid 28222, Spain.
EM longhisimone@gmail.com
RI Dominguez, Fernando/HOF-9354-2023
OI Dominguez, Fernando/0000-0001-8408-363X; CABRERA,
   EVA/0000-0002-6758-8828; Sguazzotti, Maurizio/0009-0004-7063-345X;
   Nardi, Elena/0000-0003-4245-912X; Saturi, Giulia/0000-0002-8154-3538;
   Cobo Marcos, Marta/0000-0002-9026-061X; Gomez-Bueno,
   Manuel/0000-0002-9764-7518
CR Algalarrondo V, 2016, JACC-CARDIOVASC IMAG, V9, P1432, DOI 10.1016/j.jcmg.2016.07.008
   Algalarrondo V, 2012, HEART RHYTHM, V9, P1069, DOI 10.1016/j.hrthm.2012.02.033
   Barbhaiya CR, 2016, HEART RHYTHM, V13, P383, DOI 10.1016/j.hrthm.2015.09.016
   Boldrini M, 2013, ANN NONINVAS ELECTRO, V18, P327, DOI 10.1111/anec.12032
   Cheung CC, 2020, CAN J CARDIOL, V36, P416, DOI 10.1016/j.cjca.2019.11.039
   Donnellan E, 2020, AM J CARDIOL, V128, P140, DOI 10.1016/j.amjcard.2020.05.021
   Falk RH, 2016, J AM COLL CARDIOL, V68, P1324, DOI 10.1016/j.jacc.2016.06.053
   Garcia-Pavia P, 2021, EUR J HEART FAIL, V23, P512, DOI 10.1002/ejhf.2140
   Gertz MA, 2015, NAT REV CARDIOL, V12, P91, DOI 10.1038/nrcardio.2014.165
   Giancaterino S, 2020, JACC-CLIN ELECTROPHY, V6, P351, DOI 10.1016/j.jacep.2020.01.004
   Hartnett J, 2021, JACC-CARDIOONCOL, V3, P506, DOI 10.1016/j.jaccao.2021.07.010
   Jonker DL, 2020, J NUCL CARDIOL, V27, P1774, DOI 10.1007/s12350-018-01477-y
   Liao RL, 2001, CIRCULATION, V104, P1594, DOI 10.1161/circ.104.14.1594
   Michowitz Y, 2021, EUR HEART J, V42, P4295, DOI 10.1093/eurheartj/ehab699
   Rapezzi C, 2009, CIRCULATION, V120, P1203, DOI 10.1161/CIRCULATIONAHA.108.843334
   Reisinger J, 1997, J AM COLL CARDIOL, V30, P1046, DOI 10.1016/S0735-1097(97)00267-2
   RIDOLFI RL, 1977, AM J MED, V62, P677, DOI 10.1016/0002-9343(77)90870-1
   Ruberg FL, 2019, J AM COLL CARDIOL, V73, P2872, DOI 10.1016/j.jacc.2019.04.003
   Sousa MM, 2001, AM J PATHOL, V159, P1993
   Steyerberg EW, 2001, J CLIN EPIDEMIOL, V54, P774, DOI 10.1016/S0895-4356(01)00341-9
NR 20
TC 0
Z9 0
U1 4
U2 6
PU BMJ PUBLISHING GROUP
PI LONDON
PA BRITISH MED ASSOC HOUSE, TAVISTOCK SQUARE, LONDON WC1H 9JR, ENGLAND
SN 1355-6037
EI 1468-201X
J9 HEART
JI Heart
PD JAN
PY 2024
VL 110
IS 1
BP 40
EP 48
DI 10.1136/heartjnl-2022-322315
EA JUL 2023
PG 9
WC Cardiac & Cardiovascular Systems
WE Science Citation Index Expanded (SCI-EXPANDED)
SC Cardiovascular System & Cardiology
GA FO5V4
UT WOS:001026714600001
PM 37414523
DA 2024-04-28
ER

PT J
AU Briasoulis, A
   Bampatsias, D
   Papamichail, A
   Kuno, T
   Skoularigis, J
   Xanthopoulos, A
   Triposkiadis, F
AF Briasoulis, Alexandros
   Bampatsias, Dimitrios
   Papamichail, Adamantia
   Kuno, Toshiki
   Skoularigis, John
   Xanthopoulos, Andrew
   Triposkiadis, Filippos
TI Invasive and Non-Invasive Diagnostic Pathways in the Diagnosis of
   Cardiac Amyloidosis
SO JOURNAL OF CARDIOVASCULAR DEVELOPMENT AND DISEASE
LA English
DT Review
DE cardiac amyloidosis; diagnosis; AL; ATTR; endomyocardial biopsy
ID EXTRACELLULAR VOLUME FRACTION; LIGHT-CHAIN AMYLOIDOSIS; SALIVARY-GLAND
   BIOPSY; AL; PROGNOSIS; FEATURES; STRAIN
AB The appropriate diagnosis and subtyping of cardiac amyloidosis (CA) is frequently missed or delayed due to its vague presentation, clinical overlapping, and diagnostic pitfalls. Recent developments in both invasive and non-invasive diagnostic techniques have significantly changed the diagnostic approach of CA. With the present review, we aim to summarize the current diagnostic approach of CA and to underline the indications of tissue biopsy, either surrogate site or myocardial. The most important factor for timely diagnosis is increased clinical suspicion, especially in certain clinical scenarios. Appropriate imaging with echocardiography or cardiac magnetic resonance (CMR) can provide significant evidence for the diagnosis of CA. Importantly, all patients should undergo monoclonal proteins assessment, with these results significantly determining the steps to follow. A negative monoclonal protein assessment will lead to a non-invasive algorithm which, in combination with positive cardiac scintigraphy, can establish the diagnosis of ATTR-CA. The latter is the only clinical scenario in which the diagnosis can be established without the need of biopsy. However, if the imaging results are negative but the clinical suspicion remains high, a myocardial biopsy should be performed. In the case of the presence of monoclonal protein, an invasive algorithm follows, first by surrogate site sampling and then by myocardial biopsy if the results are inconclusive or prompt diagnosis is needed. The role of endomyocardial biopsy, even though limited by current advances in other techniques, is highly valuable in selected patients and is the only method to reliably establish a diagnosis in challenging cases.
C1 [Briasoulis, Alexandros; Bampatsias, Dimitrios; Papamichail, Adamantia] Natl & Kapodistrian Univ Athens, Alexandra Hosp, Fac Med, Amyloidosis Ctr,Dept Clin Therapeut, 80 Vasilissis Sophias Ave, Athens 11528, Greece.
   [Kuno, Toshiki] Montefiore Med Ctr, Bronx, NY 10467 USA.
   [Skoularigis, John; Xanthopoulos, Andrew; Triposkiadis, Filippos] Univ Hosp Larissa, Dept Cardiol, Larisa 41110, Greece.
C3 Alexandra Hospital; National & Kapodistrian University of Athens;
   Montefiore Medical Center; Yeshiva University; Albert Einstein College
   of Medicine; General University Hospital of Larissa
RP Briasoulis, A (corresponding author), Natl & Kapodistrian Univ Athens, Alexandra Hosp, Fac Med, Amyloidosis Ctr,Dept Clin Therapeut, 80 Vasilissis Sophias Ave, Athens 11528, Greece.; Triposkiadis, F (corresponding author), Univ Hosp Larissa, Dept Cardiol, Larisa 41110, Greece.
EM abriasoulis@med.uoa.gr; ftriposkiadis@gmail.com
RI Kuno, Toshiki/E-5619-2018; Briasoulis, Alexandros/AAD-3965-2019
OI Briasoulis, Alexandros/0000-0002-5740-9670; Xanthopoulos,
   Andrew/0000-0002-9439-3946; Triposkiadis, Filippos/0000-0001-6433-4016;
   skoularigis, john/0000-0001-7159-2478
CR Aimo A, 2022, EUR HEART J-CARD IMG, V24, P130, DOI 10.1093/ehjci/jeac057
   Aimo A, 2021, JACC-CARDIOVASC IMAG, V14, P1877, DOI 10.1016/j.jcmg.2021.05.029
   Banypersad SM, 2013, CIRC-CARDIOVASC IMAG, V6, P34, DOI 10.1161/CIRCIMAGING.112.978627
   Bermpeis K, 2022, JACC-HEART FAIL, V10, P963, DOI 10.1016/j.jchf.2022.08.005
   BHANDARI AK, 1983, AM J CARDIOL, V51, P817, DOI 10.1016/S0002-9149(83)80139-8
   Boldrini M, 2020, JACC-CARDIOVASC IMAG, V13, P909, DOI 10.1016/j.jcmg.2019.10.011
   Buxbaum JN, 2022, AMYLOID, V29, P213, DOI 10.1080/13506129.2022.2147636
   Cantwell RV, 2002, CLIN CARDIOL, V25, P33, DOI 10.1002/clc.4950250109
   Cappelli F, 2015, CLIN CARDIOL, V38, P69, DOI 10.1002/clc.22353
   Castiglione V, 2021, EUR J HEART FAIL, V23, P217, DOI 10.1002/ejhf.2113
   Do Amaral B, 2009, AMYLOID, V16, P232, DOI 10.3109/13506120903421850
   Dorbala S, 2021, CIRC-CARDIOVASC IMAG, V14, DOI 10.1161/HCI.0000000000000029
   Fine NM, 2014, AM J CARDIOL, V113, P1723, DOI 10.1016/j.amjcard.2014.02.030
   Flodrova P, 2018, PATHOLOGY, V50, P261, DOI 10.1016/j.pathol.2017.10.012
   Gama F, 2022, EUR HEART J, V43, P184
   Garcia Y, 2018, HUM PATHOL, V72, P71, DOI 10.1016/j.humpath.2017.11.001
   Garcia-Pavia P, 2021, EUR J HEART FAIL, V23, P512, DOI 10.1002/ejhf.2140
   Gertz MA, 1999, MAYO CLIN PROC, V74, P490
   Hazenberg B.P., 1988, AMYLOID AMYLOIDOSIS, P821
   Heidenreich PA, 2022, J AM COLL CARDIOL, V79, pE253, DOI 10.1016/j.jacc.2021.12.012
   Hu K, 2018, J THORAC DIS, V10, DOI 10.21037/jtd.2018.07.56
   Imdad U, 2023, CUREUS J MED SCIENCE, V15, DOI 10.7759/cureus.35264
   Kittleson MM, 2023, J AM COLL CARDIOL, V81, P1076, DOI 10.1016/j.jacc.2022.11.022
   Kittleson MM, 2020, CIRCULATION, V142, pE7, DOI 10.1161/CIR.0000000000000792
   Kristen AV, 2016, J AM COLL CARDIOL, V68, P13, DOI 10.1016/j.jacc.2016.04.035
   KYLE RA, 1975, MEDICINE, V54, P271
   KYLE RA, 1966, AM J MED SCI, V251, P501, DOI 10.1097/00000441-196605000-00001
   Kyriakou P, 2018, BMC CARDIOVASC DISOR, V18, DOI 10.1186/s12872-018-0952-8
   Lama N, 2022, INSIGHTS IMAGING, V13, DOI 10.1186/s13244-022-01194-8
   Leone O, 2012, CARDIOVASC PATHOL, V21, P245, DOI 10.1016/j.carpath.2011.10.001
   Manolis AS, 2019, EUR J INTERN MED, V67, P1, DOI 10.1016/j.ejim.2019.07.022
   Meng Lei, 2007, Zhonghua Xinxueguanbing Zazhi, V35, P340
   Musetti V, 2022, BIOMEDICINES, V10, DOI 10.3390/biomedicines10123054
   Namdar M, 2012, AM J CARDIOL, V109, P587, DOI 10.1016/j.amjcard.2011.09.052
   Palladini G, 2003, CIRCULATION, V107, P2440, DOI 10.1161/01.CIR.0000068314.02595.B2
   Papingiotis G., 2021, eJ Cardiol Pract, V19, P19
   Perfetto F, 2016, J CARDIOVASC MED, V17, P810, DOI 10.2459/JCM.0000000000000349
   Perugini E, 2005, J AM COLL CARDIOL, V46, P1076, DOI 10.1016/j.jacc.2005.05.073
   Picken MM, 2020, ACTA HAEMATOL-BASEL, V143, P322, DOI 10.1159/000506696
   Porcari A, 2023, HEART FAIL REV, V28, P123, DOI 10.1007/s10741-022-10247-5
   Poterucha TJ, 2021, JACC-CARDIOVASC IMAG, V14, P1221, DOI 10.1016/j.jcmg.2020.08.027
   Quarta CC, 2014, CIRCULATION, V129, P1840, DOI 10.1161/CIRCULATIONAHA.113.006242
   Rahman JE, 2004, J AM COLL CARDIOL, V43, P410, DOI 10.1016/j.jacc.2003.08.043
   Raval Maharshi, 2023, F1000Res, V12, P192, DOI 10.12688/f1000research.130285.1
   Selvanayagam JB, 2007, J AM COLL CARDIOL, V50, P2101, DOI 10.1016/j.jacc.2007.08.028
   Singh V, 2019, J NUCL CARDIOL, V26, P158, DOI 10.1007/s12350-018-01552-4
   SIQUEIRAFILHO AG, 1981, CIRCULATION, V63, P188, DOI 10.1161/01.CIR.63.1.188
   Suzuki T, 2016, ANN HEMATOL, V95, P279, DOI 10.1007/s00277-015-2549-y
   Swan N, 2003, AM J CLIN PATHOL, V120, P610, DOI 10.1309/PFUGHBX0TY20E08U
   Takashio S, 2018, ESC HEART FAIL, V5, P27, DOI 10.1002/ehf2.12203
   Varga C, 2021, BLOOD REV, V45, DOI 10.1016/j.blre.2020.100720
   Vergaro G, 2023, EUR J HEART FAIL, V25, P335, DOI 10.1002/ejhf.2769
   Vergaro G, 2022, EUR J HEART FAIL, V24, P2019, DOI 10.1002/ejhf.2650
   Vergaro Giuseppe, 2021, JACC Case Rep, V3, P450, DOI 10.1016/j.jaccas.2020.12.047
   Vergaro G, 2020, EUR J PREV CARDIOL, V27, P1806, DOI 10.1177/2047487319877708
   Verheyen N, 2022, BIOMEDICINES, V10, DOI 10.3390/biomedicines10123052
   Witteles RM, 2019, JACC-HEART FAIL, V7, P709, DOI 10.1016/j.jchf.2019.04.010
   Yilmaz A, 2021, CLIN RES CARDIOL, V110, P479, DOI 10.1007/s00392-020-01799-3
NR 58
TC 2
Z9 2
U1 1
U2 1
PU MDPI
PI BASEL
PA ST ALBAN-ANLAGE 66, CH-4052 BASEL, SWITZERLAND
EI 2308-3425
J9 J CARDIOVASC DEV DIS
JI J. Cardiovasc. Dev. Dis.
PD JUN
PY 2023
VL 10
IS 6
AR 256
DI 10.3390/jcdd10060256
PG 13
WC Cardiac & Cardiovascular Systems
WE Science Citation Index Expanded (SCI-EXPANDED)
SC Cardiovascular System & Cardiology
GA K3CS4
UT WOS:001015256700001
PM 37367421
OA gold, Green Published
DA 2024-04-28
ER

PT J
AU Pratt, G
AF Pratt, Guy
TI The evolving use of serum free light chain assays in haematology
SO BRITISH JOURNAL OF HAEMATOLOGY
LA English
DT Review
DE multiple myeloma; amyloid; monoclonal gammopathy of undetermined
   significance; immunoglobulin
ID PRIMARY SYSTEMIC AMYLOIDOSIS; STEM-CELL TRANSPLANTATION; INDEPENDENT
   RISK-FACTOR; MONOCLONAL GAMMOPATHY; MULTIPLE-MYELOMA;
   MALIGNANT-TRANSFORMATION; PROTEIN CATABOLISM; PROGNOSTIC VALUE;
   RENAL-FUNCTION; JONES PROTEIN
AB Over the last few years new immunoassays have emerged that allow the measurement of free immunoglobulin light chains (FLCs) in serum to a level of 2-4 mg/l and provide a much greater sensitivity than older methods, such as immunofixation, which is able to detect FLCs at a minimum concentration of 100-150 mg/l. The new FLC assay has enabled the detection of monoclonal protein in some patients with non-secretory myeloma and amyloidosis that were previously undetectable. FLC measurements are quantitative, correlating with disease activity, and are an advance in monitoring light chain only multiple myeloma, AL amyloidosis, non-secretory and oligo-secretory multiple myeloma. Serum FLC concentrations also reflect the disease course in the majority of myeloma patients producing intact monoclonal immunoglobulin proteins and have been incorporated into the new response criteria. The rapid half life of lambda and kappa free light chains means that FLC assays may provide a more rapid indication of the response to treatment but their clinical utility in this setting needs further study. An abnormal FLC ratio has been shown to be a risk factor for progression of monoclonal gammopathy of undetermined significance, smouldering myeloma and solitary plasmacytoma of bone and is prognostic in multiple myeloma.
C1 [Pratt, Guy] Univ Birmingham, CRUK Inst Canc Studies, Birmingham B15 2TT, W Midlands, England.
   [Pratt, Guy] Birmingham Heartlands Hosp, Birmingham B9 5ST, W Midlands, England.
C3 University of Birmingham; University of Birmingham; Heart of England NHS
   Foundation Trust
RP Pratt, G (corresponding author), Univ Birmingham, CRUK Inst Canc Studies, Vincent Dr, Birmingham B15 2TT, W Midlands, England.
EM guy.pratt@heartofengland.nhs.uk
CR Abraham RS, 2002, CLIN CHEM, V48, P655
   Ayliffe MJ, 2007, HAEMATOLOGICA, V92, P1135, DOI 10.3324/haematol.11133
   Baldini L, 1996, BLOOD, V87, P912, DOI 10.1182/blood.V87.3.912.bloodjournal873912
   Batuman V, 1998, AM J PHYSIOL-RENAL, V275, pF246, DOI 10.1152/ajprenal.1998.275.2.F246
   Beetham R, 2007, ANN CLIN BIOCHEM, V44, P516, DOI 10.1258/000456307782268084
   Bladé J, 1999, HEMATOL ONCOL CLIN N, V13, P1259, DOI 10.1016/S0889-8588(05)70125-8
   Bradwell AR, 2005, BLOOD, V106, p972A
   Bradwell AR, 2001, CLIN CHEM, V47, P673
   Bradwell AR, 2003, LANCET, V361, P489, DOI 10.1016/S0140-6736(03)12457-9
   Brockhurst I, 2005, NEPHROL DIAL TRANSPL, V20, P1251, DOI 10.1093/ndt/gfh749
   Cesana C, 2002, J CLIN ONCOL, V20, P1625, DOI 10.1200/JCO.20.6.1625
   Clark RJ, 2007, CLIN CHEM, V53, pA148
   Clark WF, 2005, ANN INTERN MED, V143, P777, DOI 10.7326/0003-4819-143-11-200512060-00005
   Dawson MA, 2007, HAEMATOL-HEMATOL J, V92, P143, DOI 10.3324/haematol.10297
   DEEGAN MJ, 1984, BLOOD, V64, P1207
   Dingli D, 2006, BLOOD, V108, P1979, DOI 10.1182/blood-2006-04-015784
   Dispenzieri A, 2006, BLOOD, V107, P3378, DOI 10.1182/blood-2005-07-2922
   Dispenzieri A, 2001, MAYO CLIN PROC, V76, P476, DOI 10.4065/76.5.476
   Dispenzieri A, 2008, BLOOD, V111, P785, DOI 10.1182/blood-2007-08-108357
   Drayson M, 2001, BLOOD, V97, P2900, DOI 10.1182/blood.V97.9.2900
   Drayson M, 2006, BLOOD, V108, P2013, DOI 10.1182/blood-2006-03-008953
   DRAYSON MT, 2007, HAEMATOLOGICA, V92, pA665
   Durie BGM, 2006, LEUKEMIA, V20, P1467, DOI 10.1038/sj.leu.2404284
   Durie BGM, 2004, J CLIN ONCOL, V22, P1857, DOI 10.1200/JCO.2004.05.111
   Gertz MA, 2005, AM J HEMATOL, V79, P319, DOI 10.1002/ajh.20381
   Hassoun H, 2006, BRIT J HAEMATOL, V132, P155, DOI 10.1111/j.1365-2141.2005.05848.x
   Hildebrandt B, 2007, BMC CANCER, V7, DOI 10.1186/1471-2407-7-185
   Hill PG, 2006, CLIN CHEM, V52, P1743, DOI 10.1373/clinchem.2006.069104
   HOBBS JR, 1969, BRIT J HAEMATOL, V16, P607, DOI 10.1111/j.1365-2141.1969.tb00441.x
   Hutchison CA, 2007, J AM SOC NEPHROL, V18, P886, DOI 10.1681/ASN.2006080821
   Itzykson R, 2006, BLOOD, V108, p684A, DOI 10.1182/blood.V108.11.2419.2419
   Junghans RP, 1996, P NATL ACAD SCI USA, V93, P5512, DOI 10.1073/pnas.93.11.5512
   KATZMANN J, 2004, BLOOD, V104, pA757
   Katzmann JA, 2005, CLIN CHEM, V51, P878, DOI 10.1373/clinchem.2004.046870
   Katzmann JA, 2003, CLIN CHEM, V49, pA24
   Katzmann JA, 2002, CLIN CHEM, V48, P1437
   Katzmann JA, 2006, MAYO CLIN PROC, V81, P1575, DOI 10.4065/81.12.1575
   KNUDSEN LM, 1994, EUR J HAEMATOL, V53, P207
   Kumar S, 2005, J CLIN ONCOL, V23, P5668, DOI 10.1200/JCO.2005.03.159
   KUMAR S, 2006, BLOOD, V108, pA3514
   KYLE RA, 1995, SEMIN HEMATOL, V32, P45
   Kyle RA, 2002, NEW ENGL J MED, V346, P564, DOI 10.1056/NEJMoa01133202
   Kyle RA, 2006, BRIT J HAEMATOL, V134, P573, DOI 10.1111/j.1365-2141.2006.06235.x
   Kyrtsonis MC, 2007, BRIT J HAEMATOL, V137, P240, DOI 10.1111/j.1365-2141.2007.06561.x
   Lachmann HJ, 2003, BRIT J HAEMATOL, V122, P78, DOI 10.1046/j.1365-2141.2003.04433.x
   Martin W, 2007, TRANSL RES, V149, P231, DOI 10.1016/j.trsl.2006.11.001
   MCLAUGHLIN P, 1982, BLOOD, V60, P851
   Mead GP, 2004, BRIT J HAEMATOL, V126, P348, DOI 10.1111/j.1365-2141.2004.05045.x
   MIETTINE.TA, 1967, CLIN CHIM ACTA, V18, P395, DOI 10.1016/0009-8981(67)90036-8
   Mösbauer U, 2007, HAEMATOLOGICA, V92, P275, DOI 10.3324/haematol.10568
   NOWROUSIAN MR, 2003, BLOOD, V102, pA5197
   Palladini G, 2006, BLOOD, V107, P3854, DOI 10.1182/blood-2005-11-4385
   Pascali E, 1996, EUR J HAEMATOL, V56, P114
   PASCALI E, 1986, ACTA HAEMATOL-BASEL, V75, P193, DOI 10.1159/000206123
   Pratt G, 2006, LEUKEMIA LYMPHOMA, V47, P21, DOI 10.1080/10428190500254216
   Rajkumar SV, 2005, BLOOD, V106, P812, DOI 10.1182/blood-2005-03-1038
   Reid SD, 2004, CLIN CHEM, V50, pA79
   ROBSON E, 2007, HAEMATOLOGICA, V92, pA1019
   Sanchorawala V, 2005, BONE MARROW TRANSPL, V36, P597, DOI 10.1038/sj.bmt.1705106
   Schaar CG, 2004, BRIT J HAEMATOL, V125, P162, DOI 10.1111/j.1365-2141.2004.04884.x
   Sheldon J, 2007, ANN CLIN BIOCHEM, V44, P503, DOI 10.1258/000456307782268183
   Singhal S, 2007, BLOOD, V109, P3611, DOI 10.1182/blood-2006-11-060368
   SIROHI B, 2003, BLOOD, V102, pA5195
   Smith A, 2006, BRIT J HAEMATOL, V132, P410, DOI 10.1111/j.1365-2141.2005.05867.x
   SOLOMON A, 1964, J CLIN INVEST, V43, P103, DOI 10.1172/JCI104884
   Tate J, 2005, BRIT J HAEMATOL, V128, P405, DOI 10.1111/j.1365-2141.2004.05338.x
   Tate JR, 2007, CLIN CHIM ACTA, V376, P30, DOI 10.1016/j.cca.2006.07.011
   Touzeau C, 2006, BLOOD, V108, p579A, DOI 10.1182/blood.V108.11.2045.2045
   Urban S, 2004, ANN RHEUM DIS, V63, P141
   van Rhee F, 2007, BLOOD, V110, P827, DOI 10.1182/blood-2007-01-067728
   WALDMANN TA, 1972, J CLIN INVEST, V51, P2162, DOI 10.1172/JCI107023
   WOCHNER RD, 1967, J EXP MED, V126, P207, DOI 10.1084/jem.126.2.207
NR 72
TC 69
Z9 76
U1 0
U2 2
PU WILEY
PI HOBOKEN
PA 111 RIVER ST, HOBOKEN 07030-5774, NJ USA
SN 0007-1048
EI 1365-2141
J9 BRIT J HAEMATOL
JI Br. J. Haematol.
PD MAY
PY 2008
VL 141
IS 4
BP 413
EP 422
DI 10.1111/j.1365-2141.2008.07079.x
PG 10
WC Hematology
WE Science Citation Index Expanded (SCI-EXPANDED)
SC Hematology
GA 289MX
UT WOS:000255059700001
PM 18318757
OA Bronze
DA 2024-04-28
ER

PT J
AU Martini, N
   Aimo, A
   Barison, A
   Della Latta, D
   Vergaro, G
   Aquaro, GD
   Ripoli, A
   Emdin, M
   Chiappino, D
AF Martini, Nicola
   Aimo, Alberto
   Barison, Andrea
   Della Latta, Daniele
   Vergaro, Giuseppe
   Aquaro, Giovanni Donato
   Ripoli, Andrea
   Emdin, Michele
   Chiappino, Dante
TI Deep learning to diagnose cardiac amyloidosis from cardiovascular
   magnetic resonance
SO JOURNAL OF CARDIOVASCULAR MAGNETIC RESONANCE
LA English
DT Article
DE Deep learning; Artificial intelligence; Diagnosis; Amyloidosis;
   Cardiovascular magnetic resonance
AB Background Cardiovascular magnetic resonance (CMR) is part of the diagnostic work-up for cardiac amyloidosis (CA). Deep learning (DL) is an application of artificial intelligence that may allow to automatically analyze CMR findings and establish the likelihood of CA. Methods 1.5 T CMR was performed in 206 subjects with suspected CA (n = 100, 49% with unexplained left ventricular (LV) hypertrophy; n = 106, 51% with blood dyscrasia and suspected light-chain amyloidosis). Patients were randomly assigned to the training (n = 134, 65%), validation (n = 30, 15%), and testing subgroups (n = 42, 20%). Short axis, 2-chamber, 4-chamber late gadolinium enhancement (LGE) images were evaluated by 3 networks (DL algorithms). The tags "amyloidosis present" or "absent" were attributed when the average probability of CA from the 3 networks was >= 50% or < 50%, respectively. The DL strategy was compared to a machine learning (ML) algorithm considering all manually extracted features (LV volumes, mass and function, LGE pattern, early blood-pool darkening, pericardial and pleural effusion, etc.), to reproduce exam reading by an experienced operator. Results The DL strategy displayed good diagnostic accuracy (88%), with an area under the curve (AUC) of 0.982. The precision (positive predictive value), recall score (sensitivity), and F1 score (a measure of test accuracy) were 83%, 95%, and 89% respectively. A ML algorithm considering all CMR features had a similar diagnostic yield to DL strategy (AUC 0.952 vs. 0.982; p = 0.39). Conclusions A DL approach evaluating LGE acquisitions displayed a similar diagnostic performance for CA to a ML-based approach, which simulates CMR reading by experienced operators.
C1 [Martini, Nicola; Della Latta, Daniele; Ripoli, Andrea; Chiappino, Dante] Fdn Toscana Gabriele Monasterio, Deep Hlth Unit, Pisa, Italy.
   [Aimo, Alberto; Barison, Andrea; Vergaro, Giuseppe; Emdin, Michele] Scuola Super Sant Anna, Inst Life Sci, Pisa, Italy.
   [Aimo, Alberto; Barison, Andrea; Vergaro, Giuseppe; Aquaro, Giovanni Donato; Emdin, Michele] Fdn Toscana Gabriele Monasterio, Cardiol Div, Pisa, Italy.
C3 Scuola Superiore Sant'Anna
RP Martini, N (corresponding author), Fdn Toscana Gabriele Monasterio, Deep Hlth Unit, Pisa, Italy.
EM nicola.martini@ftgm.it
RI Vergaro, Giuseppe/K-3621-2016; aquaro, giovanni donato/AAB-8978-2019;
   Aimo, Alberto/AAB-7889-2019; Martini, Nicola/IZE-1535-2023; Barison,
   Andrea/J-3609-2016; Martini, Nicola/J-3230-2016; Della Latta,
   Daniele/K-9283-2016
OI Martini, Nicola/0000-0003-3008-0163; Barison,
   Andrea/0000-0001-9042-340X; Martini, Nicola/0000-0003-3008-0163; Della
   Latta, Daniele/0000-0003-0628-2312; aquaro, giovanni
   donato/0000-0003-0915-915X
CR Aimo A, 2020, JACC-CARDIOVASC IMAG, V13, P1293, DOI 10.1016/j.jcmg.2020.01.030
   Aquaro GD, 2017, J MAGN RESON IMAGING, V45, P1055, DOI 10.1002/jmri.25450
   Aquaro GD, 2014, INT J CARDIOVAS IMAG, V30, P1105, DOI 10.1007/s10554-014-0436-6
   Baggiano A, 2020, JACC-CARDIOVASC IMAG, V13, P69, DOI 10.1016/j.jcmg.2019.03.026
   Barison A, 2015, J INTERN MED, V277, P605, DOI 10.1111/joim.12324
   Betancur J, 2018, JACC-CARDIOVASC IMAG, V11, P1654, DOI 10.1016/j.jcmg.2018.01.020
   Bhuva AN, 2019, CIRC-CARDIOVASC IMAG, V12, DOI 10.1161/CIRCIMAGING.119.009214
   Boldrini M, 2020, JACC-CARDIOVASC IMAG, V13, P909, DOI 10.1016/j.jcmg.2019.10.011
   Cerqueira MD, 2002, INT J CARDIOVAS IMAG, V18, P539
   Choi DJ, 2020, NPJ DIGIT MED, V3, DOI 10.1038/s41746-020-0261-3
   Dey D, 2019, J AM COLL CARDIOL, V73, P1317, DOI 10.1016/j.jacc.2018.12.054
   Fontana M, 2015, CIRCULATION, V132, P1570, DOI 10.1161/CIRCULATIONAHA.115.016567
   Fontana M, 2015, HEART FAIL REV, V20, P133, DOI 10.1007/s10741-014-9470-7
   Gillmore JD, 2016, CIRCULATION, V133, P2404, DOI 10.1161/CIRCULATIONAHA.116.021612
   Henglin M, 2017, CIRC-CARDIOVASC IMAG, V10, DOI 10.1161/CIRCIMAGING.117.005614
   Karamitsos TD, 2013, JACC-CARDIOVASC IMAG, V6, P488, DOI 10.1016/j.jcmg.2012.11.013
   Leiner T, 2019, J CARDIOVASC MAGN R, V21, DOI 10.1186/s12968-019-0575-y
   Martin-Isla C, 2020, FRONT CARDIOVASC MED, V7, DOI 10.3389/fcvm.2020.00001
   Pandey T, 2013, INT J CARDIOVAS IMAG, V29, P103, DOI 10.1007/s10554-012-0042-4
   Petersen SE, 2019, FRONT CARDIOVASC MED, V6, DOI 10.3389/fcvm.2019.00133
   Selvaraju RR, 2017, P IEEE COMPUT SOC CO, V2017, P22
   SHEPHARD DAE, 1976, CAN MED ASSOC J, V115, P1191
   Wechalekar AD, 2016, LANCET, V387, P2641, DOI 10.1016/S0140-6736(15)01274-X
NR 23
TC 30
Z9 32
U1 0
U2 11
PU BMC
PI LONDON
PA CAMPUS, 4 CRINAN ST, LONDON N1 9XW, ENGLAND
SN 1097-6647
EI 1532-429X
J9 J CARDIOVASC MAGN R
JI J. Cardiov. Magn. Reson.
PD DEC 7
PY 2020
VL 22
IS 1
AR 84
DI 10.1186/s12968-020-00690-4
PG 11
WC Cardiac & Cardiovascular Systems; Radiology, Nuclear Medicine & Medical
   Imaging
WE Science Citation Index Expanded (SCI-EXPANDED)
SC Cardiovascular System & Cardiology; Radiology, Nuclear Medicine &
   Medical Imaging
GA PB7SY
UT WOS:000596517600001
PM 33287829
OA Green Published, gold
DA 2024-04-28
ER

PT J
AU Richey, T
   Foster, JS
   Williams, AD
   Williams, AB
   Stroh, A
   Macy, S
   Wooliver, C
   Heidel, RE
   Varanasi, SK
   Ergen, EN
   Trent, DJ
   Kania, SA
   Kennel, SJ
   Martin, EB
   Wall, JS
AF Richey, Tina
   Foster, James S.
   Williams, Angela D.
   Williams, Anna B.
   Stroh, Alexa
   Macy, Sallie
   Wooliver, Craig
   Heidel, R. Eric
   Varanasi, Siva K.
   Ergen, Elizabeth N.
   Trent, Dianne J.
   Kania, Stephen A.
   Kennel, Stephen J.
   Martin, Emily B.
   Wall, Jonathan S.
TI Macrophage-Mediated Phagocytosis and Dissolution of Amyloid-Like Fibrils
   in Mice, Monitored by Optical Imaging
SO AMERICAN JOURNAL OF PATHOLOGY
LA English
DT Article
ID STEM-CELL TRANSPLANTATION; AL AMYLOIDOSIS; LIGHT; REGRESSION;
   ANTIBODIES; DEPOSITS; DYSFUNCTION; MELPHALAN; INSIGHTS; SURVIVAL
AB Light chain-associated amyloidosis is characterized by the extracellular deposition of amyloid fibrils in abdominothoracic organs, skin, soft tissue, and peripheral nerves. Phagocytic cells of the innate immune system appear to be ineffective at clearing the material; however, human light chain amyloid extract, injected subcutaneously into mice, is rapidly cleared in a process that requires neutrophil activity. To better elucidate the phagocytosis of light chain fibrils, a potential method of cell-mediated dissolution, amyloid-like fibrils were labeled with the pH-sensitive dye pHrodo red and a near infrared fluorophore. After injecting this material subcutaneously in mice, optical imaging was used to quantitatively monitor phagocytosis and dissolution of fibrils concurrently. Histologic evaluation of the residual fibril masses revealed the presence of CD68(+), F4/80(+), ionized calcium binding adaptor molecule 1(-) macrophages containing Congo red-stained fibrils as well as neutrophil-associated proteins with no evidence of intact neutrophils. These data suggest an early infiltration of neutrophils, followed by extensive phagocytosis of the light chain fibrils by macrophages, leading to dissolution of the mass. Optical imaging of this novel murine model, coupled with histologic evaluation, can be used to study the cellular mechanisms underlying dissolution of synthetic amyloid-like fibrils and human amyloid extracts. In addition, it may serve as a test bed to evaluate investigational opsonizing agents that might serve as therapeutic agents for light chain-associated amyloidosis.
C1 [Richey, Tina; Foster, James S.; Williams, Angela D.; Macy, Sallie; Wooliver, Craig; Ergen, Elizabeth N.; Kennel, Stephen J.; Martin, Emily B.; Wall, Jonathan S.] Univ Tennessee, Med Ctr, Dept Med, Knoxville, TN USA.
   [Heidel, R. Eric] Univ Tennessee, Med Ctr, Dept Surg, Knoxville, TN 37920 USA.
   [Williams, Anna B.] Webb Sch Knoxville, Knoxville, TN USA.
   [Stroh, Alexa; Varanasi, Siva K.] Univ Tennessee, Coll Vet Med, Dept Biochem Cellular & Mol Biol, Knoxville, TN USA.
   [Trent, Dianne J.; Kania, Stephen A.] Univ Tennessee, Coll Vet Med, Dept Biomed & Diagnost Sci, Knoxville, TN USA.
C3 University of Tennessee System; University of Tennessee Health Science
   Center; University of Tennessee System; University of Tennessee Health
   Science Center; University of Tennessee System; University of Tennessee
   Knoxville; UT Institute of Agriculture; University of Tennessee System;
   University of Tennessee Knoxville; UT Institute of Agriculture
RP Wall, JS (corresponding author), Univ Tennessee, Med Ctr, Dept Med, Amyloidosis & Canc Theranost Program, 1924 Alcoa Hwy, Knoxville, TN 37920 USA.
EM jwall@utmck.edu
RI Kania, Stephen/ABF-6920-2021; Heidel, Robert Eric/GSE-4942-2022
OI Heidel, Robert Eric/0000-0002-1518-8072; Kania,
   Stephen/0000-0002-4490-7347; Wall, Jonathan/0000-0002-5516-8578;
   Williams, Anna/0000-0001-5385-1456
FU National Institute of Diabetes and Digestive and Kidney Diseases PHS
   grant [DK110038]; Department of Medicine, the University of Tennessee
   Medical Center Cancer Institute
FX Supported by The National Institute of Diabetes and Digestive and Kidney
   Diseases PHS grant DK110038 (J.S.W.); the Department of Medicine, the
   University of Tennessee Medical Center Cancer Institute (J.S.W.); and
   the donors contributing to the Cancer Research Gift Fund.
CR Banypersad SM, 2015, EUR HEART J, V36, P244, DOI 10.1093/eurheartj/ehu444
   Bard F, 2000, NAT MED, V6, P916, DOI 10.1038/78682
   Bodin K, 2010, NATURE, V468, P93, DOI 10.1038/nature09494
   CECH P, 1984, BLOOD, V63, P88
   Chaulagain CP, 2015, CLIN ADV HEMATOL ONC, V13, P315
   Comenzo RL, 2008, NEW ENGL J MED, V358, P92
   D'Souza A, 2015, J CLIN ONCOL, V33, P3741, DOI 10.1200/JCO.2015.62.4015
   Dispenzieri A, 2012, BLOOD REV, V26, P137, DOI 10.1016/j.blre.2012.03.001
   Dogan A, 2017, ANNU REV PATHOL-MECH, V12, P277, DOI 10.1146/annurev-pathol-052016-100200
   Edwards CV, 2017, AMYLOID, V24, P58, DOI 10.1080/13506129.2017.1292900
   Fitzgerald Benjamin T, 2017, CASE (Phila), V1, P46, DOI 10.1016/j.case.2016.12.002
   Foster JS, 2017, FRONT IMMUNOL, V8, DOI 10.3389/fimmu.2017.01082
   Foster JS, 2017, AMYLOID, V24, P26, DOI 10.1080/13506129.2017.1295375
   GERTZ MA, 1991, BLOOD, V77, P257
   Guan J, 2014, EMBO MOL MED, V6, P1493, DOI 10.15252/emmm.201404190
   Guan J, 2013, BASIC RES CARDIOL, V108, DOI 10.1007/s00395-013-0378-5
   HAWKINS PN, 1993, Q J MED, V86, P365
   Hrncic R, 2000, AM J PATHOL, V157, P1239, DOI 10.1016/S0002-9440(10)64639-1
   Kaplan MJ, 2012, J IMMUNOL, V189, P2689, DOI 10.4049/jimmunol.1201719
   Katoh N, 2014, INTERNAL MED, V53, P1991, DOI 10.2169/internalmedicine.53.2065
   Katoh N, 2011, BRIT J HAEMATOL, V153, P535, DOI 10.1111/j.1365-2141.2010.08503.x
   Khurana R, 2001, BIOCHEMISTRY-US, V40, P3525, DOI 10.1021/bi001782b
   Kristen AV, 2016, J AM COLL CARDIOL, V68, P13, DOI 10.1016/j.jacc.2016.04.035
   Kuroda T, 2012, BMC NEPHROL, V13, DOI 10.1186/1471-2369-13-118
   Lamm W, 2011, ANN HEMATOL, V90, P201, DOI 10.1007/s00277-010-1062-6
   Levinson RT, 2013, SCI REP-UK, V3, DOI 10.1038/srep01278
   Lin Y, 2017, CYTOTHERAPY, V19, P1426, DOI 10.1016/j.jcyt.2017.08.021
   Lovat LB, 1998, GUT, V42, P727, DOI 10.1136/gut.42.5.727
   Martin EB, 2013, BIOCHEM BIOPH RES CO, V436, P85, DOI 10.1016/j.bbrc.2013.05.063
   Martinez-Naharro A, 2018, CLIN MED, V18, pS30, DOI 10.7861/clinmedicine.18-2-s30
   McWilliams-Koeppen HP, 2015, PLOS ONE, V10, DOI 10.1371/journal.pone.0137716
   Merlini G, 2003, NEW ENGL J MED, V349, P583, DOI 10.1056/NEJMra023144
   Miksa M, 2009, J IMMUNOL METHODS, V342, P71, DOI 10.1016/j.jim.2008.11.019
   Milde R, 2015, CELL REP, V13, P1937, DOI 10.1016/j.celrep.2015.10.065
   Mishra S, 2013, AM J PHYSIOL-HEART C, V305, pH95, DOI 10.1152/ajpheart.00186.2013
   Nyström SN, 2012, AMYLOID, V19, P138, DOI 10.3109/13506129.2012.711391
   O'Nuallain B, 2005, AMYLOID AMYLOIDOSIS, P482
   O'Nuallain B, 2007, BIOCHEMISTRY-US, V46, P1240, DOI 10.1021/bi0616605
   O'Nuallain B, 2006, J IMMUNOL, V176, P7071, DOI 10.4049/jimmunol.176.11.7071
   Piehl DW, 2017, BIOMOL NMR ASSIGN, V11, P45, DOI 10.1007/s12104-016-9718-3
   Raffen R, 1999, PROTEIN SCI, V8, P509
   Renz M, 2016, AMYLOID, V23, P168, DOI 10.1080/13506129.2016.1205974
   Richards DB, 2018, SCI TRANSL MED, V10, DOI 10.1126/scitranslmed.aan3128
   Safadi S, 2015, NEPHROL DIAL TRANSPL, V30, P1151, DOI 10.1093/ndt/gfv018
   Sanchorawala V, 2004, BONE MARROW TRANSPL, V33, P381, DOI 10.1038/sj.bmt.1704346
   Schumak B, 2015, PLOS ONE, V10, DOI 10.1371/journal.pone.0124080
   Sidiqi MH, 2018, LEUKEMIA LYMPHOMA, DOI [10.1080/10428194.2018.1485914s, DOI 10.1080/10428194.2018.1485914S]
   Solomon A, 2003, CLIN CANCER RES, V9, p3831S
   SOLOMON A, 1992, AM J PATHOL, V140, P629
   Teng JM, 2014, KIDNEY INT, V86, P738, DOI 10.1038/ki.2014.122
   Thomas J, 1997, J IMMUNOL, V158, P1383
   van Gameren II, 2009, HAEMATOL-HEMATOL J, V94, P1094, DOI 10.3324/haematol.2008.004119
   Velázquez-López I, 2018, BBA-GEN SUBJECTS, V1862, P1656, DOI 10.1016/j.bbagen.2018.04.014
   Wall J, 1999, BIOCHEMISTRY-US, V38, P14101, DOI 10.1021/bi991131j
   Wall JS, 2006, J NUCL MED, V47, P2016
   Wall JS, 2018, P NATL ACAD SCI USA, V115, pE10839, DOI 10.1073/pnas.1805515115
   Wall JS, 2012, PLOS ONE, V7, DOI 10.1371/journal.pone.0052686
   Ward JE, 2011, AMYLOID, V18, P40, DOI 10.3109/13506129.2011.574354014
   Wechalekar AD, 2016, LANCET, V387, P2641, DOI 10.1016/S0140-6736(15)01274-X
NR 59
TC 8
Z9 8
U1 0
U2 7
PU ELSEVIER SCIENCE INC
PI NEW YORK
PA STE 800, 230 PARK AVE, NEW YORK, NY 10169 USA
SN 0002-9440
EI 1525-2191
J9 AM J PATHOL
JI Am. J. Pathol.
PD MAY
PY 2019
VL 189
IS 5
BP 989
EP 998
DI 10.1016/j.ajpath.2019.01.011
PG 10
WC Pathology
WE Science Citation Index Expanded (SCI-EXPANDED)
SC Pathology
GA HY3GI
UT WOS:000468010900007
PM 30735627
OA hybrid, Green Published
DA 2024-04-28
ER

PT J
AU McGoldrick, MT
   Etchill, EW
   Giuliano, K
   Barbur, I
   Yenokyan, G
   Whitman, G
   Kilic, A
AF McGoldrick, Matthew T.
   Etchill, Eric W.
   Giuliano, Katherine
   Barbur, Iulia
   Yenokyan, Gayane
   Whitman, Glenn
   Kilic, Ahmet
TI Improving contemporary outcomes following heart transplantation for
   cardiac amyloidosis
SO JOURNAL OF CARDIAC SURGERY
LA English
DT Article
DE cardiac amyloidosis; transplant
ID STEM-CELL TRANSPLANTATION; LIGHT-CHAIN AMYLOIDOSIS; CARDIOMYOPATHY;
   DIAGNOSIS; PROGNOSIS; THERAPY
AB Background The incidence of systemic amyloidosis is rising, and there is a concomitant rise in heart transplant for an indication of cardiac amyloidosis. Methods We utilized the Organ Procurement and Transplantation Network (OPTN) database to retrospectively assess survival and outcomes in adult patients undergoing heart transplant for cardiac amyloidosis from 1999 to 2019. We also compared survival among four distinct time periods: 1999-2001, 2002-2008, 2008-2015, 2016-2019. Results Of 41,103 patients, 425 (1.03%) were transplanted for an indication of restrictive cardiomyopathy due to cardiac amyloidosis (RCM-Amyloidosis). The percent of all transplants occurring for RCM-Amyloidosis increased from 0.25% in the 1999-2001 era to 1.74% in the 2015-2019 era (p < .001). Across eras, Kaplan-Meier survival functions were comparable between RCM-Amyloidosis and non-RCM patients at 1 year (88% vs. 89%, p = .56) and at 5 years (72% vs. 77%, p = .092), but worse for RCM-Amyloidosis patients at 10 years (44% vs. 59%, p = .002). With adjustment for other clinical variables in multivariable Cox regression model, RCM-Amyloidosis was not associated with increased risk of death at 1 year (hazard ratio [HR] = 1.11, p = .56) or at 5 years (HR = 1.20, p = .18), but it was associated with increased risk of death at 10 years (HR = 1.35, p = .01). Cardiac amyloidosis was not associated with any morbidity outcomes following transplant, including graft failure, acute rejection, or hospitalization for infection or rejection. Conclusions Our data suggest a trend of improving survival among RCM-Amyloidosis patients compared with non-RCM patients across transplant eras, with current similarities in 1- and 5-year survival but a persistent, increased risk of mortality at 10 years.
C1 [McGoldrick, Matthew T.; Etchill, Eric W.; Giuliano, Katherine; Barbur, Iulia; Whitman, Glenn; Kilic, Ahmet] Johns Hopkins Univ Hosp, Dept Surg, Div Cardiac Surg, 2015 East Pratt St, Baltimore, MD 21231 USA.
   [Yenokyan, Gayane] Johns Hopkins Bloomberg Sch Publ Hlth, Baltimore, MD USA.
C3 Johns Hopkins University; Johns Hopkins Medicine; Johns Hopkins
   University; Johns Hopkins Bloomberg School of Public Health
RP McGoldrick, MT (corresponding author), Johns Hopkins Univ Hosp, Dept Surg, Div Cardiac Surg, 2015 East Pratt St, Baltimore, MD 21231 USA.
EM mtamcgoldrick@gmail.com
OI McGoldrick, Matthew/0000-0001-8930-397X
FU American Association of Thoracic Surgery Summer Research Internship;
   Johns Hopkins School of Medicine
FX American Association of Thoracic Surgery Summer Research Internship;
   Johns Hopkins School of Medicine Dean's Funding
CR Alexander KM, 2017, PHARMACOL THERAPEUT, V180, P129, DOI 10.1016/j.pharmthera.2017.06.011
   Barrett CD, 2020, JACC-HEART FAIL, V8, P461, DOI 10.1016/j.jchf.2019.12.013
   Chen QD, 2021, TRANSPL P, V53, P329, DOI 10.1016/j.transproceed.2020.08.020
   Davis MK, 2015, AM J TRANSPLANT, V15, P650, DOI 10.1111/ajt.13025
   Davis MK, 2015, J HEART LUNG TRANSPL, V34, P658, DOI 10.1016/j.healun.2014.09.006
   DePasquale EC, 2012, J HEART LUNG TRANSPL, V31, P1269, DOI 10.1016/j.healun.2012.09.018
   Dey BR, 2010, TRANSPLANTATION, V90, P905, DOI 10.1097/TP.0b013e3181f10edb
   Falk RH, 2016, J AM COLL CARDIOL, V68, P1324, DOI 10.1016/j.jacc.2016.06.053
   Gertz MA, 2020, JAMA-J AM MED ASSOC, V324, P79, DOI 10.1001/jama.2020.5493
   Gertz MA, 2015, J AM COLL CARDIOL, V66, P2451, DOI 10.1016/j.jacc.2015.09.075
   Ghodsizad A, 2012, HEART SURG FORUM, V15, pE307, DOI 10.1532/HSF98.20111145
   Gillmore JD, 2006, BLOOD, V107, P1227, DOI 10.1182/blood-2005-08-3253
   Gilstrap LG, 2019, CIRC-HEART FAIL, V12, DOI 10.1161/CIRCHEARTFAILURE.118.005407
   Gilstrap LG, 2014, J HEART LUNG TRANSPL, V33, P149, DOI 10.1016/j.healun.2013.09.004
   Grogan Martha, 2016, World J Transplant, V6, P380, DOI 10.5500/wjt.v6.i2.380
   Kapoor M, 2019, J NEUROMUSCULAR DIS, V6, P189, DOI 10.3233/JND-180371
   Kittleson MM, 2020, CIRCULATION, V142, pE7, DOI 10.1161/CIR.0000000000000792
   Kpodonu J, 2005, J HEART LUNG TRANSPL, V24, P1763, DOI 10.1016/j.healun.2004.08.025
   Kristen AV, 2018, J HEART LUNG TRANSPL, V37, P611, DOI 10.1016/j.healun.2017.11.015
   Lacy MQ, 2008, J HEART LUNG TRANSPL, V27, P823, DOI 10.1016/j.healun.2008.05.016
   Maleszewski JJ, 2015, CARDIOVASC PATHOL, V24, P343, DOI 10.1016/j.carpath.2015.07.008
   Maurer MS, 2016, J AM COLL CARDIOL, V68, P161, DOI 10.1016/j.jacc.2016.03.596
   McVeigh T, 2020, JAAPA-J AM ACAD PHYS, V33, P16, DOI 10.1097/01.JAA.0000697236.11386.3a
   Mehra MR, 2016, J HEART LUNG TRANSPL, V35, P1, DOI 10.1016/j.healun.2015.10.023
   Merlini G, 2013, HAEMATOLOGICA, V98, P1492, DOI 10.3324/haematol.2013.094482
   Patel KS, 2015, J INTERN MED, V278, P126, DOI 10.1111/joim.12383
   Quarta CC, 2012, CIRCULATION, V126, pE178, DOI 10.1161/CIRCULATIONAHA.111.069195
   Selvanayagam JB, 2007, J AM COLL CARDIOL, V50, P2101, DOI 10.1016/j.jacc.2007.08.028
   Sousa M, 2017, HEART FAIL REV, V22, P317, DOI 10.1007/s10741-017-9601-z
   StataCorp, 2017, Stata statistical software: release 15 college station
   Wechalekar AD, 2013, BLOOD, V121, P3420, DOI 10.1182/blood-2012-12-473066
NR 31
TC 1
Z9 1
U1 0
U2 1
PU WILEY-HINDAWI
PI LONDON
PA ADAM HOUSE, 3RD FL, 1 FITZROY SQ, LONDON, WIT 5HE, ENGLAND
SN 0886-0440
EI 1540-8191
J9 J CARDIAC SURG
JI J. Card. Surg.
PD OCT
PY 2021
VL 36
IS 10
BP 3509
EP 3518
DI 10.1111/jocs.15796
EA JUL 2021
PG 10
WC Cardiac & Cardiovascular Systems; Surgery
WE Science Citation Index Expanded (SCI-EXPANDED)
SC Cardiovascular System & Cardiology; Surgery
GA UN1BV
UT WOS:000672102600001
PM 34254364
DA 2024-04-28
ER

PT J
AU Czeyda-Pommersheim, F
   Hwang, M
   Chen, SS
   Strollo, D
   Fuhrman, C
   Bhalla, S
AF Czeyda-Pommersheim, Ferenc
   Hwang, Misun
   Chen, Sue Si
   Strollo, Diane
   Fuhrman, Carl
   Bhalla, Sanjeev
TI Amyloidosis: Modern Cross-sectional Imaging
SO RADIOGRAPHICS
LA English
DT Article
ID CARDIOVASCULAR MAGNETIC-RESONANCE; PRIMARY SYSTEMIC AMYLOIDOSIS; CHAIN
   AL AMYLOIDOSIS; CARDIAC AMYLOIDOSIS; PULMONARY AMYLOIDOSIS;
   HEART-DISEASE; DIFFUSE; DIAGNOSIS; CT; APPEARANCE
AB Amyloidosis is a rare diverse condition caused by the pathologic extracellular deposition of abnormal insoluble proteins throughout the body. It may exist as a primary disease or, more commonly, may be secondary to a wide variety of pathologic processes ranging from chronic infection or inflammation to malignancy. Hereditary forms also exist. On the basis of the structure of the protein deposits, more than two dozen subtypes of amyloidosis have been described. A single organ or multiple organ systems may be affected. The radiologic manifestations of amyloidosis are varied and often nonspecific, making amyloidosis a diagnostic challenge for the radiologist. In the chest, the lungs, mediastinum, pleura, and heart may be involved. Lung involvement may manifest as diffuse reticulonodular interstitial thickening, consolidations, or solitary or multiple parenchymal nodules that may calcify, cavitate, and slowly enlarge. Pleural involvement most commonly manifests as pleural effusions. Tracheobronchial involvement may exhibit concentric airway thickening, mural and intraluminal nodules, submucosal calcification, and airway obstruction. Mediastinal and hilar lymph nodes may enlarge and frequently calcify. At cardiac magnetic resonance (MR) imaging, the left ventricular wall is typically thickened, with associated diastolic dysfunction. Delayed contrast material-enhanced cardiac MR imaging typically shows global transmural or subendocardial enhancement. The pathophysiology, classification, treatment, and prognosis of amyloidosis are reviewed, followed by case examples of the appearance of thoracic and cardiac amyloidosis on chest radiographs, computed tomographic (CT) images, and cardiac MR images. (C) RSNA, 2015
C1 [Czeyda-Pommersheim, Ferenc] Univ Arizona, Dept Med Imaging, Tucson, AZ 85724 USA.
   [Hwang, Misun; Chen, Sue Si; Fuhrman, Carl] Univ Pittsburgh, Dept Radiol, Pittsburgh, PA 15260 USA.
   [Strollo, Diane] Univ Pittsburgh, Dept Cardiothorac Surg, Pittsburgh, PA USA.
   [Bhalla, Sanjeev] Washington Univ, Sch Med, Mallinckrodt Inst Radiol, St Louis, MO USA.
C3 University of Arizona; Pennsylvania Commonwealth System of Higher
   Education (PCSHE); University of Pittsburgh; Pennsylvania Commonwealth
   System of Higher Education (PCSHE); University of Pittsburgh; Washington
   University (WUSTL)
RP Czeyda-Pommersheim, F (corresponding author), Univ Arizona, Dept Med Imaging, 1501 N Campbell Ave, Tucson, AZ 85724 USA.
EM pommersheimf@radiology.arizona.edu
CR Ando Y, 2013, ORPHANET J RARE DIS, V8, DOI 10.1186/1750-1172-8-31
   Aylwin ACB, 2005, J THORAC IMAG, V20, P41, DOI 10.1097/01.rti.0000154074.29194.09
   Banypersad SM, 2012, J AM HEART ASSOC, V1, DOI 10.1161/JAHA.111.000364
   Berk JL, 2002, SEMIN RESP CRIT CARE, V23, P155, DOI 10.1055/s-2002-25304
   BUJA LM, 1970, AM J CARDIOL, V26, P394, DOI 10.1016/0002-9149(70)90736-8
   Cantwell RV, 2002, CLIN CARDIOL, V25, P33, DOI 10.1002/clc.4950250109
   Capizzi SA, 2000, MAYO CLIN PROC, V75, P1148, DOI 10.4065/75.11.1148
   CHOPLIN RH, 1983, SEMIN ROENTGENOL, V18, P38, DOI 10.1016/S0037-198X(83)80008-X
   Cordier JF, 2008, REV MAL RESPIR, V25, P743, DOI 10.1016/S0761-8425(08)73803-8
   Dispenzieri A, 2004, BLOOD, V104, P1881, DOI 10.1182/blood-2004-01-0390
   Dubrey SW, 1998, QJM-MON J ASSOC PHYS, V91, P141, DOI 10.1093/qjmed/91.2.141
   Falk RH, 1997, NEW ENGL J MED, V337, P898, DOI 10.1056/NEJM199709253371306
   Falk RH, 2005, CIRCULATION, V112, P2047, DOI 10.1161/CIRCULATIONAHA.104.489187
   Falk RH, 2010, PROG CARDIOVASC DIS, V52, P347, DOI 10.1016/j.pcad.2009.11.007
   Fiorelli A, 2014, GEN THORAC CARDIOVAS, V62, P324, DOI 10.1007/s11748-013-0251-3
   Gertz MA, 2012, LEUKEMIA, V26, P191, DOI 10.1038/leu.2011.219
   Gibbaoui H, 2004, ANN THORAC SURG, V77, P1832, DOI 10.1016/S0003-4975(03)00999-8
   GRAHAM CM, 1992, AM J ROENTGENOL, V158, P265, DOI 10.2214/ajr.158.2.1729778
   Hassan W, 2005, TEX HEART I J, V32, P178
   Kellman P, 2002, MAGNET RESON MED, V47, P372, DOI 10.1002/mrm.10051
   Krombach GA, 2007, J MAGN RESON IMAGING, V25, P1283, DOI 10.1002/jmri.20917
   KWONG JS, 1992, RADIOGRAPHICS, V12, P645, DOI 10.1148/radiographics.12.4.1636031
   KYLE RA, 1986, BLOOD, V68, P220
   Kyle RA, 2001, BRIT J HAEMATOL, V114, P529, DOI 10.1046/j.1365-2141.2001.02999.x
   Lee AY, 2012, RADIOLOGY, V263, P929, DOI 10.1148/radiol.12103540
   Maceira AM, 2005, CIRCULATION, V111, P186, DOI 10.1161/01.CIR.0000152819.97857.9D
   Malle E, 1996, EUR J CLIN INVEST, V26, P427, DOI 10.1046/j.1365-2362.1996.159291.x
   Marchiori E, 2008, J THORAC IMAG, V23, P298, DOI 10.1097/RTI.0b013e3181788d39
   Mitchell PD, 2014, THORAX, V69, P600, DOI 10.1136/thoraxjnl-2013-203378
   Moraes GL, 2013, J THORAC IMAG, V28, P84, DOI 10.1097/RTI.0b013e3182828f89
   Mueller PS, 2000, AM J MED, V109, P181, DOI 10.1016/S0002-9343(00)00471-X
   MULLER NL, 1989, J CAN ASSOC RADIOL, V40, P213
   O'Regan A, 2000, MEDICINE, V79, P69, DOI 10.1097/00005792-200003000-00001
   Ohdama S, 1996, EUR RESPIR J, V9, P1569, DOI 10.1183/09031936.96.09071569
   Palladini G, 2007, BLOOD, V110, P787, DOI 10.1182/blood-2007-02-076034
   PELLIKKA PA, 1988, ARCH INTERN MED, V148, P662, DOI 10.1001/archinte.148.3.662
   Pickford HA, 1997, AM J ROENTGENOL, V168, P351, DOI 10.2214/ajr.168.2.9016204
   Sanchorawala V, 2006, CLIN J AM SOC NEPHRO, V1, P1331, DOI 10.2215/CJN.02740806
   Shah PL, 2002, SARCOIDOSIS VASC DIF, V19, P134
   Shimojima Y, 2006, AMYLOID, V13, P184, DOI 10.1080/13506120600876930
   SIMMS RW, 1994, BAILLIERE CLIN RHEUM, V8, P627, DOI 10.1016/S0950-3579(05)80119-0
   Soussan M, 2011, CLIN NUCL MED, V36, P723, DOI 10.1097/RLU.0b013e318219b16e
   Tanskanen M, 2008, ANN MED, V40, P232, DOI 10.1080/07853890701842988
   Cibeira MT, 2011, BLOOD, V118, P4346, DOI 10.1182/blood-2011-01-330738
   Gómez AT, 2008, J COMPUT ASSIST TOMO, V32, P926, DOI 10.1097/RCT.0b013e31815a3420
   URBAN BA, 1993, RADIOGRAPHICS, V13, P1295, DOI 10.1148/radiographics.13.6.8290725
   Urieli-Shoval S, 2000, CURR OPIN HEMATOL, V7, P64, DOI 10.1097/00062752-200001000-00012
   Utz JP, 1996, ANN INTERN MED, V124, P407, DOI 10.7326/0003-4819-124-4-199602150-00004
   Vogelsberg H, 2008, J AM COLL CARDIOL, V51, P1022, DOI 10.1016/j.jacc.2007.10.049
NR 49
TC 67
Z9 73
U1 0
U2 6
PU RADIOLOGICAL SOC NORTH AMERICA
PI OAK BROOK
PA 820 JORIE BLVD, OAK BROOK, IL 60523 USA
SN 0271-5333
J9 RADIOGRAPHICS
JI Radiographics
PD SEP-OCT
PY 2015
VL 35
IS 5
BP 1381
EP 1392
DI 10.1148/rg.2015140179
PG 12
WC Radiology, Nuclear Medicine & Medical Imaging
WE Science Citation Index Expanded (SCI-EXPANDED)
SC Radiology, Nuclear Medicine & Medical Imaging
GA CT0SZ
UT WOS:000362508400006
PM 26230754
DA 2024-04-28
ER

PT J
AU Roig, E
   Almenar, L
   González-Vílchez, F
   Rábago, G
   Delgado, J
   Gómez-Bueno, M
   Crespo-Leiro, MG
   Arizón, JM
   de la Fuente, L
   Manito, N
AF Roig, E.
   Almenar, L.
   Gonzalez-Vilchez, F.
   Rabago, G.
   Delgado, J.
   Gomez-Bueno, M.
   Crespo-Leiro, M. G.
   Arizon, J. M.
   de la Fuente, L.
   Manito, N.
CA Spanish Register Heart Trasplantat
TI Outcomes of Heart Transplantation for Cardiac Amyloidosis: Subanalysis
   of the Spanish Registry for Heart Transplantation
SO AMERICAN JOURNAL OF TRANSPLANTATION
LA English
DT Article
DE Cardiac amyloidosis; heart transplantation; liver transplantation
ID STEM-CELL TRANSPLANTATION; LONG-TERM SURVIVAL; AL-AMYLOIDOSIS;
   LIVER-TRANSPLANTATION; SYSTEMIC AMYLOIDOSIS; MULTICENTER SURVEY;
   SEQUENTIAL HEART; DISEASE; CARDIOMYOPATHY; EXPERIENCE
AB Amyloidosis (Am), a systemic disease, has poor prognosis because of organ damage produced by protein deposition in the extracellular space. Although heart transplantation (HTx) is possible, donor availability concerns and high mortality make this approach controversial. The Spanish Registry for Heart Transplantation includes 25 Am patients (54 +/- 9 years): 13 with AL type, 2 with AA and 10 with TTR mutation. Fifteen patients (60%) died during follow-up (4.9 +/- 1.3 years): 9 AL-Am patients, both AA-Am patients and 4 with TTR-Am. HTx survival for Am patients was similar to patients without Am at 1 month but significantly worse at 5 years: 46% versus 78% (p < 0.02). Of 10 AL-Am patients undergoing successful HTx, 4 died of systemic Am. Stem cell transplantation was performed in 3 (1 died of acute rejection). Five of 10 patients with TTR-Am underwent liver transplant; 4 remained alive at the last follow-up. Findings include poor outcome for AL-Am patients despite HTx and better survival for TTR-Am patients if HTx is associated with liver transplantation. Given the shortage of donors and poor outcome for Am patients, we would recommend that HTx be reserved for patients without or with mild systemic Am and be supplemented by additional therapies as indicated.
C1 [Roig, E.] Hosp Clin Barcelona, Barcelona, Spain.
   [Almenar, L.] Hosp Univ La Fe, Valencia, Spain.
   [Gonzalez-Vilchez, F.] Hosp Marques Valdecilla, Santander, Spain.
   [Rabago, G.] Univ Navarra Clin, Pamplona, Spain.
   [Delgado, J.] Hosp 12 Octubre, E-28041 Madrid, Spain.
   [Gomez-Bueno, M.] Hosp Puerta Hierro, Madrid, Spain.
   [Crespo-Leiro, M. G.] Hosp A Coruna, La Coruna, Spain.
   [Arizon, J. M.] Hosp Reina Sofia, Cordoba, Spain.
   [de la Fuente, L.] Hosp Clin Valladolid, Valladolid, Spain.
   [Manito, N.] Bellvitge Hosp, Lhospitalet De Llobregat, Spain.
C3 University of Barcelona; Hospital Clinic de Barcelona; Hospital
   Universitari i Politecnic La Fe; Hospital Universitario Marques de
   Valdecilla (HUMV); University of Navarra; Hospital Universitario 12 de
   Octubre; Hospital Puerta de Hierro-Majadahonda; Complejo Hospitalario
   Universitario A Coruna; Universidade da Coruna; Hospital Universitario
   Reina Sofia - Cordoba; Institut d'Investigacio Biomedica de Bellvitge
   (IDIBELL); Bellvitge University Hospital
RP Roig, E (corresponding author), Hosp Clin Barcelona, Barcelona, Spain.
EM eroig@clinic.ub.es
RI Delgado Jiménez, Juan Francisco/G-1066-2017; Rabago,
   Gregorio/KBC-4205-2024; De la Fuente, Luis/KFQ-4923-2024; Martinez-Dolz,
   Luis/X-4627-2018
OI Delgado Jiménez, Juan Francisco/0000-0002-5401-8324; Rabago,
   Gregorio/0000-0003-1936-6881; De la Fuente, Luis/0000-0003-0845-4691;
   Martinez-Dolz, Luis/0000-0001-5145-8191; Lambert Rodriguez PhD, Jose
   Luis/0000-0002-7507-2127; Gomez-Bueno, Manuel/0000-0002-9764-7518;
   Arizon, JM/0000-0002-6501-4767; Perez-Villa, Felix/0000-0001-9244-938X
FU Novartis Pharmaceuticals Corporation
FX We are indebted to Dr J BladE from the Institut Clinic de Malalties
   Hemato-Oncologiques (Hospital Clinic, Barcelona) for his collaboration
   in the design of this revision and for his review of the final draft of
   the manuscript, to Francesc Mira from Infociencia for the statistical
   analyses and figures and to Novartis Pharmaceuticals Corporation for an
   unrestricted grant supporting the Register. The authors are especially
   grateful to Elaine Lilly, Ph.D., for English language revision of the
   manuscript.
CR Alloni A, 2004, TRANSPLANT P, V36, P643, DOI 10.1016/j.transproceed.2004.03.077
   Aurora P, 2007, J HEART LUNG TRANSPL, V26, P1223, DOI 10.1016/j.healun.2007.07.035
   Billingham ME., 1982, HEART TRANSPLANTATIO, V1, P25
   Bonet LA, 2008, REV ESP CARDIOL, V61, P1178, DOI 10.1157/13127849
   Comenzo RL, 2002, BLOOD, V99, P4276, DOI 10.1182/blood.V99.12.4276
   CONNER R, 1988, J HEART TRANSPLANT, V7, P165
   Dubrey SW, 2004, J HEART LUNG TRANSPL, V23, P1142, DOI 10.1016/j.healun.2003.08.027
   Dubrey SW, 2001, HEART, V85, P202, DOI 10.1136/heart.85.2.202
   Falk RH, 1997, NEW ENGL J MED, V337, P898, DOI 10.1056/NEJM199709253371306
   Fuchs U, 2005, AM J TRANSPLANT, V5, P1159, DOI 10.1111/j.1600-6143.2005.00805.x
   Gillmore JD, 2006, BLOOD, V107, P1227, DOI 10.1182/blood-2005-08-3253
   Gómez-Bueno M, 2009, REV ESP CARDIOL, V62, P698, DOI 10.1016/S0300-8932(09)71339-9
   Grazi GL, 2003, LIVER TRANSPLANT, V9, P986, DOI 10.1053/jlts.2003.50173
   Hamour IM, 2008, AM J TRANSPLANT, V8, P1056, DOI 10.1111/j.1600-6143.2008.02162.x
   HOSENPUD JD, 1991, CIRCULATION, V84, P338
   HOSENPUD JD, 1990, J HEART TRANSPLANT, V9, P346
   Jaccard A, 2007, NEW ENGL J MED, V357, P1083, DOI 10.1056/NEJMoa070484
   Jacobson DR, 1997, NEW ENGL J MED, V336, P466, DOI 10.1056/NEJM199702133360703
   Kpodonu J, 2005, J HEART LUNG TRANSPL, V24, P1763, DOI 10.1016/j.healun.2004.08.025
   Lachmann HJ, 2007, NEW ENGL J MED, V356, P2361, DOI 10.1056/NEJMoa070265
   Lacy MQ, 2008, J HEART LUNG TRANSPL, V27, P823, DOI 10.1016/j.healun.2008.05.016
   Merlini G, 2003, NEW ENGL J MED, V349, P583, DOI 10.1056/NEJMra023144
   Perz JB, 2006, CLIN RES CARDIOL, V95, P671, DOI 10.1007/s00392-006-0439-y
   Pilato E, 2007, EUR J CARDIO-THORAC, V32, P180, DOI 10.1016/j.ejcts.2007.03.023
   Razonable RR, 2001, AM J TRANSPLANT, V1, P93, DOI 10.1034/j.1600-6143.2001.010117.x
   Sack FU, 2008, EUR J CARDIO-THORAC, V33, P257, DOI 10.1016/j.ejcts.2007.10.025
   Selvanayagam JB, 2007, J AM COLL CARDIOL, V50, P2101, DOI 10.1016/j.jacc.2007.08.028
   Semigran MJ, 2007, NEW ENGL J MED, V357, P2286, DOI 10.1056/NEJMcpc079031
NR 28
TC 38
Z9 38
U1 0
U2 5
PU WILEY
PI HOBOKEN
PA 111 RIVER ST, HOBOKEN 07030-5774, NJ USA
SN 1600-6135
EI 1600-6143
J9 AM J TRANSPLANT
JI Am. J. Transplant.
PD JUN
PY 2009
VL 9
IS 6
BP 1414
EP 1419
DI 10.1111/j.1600-6143.2009.02643.x
PG 6
WC Surgery; Transplantation
WE Science Citation Index Expanded (SCI-EXPANDED)
SC Surgery; Transplantation
GA 451CS
UT WOS:000266448900023
PM 19459811
DA 2024-04-28
ER

PT J
AU Heybeli, C
   Yildiz, S
   Oktan, MA
   Derici, ZS
   Unlu, M
   Cavdar, C
   Sifil, A
   Celik, A
   Sarioglu, S
   Camsari, T
AF Heybeli, Cihan
   Yildiz, Serkan
   Oktan, Mehmet Asi
   Derici, Zekai Serhan
   Unlu, Mehtat
   Cavdar, Caner
   Sifil, Aykut
   Celik, Ali
   Sarioglu, Sulen
   Camsari, Taner
TI Long-Term Outcomes of Patients With Amyloidosis Following Kidney
   Transplant
SO EXPERIMENTAL AND CLINICAL TRANSPLANTATION
LA English
DT Article
DE Familial Mediterranean fever; Hemodialysis; Renal transplant; Survival
ID FAMILIAL MEDITERRANEAN FEVER; FACTOR-X DEFICIENCY; STAGE RENAL-DISEASE;
   LIVER-TRANSPLANTATION; AL AMYLOIDOSIS; REGRESSION; POLYNEUROPATHY;
   NORMALIZATION; RESOLUTION; DIAGNOSIS
AB Objectives: Reported graft and patient survival rates in amyloidosis after renal transplant differ considerably between studies.
   Materials and Methods: Group 1 included 24 patients who had end-stage renal disease secondary to amyloidosis. Group 2 (the control group) included 24 consecutive patients who had kidney disease secondary to various causes other than amyloidosis. Comparisons between groups were made for kidney and patient survival rates and other complications following kidney transplant. We also compared survival rates of patients in group 1 versus another control group that included patients with amyloidosis who were treated with hemodialysis (group 3; n = 25).
   Results: Mean follow-up was 109.5 +/- 79.8 months. Biopsy-proven acute rejection and graft failure rates were not significantly different between groups. In group 1 versus group 2, the cumulative 10-year and 20-year patient survival rates were 68.2% versus 86.1% and 36.9% versus 60.3%, respectively (P = .041). Survival was not significantly different in group 1 compared with group 2 and group 3, although patients in group 3 had significantly shorter duration of time to death after the start of renal replacement therapy.
   Conclusions: Patient survival may be lower in kidney transplant recipients with amyloidosis compared with patients with end-stage renal disease due to other causes. However, graft failure and acute rejection rates seem to be similar.
C1 [Heybeli, Cihan; Yildiz, Serkan; Oktan, Mehmet Asi; Cavdar, Caner; Sifil, Aykut; Celik, Ali; Camsari, Taner] Dokuz Eylul Univ, Dept Internal Med, Izmir, Turkiye.
   [Derici, Zekai Serhan] Dokuz Eylul Univ, Dept Gen Surg, Izmir, Turkiye.
   [Unlu, Mehtat; Sarioglu, Sulen] Dokuz Eylul Univ, Dept Pathol, Izmir, Turkiye.
C3 Dokuz Eylul University; Dokuz Eylul University; Dokuz Eylul University
RP Heybeli, C (corresponding author), Dokuz Eylul Univ Hosp, Dept Internal Med, Div Nephrol, Izmir, Turkiye.
EM heybelic@hotmail.com
RI Oktan, Mehmet Ası/ABD-1329-2021; Çelik, Ali/AAK-1453-2021; YILDIZ,
   SERKAN/JEO-8194-2023; Sarioglu, Sulen/F-4706-2011; HEYBELI,
   CIHAN/AFR-0320-2022
OI Oktan, Mehmet Ası/0000-0002-9322-5844; Çelik, Ali/0000-0001-7988-9137;
   YILDIZ, SERKAN/0000-0003-1716-9884; 
CR Abedi AS, 2013, TRANSPL P, V45, P3502, DOI 10.1016/j.transproceed.2013.09.021
   Altindal M, 2016, CLIN TRANSPLANT, V30, P787, DOI 10.1111/ctr.12749
   Beardell FV, 1997, AM J HEMATOL, V54, P68, DOI 10.1002/(SICI)1096-8652(199701)54:1<68::AID-AJH10>3.0.CO;2-6
   Blair JEA, 2009, J HEART LUNG TRANSPL, V28, P746, DOI 10.1016/j.healun.2008.11.918
   Bourgade K, 2016, J ALZHEIMERS DIS, V50, P1227, DOI 10.3233/JAD-150652
   Caccialanza R, 2006, AM J CLIN NUTR, V83, P350
   Cai ZH, 2007, J VIROL, V81, P6128, DOI 10.1128/JVI.02627-06
   Çelik A, 2006, TRANSPLANT P, V38, P435, DOI 10.1016/j.transproceed.2006.01.003
   Choufani EB, 2001, BLOOD, V97, P1885, DOI 10.1182/blood.V97.6.1885
   Dember LM, 2006, J AM SOC NEPHROL, V17, P3458, DOI 10.1681/ASN.2006050460
   Emiroglu R, 2005, TRANSPL P, V37, P2967, DOI 10.1016/j.transproceed.2005.07.010
   Emori Y, 2002, BLOOD COAGUL FIBRIN, V13, P555, DOI 10.1097/00001721-200209000-00011
   Erdem E, 2012, CLIN RHEUMATOL, V31, P1183, DOI 10.1007/s10067-012-1992-6
   Green H, 2017, TRANSPLANTATION, V101, P2621, DOI 10.1097/TP.0000000000001681
   GREIPP PR, 1979, NEW ENGL J MED, V301, P1050, DOI 10.1056/NEJM197911083011907
   Gupta V, 2007, AM J MED, V120, P841, DOI 10.1016/j.amjmed.2007.02.023
   HOLMGREN G, 1993, LANCET, V341, P1113, DOI 10.1016/0140-6736(93)93127-M
   Kara, 2000, Int Urol Nephrol, V32, P291
   Katoh N, 2014, INTERNAL MED, V53, P1991, DOI 10.2169/internalmedicine.53.2065
   Keven K, 2004, TRANSPL P, V36, P2632, DOI 10.1016/j.transproceed.2004.09.065
   Kofman T, 2011, AM J TRANSPLANT, V11, P2423, DOI 10.1111/j.1600-6143.2011.03620.x
   Mahmood S, 2014, HAEMATOLOGICA, V99, P209, DOI 10.3324/haematol.2013.087619
   Nguyen AL, 2018, HEMATOL REP, V10, P88, DOI 10.4081/hr.2018.7235
   Özdemir BH, 2006, TRANSPL P, V38, P432, DOI 10.1016/j.transproceed.2005.12.051
   ROSENSTEIN ED, 1983, ARCH INTERN MED, V143, P597, DOI 10.1001/archinte.143.3.597
   Rydh A, 1998, EUR J NUCL MED, V25, P709
   Sahutoglu T, 2016, TRANSPL P, V48, P2011, DOI 10.1016/j.transproceed.2016.04.015
   Sawinski D, 2015, NEPHROL DIAL TRANSPL, V30, P209, DOI 10.1093/ndt/gfu023
   Sherif AM, 2003, AM J KIDNEY DIS, V42, P370, DOI 10.1016/S0272-6386(03)00676-0
   Siedlecki A, 2011, AM J TRANSPLANT, V11, P2279, DOI 10.1111/j.1600-6143.2011.03754.x
   Sucker C, 2006, AM J KIDNEY DIS, V47, P947, DOI 10.1053/j.ajkd.2006.03.036
   Takabe K, 2004, J GASTROINTEST SURG, V8, P358, DOI 10.1016/j.gassur.2003.10.014
   Tatar E, 2017, EXP CLIN TRANSPLANT, V15, P240, DOI 10.6002/ect.mesot2016.P113
   Tsuchiya A, 2008, LIVER TRANSPLANT, V14, P563, DOI 10.1002/lt.21395
   Tsuchiya-Suzuki A, 2013, AMYLOID, V20, P156, DOI 10.3109/13506129.2013.807790
   Turkmen A, 1998, CLIN TRANSPLANT, V12, P375
   van Gameren II, 2009, HAEMATOL-HEMATOL J, V94, P1094, DOI 10.3324/haematol.2008.004119
   Van Steenbergen W, 2010, EUR J GASTROEN HEPAT, V22, P1265, DOI 10.1097/MEG.0b013e32833dbd81
   Zeier M, 2003, NEPHROL DIAL TRANSPL, V18, P2644, DOI 10.1093/ndt/gfg436
NR 39
TC 1
Z9 1
U1 7
U2 7
PU BASKENT UNIV
PI ANKARA
PA TASKENT CADDESI NO 77, KAT 4, BAHCELIEVLER, ANKARA, 06490, TURKEY
SN 1304-0855
EI 2146-8427
J9 EXP CLIN TRANSPLANT
JI Exp. Clin. Transplant.
PD APR
PY 2023
VL 21
IS 4
BP 324
EP 332
PG 9
WC Transplantation
WE Science Citation Index Expanded (SCI-EXPANDED)
SC Transplantation
GA F2SW5
UT WOS:000980906500005
PM 31266438
DA 2024-04-28
ER

PT J
AU Luo, CQ
   Zhang, YA
   Li, ZQ
   Wang, YM
AF Luo, Chang-qing
   Zhang, Yu-an
   Li, Zhen-qiong
   Wang, Yu-mei
TI Clinicopathological features of renal amyloidosis: A single-center study
   on 47 cases
SO JOURNAL OF HUAZHONG UNIVERSITY OF SCIENCE AND TECHNOLOGY-MEDICAL
   SCIENCES
LA English
DT Article
DE renal amyloidosis; renal pathology; clinical feature
ID PRIMARY SYSTEMIC AMYLOIDOSIS; CHAIN AMYLOIDOSIS; AL AMYLOIDOSIS;
   DIAGNOSIS; DISEASES; BIOPSY
AB The correlations between the clinicopathological features and the long-term outcomes of renal amyloidosis (RA) were analyzed with a view to develop strategies for improving diagnosis and prognosis of RA. We retrospectively reviewed the clinicopathological characteristics of 47 patients diagnosed with RA between 2004 and 2014 at the Wuhan Union Hospital. The data on the renal histology, clinical manifestations, and prognosis of RA patients were retrieved from the hospital records and characteristic patterns were identified. The histological changes in the kidneys were correlated with the clinical manifestations of RA. Additionally, most RA patients in this study had decreased serum levels of kappa light chain and increased urine levels of kappa and lambda light chains as well as presence of M-protein in the urine and serum. Patients with early RA showed no specific pathognomonic symptoms. Bleeding associated with diagnostic renal biopsy was rare. We recommend that the routine work-up of patients aged over 40 years and presenting with non-diabetic nephropathy includes the non-invasive tests for the measurement of serum and urine levels of kappa and lambda light chains as well as protein electrophoresis tests for the presence of urinary and serum M-protein. Additionally, such patients should undergo renal biopsy screening with Cong-red staining to ensure early diagnosis of RA and improve their survival, since the risk of hemorrhage related to renal biopsy screening is low at early stages of RA.
C1 [Luo, Chang-qing; Li, Zhen-qiong; Wang, Yu-mei] Huazhong Univ Sci & Technol, Union Hosp, Dept Nephrol, Tongji Med Coll, Wuhan 430022, Peoples R China.
   [Zhang, Yu-an] Third Peoples Hosp Yunnan Prov, Dept Nephrol, Kunming 650011, Peoples R China.
C3 Huazhong University of Science & Technology
RP Wang, YM (corresponding author), Huazhong Univ Sci & Technol, Union Hosp, Dept Nephrol, Tongji Med Coll, Wuhan 430022, Peoples R China.
EM luocq1021@163.com; wangyumei75@163.com
RI YAN, LING/JXY-6904-2024; zhang, yuanyuan/GYA-4428-2022
FU National Natural Science Foundation of China [30800523]; Hubei Province
   Natural Science Fund of China [2010CDB07906, 2011CHB014, 2012FFB02438]
FX The project was supported by grants from the National Natural Science
   Foundation of China (No. 30800523) and Hubei Province Natural Science
   Fund of China (No. 2010CDB07906, 2011CHB014, and 2012FFB02438).
CR Abdallah Emad, 2013, Saudi J Kidney Dis Transpl, V24, P950
   Dember LM, 2005, KIDNEY INT, V68, P1377, DOI 10.1111/j.1523-1755.2005.00535.x
   Dispenzieri A, 2006, BLOOD, V107, P3378, DOI 10.1182/blood-2005-07-2922
   Eiro Masaaki, 2005, Clin Exp Nephrol, V9, P40, DOI 10.1007/s10157-004-0326-7
   FURIE B, 1981, NEW ENGL J MED, V304, P827, DOI 10.1056/NEJM198104023041407
   Gertz MA, 2005, CLIN LYMPHOMA MYELOM, V6, P208, DOI 10.3816/CLM.2005.n.048
   Gertz MA, 2013, AM J HEMATOL, V88, P417, DOI 10.1002/ajh.23400
   Jazbeh S, 2014, DM-DIS MON, V60, P489, DOI 10.1016/j.disamonth.2014.08.003
   Jin B, 2014, NEPHROL DIAL TRANSPL, V29, P2251, DOI 10.1093/ndt/gfu239
   Kumar S, 2008, MAYO CLIN PROC, V83, P297, DOI 10.4065/83.3.297
   KYLE RA, 1992, BLOOD, V79, P1817
   Lachmann HJ, 2006, CURR OPIN PHARMACOL, V6, P214, DOI 10.1016/j.coph.2005.10.005
   Lachmann HJ, 2002, NEW ENGL J MED, V346, P1786, DOI 10.1056/NEJMoa013354
   Li LS, 2004, KIDNEY INT, V66, P920, DOI 10.1111/j.1523-1755.2004.00837.x
   Migrino RQ, 2014, HEART VESSELS, V29, P793, DOI 10.1007/s00380-013-0419-x
   Nasr SH, 2013, KIDNEY INT, V83, P463, DOI 10.1038/ki.2012.414
   Osawa Yutaka, 2004, Clin Exp Nephrol, V8, P127
   Picken MM, 2010, ARCH PATHOL LAB MED, V134, P545, DOI 10.1043/1543-2165-134.4.545
   Pinney JH, 2013, BRIT J HAEMATOL, V161, P525, DOI 10.1111/bjh.12286
   Rysavá R, 2007, KIDNEY BLOOD PRESS R, V30, P359, DOI 10.1159/000107980
   Seldin DC, 2006, HAEMATOLOGICA, V91, P1591
   Suzuki K, 2012, CLIN EXP NEPHROL, V16, P659, DOI 10.1007/s10157-012-0684-5
   Verde E, 2012, AM J NEPHROL, V35, P230, DOI 10.1159/000336307
   Verine J, 2007, HUM PATHOL, V38, P1798, DOI 10.1016/j.humpath.2007.04.013
   Yao Y, 2012, ZHONGGUO LINCHUANG Y, V6, P4180
   Yao Y, 2013, NEPHROL DIAL TRANSPL, V28, P689, DOI 10.1093/ndt/gfs501
NR 26
TC 2
Z9 2
U1 0
U2 10
PU SPRINGER
PI NEW YORK
PA 233 SPRING ST, NEW YORK, NY 10013 USA
SN 1672-0733
EI 1993-1352
J9 J HUAZHONG U SCI-MED
JI J. Huazhong Univ. Sci. Tech.-Med.
PD FEB
PY 2015
VL 35
IS 1
BP 48
EP 53
DI 10.1007/s11596-015-1387-4
PG 6
WC Biochemistry & Molecular Biology
WE Science Citation Index Expanded (SCI-EXPANDED)
SC Biochemistry & Molecular Biology
GA CB4QS
UT WOS:000349613500008
PM 25673192
DA 2024-04-28
ER

PT J
AU Bergström, J
   Patrosso, MC
   Colussi, G
   Salvadore, M
   Penco, S
   Lando, G
   Marocchi, A
   Ueda, A
   Nakamura, M
   Ando, Y
AF Bergstroem, Joakim
   Patrosso, Maria Cristina
   Colussi, Giacomo
   Salvadore, Maurizio
   Penco, Silvana
   Lando, Giuliana
   Marocchi, Alessandro
   Ueda, Akihiko
   Nakamura, Masaaki
   Ando, Yukio
TI A novel type of familial transthyretin amyloidosis, ATTR Asn124Ser, with
   co-localization of κ light chains
SO AMYLOID-JOURNAL OF PROTEIN FOLDING DISORDERS
LA English
DT Article
DE FAP; TTR; amyloidosis; AL amyloidosis; thyroid
ID SYSTEMIC AMYLOIDOSIS; HEREDITARY AMYLOIDOSIS; ITALIAN FAMILY;
   POLYNEUROPATHY; VARIANTS; FREQUENCY; TRANSPORT; DEPOSITS; MUTATION;
   PLASMA
AB A 68-year-old Italian woman who had a clinical history of thyroidectomy in 2002 presented with slowly progressing renal insuffiency and non-nephrotic proteinurea in 2004. A renal biopsy showed the occurrence of amyloid; the thyroid biopsy previously taken also revealed amyloid infiltration. Other amyloid-containing tissues included bone marrow and heart. The plasma cell level in the bone marrow was found to be less than 5% and both serum and urine samples were positive for a monoclonal K light chain band. DNA analysis unexpectedly revealed the presence of a novel transthyretin (TTR) mutation, ATTR Asn124Ser. Histologically, amyloid deposits in the thyroid had a homogeneous appearance with moderate Congophilia. In immunohistochemistry, a kappa light chain antiserum showed positive immunoreactivity with amyloid deposits in the thyroid. Furthermore, a TTR antiserum, anti-TTR50-127, also recognized a number of amyloid deposits stained positive with the kappa light chain antiserum. Overall, the kappa light chain antiserum reacted with most of the amyloid deposits in the thyroid, whereas TTR immunoreactivity was scarcer, with a scattered appearance. In contrast, only the anti-TTR50-127 antiserum labeled amyloid in the kidney, albeit not all deposits. In this study, we report a patient having a novel TTR variant, ATTR Asn124Ser, with co-localization of kappa light chains in the amyloid deposits in the thyroid tissue.
C1 Kumamoto Univ, Grad Sch Med Sci, Dept Diagnost Med, Kumamoto 8600811, Japan.
   Niguarda CaGranada Hosp, Med Genet Unit, Dept Lab Med, Milan, Italy.
   Circolo & Fdn Macchi Hosp, Div Nephrol, Varese, Italy.
   Circolo & Fdn Macchi Hosp, Dept Pathol, Varese, Italy.
C3 Kumamoto University; Ospedale Circolo & Fondazione Macchi; Ospedale
   Circolo & Fondazione Macchi
RP Ando, Y (corresponding author), Kumamoto Univ, Grad Sch Med Sci, Dept Diagnost Med, 1-1-1 Honjo, Kumamoto 8600811, Japan.
EM yukio@kaiju.medic.kumamoto-u.ac.jp
RI Colussi, Giacomo/AFV-2812-2022
OI Colussi, Giacomo/0000-0001-6133-1899; Penco, Silvana/0000-0003-1050-095X
CR Alves IL, 1997, HUM MUTAT, V9, P226, DOI 10.1002/(SICI)1098-1004(1997)9:3<226::AID-HUMU3>3.3.CO;2-W
   Araki S, 1984, No To Hattatsu, V16, P92
   Bellotti V, 2000, J STRUCT BIOL, V130, P280, DOI 10.1006/jsbi.2000.4248
   Bergström J, 2005, J PATHOL, V206, P224, DOI 10.1002/path.1759
   Bergström J, 2004, LAB INVEST, V84, P981, DOI 10.1038/labinvest.3700124
   Connors LH, 2003, AMYLOID, V10, P160, DOI 10.3109/13506120308998998
   CORNWELL GG, 1983, AM J MED, V75, P618, DOI 10.1016/0002-9343(83)90443-6
   de Sousa MM, 2000, AM J PATHOL, V156, P1911, DOI 10.1016/S0002-9440(10)65064-X
   Eneqvist T, 2001, AMYLOID, V8, P149, DOI 10.3109/13506120109007359
   GAFFNEY E, 1992, LAB METHODS HISTOTEC, P168
   GRATEU G, 2004, 10 INT S AM 2004 APR, P332
   HAGEN GA, 1973, J CLIN ENDOCR METAB, V37, P415, DOI 10.1210/jcem-37-3-415
   Hamilton JA, 2001, CELL MOL LIFE SCI, V58, P1491, DOI 10.1007/PL00000791
   Hammarström P, 2002, P NATL ACAD SCI USA, V99, P16427, DOI 10.1073/pnas.202495199
   HOLMGREN G, 1994, J MED GENET, V31, P351, DOI 10.1136/jmg.31.5.351
   ISOBE T, 1974, NEW ENGL J MED, V290, P473, DOI 10.1056/NEJM197402282900902
   Jiang X, 2001, P NATL ACAD SCI USA, V98, P14943, DOI 10.1073/pnas.261419998
   KANAI M, 1968, J CLIN INVEST, V47, P2025, DOI 10.1172/JCI105889
   KYLE RA, 1995, SEMIN HEMATOL, V32, P45
   Merlini G, 2004, J INTERN MED, V255, P159, DOI 10.1046/j.1365-2796.2003.01262.x
   Montagna P, 1996, ELECTROMYOGR MOTOR C, V101, P423, DOI 10.1016/S0921-884X(96)95662-3
   Munar-Qués M, 2005, AMYLOID, V12, P54, DOI 10.1080/13506120500032741
   Obici L, 2005, BBA-PROTEINS PROTEOM, V1753, P11, DOI 10.1016/j.bbapap.2005.08.014
   Palácios SA, 1999, AMYLOID, V6, P289, DOI 10.3109/13506129909007342
   Patrosso MC, 1998, AM J MED GENET, V77, P135, DOI 10.1002/(SICI)1096-8628(19980501)77:2<135::AID-AJMG5>3.0.CO;2-R
   Quintas A, 1997, FEBS LETT, V418, P297, DOI 10.1016/S0014-5793(97)01398-7
   Rochet JC, 2000, CURR OPIN STRUC BIOL, V10, P60, DOI 10.1016/S0959-440X(99)00049-4
   Salvi F, 2005, NEUROL SCI, V26, P140, DOI 10.1007/s10072-005-0449-y
   Salvi F, 2003, AMYLOID, V10, P185, DOI 10.3109/13506120308998999
   Suhr OB, 2003, J INTERN MED, V254, P225, DOI 10.1046/j.1365-2796.2003.01173.x
   WESTERMARK P, 1990, P NATL ACAD SCI USA, V87, P2843, DOI 10.1073/pnas.87.7.2843
   Westermark P, 2005, AMYLOID, V12, P1, DOI 10.1080/13506120500032196
NR 32
TC 7
Z9 10
U1 0
U2 1
PU PARTHENON PUBLISHING GROUP
PI LANCASTER
PA RICHMOND HOUSE, WHITE CROSS, SOUTH ROAD, LANCASTER LA1 4XQ, ENGLAND
SN 1350-6129
J9 AMYLOID
JI Amyloid-J. Protein Fold. Disord.
PD JUN
PY 2007
VL 14
IS 2
BP 141
EP 145
DI 10.1080/13506120701259895
PG 5
WC Biochemistry & Molecular Biology; Medicine, General & Internal;
   Medicine, Research & Experimental
WE Science Citation Index Expanded (SCI-EXPANDED)
SC Biochemistry & Molecular Biology; General & Internal Medicine; Research
   & Experimental Medicine
GA 194KY
UT WOS:000248344500003
PM 17577687
DA 2024-04-28
ER

PT J
AU Phillips, DP
   Talaulikar, D
   Hawkins, CA
   Hickman, PE
AF Phillips, D. P.
   Talaulikar, D.
   Hawkins, C. A.
   Hickman, P. E.
TI Utilisation of sFLC assays - how well do we comply with guidelines?
SO INTERNATIONAL JOURNAL OF LABORATORY HEMATOLOGY
LA English
DT Article
DE Free light chain assay; myeloma; plasma cell dyscrasia; serum-free light
   chain; monoclonal gammopathy of undetermined significance
ID FREE LIGHT-CHAIN; INDEPENDENT RISK-FACTOR; TUMOR-MARKER REQUESTS;
   MULTIPLE-MYELOMA; MONOCLONAL GAMMOPATHIES; UNDETERMINED SIGNIFICANCE;
   ANALYTICAL PERFORMANCE; DIAGNOSTIC EVALUATION; PROGNOSTIC VALUE;
   PROGRESSION
AB Introduction There is a paucity of data on the utilisation of the serum-free light chain (sFLC) and compliance with published guidelines. Methods Serum-free light chain assays requested at our institute for the diagnosis, prognosis and monitoring of plasma cell dyscrasias from July 2008 to March 2010 were compared with the International Myeloma Working Group (IMWG) consensus guidelines. Results In total, 1150 assays were performed (4.3 assays per patient, range 120). Eight hundred and forty-four (73%) of these were performed for multiple myeloma (MM), 188 (16%) for monoclonal gammopathy of undetermined significance, 72 (6%) for AL amyloidosis and 46 (4%) for smouldering myeloma. Of these, 49.6%, 22.9%, 1.4% and 69.6% of the monitoring assays were outside of IMWG recommendations, respectively. Of the 419 assays performed outside of guidelines for MM patients, 404 (96.4%) were due to monitoring of patients with a measurable M protein, while 24 (5.7%) were due to too frequent requesting (14days) with 15 assays (3.6%) being noncompliant on both grounds. Conclusion Utilisation of the sFLC assay shows reasonable adherence to guidelines within our centre. We propose to further optimise usage of the test with the help of administrative processes and education of clinicians.
C1 [Phillips, D. P.; Talaulikar, D.; Hawkins, C. A.; Hickman, P. E.] Australian Natl Univ, Sch Med, Canberra, ACT, Australia.
   [Talaulikar, D.] Canberra Hosp, Dept Haematol, Garran, ACT, Australia.
   [Hawkins, C. A.] Canberra Hosp, Dept Clin Immunol, Garran, ACT, Australia.
   [Hickman, P. E.] Canberra Hosp, Dept Chem Pathol, Garran, ACT, Australia.
C3 Australian National University; Australian National University; Canberra
   Hospital; Australian National University; Canberra Hospital; Australian
   National University; Canberra Hospital
RP Talaulikar, D (corresponding author), Canberra Hosp, Dept Haematol, POB 11, Woden, ACT 2606, Australia.
EM dipti.talaulikar@act.gov.au
RI Talaulikar, Dipti/GQQ-5923-2022; Talaulikar, Dipti/CAH-1745-2022
OI Talaulikar, Dipti/0000-0001-6766-8345
CR Abraham RS, 2003, AM J CLIN PATHOL, V119, P274, DOI 10.1309/LYWM47K2L8XYFFB3
   Abraham RS, 2002, CLIN CHEM, V48, P655
   Akar H, 2005, AMYLOID, V12, P210, DOI 10.1080/13506120500352339
   Alyanakian MA, 2004, AM J HEMATOL, V75, P246, DOI 10.1002/ajh.20007
   Beetham R, 2007, ANN CLIN BIOCHEM, V44, P516, DOI 10.1258/000456307782268084
   BENSON ES, 1986, CLIN BIOCHEM, V19, P262, DOI 10.1016/S0009-9120(86)80038-8
   Bonini P, 2002, CLIN CHEM, V48, P691
   Briand PY, 2010, CLIN CHEM LAB MED, V48, P73, DOI 10.1515/CCLM.2010.012
   Calderon-Margalit R, 2005, INT J QUAL HEALTH C, V17, P243, DOI 10.1093/intqhc/mzi025
   Colls BM, 2005, INTERN MED J, V35, P640, DOI 10.1111/j.1445-5994.2005.00937.x
   Alonso-Cerezo MC, 2009, CLIN CHEM LAB MED, V47, P1461, DOI 10.1515/CCLM.2009.335
   Daval S, 2007, CLIN CHEM, V53, P1985, DOI 10.1373/clinchem.2007.093377
   De Laine KM, 2008, ASIA-PAC J CLIN ONCO, V4, P157, DOI 10.1111/j.1743-7563.2008.00179.x
   Dispenzieri A, 2009, LEUKEMIA, V23, P215, DOI 10.1038/leu.2008.307
   Dispenzieri A, 2008, BLOOD, V111, P4908, DOI 10.1182/blood-2008-02-138602
   Dispenzieri A, 2008, BLOOD, V111, P785, DOI 10.1182/blood-2007-08-108357
   Dispenzieri A, 2010, LANCET, V375, P1721, DOI 10.1016/S0140-6736(10)60482-5
   Dorizzi RM, 2008, ACCREDIT QUAL ASSUR, V13, P133, DOI 10.1007/s00769-008-0373-y
   Drayson M, 2001, BLOOD, V97, P2900, DOI 10.1182/blood.V97.9.2900
   Durie BGM, 2006, LEUKEMIA, V20, P1467, DOI 10.1038/sj.leu.2404284
   Eva F, 2009, ANN CLIN BIOCHEM, V46, P18, DOI 10.1258/acb.2008.008095
   Firkin F, 2009, AUST PRESCR, V32, P92
   Greipp PR, 2005, J CLIN ONCOL, V23, P3412, DOI 10.1200/JCO.2005.04.242
   Katzmann JA, 2005, CLIN CHEM, V51, P878, DOI 10.1373/clinchem.2004.046870
   Katzmann JA, 2006, MAYO CLIN PROC, V81, P1575, DOI 10.4065/81.12.1575
   Khoury M, 1996, MED J AUSTRALIA, V165, P128, DOI 10.5694/j.1326-5377.1996.tb124883.x
   Kraska EM, 2004, ANN EMERG MED, V44, pS75, DOI 10.1016/j.annemergmed.2004.07.247
   Kyle RA, 2010, LEUKEMIA, V24, P1121, DOI 10.1038/leu.2010.60
   Kyle RA, 2009, LEUKEMIA, V23, P3, DOI 10.1038/leu.2008.291
   Kyle RA, 2003, BRIT J HAEMATOL, V121, P749
   Kyle RA, 2003, MAYO CLIN PROC, V78, P21, DOI 10.4065/78.1.21
   Kyle RA, 2007, NEW ENGL J MED, V356, P2582, DOI 10.1056/NEJMoa070389
   Kyrtsonis MC, 2007, BRIT J HAEMATOL, V137, P240, DOI 10.1111/j.1365-2141.2007.06561.x
   Lachmann HJ, 2003, BRIT J HAEMATOL, V122, P78, DOI 10.1046/j.1365-2141.2003.04433.x
   Leleu X, 2011, CLIN CANCER RES, V17, P3013, DOI 10.1158/1078-0432.CCR-10-2954
   Loi S, 2004, INTERN MED J, V34, P545, DOI 10.1111/j.1445-5994.2004.00671.x
   Lyratzopoulos G, 2012, LANCET ONCOL, V13, P353, DOI 10.1016/S1470-2045(12)70041-4
   MBS (Medicare Benefits Schedule) Online, MBS MED BEN SCH ONL
   Mindemark M, 2009, SCAND J CLIN LAB INV, V69, P481, DOI 10.1080/00365510902749123
   Nowrousian MR, 2005, CLIN CANCER RES, V11, P8706, DOI 10.1158/1078-0432.CCR-05-0486
   Prat G, 2009, INTENS CARE MED, V35, P1047, DOI 10.1007/s00134-009-1438-z
   Pratt G, 2008, BRIT J HAEMATOL, V141, P413, DOI 10.1111/j.1365-2141.2008.07079.x
   Radovic VV, 2010, J MED BIOCHEM, V29, P1, DOI 10.2478/v10011-009-0034-7
   Rajkumar SV, 2005, MAYO CLIN PROC, V80, P1371, DOI 10.4065/80.10.1371
   Rajkumar SV, 2005, BLOOD, V106, P812, DOI 10.1182/blood-2005-03-1038
   Shalev V, 2009, INT J MED INFORM, V78, P639, DOI 10.1016/j.ijmedinf.2009.04.011
   Shaw GR, 2006, ARCH PATHOL LAB MED, V130, P1212
   Smith A, 2006, BRIT J HAEMATOL, V132, P410, DOI 10.1111/j.1365-2141.2005.05867.x
   Snozek CLH, 2008, LEUKEMIA, V22, P1933, DOI 10.1038/leu.2008.171
   Tate JR, 2007, CLIN CHIM ACTA, V376, P30, DOI 10.1016/j.cca.2006.07.011
   van Rhee F, 2007, BLOOD, V110, P827, DOI 10.1182/blood-2007-01-067728
NR 51
TC 1
Z9 1
U1 0
U2 5
PU WILEY
PI HOBOKEN
PA 111 RIVER ST, HOBOKEN 07030-5774, NJ USA
SN 1751-5521
EI 1751-553X
J9 INT J LAB HEMATOL
JI Int. J. Lab. Hematol.
PD APR
PY 2013
VL 35
IS 2
BP 200
EP 210
DI 10.1111/ijlh.12022
PG 11
WC Hematology
WE Science Citation Index Expanded (SCI-EXPANDED)
SC Hematology
GA 106LZ
UT WOS:000316146600012
PM 23134322
DA 2024-04-28
ER

PT J
AU Angiero, F
   Seramondi, R
   Magistro, S
   Crippa, R
   Benedicenti, S
   Rizzardi, C
   Cattoretti, G
AF Angiero, Francesca
   Seramondi, Rossella
   Magistro, Sarah
   Crippa, Rolando
   Benedicenti, Stefano
   Rizzardi, Clara
   Cattoretti, Giorgio
TI Amyloid Deposition in the Tongue: Clinical and Histopathological Profile
SO ANTICANCER RESEARCH
LA English
DT Article
DE Amyloidosis; tongue; localized amyloidosis; amyloid; oral cavity; AL
   amyloidosis
ID FAMILIAL MEDITERRANEAN FEVER; PRIMARY SYSTEMIC AMYLOIDOSIS;
   DIALYSIS-RELATED AMYLOIDOSIS; LOCALIZED AMYLOIDOSIS; MULTIPLE-MYELOMA;
   ORAL AMYLOIDOSIS; COLCHICINE; TRIAL; SENSITIVITY; PREDNISONE
AB Aims: Oral amyloidosis is a rare and debilitating disease that, whether primary or secondary, may severely impact the quality of a patient's life. The study investigated the characteristics of amyloid deposition in the tongue from the clinical and histopathological profiles. Materials and Methods: Biopsy specimens were received from five patients: 2 female, 3 male. All biopsies were taken from the tongue, and all had amyloid deposition in the subepithelial connective tissue, conclusive for a diagnosis of amyloidosis. All patients showed macroglossia and difficulty in eating and impairment of speech. Results: In three cases there was no evidence of systemic involvement or associated disease; these were characterized as localized amyloidosis of the tongue. The other two cases revealed multisystemic involvement. Histologically, the disease was diagnosed through specific staining with Congo red, which examined under polarized light revealed the amyloid deposits as apple-green birefringence. Conclusion: The findings show the tongue to be the site most frequently affected in forms of localised amyloidosis, and that a tongue biopsy possess a highly diagnostic value for amyloidosis. There is still no consensus regarding the management of lingual amyloidosis, although numerous therapies have been proposed, including surgical excision and pharmacological treatment. However lesions often persist or recur. The prognosis is uncertain, owing to the rarity of the condition, requiring regular follow-up and monitoring.
C1 [Angiero, Francesca; Seramondi, Rossella; Magistro, Sarah; Cattoretti, Giorgio] Univ Milano Bicocca, Osped San Gerardo, Dept Pathol, Monza, Mi, Italy.
   [Crippa, Rolando] Ist Stomatol Italiano, Dept Maxillofacial Surg, Milan, Italy.
   [Benedicenti, Stefano] Univ Genoa, Dept Dept Med Sci Dent & Biophys DISTBIMO, Genoa, Italy.
   [Rizzardi, Clara] Univ Trieste, Dept Pathol, Trieste, Italy.
C3 University of Milano-Bicocca; San Gerardo Hospital; University of Genoa;
   University of Trieste
RP Angiero, F (corresponding author), Univ Milano Bicocca, Osped San Gerardo, Dept Pathol, Via Pergolesi 33, Monza, Mi, Italy.
EM f.angiero@teos.it
RI Cattoretti, Giorgio/H-2340-2011
OI benedicenti, stefano/0000-0003-1302-3079; RIZZARDI,
   CLARA/0000-0003-2018-9835; Cattoretti, Giorgio/0000-0003-3799-3221;
   Angiero, Francesca/0000-0002-8829-5602
CR ALTLAND K, 1986, ELECTROPHORESIS, V7, P529, DOI 10.1002/elps.1150071110
   [Anonymous], VIRCHOWS ARCH PATHOL
   Aono J, 2009, ORAL MAXILLOFAC SURG, V13, P119, DOI 10.1007/s10006-009-0158-4
   BENSON MD, 1995, METABOLIC MOL BASIS, V3, P4159
   CUETOGARCIA L, 1985, J AM COLL CARDIOL, V6, P737, DOI 10.1016/S0735-1097(85)80475-7
   Danesh F, 2001, SEMIN DIALYSIS, V14, P80, DOI 10.1046/j.1525-139x.2001.00035.x
   DELGADO WA, 1989, J ORAL PATHOL MED, V18, P310, DOI 10.1111/j.1600-0714.1989.tb00403.x
   Di Bari R, 2006, EUR J OPHTHALMOL, V16, P895, DOI 10.1177/112067210601600623
   DINARELLO CA, 1974, NEW ENGL J MED, V291, P934, DOI 10.1056/NEJM197410312911804
   Falk RH, 1997, NEW ENGL J MED, V337, P898, DOI 10.1056/NEJM199709253371306
   FALK RH, 1987, AM J CARDIOL, V59, P418, DOI 10.1016/0002-9149(87)90948-9
   FAULKES DJ, 1994, AMYLOID, V1, P255, DOI 10.3109/13506129409146117
   Fierens Johan, 2008, Interact Cardiovasc Thorac Surg, V7, P1194, DOI 10.1510/icvts.2008.178921
   GARRETT JA, 1968, ARCH OTOLARYNGOL, V87, P411
   GERTZ MA, 1985, AM J CARDIOL, V55, P1645, DOI 10.1016/0002-9149(85)90995-6
   Gertz MA, 1996, J NEUROL NEUROSUR PS, V60, P655, DOI 10.1136/jnnp.60.6.655
   GLENNER GG, 1971, SCIENCE, V172, P1150, DOI 10.1126/science.172.3988.1150
   Henley E, 2008, CLIN EXP DERMATOL, V33, P100, DOI 10.1111/j.1365-2230.2007.02528.x
   HUSBY G, 1985, CLIN EXP RHEUMATOL, V3, P173
   Jacobson D R, 1991, Adv Hum Genet, V20, P69
   Keith D A, 1972, Br J Oral Surg, V10, P107, DOI 10.1016/S0007-117X(72)80026-X
   Khan MF, 2001, POSTGRAD MED J, V77, P686, DOI 10.1136/pmj.77.913.686
   KLUVEBECKERMAN B, 1988, J CLIN INVEST, V82, P1670, DOI 10.1172/JCI113779
   KOCH KM, 1992, KIDNEY INT, V41, P1416, DOI 10.1038/ki.1992.207
   Kyle RA, 1997, NEW ENGL J MED, V336, P1202, DOI 10.1056/NEJM199704243361702
   KYLE RA, 1995, SEMIN HEMATOL, V32, P45
   Madani M, 1991, Compendium, V12, P338
   Mardinger O, 1999, INT J ORAL MAX SURG, V28, P129, DOI 10.1034/j.1399-0020.1999.282280207.x
   Nandapalan V, 1998, HEAD NECK-J SCI SPEC, V20, P73
   Paccalin M, 2005, AMYLOID, V12, P239, DOI 10.1080/13506120500351174
   Pentenero M, 2006, AMYLOID, V13, P42, DOI 10.1080/13506120500537343
   Röcken C, 2002, VIRCHOWS ARCH, V440, P111, DOI 10.1007/s00428-001-0582-9
   RUBINOW A, 1981, CIRCULATION, V63, P1285, DOI 10.1161/01.CIR.63.6.1285
   RUBINOW A, 1978, AM J MED, V64, P937, DOI 10.1016/0002-9343(78)90447-3
   SALISBURY PL, 1983, ORAL SURG ORAL MED O, V56, P48, DOI 10.1016/0030-4220(83)90054-3
   Singhal S, 1999, NEW ENGL J MED, V341, P1565, DOI 10.1056/NEJM199911183412102
   Skinner M, 1996, AM J MED, V100, P290, DOI 10.1016/S0002-9343(97)89487-9
   SKINNER M, 1992, J INTERN MED, V232, P513, DOI 10.1111/j.1365-2796.1992.tb00627.x
   SKINNER M, 1996, CURRENT THERAPY ALLE, P235
   Steciuk A, 2002, INT J DERMATOL, V41, P127, DOI 10.1046/j.1365-4362.2002.01411.x
   Stoopler ET, 2003, ORAL SURG ORAL MED O, V95, P674, DOI 10.1067/moe.2003.136
   VANDERWAL N, 1984, J ORAL PATHOL MED, V13, P632
   Viggor SF, 2009, ORAL SURG ORAL MED O, V108, pE46, DOI 10.1016/j.tripleo.2009.06.031
   Wien Tale Norbye, 2009, Tidsskr Nor Laegeforen, V129, P2121, DOI 10.4045/tidsskr.09.1108
   ZEMER D, 1986, NEW ENGL J MED, V314, P1001, DOI 10.1056/NEJM198604173141601
NR 45
TC 22
Z9 25
U1 0
U2 1
PU INT INST ANTICANCER RESEARCH
PI ATHENS
PA EDITORIAL OFFICE 1ST KM KAPANDRITIOU-KALAMOU RD KAPANDRITI, PO BOX 22,
   ATHENS 19014, GREECE
SN 0250-7005
EI 1791-7530
J9 ANTICANCER RES
JI Anticancer Res.
PD JUL
PY 2010
VL 30
IS 7
BP 3009
EP 3014
PG 6
WC Oncology
WE Science Citation Index Expanded (SCI-EXPANDED)
SC Oncology
GA 637DQ
UT WOS:000280796400076
PM 20683047
DA 2024-04-28
ER

PT J
AU Emiroglu, R
   Basaran, Ö
   Pehlivan, S
   Özdemir, FN
   Çolak, T
   Moray, G
   Noyan, T
   Haberal, M
AF Emiroglu, R
   Basaran, Ö
   Pehlivan, S
   Özdemir, FN
   Çolak, T
   Moray, G
   Noyan, T
   Haberal, M
TI Effect of amyloidosis on long-term survival in kidney transplantation
SO TRANSPLANTATION PROCEEDINGS
LA English
DT Article; Proceedings Paper
CT 9th Congress of the Middle-East-Society-for-Organ-Transplantation
CY DEC 06-10, 2004
CL Ankara, TURKEY
SP Middle E Soc Organ Transplantat
ID RENAL-TRANSPLANTATION; GLOMERULONEPHRITIS; RECURRENCE; DISEASES
AB Amyloidosis is characterized by the accumulation of an amorphous material in various organs and tissues secondary to a variety of inflammatory, immune, infectious, and hereditary diseases. Since 1975, our transplantation team has performed 1470 renal transplantations. Between 1985 and July 2004, among 1159 kidney transplantations, 953 (82.3%) were from living donors and 206 (17.7%) from cadaveric donors. There were 32 recipients (28 men, 4 women; mean age, 31.4 +/- 1.7 years; range, 21 to 48 years) with amyloidosis, including, 28 (87.5%) who received grafts from living donors and 4 (12.5%) from cadaveric donors. Amyloidosis was secondary to familial Mediterranean fever in 22 (68.7%) patients and rheumatoid arthritis in 1 (3.1%). The remaining 9 (28.1%) patients had primary amyloidosis. The mean follow-up time was 51.2 +/- 5.7 months (range, 2-124 months). Mean HLA mismatch rate was 2.2 +/- 1. Twenty-six (81.2%) patients are alive at this time with functioning grafts, and a mean serum creatinine value of 2.1 +/- 1.5 ng/dL. The 1- and 5-year patient and graft survival rates were 90.6% and 84.3%, and 81.2% and 68.7%, respectively. We conclude that patients with amyloidosis may undergo kidney transplantation safely expecting outcomes similar to those patients who receive transplantations for other reasons.
C1 Baskent Univ, Fac Med, Dept Gen Surg, Transplantat Unit, TR-06490 Ankara, Turkey.
   Baskent Univ, Dept Nephrol, TR-06490 Ankara, Turkey.
C3 Baskent University; Baskent University
RP Baskent Univ, Fac Med, Dept Gen Surg, Transplantat Unit, 1 Cadde 77 Bahcelievler, TR-06490 Ankara, Turkey.
EM rektorluk@baskent-ank.edu.tr
RI Haberal, Mehmet/AAJ-8097-2021; Noyan, Mustafa Turgut/AAK-2011-2021;
   Moray, Gokhan/AAE-1041-2021
OI Haberal, Mehmet/0000-0002-3462-7632; Noyan, Mustafa
   Turgut/0000-0003-0268-8999; Moray, Gokhan/0000-0003-2498-7287
CR BELZER FO, 1968, NEW ENGL J MED, V278, P608, DOI 10.1056/NEJM196803142781108
   COHEN AS, 1971, LANCET, V2, P513
   Denton MD, 2000, SEMIN NEPHROL, V20, P164
   HARTMANN A, 1992, TRANSPLANT INT, V5, P15, DOI 10.1007/BF00337183
   HELIN H, 1981, TRANSPLANTATION, V32, P6, DOI 10.1097/00007890-198107000-00002
   Karakayali H, 1999, TRANSPLANT P, V31, P3221, DOI 10.1016/S0041-1345(99)00700-9
   MATHEW TH, 1988, AM J KIDNEY DIS, V12, P85, DOI 10.1016/S0272-6386(88)80001-5
   OZDEMIR A I, 1969, American Journal of Gastroenterology, V51, P311
   PASTERNACK A, 1986, TRANSPLANTATION, V42, P598, DOI 10.1097/00007890-198612000-00005
   Pras M, 1984, Adv Nephrol Necker Hosp, V13, P261
   RAMOS EL, 1994, AM J KIDNEY DIS, V24, P142
   SOBH M, 1994, NEPHROL DIAL TRANSPL, V9, P704, DOI 10.1093/ndt/9.6.704
   SOKMEN C, 1967, ANN INTERN MED, V67, P603, DOI 10.7326/0003-4819-67-3-603
NR 13
TC 8
Z9 8
U1 0
U2 0
PU ELSEVIER SCIENCE INC
PI NEW YORK
PA 360 PARK AVE SOUTH, NEW YORK, NY 10010-1710 USA
SN 0041-1345
EI 1873-2623
J9 TRANSPL P
JI Transplant. Proc.
PD SEP
PY 2005
VL 37
IS 7
BP 2967
EP 2968
DI 10.1016/j.transproceed.2005.07.010
PG 2
WC Immunology; Surgery; Transplantation
WE Science Citation Index Expanded (SCI-EXPANDED); Conference Proceedings Citation Index - Science (CPCI-S)
SC Immunology; Surgery; Transplantation
GA 973UG
UT WOS:000232547500020
PM 16213276
DA 2024-04-28
ER

PT J
AU Cappelli, F
   Gallini, C
   Di Mario, C
   Costanzo, EN
   Vaggelli, L
   Tutino, F
   Ciaccio, A
   Bartolini, S
   Angelotti, P
   Frusconi, S
   Farsetti, S
   Vergaro, G
   Giorgetti, A
   Marzullo, P
   Genovesi, D
   Emdin, M
   Perfetto, F
AF Cappelli, Francesco
   Gallini, Chiara
   Di Mario, Carlo
   Costanzo, Egidio Natalino
   Vaggelli, Luca
   Tutino, Francesca
   Ciaccio, Alfonso
   Bartolini, Simone
   Angelotti, Paola
   Frusconi, Sabrina
   Farsetti, Silvia
   Vergaro, Giuseppe
   Giorgetti, Assuero
   Marzullo, Paolo
   Genovesi, Dario
   Emdin, Michele
   Perfetto, Federico
TI Accuracy of 99mTc-Hydroxymethylene diphosphonate scintigraphy for
   diagnosis of transthyretin cardiac amyloidosis
SO JOURNAL OF NUCLEAR CARDIOLOGY
LA English
DT Article
DE Tc-HMDP; amyloidosis; scintigraphy
ID TECHNETIUM-99M-PYROPHOSPHATE SCINTIGRAPHY; TC-99M-HMDP SCINTIGRAPHY;
   ETIOLOGIC DIAGNOSIS; AL AMYLOIDOSIS; ECHOCARDIOGRAPHY; IDENTIFICATION;
   INVOLVEMENT; PROGNOSIS; HEART
AB Background and AimEither 99mTechnetium diphosphonate (Tc-DPD) or pyrophosphate (Tc-PYP) scintigraphy plays a relevant role in diagnosing transthyretin cardiac amyloidosis (CA), and labeled radiotracers have been extensively studied in diagnosing CA. Few studies have analyzed and validated 99mTc-Hydroxymethylene diphosphonate (Tc-HMDP). Our aim was to validate the diagnostic accuracy of Tc-HMDP total-body scintigraphy in a cohort of patients with biopsy-proven transthyretin CA.Methods and ResultsWe retrospectively evaluated all patients undergoing 99mTc-HMDP total-body scintigraphy, in adjunct to a comprehensive diagnostic work-up for suspected CA. Sixty-five patients were finally diagnosed with CA, while it was excluded in 20 subjects with left ventricular hypertrophy of various etiologies. Twenty-six patients had AL-CA, 39 had TTR CA (16 TTRm, 23 TTRwt). At Tc-HMDP scintigraphy, 2 AL patients showed a Perugini score grade 1 heart uptake, while 24 showed no uptake. All TTR patients showed Tc-HMDP uptake, with three patients showing a Perugini score grade 1, 16 grade 2, and 20 grade 3, respectively. No uptake was observed in patients with left ventricular hypertrophy. A positive Tc-HMDP scintigraphy showed a 100% sensitivity and a 96% specificity for TTR CA identification.ConclusionsTc-HMDP scintigraphy is as accurate as Tc-DPD or Tc-PYP, and may therefore de facto be considered a valuable tool for the diagnosis of TTR CA.
C1 [Cappelli, Francesco; Angelotti, Paola; Frusconi, Sabrina; Farsetti, Silvia; Perfetto, Federico] Azienda Osped Univ Careggi, Tuscan Reg Amyloid Ctr, Florence, Italy.
   [Cappelli, Francesco; Di Mario, Carlo; Bartolini, Simone] Careggi Univ Hosp, Intervent Struct Cardiol Div, Florence, Italy.
   [Gallini, Chiara; Costanzo, Egidio Natalino; Vaggelli, Luca; Tutino, Francesca; Ciaccio, Alfonso] Careggi Univ Hosp, Div Nucl Med, Florence, Italy.
   [Emdin, Michele] Scuola Super Sant Anna, Inst Life Sci, Pisa, Italy.
   [Vergaro, Giuseppe; Giorgetti, Assuero; Marzullo, Paolo; Genovesi, Dario; Emdin, Michele] Fdn Toscana Gabriele Monasterio, Pisa, Italy.
   [Cappelli, Francesco] Careggi Univ Hosp, Intervent Struct Cardiol Div, Intens Cardiac Care Unit, Dept Heart Lung & Vessels, Florence, Italy.
C3 University of Florence; Azienda Ospedaliero Universitaria Careggi;
   University of Florence; Azienda Ospedaliero Universitaria Careggi;
   University of Florence; Azienda Ospedaliero Universitaria Careggi;
   Scuola Superiore Sant'Anna; University of Florence; Azienda Ospedaliero
   Universitaria Careggi
RP Cappelli, F (corresponding author), Careggi Univ Hosp, Intervent Struct Cardiol Div, Intens Cardiac Care Unit, Cardiac Imaging,Dept Heart Lung & Vessels, Largo Brambilla 3, I-50134 Florence, Italy.
EM cappellifrancesco@inwind.it
RI Giorgetti, Assuero/AFH-8477-2022; Giorgetti, Assuero/AAF-3286-2022;
   Cappelli, Francesco/D-8596-2018; Vergaro, Giuseppe/K-3621-2016;
   cappelli, Francesco/AAJ-1725-2020; Di Mario, Carlo/K-5185-2018
OI Giorgetti, Assuero/0000-0001-5016-3826; Giorgetti,
   Assuero/0000-0001-5016-3826; Cappelli, Francesco/0000-0002-1622-0732;
   cappelli, Francesco/0000-0002-1622-0732; 
CR Bokhari S, 2013, CIRC-CARDIOVASC IMAG, V6, P195, DOI 10.1161/CIRCIMAGING.112.000132
   Cappelli F, 2015, CLIN CARDIOL, V38, P69, DOI 10.1002/clc.22353
   Cappelli F, 2012, EUR HEART J-CARD IMG, V13, P416, DOI 10.1093/ejechocard/jer289
   Cappelli F, 2011, CLIN PHYSIOL FUNCT I, V31, P159, DOI 10.1111/j.1475-097X.2010.00987.x
   Falk RH, 2015, HEART FAIL REV, V20, P125, DOI 10.1007/s10741-014-9466-3
   Falk RH, 2014, CIRC-CARDIOVASC IMAG, V7, P552, DOI 10.1161/CIRCIMAGING.113.001396
   Galat A, 2015, AMYLOID, V22, P210, DOI 10.3109/13506129.2015.1072089
   Galat A, 2015, J NUCL CARDIOL, V22, P853, DOI 10.1007/s12350-015-0176-6
   Gallini C, 2015, J NUCL CARDIOL, V22, P744, DOI [10.1007/s12350-015-0205-5, DOI 10.1007/S12350-015-0205-5]
   Gertz MA, 2010, AMYLOID, V17, P48
   Gillmore JD, 2016, CIRCULATION, V133, P2404, DOI 10.1161/CIRCULATIONAHA.116.021612
   Glaudemans AWJM, 2014, AMYLOID, V21, P35, DOI 10.3109/13506129.2013.871250
   HONGO M, 1987, AM HEART J, V113, P654, DOI 10.1016/0002-8703(87)90703-4
   Hutt DF, 2014, EUR HEART J-CARD IMG, V15, P1289, DOI 10.1093/ehjci/jeu107
   de Haro-del Moral F, 2012, REV ESP CARDIOL, V65, P440, DOI [10.1016/j.rec.2011.12.016, 10.1016/j.recesp.2011.12.015]
   Lang RM, 2015, EUR HEART J-CARD IMG, V16, P233, DOI 10.1093/ehjci/jev014
   LEE VW, 1983, RADIOLOGY, V148, P239, DOI 10.1148/radiology.148.1.6304810
   Longhi S, 2014, JACC-CARDIOVASC IMAG, V7, P531, DOI 10.1016/j.jcmg.2014.03.004
   Perfetto F, 2013, INTERN EMERG MED, V8, P191, DOI 10.1007/s11739-011-0647-y
   Perlini S, 2014, J HYPERTENS, V32, P1121, DOI 10.1097/HJH.0000000000000120
   Perugini E, 2005, J AM COLL CARDIOL, V46, P1076, DOI 10.1016/j.jacc.2005.05.073
   Rapezzi C, 2011, JACC-CARDIOVASC IMAG, V4, P659, DOI 10.1016/j.jcmg.2011.03.016
   WIZENBERG TA, 1982, AM HEART J, V103, P468, DOI 10.1016/0002-8703(82)90331-3
NR 23
TC 54
Z9 54
U1 0
U2 3
PU SPRINGER
PI NEW YORK
PA 233 SPRING ST, NEW YORK, NY 10013 USA
SN 1071-3581
EI 1532-6551
J9 J NUCL CARDIOL
JI J. Nucl. Cardiol.
PD APR
PY 2019
VL 26
IS 2
BP 497
EP 504
DI 10.1007/s12350-017-0922-z
PG 8
WC Cardiac & Cardiovascular Systems; Radiology, Nuclear Medicine & Medical
   Imaging
WE Science Citation Index Expanded (SCI-EXPANDED)
SC Cardiovascular System & Cardiology; Radiology, Nuclear Medicine &
   Medical Imaging
GA HQ2BI
UT WOS:000462203700023
PM 28537040
OA Bronze
DA 2024-04-28
ER

PT J
AU Rottenaicher, GJ
   Weber, B
   Rührnössl, F
   Kazman, P
   Absmeier, RM
   Hitzenberger, M
   Zacharias, M
   Buchner, J
AF Rottenaicher, Georg J.
   Weber, Benedikt
   Ruehrnoessl, Florian
   Kazman, Pamine
   Absmeier, Ramona M.
   Hitzenberger, Manuel
   Zacharias, Martin
   Buchner, Johannes
TI Molecular mechanism of amyloidogenic mutations in hypervariable regions
   of antibody light chains
SO JOURNAL OF BIOLOGICAL CHEMISTRY
LA English
DT Article
ID CANONICAL STRUCTURES; FIBRIL FORMATION; LAMBDA-III; STABILITY; SEQUENCE;
   PROTEINS; DOMAIN; CONFORMATIONS; DETERMINANTS; EVOLUTIONARY
AB Systemic light chain (AL) amyloidosis is a fatal protein misfolding disease in which excessive secretion, misfolding, and subsequent aggregation of free antibody light chains eventually lead to deposition of amyloid plaques in various organs. Patient-specific mutations in the antibody V-L domain are closely linked to the disease, but the molecular mechanisms by which certain mutations induce misfolding and amyloid aggregation of antibody domains are still poorly understood. Here, we compare a patient V-L domain with its non-amyloidogenic germline counterpart and show that, out of the five mutations present, two of them strongly destabilize the protein and induce amyloid fibril formation. Surprisingly, the decisive, disease-causing mutations are located in the highly variable complementarity determining regions (CDRs) but exhibit a strong impact on the dynamics of conserved core regions of the patient V-L domain. This effect seems to be based on a deviation from the canonical CDR structures of CDR2 and CDR3 induced by the substitutions. The amyloid-driving mutations are not necessarily involved in propagating fibril formation by providing specific side chain interactions within the fibril structure. Rather, they destabilize the V-L domain in a specific way, increasing the dynamics of framework regions, which can then change their conformation to form the fibril core. These findings reveal unexpected influences of CDR-framework interactions on antibody architecture, stability, and amyloid propensity.
C1 [Rottenaicher, Georg J.; Weber, Benedikt; Ruehrnoessl, Florian; Kazman, Pamine; Absmeier, Ramona M.; Buchner, Johannes] Tech Univ Munich, Ctr Integrated Prot Sci Munich, Dept Chem, Garching, Germany.
   [Hitzenberger, Manuel; Zacharias, Martin] Tech Univ Munich, Ctr Integrated Prot Sci Munich, Phys Dept, Garching, Germany.
   [Weber, Benedikt] Roche Diagnost GmbH, Nonnenwald 2, D-82377 Penzberg, Germany.
C3 Technical University of Munich; Technical University of Munich; Roche
   Holding
RP Buchner, J (corresponding author), Tech Univ Munich, Ctr Integrated Prot Sci Munich, Dept Chem, Garching, Germany.
EM johannes.buchner@tum.de
RI Buchner, Johannes/A-2651-2010
OI Buchner, Johannes/0000-0003-1282-7737; Weber,
   Benedikt/0000-0003-4888-5103
FU German Research Foundation DFG [FOR2969]
FX This study was performed in the framework of the research unit FOR2969
   on systemic light chain amyloidosis (German Research Foundation DFG;
   Project SP03). We thank Prof. Dr Sevil Weinkauf and Dr Carsten Peters
   for help with TEM data acquisition. We also thank Sonja Engler and
   Jacqueline Bambach for help with protein purification and biophysical
   experiments.
CR Abraham RS, 2004, J CLIN IMMUNOL, V24, P340, DOI 10.1023/B:JOCI.0000029113.68758.9f
   Abramoff MD., 2004, BIOPHOTONICS INT, V11, P36, DOI DOI 10.1201/9781420005615.AX4
   AlLazikani B, 1997, J MOL BIOL, V273, P927, DOI 10.1006/jmbi.1997.1354
   Annamalai K, 2017, ANGEW CHEM INT EDIT, V56, P7510, DOI 10.1002/anie.201701761
   Ashkenazy H, 2016, NUCLEIC ACIDS RES, V44, pW344, DOI 10.1093/nar/gkw408
   Baden EM, 2008, J BIOL CHEM, V283, P30950, DOI 10.1074/jbc.M804822200
   Baden EM, 2008, J BIOL CHEM, V283, P15853, DOI 10.1074/jbc.M705347200
   Blancas-Mejia LM, 2018, CHEM COMMUN, V54, P10664, DOI 10.1039/c8cc04396e
   Blancas-Mejía LM, 2015, BIOPHYS CHEM, V207, P13, DOI 10.1016/j.bpc.2015.07.005
   Blancas-Mejía LM, 2014, J MOL BIOL, V426, P347, DOI 10.1016/j.jmb.2013.10.016
   BORK P, 1994, J MOL BIOL, V242, P309, DOI 10.1006/jmbi.1994.1582
   Brochet X, 2008, NUCLEIC ACIDS RES, V36, pW503, DOI 10.1093/nar/gkn316
   Brown PH, 2006, BIOPHYS J, V90, P4651, DOI 10.1529/biophysj.106.081372
   Brumshtein B, 2018, J BIOL CHEM, V293, P19659, DOI 10.1074/jbc.RA118.004142
   BUCHNER J, 1991, BIOCHEMISTRY-US, V30, P6922, DOI 10.1021/bi00242a016
   Buxbaum Joel N., 2004, Current Opinion in Rheumatology, V16, P67, DOI 10.1097/00002281-200401000-00013
   Case D.A., 2018, Amber 18
   Chang HJ, 2014, STRUCTURE, V22, P9, DOI 10.1016/j.str.2013.10.005
   Chiti F, 2017, ANNU REV BIOCHEM, V86, P27, DOI 10.1146/annurev-biochem-061516-045115
   CHOTHIA C, 1987, J MOL BIOL, V196, P901, DOI 10.1016/0022-2836(87)90412-8
   CHOTHIA C, 1989, NATURE, V342, P877, DOI 10.1038/342877a0
   Creighton T. E., 1993, PROTEINS STRUCTURES
   Davis MM, 2004, SEMIN IMMUNOL, V16, P239, DOI 10.1016/j.smim.2004.08.003
   del Pozo-Yauner L, 2014, BIOCHEM BIOPH RES CO, V443, P495, DOI 10.1016/j.bbrc.2013.11.123
   DiCostanzo AC, 2012, J BIOL CHEM, V287, P27997, DOI 10.1074/jbc.M112.362921
   Dondelinger M, 2018, FRONT IMMUNOL, V9, DOI 10.3389/fimmu.2018.02278
   ELHAWRANI AS, 1994, TRENDS BIOTECHNOL, V12, P207, DOI 10.1016/0167-7799(94)90084-1
   Emily M, 2013, PLOS ONE, V8, DOI 10.1371/journal.pone.0079722
   Englander SW, 2006, J AM SOC MASS SPECTR, V17, P1481, DOI 10.1016/j.jasms.2006.06.006
   Enqvist S, 2009, J PATHOL, V219, P473, DOI 10.1002/path.2607
   Enqvist S, 2007, PLOS ONE, V2, DOI 10.1371/journal.pone.0000981
   Feige MJ, 2008, P NATL ACAD SCI USA, V105, P13373, DOI 10.1073/pnas.0802809105
   Feige MJ, 2010, TRENDS BIOCHEM SCI, V35, P189, DOI 10.1016/j.tibs.2009.11.005
   Fontana A., 1999, Proteolytic Enzymes, P253
   Gaciarz A, 2017, PLOS ONE, V12, DOI 10.1371/journal.pone.0189964
   Gertz MA, 2018, AM J HEMATOL, V93, P1169, DOI 10.1002/ajh.25149
   Goldschmidt L, 2010, P NATL ACAD SCI USA, V107, P3487, DOI 10.1073/pnas.0915166107
   González-Andrade M, 2013, FEBS J, V280, P6173, DOI 10.1111/febs.12538
   HELMS LR, 1995, PROTEIN SCI, V4, P2073, DOI 10.1002/pro.5560041012
   Hernández-Santoyo A, 2010, J MOL BIOL, V396, P280, DOI 10.1016/j.jmb.2009.11.038
   Herold EM, 2017, SCI REP-UK, V7, DOI 10.1038/s41598-017-12519-9
   Hora M, 2017, PLOS ONE, V12, DOI 10.1371/journal.pone.0181799
   HURLE MR, 1994, P NATL ACAD SCI USA, V91, P5446, DOI 10.1073/pnas.91.12.5446
   JORGENSEN WL, 1983, J CHEM PHYS, V79, P926, DOI 10.1063/1.445869
   Kazman P, 2020, ELIFE, V9, DOI 10.7554/eLife.52300
   Khurana R, 2001, BIOCHEMISTRY-US, V40, P3525, DOI 10.1021/bi001782b
   Kim YS, 2000, J BIOL CHEM, V275, P1570, DOI 10.1074/jbc.275.3.1570
   Klimtchuk ES, 2010, BIOCHEMISTRY-US, V49, P9848, DOI 10.1021/bi101351c
   Knowles TPJ, 2014, NAT REV MOL CELL BIO, V15, P384, DOI 10.1038/nrm3810
   Le Marchand T, 2018, NAT COMMUN, V9, DOI 10.1038/s41467-018-04078-y
   Lecoq L, 2019, CHEMBIOCHEM, V20, P1027, DOI 10.1002/cbic.201800732
   Lefranc MP, 2015, NUCLEIC ACIDS RES, V43, pD413, DOI 10.1093/nar/gku1056
   Luna-Martínez OD, 2017, FEBS J, V284, P3702, DOI [10.1111/febs.14266, 10.1111/febs.14265]
   Malmos KG, 2017, AMYLOID, V24, P1, DOI 10.1080/13506129.2017.1304905
[truncated: 2,294,991 more chars]
