# Supplementary material for: A bibliometric analysis of light chain amyloidosis from 2005 to 2024: research trends and hot spots
Source: Front Med (Lausanne). 2024 Jul 30;11:1441032. doi: 10.3389/fmed.2024.1441032 (PMC11320149; doi:10.3389/fmed.2024.1441032)
Supplement: Supplementary file 3 [file Data_Sheet_3.ZIP › raw_data/map-cited references.txt]

id	label	x	y	cluster	weight<Links>	weight<Total link strength>	weight<Citations>
11775	Gertz Ma, 2005, Am J Hematol, V79, P319, Doi 10.1002/Ajh.20381	-0.104	-0.1073	1	76	5598	695
18886	Kumar S, 2012, J Clin Oncol, V30, P989, Doi 10.1200/Jco.2011.38.5724	0.3641	0.195	2	76	4802	494
8653	Dispenzieri A, 2004, J Clin Oncol, V22, P3751, Doi 10.1200/Jco.2004.03.029	-0.0095	0.0491	2	76	4891	492
26618	Palladini G, 2012, J Clin Oncol, V30, P4541, Doi 10.1200/Jco.2011.37.7614	0.0513	0.5241	2	76	4577	472
23108	Merlini G, 2003, New Engl J Med, V349, P583, Doi 10.1056/Nejmra023144	-0.0662	-0.3316	1	76	3377	431
19153	Kyle Ra, 1995, Semin Hematol, V32, P45	-0.3415	-0.4514	1	76	2768	395
32844	Skinner M, 2004, Ann Intern Med, V140, P85, Doi 10.7326/0003-4819-140-2-200401200-00008	-0.8346	-0.3855	1	76	2804	320
36842	Vrana Ja, 2009, Blood, V114, P4957, Doi 10.1182/Blood-2009-07-230722	0.1643	-0.0858	3	76	2430	267
10044	Falk Rh, 1997, New Engl J Med, V337, P898, Doi 10.1056/Nejm199709253371306	-0.2072	-0.7118	1	76	1539	266
37461	Wechalekar Ad, 2013, Blood, V121, P3420, Doi 10.1182/Blood-2012-12-473066	0.1732	0.4147	2	76	2903	263
15811	Jaccard A, 2007, New Engl J Med, V357, P1083, Doi 10.1056/Nejmoa070484	-0.6512	0.2525	1	76	3201	260
12136	Gillmore Jd, 2016, Circulation, V133, P2404, Doi 10.1161/Circulationaha.116.021612	1.0246	-0.1222	3	75	2022	245
26566	Palladini G, 2003, Circulation, V107, P2440, Doi 10.1161/01.Cir.0000068314.02595.B2	-0.1585	-0.4887	1	76	2660	240
26628	Palladini G, 2014, Blood, V124, P2325, Doi 10.1182/Blood-2014-04-570010	0.1841	0.7477	2	76	2328	237
19143	Kyle Ra, 1992, Blood, V79, P1817	0.1207	-0.195	3	76	2371	235
26568	Palladini G, 2004, Blood, V103, P2936, Doi 10.1182/Blood-2003-08-2788	-0.8872	-0.0229	1	76	2819	221
26636	Palladini G, 2015, Blood, V126, P612, Doi 10.1182/Blood-2015-01-620302	0.3142	0.6071	2	76	2513	217
6825	Comenzo Rl, 2012, Leukemia, V26, P2317, Doi 10.1038/Leu.2012.100	-0.0542	0.5619	2	76	2030	215
19158	Kyle Ra, 1997, New Engl J Med, V336, P1202, Doi 10.1056/Nejm199704243361702	-0.9436	-0.1967	1	76	2308	214
23356	Mikhael Jr, 2012, Blood, V119, P4391, Doi 10.1182/Blood-2011-11-390930	-0.2857	0.6052	2	76	2634	205
10047	Falk Rh, 2005, Circulation, V112, P2047, Doi 10.1161/Circulationaha.104.489187	0.2496	-0.6536	3	76	1630	201
28939	Rapezzi C, 2009, Circulation, V120, P1203, Doi 10.1161/Circulationaha.108.843334	0.7508	-0.494	3	76	1565	198
37463	Wechalekar Ad, 2016, Lancet, V387, P2641, Doi 10.1016/S0140-6736(15)01274-X	0.8676	0.0276	3	76	1497	198
23146	Merlini G, 2018, Nat Rev Dis Primers, V4, Doi 10.1038/S41572-018-0034-3	0.6567	0.5517	2	76	1387	195
4237	Brenner Da, 2004, Circ Res, V94, P1008, Doi 10.1161/01.Res.0000126569.75419.74	0.2972	-0.438	3	76	1773	194
9113	Dubrey Sw, 1998, Qjm-Mon J Assoc Phys, V91, P141, Doi 10.1093/Qjmed/91.2.141	0.2906	-0.7369	3	76	1353	188
19287	Lachmann Hj, 2002, New Engl J Med, V346, P1786, Doi 10.1056/Nejmoa013354	-0.3702	-0.5655	1	76	1535	187
23121	Merlini G, 2011, J Clin Oncol, V29, P1924, Doi 10.1200/Jco.2010.32.2271	-0.2249	0.1564	2	76	1685	180
8649	Dispenzieri A, 2004, Blood, V104, P1881, Doi 10.1182/Blood-2004-01-0390	-0.6469	-0.5023	1	76	1936	175
22577	Maurer Ms, 2018, New Engl J Med, V379, P1007, Doi 10.1056/Nejmoa1805689	1.143	-0.1148	3	75	1401	174
24369	Muchtar E, 2017, Blood, V129, P2111, Doi 10.1182/Blood-2016-11-751628	0.6375	0.4629	2	76	1707	170
30848	Sanchorawala V, 2007, Blood, V109, P492, Doi 10.1182/Blood-2006-07-030544	-0.8673	0.3385	1	76	2225	168
16996	Kastritis E, 2010, J Clin Oncol, V28, P1031, Doi 10.1200/Jco.2009.23.8220	-0.6975	0.4484	1	76	2215	167
19290	Lachmann Hj, 2003, Brit J Haematol, V122, P78, Doi 10.1046/J.1365-2141.2003.04433.X	-0.893	-0.5959	1	69	1502	164
6364	Cibeira Mt, 2011, Blood, V118, P4346, Doi 10.1182/Blood-2011-01-330738	-0.4943	0.4334	2	76	2033	156
26573	Palladini G, 2006, Blood, V107, P3854, Doi 10.1182/Blood-2005-11-4385	-0.4002	-0.2415	1	76	1872	155
36464	Venner Cp, 2012, Blood, V119, P4387, Doi 10.1182/Blood-2011-10-388462	-0.3993	0.5528	2	76	1992	154
6805	Comenzo Rl, 2002, Blood, V99, P4276, Doi 10.1182/Blood.V99.12.4276	-0.9868	-0.3126	1	76	1541	153
27507	Perugini E, 2005, J Am Coll Cardiol, V46, P1076, Doi 10.1016/J.Jacc.2005.05.073	0.9029	-0.5229	3	75	1247	152
8666	Dispenzieri A, 2007, Blood, V109, P465, Doi 10.1182/Blood-2006-07-032987	-0.7978	0.3832	1	75	2195	146
27643	Phelan D, 2012, Heart, V98, P1442, Doi 10.1136/Heartjnl-2012-302353	1.0158	-0.4409	3	73	1152	143
23115	Merlini G, 2006, Blood, V108, P2520, Doi 10.1182/Blood-2006-03-001164	-0.345	0.1802	1	76	1391	140
6804	Comenzo Rl, 2001, Blood, V98, P714, Doi 10.1182/Blood.V98.3.714	-0.3456	-0.0697	1	75	1107	139
21524	Maceira Am, 2005, Circulation, V111, P186, Doi 10.1161/01.Cir.0000152819.97857.9D	0.5052	-0.6489	3	75	1314	136
32247	Shi Jr, 2010, P Natl Acad Sci Usa, V107, P4188, Doi 10.1073/Pnas.0912263107	0.2958	-0.1522	3	76	1528	133
37439	Wechalekar Ad, 2007, Blood, V109, P457, Doi 10.1182/Blood-2006-07-035352	-0.9599	0.088	1	76	1860	132
10062	Falk Rh, 2016, J Am Coll Cardiol, V68, P1324, Doi 10.1016/J.Jacc.2016.06.053	1.0413	-0.2243	3	72	971	131
8645	Dispenzieri A, 2003, Lancet, V361, P1787, Doi 10.1016/S0140-6736(03)13396-X	-0.3443	-0.69	1	76	1379	129
17184	Kaufman Gp, 2017, Blood, V130, P900, Doi 10.1182/Blood-2017-01-763599	0.3411	0.718	2	76	1398	129
10707	Fontana M, 2015, Circulation, V132, P1570, Doi 10.1161/Circulationaha.115.016567	0.9398	-0.286	3	75	1182	125
28599	Quock Tp, 2018, Blood Adv, V2, P1046, Doi 10.1182/Bloodadvances.2018016402	0.8284	0.2858	2	75	1063	125
17061	Kastritis E, 2021, New Engl J Med, V385, P46, Doi 10.1056/Nejmoa2028631	0.6624	0.7199	2	75	902	124
26595	Palladini G, 2010, Blood, V116, P3426, Doi 10.1182/Blood-2010-05-286567	-0.3757	0.0671	1	76	1681	123
28790	Rajkumar Sv, 2014, Lancet Oncol, V15, Pe538, Doi 10.1016/S1470-2045(14)70442-5	0.2996	0.5304	2	75	621	123
491	Abraham Rs, 2003, Blood, V101, P3801, Doi 10.1182/Blood-2002-09-2707	-0.2868	-0.145	1	74	804	121
12549	Gonz��lez-L��pez E, 2015, Eur Heart J, V36, P2585, Doi 10.1093/Eurheartj/Ehv338	1.1901	-0.2904	3	73	1064	121
23130	Merlini G, 2013, Blood, V121, P5124, Doi 10.1182/Blood-2013-01-453001	-0.0985	0.3847	2	75	1209	121
32840	Skinner M, 1996, Am J Med, V100, P290, Doi 10.1016/S0002-9343(97)89487-9	-1.0432	-0.1771	1	75	1343	120
20526	Liao Rl, 2001, Circulation, V104, P1594, Doi 10.1161/Circ.104.14.1594	0.0132	-0.4859	3	76	1238	119
18489	Kourelis Tv, 2013, J Clin Oncol, V31, P4319, Doi 10.1200/Jco.2013.50.8499	-0.0402	0.6938	2	76	1495	118
3730	Bochtler T, 2015, J Clin Oncol, V33, P1371, Doi 10.1200/Jco.2014.57.4947	0.1005	0.8547	2	75	1499	117
7418	D'Souza A, 2015, J Clin Oncol, V33, P3741, Doi 10.1200/Jco.2015.62.4015	0.0975	0.7456	2	75	1452	117
34242	Syed Is, 2010, Jacc-Cardiovasc Imag, V3, P155, Doi 10.1016/J.Jcmg.2009.09.023	0.7478	-0.5591	3	76	1107	117
8663	Dispenzieri A, 2006, Blood, V107, P3378, Doi 10.1182/Blood-2005-07-2922	-0.6418	-0.3796	1	76	1330	116
8647	Dispenzieri A, 2004, Blood, V103, P3960, Doi 10.1182/Blood-2003-12-4192	-0.9214	-0.4179	1	76	1154	115
26572	Palladini G, 2005, Blood, V105, P2949, Doi 10.1182/Blood-2004-08-3231	-1.0922	-0.0547	1	73	1535	114
3794	Bokhari S, 2013, Circ-Cardiovasc Imag, V6, P195, Doi 10.1161/Circimaging.112.000132	0.9116	-0.3758	3	76	970	111
29425	Richards Db, 2015, New Engl J Med, V373, P1106, Doi 10.1056/Nejmoa1504942	0.4749	0.2269	2	76	1526	110
11823	Gertz Ma, 2013, Bone Marrow Transpl, V48, P557, Doi 10.1038/Bmt.2012.170	-0.2678	0.4966	2	76	1606	109
11834	Gertz Ma, 2016, J Clin Oncol, V34, P1097, Doi 10.1200/Jco.2015.63.6530	0.4286	0.4306	2	76	1419	108
6797	Comenzo Rl, 1998, Blood, V91, P3662	-0.8331	-0.2763	1	76	1166	106
3130	Benson Md, 2018, New Engl J Med, V379, P22, Doi 10.1056/Nejmoa1716793	1.1065	-0.0312	3	74	1040	104
26575	Palladini G, 2007, Blood, V110, P787, Doi 10.1182/Blood-2007-02-076034	-0.8685	0.15	1	75	1561	104
13960	Hawkins Pn, 1990, New Engl J Med, V323, P508, Doi 10.1056/Nejm199008233230803	0.0246	-0.5759	3	75	933	103
16984	Kastritis E, 2007, Haematologica, V92, P1351, Doi 10.3324/Haematol.11325	-1.0139	0.2555	1	74	1198	101
22568	Maurer Ms, 2016, J Am Coll Cardiol, V68, P161, Doi 10.1016/J.Jacc.2016.03.596	1.1196	-0.1818	3	74	983	101
26640	Palladini G, 2016, Blood, V128, P159, Doi 10.1182/Blood-2016-01-629790	0.4628	0.5989	2	76	905	100
