# Supplementary material for: A bibliometric analysis of light chain amyloidosis from 2005 to 2024: research trends and hot spots
Source: Front Med (Lausanne). 2024 Jul 30;11:1441032. doi: 10.3389/fmed.2024.1441032 (PMC11320149; doi:10.3389/fmed.2024.1441032)
Supplement: Supplementary file 3 [file Data_Sheet_3.ZIP › raw_data/map-leading authors.txt]

id	label	x	y	cluster	weight<Links>	weight<Total link strength>	weight<Documents>	weight<Citations>	weight<Norm. citations>	score<Avg. pub. year>	score<Avg. citations>	score<Avg. norm. citations>
2558	Dispenzieri, Angela	0.3766	-0.0036	1	43	17441	199	10529	308.1735	2015.794	52.9095	1.5486
3530	Gertz, Morie A.	0.3564	0.1856	1	43	18772	165	8953	284.9672	2015.5879	54.2606	1.7271
7089	Merlini, Giampaolo	-0.4116	0.3474	2	43	17576	135	9080	316.8942	2016.4593	67.2593	2.3474
8089	Palladini, Giovanni	-0.3806	0.4651	2	43	16487	119	6618	241.8344	2016.958	55.6134	2.0322
6106	Leung, Nelson	0.6437	-0.1317	1	43	10077	110	5484	152.508	2016.3545	49.8545	1.3864
9439	Sanchorawala, Vaishali	-0.0537	0.1259	2	43	7874	101	3509	191.2794	2016.8713	34.7426	1.8939
5807	Lacy, Martha Q.	0.7123	0.033	1	43	10036	91	4325	120.2738	2015.3407	47.5275	1.3217
4191	Hawkins, Philip N.	-0.6283	-0.484	3	43	8178	86	9035	266.7251	2015.6395	105.0581	3.1015
2542	Dingli, David	0.6827	-0.5554	1	43	8828	80	3303	97.6897	2016.9625	41.2875	1.2211
8793	Rajkumar, S. Vincent	0.6085	0.3924	1	43	8271	80	4263	119.6117	2015.45	53.2875	1.4951
11539	Wechalekar, Ashutosh D.	-0.6756	-0.3373	3	43	7670	79	5587	205.9397	2017.0886	70.7215	2.6068
1309	Buadi, Francis K.	0.7395	-0.3099	1	43	9027	78	3324	96.5593	2016.6026	42.6154	1.2379
4256	Hegenbart, Ute	-0.1468	0.5237	2	43	8024	78	4343	153.7394	2016.6538	55.6795	1.971
4214	Hayman, Suzanne R.	0.5195	-0.5293	1	43	8568	74	3809	103.1341	2015.0811	51.473	1.3937
3597	Gillmore, Julian D.	-0.8805	-0.4517	3	43	5512	73	6118	223.8716	2016.4384	83.8082	3.0667
5722	Kumar, Shaji K.	0.9201	0.2187	1	43	8078	72	2725	85.3884	2016.5417	37.8472	1.186
5779	Kyle, Robert A.	0.556	-0.3533	1	43	7365	71	4649	130.5113	2015.6056	65.4789	1.8382
5136	Kapoor, Prashant	0.977	0.0471	1	43	6774	69	1874	76.7538	2018.2319	27.1594	1.1124
7170	Milani, Paolo	-0.6307	0.4456	2	43	9228	68	2900	112.2143	2018.3529	42.6471	1.6502
5172	Kastritis, Efstathios	-0.2551	-0.1876	3	43	6703	59	2831	122.5518	2018.9322	47.9831	2.0771
3183	Fontana, Marianna	-0.9811	-0.5749	3	43	3598	56	4140	173.9034	2018.9286	73.9286	3.1054
7442	Muchtar, Eli	0.9159	-0.4344	1	43	6293	56	1306	59.7827	2019.4464	23.3214	1.0675
9712	Seldin, David C.	-0.1241	0.3752	2	43	3590	52	2960	75.9038	2011.6923	56.9231	1.4597
5797	Lachmann, Helen J.	-0.7398	-0.6092	3	43	3532	50	3641	112.0646	2015.78	72.82	2.2413
4819	Jaccard, Arnaud	-0.2719	-0.3853	3	43	4525	47	2769	98.2477	2016.4894	58.9149	2.0904
8816	Ramirez-Alvarado, Marina	0.1308	0.9132	2	43	1440	47	1632	46.6769	2014.2553	34.7234	0.9931
5721	Kumar, Shaji	0.2046	-0.3428	1	43	4898	46	2768	86.8771	2016	60.1739	1.8886
2014	Comenzo, Raymond L.	-0.0916	-0.035	2	43	3907	44	1744	69.2316	2015.5455	39.6364	1.5734
6508	Lust, John A.	0.6465	0.2531	1	43	6306	44	3199	83.8304	2014.7955	72.7045	1.9052
11506	Warsame, Rahma	1.0605	-0.3077	1	43	4653	43	980	46.1212	2019.4651	22.7907	1.0726
3850	Grogan, Martha	0.0854	-0.71	1	43	2572	39	2965	113.287	2016.5385	76.0256	2.9048
3663	Go, Ronald S.	1.0092	-0.1276	1	43	4056	38	1122	44.935	2018.2632	29.5263	1.1825
9313	Sachchithanantham, Sajitha	-0.6803	-0.0975	3	43	3005	36	1164	49.5603	2018.5	32.3333	1.3767
3168	Foli, Andrea	-0.5625	0.5832	2	43	5426	35	2158	67.3649	2016.7429	61.6571	1.9247
6608	Mahmood, Shameem	-0.8017	-0.0381	3	43	2515	34	890	43.8617	2019.0882	26.1765	1.2901
5939	Lavatelli, Francesca	-0.7513	0.8145	2	43	2804	33	1491	48.0013	2015.4848	45.1818	1.4546
2532	Dimopoulos, Meletios A.	-0.4095	-0.0186	3	43	4424	32	2009	54.2054	2017.4375	62.7812	1.6939
2949	Falk, Rodney H.	-0.8305	-0.2625	3	43	1313	32	2498	83.9521	2016.4375	78.0625	2.6235
11609	Whelan, Carol J.	-0.9159	-0.6499	3	43	2091	32	3379	94.5927	2016.9375	105.5938	2.956
1237	Bridoux, Frank	-0.1159	-0.6101	3	43	2337	31	2274	61.7695	2016.4194	73.3548	1.9926
7823	Nuvolone, Mario	-0.4481	0.7742	2	43	3791	31	869	42.2677	2019.0645	28.0323	1.3635
9611	Schoenland, Stefan O.	-0.0046	0.7808	2	43	4088	31	1564	62.1113	2018.4516	50.4516	2.0036
3692	Goldschmidt, Hartmut	-0.186	0.8171	2	43	2242	30	1364	41.9424	2014.5667	45.4667	1.3981
6270	Lin, Yi	0.8324	0.4515	1	43	3179	30	1219	43.7495	2017.4667	40.6333	1.4583
