# Supplementary material for: A bibliometric analysis of light chain amyloidosis from 2005 to 2024: research trends and hot spots
Source: Front Med (Lausanne). 2024 Jul 30;11:1441032. doi: 10.3389/fmed.2024.1441032 (PMC11320149; doi:10.3389/fmed.2024.1441032)
Supplement: Supplementary file 3 [file Data_Sheet_3.ZIP › raw_data/map-organization.txt]

id	label	x	y	cluster	weight<Links>	weight<Total link strength>	weight<Documents>	weight<Citations>	weight<Norm. citations>	score<Avg. pub. year>	score<Avg. citations>	score<Avg. norm. citations>
1507	Mayo Clin	-0.0717	0.133	1	284	27506	394	21820	701.1912	2015.7335	55.3807	1.7797
2684	Univ Pavia	-0.1114	-0.0047	3	283	22768	190	12540	438.7907	2016.8526	66	2.3094
233	Boston Univ	0.0612	0.0995	1	284	15727	175	11270	358.0518	2015.5086	64.4	2.046
2321	Ucl	0.2869	-0.1297	2	280	16381	153	12438	461.1915	2017.732	81.2941	3.0143
663	Fdn Irccs Policlin San Matteo	-0.2812	0.0529	3	277	8842	69	3542	119.6376	2017.9855	51.3333	1.7339
838	Heidelberg Univ	-0.1025	-0.2756	3	275	6774	63	3729	117.2835	2016.1905	59.1905	1.8616
232	Boston Med Ctr	-0.1533	-0.0488	1	268	5067	62	3252	114.7884	2016.7258	52.4516	1.8514
1549	Mem Sloan Kettering Canc Ctr	-0.4366	0.1117	1	272	6047	57	3553	116.1617	2015.7018	62.3333	2.0379
2311	Tufts Med Ctr	-0.5738	0.0841	1	269	7526	56	3264	103.8739	2016.8929	58.2857	1.8549
451	Columbia Univ	0.4661	-0.0758	2	270	5188	55	4536	170.3512	2018.6182	82.4727	3.0973
1622	Natl & Kapodistrian Univ Athens	-0.4476	-0.3564	6	248	3667	46	699	95.4834	2021.5217	15.1957	2.0757
2207	Stanford Univ	-0.1057	-0.2405	3	254	3207	45	1383	60.7203	2018.9111	30.7333	1.3493
821	Harvard Med Sch	0.6398	-0.3259	2	227	2322	40	1017	58.4961	2019.95	25.425	1.4624
238	Brigham & Womens Hosp	0.6747	-0.2035	2	257	3877	38	3965	113.0364	2017.1579	104.3421	2.9746
1519	Med Coll Wisconsin	-0.0367	0.7332	4	207	1907	37	762	25.9052	2016.8108	20.5946	0.7001
2096	Shinshu Univ	0.2591	0.4343	1	208	1131	37	705	24.1067	2014.3243	19.0541	0.6515
2732	Univ Tennessee	0.0249	0.2859	4	262	2978	32	1983	44.0273	2014.0938	61.9688	1.3759
423	Cleveland Clin	0.4997	-0.3393	2	233	2119	29	1464	72.1729	2018.4483	50.4828	2.4887
2365	Univ Athens	-0.3838	-0.0121	1	266	3883	29	3068	65.9817	2014.5517	105.7931	2.2752
1406	Kumamoto Univ	0.7237	0.3851	2	213	1833	28	905	44.1422	2017.75	32.3214	1.5765
2472	Univ Groningen	0.5608	-0.1408	2	235	2023	27	2439	72.3044	2015.2593	90.3333	2.6779
1493	Massachusetts Gen Hosp	0.4511	0.0666	2	208	1309	26	895	32.6942	2016.6538	34.4231	1.2575
1988	Royal Free Hosp	0.355	-0.1207	2	261	3321	26	3763	81.4404	2013.5769	144.7308	3.1323
2259	Tel Aviv Univ	-0.3257	-0.0833	3	197	1257	26	260	14.9403	2019.1538	10	0.5746
2384	Univ Bologna	0.744	-0.1844	2	212	1686	26	2116	59.5196	2015.5385	81.3846	2.2892
378	Chu Limoges	-0.232	-0.0291	1	247	2562	25	1487	61.9914	2016.44	59.48	2.4797
839	Heidelberg Univ Hosp	-0.2947	0.3733	4	208	1880	24	615	47.6938	2020.7917	25.625	1.9872
2685	Univ Penn	0.3823	0.1128	2	235	2104	24	1184	43.9782	2018.0833	49.3333	1.8324
2740	Univ Texas Md Anderson Canc Ctr	-0.7014	-0.0131	1	195	1028	24	724	28.8753	2016.375	30.1667	1.2031
745	German Canc Res Ctr	-0.6552	-0.7607	3	205	2212	23	1042	32.2011	2015.4783	45.3043	1.4
388	Chu Poitiers	-0.5493	0.1258	1	201	1494	22	604	27.6761	2018.1364	27.4545	1.258
932	Hop St Louis	-0.3205	0.1466	1	259	3348	22	2532	51.6553	2014	115.0909	2.348
823	Harvard Univ	0.7359	0.0131	2	237	2192	21	2882	73.3934	2012.619	137.2381	3.4949
1613	Nanjing Univ	-0.3114	0.4267	1	193	1099	21	297	12.1122	2018.7619	14.1429	0.5768
2106	Sichuan Univ	0.647	-0.1644	2	164	806	21	211	13.8223	2019.8095	10.0476	0.6582
338	Chinese Acad Med Sci	0.1292	-0.2377	3	165	796	20	378	13.8326	2016.85	18.9	0.6916
688	Fdn Toscana Gabriele Monasterio	0.7946	-0.4953	2	188	1385	20	650	62.7578	2021.05	32.5	3.1379
1278	Japanese Red Cross Med Ctr	-0.0385	0.5108	1	181	1059	20	217	15.2956	2018.4	10.85	0.7648
2218	Sungkyunkwan Univ	-0.1733	0.3128	1	159	855	20	191	12.9119	2018.3	9.55	0.6456
2803	Vanderbilt Univ	-0.1761	0.5475	1	195	1192	20	670	18.8296	2015.85	33.5	0.9415
339	Chinese Acad Med Sci & Peking Union Med Coll	0.1792	-0.4433	3	166	766	19	80	17.3366	2022.0526	4.2105	0.9125
2592	Univ Limoges	-0.2839	0.306	1	254	2525	19	1476	32.6178	2016.4211	77.6842	1.7167
2627	Univ Milan	0.5152	0.704	4	187	1480	19	801	32.1698	2017.6842	42.1579	1.6931
2827	Washington Univ	0.6132	0.098	2	164	727	19	437	19.4642	2018.2105	23	1.0244
1535	Med Univ Vienna	0.546	-0.4585	2	158	784	18	194	25.9088	2019.6111	10.7778	1.4394
2062	Scuola Super Sant Anna	0.7827	-0.513	2	183	1307	18	580	54.3469	2021	32.2222	3.0193
960	Hosp Clin Barcelona	-0.4397	-0.4386	3	207	1316	17	1192	51.0495	2016	70.1176	3.0029
2699	Univ Queensland	0.0806	-0.3011	1	191	1097	17	394	23.0928	2018.0588	23.1765	1.3584
2755	Univ Turin	-0.5042	-0.3638	3	199	1319	17	1078	42.8796	2017.2941	63.4118	2.5223
1508	Mayo Clin & Mayo Fdn	0.2585	0.1514	2	147	511	16	685	12.9981	2007.0625	42.8125	0.8124
1749	Ohio State Univ	-0.1908	0.0678	5	171	601	16	378	17.8549	2016.75	23.625	1.1159
1896	Princess Alexandra Hosp	-0.1841	-0.2105	1	184	1063	16	465	22.6429	2016.3125	29.0625	1.4152
2171	St Bartholomews Hosp	1.1707	-0.28	2	165	1182	16	833	50.3578	2020.25	52.0625	3.1474
2453	Univ Florence	0.7453	-0.2511	2	143	588	16	523	22.9707	2015.8125	32.6875	1.4357
2480	Univ Heidelberg Hosp	-0.0753	-0.3873	3	237	1960	16	1294	32.7	2011.125	80.875	2.0438
2569	Univ Kiel	0.4264	-0.0323	2	175	824	16	834	19.2093	2014.25	52.125	1.2006
2789	Uppsala Univ	0.1283	0.3246	1	201	850	16	618	19.3027	2016.0625	38.625	1.2064
1512	Mayo Clin Rochester	-0.7456	0.1687	1	155	708	15	314	12.51	2016.8667	20.9333	0.834
1844	Peking Union Med Coll	-0.022	-0.0824	3	143	576	15	305	10.2217	2016.7333	20.3333	0.6814
1881	Policlin San Matteo	0.1396	-0.2122	2	248	2078	15	1108	43.7179	2014.9333	73.8667	2.9145
2060	Scripps Res Inst	0.6587	0.6247	4	142	655	15	1099	39.5501	2016.6	73.2667	2.6367
2452	Univ Ferrara	0.9365	-0.4009	2	169	934	15	839	57.1916	2019.7333	55.9333	3.8128
274	Careggi Univ Hosp	1.0966	-0.4782	2	136	670	14	346	29.6797	2020.7857	24.7143	2.12
293	Cedars Sinai Med Ctr	-0.3326	0.4354	1	180	997	14	509	29.5022	2015.8571	36.3571	2.1073
1904	Prothena Biosci Inc	-0.027	0.1475	5	205	1432	14	716	26.7571	2018.7143	51.1429	1.9112
2374	Univ Barcelona	-0.8704	0.2319	1	187	1427	14	555	16.9612	2014.2857	39.6429	1.2115
2392	Univ Calgary	0.1133	-0.2623	5	128	441	14	179	9.0996	2017.4286	12.7857	0.65
1846	Peking Univ	-0.6155	-0.5565	3	124	360	13	53	1.7853	2017.6923	4.0769	0.1373
2252	Tech Univ Munich	0.3522	0.9164	4	116	638	13	195	16.4225	2018.9231	15	1.2633
2355	Univ Alabama Birmingham	-0.5254	0.5684	1	173	830	13	594	15.2839	2015.0769	45.6923	1.1757
2398	Univ Calif San Francisco	-0.999	0.4722	1	140	645	13	154	12.6626	2019.9231	11.8462	0.974
2667	Univ Padua	0.7249	-0.3448	2	130	528	13	198	10.8025	2018.6154	15.2308	0.831
1208	Irccs	0.5793	-0.2421	2	171	693	12	620	28.1299	2015.25	51.6667	2.3442
1634	Natl Ctr Tumor Dis	-0.7838	-0.8209	3	159	1337	12	652	19.1598	2015	54.3333	1.5966
1920	Rabin Med Ctr	-0.55	-0.1567	1	173	927	12	134	6.6992	2019.5833	11.1667	0.5583
2362	Univ Arizona	0.4521	0.6941	4	105	364	12	300	7.9698	2013.5	25	0.6641
2486	Univ Hosp	-0.2728	-0.5448	3	176	817	12	490	18.4773	2017.9167	40.8333	1.5398
2575	Univ Klinikum Heidelberg	-0.7101	-0.3118	3	100	368	12	126	8.5937	2015.8333	10.5	0.7161
2687	Univ Pisa	0.2655	-0.7074	2	183	889	12	238	19.4095	2020.8333	19.8333	1.6175
2749	Univ Toronto	0.9018	0.5408	4	97	339	12	277	8.0364	2015.75	23.0833	0.6697
2751	Univ Trieste	0.9595	-0.4476	2	108	419	12	242	50.8686	2020.3333	20.1667	4.239
323	Charles Univ Prague	-0.0559	-0.611	3	99	279	11	152	8.8309	2016.9091	13.8182	0.8028
644	Evangelismos Med Ctr	-0.849	0.0636	6	164	854	11	290	11.583	2017.8182	26.3636	1.053
676	Fdn Ist Ricovero & Cura Carattere Sci Policlin Sa	0.252	-0.0748	2	240	1880	11	1960	63.79	2018.2727	178.1818	5.7991
1144	Inserm	-0.4297	0.1705	1	99	287	11	287	6.5731	2012.7273	26.0909	0.5976
1270	Janssen Res & Dev Llc	-0.8991	-0.0644	5	158	843	11	263	18.3988	2020.9091	23.9091	1.6726
1373	King Saud Bin Abdulaziz Univ Hlth Sci	-0.6714	0.6545	1	122	542	11	54	3.24	2020.4545	4.9091	0.2945
2382	Univ Birmingham	-0.3635	0.3067	1	167	862	11	1348	27.4742	2011.4545	122.5455	2.4977
2423	Univ Coll London Hosp	-0.9928	-0.177	1	122	548	11	172	13.8096	2020.7273	15.6364	1.2554
2514	Univ Hosp Heidelberg	-0.3778	-0.4341	3	207	1618	11	453	41.8833	2019.9091	41.1818	3.8076
2556	Univ Hosp Wurzburg	0.5528	-0.7602	2	115	479	11	278	27.7624	2018.5455	25.2727	2.5239
2641	Univ Nacl Autonoma Mexico	0.4612	1.1087	4	43	236	11	214	6.265	2014.1818	19.4545	0.5695
2671	Univ Paris 06	-0.5358	0.2984	1	175	645	11	780	17.4193	2010.7273	70.9091	1.5836
2679	Univ Paris Est Creteil	1.1447	-0.2959	2	78	274	11	86	6.305	2020.7273	7.8182	0.5732
2777	Univ Wurzburg	-0.1137	-0.5319	3	120	321	11	983	21.8102	2013.4545	89.3636	1.9827
17	Aarhus Univ Hosp	0.9976	-0.0576	2	92	299	10	143	6.6412	2019.4	14.3	0.6641
76	Amyloidosis Res Consortium	0.3926	-0.1835	5	148	757	10	385	21.2801	2020.8	38.5	2.128
398	Chu Toulouse	-0.5931	-0.047	1	152	577	10	234	9.9981	2019.3	23.4	0.9998
543	Dana Farber Canc Inst	0.0348	-0.6852	3	103	316	10	776	22.3173	2017.1	77.6	2.2317
830	Heart Hosp	0.9581	-0.1412	2	173	1431	10	2385	52.0413	2014.3	238.5	5.2041
919	Hop Necker Enfants Malad	-0.4532	-0.0042	3	148	507	10	471	12.3578	2012.5	47.1	1.2358
935	Hop Tenon	-0.4904	0.3566	1	176	685	10	702	14.0451	2009.3	70.2	1.4045
1306	Johns Hopkins Univ	1.0787	0.1356	2	87	364	10	347	8.3186	2015.7	34.7	0.8319
1407	Kumamoto Univ Hosp	-0.3783	0.7502	1	63	115	10	61	3.7367	2016.9	6.1	0.3737
1417	Kyushu Univ	0.4069	0.5486	2	126	392	10	168	7.231	2016.4	16.8	0.7231
2217	Sun Yat Sen Univ	-1.0649	-0.3991	6	94	278	10	40	2.3311	2018.5	4	0.2331
2292	Tom Baker Canc Clin	-0.8415	0.6531	5	66	220	10	82	4.1777	2017.1	8.2	0.4178
2414	Univ Chicago	0.2932	0.2192	2	122	279	10	176	5.6501	2018	17.6	0.565
2479	Univ Heidelberg	-0.173	-0.2247	3	194	926	10	726	15.8717	2009.6	72.6	1.5872
2482	Univ Hlth Network	-0.5979	0.605	1	158	686	10	339	10.1824	2016.6	33.9	1.0182
2762	Univ Utah	-0.1789	0.0435	1	166	545	10	358	15.5713	2017.1	35.8	1.5571
2875	Yamaguchi Univ	-0.0065	0.6925	1	75	175	10	85	2.7369	2010.6	8.5	0.2737
180	Baylor Coll Med	-0.5942	0.3677	1	153	576	9	232	7.1081	2017.2222	25.7778	0.7898
313	Chaim Sheba Med Ctr	-0.0768	-0.1648	3	149	464	9	406	18.5981	2013.1111	45.1111	2.0665
437	Clin Univ Navarra	-0.3652	-0.8123	3	139	541	9	142	11.5229	2021	15.7778	1.2803
621	Emory Univ	-0.7459	0.2142	1	176	928	9	403	15.6047	2016.6667	44.7778	1.7339
635	Essentia Hlth St Josephs Hosp	-0.895	-0.3775	3	143	766	9	321	12.0204	2017	35.6667	1.3356
673	Fdn Ist Ricovero & Cura Carattere Sci Irccs Polic	-0.962	0.0697	1	196	1517	9	426	13.8771	2016	47.3333	1.5419
856	Henri Mondor Univ Hosp	1.2342	-0.2476	2	80	309	9	111	7.6152	2020.1111	12.3333	0.8461
1222	Irccs Policlin San Donato	0.8823	0.8419	4	63	351	9	39	9.2953	2022.3333	4.3333	1.0328
1536	Med Univ Warsaw	0.8799	0.3812	5	77	225	9	31	2.1067	2019.7778	3.4444	0.2341
1694	Nhlbi	1.1211	-0.2233	2	132	827	9	892	41.6993	2019.4444	99.1111	4.6333
1776	Oregon Hlth & Sci Univ	-0.2263	0.202	1	181	930	9	497	15.4529	2018.7778	55.2222	1.717
2356	Univ Alberta	-0.203	0.5546	1	160	716	9	350	9.9452	2016.1111	38.8889	1.105
2364	Univ Arkansas Med Sci	-0.4823	-0.6135	3	109	258	9	214	7.3978	2015.7778	23.7778	0.822
2644	Univ Naples Federico Ii	1.1391	0.1551	2	112	526	9	175	9.2403	2017.7778	19.4444	1.0267
2663	Univ Ostrava	-0.8342	-0.4093	3	156	795	9	199	11.6296	2017.8889	22.1111	1.2922
2666	Univ Oxford	1.006	-0.1084	2	138	795	9	1596	37.4659	2014.8889	177.3333	4.1629
2670	Univ Paris 05	-0.5373	0.31	1	167	584	9	598	13.6756	2013.6667	66.4444	1.5195
2729	Univ Sydney	0.6087	-0.2303	2	91	281	9	38	5.0741	2020.3333	4.2222	0.5638
2772	Univ Washington	-1.0142	0.3561	1	82	224	9	131	7.8972	2018.2222	14.5556	0.8775
2843	Westmead Hosp	-0.1518	0.5247	4	142	651	9	194	14.664	2020.3333	21.5556	1.6293
2871	Yale Univ	0.9922	-0.2443	2	173	1329	9	1858	57.8485	2018.2222	206.4444	6.4276
2890	Zhejiang Univ	0.1382	0.0937	5	115	272	9	21	2.1956	2019.4444	2.3333	0.244
266	Capital Med Univ	0.1979	0.1847	5	85	187	8	35	5.2237	2021.5	4.375	0.653
319	Charite	0.3066	0.0297	2	88	214	8	341	10.9194	2011.375	42.625	1.3649
426	Cleveland Clin Fdn	0.0623	-0.1389	5	135	546	8	121	4.9168	2020.625	15.125	0.6146
1344	Karolinska Inst	-0.7508	0.1833	1	156	535	8	206	6.8749	2018.625	25.75	0.8594
1459	Louisiana State Univ	-0.0876	0.6338	4	99	354	8	432	11.3263	2014.5	54	1.4158
1468	Lund Univ	-0.2865	-0.8875	3	95	306	8	143	7.985	2018.125	17.875	0.9981
2011	Russian Acad Sci	0.1584	0.4696	4	81	168	8	77	2.9556	2014.375	9.625	0.3694
2052	Sapporo Med Univ	-0.0346	0.3672	1	103	320	8	89	3.0764	2017.125	11.125	0.3846
2076	Seoul Natl Univ Hosp	0.8015	-0.3326	2	113	316	8	212	7.6475	2016.625	26.5	0.9559
2136	Sorbonne Univ	-0.7574	-0.0753	1	112	296	8	74	9.5822	2021.625	9.25	1.1978
2195	St Orsola Marcello Malpighi Hosp	0.9222	-0.1636	2	155	829	8	1387	29.311	2012.75	173.375	3.6639
2313	Tufts Univ	-0.9361	0.1125	1	130	608	8	160	4.2714	2016	20	0.5339
2323	Ucl Eastman Dent Inst	0.6612	-0.0284	2	164	797	8	820	24.0366	2017.5	102.5	3.0046
2338	Ulm Univ	0.4666	0.9482	4	59	336	8	263	17.2158	2020.75	32.875	2.152
2357	Univ Amsterdam	0.9101	-0.2525	2	145	661	8	536	30.5702	2019	67	3.8213
2395	Univ Calif Los Angeles	-0.0065	0.089	3	141	447	8	209	5.9519	2016.25	26.125	0.744
2439	Univ Duisburg Essen	-0.1823	-0.841	3	105	382	8	64	17.0986	2021.125	8	2.1373
2531	Univ Hosp Ostrava	-1.0382	-0.324	3	131	595	8	115	8.1709	2018.125	14.375	1.0214
2638	Univ N Carolina	-0.752	0.5118	1	141	498	8	158	5.3703	2019.875	19.75	0.6713
2662	Univ Oslo	0.5809	0.573	4	70	166	8	132	6.3773	2013.25	16.5	0.7972
2714	Univ Sao Paulo	0.7335	0.7383	4	90	287	8	65	2.8231	2017.75	8.125	0.3529
2780	Univ Zurich	0.0742	-0.5718	3	140	443	8	47	2.065	2020.125	5.875	0.2581
2832	Weill Cornell Med Coll	-0.5761	0.4653	1	157	682	8	302	7.793	2017.375	37.75	0.9741
146	Azienda Osped Univ Careggi	0.7418	0.0063	2	110	339	7	319	8.6715	2012.8571	45.5714	1.2388
285	Case Western Reserve Univ	-0.2416	0.2261	4	99	205	7	128	3.5116	2015.7143	18.2857	0.5017
335	China Med Univ	0.4543	0.2178	2	119	393	7	16	3.0738	2020.5714	2.2857	0.4391
416	City Hope Natl Med Ctr	-0.7106	-0.4948	3	155	633	7	209	12.834	2020.1429	29.8571	1.8334
812	Hammersmith Hosp	-0.2746	-0.278	3	40	62	7	240	4.8613	2009	34.2857	0.6945
837	Hebrew Univ Jerusalem	-0.5816	-0.6438	3	99	262	7	45	4.2019	2019	6.4286	0.6003
911	Hop La Pitie Salpetriere	-0.558	0.304	1	164	534	7	434	8.1959	2011.8571	62	1.1708
953	Hosp Badalona Germans Trias & Pujol	-0.5625	-0.9397	3	102	398	7	133	9.7719	2019.5714	19	1.396
967	Hosp Clin Univ Lozano Blesa	-0.5165	-0.9554	3	102	337	7	99	7.5	2020.4286	14.1429	1.0714
1062	Hosp Univ Puerta Hierro	0.181	-0.7487	3	90	234	7	124	12.3494	2019.7143	17.7143	1.7642
1088	Huazhong Univ Sci & Technol	-0.3206	-0.5047	3	117	292	7	46	5.8445	2018.7143	6.5714	0.8349
1330	Kanazawa Univ	-0.1566	0.7215	1	77	194	7	34	1.056	2015	4.8571	0.1509
1461	Loyola Univ	-0.1466	0.2169	3	129	458	7	548	12.0717	2011.4286	78.2857	1.7245
1484	Maria Cecilia Hosp	0.9644	-0.7191	2	96	364	7	185	27.9285	2021.5714	26.4286	3.9898
1534	Med Univ South Carolina	-0.434	-0.2934	3	110	256	7	22	1.176	2020	3.1429	0.168
1588	Montefiore Med Ctr	0.7193	-0.5696	2	90	250	7	127	9.1934	2021	18.1429	1.3133
1609	Nagoya Univ	-0.2554	0.7751	4	79	167	7	92	6.0219	2017.5714	13.1429	0.8603
1672	Nci	-0.5478	-0.2201	3	185	710	7	994	20.3425	2016.1429	142	2.9061
1727	Northwestern Univ	1.0863	-0.2062	2	125	615	7	549	26.3919	2015.5714	78.4286	3.7703
2050	Sapienza Univ	0.0759	-0.4116	2	108	258	7	114	15.2582	2020.8571	16.2857	2.1797
2051	Sapienza Univ Rome	0.8564	0.2139	2	129	389	7	238	11.0253	2019.8571	34	1.575
2296	Toranomon Gen Hosp	-0.6404	0.5271	1	81	184	7	22	1.3081	2017.2857	3.1429	0.1869
2326	Ucl Med Sch	0.7657	0.0952	2	165	855	7	726	16.2538	2012.8571	103.7143	2.322
2380	Univ Bern	-0.4861	-0.5151	3	104	279	7	85	3.0622	2017.1429	12.1429	0.4375
2454	Univ Florida	-0.7039	0.497	1	127	387	7	173	5.3019	2017.7143	24.7143	0.7574
2459	Univ Freiburg	0.0227	0.6876	4	112	259	7	303	10.8827	2014.5714	43.2857	1.5547
2508	Univ Hosp Essen	-0.1359	-0.6043	5	113	439	7	89	18.3857	2020.7143	12.7143	2.6265
2559	Univ Illinois	0.0071	0.96	4	87	268	7	181	4.377	2013.8571	25.8571	0.6253
2613	Univ Med Ctr Groningen	-0.3076	-0.157	1	134	447	7	171	22.2788	2019.8571	24.4286	3.1827
2619	Univ Med Ctr Utrecht	-0.1366	-0.3151	3	165	665	7	223	15.2374	2020.5714	31.8571	2.1768
2624	Univ Michigan	-0.7591	-0.3688	3	81	159	7	131	9.04	2016.8571	18.7143	1.2914
2628	Univ Milano Bicocca	0.2219	-0.2654	3	75	146	7	147	11.8109	2019.1429	21	1.6873
2689	Univ Poitiers	-0.2222	0.1402	1	147	507	7	598	14.1785	2014.7143	85.4286	2.0255
2707	Univ Salamanca	-0.6752	-0.9516	3	110	456	7	185	9.4079	2018.5714	26.4286	1.344
2769	Univ Vita Salute San Raffaele	0.493	0.9544	4	105	465	7	88	4.1291	2020	12.5714	0.5899
2788	Upec	0.6583	-0.1089	2	127	367	7	294	10.2485	2018.2857	42	1.4641
2860	Wroclaw Med Univ	0.341	0.253	4	75	141	7	19	2.4517	2016.7143	2.7143	0.3502
32	Aichi Med Univ	-0.5072	0.909	1	58	140	6	33	1.0893	2013.3333	5.5	0.1815
49	Alexandra Hosp	-1.3741	-0.813	6	87	419	6	83	6.4495	2019.1667	13.8333	1.0749
106	Aristotle Univ Thessaloniki	0.8711	-0.1483	2	89	203	6	26	2.9697	2019.8333	4.3333	0.495
165	Bar Ilan Univ	-0.4476	-0.7984	3	78	165	6	108	4.3172	2011.5	18	0.7195
166	Barbara Ann Karmanos Canc Inst	-0.7897	-0.1581	3	191	1064	6	538	20.0366	2017.8333	89.6667	3.3394
359	Chu	-1.2234	-0.4811	6	50	90	6	22	3.4785	2015.5	3.6667	0.5797
370	Chu Dupuytren	0.567	0.1753	2	98	285	6	68	2.4562	2016.6667	11.3333	0.4094
373	Chu Henri Mondor	0.4877	-0.2601	2	121	289	6	262	8.7319	2017.5	43.6667	1.4553
384	Chu Nantes	-0.626	0.0921	1	197	960	6	619	18.7257	2014.5	103.1667	3.121
439	Cnr	0.8647	0.3689	4	109	357	6	170	11.9618	2020.8333	28.3333	1.9936
561	Dept Med	-0.1467	0.358	1	110	276	6	149	7.4595	2016.8333	24.8333	1.2432
602	Dzhk German Ctr Cardiovasc Res	0.8661	0.0231	2	106	325	6	185	8.1769	2019.6667	30.8333	1.3628
629	Erasmus Mc	-0.644	-0.2811	3	120	305	6	766	17.6016	2014.1667	127.6667	2.9336
797	Hadassah Hebrew Univ	-0.7808	-0.3199	3	98	285	6	127	5.1185	2017.8333	21.1667	0.8531
957	Hosp Cabuenes	-0.5715	-1.0024	3	76	250	6	73	4.7345	2020.5	12.1667	0.7891
1136	Indiana Univ	0.3466	0.8569	4	63	133	6	522	11.9403	2007.5	87	1.99
1137	Indiana Univ Sch Med	0.0349	-0.0629	3	28	42	6	41	1.2768	2016.5	6.8333	0.2128
1345	Karolinska Univ Hosp	-0.6361	-0.3747	3	71	138	6	435	10.0969	2012.8333	72.5	1.6828
1371	King Faisal Specialist Hosp & Res Ctr	1.1667	-0.1145	2	88	267	6	168	4.2593	2016.5	28	0.7099
1526	Med Univ Graz	1.0187	0.1023	2	84	284	6	107	4.4979	2018	17.8333	0.7496
1562	Midwestern Univ	0.4612	0.8586	4	25	129	6	54	1.3038	2016	9	0.2173
1565	Millennium Pharmaceut Inc	-0.9063	0.4122	1	152	871	6	338	16.4857	2017	56.3333	2.7476
1608	Nagoya City Univ	-0.2067	0.6304	1	122	334	6	90	6.5385	2020.1667	15	1.0897
1623	Natl Amyloidosis Ctr	-0.0819	-0.0845	5	135	471	6	160	10.3555	2020.5	26.6667	1.7259
1754	Okayama Univ	0.8303	0.5813	2	85	237	6	25	4.3952	2022.1667	4.1667	0.7325
1847	Peking Univ First Hosp	-0.3704	-0.1085	5	100	338	6	31	5.6583	2022.3333	5.1667	0.943
1898	Princess Margaret Hosp	-0.7319	0.0258	1	206	1386	6	702	13.6346	2014.3333	117	2.2724
1924	Radboud Univ Nijmegen	-0.7388	-0.0017	1	107	289	6	214	5.9932	2015.1667	35.6667	0.9989
1992	Royal Free London Nhs Fdn Trust	0.5748	-0.3455	2	148	645	6	294	10.9137	2019.3333	49	1.8189
2007	Ruhr Univ Bochum	1.0857	-0.0247	2	44	74	6	79	2.7117	2014.3333	13.1667	0.4519
2010	Rush Univ	-0.3114	0.2873	1	71	129	6	230	5.5264	2016.5	38.3333	0.9211
2075	Seoul Natl Univ	0.8881	-0.4312	2	93	276	6	160	5.3528	2017.5	26.6667	0.8921
2133	Soochow Univ	-0.6173	-0.7924	3	92	205	6	9	0.6715	2021.6667	1.5	0.1119
2198	St Vincents Hosp	-0.5176	-0.135	1	131	504	6	115	6.8711	2018.1667	19.1667	1.1452
2291	Tokyo Womens Med Univ	0.1323	0.9784	4	32	57	6	22	1.1403	2015.5	3.6667	0.1901
2303	Toulouse Univ Hosp	0.8633	-0.4464	2	90	208	6	128	5.4022	2018.5	21.3333	0.9004
2370	Univ Autonoma Estado Morelos	0.4626	1.1362	4	56	165	6	44	2.8424	2018.1667	7.3333	0.4737
2387	Univ Brescia	0.803	-0.6864	2	105	374	6	142	17.4714	2020	23.6667	2.9119
2389	Univ British Columbia	0.6579	-0.4107	2	63	151	6	252	4.834	2015.1667	42	0.8057
2463	Univ Genoa	0.3637	-0.5941	3	88	213	6	92	12.632	2019.5	15.3333	2.1053
2557	Univ Hosp Zurich	-0.2116	-0.3149	3	150	566	6	101	4.2465	2019.1667	16.8333	0.7077
2622	Univ Messina	1.1617	-0.2621	2	85	241	6	156	15.4019	2019.5	26	2.567
2705	Univ S Alabama	0.3172	0.8864	4	84	244	6	34	3.619	2021.8333	5.6667	0.6032
2706	Univ S Florida	-0.7385	0.4185	1	125	394	6	193	5.0652	2013.1667	32.1667	0.8442
2719	Univ Siena	0.6869	-0.6021	2	95	205	6	61	11.4748	2022.5	10.1667	1.9125
2748	Univ Torino	-0.6193	-0.3913	3	152	523	6	217	16.069	2019.6667	36.1667	2.6782
2766	Univ Verona	0.3629	1.2428	4	15	33	6	103	3.6213	2014.3333	17.1667	0.6036
2767	Univ Virginia	1.1386	-0.2007	2	131	645	6	428	22.8125	2020.6667	71.3333	3.8021
2884	Yokohama City Univ	-0.2571	0.8413	4	35	61	6	24	0.9402	2018	4	0.1567
45	Albert Einstein Coll Med	-0.2765	-0.3823	1	142	361	5	57	4.2452	2019.8	11.4	0.849
62	Alma Mater Univ Bologna	0.9977	-0.2958	2	164	1071	5	1578	50.5055	2019.2	315.6	10.1011
96	Aou Careggi	0.9407	-0.2057	2	67	153	5	144	2.5481	2012.8	28.8	0.5096
199	Ben Gurion Univ Negev	-0.7033	-0.1036	1	89	202	5	14	3.3222	2021.6	2.8	0.6644
248	Brown Univ	1.1584	-0.0226	2	59	116	5	22	4.9626	2018.2	4.4	0.9925
383	Chu Nancy	-1.1415	0.4637	1	25	51	5	9	0.4612	2016.4	1.8	0.0922
496	Ctr Hosp Univ	-0.6698	0.3218	1	176	780	5	488	12.5739	2017.2	97.6	2.5148
630	Erasmus Mc Canc Inst	-0.9646	-0.0301	1	142	593	5	172	10.1504	2018.4	34.4	2.0301
697	Fiona Stanley Hosp	-1.2417	0.0251	1	110	453	5	61	4.426	2020.8	12.2	0.8852
707	Fox Chase Canc Ctr	-0.3876	0.6851	1	116	351	5	385	12.8417	2013.2	77	2.5683
712	Fred Hutchinson Canc Res Ctr	-0.826	0.3559	1	68	143	5	197	5.5003	2014.4	39.4	1.1001
853	Henri Mondor Hosp	0.1636	0.0669	1	107	260	5	79	4.2162	2019.2	15.8	0.8432
1069	Hosp Univ Salamanca	-0.479	-0.8013	3	105	289	5	785	17.8875	2014.4	157	3.5775
1111	Icahn Sch Med Mt Sinai	-0.2398	0.6918	1	104	264	5	83	2.7799	2018.8	16.6	0.556
1153	Inst Canc Res	-0.487	-1.0306	3	52	157	5	76	6.0312	2019.4	15.2	1.2062
1165	Inst Hematol	-0.6477	-0.5551	3	95	193	5	36	1.1064	2018.6	7.2	0.2213
1199	Int Univ Hlth & Welf	-0.2875	0.9343	1	70	139	5	6	0.9631	2021.2	1.2	0.1926
1269	Janssen Res & Dev	-0.7866	-0.1279	5	137	480	5	189	9.3831	2020.6	37.8	1.8766
1377	Kings Coll London	0.4652	-0.6289	2	93	174	5	108	17.4465	2018.4	21.6	3.4893
1491	Masaryk Univ	-0.6604	-0.6927	3	32	63	5	16	4.7629	2017.2	3.2	0.9526
1509	Mayo Clin Arizona	-0.6356	0.2238	1	184	794	5	480	9.1652	2013.2	96	1.833
1551	Mem Sloan Kettering Med Ctr	0.8387	-0.6383	2	70	244	5	92	4.8931	2021	18.4	0.9786
1871	Phoenix Vet Affairs Hlth Care Syst	0.539	0.725	4	50	239	5	95	2.5636	2014.2	19	0.5127
1897	Princess Margaret Canc Ctr	-0.8749	0.6431	1	112	390	5	133	4.3417	2017	26.6	0.8683
1961	Rigshosp	0.513	0.406	5	33	71	5	103	2.7049	2014.8	20.6	0.541
1972	Roswell Pk Canc Inst	-0.9517	-0.3393	3	63	129	5	165	5.1505	2013	33	1.0301
2072	Semmelweis Univ	1.4656	-0.5878	2	43	87	5	15	1.8404	2022	3	0.3681
2084	Shanghai Jiao Tong Univ	0.0142	0.6468	4	87	181	5	10	0.9541	2021.6	2	0.1908
2329	Ucl Royal Free & Univ Coll Med Sch	0.1389	0.2402	1	141	462	5	577	11.4994	2006.8	115.4	2.2999
2411	Univ Cattolica Sacro Cuore	0.8747	0.3191	4	73	150	5	72	3.7782	2017.8	14.4	0.7556
2461	Univ Fukui	0.2313	1.1864	4	36	72	5	26	1.5098	2018.4	5.2	0.302
2481	Univ Helsinki	-0.1668	-0.5544	3	49	76	5	82	2.6695	2014.6	16.4	0.5339
2495	Univ Hosp Brno	-0.3873	-0.7043	3	62	124	5	628	17.8438	2016	125.6	3.5688
2515	Univ Hosp Henri Mondor	0.7831	-0.2742	2	170	727	5	1288	32.6511	2018	257.6	6.5302
2586	Univ Leipzig	-0.6001	-0.3486	3	50	84	5	313	6.159	2009.8	62.6	1.2318
2596	Univ London Imperial Coll Sci Technol & Med	-0.5036	0.1552	1	147	473	5	431	9.3914	2012.4	86.2	1.8783
2606	Univ Massachusetts	-0.3227	0.6288	1	135	405	5	194	4.7242	2016.4	38.8	0.9448
2651	Univ New South Wales	1.2688	-0.1365	2	67	163	5	23	2.2858	2020.6	4.6	0.4572
2665	Univ Ottawa	0.1653	-0.3307	3	79	163	5	29	1.5523	2018.8	5.8	0.3105
2763	Univ Utrecht	-0.6182	-0.304	3	86	187	5	70	5.4903	2017.4	14	1.0981
2775	Univ Wisconsin	-0.272	0.2552	1	138	416	5	408	11.4713	2017.6	81.6	2.2943
2829	Wayne State Univ	-0.9345	0.8953	4	61	165	5	87	3.3851	2018.8	17.4	0.677
