# Supplementary material for: A bibliometric analysis of light chain amyloidosis from 2005 to 2024: research trends and hot spots
Source: Front Med (Lausanne). 2024 Jul 30;11:1441032. doi: 10.3389/fmed.2024.1441032 (PMC11320149; doi:10.3389/fmed.2024.1441032)
Supplement: Supplementary file 3 [file Data_Sheet_3.ZIP › raw_data/map-sources.txt]

id	label	x	y	cluster	weight<Links>	weight<Total link strength>	weight<Documents>	weight<Citations>	weight<Norm. citations>	score<Avg. pub. year>	score<Avg. citations>	score<Avg. norm. citations>
45	Amyloid-Journal Of Protein Folding Disorders	0.1484	0.1628	4	62	1533	152	2567	102.2136	2015.2171	16.8882	0.6725
113	Blood	-0.3679	0.1227	3	62	3759	95	9384	251.7889	2013.4842	98.7789	2.6504
31	American Journal Of Hematology	-0.5181	0.1061	3	62	1922	57	2673	86.1449	2015.7368	46.8947	1.5113
137	British Journal Of Haematology	-0.5548	0.3813	3	55	851	48	1207	42.564	2016.2917	25.1458	0.8868
206	Clinical Lymphoma Myeloma & Leukemia	-0.8315	0.3394	3	45	555	41	397	13.2553	2017.4634	9.6829	0.3233
374	Internal Medicine	-0.4884	-0.3588	2	45	191	40	251	7.5651	2014.6	6.275	0.1891
134	Bone Marrow Transplantation	-0.8907	0.1353	3	52	641	37	1147	25.3621	2012.8378	31	0.6855
536	Leukemia	-0.4816	0.567	3	59	978	35	2707	79.7138	2017.6286	77.3429	2.2775
115	Blood Cancer Journal	-0.5468	0.4813	3	50	625	31	721	44.6848	2019.3226	23.2581	1.4414
339	Haematologica	-0.6796	0.0685	3	57	817	31	1447	52.4334	2014.0645	46.6774	1.6914
287	European Journal Of Haematology	-0.9275	0.3644	3	39	272	29	366	14.8834	2017.3103	12.6207	0.5132
324	Frontiers In Cardiovascular Medicine	0.8362	-0.0261	1	49	327	28	116	15.1395	2022	4.1429	0.5407
404	Jacc-Cardiovascular Imaging	1.0142	-0.1952	1	44	520	27	2630	99.6014	2018.4444	97.4074	3.6889
572	Nephrology Dialysis Transplantation	-0.5932	-0.3243	2	50	349	26	673	20.6464	2012.9231	25.8846	0.7941
104	Biology Of Blood And Marrow Transplantation	-1.1295	0.4558	3	37	413	25	405	11.6161	2016.08	16.2	0.4646
386	International Journal Of Hematology	-1.0311	-0.0215	3	36	275	24	152	5.8323	2016.2917	6.3333	0.243
274	Esc Heart Failure	0.9398	-0.1196	1	41	229	23	244	23.0806	2021.5652	10.6087	1.0035
445	Journal Of Clinical Medicine	0.0648	0.0416	5	46	248	23	57	9.5175	2021.9565	2.4783	0.4138
537	Leukemia & Lymphoma	-0.7173	0.5102	3	42	318	22	332	11.2907	2015.8636	15.0909	0.5132
624	Plos One	0.5597	0.5998	4	47	259	22	496	14.382	2016.1818	22.5455	0.6537
60	Annals Of Hematology	-1.1218	0.168	3	39	273	21	457	15.1456	2015.381	21.7619	0.7212
666	Revue De Medecine Interne	0.0193	-0.2784	2	32	113	21	60	2.0462	2014.619	2.8571	0.0974
448	Journal Of Clinical Oncology	-0.3876	0.1814	3	61	1447	20	3179	77.2637	2014.8	158.95	3.8632
542	Mayo Clinic Proceedings	-0.1667	-0.0538	2	57	513	20	993	35.2387	2015.6	49.65	1.7619
358	Hematology-Oncology Clinics Of North America	-0.2277	0.3119	4	45	387	19	79	4.3368	2019.8421	4.1579	0.2283
524	Kidney International	-0.6143	-0.385	2	46	273	19	1013	28.3528	2014.8421	53.3158	1.4923
10	Acta Haematologica	-0.1135	-0.0193	3	58	525	18	456	19.8969	2017.6667	25.3333	1.1054
379	International Journal Of Cardiology	0.762	-0.2342	1	42	169	17	295	14.1696	2018.8235	17.3529	0.8335
490	Journal Of Nuclear Cardiology	1.0527	-0.2835	1	37	225	17	623	27.8697	2019.9412	36.6471	1.6394
696	Terapevticheskii Arkhiv	-0.7056	-0.519	2	25	74	17	5	0.2279	2016.5882	0.2941	0.0134
25	American Journal Of Cardiology	0.628	-0.1412	1	45	172	16	443	13.365	2015.5625	27.6875	0.8353
114	Blood Advances	-0.2634	0.3676	3	50	366	16	462	20.9825	2020.1875	28.875	1.3114
280	European Heart Journal-Cardiovascular Imaging	1.0138	-0.2616	1	34	252	16	661	26.4232	2018.125	41.3125	1.6514
548	Medicine	-0.4207	-0.4051	2	32	80	16	264	7.4409	2015.6875	16.5	0.4651
346	Heart Failure Reviews	0.7167	-0.3951	1	42	305	15	267	11.2398	2019.7333	17.8	0.7493
423	Journal Of Biological Chemistry	0.5799	1.0243	4	24	183	15	483	14.6944	2015.4	32.2	0.9796
478	Journal Of Molecular Biology	0.6441	1.0702	4	23	172	15	573	14.7303	2015.2	38.2	0.982
558	Muscle & Nerve	-0.3013	-0.3375	2	25	50	15	588	12.8598	2011.7333	39.2	0.8573
678	Scientific Reports	0.656	0.7917	4	39	169	15	293	11.8843	2018.2667	19.5333	0.7923
42	American Journal Of Transplantation	-0.1284	-0.5084	2	39	190	14	438	10.9606	2012.5	31.2857	0.7829
202	Clinical Journal Of The American Society Of Nephrology	-0.6806	-0.3746	2	43	233	14	994	22.6818	2012.1429	71	1.6201
208	Clinical Nephrology	-0.8289	-0.4432	2	23	60	14	49	1.1957	2014.5	3.5	0.0854
288	European Journal Of Heart Failure	0.809	-0.2085	1	44	207	14	727	50.2202	2018.0714	51.9286	3.5872
507	Journal Of The American College Of Cardiology	0.8209	-0.2496	1	49	496	14	2599	100.3945	2016	185.6429	7.171
509	Journal Of The American Society Of Echocardiography	0.9543	-0.0656	1	38	170	14	344	10.7954	2014.9286	24.5714	0.7711
96	Biochemistry	0.5945	1.0947	4	22	153	13	388	10.9948	2012.9231	29.8462	0.8458
196	Clinical Chemistry And Laboratory Medicine	-0.2417	0.4744	5	33	159	13	227	6.8404	2015.3077	17.4615	0.5262
391	International Journal Of Molecular Sciences	0.2975	0.5475	4	47	241	13	79	7.4823	2021.3077	6.0769	0.5756
32	American Journal Of Kidney Diseases	-0.7298	-0.3789	2	30	91	12	413	7.6405	2010.1667	34.4167	0.6367
331	Frontiers In Oncology	-0.2787	0.0273	2	34	159	12	24	3.4061	2021.9167	2	0.2838
407	Jacc: Cardiooncology	0.5157	0.2145	1	45	300	12	201	20.1413	2021.1667	16.75	1.6784
33	American Journal Of Medicine	0.2881	-0.1446	1	42	129	11	312	9.0479	2016.8182	28.3636	0.8225
128	Bmc Nephrology	-0.7963	-0.4869	2	19	51	11	54	2.0374	2019.2727	4.9091	0.1852
179	Circulation	0.7376	-0.1968	1	53	585	11	4116	91.5445	2012.0909	374.1818	8.3222
216	Clinical Research In Cardiology	0.7713	-0.1085	1	35	114	11	389	14.9353	2015.8182	35.3636	1.3578
226	Current Cardiology Reports	0.8795	-0.4007	1	36	196	11	265	10.2584	2017.8182	24.0909	0.9326
343	Heart	0.7013	-0.0605	1	43	180	11	753	17.4208	2015.7273	68.4545	1.5837
464	Journal Of Heart And Lung Transplantation	0.4083	-0.4289	1	35	213	11	1372	33.2974	2012.0909	124.7273	3.027
709	Transplantation	-0.1851	-0.4987	2	32	134	11	213	5.8716	2015.5455	19.3636	0.5338
82	Archives Of Pathology & Laboratory Medicine	-0.6014	-0.4574	2	36	95	10	354	11.9796	2016.1	35.4	1.198
182	Circulation-Cardiovascular Imaging	1.0124	-0.3153	1	40	258	10	1261	34.7819	2017.8	126.1	3.4782
189	Clinical And Experimental Nephrology	-0.7994	-0.5115	2	15	37	10	106	3.0853	2011.6	10.6	0.3085
293	European Journal Of Nuclear Medicine And Molecular Imaging	0.925	-0.4124	1	31	145	10	589	18.1529	2017.1	58.9	1.8153
