# Supplementary material for: A bibliometric analysis of light chain amyloidosis from 2005 to 2024: research trends and hot spots
Source: Front Med (Lausanne). 2024 Jul 30;11:1441032. doi: 10.3389/fmed.2024.1441032 (PMC11320149; doi:10.3389/fmed.2024.1441032)
Supplement: Supplementary file 3 [file Data_Sheet_3.ZIP › raw_data/network-cited references.txt]

491	3730	8
491	3794	4
491	4237	18
491	6364	11
491	6797	7
491	6804	75
491	6805	4
491	6825	6
491	7418	6
491	8645	10
491	8647	5
491	8649	6
491	8653	17
491	8663	11
491	8666	9
491	9113	5
491	10044	12
491	10047	6
491	10707	3
491	11775	27
491	11823	7
491	11834	7
491	12136	5
491	12549	1
491	13960	3
491	15811	12
491	16984	2
491	16996	8
491	17061	1
491	17184	6
491	18489	8
491	18886	11
491	19143	17
491	19153	33
491	19158	8
491	19287	14
491	19290	12
491	20526	13
491	21524	4
491	22568	3
491	22577	3
491	23108	32
491	23115	24
491	23121	12
491	23130	13
491	23146	9
491	23356	9
491	24369	7
491	26566	14
491	26568	15
491	26572	8
491	26573	21
491	26575	9
491	26595	11
491	26618	15
491	26628	14
491	26636	11
491	26640	8
491	27507	4
491	27643	2
491	28599	3
491	28790	3
491	28939	6
491	29425	11
491	30848	9
491	32247	18
491	32840	7
491	32844	16
491	34242	5
491	36464	8
491	36842	29
491	37439	6
491	37461	12
491	37463	5
3130	3730	11
3130	3794	18
3130	4237	11
3130	6364	5
3130	6797	4
3130	6804	3
3130	6805	1
3130	6825	11
3130	7418	6
3130	8645	3
3130	8647	2
3130	8649	4
3130	8653	20
3130	8663	3
3130	8666	7
3130	9113	8
3130	10044	5
3130	10047	17
3130	10062	22
3130	10707	23
3130	11775	28
3130	11823	7
3130	11834	14
3130	12136	62
3130	12549	48
3130	13960	8
3130	15811	9
3130	16984	3
3130	16996	5
3130	17061	9
3130	17184	15
3130	18489	6
3130	18886	33
3130	19143	16
3130	19153	12
3130	19158	4
3130	19287	2
3130	20526	3
3130	21524	15
3130	22568	43
3130	22577	90
3130	23108	17
3130	23115	2
3130	23121	8
3130	23130	3
3130	23146	24
3130	23356	12
3130	24369	19
3130	26566	9
3130	26568	4
3130	26572	3
3130	26573	8
3130	26575	2
3130	26595	5
3130	26618	24
3130	26628	7
3130	26636	20
3130	26640	6
3130	27507	30
3130	27643	28
3130	28599	22
3130	28790	5
3130	28939	23
3130	29425	17
3130	30848	6
3130	32247	9
3130	32840	2
3130	32844	3
3130	34242	12
3130	36464	8
3130	36842	25
3130	37439	4
3130	37461	21
3130	37463	36
3730	3794	1
3730	4237	11
3730	6364	27
3730	6797	5
3730	6804	17
3730	6805	10
3730	6825	28
3730	7418	35
3730	8645	5
3730	8647	3
3730	8649	16
3730	8653	57
3730	8663	6
3730	8666	30
3730	9113	4
3730	10044	3
3730	10047	2
3730	10707	8
3730	11775	46
3730	11823	23
3730	11834	35
3730	12136	25
3730	12549	3
3730	13960	7
3730	15811	31
3730	16984	9
3730	16996	28
3730	17061	22
3730	17184	38
3730	18489	40
3730	18886	68
3730	19143	17
3730	19153	9
3730	19158	13
3730	19287	9
3730	19290	2
3730	20526	6
3730	21524	2
3730	22568	6
3730	22577	10
3730	23108	18
3730	23115	18
3730	23121	16
3730	23130	19
3730	23146	32
3730	23356	37
3730	24369	43
3730	26566	21
3730	26568	23
3730	26572	12
3730	26573	17
3730	26575	10
3730	26595	15
3730	26618	79
3730	26628	60
3730	26636	59
3730	26640	21
3730	27507	2
3730	27643	1
3730	28599	16
3730	28790	8
3730	28939	5
3730	29425	33
3730	30848	27
3730	32247	11
3730	32840	9
3730	32844	13
3730	34242	1
3730	36464	24
3730	36842	25
3730	37439	16
3730	37461	55
3730	37463	17
3794	4237	14
3794	6364	5
3794	6797	3
3794	6804	1
3794	6805	1
3794	6825	7
3794	7418	5
3794	8645	6
3794	8647	4
3794	8649	3
3794	8653	23
3794	8663	4
3794	8666	8
3794	9113	16
3794	10044	8
3794	10047	17
3794	10062	18
3794	10707	35
3794	11775	25
3794	11823	9
3794	11834	7
3794	12136	59
3794	12549	30
3794	13960	13
3794	15811	6
3794	16984	1
3794	16996	8
3794	17061	5
3794	17184	6
3794	18489	6
3794	18886	31
3794	19143	16
3794	19153	13
3794	19158	4
3794	19287	7
3794	19290	3
3794	20526	8
3794	21524	24
3794	22568	18
3794	22577	32
3794	23108	20
3794	23115	1
3794	23121	10
3794	23130	8
3794	23146	5
3794	23356	16
3794	24369	13
3794	26566	12
3794	26568	4
3794	26572	2
3794	26573	3
3794	26575	4
3794	26595	8
3794	26618	19
3794	26628	6
3794	26636	10
3794	26640	2
3794	27507	54
3794	27643	39
3794	28599	10
3794	28790	5
3794	28939	37
3794	29425	14
3794	30848	5
3794	32247	15
3794	32840	2
3794	32844	6
3794	34242	31
3794	36464	11
3794	36842	25
3794	37439	5
3794	37461	16
3794	37463	20
4237	6364	17
4237	6797	7
4237	6804	24
4237	6805	11
4237	6825	15
4237	7418	9
4237	8645	22
4237	8647	16
4237	8649	22
4237	8653	59
4237	8663	18
4237	8666	11
4237	9113	39
4237	10044	29
4237	10047	42
4237	10062	20
4237	10707	13
4237	11775	68
4237	11823	9
4237	11834	21
4237	12136	25
4237	12549	19
4237	13960	11
4237	15811	22
4237	16984	8
4237	16996	11
4237	17061	10
4237	17184	12
4237	18489	11
4237	18886	56
4237	19143	32
4237	19153	43
4237	19158	18
4237	19287	18
4237	19290	22
4237	20526	79
4237	21524	26
4237	22568	14
4237	22577	22
4237	23108	65
4237	23115	17
4237	23121	18
4237	23130	15
4237	23146	20
4237	23356	18
4237	24369	13
4237	26566	41
4237	26568	24
4237	26572	8
4237	26573	50
4237	26575	8
4237	26595	17
4237	26618	44
4237	26628	21
4237	26636	24
4237	26640	8
4237	27507	20
4237	27643	22
4237	28599	7
4237	28790	4
4237	28939	41
4237	29425	22
4237	30848	9
4237	32247	84
4237	32840	16
4237	32844	33
4237	34242	23
4237	36464	10
4237	36842	36
4237	37439	11
4237	37461	21
4237	37463	18
6364	6797	21
6364	6804	14
6364	6805	27
6364	6825	41
6364	7418	39
6364	8645	11
6364	8647	25
6364	8649	27
6364	8653	66
6364	8663	17
6364	8666	42
6364	9113	9
6364	10044	18
6364	10047	17
6364	10062	2
6364	10707	6
6364	11775	92
6364	11823	44
6364	11834	23
6364	12136	10
6364	12549	4
6364	13960	9
6364	15811	80
6364	16984	21
6364	16996	39
6364	17061	9
6364	17184	20
6364	18489	28
6364	18886	72
6364	19143	34
6364	19153	39
6364	19158	30
6364	19287	15
6364	19290	15
6364	20526	13
6364	21524	12
6364	22568	3
6364	22577	7
6364	23108	52
6364	23115	20
6364	23121	34
6364	23130	26
6364	23146	12
6364	23356	50
6364	24369	22
6364	26566	30
6364	26568	42
6364	26572	22
6364	26573	20
6364	26575	36
6364	26595	33
6364	26618	93
6364	26628	41
6364	26636	37
6364	26640	14
6364	27507	7
6364	27643	4
6364	28599	13
6364	28790	11
6364	28939	6
6364	29425	23
6364	30848	43
6364	32247	22
6364	32840	13
6364	32844	66
6364	34242	8
6364	36464	38
6364	36842	37
6364	37439	36
6364	37461	40
6364	37463	16
6797	6804	9
6797	6805	36
6797	6825	13
6797	7418	10
6797	8645	13
6797	8647	27
6797	8649	27
6797	8653	41
6797	8663	19
6797	8666	27
6797	9113	10
6797	10044	16
6797	10047	11
6797	10062	7
6797	10707	4
6797	11775	50
6797	11823	10
6797	11834	7
6797	12136	3
6797	12549	5
6797	13960	11
6797	15811	44
6797	16984	16
6797	16996	25
6797	17061	1
6797	17184	10
6797	18489	5
6797	18886	26
6797	19143	24
6797	19153	35
6797	19158	54
6797	19287	18
6797	19290	27
6797	20526	6
6797	21524	8
6797	22568	2
6797	22577	4
6797	23108	27
6797	23115	10
6797	23121	11
6797	23130	5
6797	23146	1
6797	23356	17
6797	24369	5
6797	26566	16
6797	26568	37
6797	26572	23
6797	26573	16
6797	26575	19
6797	26595	10
6797	26618	22
6797	26628	8
6797	26636	15
6797	26640	1
6797	27507	3
6797	27643	5
6797	28599	2
6797	28790	2
6797	28939	7
6797	29425	7
6797	30848	32
6797	32247	7
6797	32840	25
6797	32844	49
6797	34242	3
6797	36464	15
6797	36842	19
6797	37439	24
6797	37461	11
6797	37463	4
6804	6805	15
6804	6825	9
6804	7418	10
6804	8645	9
6804	8647	8
6804	8649	10
6804	8653	31
6804	8663	13
6804	8666	15
6804	9113	6
6804	10044	19
6804	10047	8
6804	10062	2
6804	10707	1
6804	11775	39
6804	11823	10
6804	11834	14
6804	12136	8
6804	12549	2
6804	13960	7
6804	15811	19
6804	16984	4
6804	16996	10
6804	17061	6
6804	17184	8
6804	18489	15
6804	18886	22
6804	19143	19
6804	19153	35
6804	19158	17
6804	19287	24
6804	19290	16
6804	20526	16
6804	21524	8
6804	22568	3
6804	22577	5
6804	23108	42
6804	23115	25
6804	23121	14
6804	23130	15
6804	23146	15
6804	23356	9
6804	24369	8
6804	26566	18
6804	26568	27
6804	26572	16
6804	26573	25
6804	26575	11
6804	26595	16
6804	26618	22
6804	26628	22
6804	26636	17
6804	26640	8
6804	27507	4
6804	28599	9
6804	28790	5
6804	28939	3
6804	29425	13
6804	30848	15
6804	32247	21
6804	32840	15
6804	32844	26
6804	34242	4
6804	36464	7
6804	36842	28
6804	37439	12
6804	37461	21
6804	37463	8
6805	6825	13
6805	7418	14
6805	8645	20
6805	8647	44
6805	8649	35
6805	8653	54
6805	8663	22
6805	8666	30
6805	9113	15
6805	10044	30
6805	10047	21
6805	10062	2
6805	10707	2
6805	11775	68
6805	11823	22
6805	11834	10
6805	12136	3
6805	12549	2
6805	13960	12
6805	15811	55
6805	16984	22
6805	16996	24
6805	17061	6
6805	17184	6
6805	18489	11
6805	18886	32
6805	19143	25
6805	19153	48
6805	19158	56
6805	19287	30
6805	19290	41
6805	20526	11
6805	21524	14
6805	22568	1
6805	22577	1
6805	23108	50
6805	23115	9
6805	23121	13
6805	23130	7
6805	23146	6
6805	23356	21
6805	24369	6
6805	26566	35
6805	26568	64
6805	26572	42
6805	26573	20
6805	26575	26
6805	26595	11
6805	26618	35
6805	26628	12
6805	26636	16
6805	26640	1
6805	27507	5
6805	27643	2
6805	28599	5
6805	28790	5
6805	28939	2
6805	29425	8
6805	30848	31
6805	32247	8
6805	32840	26
6805	32844	83
6805	34242	3
6805	36464	20
6805	36842	11
6805	37439	28
6805	37461	20
6805	37463	3
6825	7418	28
6825	8645	12
6825	8647	11
6825	8649	19
6825	8653	84
6825	8663	18
6825	8666	30
6825	9113	6
6825	10044	11
6825	10047	11
6825	10062	11
6825	10707	15
6825	11775	104
6825	11823	22
6825	11834	17
6825	12136	19
6825	12549	9
6825	13960	12
6825	15811	47
6825	16984	16
6825	16996	47
6825	17061	25
6825	17184	23
6825	18489	29
6825	18886	114
6825	19143	35
6825	19153	25
6825	19158	21
6825	19287	7
6825	19290	21
6825	20526	14
6825	21524	14
6825	22568	8
6825	22577	15
6825	23108	38
6825	23115	16
6825	23121	29
6825	23130	31
6825	23146	29
6825	23356	50
6825	24369	41
6825	26566	20
6825	26568	29
6825	26572	20
6825	26573	23
6825	26575	24
6825	26595	27
6825	26618	133
6825	26628	61
6825	26636	46
6825	26640	21
6825	27507	9
6825	27643	5
6825	28599	16
6825	28790	8
6825	28939	11
6825	29425	17
6825	30848	34
6825	32247	18
6825	32840	10
6825	32844	26
6825	34242	7
6825	36464	47
6825	36842	22
6825	37439	28
6825	37461	68
6825	37463	23
7418	8645	2
7418	8647	8
7418	8649	11
7418	8653	55
7418	8663	9
7418	8666	25
7418	9113	6
7418	10044	7
7418	10047	5
7418	10062	8
7418	10707	10
7418	11775	48
7418	11823	39
7418	11834	33
7418	12136	18
7418	12549	4
7418	13960	3
7418	15811	51
7418	16984	5
7418	16996	21
7418	17061	16
7418	17184	37
7418	18489	33
7418	18886	69
7418	19143	23
7418	19153	14
7418	19158	15
7418	19287	8
7418	19290	3
7418	20526	7
7418	21524	1
7418	22568	7
7418	22577	8
7418	23108	29
7418	23115	17
7418	23121	18
7418	23130	15
7418	23146	21
7418	23356	31
7418	24369	40
7418	26566	19
7418	26568	21
7418	26572	7
7418	26573	10
7418	26575	15
7418	26595	15
7418	26618	69
7418	26628	42
7418	26636	51
7418	26640	23
7418	27643	2
7418	28599	17
7418	28790	13
7418	28939	10
7418	29425	25
7418	30848	18
7418	32247	10
7418	32840	6
7418	32844	28
7418	34242	7
7418	36464	17
7418	36842	25
7418	37439	8
7418	37461	36
7418	37463	16
8645	8647	12
8645	8649	48
8645	8653	87
8645	8663	23
8645	8666	18
8645	9113	29
8645	10044	22
8645	10047	26
8645	10062	5
8645	10707	4
8645	11775	65
8645	11823	11
8645	11834	7
8645	12136	7
8645	12549	5
8645	13960	6
8645	15811	20
8645	16984	6
8645	16996	20
8645	17061	3
8645	17184	5
8645	18489	9
8645	18886	44
8645	19143	21
8645	19153	34
8645	19158	23
8645	19287	20
8645	19290	27
8645	20526	18
8645	21524	19
8645	22568	7
8645	22577	7
8645	23108	36
8645	23115	14
8645	23121	13
8645	23130	7
8645	23146	4
8645	23356	11
8645	24369	12
8645	26566	97
8645	26568	33
8645	26572	21
8645	26573	37
8645	26575	14
8645	26595	29
8645	26618	26
8645	26628	10
8645	26636	15
8645	26640	3
8645	27507	14
8645	27643	8
8645	28599	3
8645	28790	2
8645	28939	24
8645	29425	6
8645	30848	16
8645	32247	13
8645	32840	14
8645	32844	40
8645	34242	14
8645	36464	10
8645	36842	20
8645	37439	20
8645	37461	18
8645	37463	4
8647	8649	33
8647	8653	36
8647	8663	18
8647	8666	20
8647	9113	10
8647	10044	19
8647	10047	12
8647	10062	4
8647	10707	3
8647	11775	53
8647	11823	15
8647	11834	5
8647	12136	5
8647	12549	1
8647	13960	10
8647	15811	43
8647	16984	9
8647	16996	11
8647	17061	3
8647	17184	9
8647	18489	8
8647	18886	23
8647	19143	15
8647	19153	37
8647	19158	50
8647	19287	19
8647	19290	32
8647	20526	9
8647	21524	6
8647	22568	3
8647	22577	4
8647	23108	30
8647	23115	6
8647	23121	12
8647	23130	9
8647	23146	3
8647	23356	17
8647	24369	7
8647	26566	26
8647	26568	43
8647	26572	25
8647	26573	17
8647	26575	14
8647	26595	9
8647	26618	25
8647	26628	7
8647	26636	8
8647	26640	2
8647	27507	3
8647	27643	2
8647	28599	1
8647	28790	4
8647	28939	5
8647	29425	4
8647	30848	22
8647	32247	5
8647	32840	30
8647	32844	78
8647	34242	3
8647	36464	10
8647	36842	6
8647	37439	17
8647	37461	12
8647	37463	2
8649	8653	95
8649	8663	24
8649	8666	41
8649	9113	30
8649	10044	27
8649	10047	39
8649	10062	3
8649	10707	5
8649	11775	93
8649	11823	25
8649	11834	6
8649	12136	6
8649	12549	3
8649	13960	13
8649	15811	52
8649	16984	15
8649	16996	40
8649	17061	2
8649	17184	7
8649	18489	14
8649	18886	58
8649	19143	20
8649	19153	51
8649	19158	56
8649	19287	24
8649	19290	35
8649	20526	18
8649	21524	26
8649	22568	4
8649	22577	4
8649	23108	45
8649	23115	12
8649	23121	25
8649	23130	10
8649	23146	4
8649	23356	28
8649	24369	11
8649	26566	77
8649	26568	56
8649	26572	33
8649	26573	36
8649	26575	31
8649	26595	34
8649	26618	53
8649	26628	18
8649	26636	20
8649	26640	5
8649	27507	14
8649	27643	11
8649	28599	3
8649	28790	2
8649	28939	13
8649	29425	6
8649	30848	37
8649	32247	13
8649	32840	30
8649	32844	68
8649	34242	16
8649	36464	18
8649	36842	29
8649	37439	39
8649	37461	33
8649	37463	9
8653	8663	49
8653	8666	71
8653	9113	50
8653	10044	52
8653	10047	55
8653	10062	37
8653	10707	38
8653	11775	263
8653	11823	57
8653	11834	45
8653	12136	60
8653	12549	20
8653	13960	18
8653	15811	115
8653	16984	41
8653	16996	80
8653	17061	43
8653	17184	47
8653	18489	56
8653	18886	249
8653	19143	69
8653	19153	93
8653	19158	63
8653	19287	44
8653	19290	47
8653	20526	39
8653	21524	38
8653	22568	29
8653	22577	32
8653	23108	105
8653	23115	54
8653	23121	57
8653	23130	38
8653	23146	50
8653	23356	85
8653	24369	69
8653	26566	149
8653	26568	96
8653	26572	50
8653	26573	82
8653	26575	51
8653	26595	86
8653	26618	198
8653	26628	100
8653	26636	91
8653	26640	32
8653	27507	23
8653	27643	35
8653	28599	31
8653	28790	20
8653	28939	51
8653	29425	43
8653	30848	67
8653	32247	55
8653	32840	35
8653	32844	86
8653	34242	31
8653	36464	64
8653	36842	78
8653	37439	66
8653	37461	144
8653	37463	44
8663	8666	21
8663	9113	9
8663	10044	9
8663	10047	16
8663	10062	6
8663	10707	2
8663	11775	68
8663	11823	11
8663	11834	7
8663	12136	3
8663	12549	1
8663	13960	10
8663	15811	30
8663	16984	10
8663	16996	17
8663	17061	2
8663	17184	6
8663	18489	10
8663	18886	38
8663	19143	32
8663	19153	35
8663	19158	29
8663	19287	29
8663	19290	55
8663	20526	15
8663	21524	11
8663	22568	2
8663	22577	4
8663	23108	33
8663	23115	18
8663	23121	14
8663	23130	7
8663	23146	9
8663	23356	18
8663	24369	8
8663	26566	41
8663	26568	39
8663	26572	24
8663	26573	43
8663	26575	20
8663	26595	25
8663	26618	41
8663	26628	17
8663	26636	13
8663	26640	6
8663	27507	5
8663	27643	5
8663	28599	2
8663	28790	2
8663	28939	14
8663	29425	7
8663	30848	20
8663	32247	16
8663	32840	16
8663	32844	34
8663	34242	6
8663	36464	13
8663	36842	20
8663	37439	31
8663	37461	17
8663	37463	4
8666	9113	5
8666	10044	13
8666	10047	15
8666	10062	3
8666	10707	7
8666	11775	80
8666	11823	33
8666	11834	21
8666	12136	11
8666	12549	4
8666	13960	11
8666	15811	77
8666	16984	46
8666	16996	65
8666	17061	5
8666	17184	28
8666	18489	31
8666	18886	52
8666	19143	32
8666	19153	35
8666	19158	61
8666	19287	17
8666	19290	23
8666	20526	11
8666	21524	6
8666	22577	5
8666	23108	41
8666	23115	24
8666	23121	32
8666	23130	15
8666	23146	13
8666	23356	54
8666	24369	17
8666	26566	34
8666	26568	79
8666	26572	57
8666	26573	30
8666	26575	50
8666	26595	30
8666	26618	60
8666	26628	31
8666	26636	38
8666	26640	12
8666	27507	3
8666	27643	5
8666	28599	10
8666	28790	9
8666	28939	2
8666	29425	24
8666	30848	113
8666	32247	15
8666	32840	38
8666	32844	55
8666	34242	5
8666	36464	41
8666	36842	40
8666	37439	69
8666	37461	35
8666	37463	12
9113	10044	41
9113	10047	54
9113	10062	14
9113	10707	12
9113	11775	64
9113	11823	8
9113	11834	3
9113	12136	16
9113	12549	13
9113	13960	13
9113	15811	13
9113	16984	7
9113	16996	10
9113	17061	4
9113	17184	6
9113	18489	4
9113	18886	35
9113	19143	34
9113	19153	66
9113	19158	18
9113	19287	21
9113	19290	15
9113	20526	26
9113	21524	47
9113	22568	14
9113	22577	18
9113	23108	48
9113	23115	11
9113	23121	15
9113	23130	2
9113	23146	6
9113	23356	8
9113	24369	12
9113	26566	46
9113	26568	12
9113	26572	5
9113	26573	20
9113	26575	4
9113	26595	16
9113	26618	19
9113	26628	8
9113	26636	9
9113	26640	5
9113	27507	26
9113	27643	20
9113	28599	13
9113	28790	2
9113	28939	35
9113	29425	4
9113	30848	6
9113	32247	16
9113	32840	10
9113	32844	48
9113	34242	29
9113	36464	4
9113	36842	22
9113	37439	10
9113	37461	18
9113	37463	11
10044	10047	36
10044	10062	7
10044	10707	16
10044	11775	76
10044	11823	8
10044	11834	3
10044	12136	17
10044	12549	9
10044	13960	19
10044	15811	33
10044	16984	19
10044	16996	15
10044	17061	3
10044	17184	3
10044	18489	6
10044	18886	37
10044	19143	40
10044	19153	76
10044	19158	43
10044	19287	35
10044	19290	24
10044	20526	21
10044	21524	23
10044	22568	8
10044	22577	7
10044	23108	80
10044	23115	10
10044	23121	17
10044	23130	7
10044	23146	4
10044	23356	12
10044	24369	5
10044	26566	31
10044	26568	35
10044	26572	19
10044	26573	14
10044	26575	15
10044	26595	10
10044	26618	26
10044	26628	9
10044	26636	10
10044	26640	5
10044	27507	14
10044	27643	18
10044	28599	6
10044	28790	4
10044	28939	28
10044	29425	3
10044	30848	21
10044	32247	8
10044	32840	25
10044	32844	71
10044	34242	19
10044	36464	12
10044	36842	28
10044	37439	16
10044	37461	18
10044	37463	14
10047	10062	10
10047	10707	18
10047	11775	83
10047	11823	11
10047	11834	10
10047	12136	28
10047	12549	17
10047	13960	17
10047	15811	22
10047	16984	9
10047	16996	14
10047	17061	4
10047	17184	4
10047	18489	6
10047	18886	47
10047	19143	34
10047	19153	46
10047	19158	23
10047	19287	27
10047	19290	19
10047	20526	26
10047	21524	44
10047	22568	13
10047	22577	22
10047	23108	61
10047	23115	16
10047	23121	20
10047	23130	8
10047	23146	5
10047	23356	14
10047	24369	11
10047	26566	46
10047	26568	22
10047	26572	13
10047	26573	33
10047	26575	11
10047	26595	21
10047	26618	25
10047	26628	10
10047	26636	9
10047	26640	1
10047	27507	31
10047	27643	26
10047	28599	13
10047	28790	2
10047	28939	50
10047	29425	13
10047	30848	13
10047	32247	22
10047	32840	8
10047	32844	36
10047	34242	25
10047	36464	15
10047	36842	28
10047	37439	18
10047	37461	21
10047	37463	19
10062	10707	26
10062	11775	35
10062	11823	5
10062	11834	11
10062	12136	51
10062	12549	37
10062	13960	5
10062	15811	9
10062	16996	4
10062	17061	5
10062	17184	12
10062	18489	5
10062	18886	57
10062	19143	21
10062	19153	9
10062	19158	5
10062	19287	3
10062	19290	1
10062	20526	10
10062	21524	19
10062	22568	32
10062	22577	41
10062	23108	15
10062	23115	3
10062	23121	5
10062	23130	1
10062	23146	14
10062	23356	12
10062	24369	16
10062	26566	12
10062	26568	5
10062	26573	3
10062	26575	2
10062	26595	5
10062	26618	17
10062	26628	5
10062	26636	22
10062	26640	5
10062	27507	28
10062	27643	31
10062	28599	16
10062	28790	4
10062	28939	26
10062	29425	13
10062	30848	4
10062	32247	16
10062	32840	2
10062	32844	3
10062	34242	20
10062	36464	9
10062	36842	15
10062	37439	3
10062	37461	21
10062	37463	34
10707	11775	38
10707	11823	9
10707	11834	15
10707	12136	63
10707	12549	33
10707	13960	14
10707	15811	13
10707	16984	5
10707	16996	9
10707	17061	4
10707	17184	7
10707	18489	10
10707	18886	50
10707	19143	22
10707	19153	16
10707	19158	5
10707	19287	6
10707	20526	3
10707	21524	39
10707	22568	24
10707	22577	30
10707	23108	23
10707	23115	3
10707	23121	6
10707	23130	5
10707	23146	5
10707	23356	16
10707	24369	18
10707	26566	17
10707	26568	6
10707	26572	2
10707	26573	4
10707	26575	2
10707	26595	9
10707	26618	28
10707	26628	15
10707	26636	19
10707	26640	6
10707	27507	34
10707	27643	50
10707	28599	15
10707	28790	3
10707	28939	39
10707	29425	21
10707	30848	7
10707	32247	9
10707	32840	4
10707	32844	6
10707	34242	48
10707	36464	11
10707	36842	21
10707	37439	3
10707	37461	20
10707	37463	41
11775	11823	57
11775	11834	36
11775	12136	51
11775	12549	29
11775	13960	46
11775	15811	134
11775	16984	59
11775	16996	88
11775	17061	32
11775	17184	43
11775	18489	55
11775	18886	231
11775	19143	90
11775	19153	144
11775	19158	90
11775	19287	69
11775	19290	81
11775	20526	44
11775	21524	54
11775	22568	21
11775	22577	36
11775	23108	171
11775	23115	58
11775	23121	78
11775	23130	50
11775	23146	51
11775	23356	101
11775	24369	65
11775	26566	133
11775	26568	114
11775	26572	64
11775	26573	79
11775	26575	57
11775	26595	63
11775	26618	252
11775	26628	118
11775	26636	81
11775	26640	28
11775	27507	39
11775	27643	49
11775	28599	33
11775	28790	32
11775	28939	62
11775	29425	43
11775	30848	88
11775	32247	49
11775	32840	49
11775	32844	137
11775	34242	45
11775	36464	76
11775	36842	79
11775	37439	70
11775	37461	122
11775	37463	59
11823	11834	23
11823	12136	14
11823	12549	2
11823	13960	8
11823	15811	58
11823	16984	7
11823	16996	26
11823	17061	7
11823	17184	20
11823	18489	31
11823	18886	69
11823	19143	26
11823	19153	21
11823	19158	24
11823	19287	10
11823	19290	9
11823	20526	13
11823	21524	7
11823	22568	5
11823	22577	7
11823	23108	33
11823	23115	13
11823	23121	24
11823	23130	21
11823	23146	15
11823	23356	48
11823	24369	20
11823	26566	22
11823	26568	36
11823	26572	12
11823	26573	20
11823	26575	18
11823	26595	27
11823	26618	70
11823	26628	31
11823	26636	40
11823	26640	14
11823	27507	3
11823	27643	6
11823	28599	10
11823	28790	7
11823	28939	6
11823	29425	22
11823	30848	29
11823	32247	18
11823	32840	8
11823	32844	36
11823	34242	8
11823	36464	30
11823	36842	37
11823	37439	25
11823	37461	50
11823	37463	8
11834	12136	27
11834	12549	9
11834	13960	6
11834	15811	37
11834	16984	4
11834	16996	18
11834	17061	13
11834	17184	35
11834	18489	19
11834	18886	63
11834	19143	23
11834	19153	12
11834	19158	16
11834	19287	6
11834	19290	1
11834	20526	13
11834	21524	5
11834	22568	11
11834	22577	15
11834	23108	33
11834	23115	18
11834	23121	9
11834	23130	18
11834	23146	19
11834	23356	36
11834	24369	37
11834	26566	18
11834	26568	24
11834	26572	7
11834	26573	17
11834	26575	9
11834	26595	13
11834	26618	61
11834	26628	39
11834	26636	45
11834	26640	17
11834	27507	5
11834	27643	10
11834	28599	14
11834	28790	6
11834	28939	10
11834	29425	70
11834	30848	17
11834	32247	24
11834	32840	6
11834	32844	9
11834	34242	6
11834	36464	25
11834	36842	24
11834	37439	10
11834	37461	30
11834	37463	20
12136	12549	86
12136	13960	16
12136	15811	17
12136	16984	3
12136	16996	6
12136	17061	15
12136	17184	22
12136	18489	17
12136	18886	89
12136	19143	34
12136	19153	19
12136	19158	5
12136	19287	20
12136	20526	9
12136	21524	33
12136	22568	64
12136	22577	98
12136	23108	41
12136	23115	13
12136	23121	10
12136	23130	13
12136	23146	30
12136	23356	14
12136	24369	31
12136	26566	25
12136	26568	12
12136	26572	2
12136	26573	11
12136	26575	7
12136	26595	10
12136	26618	48
12136	26628	28
12136	26636	35
12136	26640	16
12136	27507	84
12136	27643	64
12136	28599	33
12136	28790	8
12136	28939	61
12136	29425	35
12136	30848	9
12136	32247	18
12136	32840	3
12136	32844	6
12136	34242	32
12136	36464	11
12136	36842	49
12136	37439	6
12136	37461	41
12136	37463	67
12549	13960	6
12549	15811	7
12549	16996	3
12549	17061	7
12549	17184	8
12549	18489	3
12549	18886	41
12549	19143	23
12549	19153	6
12549	19158	5
12549	19287	5
12549	20526	3
12549	21524	24
12549	22568	49
12549	22577	69
12549	23108	18
12549	23115	7
12549	23121	4
12549	23130	3
12549	23146	12
12549	23356	8
12549	24369	14
12549	26566	13
12549	26568	2
12549	26573	2
12549	26575	4
12549	26595	3
12549	26618	12
12549	26628	5
12549	26636	15
12549	26640	4
12549	27507	46
12549	27643	41
12549	28599	20
12549	28790	3
12549	28939	42
12549	29425	16
12549	30848	4
12549	32247	9
12549	32840	1
12549	32844	2
12549	34242	22
12549	36464	6
12549	36842	18
12549	37439	3
12549	37461	12
12549	37463	38
13960	15811	15
13960	16984	7
13960	16996	11
13960	17184	2
13960	18489	6
13960	18886	18
13960	19143	17
13960	19153	29
13960	19158	23
13960	19287	32
13960	19290	24
13960	20526	7
13960	21524	23
13960	22568	3
13960	22577	8
13960	23108	32
13960	23115	9
13960	23121	7
13960	23130	5
13960	23146	4
13960	23356	9
13960	24369	8
13960	26566	19
13960	26568	17
13960	26572	13
13960	26573	8
13960	26575	9
13960	26595	11
13960	26618	22
13960	26628	12
13960	26636	7
13960	26640	3
13960	27507	24
13960	27643	7
13960	28599	6
13960	28790	2
13960	28939	12
13960	29425	14
13960	30848	10
13960	32247	5
13960	32840	10
13960	32844	26
13960	34242	10
13960	36464	7
13960	36842	25
13960	37439	13
13960	37461	17
13960	37463	11
15811	16984	46
15811	16996	76
15811	17061	12
15811	17184	33
15811	18489	39
15811	18886	98
15811	19143	51
15811	19153	61
15811	19158	87
15811	19287	34
15811	19290	35
15811	20526	20
15811	21524	18
15811	22568	5
15811	22577	10
15811	23108	73
15811	23115	35
15811	23121	44
15811	23130	28
15811	23146	19
15811	23356	87
15811	24369	25
15811	26566	49
15811	26568	114
15811	26572	47
15811	26573	37
15811	26575	65
15811	26595	41
15811	26618	98
15811	26628	39
15811	26636	56
15811	26640	17
15811	27507	9
15811	27643	7
15811	28599	14
15811	28790	13
15811	28939	12
15811	29425	34
15811	30848	81
15811	32247	27
15811	32840	45
15811	32844	106
15811	34242	11
15811	36464	67
15811	36842	61
15811	37439	69
15811	37461	60
15811	37463	15
16984	16996	50
16984	17061	3
16984	17184	8
16984	18489	7
16984	18886	29
16984	19143	10
16984	19153	26
16984	19158	32
16984	19287	7
16984	19290	17
16984	20526	7
16984	21524	6
16984	22568	1
16984	22577	3
16984	23108	31
16984	23115	12
16984	23121	15
16984	23130	12
16984	23146	7
16984	23356	41
16984	24369	5
16984	26566	14
16984	26568	40
16984	26572	34
16984	26573	17
16984	26575	30
16984	26595	17
16984	26618	35
16984	26628	16
16984	26636	17
16984	26640	2
16984	27507	2
16984	27643	1
16984	28599	6
16984	28790	3
16984	28939	3
16984	29425	4
16984	30848	49
16984	32247	10
16984	32840	20
16984	32844	37
16984	34242	1
16984	36464	31
16984	36842	15
16984	37439	33
16984	37461	24
16984	37463	8
16996	17061	15
16996	17184	16
16996	18489	24
16996	18886	65
16996	19143	31
16996	19153	27
16996	19158	48
16996	19287	16
16996	19290	24
16996	20526	12
16996	21524	12
16996	22568	3
16996	22577	8
16996	23108	41
16996	23115	23
16996	23121	39
16996	23130	21
16996	23146	16
16996	23356	79
16996	24369	17
16996	26566	31
16996	26568	66
16996	26572	41
16996	26573	30
16996	26575	48
16996	26595	39
16996	26618	75
16996	26628	29
16996	26636	49
16996	26640	7
16996	27507	7
16996	27643	6
16996	28599	7
16996	28790	4
16996	28939	3
16996	29425	20
16996	30848	76
16996	32247	18
16996	32840	32
16996	32844	46
16996	34242	6
16996	36464	75
16996	36842	36
16996	37439	63
16996	37461	58
16996	37463	17
17061	17184	16
17061	18489	14
17061	18886	52
17061	19143	8
17061	19153	11
17061	19158	5
17061	19287	2
17061	19290	1
17061	20526	3
17061	21524	2
17061	22568	2
17061	22577	19
17061	23108	12
17061	23115	4
17061	23121	9
17061	23130	6
17061	23146	47
17061	23356	21
17061	24369	23
17061	26566	6
17061	26568	5
17061	26572	2
17061	26573	10
17061	26575	5
17061	26595	2
17061	26618	58
17061	26628	43
17061	26636	48
17061	26640	10
17061	27507	4
17061	27643	6
17061	28599	28
17061	28790	6
17061	28939	4
17061	29425	5
17061	30848	9
17061	32247	10
17061	32840	4
17061	32844	9
17061	34242	4
17061	36464	12
17061	36842	10
17061	37439	1
17061	37461	41
17061	37463	11
17184	18489	22
17184	18886	66
17184	19143	22
17184	19153	18
17184	19158	17
17184	19287	7
17184	19290	2
17184	20526	7
17184	21524	1
17184	22568	10
17184	22577	18
17184	23108	19
17184	23115	15
17184	23121	17
17184	23130	12
17184	23146	28
17184	23356	44
17184	24369	42
17184	26566	14
17184	26568	18
17184	26572	6
17184	26573	12
17184	26575	6
17184	26595	12
17184	26618	73
17184	26628	38
17184	26636	64
17184	26640	24
17184	27507	3
17184	27643	9
17184	28599	16
17184	28790	19
17184	28939	3
17184	29425	29
17184	30848	26
17184	32247	14
17184	32840	11
17184	32844	12
17184	34242	1
17184	36464	22
17184	36842	20
17184	37439	9
17184	37461	41
17184	37463	11
18489	18886	76
18489	19143	22
18489	19153	20
18489	19158	12
18489	19287	11
18489	19290	6
18489	20526	7
18489	21524	5
18489	22568	5
18489	22577	6
18489	23108	21
18489	23115	21
18489	23121	26
18489	23130	17
18489	23146	17
18489	23356	43
18489	24369	33
18489	26566	21
18489	26568	26
18489	26572	8
18489	26573	15
18489	26575	13
18489	26595	17
18489	26618	72
18489	26628	40
18489	26636	42
18489	26640	15
18489	27507	5
18489	27643	3
18489	28599	16
18489	28790	17
18489	28939	8
18489	29425	24
18489	30848	22
18489	32247	17
[truncated: 904 more rows]
