# Supplementary material for: A bibliometric analysis of light chain amyloidosis from 2005 to 2024: research trends and hot spots
Source: Front Med (Lausanne). 2024 Jul 30;11:1441032. doi: 10.3389/fmed.2024.1441032 (PMC11320149; doi:10.3389/fmed.2024.1441032)
Supplement: Supplementary file 3 [file Data_Sheet_3.ZIP › raw_data/network-countries.txt]

2	4	5
2	5	1
2	8	2
2	10	5
2	16	4
2	17	2
2	19	24
2	20	1
2	21	16
2	22	14
2	23	10
2	29	4
2	30	33
2	32	1
2	38	6
2	39	1
2	43	4
2	45	1
2	50	1
2	51	1
2	53	2
2	57	1
2	58	9
2	59	5
2	60	5
2	61	1
2	64	1
2	69	51
4	5	19
4	7	33
4	8	16
4	10	83
4	12	3
4	16	25
4	17	8
4	19	373
4	20	3
4	21	174
4	22	192
4	23	133
4	24	1
4	25	11
4	28	1
4	29	27
4	30	444
4	32	58
4	34	3
4	35	5
4	37	2
4	38	90
4	39	4
4	41	2
4	43	89
4	45	16
4	46	12
4	48	2
4	49	5
4	50	12
4	51	2
4	52	9
4	53	7
4	56	3
4	57	31
4	58	75
4	59	23
4	60	15
4	64	11
4	69	767
5	7	7
5	8	6
5	10	31
5	12	1
5	16	9
5	17	5
5	19	148
5	20	1
5	21	77
5	22	76
5	23	40
5	25	4
5	28	2
5	29	13
5	30	161
5	32	23
5	35	1
5	37	1
5	38	37
5	39	3
5	41	1
5	43	30
5	45	9
5	46	2
5	48	2
5	49	2
5	50	2
5	51	1
5	52	2
5	53	1
5	57	9
5	58	22
5	59	11
5	60	7
5	61	1
5	64	8
5	69	300
7	8	12
7	10	54
7	12	1
7	16	11
7	17	5
7	19	217
7	20	1
7	21	98
7	22	137
7	23	63
7	24	2
7	25	5
7	29	22
7	30	225
7	32	47
7	34	2
7	35	2
7	37	1
7	38	55
7	41	1
7	43	47
7	45	10
7	46	2
7	48	1
7	49	2
7	50	13
7	51	2
7	52	2
7	53	3
7	56	2
7	57	17
7	58	45
7	59	15
7	60	3
7	61	2
7	64	8
7	69	444
8	10	23
8	12	1
8	16	5
8	17	3
8	19	122
8	21	50
8	22	69
8	23	38
8	24	1
8	25	4
8	29	14
8	30	138
8	32	22
8	37	12
8	38	32
8	39	1
8	41	1
8	43	28
8	45	5
8	46	3
8	50	4
8	52	2
8	53	2
8	56	1
8	57	8
8	58	24
8	59	4
8	60	5
8	64	3
8	69	302
10	12	5
10	16	48
10	17	12
10	19	512
10	20	2
10	21	274
10	22	308
10	23	206
10	24	4
10	25	10
10	28	1
10	29	61
10	30	617
10	32	109
10	34	4
10	37	14
10	38	148
10	39	7
10	41	6
10	43	167
10	45	22
10	46	10
10	48	3
10	49	6
10	50	16
10	51	1
10	52	4
10	53	5
10	57	39
10	58	128
10	59	30
10	60	20
10	61	1
10	64	16
10	69	1302
12	16	1
12	19	10
12	21	6
12	22	7
12	23	2
12	30	14
12	32	3
12	38	2
12	43	3
12	46	1
12	58	4
12	59	4
12	60	1
12	64	1
12	69	21
16	17	1
16	19	165
16	20	3
16	21	81
16	22	92
16	23	55
16	24	2
16	25	7
16	28	1
16	29	19
16	30	196
16	32	15
16	34	2
16	35	2
16	37	2
16	38	31
16	39	3
16	41	2
16	43	40
16	45	10
16	46	4
16	49	6
16	50	3
16	51	2
16	52	4
16	53	2
16	57	10
16	58	42
16	59	18
16	60	11
16	64	6
16	69	354
17	19	67
17	20	1
17	21	34
17	22	40
17	23	16
17	25	3
17	29	6
17	30	90
17	32	19
17	34	1
17	35	1
17	37	3
17	38	18
17	41	1
17	43	13
17	45	5
17	46	4
17	51	1
17	52	3
17	53	2
17	57	9
17	58	16
17	59	11
17	60	4
17	64	1
17	69	143
19	20	10
19	21	1117
19	22	1401
19	23	791
19	24	29
19	25	63
19	28	7
19	29	240
19	30	3090
19	32	500
19	34	22
19	35	34
19	37	31
19	38	606
19	39	24
19	41	28
19	43	669
19	45	102
19	46	78
19	48	26
19	49	48
19	50	115
19	51	28
19	52	39
19	53	33
19	56	31
19	57	191
19	58	541
19	59	172
19	60	133
19	61	25
19	64	70
19	69	5708
20	21	5
20	22	9
20	23	3
20	25	1
20	29	2
20	30	11
20	32	1
20	35	1
20	38	6
20	39	1
20	41	1
20	43	1
20	49	1
20	58	2
20	59	3
20	60	1
20	69	29
21	22	675
21	23	420
21	24	15
21	25	33
21	28	7
21	29	122
21	30	1427
21	32	261
21	34	10
21	35	7
21	37	21
21	38	270
21	39	32
21	41	12
21	43	333
21	45	46
21	46	25
21	48	16
21	49	25
21	50	55
21	51	7
21	52	9
21	53	19
21	56	12
21	57	90
21	58	253
21	59	82
21	60	61
21	61	9
21	64	34
21	69	2880
22	23	505
22	24	12
22	25	41
22	28	8
22	29	157
22	30	2043
22	32	364
22	34	15
22	35	9
22	37	40
22	38	359
22	39	11
22	41	14
22	43	438
22	45	54
22	46	30
22	48	12
22	49	24
22	50	79
22	51	5
22	52	10
22	53	25
22	56	17
22	57	124
22	58	322
22	59	136
22	60	101
22	61	12
22	64	46
22	69	3790
23	24	4
23	25	24
23	28	2
23	29	100
23	30	990
23	32	127
23	34	9
23	35	6
23	37	2
23	38	180
23	39	13
23	41	2
23	43	212
23	45	46
23	46	23
23	48	5
23	49	18
23	50	33
23	51	5
23	52	11
23	53	13
23	56	4
23	57	74
23	58	197
23	59	41
23	60	35
23	61	4
23	64	30
23	69	1778
24	29	1
24	30	29
24	32	6
24	38	10
24	43	6
24	49	1
24	50	1
24	57	1
24	58	2
24	59	1
24	69	75
25	28	2
25	29	4
25	30	64
25	32	17
25	34	1
25	37	1
25	38	17
25	39	2
25	41	1
25	43	15
25	45	3
25	49	3
25	50	2
25	51	1
25	53	1
25	56	1
25	57	6
25	58	16
25	59	4
25	60	3
25	64	2
25	69	176
28	30	13
28	34	1
28	37	1
28	38	2
28	50	1
28	58	1
28	69	36
29	30	324
29	32	49
29	34	3
29	35	3
29	37	7
29	38	67
29	39	1
29	41	2
29	43	52
29	45	16
29	46	8
29	48	1
29	49	7
29	50	12
29	51	3
29	52	6
29	53	1
29	56	2
29	57	19
29	58	68
29	59	19
29	60	19
29	64	11
29	69	684
30	32	621
30	34	30
30	35	35
30	37	54
30	38	671
30	39	20
30	41	26
30	43	730
30	45	121
30	46	75
30	48	29
30	49	51
30	50	117
30	51	26
30	52	39
30	53	40
30	56	63
30	57	215
30	58	698
30	59	238
30	60	175
30	61	19
30	64	78
30	69	7351
32	34	4
32	35	1
32	37	23
32	38	145
32	39	8
32	41	6
32	43	134
32	45	24
32	46	6
32	48	4
32	49	12
32	50	16
32	51	1
32	52	3
32	53	7
32	56	8
32	57	45
32	58	97
32	59	28
32	60	21
32	61	8
32	64	17
32	69	1406
34	38	5
34	41	1
34	43	2
34	46	1
34	48	1
34	50	1
34	51	1
34	57	1
34	58	5
34	59	3
34	60	3
34	64	1
34	69	90
35	38	6
35	41	1
35	43	1
35	45	1
35	46	3
35	48	1
35	49	1
35	50	1
35	51	2
35	52	3
35	57	3
35	58	6
35	59	6
35	60	4
35	64	3
35	69	47
37	38	1
37	41	1
37	43	11
37	45	3
37	56	1
37	58	19
37	59	1
37	60	17
37	69	246
38	39	5
38	41	4
38	43	179
38	45	34
38	46	17
38	48	6
38	49	14
38	50	32
38	51	4
38	52	9
38	53	13
38	56	8
38	57	56
38	58	126
38	59	57
38	60	38
38	61	5
38	64	25
38	69	1284
39	43	6
39	45	2
39	49	4
39	57	1
39	58	4
39	59	3
39	64	1
39	69	55
41	43	3
41	45	1
41	49	2
41	57	1
41	58	2
41	59	8
41	60	2
41	61	1
41	64	1
41	69	65
43	45	30
43	46	7
43	48	2
43	49	5
43	50	20
43	51	2
43	52	6
43	53	11
43	56	3
43	57	54
43	58	125
43	59	28
43	60	33
43	61	3
43	64	21
43	69	1591
45	46	5
45	48	1
45	49	1
45	50	2
45	52	3
45	53	1
45	57	11
45	58	23
45	59	5
45	60	5
45	64	6
45	69	269
46	48	1
46	49	1
46	50	1
46	51	1
46	52	2
46	57	6
46	58	13
46	59	4
46	60	5
46	61	1
46	64	6
46	69	113
48	50	1
48	51	1
48	52	1
48	57	1
48	58	3
48	59	3
48	60	1
48	64	1
48	69	66
49	50	1
49	51	1
49	52	1
49	57	1
49	58	9
49	59	7
49	60	4
49	64	2
49	69	146
50	51	1
50	52	1
50	53	1
50	56	1
50	57	6
50	58	20
50	59	10
50	64	1
50	69	256
51	52	1
51	57	2
51	58	5
51	59	3
51	60	2
51	64	2
51	69	33
52	57	3
52	58	8
52	59	5
52	60	3
52	64	3
52	69	58
53	57	2
53	58	7
53	59	3
53	60	2
53	64	1
53	69	96
56	57	1
56	58	6
56	59	3
56	60	3
56	69	67
57	58	37
57	59	11
57	60	11
57	64	7
57	69	458
58	59	37
58	60	27
58	61	2
58	64	17
58	69	1198
59	60	26
59	61	1
59	64	5
59	69	451
60	61	1
60	64	7
60	69	372
61	69	52
64	69	156
