# Supplementary material for: A bibliometric analysis of light chain amyloidosis from 2005 to 2024: research trends and hot spots
Source: Front Med (Lausanne). 2024 Jul 30;11:1441032. doi: 10.3389/fmed.2024.1441032 (PMC11320149; doi:10.3389/fmed.2024.1441032)
Supplement: Supplementary file 3 [file Data_Sheet_3.ZIP › raw_data/network-keywords.txt]

73	200	3
73	205	27
73	212	4
73	216	8
73	265	1
73	281	3
73	350	13
73	524	1
73	672	1
73	733	1
73	830	1
73	914	6
73	920	2
73	1004	2
73	1130	2
73	1177	2
73	1210	1
73	1335	2
73	1412	3
73	1539	2
73	1541	2
73	1552	2
73	1564	8
73	1645	5
73	1787	1
73	1878	3
73	1994	1
73	2028	1
73	2052	1
73	2146	3
73	2378	2
73	2467	2
73	2468	2
73	2482	2
73	2508	6
73	2605	1
73	2743	1
73	2748	2
73	2768	1
73	2798	1
73	2817	1
73	2972	5
73	3021	1
73	3037	2
73	3186	1
73	3191	1
73	3218	15
73	3233	1
73	3267	6
73	3276	1
73	3287	1
73	3414	1
73	3438	1
73	3490	1
73	3648	2
73	3696	2
73	3783	1
73	3864	1
73	3869	8
73	3905	3
73	4116	1
73	4148	2
73	4162	3
73	4164	2
73	4225	4
73	4459	2
73	4541	1
73	4572	11
73	4591	1
73	4650	4
73	4651	1
73	4694	2
73	4851	1
73	4917	7
73	4996	1
73	5037	1
73	5042	1
73	5107	2
73	5135	2
73	5154	2
73	5368	5
73	5395	2
73	5402	13
73	5492	8
73	5525	1
73	5529	17
73	5667	2
73	5806	3
73	5811	6
73	5832	2
73	5849	1
73	6126	1
93	200	1
93	205	6
93	212	1
93	216	1
93	269	1
93	281	4
93	350	7
93	421	1
93	524	2
93	811	1
93	830	4
93	914	11
93	920	1
93	986	5
93	1004	1
93	1012	4
93	1177	1
93	1273	1
93	1412	1
93	1465	1
93	1539	1
93	1552	1
93	1564	9
93	1645	2
93	1747	8
93	1779	6
93	1878	1
93	1909	1
93	1936	1
93	1984	1
93	1994	2
93	2028	2
93	2250	1
93	2357	1
93	2363	4
93	2378	4
93	2448	1
93	2468	1
93	2736	1
93	2743	1
93	2768	1
93	2799	3
93	2949	2
93	2972	4
93	3084	2
93	3120	1
93	3161	1
93	3191	2
93	3218	7
93	3233	1
93	3287	1
93	3412	1
93	3426	2
93	3468	1
93	3490	1
93	3647	1
93	3648	3
93	3696	4
93	3733	2
93	3739	6
93	3869	5
93	3905	1
93	4116	1
93	4148	2
93	4162	1
93	4220	1
93	4383	1
93	4402	1
93	4430	1
93	4529	1
93	4541	8
93	4548	1
93	4572	9
93	4591	7
93	4603	1
93	4610	3
93	4650	1
93	4804	1
93	4851	1
93	4984	1
93	5037	6
93	5091	1
93	5368	4
93	5402	3
93	5492	3
93	5520	1
93	5529	4
93	5667	5
93	5791	2
93	5803	1
93	5806	1
93	5811	1
93	5832	1
93	5917	1
93	5934	1
185	200	2
185	205	18
185	216	1
185	265	1
185	281	11
185	350	6
185	421	1
185	524	2
185	672	4
185	914	1
185	1004	1
185	1130	1
185	1335	1
185	1540	2
185	1541	2
185	1552	1
185	1564	4
185	1645	8
185	1747	1
185	1779	1
185	2028	4
185	2040	11
185	2052	6
185	2211	2
185	2250	3
185	2357	1
185	2378	1
185	2605	1
185	2718	6
185	2736	2
185	2748	1
185	2817	2
185	2972	3
185	3021	3
185	3084	1
185	3186	3
185	3191	7
185	3211	1
185	3215	1
185	3218	5
185	3233	2
185	3438	1
185	3441	2
185	3468	4
185	3733	2
185	3739	2
185	3783	1
185	3864	1
185	4105	1
185	4116	3
185	4402	2
185	4572	5
185	4650	11
185	4651	4
185	4693	5
185	5360	22
185	5492	4
185	5520	3
185	5525	1
185	5529	4
185	5803	1
200	205	25
200	216	2
200	265	2
200	269	2
200	281	19
200	350	59
200	421	2
200	467	2
200	524	4
200	556	9
200	605	1
200	672	1
200	731	10
200	733	3
200	755	1
200	798	1
200	811	6
200	830	14
200	875	1
200	914	55
200	920	9
200	935	1
200	940	8
200	967	1
200	986	10
200	1004	17
200	1012	1
200	1022	1
200	1027	3
200	1130	5
200	1177	3
200	1210	4
200	1235	11
200	1335	2
200	1412	4
200	1465	5
200	1492	3
200	1515	2
200	1539	2
200	1540	3
200	1541	7
200	1552	9
200	1564	69
200	1601	3
200	1645	8
200	1747	10
200	1779	22
200	1787	3
200	1843	7
200	1878	4
200	1909	4
200	1932	1
200	1936	2
200	1984	1
200	1987	2
200	2028	9
200	2052	2
200	2112	1
200	2141	1
200	2211	1
200	2250	1
200	2311	4
200	2357	10
200	2363	10
200	2374	3
200	2378	13
200	2381	2
200	2404	2
200	2448	1
200	2467	2
200	2468	2
200	2507	1
200	2508	7
200	2605	2
200	2634	2
200	2714	1
200	2718	1
200	2739	3
200	2742	1
200	2743	2
200	2748	1
200	2768	4
200	2798	1
200	2799	3
200	2808	1
200	2817	1
200	2949	2
200	2972	30
200	3021	1
200	3037	4
200	3084	2
200	3120	3
200	3161	1
200	3186	5
200	3191	8
200	3199	1
200	3211	2
200	3215	2
200	3218	66
200	3233	1
200	3252	1
200	3267	3
200	3276	3
200	3298	5
200	3341	1
200	3381	6
200	3385	10
200	3412	8
200	3414	1
200	3426	1
200	3438	1
200	3441	3
200	3490	5
200	3492	3
200	3536	1
200	3568	1
200	3647	1
200	3648	5
200	3696	8
200	3733	13
200	3739	13
200	3783	3
200	3864	9
200	3869	7
200	3905	2
200	3935	1
200	4027	1
200	4105	1
200	4116	3
200	4148	9
200	4162	1
200	4164	1
200	4220	2
200	4225	1
200	4228	4
200	4293	3
200	4314	5
200	4336	1
200	4383	1
200	4402	3
200	4459	8
200	4541	5
200	4548	1
200	4572	14
200	4591	17
200	4603	10
200	4606	2
200	4650	3
200	4693	4
200	4694	5
200	4700	1
200	4770	12
200	4851	8
200	4917	3
200	4984	1
200	4996	2
200	5037	2
200	5042	2
200	5091	7
200	5107	3
200	5135	1
200	5154	8
200	5320	8
200	5368	25
200	5395	2
200	5402	12
200	5415	11
200	5492	32
200	5529	35
200	5571	1
200	5598	6
200	5634	1
200	5647	1
200	5667	5
200	5723	1
200	5803	3
200	5806	17
200	5811	10
200	5849	1
200	5894	1
200	5917	2
200	5934	1
200	6093	1
200	6126	3
205	212	2
205	216	10
205	265	12
205	269	7
205	281	47
205	350	210
205	421	6
205	467	4
205	524	14
205	556	7
205	605	14
205	672	5
205	731	34
205	733	18
205	755	25
205	798	12
205	811	137
205	830	104
205	875	5
205	914	164
205	920	86
205	935	19
205	940	9
205	967	9
205	986	69
205	1004	52
205	1012	10
205	1022	9
205	1027	8
205	1130	55
205	1177	15
205	1210	20
205	1235	9
205	1256	11
205	1273	22
205	1335	9
205	1412	34
205	1465	60
205	1492	29
205	1515	16
205	1539	14
205	1540	7
205	1541	20
205	1552	144
205	1562	6
205	1564	225
205	1601	19
205	1645	68
205	1747	40
205	1779	68
205	1787	16
205	1843	24
205	1878	12
205	1909	9
205	1932	7
205	1936	8
205	1984	17
205	1987	8
205	1994	7
205	2028	56
205	2040	12
205	2052	9
205	2112	18
205	2141	15
205	2146	8
205	2211	7
205	2250	12
205	2273	3
205	2311	15
205	2357	30
205	2363	43
205	2374	13
205	2378	65
205	2381	19
205	2390	4
205	2404	30
205	2448	8
205	2467	9
205	2468	8
205	2482	11
205	2507	8
205	2508	190
205	2605	15
205	2634	4
205	2714	8
205	2718	13
205	2736	19
205	2739	10
205	2742	10
205	2743	10
205	2748	3
205	2768	11
205	2798	12
205	2799	28
205	2808	13
205	2817	6
205	2949	9
205	2966	14
205	2972	86
205	3021	11
205	3037	8
205	3084	13
205	3120	16
205	3161	35
205	3186	19
205	3191	24
205	3199	8
205	3211	6
205	3215	12
205	3218	241
205	3233	19
205	3252	12
205	3267	39
205	3276	16
205	3287	13
205	3298	19
205	3341	5
205	3381	7
205	3385	27
205	3412	47
205	3414	14
205	3426	10
205	3438	9
205	3441	14
205	3468	8
205	3490	99
205	3492	7
205	3536	7
205	3568	10
205	3647	11
205	3648	65
205	3696	18
205	3733	83
205	3739	153
205	3783	32
205	3864	54
205	3869	45
205	3905	31
205	3935	11
205	4027	20
205	4105	21
205	4116	44
205	4148	62
205	4162	23
205	4164	10
205	4220	6
205	4225	5
205	4228	14
205	4293	10
205	4314	8
205	4336	12
205	4348	17
205	4383	12
205	4402	17
205	4430	32
205	4459	34
205	4470	7
205	4529	23
205	4541	17
205	4548	15
205	4572	253
205	4591	82
205	4603	21
205	4606	15
205	4610	17
205	4650	25
205	4651	6
205	4693	7
205	4694	8
205	4700	2
205	4769	12
205	4770	9
205	4804	16
205	4851	13
205	4917	17
205	4984	7
205	4996	18
205	5037	16
205	5042	13
205	5091	22
205	5107	8
205	5135	10
205	5154	20
205	5320	14
205	5360	14
205	5368	131
205	5395	39
205	5402	226
205	5415	27
205	5492	211
205	5520	7
205	5525	7
205	5529	127
205	5571	9
205	5598	5
205	5634	7
205	5647	18
205	5667	59
205	5723	14
205	5791	8
205	5803	49
205	5806	52
205	5811	40
205	5832	24
205	5849	29
205	5894	15
205	5917	28
205	5934	8
205	6085	11
205	6093	6
205	6126	13
212	216	1
212	265	1
212	281	4
212	350	5
212	672	2
212	811	1
212	830	7
212	914	4
212	920	1
212	935	1
212	967	2
212	986	3
212	1004	4
212	1256	1
212	1552	1
212	1564	1
212	1645	2
212	1747	1
212	1779	3
212	1843	1
212	1984	1
212	1994	1
212	2028	1
212	2146	3
212	2363	2
212	2378	3
212	2390	1
212	2448	2
212	2467	1
212	2468	3
212	2482	1
212	2507	4
212	2508	7
212	2718	1
212	2748	2
212	2949	1
212	3161	1
212	3186	2
212	3215	1
212	3218	6
212	3252	1
212	3267	3
212	3298	1
212	3412	3
212	3490	4
212	3492	1
212	3648	2
212	3733	1
212	3739	4
212	3869	2
212	3905	1
212	4116	1
212	4162	2
212	4164	1
212	4220	1
212	4348	2
212	4430	2
212	4529	2
212	4572	10
212	4650	1
212	4804	2
212	4917	1
212	4996	2
212	5135	3
212	5154	2
212	5320	1
212	5395	3
212	5402	16
212	5492	5
212	5529	2
212	5598	1
212	5647	3
212	5667	1
212	5806	1
212	5832	1
212	5894	1
212	6126	1
216	265	2
216	281	10
216	350	20
216	421	2
216	524	1
216	556	1
216	605	3
216	672	12
216	731	1
216	733	1
216	798	3
216	811	5
216	830	8
216	875	1
216	914	16
216	920	2
216	986	4
216	1004	3
216	1027	3
216	1130	7
216	1177	6
216	1210	1
216	1256	4
216	1335	2
216	1412	1
216	1465	4
216	1492	1
216	1539	3
216	1540	5
216	1541	4
216	1552	7
216	1564	15
216	1645	10
216	1779	1
216	1843	3
216	1878	2
216	1932	2
216	1936	1
216	1984	4
216	1987	2
216	1994	2
216	2028	4
216	2040	5
216	2052	1
216	2146	1
216	2211	2
216	2311	1
216	2357	1
216	2363	2
216	2374	3
216	2378	1
216	2381	5
216	2390	6
216	2404	1
216	2448	1
216	2468	4
216	2507	1
216	2508	18
216	2634	1
216	2714	2
216	2718	2
216	2736	1
216	2742	3
216	2743	3
216	2748	6
216	2798	1
216	2808	1
216	2817	9
216	2966	1
216	2972	3
216	3021	2
216	3037	5
216	3161	1
216	3186	3
216	3191	2
216	3199	3
216	3211	2
216	3215	2
216	3218	24
216	3233	4
216	3267	9
216	3276	3
216	3287	2
216	3341	1
216	3381	1
216	3412	7
216	3414	1
216	3438	1
216	3441	1
216	3490	7
216	3492	1
216	3536	1
216	3647	1
216	3648	9
216	3733	7
216	3739	19
216	3783	3
216	3864	1
216	3869	3
216	3905	11
216	4027	1
216	4105	2
216	4116	3
216	4148	6
216	4162	3
216	4164	2
216	4220	4
216	4225	2
216	4228	6
216	4348	1
216	4383	1
216	4402	1
216	4430	1
216	4459	1
216	4529	2
216	4541	1
216	4548	2
216	4572	20
216	4591	1
216	4603	1
216	4650	5
216	4651	2
216	4693	1
216	4694	1
216	4700	1
216	4804	2
216	4851	1
216	4917	7
216	4984	2
216	4996	2
216	5037	3
216	5091	1
216	5107	2
216	5154	1
216	5360	1
216	5368	7
216	5395	4
216	5402	30
216	5415	1
216	5492	10
216	5520	4
216	5529	28
216	5647	1
216	5667	8
216	5791	1
216	5803	8
216	5806	3
216	5811	5
216	5832	2
216	5894	2
216	5917	3
216	6085	2
265	281	7
265	350	6
265	421	2
265	672	1
265	731	1
265	830	3
265	914	6
265	935	1
265	940	1
265	1004	1
265	1539	2
265	1541	2
265	1564	3
265	1747	2
265	1779	1
265	1843	1
265	1936	2
265	2028	1
265	2040	1
265	2052	1
265	2211	2
265	2357	2
265	2363	1
265	2482	1
265	2508	2
265	2605	1
265	2736	1
265	2743	2
265	2817	2
265	2972	1
265	3191	1
265	3218	6
265	3233	1
265	3267	1
265	3276	1
265	3468	4
265	3648	1
265	3864	1
265	4116	1
265	4162	4
265	4164	2
265	4220	3
265	4225	2
265	4228	1
265	4293	1
265	4459	1
265	4572	2
265	4650	2
265	4651	3
265	4693	3
265	4851	1
265	5042	1
265	5135	1
265	5360	1
265	5368	1
265	5402	3
265	5492	1
265	5525	1
265	5529	7
265	5571	3
265	5803	1
265	5806	6
269	281	1
269	350	7
269	421	1
269	731	1
269	830	2
269	914	10
269	920	1
269	986	1
269	1004	1
269	1130	2
269	1210	1
269	1235	1
269	1564	11
269	1601	5
269	1747	1
269	1779	16
269	1909	19
269	2311	1
269	2357	5
269	2363	1
269	2378	5
269	2739	1
269	2972	3
269	3215	1
269	3218	9
269	3298	1
269	3381	1
269	3385	2
269	3696	2
269	3864	1
269	3869	1
269	4148	1
269	4228	1
269	4541	2
269	4591	8
269	4770	3
269	4851	19
269	5042	1
269	5091	1
269	5135	1
269	5320	4
269	5368	2
269	5415	2
269	5492	3
269	5529	2
269	5806	1
269	5811	2
269	5934	6
281	350	36
281	421	3
281	467	1
281	524	8
281	556	2
281	672	6
281	731	6
281	733	5
281	755	1
281	811	4
281	830	17
281	875	2
281	914	28
281	920	5
281	935	1
281	940	2
281	986	25
281	1004	16
281	1012	1
281	1130	5
281	1177	2
281	1210	3
281	1235	1
281	1256	2
281	1273	1
281	1335	7
281	1412	2
281	1465	3
281	1515	2
281	1539	4
281	1540	1
281	1541	12
281	1552	9
281	1564	41
281	1601	3
281	1645	15
281	1747	11
281	1779	17
281	1787	1
281	1843	8
281	1878	2
281	1909	2
281	1932	2
281	1936	5
281	1984	1
281	1987	2
281	2028	10
281	2040	10
281	2052	7
281	2146	1
281	2211	4
281	2250	2
281	2273	1
281	2311	3
281	2357	11
281	2363	12
281	2374	1
281	2378	7
281	2381	3
281	2404	3
281	2448	1
281	2467	1
281	2468	6
281	2482	2
281	2507	2
281	2508	5
281	2605	2
281	2634	4
281	2718	9
281	2736	12
281	2739	1
281	2742	1
281	2743	1
281	2748	3
281	2768	4
281	2799	2
281	2808	1
281	2817	5
281	2949	2
281	2972	17
281	3021	2
281	3037	3
281	3084	3
281	3161	1
281	3186	12
281	3191	13
281	3199	1
281	3211	1
281	3215	5
281	3218	44
281	3233	3
281	3252	2
281	3267	14
281	3276	5
281	3298	2
281	3341	1
281	3381	5
281	3385	2
281	3412	7
281	3414	2
281	3426	2
281	3438	6
281	3441	4
281	3468	5
281	3490	4
281	3648	8
281	3696	2
281	3733	12
281	3739	11
281	3783	5
281	3864	4
281	3869	8
281	3905	5
281	3935	2
281	4116	7
281	4148	4
281	4162	7
281	4164	1
281	4220	1
281	4225	4
281	4228	2
281	4314	3
281	4348	2
281	4402	2
281	4459	12
281	4470	1
281	4529	2
281	4541	5
281	4548	3
281	4572	39
281	4591	11
281	4603	4
281	4610	2
281	4650	9
281	4651	9
281	4693	4
281	4700	3
281	4769	2
281	4770	4
281	4804	2
281	4851	3
281	4917	3
281	4996	1
281	5037	3
281	5042	1
281	5091	7
281	5107	2
281	5135	3
281	5154	6
281	5320	1
281	5360	10
281	5368	11
281	5395	6
281	5402	24
281	5415	2
281	5492	21
281	5520	2
281	5525	4
281	5529	36
281	5598	3
281	5647	1
281	5667	9
281	5803	8
281	5806	26
281	5811	7
281	5849	1
281	5917	2
281	5934	1
281	6093	1
281	6126	2
350	421	5
350	467	8
350	524	12
350	556	10
350	605	8
350	672	5
350	731	17
350	733	17
350	755	11
350	798	4
350	811	44
350	830	67
350	875	7
350	914	66
350	920	20
350	935	10
350	940	2
350	967	6
350	986	58
350	1004	36
350	1012	2
350	1022	5
350	1027	9
350	1130	33
350	1177	13
350	1210	8
350	1235	7
350	1256	1
350	1273	8
350	1335	11
350	1412	14
350	1465	22
350	1492	19
350	1515	4
350	1539	12
350	1540	6
350	1541	8
350	1552	61
350	1562	12
350	1564	156
350	1601	5
350	1645	47
350	1747	28
350	1779	54
350	1787	9
350	1843	16
350	1878	16
350	1909	9
350	1932	7
350	1936	9
350	1984	6
350	1987	9
350	1994	3
350	2028	29
350	2040	6
350	2052	6
350	2112	5
350	2141	10
350	2146	4
350	2211	8
350	2250	3
350	2273	5
350	2311	10
350	2357	20
350	2363	49
350	2374	12
350	2378	41
350	2381	13
350	2390	5
350	2404	4
350	2448	4
350	2467	12
350	2468	8
350	2482	4
350	2507	11
350	2508	69
350	2605	9
350	2634	5
350	2714	9
350	2718	8
350	2736	9
350	2739	6
350	2742	14
350	2743	5
350	2748	2
350	2768	9
350	2798	6
350	2799	10
350	2808	4
350	2817	3
350	2949	4
350	2966	7
350	2972	42
350	3021	6
350	3037	13
350	3084	5
350	3120	5
350	3161	14
350	3186	25
350	3191	1
350	3199	4
350	3211	15
350	3215	8
350	3218	154
350	3233	13
350	3252	11
350	3267	29
350	3276	15
350	3287	4
350	3298	10
350	3341	6
350	3381	9
350	3385	20
350	3412	25
350	3414	10
350	3426	5
350	3438	9
350	3441	14
350	3468	5
350	3490	38
350	3492	9
350	3536	6
350	3568	1
350	3647	9
350	3648	47
350	3696	8
350	3733	87
350	3739	71
350	3783	26
350	3864	20
350	3869	20
350	3905	18
350	3935	8
350	4027	9
350	4105	5
350	4116	16
350	4148	27
350	4162	10
350	4164	5
350	4220	10
350	4225	11
350	4228	12
350	4293	13
350	4314	6
350	4336	6
350	4348	10
350	4383	3
350	4402	8
350	4430	5
350	4459	23
350	4470	6
350	4529	7
350	4541	27
350	4548	9
350	4572	124
350	4591	59
350	4603	15
350	4606	5
350	4610	8
350	4650	11
350	4651	5
350	4693	14
350	4694	10
350	4700	9
350	4769	4
350	4770	12
350	4804	5
350	4851	14
350	4917	12
350	4984	12
350	4996	14
350	5037	4
350	5042	7
350	5091	14
350	5107	9
350	5135	8
350	5154	27
350	5320	9
350	5360	9
350	5368	51
350	5395	12
350	5402	106
350	5415	12
350	5492	91
350	5520	1
350	5525	14
350	5529	94
350	5571	7
350	5598	3
350	5634	7
350	5647	13
350	5667	48
350	5723	9
350	5791	2
350	5803	22
350	5806	56
350	5811	31
350	5832	18
350	5849	12
350	5894	14
350	5917	22
350	5934	6
350	6085	3
350	6093	2
350	6126	9
421	672	1
421	733	1
421	811	3
421	914	2
421	1004	2
421	1235	2
421	1465	3
421	1539	2
421	1541	5
421	1552	1
421	1564	7
421	1645	3
421	1747	1
421	1779	1
421	1909	1
421	2028	1
421	2040	1
421	2052	1
421	2250	1
421	2448	1
421	2634	1
421	2739	1
421	2768	3
421	2972	3
421	3021	1
421	3161	1
421	3191	2
421	3215	2
421	3218	6
421	3233	1
421	3252	1
421	3287	1
421	3341	1
421	3381	1
421	3412	1
421	3414	1
421	3490	2
421	3648	4
421	3733	1
421	3739	5
421	3935	1
421	4162	2
421	4225	1
421	4228	2
421	4541	1
421	4572	1
421	4610	1
421	4650	1
421	4651	2
421	4693	2
421	4700	1
421	4770	1
421	4851	1
421	4917	2
421	5091	2
421	5135	1
421	5154	2
421	5360	1
421	5402	1
421	5492	3
421	5529	7
421	5806	3
421	5811	1
421	5917	2
421	6093	1
467	556	2
467	731	1
467	811	1
467	830	4
467	914	13
467	986	7
467	1004	1
467	1012	1
467	1130	1
467	1465	1
467	1552	1
467	1564	11
467	1645	2
467	1779	6
467	1787	1
467	1843	1
467	1878	2
467	2363	5
467	2378	14
467	2381	2
467	2467	1
467	2508	1
467	2605	4
467	2739	1
467	2949	2
467	2972	1
467	3120	1
467	3191	3
467	3211	1
467	3218	13
467	3267	1
467	3298	3
467	3385	7
467	3412	3
467	3441	1
467	3648	1
467	3696	1
467	3869	5
467	4148	2
467	4459	1
467	4541	4
467	4572	3
467	4591	5
467	4603	2
467	4606	1
467	4693	1
467	4770	1
467	5037	1
467	5091	4
467	5135	1
467	5320	1
467	5395	1
467	5402	1
467	5492	2
467	5525	1
467	5529	4
467	5571	2
467	5667	2
467	5723	1
467	5806	3
467	5811	7
467	5832	1
467	6126	7
524	556	3
524	672	1
524	731	4
524	755	1
524	811	2
524	830	7
524	875	1
524	914	9
524	920	2
524	935	2
524	940	1
524	967	1
524	986	4
524	1027	2
524	1130	1
524	1177	2
524	1210	1
524	1256	1
524	1273	1
524	1335	1
524	1515	1
524	1539	2
524	1540	2
524	1541	1
524	1552	5
524	1564	14
524	1601	1
524	1645	6
524	1747	4
524	1779	7
524	1843	2
524	1878	1
524	1936	1
524	1987	1
524	2028	1
524	2040	2
524	2052	4
524	2250	1
524	2273	1
524	2311	1
524	2357	1
524	2363	3
524	2378	10
524	2467	1
524	2507	4
524	2508	2
524	2634	4
524	2718	2
524	2736	3
524	2743	2
524	2798	1
524	2799	1
524	2949	1
524	2972	2
524	3037	1
524	3186	1
524	3191	3
524	3199	2
524	3211	1
524	3215	1
524	3218	7
524	3233	1
524	3252	1
524	3298	1
524	3385	1
524	3412	2
524	3414	2
524	3468	3
524	3490	4
524	3492	1
524	3647	2
524	3648	3
524	3696	1
524	3733	5
524	3739	6
524	3864	3
524	3869	3
524	4027	1
524	4105	1
524	4116	5
524	4148	2
524	4225	1
524	4402	2
524	4459	3
524	4529	2
524	4541	4
524	4548	2
524	4572	7
524	4591	3
524	4603	1
524	4606	1
524	4650	5
524	4651	2
524	4693	4
524	4694	2
524	4700	1
524	4851	2
524	4984	1
524	4996	1
524	5037	1
524	5042	1
524	5135	1
524	5154	2
524	5320	1
524	5360	8
524	5368	8
524	5395	2
524	5402	7
524	5415	4
524	5492	11
524	5525	1
524	5529	7
524	5571	1
524	5598	1
524	5647	1
524	5667	4
524	5723	1
524	5791	1
524	5803	2
524	5806	6
524	5811	3
524	5832	1
524	5849	3
524	6093	2
524	6126	1
556	731	1
556	733	2
556	830	1
556	914	10
556	935	2
556	986	6
556	1004	3
556	1235	2
556	1492	1
556	1539	1
556	1541	2
556	1564	16
556	1645	1
556	1747	1
556	1779	5
556	1843	3
556	1878	2
556	2028	2
556	2357	2
556	2378	8
556	2467	1
556	2468	1
556	2508	1
556	2605	2
556	2634	1
556	2739	2
556	2972	1
556	3120	1
556	3191	2
556	3211	1
556	3215	1
556	3218	6
556	3276	1
556	3298	1
556	3385	3
556	3412	4
556	3441	1
556	3648	3
556	3869	2
556	4027	1
556	4314	4
556	4459	1
556	4541	4
556	4591	1
556	4603	2
556	4700	1
556	4770	1
556	4851	1
556	5037	1
556	5091	3
556	5135	2
556	5154	2
556	5368	1
556	5402	1
556	5415	2
556	5492	1
556	5529	4
556	5571	1
556	5598	3
556	5667	2
556	5806	9
556	5811	9
556	5832	1
556	5917	1
556	6126	2
605	731	2
605	798	1
605	811	9
605	830	1
605	914	1
605	920	2
605	986	1
605	1130	9
605	1273	2
605	1465	4
605	1492	1
605	1552	10
605	1564	6
605	1645	2
605	1787	1
605	1932	1
605	2112	1
605	2146	1
605	2311	1
605	2374	2
605	2378	1
605	2404	2
605	2508	14
605	2736	1
605	2743	1
605	2799	1
605	2966	1
605	2972	3
605	3037	1
605	3161	1
605	3186	1
605	3191	1
605	3199	1
605	3218	6
605	3267	2
605	3341	1
605	3412	1
605	3490	4
605	3492	1
605	3568	2
605	3647	1
605	3733	3
605	3739	3
605	3869	1
605	3905	1
605	4116	1
605	4148	1
605	4228	1
605	4402	1
605	4572	11
605	4606	1
605	4804	1
605	4984	1
605	4996	1
605	5368	3
605	5402	6
605	5492	11
605	5529	1
605	5647	1
605	5667	2
605	5791	1
605	5803	1
605	5806	1
605	5894	1
672	935	1
672	1027	5
672	1540	6
672	1541	2
672	1645	1
672	1936	1
672	2040	8
672	2052	2
672	2141	1
672	2146	1
672	2211	1
672	2250	1
672	2390	5
672	2507	2
672	2508	3
672	2718	5
672	2736	1
672	2742	1
672	2743	1
672	2748	4
672	2817	11
672	3021	2
672	3037	5
672	3186	2
672	3191	2
672	3199	1
672	3211	2
672	3215	1
672	3218	4
672	3233	2
672	3287	1
672	3468	2
672	3648	2
672	3733	5
672	3739	7
672	3783	1
672	4164	2
672	4220	4
672	4402	1
672	4572	7
672	4610	1
672	4651	1
672	5037	1
672	5154	2
672	5360	3
672	5402	5
672	5529	6
672	5806	1
672	5917	1
672	6085	1
731	811	7
731	830	22
731	875	2
731	914	26
731	920	2
731	935	2
731	940	5
731	967	1
731	986	5
731	1004	6
731	1012	1
731	1130	5
731	1210	2
731	1235	4
731	1412	8
731	1465	5
731	1492	1
731	1515	7
731	1540	1
731	1552	8
731	1564	19
731	1601	1
731	1645	2
731	1747	7
731	1779	13
731	1787	2
731	1843	4
731	1909	2
731	1936	2
731	2028	1
731	2112	2
731	2141	2
731	2250	1
731	2311	4
731	2357	4
731	2363	8
731	2374	1
731	2378	11
731	2467	1
731	2468	1
731	2508	4
731	2605	1
731	2736	3
731	2739	1
731	2798	2
731	2799	4
731	2972	8
731	3120	4
731	3161	2
731	3186	1
731	3191	3
731	3211	1
731	3218	30
731	3233	1
731	3267	1
731	3287	1
731	3298	3
731	3381	1
731	3385	3
731	3412	2
731	3441	1
731	3468	1
731	3490	4
731	3492	1
731	3647	1
731	3648	3
731	3696	2
731	3733	2
731	3739	6
731	3783	2
731	3864	10
731	3869	1
731	3905	1
731	4027	9
731	4105	3
731	4116	2
731	4148	8
731	4162	1
731	4314	1
731	4348	1
731	4402	2
731	4430	1
731	4470	1
731	4541	2
731	4572	14
731	4591	12
731	4603	8
731	4606	1
731	4610	2
731	4651	1
731	4693	1
731	4694	1
731	4700	1
731	4851	4
731	5042	6
731	5091	3
731	5107	1
731	5135	1
731	5154	3
731	5320	2
731	5368	34
731	5402	10
731	5415	7
731	5492	29
731	5520	2
731	5525	4
731	5529	8
731	5598	1
731	5667	4
731	5723	1
731	5791	1
731	5803	3
731	5806	4
731	5811	2
731	5849	1
731	5894	2
731	5917	4
731	5934	2
731	6126	2
733	798	1
733	811	1
733	830	2
733	914	9
733	920	2
733	935	1
733	986	4
733	1004	1
733	1022	1
733	1130	3
733	1177	3
733	1210	1
733	1256	1
733	1335	1
733	1465	2
733	1539	3
733	1541	4
733	1552	4
733	1562	1
733	1564	24
733	1645	4
733	1747	1
733	1779	3
733	1843	3
733	1878	2
733	1909	1
733	1984	1
733	2028	3
733	2112	1
733	2273	1
733	2357	3
733	2363	4
733	2378	4
733	2381	2
733	2448	1
733	2468	3
733	2482	1
733	2507	1
733	2508	3
733	2605	2
733	2739	1
733	2748	1
733	2768	4
733	2799	1
733	2972	3
733	3037	2
733	3186	2
733	3191	1
733	3211	2
733	3215	3
733	3218	15
733	3233	1
733	3252	1
733	3267	3
733	3276	1
733	3385	2
733	3412	3
733	3414	1
733	3438	2
733	3441	3
733	3468	1
733	3490	6
733	3648	3
733	3696	1
733	3733	3
733	3739	1
733	3864	1
733	3869	3
733	3905	1
733	4027	1
733	4116	1
733	4148	3
733	4164	1
733	4225	1
733	4228	2
733	4293	1
733	4336	1
733	4459	6
733	4529	1
733	4541	1
733	4548	1
733	4572	8
733	4591	4
733	4603	1
733	4650	2
733	4693	1
733	4700	2
733	4804	1
733	4917	1
733	5042	1
733	5091	3
733	5107	2
[truncated: 8,722 more rows]
