# Supplementary material for: A bibliometric analysis of light chain amyloidosis from 2005 to 2024: research trends and hot spots
Source: Front Med (Lausanne). 2024 Jul 30;11:1441032. doi: 10.3389/fmed.2024.1441032 (PMC11320149; doi:10.3389/fmed.2024.1441032)
Supplement: Supplementary file 3 [file Data_Sheet_3.ZIP › raw_data/network-leading authors.txt]

1237	1309	66
1237	2014	47
1237	2532	52
1237	2542	58
1237	2558	170
1237	2949	7
1237	3168	26
1237	3183	15
1237	3530	132
1237	3597	63
1237	3663	17
1237	3692	14
1237	3850	7
1237	4191	93
1237	4214	58
1237	4256	68
1237	4819	118
1237	5136	41
1237	5172	91
1237	5721	46
1237	5722	47
1237	5779	84
1237	5797	38
1237	5807	68
1237	5939	14
1237	6106	152
1237	6270	15
1237	6508	39
1237	6608	9
1237	7089	157
1237	7170	48
1237	7442	21
1237	7823	15
1237	8089	123
1237	8793	50
1237	8816	15
1237	9313	13
1237	9439	67
1237	9611	18
1237	9712	36
1237	11506	21
1237	11539	82
1237	11609	16
1309	2014	88
1309	2532	110
1309	2542	390
1309	2558	711
1309	2949	21
1309	3168	127
1309	3183	60
1309	3530	774
1309	3597	106
1309	3663	171
1309	3692	46
1309	3850	91
1309	4191	178
1309	4214	358
1309	4256	203
1309	4819	114
1309	5136	293
1309	5172	171
1309	5721	190
1309	5722	349
1309	5779	307
1309	5797	72
1309	5807	432
1309	5939	39
1309	6106	458
1309	6270	131
1309	6508	251
1309	6608	53
1309	7089	433
1309	7170	217
1309	7442	275
1309	7823	81
1309	8089	401
1309	8793	339
1309	8816	35
1309	9313	68
1309	9439	221
1309	9611	99
1309	9712	91
1309	11506	206
1309	11539	165
1309	11609	36
2014	2532	76
2014	2542	94
2014	2558	236
2014	2949	9
2014	3168	70
2014	3183	41
2014	3530	276
2014	3597	79
2014	3663	37
2014	3692	42
2014	3850	36
2014	4191	129
2014	4214	113
2014	4256	147
2014	4819	86
2014	5136	56
2014	5172	109
2014	5721	73
2014	5722	99
2014	5779	74
2014	5797	44
2014	5807	126
2014	5939	20
2014	6106	110
2014	6270	33
2014	6508	84
2014	6608	22
2014	7089	313
2014	7170	120
2014	7442	53
2014	7823	45
2014	8089	269
2014	8793	98
2014	8816	13
2014	9313	31
2014	9439	166
2014	9611	60
2014	9712	90
2014	11506	43
2014	11539	133
2014	11609	17
2532	2542	111
2532	2558	226
2532	2949	18
2532	3168	90
2532	3183	54
2532	3530	256
2532	3597	111
2532	3663	48
2532	3692	37
2532	3850	22
2532	4191	156
2532	4214	113
2532	4256	142
2532	4819	94
2532	5136	84
2532	5172	196
2532	5721	61
2532	5722	108
2532	5779	91
2532	5797	71
2532	5807	130
2532	5939	50
2532	6106	124
2532	6270	34
2532	6508	80
2532	6608	57
2532	7089	323
2532	7170	153
2532	7442	78
2532	7823	61
2532	8089	290
2532	8793	102
2532	8816	10
2532	9313	68
2532	9439	144
2532	9611	75
2532	9712	66
2532	11506	56
2532	11539	163
2532	11609	33
2542	2558	683
2542	2949	22
2542	3168	119
2542	3183	57
2542	3530	762
2542	3597	97
2542	3663	172
2542	3692	37
2542	3850	93
2542	4191	175
2542	4214	345
2542	4256	185
2542	4819	109
2542	5136	300
2542	5172	173
2542	5721	176
2542	5722	346
2542	5779	291
2542	5797	68
2542	5807	420
2542	5939	33
2542	6106	419
2542	6270	130
2542	6508	248
2542	6608	60
2542	7089	419
2542	7170	211
2542	7442	294
2542	7823	87
2542	8089	400
2542	8793	324
2542	8816	27
2542	9313	71
2542	9439	225
2542	9611	90
2542	9712	87
2542	11506	217
2542	11539	167
2542	11609	36
2558	2949	66
2558	3168	274
2558	3183	134
2558	3530	1524
2558	3597	235
2558	3663	303
2558	3692	102
2558	3850	249
2558	4191	378
2558	4214	661
2558	4256	425
2558	4819	260
2558	5136	512
2558	5172	351
2558	5721	323
2558	5722	638
2558	5779	573
2558	5797	158
2558	5807	791
2558	5939	128
2558	6106	856
2558	6270	245
2558	6508	476
2558	6608	118
2558	7089	972
2558	7170	457
2558	7442	488
2558	7823	179
2558	8089	868
2558	8793	635
2558	8816	160
2558	9313	150
2558	9439	482
2558	9611	205
2558	9712	234
2558	11506	362
2558	11539	362
2558	11609	81
2949	3168	8
2949	3183	77
2949	3530	76
2949	3597	68
2949	3663	10
2949	3692	8
2949	3850	45
2949	4191	84
2949	4214	23
2949	4256	25
2949	4819	15
2949	5136	10
2949	5172	25
2949	5721	18
2949	5722	14
2949	5779	20
2949	5797	39
2949	5807	25
2949	5939	28
2949	6106	24
2949	6270	8
2949	6508	20
2949	6608	6
2949	7089	96
2949	7170	33
2949	7442	11
2949	7823	11
2949	8089	71
2949	8793	24
2949	8816	14
2949	9313	11
2949	9439	52
2949	9611	9
2949	9712	50
2949	11506	4
2949	11539	69
2949	11609	39
3168	3183	50
3168	3530	297
3168	3597	84
3168	3663	61
3168	3692	42
3168	3850	31
3168	4191	144
3168	4214	115
3168	4256	175
3168	4819	92
3168	5136	105
3168	5172	143
3168	5721	74
3168	5722	112
3168	5779	97
3168	5797	64
3168	5807	139
3168	5939	107
3168	6106	133
3168	6270	41
3168	6508	87
3168	6608	61
3168	7089	578
3168	7170	356
3168	7442	94
3168	7823	138
3168	8089	552
3168	8793	126
3168	8816	20
3168	9313	72
3168	9439	142
3168	9611	109
3168	9712	35
3168	11506	61
3168	11539	146
3168	11609	29
3183	3530	160
3183	3597	327
3183	3663	25
3183	3692	14
3183	3850	58
3183	4191	399
3183	4214	55
3183	4256	84
3183	4819	54
3183	5136	35
3183	5172	85
3183	5721	46
3183	5722	41
3183	5779	44
3183	5797	168
3183	5807	61
3183	5939	16
3183	6106	55
3183	6270	20
3183	6508	44
3183	6608	53
3183	7089	192
3183	7170	92
3183	7442	34
3183	7823	31
3183	8089	170
3183	8793	54
3183	8816	4
3183	9313	58
3183	9439	79
3183	9611	29
3183	9712	28
3183	11506	25
3183	11539	287
3183	11609	183
3530	3597	289
3530	3663	311
3530	3692	135
3530	3850	222
3530	4191	426
3530	4214	758
3530	4256	471
3530	4819	263
3530	5136	537
3530	5172	392
3530	5721	369
3530	5722	704
3530	5779	597
3530	5797	187
3530	5807	901
3530	5939	157
3530	6106	883
3530	6270	249
3530	6508	510
3530	6608	127
3530	7089	1017
3530	7170	475
3530	7442	480
3530	7823	209
3530	8089	917
3530	8793	696
3530	8816	126
3530	9313	162
3530	9439	546
3530	9611	244
3530	9712	277
3530	11506	368
3530	11539	421
3530	11609	89
3597	3663	36
3597	3692	32
3597	3850	59
3597	4191	467
3597	4214	108
3597	4256	165
3597	4819	106
3597	5136	57
3597	5172	160
3597	5721	78
3597	5722	81
3597	5779	86
3597	5797	211
3597	5807	115
3597	5939	36
3597	6106	121
3597	6270	24
3597	6508	70
3597	6608	92
3597	7089	336
3597	7170	165
3597	7442	70
3597	7823	66
3597	8089	306
3597	8793	98
3597	8816	11
3597	9313	102
3597	9439	130
3597	9611	53
3597	9712	56
3597	11506	39
3597	11539	357
3597	11609	160
3663	3692	18
3663	3850	48
3663	4191	72
3663	4214	159
3663	4256	82
3663	4819	42
3663	5136	137
3663	5172	79
3663	5721	77
3663	5722	155
3663	5779	146
3663	5797	23
3663	5807	182
3663	5939	16
3663	6106	181
3663	6270	68
3663	6508	120
3663	6608	26
3663	7089	203
3663	7170	106
3663	7442	153
3663	7823	39
3663	8089	195
3663	8793	151
3663	8816	5
3663	9313	29
3663	9439	90
3663	9611	44
3663	9712	31
3663	11506	114
3663	11539	61
3663	11609	13
3692	3850	11
3692	4191	60
3692	4214	45
3692	4256	218
3692	4819	44
3692	5136	33
3692	5172	62
3692	5721	40
3692	5722	37
3692	5779	49
3692	5797	20
3692	5807	50
3692	5939	14
3692	6106	43
3692	6270	18
3692	6508	40
3692	6608	15
3692	7089	184
3692	7170	106
3692	7442	29
3692	7823	39
3692	8089	184
3692	8793	47
3692	8816	15
3692	9313	17
3692	9439	64
3692	9611	124
3692	9712	26
3692	11506	17
3692	11539	56
3692	11609	8
3850	4191	84
3850	4214	76
3850	4256	53
3850	4819	28
3850	5136	66
3850	5172	47
3850	5721	37
3850	5722	74
3850	5779	72
3850	5797	33
3850	5807	96
3850	5939	9
3850	6106	88
3850	6270	36
3850	6508	62
3850	6608	17
3850	7089	108
3850	7170	46
3850	7442	102
3850	7823	13
3850	8089	87
3850	8793	83
3850	8816	4
3850	9313	23
3850	9439	53
3850	9611	20
3850	9712	27
3850	11506	63
3850	11539	61
3850	11609	32
4191	4214	178
4191	4256	246
4191	4819	163
4191	5136	122
4191	5172	233
4191	5721	102
4191	5722	163
4191	5779	139
4191	5797	260
4191	5807	206
4191	5939	72
4191	6106	198
4191	6270	52
4191	6508	126
4191	6608	118
4191	7089	523
4191	7170	264
4191	7442	124
4191	7823	114
4191	8089	475
4191	8793	167
4191	8816	19
4191	9313	135
4191	9439	228
4191	9611	89
4191	9712	88
4191	11506	82
4191	11539	455
4191	11609	192
4214	4256	181
4214	4819	100
4214	5136	269
4214	5172	175
4214	5721	155
4214	5722	324
4214	5779	285
4214	5797	73
4214	5807	391
4214	5939	37
4214	6106	407
4214	6270	117
4214	6508	230
4214	6608	55
4214	7089	424
4214	7170	201
4214	7442	258
4214	7823	85
4214	8089	392
4214	8793	313
4214	8816	29
4214	9313	66
4214	9439	241
4214	9611	99
4214	9712	105
4214	11506	191
4214	11539	167
4214	11609	33
4256	4819	151
4256	5136	151
4256	5172	240
4256	5721	131
4256	5722	166
4256	5779	172
4256	5797	96
4256	5807	216
4256	5939	73
4256	6106	221
4256	6270	68
4256	6508	129
4256	6608	82
4256	7089	633
4256	7170	352
4256	7442	138
4256	7823	135
4256	8089	612
4256	8793	177
4256	8816	81
4256	9313	99
4256	9439	260
4256	9611	280
4256	9712	88
4256	11506	98
4256	11539	253
4256	11609	52
4819	5136	89
4819	5172	159
4819	5721	79
4819	5722	91
4819	5779	108
4819	5797	66
4819	5807	122
4819	5939	43
4819	6106	155
4819	6270	28
4819	6508	75
4819	6608	51
4819	7089	324
4819	7170	162
4819	7442	75
4819	7823	58
4819	8089	305
4819	8793	98
4819	8816	13
4819	9313	60
4819	9439	152
4819	9611	61
4819	9712	51
4819	11506	56
4819	11539	168
4819	11609	37
5136	5172	131
5136	5721	153
5136	5722	257
5136	5779	233
5136	5797	40
5136	5807	318
5136	5939	23
5136	6106	311
5136	6270	104
5136	6508	198
5136	6608	43
5136	7089	337
5136	7170	177
5136	7442	227
5136	7823	68
5136	8089	325
5136	8793	255
5136	8816	16
5136	9313	51
5136	9439	165
5136	9611	73
5136	9712	61
5136	11506	174
5136	11539	113
5136	11609	24
5172	5721	109
5172	5722	160
5172	5779	152
5172	5797	104
5172	5807	201
5172	5939	61
5172	6106	203
5172	6270	62
5172	6508	133
5172	6608	77
5172	7089	469
5172	7170	225
5172	7442	113
5172	7823	80
5172	8089	434
5172	8793	162
5172	8816	17
5172	9313	97
5172	9439	231
5172	9611	120
5172	9712	85
5172	11506	87
5172	11539	246
5172	11609	53
5721	5722	164
5721	5779	138
5721	5797	57
5721	5807	194
5721	5939	33
5721	6106	214
5721	6270	58
5721	6508	106
5721	6608	55
5721	7089	254
5721	7170	129
5721	7442	133
5721	7823	48
5721	8089	234
5721	8793	147
5721	8816	20
5721	9313	62
5721	9439	144
5721	9611	64
5721	9712	54
5721	11506	98
5721	11539	121
5721	11609	34
5722	5779	274
5722	5797	54
5722	5807	380
5722	5939	31
5722	6106	380
5722	6270	120
5722	6508	234
5722	6608	46
5722	7089	397
5722	7170	188
5722	7442	251
5722	7823	79
5722	8089	375
5722	8793	306
5722	8816	28
5722	9313	59
5722	9439	211
5722	9611	88
5722	9712	92
5722	11506	186
5722	11539	148
5722	11609	21
5779	5797	62
5779	5807	326
5779	5939	35
5779	6106	370
5779	6270	110
5779	6508	202
5779	6608	47
5779	7089	376
5779	7170	169
5779	7442	229
5779	7823	70
5779	8089	335
5779	8793	271
5779	8816	33
5779	9313	53
5779	9439	166
5779	9611	90
5779	9712	58
5779	11506	165
5779	11539	135
5779	11609	31
5797	5807	81
5797	5939	21
5797	6106	86
5797	6270	16
5797	6508	48
5797	6608	64
5797	7089	204
5797	7170	113
5797	7442	47
5797	7823	36
5797	8089	204
5797	8793	66
5797	8816	5
5797	9313	68
5797	9439	84
5797	9611	26
5797	9712	29
5797	11506	30
5797	11539	215
5797	11609	81
5807	5939	43
5807	6106	481
5807	6270	138
5807	6508	273
5807	6608	66
5807	7089	501
5807	7170	240
5807	7442	308
5807	7823	102
5807	8089	467
5807	8793	365
5807	8816	35
5807	9313	82
5807	9439	269
5807	9611	115
5807	9712	119
5807	11506	228
5807	11539	195
5807	11609	38
5939	6106	49
5939	6270	13
5939	6508	33
5939	6608	17
5939	7089	450
5939	7170	211
5939	7442	25
5939	7823	99
5939	8089	403
5939	8793	43
5939	8816	46
5939	9313	20
5939	9439	57
5939	9611	41
5939	9712	73
5939	11506	13
5939	11539	64
5939	11609	8
6106	6270	146
6106	6508	279
6106	6608	51
6106	7089	492
6106	7170	220
6106	7442	279
6106	7823	89
6106	8089	428
6106	8793	379
6106	8816	82
6106	9313	62
6106	9439	226
6106	9611	102
6106	9712	98
6106	11506	214
6106	11539	170
6106	11609	38
6270	6508	88
6270	6608	18
6270	7089	158
6270	7170	80
6270	7442	125
6270	7823	37
6270	8089	143
6270	8793	116
6270	8816	41
6270	9313	21
6270	9439	68
6270	9611	37
6270	9712	25
6270	11506	82
6270	11539	46
6270	11609	10
6508	6608	43
6508	7089	330
6508	7170	167
6508	7442	203
6508	7823	76
6508	8089	312
6508	8793	222
6508	8816	23
6508	9313	48
6508	9439	169
6508	9611	80
6508	9712	60
6508	11506	145
6508	11539	120
6508	11609	23
6608	7089	167
6608	7170	111
6608	7442	31
6608	7823	36
6608	8089	184
6608	8793	58
6608	8816	5
6608	9313	58
6608	9439	63
6608	9611	32
6608	9712	27
6608	11506	28
6608	11539	129
6608	11609	37
7089	7170	986
7089	7442	262
7089	7823	410
7089	8089	1792
7089	8793	448
7089	8816	125
7089	9313	201
7089	9439	552
7089	9611	331
7089	9712	291
7089	11506	200
7089	11539	503
7089	11609	105
7170	7442	129
7170	7823	218
7170	8089	933
7170	8793	218
7170	8816	43
7170	9313	134
7170	9439	263
7170	9611	200
7170	9712	91
7170	11506	90
7170	11539	270
7170	11609	59
7442	7823	37
7442	8089	245
7442	8793	256
7442	8816	14
7442	9313	46
7442	9439	128
7442	9611	65
7442	9712	56
7442	11506	178
7442	11539	105
7442	11609	24
7823	8089	369
7823	8793	90
7823	8816	19
7823	9313	47
7823	9439	99
7823	9611	79
7823	9712	52
7823	11506	33
7823	11539	95
7823	11609	17
8089	8793	412
8089	8816	114
8089	9313	224
8089	9439	572
8089	9611	335
8089	9712	252
8089	11506	185
8089	11539	492
8089	11609	101
8793	8816	34
8793	9313	67
8793	9439	212
8793	9611	100
8793	9712	90
8793	11506	181
8793	11539	162
8793	11609	29
8816	9313	7
8816	9439	18
8816	9611	31
8816	9712	57
8816	11506	10
8816	11539	13
8816	11609	3
9313	9439	78
9313	9611	38
9313	9712	26
9313	11506	34
9313	11539	144
9313	11609	43
9439	9611	129
9439	9712	250
9439	11506	100
9439	11539	236
9439	11609	42
9611	9712	47
9611	11506	48
9611	11539	95
9611	11609	14
9712	11506	38
9712	11539	77
9712	11609	16
11506	11539	66
11506	11609	17
11539	11609	137
