# Supplementary material for: A bibliometric analysis of light chain amyloidosis from 2005 to 2024: research trends and hot spots
Source: Front Med (Lausanne). 2024 Jul 30;11:1441032. doi: 10.3389/fmed.2024.1441032 (PMC11320149; doi:10.3389/fmed.2024.1441032)
Supplement: Supplementary file 3 [file Data_Sheet_3.ZIP › raw_data/network-sources.txt]

10	25	2
10	31	33
10	32	1
10	33	4
10	42	7
10	45	27
10	60	6
10	82	1
10	96	1
10	104	10
10	113	123
10	114	10
10	115	10
10	134	15
10	137	21
10	179	12
10	196	1
10	202	1
10	206	14
10	208	1
10	216	3
10	226	1
10	274	2
10	280	3
10	287	6
10	288	2
10	293	1
10	324	7
10	331	5
10	339	18
10	343	2
10	346	5
10	358	4
10	374	5
10	379	2
10	386	6
10	391	6
10	404	5
10	407	9
10	445	3
10	448	31
10	464	12
10	478	1
10	490	2
10	507	5
10	509	4
10	524	6
10	536	24
10	537	7
10	542	13
10	548	1
10	558	1
10	572	9
10	624	4
10	666	2
10	678	2
10	696	3
10	709	3
25	31	5
25	33	2
25	45	16
25	60	1
25	104	1
25	113	6
25	114	1
25	115	1
25	134	4
25	137	3
25	179	13
25	182	4
25	206	1
25	226	1
25	274	5
25	280	3
25	287	1
25	288	7
25	293	1
25	324	2
25	331	1
25	339	1
25	343	5
25	346	7
25	358	1
25	374	1
25	379	5
25	391	1
25	404	8
25	407	7
25	445	2
25	448	5
25	490	4
25	507	12
25	509	7
25	524	2
25	536	2
25	537	1
25	542	8
25	572	2
25	624	3
25	666	5
25	678	1
25	709	1
31	32	3
31	33	7
31	42	23
31	45	156
31	60	60
31	82	12
31	96	1
31	104	53
31	113	398
31	114	33
31	115	54
31	128	1
31	134	62
31	137	81
31	179	8
31	182	6
31	189	1
31	196	13
31	202	11
31	206	66
31	208	5
31	216	8
31	226	7
31	274	5
31	280	7
31	287	31
31	288	6
31	293	5
31	324	13
31	331	15
31	339	97
31	343	12
31	346	10
31	358	33
31	374	24
31	379	7
31	386	33
31	391	14
31	404	23
31	407	13
31	423	3
31	445	19
31	448	134
31	464	7
31	478	2
31	490	3
31	507	6
31	509	7
31	524	14
31	536	92
31	537	49
31	542	47
31	548	6
31	558	1
31	572	39
31	624	11
31	666	8
31	678	9
31	696	5
31	709	5
32	42	2
32	45	1
32	82	1
32	104	1
32	113	10
32	114	3
32	128	2
32	134	6
32	137	1
32	196	1
32	202	8
32	206	2
32	208	3
32	287	2
32	331	2
32	339	3
32	374	5
32	386	1
32	445	2
32	448	5
32	507	1
32	524	9
32	542	1
32	548	3
32	572	7
32	624	1
32	666	2
32	696	2
33	45	11
33	104	1
33	113	25
33	114	3
33	115	1
33	134	1
33	137	2
33	179	6
33	182	2
33	202	3
33	206	2
33	226	1
33	274	2
33	288	1
33	293	2
33	324	1
33	331	1
33	339	4
33	343	2
33	346	4
33	358	1
33	374	3
33	386	1
33	391	3
33	404	2
33	407	2
33	445	1
33	448	8
33	478	1
33	490	3
33	509	1
33	524	2
33	536	2
33	542	4
33	548	1
33	572	2
33	624	2
33	666	1
33	709	1
42	45	3
42	60	1
42	82	2
42	104	1
42	113	24
42	114	1
42	115	3
42	134	3
42	137	5
42	179	4
42	182	1
42	202	7
42	208	1
42	216	2
42	226	2
42	288	2
42	331	1
42	339	2
42	346	7
42	358	6
42	374	3
42	379	1
42	386	2
42	404	1
42	407	1
42	448	3
42	464	20
42	507	6
42	524	8
42	536	1
42	537	1
42	542	4
42	548	1
42	558	1
42	572	9
42	709	18
45	60	13
45	82	9
45	96	16
45	104	24
45	113	295
45	114	15
45	115	27
45	128	4
45	134	32
45	137	49
45	179	44
45	182	12
45	189	3
45	196	7
45	202	4
45	206	27
45	208	2
45	216	4
45	226	11
45	274	16
45	280	17
45	287	16
45	288	24
45	293	12
45	324	19
45	331	7
45	339	48
45	343	12
45	346	18
45	358	29
45	374	21
45	379	11
45	386	8
45	391	12
45	404	28
45	407	13
45	423	22
45	445	15
45	448	109
45	464	6
45	478	18
45	490	10
45	507	27
45	509	8
45	524	2
45	536	83
45	537	20
45	542	29
45	548	4
45	558	3
45	572	12
45	624	17
45	666	6
45	678	10
45	696	4
45	709	5
60	104	1
60	113	69
60	114	3
60	115	1
60	134	9
60	137	14
60	179	3
60	182	1
60	202	3
60	206	6
60	274	1
60	280	1
60	287	2
60	324	2
60	331	1
60	339	12
60	358	2
60	374	4
60	386	5
60	391	1
60	404	1
60	445	1
60	448	14
60	490	1
60	507	1
60	524	1
60	536	13
60	537	9
60	542	5
60	548	1
60	558	1
60	572	1
60	624	1
60	696	1
82	104	1
82	113	12
82	114	1
82	115	2
82	128	2
82	134	4
82	137	1
82	179	1
82	189	3
82	196	2
82	202	2
82	206	1
82	208	2
82	226	2
82	293	1
82	339	1
82	358	1
82	374	1
82	379	1
82	391	1
82	445	2
82	448	1
82	464	1
82	507	1
82	524	6
82	536	3
82	542	2
82	548	4
82	558	1
82	572	5
82	696	2
96	113	19
96	114	3
96	115	1
96	134	1
96	137	5
96	196	3
96	216	1
96	324	1
96	339	1
96	358	4
96	391	7
96	423	30
96	478	32
96	524	1
96	536	4
96	542	1
96	572	1
96	624	11
96	678	9
104	113	80
104	114	3
104	115	11
104	134	62
104	137	17
104	196	1
104	202	2
104	206	9
104	274	1
104	287	8
104	324	1
104	339	19
104	358	15
104	379	1
104	386	2
104	391	1
104	407	1
104	445	2
104	448	40
104	464	1
104	509	2
104	536	21
104	537	7
104	542	5
104	558	1
104	572	3
104	624	1
104	709	3
113	114	89
113	115	172
113	128	7
113	134	138
113	137	222
113	179	32
113	182	18
113	189	6
113	196	41
113	202	33
113	206	152
113	208	7
113	216	12
113	226	18
113	274	21
113	280	10
113	287	67
113	288	14
113	293	5
113	324	33
113	331	34
113	339	200
113	343	17
113	346	21
113	358	90
113	374	21
113	379	16
113	386	83
113	391	48
113	404	12
113	407	68
113	423	7
113	445	45
113	448	214
113	464	29
113	478	11
113	490	10
113	507	33
113	509	6
113	524	50
113	536	225
113	537	80
113	542	87
113	548	12
113	558	11
113	572	59
113	624	43
113	666	23
113	678	12
113	696	17
113	709	17
114	115	21
114	134	4
114	137	10
114	182	2
114	202	5
114	206	8
114	208	1
114	226	1
114	280	1
114	287	6
114	288	1
114	324	5
114	331	5
114	339	8
114	343	2
114	346	1
114	358	9
114	374	1
114	391	2
114	404	2
114	407	9
114	423	1
114	445	3
114	448	35
114	464	1
114	490	1
114	507	3
114	509	1
114	524	3
114	536	21
114	537	7
114	542	8
114	572	1
114	624	5
114	666	3
114	678	2
114	696	1
114	709	1
115	128	1
115	134	16
115	137	28
115	179	3
115	182	1
115	196	5
115	202	1
115	206	7
115	226	3
115	274	2
115	280	1
115	287	16
115	288	1
115	324	7
115	331	8
115	339	19
115	343	4
115	346	4
115	358	9
115	374	1
115	379	1
115	386	5
115	391	6
115	407	7
115	445	8
115	448	63
115	464	2
115	490	1
115	507	4
115	524	6
115	536	44
115	537	5
115	542	18
115	548	2
115	572	8
115	666	1
115	678	1
115	709	2
128	134	1
128	189	4
128	202	4
128	208	2
128	331	1
128	374	1
128	391	1
128	448	3
128	524	8
128	536	1
128	542	1
128	558	1
128	572	6
134	137	31
134	179	2
134	196	3
134	202	9
134	206	12
134	208	3
134	226	1
134	274	2
134	287	8
134	288	2
134	324	2
134	331	1
134	339	27
134	343	1
134	346	1
134	358	12
134	374	6
134	379	3
134	386	7
134	391	1
134	404	1
134	407	5
134	445	4
134	448	50
134	464	3
134	507	1
134	509	2
134	524	3
134	536	24
134	537	19
134	542	16
134	558	1
134	572	11
134	624	1
134	666	2
134	678	3
134	709	3
137	179	5
137	189	1
137	196	9
137	202	1
137	206	17
137	216	3
137	226	3
137	274	3
137	280	1
137	287	13
137	288	1
137	324	11
137	331	2
137	339	45
137	343	3
137	346	5
137	358	13
137	374	2
137	379	1
137	386	10
137	391	6
137	404	2
137	407	9
137	423	1
137	445	3
137	448	73
137	464	4
137	507	3
137	509	1
137	524	10
137	536	45
137	537	12
137	542	11
137	548	3
137	572	9
137	624	7
137	666	1
137	678	3
137	696	3
137	709	6
179	182	21
179	202	2
179	206	7
179	216	12
179	226	23
179	274	32
179	280	23
179	287	1
179	288	13
179	293	10
179	324	29
179	331	3
179	339	3
179	343	8
179	346	27
179	358	4
179	374	5
179	379	12
179	386	2
179	391	7
179	404	54
179	407	7
179	423	2
179	445	13
179	448	10
179	464	10
179	478	2
179	490	20
179	507	30
179	509	14
179	524	1
179	536	7
179	542	8
179	548	2
179	558	2
179	572	2
179	624	7
179	666	6
179	678	7
179	696	1
179	709	3
182	196	1
182	206	4
182	216	3
182	226	13
182	274	3
182	280	14
182	288	2
182	293	15
182	324	11
182	339	1
182	343	6
182	346	8
182	358	1
182	374	1
182	379	2
182	386	1
182	391	2
182	404	35
182	407	7
182	445	1
182	448	4
182	464	1
182	490	21
182	507	23
182	509	5
182	536	1
182	548	1
182	624	1
182	678	1
182	696	1
189	202	2
189	208	1
189	339	1
189	374	6
189	391	1
189	448	2
189	524	1
189	542	1
189	572	4
196	202	1
196	206	6
196	274	3
196	288	1
196	324	1
196	331	2
196	339	7
196	343	1
196	374	1
196	391	1
196	423	1
196	445	3
196	448	16
196	524	3
196	536	10
196	537	1
196	542	4
196	572	5
196	624	2
196	666	2
196	678	1
202	206	9
202	208	9
202	274	1
202	287	4
202	324	2
202	331	1
202	343	1
202	358	1
202	374	4
202	386	1
202	391	5
202	404	1
202	407	1
202	445	5
202	448	9
202	524	28
202	536	6
202	537	3
202	542	6
202	548	3
202	572	20
202	666	3
202	678	1
202	696	5
202	709	5
206	208	1
206	274	1
206	280	2
206	287	8
206	288	1
206	324	3
206	331	1
206	339	27
206	346	2
206	358	7
206	386	7
206	391	4
206	407	7
206	445	3
206	448	58
206	478	1
206	490	1
206	507	1
206	509	1
206	524	4
206	536	34
206	537	3
206	542	16
206	548	4
206	572	4
206	624	3
206	696	1
208	287	1
208	339	3
208	423	1
208	445	1
208	448	3
208	524	5
208	536	1
208	572	5
208	696	1
208	709	1
216	226	4
216	274	4
216	287	1
216	288	5
216	293	1
216	324	2
216	339	2
216	343	2
216	346	2
216	379	4
216	386	1
216	391	2
216	404	5
216	407	2
216	423	1
216	445	1
216	448	1
216	464	8
216	490	2
216	507	8
216	509	1
216	524	1
216	536	1
216	537	1
216	572	2
216	678	2
226	274	3
226	280	7
226	288	1
226	293	8
226	324	2
226	339	2
226	343	4
226	346	5
226	379	3
226	404	23
226	448	4
226	464	9
226	490	4
226	507	21
226	509	1
226	536	1
226	542	1
226	558	1
226	624	3
226	678	1
226	709	1
274	280	8
274	288	10
274	293	1
274	324	10
274	331	1
274	339	4
274	343	4
274	346	5
274	358	1
274	374	1
274	379	3
274	404	19
274	407	1
274	445	2
274	448	8
274	464	2
274	490	6
274	507	21
274	509	3
274	536	2
274	542	6
274	624	3
274	678	1
280	288	8
280	293	7
280	324	8
280	339	2
280	343	7
280	346	11
280	374	3
280	379	11
280	391	1
280	404	27
280	407	6
280	445	3
280	448	9
280	490	12
280	507	14
280	509	15
280	536	3
280	537	1
280	542	5
280	558	1
287	324	1
287	339	8
287	343	1
287	358	1
287	374	2
287	379	1
287	386	2
287	391	1
287	404	1
287	407	4
287	445	3
287	448	18
287	507	1
287	509	1
287	524	2
287	536	17
287	537	3
287	542	10
287	572	1
287	624	1
287	666	1
287	709	1
288	293	1
288	324	10
288	339	3
288	343	3
288	346	7
288	358	1
288	374	1
288	379	8
288	386	1
288	404	17
288	407	2
288	445	3
288	448	5
288	464	5
288	490	4
288	507	16
288	509	4
288	536	2
288	537	1
288	542	2
288	548	1
288	624	3
288	666	2
288	678	1
288	709	2
293	324	4
293	339	3
293	346	9
293	358	2
293	374	2
293	379	2
293	391	1
293	404	19
293	407	1
293	448	1
293	490	18
293	507	8
293	536	1
293	548	1
293	558	1
293	624	1
293	666	1
324	339	2
324	343	4
324	346	4
324	374	1
324	379	4
324	386	1
324	391	2
324	404	37
324	407	5
324	445	1
324	448	15
324	464	2
324	490	5
324	507	28
324	509	7
324	524	1
324	536	5
324	537	1
324	542	4
324	558	1
324	572	2
324	624	2
324	666	2
324	678	4
331	339	6
331	343	2
331	358	5
331	404	3
331	407	2
331	423	1
331	445	1
331	448	17
331	490	1
331	507	3
331	536	11
331	542	9
331	558	2
331	572	2
331	624	2
339	343	2
339	346	5
339	358	13
339	374	8
339	379	2
339	386	21
339	391	4
339	404	1
339	407	8
339	445	4
339	448	64
339	464	9
339	478	1
339	507	3
339	509	1
339	524	4
339	536	33
339	537	8
339	542	21
339	548	5
339	558	2
339	572	11
339	624	4
339	666	1
339	696	2
339	709	1
343	346	5
343	379	4
343	391	1
343	404	11
343	407	5
343	445	2
343	448	5
343	464	3
343	478	2
343	490	5
343	507	8
343	509	6
343	536	5
343	537	2
343	542	6
343	558	1
343	624	1
343	666	1
343	678	1
343	709	1
346	379	5
346	386	1
346	404	27
346	407	1
346	448	14
346	464	22
346	490	9
346	507	23
346	509	5
346	536	3
346	537	1
346	542	6
346	548	1
346	572	1
346	624	4
346	666	2
346	678	1
346	696	1
346	709	5
358	374	1
358	386	4
358	391	1
358	407	2
358	423	5
358	445	2
358	448	30
358	464	7
358	478	4
358	507	2
358	524	6
358	536	18
358	537	3
358	542	11
358	548	2
358	558	4
358	572	7
358	624	4
358	678	5
358	709	4
374	386	14
374	391	2
374	404	5
374	445	1
374	448	9
374	464	1
374	490	1
374	507	3
374	509	2
374	524	2
374	536	2
374	537	2
374	542	4
374	558	2
374	572	3
374	624	1
374	666	2
379	386	1
379	391	1
379	404	10
379	407	2
379	423	1
379	445	1
379	448	5
379	464	4
379	490	3
379	507	16
379	509	3
379	524	1
379	536	2
379	572	1
379	624	4
379	666	2
379	678	1
379	696	1
386	391	2
386	404	1
386	423	1
386	448	35
386	524	1
386	536	7
386	537	2
386	542	3
386	558	1
386	624	1
386	709	1
391	404	6
391	407	3
391	423	14
391	445	1
391	448	9
391	478	9
391	490	1
391	507	6
391	509	2
391	524	4
391	536	9
391	542	7
391	572	4
391	624	10
391	678	8
404	407	13
404	445	5
404	448	7
404	464	2
404	490	22
404	507	40
404	509	19
404	524	1
404	536	3
404	542	3
404	572	1
404	624	8
404	666	2
404	678	7
407	423	1
407	445	6
407	448	24
407	464	4
407	478	3
407	490	3
407	507	8
407	509	3
407	536	10
407	537	4
407	542	6
407	572	1
407	624	3
407	678	1
423	445	3
423	448	1
423	478	46
423	536	3
423	537	4
423	542	2
423	624	13
423	678	19
445	448	28
445	490	2
445	507	13
445	509	2
445	524	4
445	536	6
445	537	4
445	542	8
445	572	5
445	678	1
448	464	5
448	478	3
448	490	7
448	507	10
448	509	6
448	524	13
448	536	88
448	537	21
448	542	29
448	548	2
448	558	1
448	572	20
448	624	17
448	666	10
448	678	6
448	696	5
448	709	5
464	490	2
464	507	11
464	509	2
464	536	1
464	537	2
464	542	3
464	572	1
464	709	11
478	509	1
478	524	1
478	536	3
478	537	1
478	542	2
478	572	1
478	624	11
478	678	16
490	507	27
490	509	5
490	536	1
490	542	1
490	548	1
490	624	4
490	678	2
507	509	11
507	536	6
507	537	1
507	542	10
507	548	1
507	572	2
507	624	4
507	666	2
507	678	7
507	696	2
507	709	3
509	536	1
509	542	5
509	624	4
509	678	1
524	536	8
524	537	2
524	542	3
524	548	1
524	558	1
524	572	21
524	624	1
524	666	5
524	678	1
524	696	6
524	709	10
536	537	14
536	542	16
536	548	2
536	572	8
536	624	10
536	666	5
536	678	3
536	696	2
536	709	2
537	542	6
537	548	2
537	572	3
537	624	1
537	678	1
537	696	1
537	709	2
542	548	5
542	558	7
542	572	4
542	624	2
542	666	3
542	678	4
542	696	3
542	709	1
548	558	1
548	572	3
548	666	2
548	696	1
548	709	1
572	624	4
572	666	3
572	678	2
572	696	3
572	709	9
624	666	2
624	678	11
